# Supplementary material for: Characterizing Membrane Association and Periplasmic Transfer of Bacterial Lipoproteins through Molecular Dynamics Simulations
Source: Structure. 2020 Apr 7;28(4):475–487.e3. doi: 10.1016/j.str.2020.01.012 (PMC7139219; doi:10.1016/j.str.2020.01.012)
Supplement: Data S3. Final Coordinates from Simulations (M–X), Related to Figure 3 [file mmc5.zip › M-X/SLP-4-atomistic.pdb]

TITLE     Protein
REMARK    THIS IS A SIMULATION BOX
CRYST1  129.172  129.172  125.300  90.00  90.00  90.00 P 1           1
MODEL        1
ATOM      1  N   CYSTA   1      58.061  62.356  74.180  1.00  0.00           N
ATOM      3  CA  CYSTA   1      57.771  61.316  75.160  1.00  0.00           C
ATOM      5  C   CYSTA   1      57.641  61.896  76.560  1.00  0.00           C
ATOM      6  O   CYSTA   1      58.481  61.706  77.440  1.00  0.00           O
ATOM      7  CB  CYSTA   1      58.631  59.996  75.250  1.00  0.00           C
ATOM     10  SG  CYSTA   1      58.411  58.816  73.860  1.00  0.00           S
ATOM     11  C1  CYSTA   1      60.191  58.396  73.760  1.00  0.00           C
ATOM     14  CA1 CYSTA   1      59.161  62.446  73.400  1.00  0.00           C
ATOM     15  OA1 CYSTA   1      60.001  61.566  73.370  1.00  0.00           O
ATOM     16  CA2 CYSTA   1      59.371  63.586  72.480  1.00  0.00           C
ATOM     19  C11 CYSTA   1      60.651  57.216  72.850  1.00  0.00           C
ATOM     21  O11 CYSTA   1      60.181  57.386  71.490  1.00  0.00           O
ATOM     22  CX1 CYSTA   1      60.971  56.786  70.590  1.00  0.00           C
ATOM     23  OX1 CYSTA   1      61.911  56.076  70.850  1.00  0.00           O
ATOM     24  CX2 CYSTA   1      60.511  57.126  69.170  1.00  0.00           C
ATOM     27  C12 CYSTA   1      60.271  55.816  73.430  1.00  0.00           C
ATOM     30  O12 CYSTA   1      58.861  55.716  73.710  1.00  0.00           O
ATOM     31  CD1 CYSTA   1      58.201  54.766  73.050  1.00  0.00           C
ATOM     32  OD1 CYSTA   1      58.711  53.816  72.490  1.00  0.00           O
ATOM     33  CD2 CYSTA   1      56.691  55.006  73.120  1.00  0.00           C
ATOM     36  CA3 CYSTA   1      60.491  64.486  73.020  1.00  0.00           C
ATOM     39  CA4 CYSTA   1      59.971  65.496  74.050  1.00  0.00           C
ATOM     42  CA5 CYSTA   1      61.071  66.326  74.740  1.00  0.00           C
ATOM     45  CA6 CYSTA   1      61.561  67.556  73.950  1.00  0.00           C
ATOM     48  CA7 CYSTA   1      61.851  67.286  72.470  1.00  0.00           C
ATOM     51  CA8 CYSTA   1      62.481  68.456  71.710  1.00  0.00           C
ATOM     54  CA9 CYSTA   1      64.001  68.486  71.890  1.00  0.00           C
ATOM     57 0CA1 CYSTA   1      64.781  67.566  70.930  1.00  0.00           C
ATOM     60 1CA1 CYSTA   1      64.771  68.126  69.510  1.00  0.00           C
ATOM     63 2CA1 CYSTA   1      65.701  67.416  68.520  1.00  0.00           C
ATOM     66 3CA1 CYSTA   1      65.751  68.166  67.180  1.00  0.00           C
ATOM     69 4CA1 CYSTA   1      65.081  67.396  66.030  1.00  0.00           C
ATOM     72 5CA1 CYSTA   1      64.621  68.306  64.890  1.00  0.00           C
ATOM     75 6CA1 CYSTA   1      63.861  67.546  63.810  1.00  0.00           C
ATOM     79  CD3 CYSTA   1      56.041  55.036  71.710  1.00  0.00           C
ATOM     82  CD4 CYSTA   1      56.581  56.146  70.810  1.00  0.00           C
ATOM     85  CD5 CYSTA   1      55.491  56.816  69.950  1.00  0.00           C
ATOM     88  CD6 CYSTA   1      54.681  55.906  69.030  1.00  0.00           C
ATOM     91  CD7 CYSTA   1      55.491  55.326  67.870  1.00  0.00           C
ATOM     94  CD8 CYSTA   1      54.641  55.246  66.590  1.00  0.00           C
ATOM     97  CD9 CYSTA   1      55.361  54.546  65.430  1.00  0.00           C
ATOM    100 0CD1 CYSTA   1      55.781  55.506  64.310  1.00  0.00           C
ATOM    103 1CD1 CYSTA   1      56.271  54.746  63.080  1.00  0.00           C
ATOM    106 2CD1 CYSTA   1      56.571  55.656  61.890  1.00  0.00           C
ATOM    109 3CD1 CYSTA   1      56.911  54.816  60.650  1.00  0.00           C
ATOM    112 4CD1 CYSTA   1      57.131  55.656  59.390  1.00  0.00           C
ATOM    115 5CD1 CYSTA   1      57.401  54.776  58.170  1.00  0.00           C
ATOM    118 6CD1 CYSTA   1      57.611  55.536  56.880  1.00  0.00           C
ATOM    122  CX3 CYSTA   1      60.181  55.856  68.370  1.00  0.00           C
ATOM    125  CX4 CYSTA   1      59.461  56.136  67.040  1.00  0.00           C
ATOM    128  CX5 CYSTA   1      60.391  56.306  65.830  1.00  0.00           C
ATOM    131  CX6 CYSTA   1      60.961  54.976  65.300  1.00  0.00           C
ATOM    134  CX7 CYSTA   1      61.441  55.086  63.840  1.00  0.00           C
ATOM    137  CX8 CYSTA   1      62.131  53.816  63.270  1.00  0.00           C
ATOM    140  CX9 CYSTA   1      61.191  52.646  63.080  1.00  0.00           C
ATOM    142 0CX1 CYSTA   1      60.861  52.026  61.930  1.00  0.00           C
ATOM    144 1CX1 CYSTA   1      61.331  52.366  60.530  1.00  0.00           C
ATOM    147 2CX1 CYSTA   1      60.191  52.476  59.490  1.00  0.00           C
ATOM    150 3CX1 CYSTA   1      59.731  51.146  58.850  1.00  0.00           C
ATOM    153 4CX1 CYSTA   1      58.701  51.426  57.740  1.00  0.00           C
ATOM    156 5CX1 CYSTA   1      58.251  50.226  56.880  1.00  0.00           C
ATOM    159 6CX1 CYSTA   1      57.101  50.616  55.940  1.00  0.00           C
ATOM    162 7CX1 CYSTA   1      56.621  49.466  55.030  1.00  0.00           C
ATOM    165 8CX1 CYSTA   1      55.251  49.726  54.390  1.00  0.00           C
ATOM    169  N   SER A   2      56.471  62.476  76.850  1.00  0.00           N
ATOM    171  CA  SER A   2      55.791  62.016  78.050  1.00  0.00           C
ATOM    173  CB  SER A   2      54.661  62.956  78.520  1.00  0.00           C
ATOM    176  OG  SER A   2      54.371  62.676  79.890  1.00  0.00           O
ATOM    178  C   SER A   2      55.251  60.616  77.770  1.00  0.00           C
ATOM    179  O   SER A   2      54.561  60.386  76.780  1.00  0.00           O
ATOM    180  N   SER A   3      55.641  59.606  78.580  1.00  0.00           N
ATOM    182  CA  SER A   3      55.161  58.236  78.360  1.00  0.00           C
ATOM    184  CB  SER A   3      55.811  57.176  79.280  1.00  0.00           C
ATOM    187  OG  SER A   3      57.231  57.136  79.150  1.00  0.00           O
ATOM    189  C   SER A   3      53.661  58.096  78.500  1.00  0.00           C
ATOM    190  O   SER A   3      53.031  58.816  79.270  1.00  0.00           O
ATOM    191  N   ILE A   4      53.021  57.196  77.730  1.00  0.00           N
ATOM    193  CA  ILE A   4      51.601  57.316  77.450  1.00  0.00           C
ATOM    195  CB  ILE A   4      51.321  57.156  75.950  1.00  0.00           C
ATOM    197  CG2 ILE A   4      49.811  57.166  75.640  1.00  0.00           C
ATOM    201  CG1 ILE A   4      52.071  58.266  75.170  1.00  0.00           C
ATOM    204  CD  ILE A   4      51.921  58.136  73.660  1.00  0.00           C
ATOM    208  C   ILE A   4      50.701  56.336  78.230  1.00  0.00           C
ATOM    209  O   ILE A   4      50.901  55.126  78.110  1.00  0.00           O
ATOM    210  N   PRO A   5      49.661  56.786  78.950  1.00  0.00           N
ATOM    211  CD  PRO A   5      48.461  55.976  79.090  1.00  0.00           C
ATOM    214  CA  PRO A   5      49.421  58.146  79.440  1.00  0.00           C
ATOM    216  CB  PRO A   5      47.881  58.266  79.480  1.00  0.00           C
ATOM    219  CG  PRO A   5      47.361  56.996  78.810  1.00  0.00           C
ATOM    222  C   PRO A   5      49.971  58.326  80.830  1.00  0.00           C
ATOM    223  O   PRO A   5      50.331  57.346  81.470  1.00  0.00           O
ATOM    224  N   GLN A   6      49.971  59.576  81.340  1.00  0.00           N
ATOM    226  CA  GLN A   6      50.221  59.886  82.740  1.00  0.00           C
ATOM    228  CB  GLN A   6      50.881  61.306  82.890  1.00  0.00           C
ATOM    231  CG  GLN A   6      50.011  62.566  83.140  1.00  0.00           C
ATOM    234  CD  GLN A   6      48.781  62.796  82.280  1.00  0.00           C
ATOM    235  OE1 GLN A   6      47.741  63.116  82.850  1.00  0.00           O
ATOM    236  NE2 GLN A   6      48.901  62.706  80.940  1.00  0.00           N
ATOM    239  C   GLN A   6      48.901  59.716  83.520  1.00  0.00           C
ATOM    240  O   GLN A   6      47.871  59.316  83.000  1.00  0.00           O
ATOM    241  N   ASN A   7      48.861  60.036  84.830  1.00  0.00           N
ATOM    243  CA  ASN A   7      49.301  59.236  85.970  1.00  0.00           C
ATOM    245  CB  ASN A   7      48.191  59.086  87.060  1.00  0.00           C
ATOM    248  CG  ASN A   7      47.461  60.386  87.440  1.00  0.00           C
ATOM    249  OD1 ASN A   7      46.251  60.316  87.710  1.00  0.00           O
ATOM    250  ND2 ASN A   7      48.141  61.546  87.480  1.00  0.00           N
ATOM    253  C   ASN A   7      50.051  57.906  85.730  1.00  0.00           C
ATOM    254  O   ASN A   7      50.961  57.806  84.920  1.00  0.00           O
ATOM    255  N   ILE A   8      49.731  56.826  86.500  1.00  0.00           N
ATOM    257  CA  ILE A   8      50.451  55.566  86.440  1.00  0.00           C
ATOM    259  CB  ILE A   8      50.251  54.686  87.690  1.00  0.00           C
ATOM    261  CG2 ILE A   8      51.461  53.726  87.800  1.00  0.00           C
ATOM    265  CG1 ILE A   8      50.081  55.486  89.010  1.00  0.00           C
ATOM    268  CD  ILE A   8      49.711  54.586  90.210  1.00  0.00           C
ATOM    272  C   ILE A   8      50.021  54.786  85.190  1.00  0.00           C
ATOM    273  O   ILE A   8      48.841  54.796  84.850  1.00  0.00           O
ATOM    274  N   LYS A   9      50.971  54.096  84.520  1.00  0.00           N
ATOM    276  CA  LYS A   9      50.701  53.096  83.500  1.00  0.00           C
ATOM    278  CB  LYS A   9      49.741  51.966  83.950  1.00  0.00           C
ATOM    281  CG  LYS A   9      50.211  51.066  85.110  1.00  0.00           C
ATOM    284  CD  LYS A   9      49.121  50.056  85.470  1.00  0.00           C
ATOM    287  CE  LYS A   9      48.931  49.766  86.970  1.00  0.00           C
ATOM    290  NZ  LYS A   9      47.791  48.856  87.130  1.00  0.00           N
ATOM    294  C   LYS A   9      50.211  53.706  82.180  1.00  0.00           C
ATOM    295  O   LYS A   9      49.021  53.996  82.040  1.00  0.00           O
ATOM    296  N   GLY A  10      51.061  53.906  81.140  1.00  0.00           N
ATOM    298  CA  GLY A  10      52.441  53.476  80.990  1.00  0.00           C
ATOM    301  C   GLY A  10      53.341  54.586  80.530  1.00  0.00           C
ATOM    302  O   GLY A  10      52.891  55.646  80.150  1.00  0.00           O
ATOM    303  N   ASN A  11      54.661  54.406  80.520  1.00  0.00           N
ATOM    305  CA  ASN A  11      55.391  53.166  80.520  1.00  0.00           C
ATOM    307  CB  ASN A  11      56.081  53.026  79.130  1.00  0.00           C
ATOM    310  CG  ASN A  11      56.611  51.636  78.760  1.00  0.00           C
ATOM    311  OD1 ASN A  11      57.241  51.486  77.720  1.00  0.00           O
ATOM    312  ND2 ASN A  11      56.361  50.606  79.600  1.00  0.00           N
ATOM    315  C   ASN A  11      56.351  53.166  81.700  1.00  0.00           C
ATOM    316  O   ASN A  11      56.121  52.446  82.680  1.00  0.00           O
ATOM    317  N   ASN A  12      57.421  53.996  81.680  1.00  0.00           N
ATOM    319  CA  ASN A  12      58.351  54.076  82.790  1.00  0.00           C
ATOM    321  CB  ASN A  12      59.591  53.136  82.640  1.00  0.00           C
ATOM    324  CG  ASN A  12      59.691  52.046  83.710  1.00  0.00           C
ATOM    325  OD1 ASN A  12      60.781  51.576  84.050  1.00  0.00           O
ATOM    326  ND2 ASN A  12      58.541  51.696  84.350  1.00  0.00           N
ATOM    329  C   ASN A  12      58.771  55.506  83.010  1.00  0.00           C
ATOM    330  O   ASN A  12      58.531  56.356  82.160  1.00  0.00           O
ATOM    331  N   GLN A  13      59.341  55.756  84.220  1.00  0.00           N
ATOM    333  CA  GLN A  13      58.801  56.626  85.260  1.00  0.00           C
ATOM    335  CB  GLN A  13      58.171  57.956  84.750  1.00  0.00           C
ATOM    338  CG  GLN A  13      56.641  58.246  84.760  1.00  0.00           C
ATOM    341  CD  GLN A  13      55.781  57.796  83.570  1.00  0.00           C
ATOM    342  OE1 GLN A  13      55.181  58.626  82.900  1.00  0.00           O
ATOM    343  NE2 GLN A  13      55.621  56.476  83.370  1.00  0.00           N
ATOM    346  C   GLN A  13      57.921  55.736  86.140  1.00  0.00           C
ATOM    347  O   GLN A  13      57.901  54.526  85.880  1.00  0.00           O
ATOM    348  N   PRO A  14      57.141  56.116  87.150  1.00  0.00           N
ATOM    349  CD  PRO A  14      56.001  55.266  87.490  1.00  0.00           C
ATOM    352  CA  PRO A  14      57.271  57.256  88.070  1.00  0.00           C
ATOM    354  CB  PRO A  14      56.061  57.086  89.030  1.00  0.00           C
ATOM    357  CG  PRO A  14      55.081  56.176  88.300  1.00  0.00           C
ATOM    360  C   PRO A  14      58.581  57.366  88.860  1.00  0.00           C
ATOM    361  O   PRO A  14      59.361  56.416  88.890  1.00  0.00           O
ATOM    362  N   ASP A  15      58.801  58.486  89.550  1.00  0.00           N
ATOM    364  CA  ASP A  15      60.011  58.746  90.310  1.00  0.00           C
ATOM    366  CB  ASP A  15      60.591  60.106  89.850  1.00  0.00           C
ATOM    369  CG  ASP A  15      61.501  59.856  88.670  1.00  0.00           C
ATOM    370  OD1 ASP A  15      61.041  59.346  87.610  1.00  0.00           O
ATOM    371  OD2 ASP A  15      62.711  60.146  88.850  1.00  0.00           O
ATOM    372  C   ASP A  15      59.821  58.726  91.830  1.00  0.00           C
ATOM    373  O   ASP A  15      60.791  58.676  92.580  1.00  0.00           O
ATOM    374  N   ILE A  16      58.581  58.636  92.360  1.00  0.00           N
ATOM    376  CA  ILE A  16      58.371  58.376  93.780  1.00  0.00           C
ATOM    378  CB  ILE A  16      56.951  58.636  94.290  1.00  0.00           C
ATOM    380  CG2 ILE A  16      55.921  57.936  93.370  1.00  0.00           C
ATOM    384  CG1 ILE A  16      56.771  58.306  95.800  1.00  0.00           C
ATOM    387  CD  ILE A  16      55.321  58.356  96.290  1.00  0.00           C
ATOM    391  C   ILE A  16      58.861  57.016  94.220  1.00  0.00           C
ATOM    392  O   ILE A  16      59.391  56.836  95.300  1.00  0.00           O
ATOM    393  N   GLN A  17      58.811  55.976  93.380  1.00  0.00           N
ATOM    395  CA  GLN A  17      59.371  54.676  93.740  1.00  0.00           C
ATOM    397  CB  GLN A  17      58.671  53.586  92.920  1.00  0.00           C
ATOM    400  CG  GLN A  17      58.931  52.156  93.410  1.00  0.00           C
ATOM    403  CD  GLN A  17      57.801  51.256  92.920  1.00  0.00           C
ATOM    404  OE1 GLN A  17      57.541  51.046  91.740  1.00  0.00           O
ATOM    405  NE2 GLN A  17      57.061  50.706  93.900  1.00  0.00           N
ATOM    408  C   GLN A  17      60.851  54.626  93.430  1.00  0.00           C
ATOM    409  O   GLN A  17      61.531  53.616  93.630  1.00  0.00           O
ATOM    410  N   LYS A  18      61.401  55.756  92.960  1.00  0.00           N
ATOM    412  CA  LYS A  18      62.811  56.006  92.830  1.00  0.00           C
ATOM    414  CB  LYS A  18      63.101  56.536  91.400  1.00  0.00           C
ATOM    417  CG  LYS A  18      62.451  55.716  90.280  1.00  0.00           C
ATOM    420  CD  LYS A  18      62.951  54.266  90.190  1.00  0.00           C
ATOM    423  CE  LYS A  18      64.221  54.116  89.340  1.00  0.00           C
ATOM    426  NZ  LYS A  18      64.461  52.696  89.020  1.00  0.00           N
ATOM    430  C   LYS A  18      63.211  57.006  93.900  1.00  0.00           C
ATOM    431  O   LYS A  18      64.331  57.506  93.910  1.00  0.00           O
ATOM    432  N   SER A  19      62.331  57.306  94.870  1.00  0.00           N
ATOM    434  CA  SER A  19      62.711  58.076  96.040  1.00  0.00           C
ATOM    436  CB  SER A  19      62.221  59.546  95.870  1.00  0.00           C
ATOM    439  OG  SER A  19      60.871  59.806  96.270  1.00  0.00           O
ATOM    441  C   SER A  19      62.221  57.386  97.310  1.00  0.00           C
ATOM    442  O   SER A  19      62.821  57.536  98.380  1.00  0.00           O
ATOM    443  N   PHE A  20      61.181  56.526  97.230  1.00  0.00           N
ATOM    445  CA  PHE A  20      60.631  55.766  98.340  1.00  0.00           C
ATOM    447  CB  PHE A  20      59.111  55.496  98.140  1.00  0.00           C
ATOM    450  CG  PHE A  20      58.511  54.966  99.420  1.00  0.00           C
ATOM    451  CD1 PHE A  20      58.511  55.806 100.540  1.00  0.00           C
ATOM    453  CE1 PHE A  20      58.051  55.336 101.780  1.00  0.00           C
ATOM    455  CZ  PHE A  20      57.581  54.026 101.890  1.00  0.00           C
ATOM    457  CD2 PHE A  20      58.021  53.656  99.540  1.00  0.00           C
ATOM    459  CE2 PHE A  20      57.561  53.186 100.780  1.00  0.00           C
ATOM    461  C   PHE A  20      61.411  54.476  98.570  1.00  0.00           C
ATOM    462  O   PHE A  20      61.131  53.396  98.040  1.00  0.00           O
ATOM    463  N   VAL A  21      62.481  54.636  99.360  1.00  0.00           N
ATOM    465  CA  VAL A  21      63.431  53.636  99.810  1.00  0.00           C
ATOM    467  CB  VAL A  21      62.841  52.506 100.670  1.00  0.00           C
ATOM    469  CG1 VAL A  21      62.501  51.176  99.940  1.00  0.00           C
ATOM    473  CG2 VAL A  21      63.861  52.216 101.780  1.00  0.00           C
ATOM    477  C   VAL A  21      64.381  53.276  98.690  1.00  0.00           C
ATOM    478  O   VAL A  21      65.581  53.576  98.720  1.00  0.00           O
ATOM    479  N   ALA A  22      63.831  52.726  97.600  1.00  0.00           N
ATOM    481  CA  ALA A  22      64.491  52.416  96.370  1.00  0.00           C
ATOM    483  CB  ALA A  22      63.501  51.716  95.420  1.00  0.00           C
ATOM    487  C   ALA A  22      65.151  53.626  95.710  1.00  0.00           C
ATOM    488  O   ALA A  22      64.611  54.726  95.650  1.00  0.00           O
ATOM    489  N   VAL A  23      66.401  53.416  95.250  1.00  0.00           N
ATOM    491  CA  VAL A  23      67.321  54.386  94.680  1.00  0.00           C
ATOM    493  CB  VAL A  23      66.781  55.256  93.550  1.00  0.00           C
ATOM    495  CG1 VAL A  23      67.941  56.016  92.870  1.00  0.00           C
ATOM    499  CG2 VAL A  23      66.081  54.376  92.510  1.00  0.00           C
ATOM    503  C   VAL A  23      67.891  55.266  95.770  1.00  0.00           C
ATOM    504  O   VAL A  23      69.071  55.176  96.090  1.00  0.00           O
ATOM    505  N   HIS A  24      67.031  56.106  96.390  1.00  0.00           N
ATOM    507  CA  HIS A  24      67.471  57.146  97.300  1.00  0.00           C
ATOM    509  CB  HIS A  24      66.311  58.076  97.730  1.00  0.00           C
ATOM    512  ND1 HIS A  24      66.811  59.026  99.970  1.00  0.00           N
ATOM    513  CG  HIS A  24      66.751  59.216  98.600  1.00  0.00           C
ATOM    514  CE1 HIS A  24      67.241  60.176 100.460  1.00  0.00           C
ATOM    516  NE2 HIS A  24      67.451  61.096  99.480  1.00  0.00           N
ATOM    518  CD2 HIS A  24      67.111  60.486  98.280  1.00  0.00           C
ATOM    520  C   HIS A  24      68.241  56.626  98.510  1.00  0.00           C
ATOM    521  O   HIS A  24      69.311  57.136  98.840  1.00  0.00           O
ATOM    522  N   ASN A  25      67.751  55.526  99.130  1.00  0.00           N
ATOM    524  CA  ASN A  25      68.391  54.936 100.280  1.00  0.00           C
ATOM    526  CB  ASN A  25      67.341  54.456 101.340  1.00  0.00           C
ATOM    529  CG  ASN A  25      66.481  55.606 101.860  1.00  0.00           C
ATOM    530  OD1 ASN A  25      66.521  55.966 103.040  1.00  0.00           O
ATOM    531  ND2 ASN A  25      65.651  56.196 100.980  1.00  0.00           N
ATOM    534  C   ASN A  25      69.181  53.746  99.780  1.00  0.00           C
ATOM    535  O   ASN A  25      69.901  53.086 100.530  1.00  0.00           O
ATOM    536  N   GLN A  26      69.071  53.476  98.460  1.00  0.00           N
ATOM    538  CA  GLN A  26      69.771  52.486  97.660  1.00  0.00           C
ATOM    540  CB  GLN A  26      71.271  52.836  97.370  1.00  0.00           C
ATOM    543  CG  GLN A  26      72.111  53.286  98.590  1.00  0.00           C
ATOM    546  CD  GLN A  26      73.551  53.706  98.240  1.00  0.00           C
ATOM    547  OE1 GLN A  26      74.291  53.056  97.500  1.00  0.00           O
ATOM    548  NE2 GLN A  26      73.991  54.816  98.870  1.00  0.00           N
ATOM    551  C   GLN A  26      69.461  50.976  97.800  1.00  0.00           C
ATOM    552  O   GLN A  26      70.251  50.256  97.210  1.00  0.00           O
ATOM    553  N   PRO A  27      68.431  50.346  98.430  1.00  0.00           N
ATOM    554  CD  PRO A  27      67.621  50.936  99.480  1.00  0.00           C
ATOM    557  CA  PRO A  27      68.271  48.896  98.470  1.00  0.00           C
ATOM    559  CB  PRO A  27      66.851  48.706  99.010  1.00  0.00           C
ATOM    562  CG  PRO A  27      66.721  49.826 100.040  1.00  0.00           C
ATOM    565  C   PRO A  27      68.491  48.006  97.260  1.00  0.00           C
ATOM    566  O   PRO A  27      69.161  46.986  97.390  1.00  0.00           O
ATOM    567  N   GLY A  28      67.861  48.296  96.100  1.00  0.00           N
ATOM    569  CA  GLY A  28      67.791  47.306  95.020  1.00  0.00           C
ATOM    572  C   GLY A  28      68.181  47.816  93.670  1.00  0.00           C
ATOM    573  O   GLY A  28      68.281  47.036  92.730  1.00  0.00           O
ATOM    574  N   LEU A  29      68.371  49.136  93.550  1.00  0.00           N
ATOM    576  CA  LEU A  29      68.701  49.826  92.330  1.00  0.00           C
ATOM    578  CB  LEU A  29      67.711  51.006  92.030  1.00  0.00           C
ATOM    581  CG  LEU A  29      67.681  51.556  90.590  1.00  0.00           C
ATOM    583  CD1 LEU A  29      68.991  52.216  90.160  1.00  0.00           C
ATOM    587  CD2 LEU A  29      67.171  50.496  89.600  1.00  0.00           C
ATOM    591  C   LEU A  29      70.081  50.326  92.660  1.00  0.00           C
ATOM    592  O   LEU A  29      70.251  51.336  93.340  1.00  0.00           O
ATOM    593  N   TYR A  30      71.081  49.586  92.200  1.00  0.00           N
ATOM    595  CA  TYR A  30      72.491  49.836  92.330  1.00  0.00           C
ATOM    597  CB  TYR A  30      73.291  48.596  91.840  1.00  0.00           C
ATOM    600  CG  TYR A  30      72.961  47.426  92.730  1.00  0.00           C
ATOM    601  CD1 TYR A  30      73.781  47.136  93.830  1.00  0.00           C
ATOM    603  CE1 TYR A  30      73.501  46.056  94.680  1.00  0.00           C
ATOM    605  CZ  TYR A  30      72.361  45.266  94.440  1.00  0.00           C
ATOM    606  OH  TYR A  30      72.041  44.196  95.280  1.00  0.00           O
ATOM    608  CD2 TYR A  30      71.841  46.606  92.490  1.00  0.00           C
ATOM    610  CE2 TYR A  30      71.531  45.546  93.360  1.00  0.00           C
ATOM    612  C   TYR A  30      72.931  51.086  91.610  1.00  0.00           C
ATOM    613  O   TYR A  30      72.291  51.536  90.670  1.00  0.00           O
ATOM    614  N   VAL A  31      74.011  51.716  92.090  1.00  0.00           N
ATOM    616  CA  VAL A  31      74.651  52.796  91.370  1.00  0.00           C
ATOM    618  CB  VAL A  31      75.601  53.636  92.220  1.00  0.00           C
ATOM    620  CG1 VAL A  31      74.881  53.956  93.550  1.00  0.00           C
ATOM    624  CG2 VAL A  31      76.961  52.936  92.450  1.00  0.00           C
ATOM    628  C   VAL A  31      75.301  52.336  90.080  1.00  0.00           C
ATOM    629  O   VAL A  31      75.851  51.236  89.950  1.00  0.00           O
ATOM    630  N   GLY A  32      75.241  53.206  89.060  1.00  0.00           N
ATOM    632  CA  GLY A  32      75.821  52.896  87.770  1.00  0.00           C
ATOM    635  C   GLY A  32      75.021  51.966  86.920  1.00  0.00           C
ATOM    636  O   GLY A  32      75.581  51.296  86.060  1.00  0.00           O
ATOM    637  N   GLN A  33      73.691  51.986  87.090  1.00  0.00           N
ATOM    639  CA  GLN A  33      72.791  51.416  86.120  1.00  0.00           C
ATOM    641  CB  GLN A  33      71.951  50.246  86.700  1.00  0.00           C
ATOM    644  CG  GLN A  33      70.761  50.666  87.570  1.00  0.00           C
ATOM    647  CD  GLN A  33      70.021  49.426  88.050  1.00  0.00           C
ATOM    648  OE1 GLN A  33      69.131  48.926  87.360  1.00  0.00           O
ATOM    649  NE2 GLN A  33      70.391  48.906  89.240  1.00  0.00           N
ATOM    652  C   GLN A  33      71.871  52.506  85.580  1.00  0.00           C
ATOM    653  O   GLN A  33      71.491  53.456  86.280  1.00  0.00           O
ATOM    654  N   GLN A  34      71.521  52.416  84.280  1.00  0.00           N
ATOM    656  CA  GLN A  34      70.521  53.256  83.630  1.00  0.00           C
ATOM    658  CB  GLN A  34      70.621  53.226  82.080  1.00  0.00           C
ATOM    661  CG  GLN A  34      71.941  53.826  81.530  1.00  0.00           C
ATOM    664  CD  GLN A  34      72.061  53.656  80.020  1.00  0.00           C
ATOM    665  OE1 GLN A  34      71.161  53.116  79.370  1.00  0.00           O
ATOM    666  NE2 GLN A  34      73.211  54.086  79.450  1.00  0.00           N
ATOM    669  C   GLN A  34      69.091  53.066  84.090  1.00  0.00           C
ATOM    670  O   GLN A  34      68.611  51.956  84.310  1.00  0.00           O
ATOM    671  N   ALA A  35      68.341  54.176  84.220  1.00  0.00           N
ATOM    673  CA  ALA A  35      66.921  54.146  84.390  1.00  0.00           C
ATOM    675  CB  ALA A  35      66.501  53.946  85.870  1.00  0.00           C
ATOM    679  C   ALA A  35      66.391  55.446  83.820  1.00  0.00           C
ATOM    680  O   ALA A  35      67.131  56.406  83.660  1.00  0.00           O
ATOM    681  N   ARG A  36      65.121  55.466  83.410  1.00  0.00           N
ATOM    683  CA  ARG A  36      64.561  56.646  82.790  1.00  0.00           C
ATOM    685  CB  ARG A  36      63.731  56.316  81.520  1.00  0.00           C
ATOM    688  CG  ARG A  36      64.371  55.306  80.540  1.00  0.00           C
ATOM    691  CD  ARG A  36      65.851  55.566  80.220  1.00  0.00           C
ATOM    694  NE  ARG A  36      66.061  55.026  78.840  1.00  0.00           N
ATOM    696  CZ  ARG A  36      67.161  54.476  78.360  1.00  0.00           C
ATOM    697  NH1 ARG A  36      68.321  54.476  78.970  1.00  0.00           N
ATOM    700  NH2 ARG A  36      67.051  53.806  77.240  1.00  0.00           N
ATOM    703  C   ARG A  36      63.631  57.316  83.780  1.00  0.00           C
ATOM    704  O   ARG A  36      62.741  56.666  84.340  1.00  0.00           O
ATOM    705  N   PHE A  37      63.831  58.616  84.000  1.00  0.00           N
ATOM    707  CA  PHE A  37      63.101  59.386  84.990  1.00  0.00           C
ATOM    709  CB  PHE A  37      64.031  60.236  85.880  1.00  0.00           C
ATOM    712  CG  PHE A  37      64.921  59.336  86.690  1.00  0.00           C
ATOM    713  CD1 PHE A  37      64.411  58.206  87.350  1.00  0.00           C
ATOM    715  CE1 PHE A  37      65.231  57.406  88.150  1.00  0.00           C
ATOM    717  CZ  PHE A  37      66.591  57.696  88.260  1.00  0.00           C
ATOM    719  CD2 PHE A  37      66.271  59.656  86.880  1.00  0.00           C
ATOM    721  CE2 PHE A  37      67.111  58.816  87.620  1.00  0.00           C
ATOM    723  C   PHE A  37      62.151  60.266  84.250  1.00  0.00           C
ATOM    724  O   PHE A  37      62.541  61.106  83.450  1.00  0.00           O
ATOM    725  N   GLY A  38      60.841  60.076  84.460  1.00  0.00           N
ATOM    727  CA  GLY A  38      59.821  60.816  83.730  1.00  0.00           C
ATOM    730  C   GLY A  38      58.931  61.576  84.640  1.00  0.00           C
ATOM    731  O   GLY A  38      58.761  61.266  85.820  1.00  0.00           O
ATOM    732  N   GLY A  39      58.261  62.586  84.070  1.00  0.00           N
ATOM    734  CA  GLY A  39      57.231  63.336  84.740  1.00  0.00           C
ATOM    737  C   GLY A  39      57.251  64.786  84.490  1.00  0.00           C
ATOM    738  O   GLY A  39      58.051  65.306  83.720  1.00  0.00           O
ATOM    739  N   LYS A  40      56.331  65.496  85.190  1.00  0.00           N
ATOM    741  CA  LYS A  40      56.281  66.946  85.170  1.00  0.00           C
ATOM    743  CB  LYS A  40      54.901  67.546  85.550  1.00  0.00           C
ATOM    746  CG  LYS A  40      54.801  69.086  85.550  1.00  0.00           C
ATOM    749  CD  LYS A  40      53.331  69.556  85.670  1.00  0.00           C
ATOM    752  CE  LYS A  40      53.041  71.006  85.260  1.00  0.00           C
ATOM    755  NZ  LYS A  40      53.531  71.976  86.260  1.00  0.00           N
ATOM    759  C   LYS A  40      57.461  67.536  85.910  1.00  0.00           C
ATOM    760  O   LYS A  40      58.071  66.876  86.750  1.00  0.00           O
ATOM    761  N   VAL A  41      57.861  68.766  85.550  1.00  0.00           N
ATOM    763  CA  VAL A  41      59.161  69.276  85.900  1.00  0.00           C
ATOM    765  CB  VAL A  41      60.051  69.246  84.670  1.00  0.00           C
ATOM    767  CG1 VAL A  41      61.511  69.516  85.030  1.00  0.00           C
ATOM    771  CG2 VAL A  41      59.981  67.866  84.000  1.00  0.00           C
ATOM    775  C   VAL A  41      59.051  70.696  86.470  1.00  0.00           C
ATOM    776  O   VAL A  41      58.211  71.496  86.060  1.00  0.00           O
ATOM    777  N   ILE A  42      59.911  71.036  87.460  1.00  0.00           N
ATOM    779  CA  ILE A  42      60.171  72.386  87.940  1.00  0.00           C
ATOM    781  CB  ILE A  42      60.891  72.396  89.310  1.00  0.00           C
ATOM    783  CG2 ILE A  42      61.211  73.826  89.790  1.00  0.00           C
ATOM    787  CG1 ILE A  42      62.111  71.426  89.410  1.00  0.00           C
ATOM    790  CD  ILE A  42      63.421  72.026  89.940  1.00  0.00           C
ATOM    794  C   ILE A  42      60.891  73.256  86.910  1.00  0.00           C
ATOM    795  O   ILE A  42      61.701  72.766  86.140  1.00  0.00           O
ATOM    796  N   ASN A  43      60.631  74.576  86.890  1.00  0.00           N
ATOM    798  CA  ASN A  43      61.361  75.586  86.140  1.00  0.00           C
ATOM    800  CB  ASN A  43      60.701  76.976  86.390  1.00  0.00           C
ATOM    803  CG  ASN A  43      59.321  76.996  85.750  1.00  0.00           C
ATOM    804  OD1 ASN A  43      59.191  76.836  84.530  1.00  0.00           O
ATOM    805  ND2 ASN A  43      58.261  77.186  86.560  1.00  0.00           N
ATOM    808  C   ASN A  43      62.891  75.746  86.330  1.00  0.00           C
ATOM    809  O   ASN A  43      63.441  76.716  85.820  1.00  0.00           O
ATOM    810  N   VAL A  44      63.611  74.786  86.970  1.00  0.00           N
ATOM    812  CA  VAL A  44      65.021  74.446  86.710  1.00  0.00           C
ATOM    814  CB  VAL A  44      65.231  73.736  85.350  1.00  0.00           C
ATOM    816  CG1 VAL A  44      65.141  74.696  84.150  1.00  0.00           C
ATOM    820  CG2 VAL A  44      66.551  72.946  85.310  1.00  0.00           C
ATOM    824  C   VAL A  44      66.111  75.486  87.060  1.00  0.00           C
ATOM    825  O   VAL A  44      65.871  76.686  87.140  1.00  0.00           O
ATOM    826  N   ILE A  45      67.351  75.026  87.370  1.00  0.00           N
ATOM    828  CA  ILE A  45      68.511  75.866  87.640  1.00  0.00           C
ATOM    830  CB  ILE A  45      68.931  75.826  89.110  1.00  0.00           C
ATOM    832  CG2 ILE A  45      67.841  76.536  89.940  1.00  0.00           C
ATOM    836  CG1 ILE A  45      69.171  74.386  89.620  1.00  0.00           C
ATOM    839  CD  ILE A  45      69.681  74.306  91.060  1.00  0.00           C
ATOM    843  C   ILE A  45      69.711  75.476  86.760  1.00  0.00           C
ATOM    844  O   ILE A  45      70.011  74.306  86.570  1.00  0.00           O
ATOM    845  N   ASN A  46      70.451  76.476  86.230  1.00  0.00           N
ATOM    847  CA  ASN A  46      71.651  76.256  85.440  1.00  0.00           C
ATOM    849  CB  ASN A  46      71.401  76.496  83.920  1.00  0.00           C
ATOM    852  CG  ASN A  46      70.861  77.896  83.610  1.00  0.00           C
ATOM    853  OD1 ASN A  46      71.561  78.916  83.660  1.00  0.00           O
ATOM    854  ND2 ASN A  46      69.561  77.976  83.270  1.00  0.00           N
ATOM    857  C   ASN A  46      72.761  77.166  85.970  1.00  0.00           C
ATOM    858  O   ASN A  46      72.521  78.116  86.710  1.00  0.00           O
ATOM    859  N   GLY A  47      74.011  76.836  85.620  1.00  0.00           N
ATOM    861  CA  GLY A  47      75.191  77.676  85.860  1.00  0.00           C
ATOM    864  C   GLY A  47      75.311  78.856  84.930  1.00  0.00           C
ATOM    865  O   GLY A  47      74.401  79.156  84.170  1.00  0.00           O
ATOM    866  N   LYS A  48      76.461  79.566  84.940  1.00  0.00           N
ATOM    868  CA  LYS A  48      76.841  80.526  83.890  1.00  0.00           C
ATOM    870  CB  LYS A  48      77.261  81.876  84.510  1.00  0.00           C
ATOM    873  CG  LYS A  48      76.151  82.616  85.290  1.00  0.00           C
ATOM    876  CD  LYS A  48      75.031  83.116  84.370  1.00  0.00           C
ATOM    879  CE  LYS A  48      74.061  84.096  85.050  1.00  0.00           C
ATOM    882  NZ  LYS A  48      73.121  84.686  84.080  1.00  0.00           N
ATOM    886  C   LYS A  48      78.021  79.966  83.100  1.00  0.00           C
ATOM    887  O   LYS A  48      78.631  80.576  82.220  1.00  0.00           O
ATOM    888  N   THR A  49      78.361  78.716  83.430  1.00  0.00           N
ATOM    890  CA  THR A  49      79.411  77.966  82.760  1.00  0.00           C
ATOM    892  CB  THR A  49      79.991  76.896  83.680  1.00  0.00           C
ATOM    894  OG1 THR A  49      79.001  76.186  84.420  1.00  0.00           O
ATOM    896  CG2 THR A  49      80.881  77.596  84.710  1.00  0.00           C
ATOM    900  C   THR A  49      78.891  77.336  81.490  1.00  0.00           C
ATOM    901  O   THR A  49      79.661  76.806  80.690  1.00  0.00           O
ATOM    902  N   ASP A  50      77.551  77.356  81.310  1.00  0.00           N
ATOM    904  CA  ASP A  50      76.771  76.846  80.200  1.00  0.00           C
ATOM    906  CB  ASP A  50      76.611  77.926  79.080  1.00  0.00           C
ATOM    909  CG  ASP A  50      75.651  79.046  79.490  1.00  0.00           C
ATOM    910  OD1 ASP A  50      75.381  79.156  80.720  1.00  0.00           O
ATOM    911  OD2 ASP A  50      75.151  79.806  78.620  1.00  0.00           O
ATOM    912  C   ASP A  50      77.121  75.416  79.770  1.00  0.00           C
ATOM    913  O   ASP A  50      77.051  75.016  78.610  1.00  0.00           O
ATOM    914  N   THR A  51      77.431  74.566  80.790  1.00  0.00           N
ATOM    916  CA  THR A  51      77.841  73.166  80.620  1.00  0.00           C
ATOM    918  CB  THR A  51      79.371  73.026  80.670  1.00  0.00           C
ATOM    920  OG1 THR A  51      79.871  71.696  80.520  1.00  0.00           O
ATOM    922  CG2 THR A  51      79.921  73.566  82.000  1.00  0.00           C
ATOM    926  C   THR A  51      77.161  72.236  81.630  1.00  0.00           C
ATOM    927  O   THR A  51      77.291  71.016  81.540  1.00  0.00           O
ATOM    928  N   LEU A  52      76.341  72.746  82.580  1.00  0.00           N
ATOM    930  CA  LEU A  52      75.701  71.906  83.580  1.00  0.00           C
ATOM    932  CB  LEU A  52      76.541  71.846  84.900  1.00  0.00           C
ATOM    935  CG  LEU A  52      77.541  70.696  85.200  1.00  0.00           C
ATOM    937  CD1 LEU A  52      76.951  69.306  84.960  1.00  0.00           C
ATOM    941  CD2 LEU A  52      78.891  70.846  84.510  1.00  0.00           C
ATOM    945  C   LEU A  52      74.291  72.486  83.870  1.00  0.00           C
ATOM    946  O   LEU A  52      74.081  73.696  83.830  1.00  0.00           O
ATOM    947  N   LEU A  53      73.301  71.626  84.170  1.00  0.00           N
ATOM    949  CA  LEU A  53      72.061  71.996  84.850  1.00  0.00           C
ATOM    951  CB  LEU A  53      70.811  72.326  83.950  1.00  0.00           C
ATOM    954  CG  LEU A  53      70.931  72.236  82.420  1.00  0.00           C
ATOM    956  CD1 LEU A  53      71.201  70.826  81.910  1.00  0.00           C
ATOM    960  CD2 LEU A  53      69.641  72.686  81.730  1.00  0.00           C
ATOM    964  C   LEU A  53      71.681  70.906  85.860  1.00  0.00           C
ATOM    965  O   LEU A  53      72.151  69.766  85.810  1.00  0.00           O
ATOM    966  N   GLU A  54      70.811  71.266  86.830  1.00  0.00           N
ATOM    968  CA  GLU A  54      70.231  70.336  87.800  1.00  0.00           C
ATOM    970  CB  GLU A  54      70.731  70.546  89.260  1.00  0.00           C
ATOM    973  CG  GLU A  54      72.241  70.256  89.430  1.00  0.00           C
ATOM    976  CD  GLU A  54      72.811  70.516  90.820  1.00  0.00           C
ATOM    977  OE1 GLU A  54      72.251  70.016  91.830  1.00  0.00           O
ATOM    978  OE2 GLU A  54      73.831  71.236  90.920  1.00  0.00           O
ATOM    979  C   GLU A  54      68.721  70.446  87.780  1.00  0.00           C
ATOM    980  O   GLU A  54      68.141  71.516  87.990  1.00  0.00           O
ATOM    981  N   ILE A  55      68.011  69.316  87.560  1.00  0.00           N
ATOM    983  CA  ILE A  55      66.581  69.336  87.300  1.00  0.00           C
ATOM    985  CB  ILE A  55      66.311  69.336  85.810  1.00  0.00           C
ATOM    987  CG2 ILE A  55      66.551  67.956  85.170  1.00  0.00           C
ATOM    991  CG1 ILE A  55      64.891  69.876  85.520  1.00  0.00           C
ATOM    994  CD  ILE A  55      64.681  70.216  84.050  1.00  0.00           C
ATOM    998  C   ILE A  55      65.941  68.156  88.000  1.00  0.00           C
ATOM    999  O   ILE A  55      66.631  67.246  88.400  1.00  0.00           O
ATOM   1000  N   SER A  56      64.611  68.136  88.210  1.00  0.00           N
ATOM   1002  CA  SER A  56      63.971  67.076  89.000  1.00  0.00           C
ATOM   1004  CB  SER A  56      63.801  67.476  90.480  1.00  0.00           C
ATOM   1007  OG  SER A  56      65.031  67.816  91.140  1.00  0.00           O
ATOM   1009  C   SER A  56      62.571  66.826  88.450  1.00  0.00           C
ATOM   1010  O   SER A  56      61.951  67.786  87.970  1.00  0.00           O
ATOM   1011  N   VAL A  57      62.071  65.566  88.470  1.00  0.00           N
ATOM   1013  CA  VAL A  57      60.841  65.166  87.770  1.00  0.00           C
ATOM   1015  CB  VAL A  57      61.111  64.616  86.350  1.00  0.00           C
ATOM   1017  CG1 VAL A  57      62.081  65.536  85.580  1.00  0.00           C
ATOM   1021  CG2 VAL A  57      61.721  63.196  86.380  1.00  0.00           C
ATOM   1025  C   VAL A  57      60.011  64.126  88.560  1.00  0.00           C
ATOM   1026  O   VAL A  57      60.531  63.486  89.480  1.00  0.00           O
ATOM   1027  N   LEU A  58      58.701  63.936  88.200  1.00  0.00           N
ATOM   1029  CA  LEU A  58      57.801  62.826  88.610  1.00  0.00           C
ATOM   1031  CB  LEU A  58      57.691  62.686  90.170  1.00  0.00           C
ATOM   1034  CG  LEU A  58      57.231  61.366  90.840  1.00  0.00           C
ATOM   1036  CD1 LEU A  58      56.881  61.596  92.320  1.00  0.00           C
ATOM   1040  CD2 LEU A  58      56.121  60.516  90.200  1.00  0.00           C
ATOM   1044  C   LEU A  58      56.381  63.166  88.100  1.00  0.00           C
ATOM   1045  O   LEU A  58      56.051  64.356  88.130  1.00  0.00           O
ATOM   1046  N   PRO A  59      55.471  62.306  87.580  1.00  0.00           N
ATOM   1047  CD  PRO A  59      55.871  61.076  86.890  1.00  0.00           C
ATOM   1050  CA  PRO A  59      54.151  62.716  87.080  1.00  0.00           C
ATOM   1052  CB  PRO A  59      53.471  61.346  86.870  1.00  0.00           C
ATOM   1055  CG  PRO A  59      54.581  60.336  86.540  1.00  0.00           C
ATOM   1058  C   PRO A  59      53.221  63.586  87.920  1.00  0.00           C
ATOM   1059  O   PRO A  59      52.481  63.046  88.730  1.00  0.00           O
ATOM   1060  N   LEU A  60      53.161  64.916  87.720  1.00  0.00           N
ATOM   1062  CA  LEU A  60      52.201  65.786  88.390  1.00  0.00           C
ATOM   1064  CB  LEU A  60      52.991  66.946  89.030  1.00  0.00           C
ATOM   1067  CG  LEU A  60      52.421  67.626  90.280  1.00  0.00           C
ATOM   1069  CD1 LEU A  60      52.941  69.056  90.300  1.00  0.00           C
ATOM   1073  CD2 LEU A  60      50.901  67.626  90.410  1.00  0.00           C
ATOM   1077  C   LEU A  60      51.221  66.386  87.390  1.00  0.00           C
ATOM   1078  O   LEU A  60      51.621  67.126  86.490  1.00  0.00           O
ATOM   1079  N   ASP A  61      49.921  66.066  87.490  1.00  0.00           N
ATOM   1081  CA  ASP A  61      48.861  66.556  86.630  1.00  0.00           C
ATOM   1083  CB  ASP A  61      47.601  65.676  86.880  1.00  0.00           C
ATOM   1086  CG  ASP A  61      47.071  65.636  88.310  1.00  0.00           C
ATOM   1087  OD1 ASP A  61      47.821  65.966  89.260  1.00  0.00           O
ATOM   1088  OD2 ASP A  61      45.921  65.146  88.470  1.00  0.00           O
ATOM   1089  C   ASP A  61      48.621  68.076  86.760  1.00  0.00           C
ATOM   1090  O   ASP A  61      48.571  68.836  85.790  1.00  0.00           O
ATOM   1091  N   SER A  62      48.571  68.576  88.000  1.00  0.00           N
ATOM   1093  CA  SER A  62      48.591  69.996  88.300  1.00  0.00           C
ATOM   1095  CB  SER A  62      47.721  70.356  89.540  1.00  0.00           C
ATOM   1098  OG  SER A  62      48.261  69.846  90.750  1.00  0.00           O
ATOM   1100  C   SER A  62      50.001  70.616  88.360  1.00  0.00           C
ATOM   1101  O   SER A  62      50.891  70.366  87.550  1.00  0.00           O
ATOM   1102  N   TYR A  63      50.231  71.506  89.340  1.00  0.00           N
ATOM   1104  CA  TYR A  63      51.471  72.236  89.530  1.00  0.00           C
ATOM   1106  CB  TYR A  63      51.381  73.736  89.110  1.00  0.00           C
ATOM   1109  CG  TYR A  63      50.371  74.466  89.950  1.00  0.00           C
ATOM   1110  CD1 TYR A  63      50.711  75.006  91.210  1.00  0.00           C
ATOM   1112  CE1 TYR A  63      49.711  75.376  92.120  1.00  0.00           C
ATOM   1114  CZ  TYR A  63      48.371  75.286  91.740  1.00  0.00           C
ATOM   1115  OH  TYR A  63      47.361  75.616  92.670  1.00  0.00           O
ATOM   1117  CD2 TYR A  63      49.031  74.466  89.560  1.00  0.00           C
ATOM   1119  CE2 TYR A  63      48.031  74.856  90.450  1.00  0.00           C
ATOM   1121  C   TYR A  63      51.811  72.106  91.010  1.00  0.00           C
ATOM   1122  O   TYR A  63      50.941  71.976  91.870  1.00  0.00           O
ATOM   1123  N   ALA A  64      53.111  72.176  91.320  1.00  0.00           N
ATOM   1125  CA  ALA A  64      53.591  72.036  92.680  1.00  0.00           C
ATOM   1127  CB  ALA A  64      54.231  70.656  92.970  1.00  0.00           C
ATOM   1131  C   ALA A  64      54.621  73.096  92.910  1.00  0.00           C
ATOM   1132  O   ALA A  64      55.071  73.776  91.980  1.00  0.00           O
ATOM   1133  N   LYS A  65      55.011  73.276  94.170  1.00  0.00           N
ATOM   1135  CA  LYS A  65      56.201  73.976  94.590  1.00  0.00           C
ATOM   1137  CB  LYS A  65      56.401  73.726  96.110  1.00  0.00           C
ATOM   1140  CG  LYS A  65      55.181  74.116  96.960  1.00  0.00           C
ATOM   1143  CD  LYS A  65      55.171  73.566  98.400  1.00  0.00           C
ATOM   1146  CE  LYS A  65      56.291  74.086  99.320  1.00  0.00           C
ATOM   1149  NZ  LYS A  65      57.561  73.396  99.050  1.00  0.00           N
ATOM   1153  C   LYS A  65      57.491  73.606  93.830  1.00  0.00           C
ATOM   1154  O   LYS A  65      57.541  72.596  93.140  1.00  0.00           O
ATOM   1155  N   PRO A  66      58.581  74.366  93.860  1.00  0.00           N
ATOM   1156  CD  PRO A  66      58.591  75.776  94.160  1.00  0.00           C
ATOM   1159  CA  PRO A  66      59.921  73.856  93.670  1.00  0.00           C
ATOM   1161  CB  PRO A  66      60.861  75.036  93.970  1.00  0.00           C
ATOM   1164  CG  PRO A  66      59.991  76.026  94.730  1.00  0.00           C
ATOM   1167  C   PRO A  66      60.281  72.636  94.510  1.00  0.00           C
ATOM   1168  O   PRO A  66      59.931  72.576  95.680  1.00  0.00           O
ATOM   1169  N   ASP A  67      61.021  71.746  93.840  1.00  0.00           N
ATOM   1171  CA  ASP A  67      61.691  70.546  94.270  1.00  0.00           C
ATOM   1173  CB  ASP A  67      61.211  69.856  95.590  1.00  0.00           C
ATOM   1176  CG  ASP A  67      62.141  70.136  96.750  1.00  0.00           C
ATOM   1177  OD1 ASP A  67      63.241  70.716  96.520  1.00  0.00           O
ATOM   1178  OD2 ASP A  67      61.861  69.696  97.890  1.00  0.00           O
ATOM   1179  C   ASP A  67      61.641  69.646  93.050  1.00  0.00           C
ATOM   1180  O   ASP A  67      62.691  69.436  92.450  1.00  0.00           O
ATOM   1181  N   ILE A  68      60.451  69.196  92.610  1.00  0.00           N
ATOM   1183  CA  ILE A  68      60.211  68.506  91.350  1.00  0.00           C
ATOM   1185  CB  ILE A  68      59.241  69.246  90.410  1.00  0.00           C
ATOM   1187  CG2 ILE A  68      58.821  68.386  89.200  1.00  0.00           C
ATOM   1191  CG1 ILE A  68      58.051  69.976  91.110  1.00  0.00           C
ATOM   1194  CD  ILE A  68      57.101  70.686  90.130  1.00  0.00           C
ATOM   1198  C   ILE A  68      59.761  67.086  91.600  1.00  0.00           C
ATOM   1199  O   ILE A  68      60.521  66.116  91.570  1.00  0.00           O
ATOM   1200  N   GLU A  69      58.451  66.956  91.820  1.00  0.00           N
ATOM   1202  CA  GLU A  69      57.781  65.766  92.150  1.00  0.00           C
ATOM   1204  CB  GLU A  69      57.921  65.476  93.640  1.00  0.00           C
ATOM   1207  CG  GLU A  69      57.231  66.496  94.590  1.00  0.00           C
ATOM   1210  CD  GLU A  69      57.931  67.846  94.610  1.00  0.00           C
ATOM   1211  OE1 GLU A  69      59.161  67.846  94.790  1.00  0.00           O
ATOM   1212  OE2 GLU A  69      57.251  68.886  94.460  1.00  0.00           O
ATOM   1213  C   GLU A  69      56.321  65.916  91.780  1.00  0.00           C
ATOM   1214  O   GLU A  69      55.821  66.946  91.360  1.00  0.00           O
ATOM   1215  N   ALA A  70      55.611  64.796  91.910  1.00  0.00           N
ATOM   1217  CA  ALA A  70      54.231  64.606  91.570  1.00  0.00           C
ATOM   1219  CB  ALA A  70      53.991  63.136  91.240  1.00  0.00           C
ATOM   1223  C   ALA A  70      53.311  65.006  92.670  1.00  0.00           C
ATOM   1224  O   ALA A  70      53.731  65.376  93.760  1.00  0.00           O
ATOM   1225  N   ASN A  71      52.001  64.866  92.430  1.00  0.00           N
ATOM   1227  CA  ASN A  71      50.971  65.086  93.440  1.00  0.00           C
ATOM   1229  CB  ASN A  71      49.581  64.836  92.800  1.00  0.00           C
ATOM   1232  CG  ASN A  71      48.551  65.806  93.380  1.00  0.00           C
ATOM   1233  OD1 ASN A  71      48.841  66.736  94.120  1.00  0.00           O
ATOM   1234  ND2 ASN A  71      47.271  65.576  93.020  1.00  0.00           N
ATOM   1237  C   ASN A  71      51.211  64.196  94.670  1.00  0.00           C
ATOM   1238  O   ASN A  71      51.071  64.606  95.820  1.00  0.00           O
ATOM   1239  N   TYR A  72      51.701  62.976  94.380  1.00  0.00           N
ATOM   1241  CA  TYR A  72      52.281  61.996  95.280  1.00  0.00           C
ATOM   1243  CB  TYR A  72      52.911  60.816  94.460  1.00  0.00           C
ATOM   1246  CG  TYR A  72      51.931  60.026  93.630  1.00  0.00           C
ATOM   1247  CD1 TYR A  72      51.361  60.526  92.450  1.00  0.00           C
ATOM   1249  CE1 TYR A  72      50.391  59.776  91.760  1.00  0.00           C
ATOM   1251  CZ  TYR A  72      50.001  58.526  92.260  1.00  0.00           C
ATOM   1252  OH  TYR A  72      48.921  57.836  91.690  1.00  0.00           O
ATOM   1254  CD2 TYR A  72      51.611  58.716  94.040  1.00  0.00           C
ATOM   1256  CE2 TYR A  72      50.631  57.986  93.370  1.00  0.00           C
ATOM   1258  C   TYR A  72      53.411  62.526  96.170  1.00  0.00           C
ATOM   1259  O   TYR A  72      53.501  62.166  97.340  1.00  0.00           O
ATOM   1260  N   GLN A  73      54.301  63.356  95.590  1.00  0.00           N
ATOM   1262  CA  GLN A  73      55.261  64.206  96.260  1.00  0.00           C
ATOM   1264  CB  GLN A  73      54.671  65.036  97.430  1.00  0.00           C
ATOM   1267  CG  GLN A  73      55.481  66.326  97.750  1.00  0.00           C
ATOM   1270  CD  GLN A  73      54.771  67.306  98.690  1.00  0.00           C
ATOM   1271  OE1 GLN A  73      55.211  68.416  99.010  1.00  0.00           O
ATOM   1272  NE2 GLN A  73      53.541  66.926  99.100  1.00  0.00           N
ATOM   1275  C   GLN A  73      56.551  63.506  96.630  1.00  0.00           C
ATOM   1276  O   GLN A  73      56.971  63.496  97.790  1.00  0.00           O
ATOM   1277  N   GLY A  74      57.231  62.836  95.680  1.00  0.00           N
ATOM   1279  CA  GLY A  74      58.521  62.186  95.910  1.00  0.00           C
ATOM   1282  C   GLY A  74      59.601  62.656  94.990  1.00  0.00           C
ATOM   1283  O   GLY A  74      59.821  62.016  93.970  1.00  0.00           O
ATOM   1284  N   ARG A  75      60.331  63.746  95.330  1.00  0.00           N
ATOM   1286  CA  ARG A  75      61.391  64.306  94.480  1.00  0.00           C
ATOM   1288  CB  ARG A  75      62.051  65.626  95.020  1.00  0.00           C
ATOM   1291  CG  ARG A  75      63.321  66.066  94.220  1.00  0.00           C
ATOM   1294  CD  ARG A  75      63.911  67.456  94.520  1.00  0.00           C
ATOM   1297  NE  ARG A  75      65.131  67.366  95.380  1.00  0.00           N
ATOM   1299  CZ  ARG A  75      65.881  68.426  95.650  1.00  0.00           C
ATOM   1300  NH1 ARG A  75      65.581  69.656  95.280  1.00  0.00           N
ATOM   1303  NH2 ARG A  75      66.971  68.346  96.390  1.00  0.00           N
ATOM   1306  C   ARG A  75      62.491  63.326  94.180  1.00  0.00           C
ATOM   1307  O   ARG A  75      63.051  62.696  95.090  1.00  0.00           O
ATOM   1308  N   LEU A  76      62.911  63.246  92.900  1.00  0.00           N
ATOM   1310  CA  LEU A  76      64.211  62.736  92.600  1.00  0.00           C
ATOM   1312  CB  LEU A  76      64.161  61.406  91.850  1.00  0.00           C
ATOM   1315  CG  LEU A  76      65.471  60.616  91.960  1.00  0.00           C
ATOM   1317  CD1 LEU A  76      65.771  60.256  93.420  1.00  0.00           C
ATOM   1321  CD2 LEU A  76      65.321  59.336  91.140  1.00  0.00           C
ATOM   1325  C   LEU A  76      64.951  63.766  91.790  1.00  0.00           C
ATOM   1326  O   LEU A  76      64.511  64.196  90.730  1.00  0.00           O
ATOM   1327  N   LEU A  77      66.101  64.216  92.320  1.00  0.00           N
ATOM   1329  CA  LEU A  77      67.001  65.126  91.620  1.00  0.00           C
ATOM   1331  CB  LEU A  77      67.941  65.806  92.640  1.00  0.00           C
ATOM   1334  CG  LEU A  77      68.791  66.996  92.130  1.00  0.00           C
ATOM   1336  CD1 LEU A  77      69.111  67.946  93.300  1.00  0.00           C
ATOM   1340  CD2 LEU A  77      70.121  66.616  91.470  1.00  0.00           C
ATOM   1344  C   LEU A  77      67.761  64.416  90.530  1.00  0.00           C
ATOM   1345  O   LEU A  77      68.311  63.336  90.740  1.00  0.00           O
ATOM   1346  N   ALA A  78      67.831  65.036  89.350  1.00  0.00           N
ATOM   1348  CA  ALA A  78      68.591  64.626  88.200  1.00  0.00           C
ATOM   1350  CB  ALA A  78      67.661  64.446  86.970  1.00  0.00           C
ATOM   1354  C   ALA A  78      69.641  65.666  87.900  1.00  0.00           C
ATOM   1355  O   ALA A  78      69.461  66.866  88.110  1.00  0.00           O
ATOM   1356  N   ARG A  79      70.821  65.216  87.450  1.00  0.00           N
ATOM   1358  CA  ARG A  79      71.911  66.096  87.070  1.00  0.00           C
ATOM   1360  CB  ARG A  79      73.211  65.846  87.900  1.00  0.00           C
ATOM   1363  CG  ARG A  79      73.101  66.056  89.420  1.00  0.00           C
ATOM   1366  CD  ARG A  79      74.431  65.826  90.170  1.00  0.00           C
ATOM   1369  NE  ARG A  79      74.181  66.066  91.640  1.00  0.00           N
ATOM   1371  CZ  ARG A  79      75.071  65.816  92.600  1.00  0.00           C
ATOM   1372  NH1 ARG A  79      76.311  65.446  92.370  1.00  0.00           N
ATOM   1375  NH2 ARG A  79      74.741  65.946  93.880  1.00  0.00           N
ATOM   1378  C   ARG A  79      72.171  65.856  85.600  1.00  0.00           C
ATOM   1379  O   ARG A  79      72.111  64.716  85.140  1.00  0.00           O
ATOM   1380  N   GLN A  80      72.441  66.906  84.820  1.00  0.00           N
ATOM   1382  CA  GLN A  80      72.711  66.766  83.410  1.00  0.00           C
ATOM   1384  CB  GLN A  80      71.681  67.536  82.560  1.00  0.00           C
ATOM   1387  CG  GLN A  80      71.311  66.826  81.250  1.00  0.00           C
ATOM   1390  CD  GLN A  80      70.761  65.456  81.600  1.00  0.00           C
ATOM   1391  OE1 GLN A  80      71.471  64.456  81.460  1.00  0.00           O
ATOM   1392  NE2 GLN A  80      69.541  65.426  82.190  1.00  0.00           N
ATOM   1395  C   GLN A  80      74.061  67.346  83.100  1.00  0.00           C
ATOM   1396  O   GLN A  80      74.391  68.446  83.540  1.00  0.00           O
ATOM   1397  N   SER A  81      74.861  66.626  82.280  1.00  0.00           N
ATOM   1399  CA  SER A  81      76.271  66.916  82.050  1.00  0.00           C
ATOM   1401  CB  SER A  81      77.161  65.656  81.860  1.00  0.00           C
ATOM   1404  OG  SER A  81      77.241  64.866  83.060  1.00  0.00           O
ATOM   1406  C   SER A  81      76.451  67.846  80.850  1.00  0.00           C
ATOM   1407  O   SER A  81      77.571  68.016  80.360  1.00  0.00           O
ATOM   1408  N   GLY A  82      75.361  68.466  80.380  1.00  0.00           N
ATOM   1410  CA  GLY A  82      75.421  69.556  79.420  1.00  0.00           C
ATOM   1413  C   GLY A  82      74.251  70.486  79.600  1.00  0.00           C
ATOM   1414  O   GLY A  82      73.121  70.046  79.520  1.00  0.00           O
ATOM   1415  N   PHE A  83      74.471  71.816  79.750  1.00  0.00           N
ATOM   1417  CA  PHE A  83      73.441  72.836  79.550  1.00  0.00           C
ATOM   1419  CB  PHE A  83      73.731  74.126  80.390  1.00  0.00           C
ATOM   1422  CG  PHE A  83      72.891  75.346  80.090  1.00  0.00           C
ATOM   1423  CD1 PHE A  83      71.591  75.486  80.590  1.00  0.00           C
ATOM   1425  CE1 PHE A  83      70.821  76.616  80.330  1.00  0.00           C
ATOM   1427  CZ  PHE A  83      71.341  77.646  79.540  1.00  0.00           C
ATOM   1429  CD2 PHE A  83      73.411  76.406  79.320  1.00  0.00           C
ATOM   1431  CE2 PHE A  83      72.641  77.536  79.030  1.00  0.00           C
ATOM   1433  C   PHE A  83      73.241  73.086  78.050  1.00  0.00           C
ATOM   1434  O   PHE A  83      73.291  74.186  77.500  1.00  0.00           O
ATOM   1435  N   LEU A  84      73.031  71.976  77.330  1.00  0.00           N
ATOM   1437  CA  LEU A  84      72.831  71.896  75.910  1.00  0.00           C
ATOM   1439  CB  LEU A  84      74.001  71.196  75.170  1.00  0.00           C
ATOM   1442  CG  LEU A  84      75.381  71.926  75.180  1.00  0.00           C
ATOM   1444  CD1 LEU A  84      75.251  73.396  74.760  1.00  0.00           C
ATOM   1448  CD2 LEU A  84      76.151  71.796  76.500  1.00  0.00           C
ATOM   1452  C   LEU A  84      71.561  71.096  75.750  1.00  0.00           C
ATOM   1453  O   LEU A  84      71.381  70.336  74.800  1.00  0.00           O
ATOM   1454  N   ASP A  85      70.631  71.246  76.720  1.00  0.00           N
ATOM   1456  CA  ASP A  85      69.301  70.706  76.680  1.00  0.00           C
ATOM   1458  CB  ASP A  85      68.501  71.066  77.970  1.00  0.00           C
ATOM   1461  CG  ASP A  85      68.911  70.216  79.160  1.00  0.00           C
ATOM   1462  OD1 ASP A  85      69.811  69.346  79.040  1.00  0.00           O
ATOM   1463  OD2 ASP A  85      68.271  70.386  80.220  1.00  0.00           O
ATOM   1464  C   ASP A  85      68.551  71.226  75.440  1.00  0.00           C
ATOM   1465  O   ASP A  85      68.481  72.446  75.260  1.00  0.00           O
ATOM   1466  N   PRO A  86      67.961  70.436  74.570  1.00  0.00           N
ATOM   1467  CD  PRO A  86      68.281  69.006  74.510  1.00  0.00           C
ATOM   1470  CA  PRO A  86      67.571  70.936  73.240  1.00  0.00           C
ATOM   1472  CB  PRO A  86      67.161  69.656  72.540  1.00  0.00           C
ATOM   1475  CG  PRO A  86      68.191  68.656  73.030  1.00  0.00           C
ATOM   1478  C   PRO A  86      66.431  71.946  73.220  1.00  0.00           C
ATOM   1479  O   PRO A  86      66.301  72.726  72.280  1.00  0.00           O
ATOM   1480  N   VAL A  87      65.561  71.926  74.250  1.00  0.00           N
ATOM   1482  CA  VAL A  87      64.521  72.926  74.420  1.00  0.00           C
ATOM   1484  CB  VAL A  87      63.251  72.276  74.980  1.00  0.00           C
ATOM   1486  CG1 VAL A  87      62.051  73.226  74.920  1.00  0.00           C
ATOM   1490  CG2 VAL A  87      62.891  71.026  74.150  1.00  0.00           C
ATOM   1494  C   VAL A  87      65.001  73.996  75.400  1.00  0.00           C
ATOM   1495  O   VAL A  87      64.301  74.926  75.770  1.00  0.00           O
ATOM   1496  N   ASN A  88      66.251  73.856  75.900  1.00  0.00           N
ATOM   1498  CA  ASN A  88      66.771  74.586  77.040  1.00  0.00           C
ATOM   1500  CB  ASN A  88      67.061  76.056  76.650  1.00  0.00           C
ATOM   1503  CG  ASN A  88      68.091  76.636  77.600  1.00  0.00           C
ATOM   1504  OD1 ASN A  88      68.641  75.946  78.460  1.00  0.00           O
ATOM   1505  ND2 ASN A  88      68.381  77.936  77.450  1.00  0.00           N
ATOM   1508  C   ASN A  88      65.881  74.416  78.280  1.00  0.00           C
ATOM   1509  O   ASN A  88      65.721  75.276  79.140  1.00  0.00           O
ATOM   1510  N   TYR A  89      65.221  73.256  78.310  1.00  0.00           N
ATOM   1512  CA  TYR A  89      64.061  72.876  79.060  1.00  0.00           C
ATOM   1514  CB  TYR A  89      64.521  72.266  80.420  1.00  0.00           C
ATOM   1517  CG  TYR A  89      63.411  71.446  80.950  1.00  0.00           C
ATOM   1518  CD1 TYR A  89      63.001  70.316  80.230  1.00  0.00           C
ATOM   1520  CE1 TYR A  89      61.751  69.746  80.470  1.00  0.00           C
ATOM   1522  CZ  TYR A  89      60.931  70.266  81.470  1.00  0.00           C
ATOM   1523  OH  TYR A  89      59.611  69.766  81.590  1.00  0.00           O
ATOM   1525  CD2 TYR A  89      62.631  71.896  82.020  1.00  0.00           C
ATOM   1527  CE2 TYR A  89      61.391  71.316  82.270  1.00  0.00           C
ATOM   1529  C   TYR A  89      62.821  73.846  79.130  1.00  0.00           C
ATOM   1530  O   TYR A  89      62.881  75.066  79.010  1.00  0.00           O
ATOM   1531  N   ARG A  90      61.601  73.296  79.290  1.00  0.00           N
ATOM   1533  CA  ARG A  90      60.431  74.106  79.600  1.00  0.00           C
ATOM   1535  CB  ARG A  90      59.771  74.686  78.340  1.00  0.00           C
ATOM   1538  CG  ARG A  90      58.571  75.636  78.570  1.00  0.00           C
ATOM   1541  CD  ARG A  90      58.501  76.606  77.390  1.00  0.00           C
ATOM   1544  NE  ARG A  90      57.261  77.406  77.430  1.00  0.00           N
ATOM   1546  CZ  ARG A  90      56.751  77.996  76.350  1.00  0.00           C
ATOM   1547  NH1 ARG A  90      57.271  77.886  75.140  1.00  0.00           N
ATOM   1550  NH2 ARG A  90      55.711  78.756  76.530  1.00  0.00           N
ATOM   1553  C   ARG A  90      59.381  73.306  80.340  1.00  0.00           C
ATOM   1554  O   ARG A  90      59.031  72.216  79.920  1.00  0.00           O
ATOM   1555  N   ASN A  91      58.881  73.826  81.470  1.00  0.00           N
ATOM   1557  CA  ASN A  91      58.151  73.066  82.450  1.00  0.00           C
ATOM   1559  CB  ASN A  91      57.951  73.916  83.720  1.00  0.00           C
ATOM   1562  CG  ASN A  91      56.961  75.086  83.660  1.00  0.00           C
ATOM   1563  OD1 ASN A  91      56.271  75.316  84.650  1.00  0.00           O
ATOM   1564  ND2 ASN A  91      56.851  75.846  82.550  1.00  0.00           N
ATOM   1567  C   ASN A  91      56.851  72.366  82.060  1.00  0.00           C
ATOM   1568  O   ASN A  91      55.771  72.956  82.040  1.00  0.00           O
ATOM   1569  N   HIS A  92      56.921  71.056  81.810  1.00  0.00           N
ATOM   1571  CA  HIS A  92      55.841  70.196  81.360  1.00  0.00           C
ATOM   1573  CB  HIS A  92      55.591  70.356  79.860  1.00  0.00           C
ATOM   1576  ND1 HIS A  92      53.471  71.636  79.730  1.00  0.00           N
ATOM   1577  CG  HIS A  92      54.851  71.616  79.640  1.00  0.00           C
ATOM   1578  CE1 HIS A  92      53.121  72.856  79.400  1.00  0.00           C
ATOM   1580  NE2 HIS A  92      54.201  73.606  79.120  1.00  0.00           N
ATOM   1582  CD2 HIS A  92      55.311  72.826  79.280  1.00  0.00           C
ATOM   1584  C   HIS A  92      56.241  68.786  81.690  1.00  0.00           C
ATOM   1585  O   HIS A  92      57.151  68.626  82.490  1.00  0.00           O
ATOM   1586  N   PHE A  93      55.601  67.726  81.150  1.00  0.00           N
ATOM   1588  CA  PHE A  93      56.061  66.356  81.370  1.00  0.00           C
ATOM   1590  CB  PHE A  93      54.931  65.286  81.420  1.00  0.00           C
ATOM   1593  CG  PHE A  93      53.721  65.656  82.220  1.00  0.00           C
ATOM   1594  CD1 PHE A  93      52.801  66.516  81.620  1.00  0.00           C
ATOM   1596  CE1 PHE A  93      51.631  66.906  82.270  1.00  0.00           C
ATOM   1598  CZ  PHE A  93      51.341  66.366  83.520  1.00  0.00           C
ATOM   1600  CD2 PHE A  93      53.391  65.056  83.440  1.00  0.00           C
ATOM   1602  CE2 PHE A  93      52.201  65.426  84.100  1.00  0.00           C
ATOM   1604  C   PHE A  93      57.031  65.926  80.270  1.00  0.00           C
ATOM   1605  O   PHE A  93      56.821  66.196  79.090  1.00  0.00           O
ATOM   1606  N   VAL A  94      58.121  65.236  80.660  1.00  0.00           N
ATOM   1608  CA  VAL A  94      59.171  64.756  79.780  1.00  0.00           C
ATOM   1610  CB  VAL A  94      60.341  65.746  79.610  1.00  0.00           C
ATOM   1612  CG1 VAL A  94      59.821  67.026  78.930  1.00  0.00           C
ATOM   1616  CG2 VAL A  94      60.981  66.066  80.980  1.00  0.00           C
ATOM   1620  C   VAL A  94      59.711  63.466  80.350  1.00  0.00           C
ATOM   1621  O   VAL A  94      59.371  63.096  81.470  1.00  0.00           O
ATOM   1622  N   THR A  95      60.571  62.716  79.630  1.00  0.00           N
ATOM   1624  CA  THR A  95      61.441  61.716  80.250  1.00  0.00           C
ATOM   1626  CB  THR A  95      61.261  60.266  79.760  1.00  0.00           C
ATOM   1628  OG1 THR A  95      62.071  59.326  80.450  1.00  0.00           O
ATOM   1630  CG2 THR A  95      61.571  60.136  78.280  1.00  0.00           C
ATOM   1634  C   THR A  95      62.871  62.176  80.080  1.00  0.00           C
ATOM   1635  O   THR A  95      63.201  62.896  79.140  1.00  0.00           O
ATOM   1636  N   ILE A  96      63.701  61.806  81.050  1.00  0.00           N
ATOM   1638  CA  ILE A  96      65.101  62.086  81.130  1.00  0.00           C
ATOM   1640  CB  ILE A  96      65.401  62.906  82.390  1.00  0.00           C
ATOM   1642  CG2 ILE A  96      66.921  63.116  82.520  1.00  0.00           C
ATOM   1646  CG1 ILE A  96      64.631  64.256  82.360  1.00  0.00           C
ATOM   1649  CD  ILE A  96      64.951  65.186  83.540  1.00  0.00           C
ATOM   1653  C   ILE A  96      65.791  60.726  81.140  1.00  0.00           C
ATOM   1654  O   ILE A  96      65.311  59.796  81.800  1.00  0.00           O
ATOM   1655  N   LEU A  97      66.881  60.516  80.370  1.00  0.00           N
ATOM   1657  CA  LEU A  97      67.481  59.196  80.270  1.00  0.00           C
ATOM   1659  CB  LEU A  97      67.581  58.666  78.820  1.00  0.00           C
ATOM   1662  CG  LEU A  97      66.391  58.936  77.890  1.00  0.00           C
ATOM   1664  CD1 LEU A  97      66.721  58.296  76.530  1.00  0.00           C
ATOM   1668  CD2 LEU A  97      65.031  58.446  78.400  1.00  0.00           C
ATOM   1672  C   LEU A  97      68.881  59.176  80.810  1.00  0.00           C
ATOM   1673  O   LEU A  97      69.791  59.806  80.270  1.00  0.00           O
ATOM   1674  N   GLY A  98      69.161  58.406  81.860  1.00  0.00           N
ATOM   1676  CA  GLY A  98      70.581  58.246  82.150  1.00  0.00           C
ATOM   1679  C   GLY A  98      70.871  57.216  83.180  1.00  0.00           C
ATOM   1680  O   GLY A  98      70.001  56.576  83.750  1.00  0.00           O
ATOM   1681  N   THR A  99      72.171  57.026  83.450  1.00  0.00           N
ATOM   1683  CA  THR A  99      72.651  56.226  84.550  1.00  0.00           C
ATOM   1685  CB  THR A  99      74.061  55.706  84.320  1.00  0.00           C
ATOM   1687  OG1 THR A  99      74.441  54.746  85.290  1.00  0.00           O
ATOM   1689  CG2 THR A  99      75.121  56.816  84.340  1.00  0.00           C
ATOM   1693  C   THR A  99      72.511  56.986  85.850  1.00  0.00           C
ATOM   1694  O   THR A  99      72.621  58.206  85.860  1.00  0.00           O
ATOM   1695  N   ILE A 100      72.281  56.266  86.970  1.00  0.00           N
ATOM   1697  CA  ILE A 100      72.381  56.816  88.310  1.00  0.00           C
ATOM   1699  CB  ILE A 100      71.571  56.086  89.400  1.00  0.00           C
ATOM   1701  CG2 ILE A 100      71.841  56.736  90.780  1.00  0.00           C
ATOM   1705  CG1 ILE A 100      70.041  56.146  89.160  1.00  0.00           C
ATOM   1708  CD  ILE A 100      69.511  55.356  87.970  1.00  0.00           C
ATOM   1712  C   ILE A 100      73.851  56.956  88.670  1.00  0.00           C
ATOM   1713  O   ILE A 100      74.541  56.046  89.140  1.00  0.00           O
ATOM   1714  N   GLN A 101      74.371  58.156  88.380  1.00  0.00           N
ATOM   1716  CA  GLN A 101      75.671  58.636  88.760  1.00  0.00           C
ATOM   1718  CB  GLN A 101      76.151  59.646  87.680  1.00  0.00           C
ATOM   1721  CG  GLN A 101      77.661  60.026  87.710  1.00  0.00           C
ATOM   1724  CD  GLN A 101      78.501  59.036  86.910  1.00  0.00           C
ATOM   1725  OE1 GLN A 101      78.591  59.076  85.680  1.00  0.00           O
ATOM   1726  NE2 GLN A 101      79.131  58.066  87.610  1.00  0.00           N
ATOM   1729  C   GLN A 101      75.461  59.336  90.100  1.00  0.00           C
ATOM   1730  O   GLN A 101      75.091  60.506  90.150  1.00  0.00           O
ATOM   1731  N   GLY A 102      75.651  58.596  91.210  1.00  0.00           N
ATOM   1733  CA  GLY A 102      75.581  59.116  92.570  1.00  0.00           C
ATOM   1736  C   GLY A 102      77.011  59.276  93.090  1.00  0.00           C
ATOM   1737  OT1 GLY A 102      77.791  58.276  93.080  1.00  0.00           O
ATOM   1738  OT2 GLY A 102      77.391  60.446  93.390  1.00  0.00           O
ATOM   1739  NH3 POPEB 103      45.331  39.806  80.830  1.00  0.00           N
ATOM   1743  C12 POPEB 103      45.211  39.346  79.400  1.00  0.00           C
ATOM   1746  C11 POPEB 103      46.611  39.176  78.790  1.00  0.00           C
ATOM   1749  P   POPEB 103      47.431  37.206  80.370  1.00  0.00           P
ATOM   1750  O13 POPEB 103      48.771  36.816  80.830  1.00  0.00           O
ATOM   1751  O14 POPEB 103      46.341  37.296  81.390  1.00  0.00           O
ATOM   1752  O11 POPEB 103      47.011  36.326  79.140  1.00  0.00           O
ATOM   1753  O12 POPEB 103      47.551  38.626  79.710  1.00  0.00           O
ATOM   1754  C1  POPEB 103      48.021  35.656  78.380  1.00  0.00           C
ATOM   1757  C2  POPEB 103      48.621  36.526  77.230  1.00  0.00           C
ATOM   1759  O21 POPEB 103      48.861  35.656  76.100  1.00  0.00           O
ATOM   1760  C21 POPEB 103      48.701  36.246  74.910  1.00  0.00           C
ATOM   1761  O22 POPEB 103      48.331  37.386  74.740  1.00  0.00           O
ATOM   1762  C22 POPEB 103      49.091  35.296  73.780  1.00  0.00           C
ATOM   1765  C3  POPEB 103      49.911  37.246  77.720  1.00  0.00           C
ATOM   1768  O31 POPEB 103      50.651  37.926  76.680  1.00  0.00           O
ATOM   1769  C31 POPEB 103      50.211  39.156  76.370  1.00  0.00           C
ATOM   1770  O32 POPEB 103      49.321  39.756  76.940  1.00  0.00           O
ATOM   1771  C32 POPEB 103      51.111  39.716  75.280  1.00  0.00           C
ATOM   1774  C23 POPEB 103      49.231  36.056  72.440  1.00  0.00           C
ATOM   1777  C24 POPEB 103      49.961  35.256  71.350  1.00  0.00           C
ATOM   1780  C25 POPEB 103      49.061  34.286  70.560  1.00  0.00           C
ATOM   1783  C26 POPEB 103      48.551  34.886  69.250  1.00  0.00           C
ATOM   1786  C27 POPEB 103      47.611  33.936  68.490  1.00  0.00           C
ATOM   1789  C28 POPEB 103      47.071  34.526  67.170  1.00  0.00           C
ATOM   1792  C29 POPEB 103      48.071  34.506  66.040  1.00  0.00           C
ATOM   1794 0C21 POPEB 103      47.811  34.286  64.740  1.00  0.00           C
ATOM   1796 1C21 POPEB 103      46.441  34.026  64.150  1.00  0.00           C
ATOM   1799 2C21 POPEB 103      46.421  33.006  62.990  1.00  0.00           C
ATOM   1802 3C21 POPEB 103      47.161  33.496  61.750  1.00  0.00           C
ATOM   1805 4C21 POPEB 103      46.961  32.606  60.520  1.00  0.00           C
ATOM   1808 5C21 POPEB 103      45.621  32.856  59.810  1.00  0.00           C
ATOM   1811 6C21 POPEB 103      45.551  32.106  58.470  1.00  0.00           C
ATOM   1814 7C21 POPEB 103      44.281  32.406  57.670  1.00  0.00           C
ATOM   1817 8C21 POPEB 103      44.381  31.856  56.250  1.00  0.00           C
ATOM   1821  C33 POPEB 103      50.381  39.856  73.940  1.00  0.00           C
ATOM   1824  C34 POPEB 103      51.361  39.776  72.770  1.00  0.00           C
ATOM   1827  C35 POPEB 103      50.641  40.116  71.460  1.00  0.00           C
ATOM   1830  C36 POPEB 103      51.431  39.696  70.220  1.00  0.00           C
ATOM   1833  C37 POPEB 103      50.541  39.686  68.970  1.00  0.00           C
ATOM   1836  C38 POPEB 103      51.231  38.986  67.790  1.00  0.00           C
ATOM   1839  C39 POPEB 103      50.261  38.706  66.640  1.00  0.00           C
ATOM   1842 0C31 POPEB 103      50.911  37.876  65.530  1.00  0.00           C
ATOM   1845 1C31 POPEB 103      49.951  37.556  64.380  1.00  0.00           C
ATOM   1848 2C31 POPEB 103      50.531  36.556  63.360  1.00  0.00           C
ATOM   1851 3C31 POPEB 103      51.681  37.136  62.520  1.00  0.00           C
ATOM   1854 4C31 POPEB 103      51.201  38.036  61.370  1.00  0.00           C
ATOM   1857 5C31 POPEB 103      52.321  38.866  60.730  1.00  0.00           C
ATOM   1860 6C31 POPEB 103      51.881  39.646  59.490  1.00  0.00           C
ATOM   1864  NH3 POPEC 104      81.551 119.506  37.590  1.00  0.00           N
ATOM   1868  C12 POPEC 104      82.721 119.886  36.720  1.00  0.00           C
ATOM   1871  C11 POPEC 104      83.351 118.646  36.080  1.00  0.00           C
ATOM   1874  P   POPEC 104      85.511 118.076  34.690  1.00  0.00           P
ATOM   1875  O13 POPEC 104      85.051 116.936  33.870  1.00  0.00           O
ATOM   1876  O14 POPEC 104      86.611 118.896  34.120  1.00  0.00           O
ATOM   1877  O11 POPEC 104      85.961 117.536  36.110  1.00  0.00           O
ATOM   1878  O12 POPEC 104      84.271 119.016  35.040  1.00  0.00           O
ATOM   1879  C1  POPEC 104      85.621 116.206  36.530  1.00  0.00           C
ATOM   1882  C2  POPEC 104      86.281 115.886  37.900  1.00  0.00           C
ATOM   1884  O21 POPEC 104      85.551 116.456  39.010  1.00  0.00           O
ATOM   1885  C21 POPEC 104      84.601 115.666  39.490  1.00  0.00           C
ATOM   1886  O22 POPEC 104      84.171 114.676  38.930  1.00  0.00           O
ATOM   1887  C22 POPEC 104      84.161 116.186  40.860  1.00  0.00           C
ATOM   1890  C3  POPEC 104      87.741 116.416  37.920  1.00  0.00           C
ATOM   1893  O31 POPEC 104      88.411 116.026  39.140  1.00  0.00           O
ATOM   1894  C31 POPEC 104      89.401 116.836  39.490  1.00  0.00           C
ATOM   1895  O32 POPEC 104      89.811 117.776  38.830  1.00  0.00           O
ATOM   1896  C32 POPEC 104      90.011 116.356  40.800  1.00  0.00           C
ATOM   1899  C23 POPEC 104      84.141 115.126  41.990  1.00  0.00           C
ATOM   1902  C24 POPEC 104      84.071 115.756  43.390  1.00  0.00           C
ATOM   1905  C25 POPEC 104      83.931 114.706  44.500  1.00  0.00           C
ATOM   1908  C26 POPEC 104      83.731 115.346  45.880  1.00  0.00           C
ATOM   1911  C27 POPEC 104      83.341 114.306  46.940  1.00  0.00           C
ATOM   1914  C28 POPEC 104      83.231 114.926  48.340  1.00  0.00           C
ATOM   1917  C29 POPEC 104      82.461 114.016  49.260  1.00  0.00           C
ATOM   1919 0C21 POPEC 104      82.931 113.296  50.290  1.00  0.00           C
ATOM   1921 1C21 POPEC 104      84.341 113.226  50.800  1.00  0.00           C
ATOM   1924 2C21 POPEC 104      84.431 113.526  52.310  1.00  0.00           C
ATOM   1927 3C21 POPEC 104      83.551 112.626  53.190  1.00  0.00           C
ATOM   1930 4C21 POPEC 104      83.661 111.136  52.860  1.00  0.00           C
ATOM   1933 5C21 POPEC 104      83.221 110.276  54.040  1.00  0.00           C
ATOM   1936 6C21 POPEC 104      83.311 108.776  53.760  1.00  0.00           C
ATOM   1939 7C21 POPEC 104      82.861 107.946  54.950  1.00  0.00           C
ATOM   1942 8C21 POPEC 104      82.941 106.456  54.650  1.00  0.00           C
ATOM   1946  C33 POPEC 104      91.001 117.366  41.400  1.00  0.00           C
ATOM   1949  C34 POPEC 104      91.531 116.836  42.730  1.00  0.00           C
ATOM   1952  C35 POPEC 104      92.341 117.856  43.530  1.00  0.00           C
ATOM   1955  C36 POPEC 104      92.801 117.286  44.870  1.00  0.00           C
ATOM   1958  C37 POPEC 104      93.721 118.256  45.610  1.00  0.00           C
ATOM   1961  C38 POPEC 104      94.261 117.736  46.950  1.00  0.00           C
ATOM   1964  C39 POPEC 104      95.221 116.556  46.790  1.00  0.00           C
ATOM   1967 0C31 POPEC 104      95.841 116.106  48.120  1.00  0.00           C
ATOM   1970 1C31 POPEC 104      96.931 115.046  47.920  1.00  0.00           C
ATOM   1973 2C31 POPEC 104      97.441 114.426  49.220  1.00  0.00           C
ATOM   1976 3C31 POPEC 104      96.491 113.336  49.750  1.00  0.00           C
ATOM   1979 4C31 POPEC 104      96.881 112.846  51.150  1.00  0.00           C
ATOM   1982 5C31 POPEC 104      95.901 111.806  51.690  1.00  0.00           C
ATOM   1985 6C31 POPEC 104      96.011 111.606  53.200  1.00  0.00           C
ATOM   1989  NH3 POPED 105      19.391  28.886  31.930  1.00  0.00           N
ATOM   1993  C12 POPED 105      20.381  27.886  31.370  1.00  0.00           C
ATOM   1996  C11 POPED 105      20.831  26.756  32.310  1.00  0.00           C
ATOM   1999  P   POPED 105      20.981  24.556  30.880  1.00  0.00           P
ATOM   2000  O13 POPED 105      19.581  24.356  31.320  1.00  0.00           O
ATOM   2001  O14 POPED 105      21.231  24.606  29.430  1.00  0.00           O
ATOM   2002  O11 POPED 105      21.851  23.366  31.470  1.00  0.00           O
ATOM   2003  O12 POPED 105      21.611  25.816  31.590  1.00  0.00           O
ATOM   2004  C1  POPED 105      21.541  22.766  32.740  1.00  0.00           C
ATOM   2007  C2  POPED 105      22.731  22.896  33.740  1.00  0.00           C
ATOM   2009  O21 POPED 105      22.991  21.646  34.410  1.00  0.00           O
ATOM   2010  C21 POPED 105      22.091  21.266  35.290  1.00  0.00           C
ATOM   2011  O22 POPED 105      20.911  21.576  35.310  1.00  0.00           O
ATOM   2012  C22 POPED 105      22.781  20.386  36.340  1.00  0.00           C
ATOM   2015  C3  POPED 105      22.561  24.076  34.740  1.00  0.00           C
ATOM   2018  O31 POPED 105      23.601  24.046  35.750  1.00  0.00           O
ATOM   2019  C31 POPED 105      23.621  25.146  36.500  1.00  0.00           C
ATOM   2020  O32 POPED 105      22.781  26.016  36.480  1.00  0.00           O
ATOM   2021  C32 POPED 105      24.921  25.186  37.310  1.00  0.00           C
ATOM   2024  C23 POPED 105      22.051  20.456  37.700  1.00  0.00           C
ATOM   2027  C24 POPED 105      22.871  19.876  38.860  1.00  0.00           C
ATOM   2030  C25 POPED 105      22.211  20.136  40.220  1.00  0.00           C
ATOM   2033  C26 POPED 105      23.031  21.056  41.140  1.00  0.00           C
ATOM   2036  C27 POPED 105      22.281  21.496  42.400  1.00  0.00           C
ATOM   2039  C28 POPED 105      23.071  22.496  43.270  1.00  0.00           C
ATOM   2042  C29 POPED 105      24.281  21.896  43.940  1.00  0.00           C
ATOM   2044 0C21 POPED 105      24.251  21.176  45.070  1.00  0.00           C
ATOM   2046 1C21 POPED 105      22.991  20.826  45.820  1.00  0.00           C
ATOM   2049 2C21 POPED 105      23.251  20.196  47.200  1.00  0.00           C
ATOM   2052 3C21 POPED 105      23.691  21.196  48.280  1.00  0.00           C
ATOM   2055 4C21 POPED 105      23.791  20.506  49.640  1.00  0.00           C
ATOM   2058 5C21 POPED 105      24.091  21.426  50.830  1.00  0.00           C
ATOM   2061 6C21 POPED 105      23.031  22.506  51.040  1.00  0.00           C
ATOM   2064 7C21 POPED 105      23.101  23.156  52.430  1.00  0.00           C
ATOM   2067 8C21 POPED 105      22.211  24.396  52.560  1.00  0.00           C
ATOM   2071  C33 POPED 105      25.201  26.506  38.070  1.00  0.00           C
ATOM   2074  C34 POPED 105      24.821  26.466  39.560  1.00  0.00           C
ATOM   2077  C35 POPED 105      23.321  26.586  39.840  1.00  0.00           C
ATOM   2080  C36 POPED 105      23.001  26.506  41.340  1.00  0.00           C
ATOM   2083  C37 POPED 105      21.491  26.496  41.610  1.00  0.00           C
ATOM   2086  C38 POPED 105      21.131  26.566  43.110  1.00  0.00           C
ATOM   2089  C39 POPED 105      21.311  27.966  43.700  1.00  0.00           C
ATOM   2092 0C31 POPED 105      20.181  28.926  43.300  1.00  0.00           C
ATOM   2095 1C31 POPED 105      20.551  30.406  43.450  1.00  0.00           C
ATOM   2098 2C31 POPED 105      19.361  31.336  43.180  1.00  0.00           C
ATOM   2101 3C31 POPED 105      19.701  32.796  43.510  1.00  0.00           C
ATOM   2104 4C31 POPED 105      18.471  33.726  43.460  1.00  0.00           C
ATOM   2107 5C31 POPED 105      18.711  35.026  44.240  1.00  0.00           C
ATOM   2110 6C31 POPED 105      17.461  35.886  44.370  1.00  0.00           C
ATOM   2114  NH3 POPEE 106     124.621  68.646  33.310  1.00  0.00           N
ATOM   2118  C12 POPEE 106     125.211  68.956  34.660  1.00  0.00           C
ATOM   2121  C11 POPEE 106     126.141  70.166  34.570  1.00  0.00           C
ATOM   2124  P   POPEE 106     127.001  70.746  37.000  1.00  0.00           P
ATOM   2125  O13 POPEE 106     128.281  71.356  36.550  1.00  0.00           O
ATOM   2126  O14 POPEE 106     126.351  71.306  38.200  1.00  0.00           O
ATOM   2127  O11 POPEE 106     127.181  69.166  37.110  1.00  0.00           O
ATOM   2128  O12 POPEE 106     126.041  70.906  35.770  1.00  0.00           O
ATOM   2129  C1  POPEE 106     128.471  68.606  36.830  1.00  0.00           C
ATOM   2132  C2  POPEE 106     128.511  67.126  37.270  1.00  0.00           C
ATOM   2134  O21 POPEE 106     128.531  67.096  38.710  1.00  0.00           O
ATOM   2135  C21 POPEE 106     127.921  66.036  39.200  1.00  0.00           C
ATOM   2136  O22 POPEE 106     127.371  65.166  38.550  1.00  0.00           O
ATOM   2137  C22 POPEE 106     127.971  66.076  40.720  1.00  0.00           C
ATOM   2140  C3  POPEE 106     129.743  66.356  36.690  1.00  0.00           C
ATOM   2143  O31 POPEE 106     129.693  64.926  36.860  1.00  0.00           O
ATOM   2144  C31 POPEE 106     128.741  64.256  36.220  1.00  0.00           C
ATOM   2145  O32 POPEE 106     127.871  64.726  35.510  1.00  0.00           O
ATOM   2146  C32 POPEE 106     128.953  62.766  36.490  1.00  0.00           C
ATOM   2149  C23 POPEE 106     127.651  64.696  41.320  1.00  0.00           C
ATOM   2152  C24 POPEE 106     127.841  64.636  42.840  1.00  0.00           C
ATOM   2155  C25 POPEE 106     129.303  64.786  43.260  1.00  0.00           C
ATOM   2158  C26 POPEE 106     129.543  64.336  44.710  1.00  0.00           C
ATOM   2161  C27 POPEE 106     131.013  64.486  45.130  1.00  0.00           C
ATOM   2164  C28 POPEE 106     131.243  64.276  46.640  1.00  0.00           C
ATOM   2167  C29 POPEE 106     130.753  62.936  47.140  1.00  0.00           C
ATOM   2169 0C21 POPEE 106     131.433  61.776  47.160  1.00  0.00           C
ATOM   2171 1C21 POPEE 106     132.833  61.526  46.640  1.00  0.00           C
ATOM   2174 2C21 POPEE 106     132.923  60.306  45.700  1.00  0.00           C
ATOM   2177 3C21 POPEE 106     132.803  58.956  46.430  1.00  0.00           C
ATOM   2180 4C21 POPEE 106     132.593  57.736  45.510  1.00  0.00           C
ATOM   2183 5C21 POPEE 106     133.763  57.416  44.580  1.00  0.00           C
ATOM   2186 6C21 POPEE 106     133.613  56.066  43.860  1.00  0.00           C
ATOM   2189 7C21 POPEE 106     134.633  55.886  42.730  1.00  0.00           C
ATOM   2192 8C21 POPEE 106     134.443  54.626  41.880  1.00  0.00           C
ATOM   2196  C33 POPEE 106     129.123  62.386  37.980  1.00  0.00           C
ATOM   2199  C34 POPEE 106     127.831  62.016  38.740  1.00  0.00           C
ATOM   2202  C35 POPEE 106     127.021  60.856  38.160  1.00  0.00           C
ATOM   2205  C36 POPEE 106     126.091  60.236  39.220  1.00  0.00           C
ATOM   2208  C37 POPEE 106     125.101  59.226  38.620  1.00  0.00           C
ATOM   2211  C38 POPEE 106     124.261  58.506  39.680  1.00  0.00           C
ATOM   2214  C39 POPEE 106     125.061  57.506  40.510  1.00  0.00           C
ATOM   2217 0C31 POPEE 106     124.241  56.806  41.610  1.00  0.00           C
ATOM   2220 1C31 POPEE 106     125.031  55.696  42.310  1.00  0.00           C
ATOM   2223 2C31 POPEE 106     124.311  55.166  43.560  1.00  0.00           C
ATOM   2226 3C31 POPEE 106     125.031  53.986  44.220  1.00  0.00           C
ATOM   2229 4C31 POPEE 106     124.551  53.746  45.650  1.00  0.00           C
ATOM   2232 5C31 POPEE 106     124.991  52.406  46.230  1.00  0.00           C
ATOM   2235 6C31 POPEE 106     124.581  52.256  47.690  1.00  0.00           C
ATOM   2239  NH3 POPEF 107     124.041 128.006  29.400  1.00  0.00           N
ATOM   2243  C12 POPEF 107     122.541 127.946  29.550  1.00  0.00           C
ATOM   2246  C11 POPEF 107     121.971 129.266  30.120  1.00  0.00           C
ATOM   2249  P   POPEF 107     119.501 128.586  30.780  1.00  0.00           P
ATOM   2250  O13 POPEF 107     118.201 129.266  30.620  1.00  0.00           O
ATOM   2251  O14 POPEF 107     119.591 127.136  30.530  1.00  0.00           O
ATOM   2252  O11 POPEF 107     120.051 128.906  32.240  1.00  0.00           O
ATOM   2253  O12 POPEF 107     120.571 129.336  29.880  1.00  0.00           O
ATOM   2254  C1  POPEF 107     119.651 128.076  33.340  1.00  0.00           C
ATOM   2257  C2  POPEF 107     120.701 128.216  34.470  1.00  0.00           C
ATOM   2259  O21 POPEF 107     120.441 127.276  35.550  1.00  0.00           O
ATOM   2260  C21 POPEF 107     119.361 127.586  36.290  1.00  0.00           C
ATOM   2261  O22 POPEF 107     118.641 128.546  36.130  1.00  0.00           O
ATOM   2262  C22 POPEF 107     119.171 126.586  37.420  1.00  0.00           C
ATOM   2265  C3  POPEF 107     120.901 129.698  34.900  1.00  0.00           C
ATOM   2268  O31 POPEF 107     121.461 129.858  36.240  1.00  0.00           O
ATOM   2269  C31 POPEF 107     120.781 130.728  37.000  1.00  0.00           C
ATOM   2270  O32 POPEF 107     119.751 131.288  36.690  1.00  0.00           O
ATOM   2271  C32 POPEF 107     121.401 130.828  38.380  1.00  0.00           C
ATOM   2274  C23 POPEF 107     117.801 126.826  38.100  1.00  0.00           C
ATOM   2277  C24 POPEF 107     117.381 125.706  39.060  1.00  0.00           C
ATOM   2280  C25 POPEF 107     118.191 125.736  40.360  1.00  0.00           C
ATOM   2283  C26 POPEF 107     117.561 124.886  41.460  1.00  0.00           C
ATOM   2286  C27 POPEF 107     117.901 125.396  42.870  1.00  0.00           C
ATOM   2289  C28 POPEF 107     117.321 124.496  43.980  1.00  0.00           C
ATOM   2292  C29 POPEF 107     115.821 124.436  43.970  1.00  0.00           C
ATOM   2294 0C21 POPEF 107     115.021 124.356  45.050  1.00  0.00           C
ATOM   2296 1C21 POPEF 107     115.471 124.286  46.490  1.00  0.00           C
ATOM   2299 2C21 POPEF 107     114.371 124.776  47.450  1.00  0.00           C
ATOM   2302 3C21 POPEF 107     114.131 126.296  47.420  1.00  0.00           C
ATOM   2305 4C21 POPEF 107     115.121 127.146  48.230  1.00  0.00           C
ATOM   2308 5C21 POPEF 107     114.981 126.886  49.730  1.00  0.00           C
ATOM   2311 6C21 POPEF 107     115.691 127.916  50.620  1.00  0.00           C
ATOM   2314 7C21 POPEF 107     115.351 127.686  52.100  1.00  0.00           C
ATOM   2317 8C21 POPEF 107     116.091 128.606  53.060  1.00  0.00           C
ATOM   2321  C33 POPEF 107     120.261 130.778  39.410  1.00  0.00           C
ATOM   2324  C34 POPEF 107     120.691 131.098  40.840  1.00  0.00           C
ATOM   2327  C35 POPEF 107     121.521 129.998  41.500  1.00  0.00           C
ATOM   2330  C36 POPEF 107     121.651 130.248  43.010  1.00  0.00           C
ATOM   2333  C37 POPEF 107     122.411 129.156  43.750  1.00  0.00           C
ATOM   2336  C38 POPEF 107     123.911 129.146  43.430  1.00  0.00           C
ATOM   2339  C39 POPEF 107     124.691 128.036  44.150  1.00  0.00           C
ATOM   2342 0C31 POPEF 107     124.531 128.036  45.680  1.00  0.00           C
ATOM   2345 1C31 POPEF 107     125.461 127.026  46.350  1.00  0.00           C
ATOM   2348 2C31 POPEF 107     125.301 126.946  47.870  1.00  0.00           C
ATOM   2351 3C31 POPEF 107     125.661 128.236  48.610  1.00  0.00           C
ATOM   2354 4C31 POPEF 107     126.161 127.956  50.040  1.00  0.00           C
ATOM   2357 5C31 POPEF 107     126.671 129.216  50.760  1.00  0.00           C
ATOM   2360 6C31 POPEF 107     127.461 128.896  52.030  1.00  0.00           C
ATOM   2364  NH3 POPEG 108     121.891  96.536  33.270  1.00  0.00           N
ATOM   2368  C12 POPEG 108     121.991  98.016  33.530  1.00  0.00           C
ATOM   2371  C11 POPEG 108     123.261  98.686  32.970  1.00  0.00           C
ATOM   2374  P   POPEG 108     124.201 101.146  33.160  1.00  0.00           P
ATOM   2375  O13 POPEG 108     125.121 100.616  34.200  1.00  0.00           O
ATOM   2376  O14 POPEG 108     124.781 101.576  31.870  1.00  0.00           O
ATOM   2377  O11 POPEG 108     123.391 102.376  33.710  1.00  0.00           O
ATOM   2378  O12 POPEG 108     123.041 100.096  32.890  1.00  0.00           O
ATOM   2379  C1  POPEG 108     123.331 102.746  35.090  1.00  0.00           C
ATOM   2382  C2  POPEG 108     121.861 102.816  35.580  1.00  0.00           C
ATOM   2384  O21 POPEG 108     121.771 103.486  36.850  1.00  0.00           O
ATOM   2385  C21 POPEG 108     121.991 104.806  36.740  1.00  0.00           C
ATOM   2386  O22 POPEG 108     122.181 105.406  35.700  1.00  0.00           O
ATOM   2387  C22 POPEG 108     121.851 105.476  38.100  1.00  0.00           C
ATOM   2390  C3  POPEG 108     121.241 101.386  35.620  1.00  0.00           C
ATOM   2393  O31 POPEG 108     120.671 101.036  36.890  1.00  0.00           O
ATOM   2394  C31 POPEG 108     121.501 100.396  37.700  1.00  0.00           C
ATOM   2395  O32 POPEG 108     122.711 100.276  37.520  1.00  0.00           O
ATOM   2396  C32 POPEG 108     120.641  99.826  38.830  1.00  0.00           C
ATOM   2399  C23 POPEG 108     123.021 105.266  39.080  1.00  0.00           C
ATOM   2402  C24 POPEG 108     123.111 106.406  40.110  1.00  0.00           C
ATOM   2405  C25 POPEG 108     121.911 106.466  41.060  1.00  0.00           C
ATOM   2408  C26 POPEG 108     122.351 106.306  42.510  1.00  0.00           C
ATOM   2411  C27 POPEG 108     121.201 106.206  43.520  1.00  0.00           C
ATOM   2414  C28 POPEG 108     121.721 105.996  44.950  1.00  0.00           C
ATOM   2417  C29 POPEG 108     120.671 105.486  45.910  1.00  0.00           C
ATOM   2419 0C21 POPEG 108     120.891 105.256  47.220  1.00  0.00           C
ATOM   2421 1C21 POPEG 108     122.201 105.466  47.940  1.00  0.00           C
ATOM   2424 2C21 POPEG 108     122.111 106.486  49.090  1.00  0.00           C
ATOM   2427 3C21 POPEG 108     121.291 105.976  50.280  1.00  0.00           C
ATOM   2430 4C21 POPEG 108     121.351 106.936  51.480  1.00  0.00           C
ATOM   2433 5C21 POPEG 108     120.471 106.486  52.660  1.00  0.00           C
ATOM   2436 6C21 POPEG 108     120.791 105.086  53.200  1.00  0.00           C
ATOM   2439 7C21 POPEG 108     119.951 104.736  54.440  1.00  0.00           C
ATOM   2442 8C21 POPEG 108     120.121 103.296  54.910  1.00  0.00           C
ATOM   2446  C33 POPEG 108     121.411  99.016  39.890  1.00  0.00           C
ATOM   2449  C34 POPEG 108     122.381  98.006  39.270  1.00  0.00           C
ATOM   2452  C35 POPEG 108     122.671  96.786  40.120  1.00  0.00           C
ATOM   2455  C36 POPEG 108     123.151  97.116  41.540  1.00  0.00           C
ATOM   2458  C37 POPEG 108     123.061  95.906  42.470  1.00  0.00           C
ATOM   2461  C38 POPEG 108     124.421  95.386  42.910  1.00  0.00           C
ATOM   2464  C39 POPEG 108     124.981  96.116  44.140  1.00  0.00           C
ATOM   2467 0C31 POPEG 108     125.621  97.476  43.870  1.00  0.00           C
ATOM   2470 1C31 POPEG 108     126.381  97.936  45.110  1.00  0.00           C
ATOM   2473 2C31 POPEG 108     127.161  99.246  44.930  1.00  0.00           C
ATOM   2476 3C31 POPEG 108     128.191  99.476  46.050  1.00  0.00           C
ATOM   2479 4C31 POPEG 108     127.621  99.376  47.470  1.00  0.00           C
ATOM   2482 5C31 POPEG 108     128.711  99.426  48.550  1.00  0.00           C
ATOM   2485 6C31 POPEG 108     128.191  99.096  49.950  1.00  0.00           C
ATOM   2489  NH3 POPEH 109      32.201  55.236  34.760  1.00  0.00           N
ATOM   2493  C12 POPEH 109      31.661  54.046  34.030  1.00  0.00           C
ATOM   2496  C11 POPEH 109      32.371  52.766  34.480  1.00  0.00           C
ATOM   2499  P   POPEH 109      30.881  50.896  33.370  1.00  0.00           P
ATOM   2500  O13 POPEH 109      29.681  51.586  33.920  1.00  0.00           O
ATOM   2501  O14 POPEH 109      30.811  50.446  31.960  1.00  0.00           O
ATOM   2502  O11 POPEH 109      31.141  49.636  34.280  1.00  0.00           O
ATOM   2503  O12 POPEH 109      32.181  51.766  33.500  1.00  0.00           O
ATOM   2504  C1  POPEH 109      32.091  49.506  35.320  1.00  0.00           C
ATOM   2507  C2  POPEH 109      31.441  49.516  36.740  1.00  0.00           C
ATOM   2509  O21 POPEH 109      32.171  48.556  37.540  1.00  0.00           O
ATOM   2510  C21 POPEH 109      32.301  48.906  38.810  1.00  0.00           C
ATOM   2511  O22 POPEH 109      31.811  49.886  39.330  1.00  0.00           O
ATOM   2512  C22 POPEH 109      33.191  47.916  39.540  1.00  0.00           C
ATOM   2515  C3  POPEH 109      29.921  49.156  36.700  1.00  0.00           C
ATOM   2518  O31 POPEH 109      29.321  48.956  37.990  1.00  0.00           O
ATOM   2519  C31 POPEH 109      28.811  50.046  38.560  1.00  0.00           C
ATOM   2520  O32 POPEH 109      29.031  51.186  38.190  1.00  0.00           O
ATOM   2521  C32 POPEH 109      27.791  49.686  39.650  1.00  0.00           C
ATOM   2524  C23 POPEH 109      32.961  48.046  41.060  1.00  0.00           C
ATOM   2527  C24 POPEH 109      33.741  47.046  41.920  1.00  0.00           C
ATOM   2530  C25 POPEH 109      33.081  46.856  43.290  1.00  0.00           C
ATOM   2533  C26 POPEH 109      32.951  48.166  44.080  1.00  0.00           C
ATOM   2536  C27 POPEH 109      32.451  47.976  45.520  1.00  0.00           C
ATOM   2539  C28 POPEH 109      32.371  49.306  46.280  1.00  0.00           C
ATOM   2542  C29 POPEH 109      31.811  49.126  47.670  1.00  0.00           C
ATOM   2544 0C21 POPEH 109      32.461  48.576  48.710  1.00  0.00           C
ATOM   2546 1C21 POPEH 109      33.891  48.076  48.710  1.00  0.00           C
ATOM   2549 2C21 POPEH 109      34.631  48.346  50.030  1.00  0.00           C
ATOM   2552 3C21 POPEH 109      34.061  47.556  51.220  1.00  0.00           C
ATOM   2555 4C21 POPEH 109      33.181  48.386  52.190  1.00  0.00           C
ATOM   2558 5C21 POPEH 109      32.291  47.466  53.030  1.00  0.00           C
ATOM   2561 6C21 POPEH 109      31.511  48.176  54.150  1.00  0.00           C
ATOM   2564 7C21 POPEH 109      32.361  48.516  55.370  1.00  0.00           C
ATOM   2567 8C21 POPEH 109      31.551  48.836  56.630  1.00  0.00           C
ATOM   2571  C33 POPEH 109      27.921  50.516  40.950  1.00  0.00           C
ATOM   2574  C34 POPEH 109      28.611  49.766  42.100  1.00  0.00           C
ATOM   2577  C35 POPEH 109      28.171  50.236  43.490  1.00  0.00           C
ATOM   2580  C36 POPEH 109      28.841  51.556  43.880  1.00  0.00           C
ATOM   2583  C37 POPEH 109      28.171  52.316  45.030  1.00  0.00           C
ATOM   2586  C38 POPEH 109      28.211  51.586  46.390  1.00  0.00           C
ATOM   2589  C39 POPEH 109      29.001  52.346  47.460  1.00  0.00           C
ATOM   2592 0C31 POPEH 109      28.441  53.746  47.760  1.00  0.00           C
ATOM   2595 1C31 POPEH 109      29.131  54.416  48.950  1.00  0.00           C
ATOM   2598 2C31 POPEH 109      28.611  55.836  49.200  1.00  0.00           C
ATOM   2601 3C31 POPEH 109      29.081  56.416  50.540  1.00  0.00           C
ATOM   2604 4C31 POPEH 109      28.621  57.856  50.770  1.00  0.00           C
ATOM   2607 5C31 POPEH 109      28.991  58.376  52.160  1.00  0.00           C
ATOM   2610 6C31 POPEH 109      28.711  59.866  52.340  1.00  0.00           C
ATOM   2614  NH3 POPEI 110      29.871  25.086  32.860  1.00  0.00           N
ATOM   2618  C12 POPEI 110      28.991  23.916  33.240  1.00  0.00           C
ATOM   2621  C11 POPEI 110      29.631  22.536  33.020  1.00  0.00           C
ATOM   2624  P   POPEI 110      28.831  20.046  33.470  1.00  0.00           P
ATOM   2625  O13 POPEI 110      30.051  19.496  32.850  1.00  0.00           O
ATOM   2626  O14 POPEI 110      27.551  19.326  33.210  1.00  0.00           O
ATOM   2627  O11 POPEI 110      29.111  20.116  35.030  1.00  0.00           O
ATOM   2628  O12 POPEI 110      28.601  21.556  33.070  1.00  0.00           O
ATOM   2629  C1  POPEI 110      28.051  20.226  35.960  1.00  0.00           C
ATOM   2632  C2  POPEI 110      27.631  21.696  36.250  1.00  0.00           C
ATOM   2634  O21 POPEI 110      28.661  22.676  36.430  1.00  0.00           O
ATOM   2635  C21 POPEI 110      29.951  22.456  36.750  1.00  0.00           C
ATOM   2636  O22 POPEI 110      30.851  23.136  36.290  1.00  0.00           O
ATOM   2637  C22 POPEI 110      30.221  21.416  37.850  1.00  0.00           C
ATOM   2640  C3  POPEI 110      26.611  21.796  37.400  1.00  0.00           C
ATOM   2643  O31 POPEI 110      27.251  21.726  38.690  1.00  0.00           O
ATOM   2644  C31 POPEI 110      26.441  22.156  39.660  1.00  0.00           C
ATOM   2645  O32 POPEI 110      25.291  22.496  39.480  1.00  0.00           O
ATOM   2646  C32 POPEI 110      27.211  22.266  40.960  1.00  0.00           C
ATOM   2649  C23 POPEI 110      30.851  21.976  39.160  1.00  0.00           C
ATOM   2652  C24 POPEI 110      31.001  20.846  40.190  1.00  0.00           C
ATOM   2655  C25 POPEI 110      31.631  21.236  41.540  1.00  0.00           C
ATOM   2658  C26 POPEI 110      30.781  22.206  42.350  1.00  0.00           C
ATOM   2661  C27 POPEI 110      31.111  22.266  43.850  1.00  0.00           C
ATOM   2664  C28 POPEI 110      30.461  21.116  44.640  1.00  0.00           C
ATOM   2667  C29 POPEI 110      30.631  21.236  46.130  1.00  0.00           C
ATOM   2669 0C21 POPEI 110      29.671  21.536  47.030  1.00  0.00           C
ATOM   2671 1C21 POPEI 110      28.241  21.896  46.710  1.00  0.00           C
ATOM   2674 2C21 POPEI 110      27.611  22.846  47.750  1.00  0.00           C
ATOM   2677 3C21 POPEI 110      28.301  24.216  47.850  1.00  0.00           C
ATOM   2680 4C21 POPEI 110      28.731  24.566  49.280  1.00  0.00           C
ATOM   2683 5C21 POPEI 110      27.561  25.006  50.180  1.00  0.00           C
ATOM   2686 6C21 POPEI 110      27.781  24.596  51.640  1.00  0.00           C
ATOM   2689 7C21 POPEI 110      26.911  25.356  52.640  1.00  0.00           C
ATOM   2692 8C21 POPEI 110      26.891  24.696  54.030  1.00  0.00           C
ATOM   2696  C33 POPEI 110      26.861  23.586  41.670  1.00  0.00           C
ATOM   2699  C34 POPEI 110      27.811  23.926  42.820  1.00  0.00           C
ATOM   2702  C35 POPEI 110      27.421  25.196  43.590  1.00  0.00           C
ATOM   2705  C36 POPEI 110      26.041  25.076  44.260  1.00  0.00           C
ATOM   2708  C37 POPEI 110      25.731  26.286  45.130  1.00  0.00           C
ATOM   2711  C38 POPEI 110      24.351  26.206  45.810  1.00  0.00           C
ATOM   2714  C39 POPEI 110      24.281  25.116  46.880  1.00  0.00           C
ATOM   2717 0C31 POPEI 110      23.121  25.306  47.860  1.00  0.00           C
ATOM   2720 1C31 POPEI 110      21.791  24.736  47.370  1.00  0.00           C
ATOM   2723 2C31 POPEI 110      20.661  24.826  48.410  1.00  0.00           C
ATOM   2726 3C31 POPEI 110      20.321  26.266  48.850  1.00  0.00           C
ATOM   2729 4C31 POPEI 110      19.851  27.156  47.690  1.00  0.00           C
ATOM   2732 5C31 POPEI 110      19.441  28.556  48.140  1.00  0.00           C
ATOM   2735 6C31 POPEI 110      19.031  29.456  46.970  1.00  0.00           C
ATOM   2739  NH3 POPEJ 111      17.791  76.286  72.150  1.00  0.00           N
ATOM   2743  C12 POPEJ 111      18.051  76.606  73.590  1.00  0.00           C
ATOM   2746  C11 POPEJ 111      19.441  77.236  73.690  1.00  0.00           C
ATOM   2749  P   POPEJ 111      20.761  79.306  72.960  1.00  0.00           P
ATOM   2750  O13 POPEJ 111      20.901  79.876  74.310  1.00  0.00           O
ATOM   2751  O14 POPEJ 111      21.881  78.476  72.450  1.00  0.00           O
ATOM   2752  O11 POPEJ 111      20.531  80.476  71.920  1.00  0.00           O
ATOM   2753  O12 POPEJ 111      19.441  78.436  72.910  1.00  0.00           O
ATOM   2754  C1  POPEJ 111      19.661  80.326  70.800  1.00  0.00           C
ATOM   2757  C2  POPEJ 111      20.411  80.586  69.470  1.00  0.00           C
ATOM   2759  O21 POPEJ 111      19.411  80.736  68.450  1.00  0.00           O
ATOM   2760  C21 POPEJ 111      19.851  81.086  67.250  1.00  0.00           C
ATOM   2761  O22 POPEJ 111      20.931  81.576  66.990  1.00  0.00           O
ATOM   2762  C22 POPEJ 111      18.741  80.746  66.260  1.00  0.00           C
ATOM   2765  C3  POPEJ 111      21.451  79.456  69.160  1.00  0.00           C
ATOM   2768  O31 POPEJ 111      21.061  78.526  68.130  1.00  0.00           O
ATOM   2769  C31 POPEJ 111      20.351  77.456  68.500  1.00  0.00           C
ATOM   2770  O32 POPEJ 111      19.671  77.346  69.500  1.00  0.00           O
ATOM   2771  C32 POPEJ 111      20.651  76.356  67.490  1.00  0.00           C
ATOM   2774  C23 POPEJ 111      19.241  80.126  64.930  1.00  0.00           C
ATOM   2777  C24 POPEJ 111      19.091  81.066  63.730  1.00  0.00           C
ATOM   2780  C25 POPEJ 111      20.171  82.146  63.620  1.00  0.00           C
ATOM   2783  C26 POPEJ 111      20.051  82.906  62.290  1.00  0.00           C
ATOM   2786  C27 POPEJ 111      21.051  84.046  62.130  1.00  0.00           C
ATOM   2789  C28 POPEJ 111      20.861  84.756  60.780  1.00  0.00           C
ATOM   2792  C29 POPEJ 111      21.811  85.926  60.620  1.00  0.00           C
ATOM   2794 0C21 POPEJ 111      21.501  87.196  60.290  1.00  0.00           C
ATOM   2796 1C21 POPEJ 111      20.141  87.766  59.980  1.00  0.00           C
ATOM   2799 2C21 POPEJ 111      20.041  88.466  58.610  1.00  0.00           C
ATOM   2802 3C21 POPEJ 111      20.881  89.756  58.470  1.00  0.00           C
ATOM   2805 4C21 POPEJ 111      22.211  89.556  57.740  1.00  0.00           C
ATOM   2808 5C21 POPEJ 111      22.961  90.886  57.520  1.00  0.00           C
ATOM   2811 6C21 POPEJ 111      24.291  90.696  56.770  1.00  0.00           C
ATOM   2814 7C21 POPEJ 111      25.061  92.016  56.620  1.00  0.00           C
ATOM   2817 8C21 POPEJ 111      26.421  91.826  55.920  1.00  0.00           C
ATOM   2821  C33 POPEJ 111      20.001  76.536  66.100  1.00  0.00           C
ATOM   2824  C34 POPEJ 111      20.991  76.476  64.910  1.00  0.00           C
ATOM   2827  C35 POPEJ 111      22.051  75.356  64.940  1.00  0.00           C
ATOM   2830  C36 POPEJ 111      21.531  73.956  65.300  1.00  0.00           C
ATOM   2833  C37 POPEJ 111      22.651  72.926  65.520  1.00  0.00           C
ATOM   2836  C38 POPEJ 111      22.181  71.726  66.360  1.00  0.00           C
ATOM   2839  C39 POPEJ 111      20.951  70.996  65.780  1.00  0.00           C
ATOM   2842 0C31 POPEJ 111      21.221  70.236  64.480  1.00  0.00           C
ATOM   2845 1C31 POPEJ 111      19.901  69.826  63.800  1.00  0.00           C
ATOM   2848 2C31 POPEJ 111      20.081  68.986  62.530  1.00  0.00           C
ATOM   2851 3C31 POPEJ 111      20.711  67.606  62.760  1.00  0.00           C
ATOM   2854 4C31 POPEJ 111      19.981  66.806  63.850  1.00  0.00           C
ATOM   2857 5C31 POPEJ 111      20.451  65.346  63.940  1.00  0.00           C
ATOM   2860 6C31 POPEJ 111      19.951  64.626  65.200  1.00  0.00           C
ATOM   2864  NH3 POPEK 112     121.391  16.206  29.810  1.00  0.00           N
ATOM   2868  C12 POPEK 112     122.451  17.186  29.470  1.00  0.00           C
ATOM   2871  C11 POPEK 112     121.821  18.526  29.140  1.00  0.00           C
ATOM   2874  P   POPEK 112     123.161  20.716  29.540  1.00  0.00           P
ATOM   2875  O13 POPEK 112     124.481  21.246  29.120  1.00  0.00           O
ATOM   2876  O14 POPEK 112     122.021  21.626  29.370  1.00  0.00           O
ATOM   2877  O11 POPEK 112     123.251  20.276  31.070  1.00  0.00           O
ATOM   2878  O12 POPEK 112     122.891  19.376  28.780  1.00  0.00           O
ATOM   2879  C1  POPEK 112     122.881  21.176  32.120  1.00  0.00           C
ATOM   2882  C2  POPEK 112     123.951  22.286  32.450  1.00  0.00           C
ATOM   2884  O21 POPEK 112     123.991  22.576  33.870  1.00  0.00           O
ATOM   2885  C21 POPEK 112     124.781  21.786  34.590  1.00  0.00           C
ATOM   2886  O22 POPEK 112     125.281  20.756  34.200  1.00  0.00           O
ATOM   2887  C22 POPEK 112     125.061  22.426  35.950  1.00  0.00           C
ATOM   2890  C3  POPEK 112     123.691  23.596  31.630  1.00  0.00           C
ATOM   2893  O31 POPEK 112     123.721  24.796  32.450  1.00  0.00           O
ATOM   2894  C31 POPEK 112     124.921  25.186  32.850  1.00  0.00           C
ATOM   2895  O32 POPEK 112     125.981  24.776  32.390  1.00  0.00           O
ATOM   2896  C32 POPEK 112     124.751  26.156  34.030  1.00  0.00           C
ATOM   2899  C23 POPEK 112     126.041  21.566  36.790  1.00  0.00           C
ATOM   2902  C24 POPEK 112     126.651  22.336  37.960  1.00  0.00           C
ATOM   2905  C25 POPEK 112     127.571  21.456  38.820  1.00  0.00           C
ATOM   2908  C26 POPEK 112     128.441  22.266  39.790  1.00  0.00           C
ATOM   2911  C27 POPEK 112     129.223  21.376  40.760  1.00  0.00           C
ATOM   2914  C28 POPEK 112     130.213  22.196  41.620  1.00  0.00           C
ATOM   2917  C29 POPEK 112     130.753  21.416  42.800  1.00  0.00           C
ATOM   2919 0C21 POPEK 112     130.393  21.576  44.080  1.00  0.00           C
ATOM   2921 1C21 POPEK 112     129.353  22.556  44.580  1.00  0.00           C
ATOM   2924 2C21 POPEK 112     128.621  22.126  45.870  1.00  0.00           C
ATOM   2927 3C21 POPEK 112     129.453  22.236  47.160  1.00  0.00           C
ATOM   2930 4C21 POPEK 112     129.993  20.896  47.670  1.00  0.00           C
ATOM   2933 5C21 POPEK 112     130.303  20.896  49.180  1.00  0.00           C
ATOM   2936 6C21 POPEK 112     130.763  19.526  49.710  1.00  0.00           C
ATOM   2939 7C21 POPEK 112     130.183  19.216  51.100  1.00  0.00           C
ATOM   2942 8C21 POPEK 112     130.713  17.916  51.710  1.00  0.00           C
ATOM   2946  C33 POPEK 112     125.981  26.346  34.960  1.00  0.00           C
ATOM   2949  C34 POPEK 112     125.541  26.746  36.380  1.00  0.00           C
ATOM   2952  C35 POPEK 112     126.671  26.896  37.410  1.00  0.00           C
ATOM   2955  C36 POPEK 112     126.111  27.146  38.830  1.00  0.00           C
ATOM   2958  C37 POPEK 112     127.181  27.046  39.940  1.00  0.00           C
ATOM   2961  C38 POPEK 112     126.591  27.286  41.340  1.00  0.00           C
ATOM   2964  C39 POPEK 112     127.491  26.806  42.490  1.00  0.00           C
ATOM   2967 0C31 POPEK 112     128.881  27.456  42.520  1.00  0.00           C
ATOM   2970 1C31 POPEK 112     129.653  27.126  43.810  1.00  0.00           C
ATOM   2973 2C31 POPEK 112     131.123  27.556  43.790  1.00  0.00           C
ATOM   2976 3C31 POPEK 112     131.323  29.046  43.530  1.00  0.00           C
ATOM   2979 4C31 POPEK 112     132.743  29.526  43.880  1.00  0.00           C
ATOM   2982 5C31 POPEK 112     132.893  31.046  43.770  1.00  0.00           C
ATOM   2985 6C31 POPEK 112     134.213  31.576  44.310  1.00  0.00           C
ATOM   2989  NH3 POPEL 113      42.261  61.786  32.420  1.00  0.00           N
ATOM   2993  C12 POPEL 113      42.461  62.486  33.740  1.00  0.00           C
ATOM   2996  C11 POPEL 113      42.861  63.956  33.490  1.00  0.00           C
ATOM   2999  P   POPEL 113      42.991  64.976  35.920  1.00  0.00           P
ATOM   3000  O13 POPEL 113      43.591  66.306  36.100  1.00  0.00           O
ATOM   3001  O14 POPEL 113      41.981  64.596  36.930  1.00  0.00           O
ATOM   3002  O11 POPEL 113      44.121  63.846  35.890  1.00  0.00           O
ATOM   3003  O12 POPEL 113      42.341  64.866  34.480  1.00  0.00           O
ATOM   3004  C1  POPEL 113      43.951  62.756  36.790  1.00  0.00           C
ATOM   3007  C2  POPEL 113      45.101  61.706  36.730  1.00  0.00           C
ATOM   3009  O21 POPEL 113      44.951  60.746  37.790  1.00  0.00           O
ATOM   3010  C21 POPEL 113      43.921  59.916  37.660  1.00  0.00           C
ATOM   3011  O22 POPEL 113      43.151  59.876  36.720  1.00  0.00           O
ATOM   3012  C22 POPEL 113      43.751  59.096  38.930  1.00  0.00           C
ATOM   3015  C3  POPEL 113      46.451  62.456  36.910  1.00  0.00           C
ATOM   3018  O31 POPEL 113      47.601  61.606  37.200  1.00  0.00           O
ATOM   3019  C31 POPEL 113      48.041  61.706  38.460  1.00  0.00           C
ATOM   3020  O32 POPEL 113      47.561  62.406  39.330  1.00  0.00           O
ATOM   3021  C32 POPEL 113      49.271  60.836  38.650  1.00  0.00           C
ATOM   3024  C23 POPEL 113      42.281  58.636  39.090  1.00  0.00           C
ATOM   3027  C24 POPEL 113      42.071  57.576  40.170  1.00  0.00           C
ATOM   3030  C25 POPEL 113      42.451  58.006  41.590  1.00  0.00           C
ATOM   3033  C26 POPEL 113      42.281  56.876  42.620  1.00  0.00           C
ATOM   3036  C27 POPEL 113      40.821  56.446  42.810  1.00  0.00           C
ATOM   3039  C28 POPEL 113      40.711  55.216  43.730  1.00  0.00           C
ATOM   3042  C29 POPEL 113      39.291  54.706  43.780  1.00  0.00           C
ATOM   3044 0C21 POPEL 113      38.481  54.686  44.850  1.00  0.00           C
ATOM   3046 1C21 POPEL 113      38.781  55.196  46.230  1.00  0.00           C
ATOM   3049 2C21 POPEL 113      39.221  54.096  47.210  1.00  0.00           C
ATOM   3052 3C21 POPEL 113      39.341  54.656  48.640  1.00  0.00           C
ATOM   3055 4C21 POPEL 113      39.581  53.556  49.680  1.00  0.00           C
ATOM   3058 5C21 POPEL 113      39.871  54.156  51.060  1.00  0.00           C
ATOM   3061 6C21 POPEL 113      39.991  53.086  52.160  1.00  0.00           C
ATOM   3064 7C21 POPEL 113      40.671  53.646  53.410  1.00  0.00           C
ATOM   3067 8C21 POPEL 113      40.601  52.706  54.610  1.00  0.00           C
ATOM   3071  C33 POPEL 113      49.781  60.986  40.100  1.00  0.00           C
ATOM   3074  C34 POPEL 113      51.091  60.256  40.360  1.00  0.00           C
ATOM   3077  C35 POPEL 113      51.481  60.246  41.850  1.00  0.00           C
ATOM   3080  C36 POPEL 113      51.691  61.636  42.470  1.00  0.00           C
ATOM   3083  C37 POPEL 113      52.051  61.556  43.960  1.00  0.00           C
ATOM   3086  C38 POPEL 113      52.161  62.946  44.620  1.00  0.00           C
ATOM   3089  C39 POPEL 113      52.421  62.896  46.140  1.00  0.00           C
ATOM   3092 0C31 POPEL 113      51.291  62.236  46.940  1.00  0.00           C
ATOM   3095 1C31 POPEL 113      51.251  62.676  48.410  1.00  0.00           C
ATOM   3098 2C31 POPEL 113      50.151  61.966  49.210  1.00  0.00           C
ATOM   3101 3C31 POPEL 113      49.791  62.666  50.530  1.00  0.00           C
ATOM   3104 4C31 POPEL 113      50.901  62.646  51.590  1.00  0.00           C
ATOM   3107 5C31 POPEL 113      50.461  63.316  52.900  1.00  0.00           C
ATOM   3110 6C31 POPEL 113      51.521  63.296  54.000  1.00  0.00           C
ATOM   3114  NH3 POPEM 114      99.401  22.156  34.530  1.00  0.00           N
ATOM   3118  C12 POPEM 114     100.241  22.896  33.500  1.00  0.00           C
ATOM   3121  C11 POPEM 114     100.811  24.216  34.060  1.00  0.00           C
ATOM   3124  P   POPEM 114      99.411  26.416  33.640  1.00  0.00           P
ATOM   3125  O13 POPEM 114     100.541  27.376  33.700  1.00  0.00           O
ATOM   3126  O14 POPEM 114      98.941  26.086  32.270  1.00  0.00           O
ATOM   3127  O11 POPEM 114      98.141  27.006  34.380  1.00  0.00           O
ATOM   3128  O12 POPEM 114      99.761  25.086  34.450  1.00  0.00           O
ATOM   3129  C1  POPEM 114      98.261  28.166  35.220  1.00  0.00           C
ATOM   3132  C2  POPEM 114      96.891  28.586  35.830  1.00  0.00           C
ATOM   3134  O21 POPEM 114      96.981  29.916  36.380  1.00  0.00           O
ATOM   3135  C21 POPEM 114      97.521  30.076  37.590  1.00  0.00           C
ATOM   3136  O22 POPEM 114      97.941  29.176  38.300  1.00  0.00           O
ATOM   3137  C22 POPEM 114      97.581  31.556  37.980  1.00  0.00           C
ATOM   3140  C3  POPEM 114      96.301  27.466  36.750  1.00  0.00           C
ATOM   3143  O31 POPEM 114      94.961  27.746  37.220  1.00  0.00           O
ATOM   3144  C31 POPEM 114      94.801  28.516  38.300  1.00  0.00           C
ATOM   3145  O32 POPEM 114      94.211  29.586  38.280  1.00  0.00           O
ATOM   3146  C32 POPEM 114      95.341  27.836  39.570  1.00  0.00           C
ATOM   3149  C23 POPEM 114      97.871  31.716  39.500  1.00  0.00           C
ATOM   3152  C24 POPEM 114      98.331  33.116  39.920  1.00  0.00           C
ATOM   3155  C25 POPEM 114      99.681  33.526  39.300  1.00  0.00           C
ATOM   3158  C26 POPEM 114     100.391  34.636  40.090  1.00  0.00           C
ATOM   3161  C27 POPEM 114     101.811  34.906  39.560  1.00  0.00           C
ATOM   3164  C28 POPEM 114     102.571  36.016  40.320  1.00  0.00           C
ATOM   3167  C29 POPEM 114     102.781  35.696  41.780  1.00  0.00           C
ATOM   3169 0C21 POPEM 114     103.051  36.596  42.750  1.00  0.00           C
ATOM   3171 1C21 POPEM 114     103.211  38.086  42.580  1.00  0.00           C
ATOM   3174 2C21 POPEM 114     104.681  38.556  42.560  1.00  0.00           C
ATOM   3177 3C21 POPEM 114     105.511  38.076  43.760  1.00  0.00           C
ATOM   3180 4C21 POPEM 114     106.811  38.886  43.960  1.00  0.00           C
ATOM   3183 5C21 POPEM 114     107.721  38.906  42.730  1.00  0.00           C
ATOM   3186 6C21 POPEM 114     108.931  39.836  42.880  1.00  0.00           C
ATOM   3189 7C21 POPEM 114     109.651  40.076  41.550  1.00  0.00           C
ATOM   3192 8C21 POPEM 114     110.771  41.106  41.660  1.00  0.00           C
ATOM   3196  C33 POPEM 114      95.091  28.626  40.890  1.00  0.00           C
ATOM   3199  C34 POPEM 114      96.371  28.896  41.690  1.00  0.00           C
ATOM   3202  C35 POPEM 114      96.171  29.956  42.780  1.00  0.00           C
ATOM   3205  C36 POPEM 114      97.411  30.156  43.670  1.00  0.00           C
ATOM   3208  C37 POPEM 114      97.581  29.036  44.710  1.00  0.00           C
ATOM   3211  C38 POPEM 114      99.011  28.916  45.290  1.00  0.00           C
ATOM   3214  C39 POPEM 114      99.511  30.196  45.960  1.00  0.00           C
ATOM   3217 0C31 POPEM 114     100.841  29.976  46.690  1.00  0.00           C
ATOM   3220 1C31 POPEM 114     101.461  31.266  47.260  1.00  0.00           C
ATOM   3223 2C31 POPEM 114     102.651  31.006  48.200  1.00  0.00           C
ATOM   3226 3C31 POPEM 114     102.281  30.376  49.550  1.00  0.00           C
ATOM   3229 4C31 POPEM 114     101.481  31.336  50.450  1.00  0.00           C
ATOM   3232 5C31 POPEM 114     101.031  30.696  51.760  1.00  0.00           C
ATOM   3235 6C31 POPEM 114     100.141  31.626  52.580  1.00  0.00           C
ATOM   3239  NH3 POPEN 115      85.601  41.546  80.760  1.00  0.00           N
ATOM   3243  C12 POPEN 115      87.021  41.646  80.210  1.00  0.00           C
ATOM   3246  C11 POPEN 115      87.121  42.376  78.840  1.00  0.00           C
ATOM   3249  P   POPEN 115      89.001  43.516  77.360  1.00  0.00           P
ATOM   3250  O13 POPEN 115      89.591  44.586  78.180  1.00  0.00           O
ATOM   3251  O14 POPEN 115      89.881  42.966  76.300  1.00  0.00           O
ATOM   3252  O11 POPEN 115      87.671  44.046  76.690  1.00  0.00           O
ATOM   3253  O12 POPEN 115      88.451  42.346  78.310  1.00  0.00           O
ATOM   3254  C1  POPEN 115      87.361  43.866  75.310  1.00  0.00           C
ATOM   3257  C2  POPEN 115      87.661  45.146  74.500  1.00  0.00           C
ATOM   3259  O21 POPEN 115      89.041  45.136  74.110  1.00  0.00           O
ATOM   3260  C21 POPEN 115      89.451  44.836  72.870  1.00  0.00           C
ATOM   3261  O22 POPEN 115      90.641  44.796  72.580  1.00  0.00           O
ATOM   3262  C22 POPEN 115      88.351  44.606  71.850  1.00  0.00           C
ATOM   3265  C3  POPEN 115      87.361  46.466  75.260  1.00  0.00           C
ATOM   3268  O31 POPEN 115      87.611  47.596  74.390  1.00  0.00           O
ATOM   3269  C31 POPEN 115      86.691  47.756  73.440  1.00  0.00           C
ATOM   3270  O32 POPEN 115      85.601  47.226  73.430  1.00  0.00           O
ATOM   3271  C32 POPEN 115      87.311  48.596  72.310  1.00  0.00           C
ATOM   3274  C23 POPEN 115      88.891  44.216  70.470  1.00  0.00           C
ATOM   3277  C24 POPEN 115      87.791  43.956  69.430  1.00  0.00           C
ATOM   3280  C25 POPEN 115      88.401  43.266  68.200  1.00  0.00           C
ATOM   3283  C26 POPEN 115      87.421  42.546  67.270  1.00  0.00           C
ATOM   3286  C27 POPEN 115      88.181  41.586  66.340  1.00  0.00           C
ATOM   3289  C28 POPEN 115      87.541  40.196  66.190  1.00  0.00           C
ATOM   3292  C29 POPEN 115      86.681  40.026  64.970  1.00  0.00           C
ATOM   3294 0C21 POPEN 115      87.101  39.606  63.760  1.00  0.00           C
ATOM   3296 1C21 POPEN 115      88.521  39.296  63.360  1.00  0.00           C
ATOM   3299 2C21 POPEN 115      88.941  40.186  62.180  1.00  0.00           C
ATOM   3302 3C21 POPEN 115      90.391  39.946  61.740  1.00  0.00           C
ATOM   3305 4C21 POPEN 115      90.741  40.816  60.520  1.00  0.00           C
ATOM   3308 5C21 POPEN 115      92.231  40.836  60.160  1.00  0.00           C
ATOM   3311 6C21 POPEN 115      92.761  39.506  59.610  1.00  0.00           C
ATOM   3314 7C21 POPEN 115      94.141  39.696  58.970  1.00  0.00           C
ATOM   3317 8C21 POPEN 115      94.761  38.426  58.380  1.00  0.00           C
ATOM   3321  C33 POPEN 115      86.301  48.976  71.190  1.00  0.00           C
ATOM   3324  C34 POPEN 115      86.991  49.366  69.870  1.00  0.00           C
ATOM   3327  C35 POPEN 115      86.621  50.766  69.380  1.00  0.00           C
ATOM   3330  C36 POPEN 115      86.841  50.946  67.870  1.00  0.00           C
ATOM   3333  C37 POPEN 115      86.391  52.336  67.400  1.00  0.00           C
ATOM   3336  C38 POPEN 115      86.321  52.446  65.870  1.00  0.00           C
ATOM   3339  C39 POPEN 115      85.641  53.716  65.340  1.00  0.00           C
ATOM   3342 0C31 POPEN 115      84.201  53.926  65.840  1.00  0.00           C
ATOM   3345 1C31 POPEN 115      83.621  55.276  65.380  1.00  0.00           C
ATOM   3348 2C31 POPEN 115      82.111  55.346  65.590  1.00  0.00           C
ATOM   3351 3C31 POPEN 115      81.541  56.726  65.230  1.00  0.00           C
ATOM   3354 4C31 POPEN 115      81.681  57.756  66.370  1.00  0.00           C
ATOM   3357 5C31 POPEN 115      81.141  59.116  65.930  1.00  0.00           C
ATOM   3360 6C31 POPEN 115      80.811  60.066  67.080  1.00  0.00           C
ATOM   3364  NH3 POPEO 116      23.731 109.866  77.200  1.00  0.00           N
ATOM   3368  C12 POPEO 116      24.811 110.496  78.030  1.00  0.00           C
ATOM   3371  C11 POPEO 116      26.051 110.816  77.180  1.00  0.00           C
ATOM   3374  P   POPEO 116      28.061 112.426  77.110  1.00  0.00           P
ATOM   3375  O13 POPEO 116      27.481 113.646  76.520  1.00  0.00           O
ATOM   3376  O14 POPEO 116      29.171 112.626  78.060  1.00  0.00           O
ATOM   3377  O11 POPEO 116      28.421 111.366  75.990  1.00  0.00           O
ATOM   3378  O12 POPEO 116      26.861 111.756  77.900  1.00  0.00           O
ATOM   3379  C1  POPEO 116      28.871 111.776  74.700  1.00  0.00           C
ATOM   3382  C2  POPEO 116      29.201 110.526  73.820  1.00  0.00           C
ATOM   3384  O21 POPEO 116      29.811 110.846  72.550  1.00  0.00           O
ATOM   3385  C21 POPEO 116      31.051 111.296  72.600  1.00  0.00           C
ATOM   3386  O22 POPEO 116      31.651 111.686  73.590  1.00  0.00           O
ATOM   3387  C22 POPEO 116      31.711 111.136  71.240  1.00  0.00           C
ATOM   3390  C3  POPEO 116      27.921 109.676  73.560  1.00  0.00           C
ATOM   3393  O31 POPEO 116      28.141 108.626  72.580  1.00  0.00           O
ATOM   3394  C31 POPEO 116      27.341 108.626  71.510  1.00  0.00           C
ATOM   3395  O32 POPEO 116      26.361 109.336  71.360  1.00  0.00           O
ATOM   3396  C32 POPEO 116      27.811 107.536  70.540  1.00  0.00           C
ATOM   3399  C23 POPEO 116      31.761 109.656  70.780  1.00  0.00           C
ATOM   3402  C24 POPEO 116      30.991 109.416  69.470  1.00  0.00           C
ATOM   3405  C25 POPEO 116      31.821 109.726  68.210  1.00  0.00           C
ATOM   3408  C26 POPEO 116      31.121 109.166  66.960  1.00  0.00           C
ATOM   3411  C27 POPEO 116      32.011 109.176  65.710  1.00  0.00           C
ATOM   3414  C28 POPEO 116      31.351 108.466  64.510  1.00  0.00           C
ATOM   3417  C29 POPEO 116      30.161 109.216  63.980  1.00  0.00           C
ATOM   3419 0C21 POPEO 116      30.101 109.976  62.870  1.00  0.00           C
ATOM   3421 1C21 POPEO 116      31.231 110.246  61.910  1.00  0.00           C
ATOM   3424 2C21 POPEO 116      31.561 111.746  61.820  1.00  0.00           C
ATOM   3427 3C21 POPEO 116      32.691 112.006  60.820  1.00  0.00           C
ATOM   3430 4C21 POPEO 116      33.051 113.486  60.670  1.00  0.00           C
ATOM   3433 5C21 POPEO 116      34.161 113.716  59.640  1.00  0.00           C
ATOM   3436 6C21 POPEO 116      34.731 115.136  59.720  1.00  0.00           C
ATOM   3439 7C21 POPEO 116      35.721 115.456  58.590  1.00  0.00           C
ATOM   3442 8C21 POPEO 116      36.801 116.466  58.980  1.00  0.00           C
ATOM   3446  C33 POPEO 116      27.631 107.936  69.050  1.00  0.00           C
ATOM   3449  C34 POPEO 116      27.871 106.756  68.100  1.00  0.00           C
ATOM   3452  C35 POPEO 116      27.891 107.196  66.630  1.00  0.00           C
ATOM   3455  C36 POPEO 116      27.371 106.116  65.660  1.00  0.00           C
ATOM   3458  C37 POPEO 116      27.481 106.546  64.180  1.00  0.00           C
ATOM   3461  C38 POPEO 116      26.621 105.676  63.260  1.00  0.00           C
ATOM   3464  C39 POPEO 116      27.341 105.176  62.000  1.00  0.00           C
ATOM   3467 0C31 POPEO 116      27.541 106.216  60.900  1.00  0.00           C
ATOM   3470 1C31 POPEO 116      27.971 105.516  59.600  1.00  0.00           C
ATOM   3473 2C31 POPEO 116      28.131 106.436  58.380  1.00  0.00           C
ATOM   3476 3C31 POPEO 116      29.371 107.326  58.430  1.00  0.00           C
ATOM   3479 4C31 POPEO 116      29.651 107.886  57.030  1.00  0.00           C
ATOM   3482 5C31 POPEO 116      30.931 108.716  56.930  1.00  0.00           C
ATOM   3485 6C31 POPEO 116      31.231 109.096  55.480  1.00  0.00           C
ATOM   3489  NH3 POPEP 117      27.161  50.656  34.610  1.00  0.00           N
ATOM   3493  C12 POPEP 117      26.231  51.176  33.560  1.00  0.00           C
ATOM   3496  C11 POPEP 117      26.431  52.686  33.310  1.00  0.00           C
ATOM   3499  P   POPEP 117      24.881  54.146  34.820  1.00  0.00           P
ATOM   3500  O13 POPEP 117      24.951  55.556  34.400  1.00  0.00           O
ATOM   3501  O14 POPEP 117      23.771  53.356  34.250  1.00  0.00           O
ATOM   3502  O11 POPEP 117      24.911  54.066  36.390  1.00  0.00           O
ATOM   3503  O12 POPEP 117      26.261  53.466  34.490  1.00  0.00           O
ATOM   3504  C1  POPEP 117      23.921  53.416  37.200  1.00  0.00           C
ATOM   3507  C2  POPEP 117      23.571  54.296  38.430  1.00  0.00           C
ATOM   3509  O21 POPEP 117      22.941  53.446  39.400  1.00  0.00           O
ATOM   3510  C21 POPEP 117      22.571  54.026  40.530  1.00  0.00           C
ATOM   3511  O22 POPEP 117      21.461  54.476  40.770  1.00  0.00           O
ATOM   3512  C22 POPEP 117      23.701  53.996  41.550  1.00  0.00           C
ATOM   3515  C3  POPEP 117      22.681  55.516  38.020  1.00  0.00           C
ATOM   3518  O31 POPEP 117      22.631  56.546  39.030  1.00  0.00           O
ATOM   3519  C31 POPEP 117      23.101  57.746  38.690  1.00  0.00           C
ATOM   3520  O32 POPEP 117      23.751  57.986  37.680  1.00  0.00           O
ATOM   3521  C32 POPEP 117      22.521  58.786  39.660  1.00  0.00           C
ATOM   3524  C23 POPEP 117      23.611  52.716  42.430  1.00  0.00           C
ATOM   3527  C24 POPEP 117      24.471  52.816  43.700  1.00  0.00           C
ATOM   3530  C25 POPEP 117      24.021  53.886  44.710  1.00  0.00           C
ATOM   3533  C26 POPEP 117      22.631  53.616  45.330  1.00  0.00           C
ATOM   3536  C27 POPEP 117      22.061  54.826  46.080  1.00  0.00           C
ATOM   3539  C28 POPEP 117      20.711  54.476  46.730  1.00  0.00           C
ATOM   3542  C29 POPEP 117      20.071  55.636  47.460  1.00  0.00           C
ATOM   3544 0C21 POPEP 117      20.021  55.846  48.790  1.00  0.00           C
ATOM   3546 1C21 POPEP 117      20.611  54.986  49.880  1.00  0.00           C
ATOM   3549 2C21 POPEP 117      19.581  54.696  51.000  1.00  0.00           C
ATOM   3552 3C21 POPEP 117      20.211  54.006  52.220  1.00  0.00           C
ATOM   3555 4C21 POPEP 117      19.191  53.846  53.360  1.00  0.00           C
ATOM   3558 5C21 POPEP 117      19.771  53.286  54.670  1.00  0.00           C
ATOM   3561 6C21 POPEP 117      18.691  53.096  55.750  1.00  0.00           C
ATOM   3564 7C21 POPEP 117      19.231  52.616  57.100  1.00  0.00           C
ATOM   3567 8C21 POPEP 117      18.141  52.436  58.170  1.00  0.00           C
ATOM   3571  C33 POPEP 117      23.511  59.296  40.730  1.00  0.00           C
ATOM   3574  C34 POPEP 117      23.391  58.636  42.110  1.00  0.00           C
ATOM   3577  C35 POPEP 117      22.271  59.236  42.980  1.00  0.00           C
ATOM   3580  C36 POPEP 117      22.371  58.846  44.470  1.00  0.00           C
ATOM   3583  C37 POPEP 117      21.361  59.596  45.360  1.00  0.00           C
ATOM   3586  C38 POPEP 117      21.401  59.186  46.840  1.00  0.00           C
ATOM   3589  C39 POPEP 117      22.601  59.756  47.630  1.00  0.00           C
ATOM   3592 0C31 POPEP 117      22.501  59.476  49.140  1.00  0.00           C
ATOM   3595 1C31 POPEP 117      23.651  60.106  49.950  1.00  0.00           C
ATOM   3598 2C31 POPEP 117      23.421  60.086  51.480  1.00  0.00           C
ATOM   3601 3C31 POPEP 117      22.601  61.286  51.970  1.00  0.00           C
ATOM   3604 4C31 POPEP 117      22.431  61.336  53.490  1.00  0.00           C
ATOM   3607 5C31 POPEP 117      21.601  62.546  53.960  1.00  0.00           C
ATOM   3610 6C31 POPEP 117      21.451  62.636  55.480  1.00  0.00           C
ATOM   3614  NH3 POPEQ 118      47.181  28.176  77.170  1.00  0.00           N
ATOM   3618  C12 POPEQ 118      45.971  28.606  77.930  1.00  0.00           C
ATOM   3621  C11 POPEQ 118      44.781  28.826  77.030  1.00  0.00           C
ATOM   3624  P   POPEQ 118      42.221  28.996  77.240  1.00  0.00           P
ATOM   3625  O13 POPEQ 118      41.791  27.576  77.340  1.00  0.00           O
ATOM   3626  O14 POPEQ 118      41.331  30.066  77.740  1.00  0.00           O
ATOM   3627  O11 POPEQ 118      42.541  29.306  75.730  1.00  0.00           O
ATOM   3628  O12 POPEQ 118      43.661  29.116  77.870  1.00  0.00           O
ATOM   3629  C1  POPEQ 118      41.791  28.716  74.660  1.00  0.00           C
ATOM   3632  C2  POPEQ 118      42.601  28.816  73.350  1.00  0.00           C
ATOM   3634  O21 POPEQ 118      43.211  27.546  73.030  1.00  0.00           O
ATOM   3635  C21 POPEQ 118      42.491  26.776  72.230  1.00  0.00           C
ATOM   3636  O22 POPEQ 118      41.301  26.916  71.990  1.00  0.00           O
ATOM   3637  C22 POPEQ 118      43.391  25.696  71.630  1.00  0.00           C
ATOM   3640  C3  POPEQ 118      43.731  29.866  73.490  1.00  0.00           C
ATOM   3643  O31 POPEQ 118      44.591  29.886  72.340  1.00  0.00           O
ATOM   3644  C31 POPEQ 118      44.131  30.546  71.310  1.00  0.00           C
ATOM   3645  O32 POPEQ 118      43.141  31.246  71.290  1.00  0.00           O
ATOM   3646  C32 POPEQ 118      45.081  30.286  70.150  1.00  0.00           C
ATOM   3649  C23 POPEQ 118      43.101  25.436  70.130  1.00  0.00           C
ATOM   3652  C24 POPEQ 118      44.091  24.416  69.550  1.00  0.00           C
ATOM   3655  C25 POPEQ 118      43.771  24.016  68.100  1.00  0.00           C
ATOM   3658  C26 POPEQ 118      44.691  22.876  67.610  1.00  0.00           C
ATOM   3661  C27 POPEQ 118      44.371  22.406  66.180  1.00  0.00           C
ATOM   3664  C28 POPEQ 118      45.371  21.346  65.670  1.00  0.00           C
ATOM   3667  C29 POPEQ 118      45.041  20.786  64.310  1.00  0.00           C
ATOM   3669 0C21 POPEQ 118      45.151  21.456  63.140  1.00  0.00           C
ATOM   3671 1C21 POPEQ 118      45.601  22.886  62.990  1.00  0.00           C
ATOM   3674 2C21 POPEQ 118      46.351  23.196  61.680  1.00  0.00           C
ATOM   3677 3C21 POPEQ 118      47.771  22.586  61.620  1.00  0.00           C
ATOM   3680 4C21 POPEQ 118      48.531  22.906  60.310  1.00  0.00           C
ATOM   3683 5C21 POPEQ 118      48.681  24.406  59.980  1.00  0.00           C
ATOM   3686 6C21 POPEQ 118      49.621  25.146  60.940  1.00  0.00           C
ATOM   3689 7C21 POPEQ 118      49.501  26.666  60.880  1.00  0.00           C
ATOM   3692 8C21 POPEQ 118      50.381  27.366  61.930  1.00  0.00           C
ATOM   3696  C33 POPEQ 118      44.501  30.776  68.820  1.00  0.00           C
ATOM   3699  C34 POPEQ 118      45.361  30.456  67.590  1.00  0.00           C
ATOM   3702  C35 POPEQ 118      44.721  30.996  66.300  1.00  0.00           C
ATOM   3705  C36 POPEQ 118      43.451  30.246  65.880  1.00  0.00           C
ATOM   3708  C37 POPEQ 118      42.681  30.986  64.780  1.00  0.00           C
ATOM   3711  C38 POPEQ 118      41.381  30.296  64.330  1.00  0.00           C
ATOM   3714  C39 POPEQ 118      40.481  31.206  63.490  1.00  0.00           C
ATOM   3717 0C31 POPEQ 118      41.131  31.696  62.190  1.00  0.00           C
ATOM   3720 1C31 POPEQ 118      40.371  32.856  61.530  1.00  0.00           C
ATOM   3723 2C31 POPEQ 118      41.281  33.706  60.630  1.00  0.00           C
ATOM   3726 3C31 POPEQ 118      40.601  34.986  60.130  1.00  0.00           C
ATOM   3729 4C31 POPEQ 118      41.611  35.986  59.540  1.00  0.00           C
ATOM   3732 5C31 POPEQ 118      40.941  37.266  59.030  1.00  0.00           C
ATOM   3735 6C31 POPEQ 118      41.941  38.336  58.590  1.00  0.00           C
ATOM   3739  NH3 POPER 119      97.581  67.396  74.440  1.00  0.00           N
ATOM   3743  C12 POPER 119      96.421  68.336  74.610  1.00  0.00           C
ATOM   3746  C11 POPER 119      95.081  67.696  74.220  1.00  0.00           C
ATOM   3749  P   POPER 119      93.381  69.586  74.900  1.00  0.00           P
ATOM   3750  O13 POPER 119      93.021  68.816  76.090  1.00  0.00           O
ATOM   3751  O14 POPER 119      94.221  70.796  75.090  1.00  0.00           O
ATOM   3752  O11 POPER 119      92.071  69.936  74.060  1.00  0.00           O
ATOM   3753  O12 POPER 119      94.131  68.686  73.850  1.00  0.00           O
ATOM   3754  C1  POPER 119      92.241  70.736  72.880  1.00  0.00           C
ATOM   3757  C2  POPER 119      91.171  70.526  71.780  1.00  0.00           C
ATOM   3759  O21 POPER 119      91.321  71.626  70.850  1.00  0.00           O
ATOM   3760  C21 POPER 119      92.371  71.476  70.080  1.00  0.00           C
ATOM   3761  O22 POPER 119      92.871  70.406  69.770  1.00  0.00           O
ATOM   3762  C22 POPER 119      93.031  72.816  69.810  1.00  0.00           C
ATOM   3765  C3  POPER 119      89.731  70.566  72.300  1.00  0.00           C
ATOM   3768  O31 POPER 119      88.851  70.026  71.310  1.00  0.00           O
ATOM   3769  C31 POPER 119      87.591  70.396  71.390  1.00  0.00           C
ATOM   3770  O32 POPER 119      87.111  71.156  72.220  1.00  0.00           O
ATOM   3771  C32 POPER 119      86.851  69.726  70.230  1.00  0.00           C
ATOM   3774  C23 POPER 119      92.181  73.836  69.040  1.00  0.00           C
ATOM   3777  C24 POPER 119      92.881  75.206  69.120  1.00  0.00           C
ATOM   3780  C25 POPER 119      92.221  76.286  68.260  1.00  0.00           C
ATOM   3783  C26 POPER 119      92.561  76.146  66.770  1.00  0.00           C
ATOM   3786  C27 POPER 119      92.111  77.396  66.010  1.00  0.00           C
ATOM   3789  C28 POPER 119      92.651  77.506  64.570  1.00  0.00           C
ATOM   3792  C29 POPER 119      92.311  78.866  64.020  1.00  0.00           C
ATOM   3794 0C21 POPER 119      92.341  79.236  62.730  1.00  0.00           C
ATOM   3796 1C21 POPER 119      92.731  78.376  61.560  1.00  0.00           C
ATOM   3799 2C21 POPER 119      92.221  78.996  60.250  1.00  0.00           C
ATOM   3802 3C21 POPER 119      92.711  78.256  58.990  1.00  0.00           C
ATOM   3805 4C21 POPER 119      92.331  78.986  57.700  1.00  0.00           C
ATOM   3808 5C21 POPER 119      92.781  78.236  56.440  1.00  0.00           C
ATOM   3811 6C21 POPER 119      92.451  78.996  55.150  1.00  0.00           C
ATOM   3814 7C21 POPER 119      92.991  78.306  53.890  1.00  0.00           C
ATOM   3817 8C21 POPER 119      92.601  79.026  52.600  1.00  0.00           C
ATOM   3821  C33 POPER 119      85.751  70.616  69.620  1.00  0.00           C
ATOM   3824  C34 POPER 119      85.481  70.216  68.160  1.00  0.00           C
ATOM   3827  C35 POPER 119      84.291  70.956  67.540  1.00  0.00           C
ATOM   3830  C36 POPER 119      84.141  70.646  66.050  1.00  0.00           C
ATOM   3833  C37 POPER 119      82.961  71.406  65.420  1.00  0.00           C
ATOM   3836  C38 POPER 119      82.811  71.056  63.940  1.00  0.00           C
ATOM   3839  C39 POPER 119      81.581  71.676  63.290  1.00  0.00           C
ATOM   3842 0C31 POPER 119      81.391  71.156  61.870  1.00  0.00           C
ATOM   3845 1C31 POPER 119      80.201  71.796  61.150  1.00  0.00           C
ATOM   3848 2C31 POPER 119      79.891  71.136  59.800  1.00  0.00           C
ATOM   3851 3C31 POPER 119      81.061  71.156  58.810  1.00  0.00           C
ATOM   3854 4C31 POPER 119      81.621  69.756  58.540  1.00  0.00           C
ATOM   3857 5C31 POPER 119      82.761  69.806  57.520  1.00  0.00           C
ATOM   3860 6C31 POPER 119      83.191  68.456  56.960  1.00  0.00           C
ATOM   3864  NH3 POPES 120      15.721  59.956  36.140  1.00  0.00           N
ATOM   3868  C12 POPES 120      16.421  61.266  36.360  1.00  0.00           C
ATOM   3871  C11 POPES 120      16.781  61.976  35.050  1.00  0.00           C
ATOM   3874  P   POPES 120      17.391  64.456  34.480  1.00  0.00           P
ATOM   3875  O13 POPES 120      18.631  65.246  34.370  1.00  0.00           O
ATOM   3876  O14 POPES 120      16.801  64.086  33.170  1.00  0.00           O
ATOM   3877  O11 POPES 120      16.351  65.286  35.340  1.00  0.00           O
ATOM   3878  O12 POPES 120      17.561  63.146  35.350  1.00  0.00           O
ATOM   3879  C1  POPES 120      16.771  65.906  36.570  1.00  0.00           C
ATOM   3882  C2  POPES 120      15.701  65.706  37.670  1.00  0.00           C
ATOM   3884  O21 POPES 120      16.011  66.496  38.830  1.00  0.00           O
ATOM   3885  C21 POPES 120      16.961  66.126  39.670  1.00  0.00           C
ATOM   3886  O22 POPES 120      17.611  65.096  39.660  1.00  0.00           O
ATOM   3887  C22 POPES 120      17.001  67.246  40.710  1.00  0.00           C
ATOM   3890  C3  POPES 120      15.481  64.196  37.960  1.00  0.00           C
ATOM   3893  O31 POPES 120      15.061  63.876  39.300  1.00  0.00           O
ATOM   3894  C31 POPES 120      13.791  63.946  39.590  1.00  0.00           C
ATOM   3895  O32 POPES 120      12.901  64.436  38.900  1.00  0.00           O
ATOM   3896  C32 POPES 120      13.621  63.386  40.990  1.00  0.00           C
ATOM   3899  C23 POPES 120      17.921  67.026  41.930  1.00  0.00           C
ATOM   3902  C24 POPES 120      17.711  68.126  42.980  1.00  0.00           C
ATOM   3905  C25 POPES 120      18.661  68.006  44.170  1.00  0.00           C
ATOM   3908  C26 POPES 120      18.321  66.836  45.110  1.00  0.00           C
ATOM   3911  C27 POPES 120      19.431  66.646  46.140  1.00  0.00           C
ATOM   3914  C28 POPES 120      19.061  65.686  47.290  1.00  0.00           C
ATOM   3917  C29 POPES 120      19.101  64.226  46.900  1.00  0.00           C
ATOM   3919 0C21 POPES 120      19.421  63.196  47.710  1.00  0.00           C
ATOM   3921 1C21 POPES 120      19.801  63.286  49.170  1.00  0.00           C
ATOM   3924 2C21 POPES 120      18.821  62.546  50.110  1.00  0.00           C
ATOM   3927 3C21 POPES 120      18.871  61.016  50.000  1.00  0.00           C
ATOM   3930 4C21 POPES 120      17.781  60.306  50.810  1.00  0.00           C
ATOM   3933 5C21 POPES 120      17.951  60.386  52.340  1.00  0.00           C
ATOM   3936 6C21 POPES 120      18.871  59.306  52.930  1.00  0.00           C
ATOM   3939 7C21 POPES 120      18.861  59.306  54.460  1.00  0.00           C
ATOM   3942 8C21 POPES 120      19.671  58.176  55.100  1.00  0.00           C
ATOM   3946  C33 POPES 120      12.261  63.796  41.590  1.00  0.00           C
ATOM   3949  C34 POPES 120      11.111  62.856  41.250  1.00  0.00           C
ATOM   3952  C35 POPES 120      10.131  62.856  42.420  1.00  0.00           C
ATOM   3955  C36 POPES 120       8.901  61.996  42.180  1.00  0.00           C
ATOM   3958  C37 POPES 120       7.921  62.116  43.360  1.00  0.00           C
ATOM   3961  C38 POPES 120       6.471  62.036  42.900  1.00  0.00           C
ATOM   3964  C39 POPES 120       6.031  63.326  42.190  1.00  0.00           C
ATOM   3967 0C31 POPES 120       4.681  63.166  41.490  1.00  0.00           C
ATOM   3970 1C31 POPES 120       4.721  63.636  40.020  1.00  0.00           C
ATOM   3973 2C31 POPES 120       3.401  64.246  39.500  1.00  0.00           C
ATOM   3976 3C31 POPES 120       2.821  65.366  40.370  1.00  0.00           C
ATOM   3979 4C31 POPES 120       3.851  66.426  40.810  1.00  0.00           C
ATOM   3982 5C31 POPES 120       3.301  67.346  41.910  1.00  0.00           C
ATOM   3985 6C31 POPES 120       4.321  68.396  42.360  1.00  0.00           C
ATOM   3989  NH3 POPET 121      49.531 121.396  78.730  1.00  0.00           N
ATOM   3993  C12 POPET 121      50.491 121.706  79.860  1.00  0.00           C
ATOM   3996  C11 POPET 121      51.151 123.086  79.690  1.00  0.00           C
ATOM   3999  P   POPET 121      53.471 123.546  80.960  1.00  0.00           P
ATOM   4000  O13 POPET 121      53.911 122.986  82.260  1.00  0.00           O
ATOM   4001  O14 POPET 121      54.071 122.906  79.760  1.00  0.00           O
ATOM   4002  O11 POPET 121      53.671 125.106  80.890  1.00  0.00           O
ATOM   4003  O12 POPET 121      51.901 123.386  80.860  1.00  0.00           O
ATOM   4004  C1  POPET 121      54.661 125.726  80.050  1.00  0.00           C
ATOM   4007  C2  POPET 121      54.011 126.196  78.730  1.00  0.00           C
ATOM   4009  O21 POPET 121      54.981 126.396  77.680  1.00  0.00           O
ATOM   4010  C21 POPET 121      55.721 127.496  77.700  1.00  0.00           C
ATOM   4011  O22 POPET 121      55.881 128.226  78.650  1.00  0.00           O
ATOM   4012  C22 POPET 121      56.361 127.706  76.330  1.00  0.00           C
ATOM   4015  C3  POPET 121      53.041 127.416  78.940  1.00  0.00           C
ATOM   4018  O31 POPET 121      52.871 128.256  77.780  1.00  0.00           O
ATOM   4019  C31 POPET 121      52.231 127.896  76.660  1.00  0.00           C
ATOM   4020  O32 POPET 121      52.171 128.606  75.670  1.00  0.00           O
ATOM   4021  C32 POPET 121      51.541 126.526  76.730  1.00  0.00           C
ATOM   4024  C23 POPET 121      55.761 128.966  75.680  1.00  0.00           C
ATOM   4027  C24 POPET 121      56.531 129.498  74.470  1.00  0.00           C
ATOM   4030  C25 POPET 121      56.411 128.616  73.220  1.00  0.00           C
ATOM   4033  C26 POPET 121      57.071 129.286  72.010  1.00  0.00           C
ATOM   4036  C27 POPET 121      56.971 128.426  70.740  1.00  0.00           C
ATOM   4039  C28 POPET 121      57.651 129.046  69.500  1.00  0.00           C
ATOM   4042  C29 POPET 121      56.951 130.308  69.080  1.00  0.00           C
ATOM   4044 0C21 POPET 121      57.391 131.198  68.180  1.00  0.00           C
ATOM   4046 1C21 POPET 121      58.671 131.088  67.380  1.00  0.00           C
ATOM   4049 2C21 POPET 121      58.561 130.118  66.190  1.00  0.00           C
ATOM   4052 3C21 POPET 121      59.481 130.518  65.020  1.00  0.00           C
ATOM   4055 4C21 POPET 121      59.541 129.458  63.910  1.00  0.00           C
ATOM   4058 5C21 POPET 121      60.161 129.998  62.620  1.00  0.00           C
ATOM   4061 6C21 POPET 121      59.111 130.638  61.690  1.00  0.00           C
ATOM   4064 7C21 POPET 121      59.741 131.298  60.450  1.00  0.00           C
ATOM   4067 8C21 POPET 121      58.701 131.768  59.430  1.00  0.00           C
ATOM   4071  C33 POPET 121      50.571 126.286  75.550  1.00  0.00           C
ATOM   4074  C34 POPET 121      50.111 124.826  75.450  1.00  0.00           C
ATOM   4077  C35 POPET 121      49.181 124.606  74.250  1.00  0.00           C
ATOM   4080  C36 POPET 121      47.781 124.086  74.610  1.00  0.00           C
ATOM   4083  C37 POPET 121      46.831 124.096  73.400  1.00  0.00           C
ATOM   4086  C38 POPET 121      45.461 123.476  73.720  1.00  0.00           C
ATOM   4089  C39 POPET 121      44.491 123.426  72.530  1.00  0.00           C
ATOM   4092 0C31 POPET 121      43.221 122.626  72.880  1.00  0.00           C
ATOM   4095 1C31 POPET 121      42.261 122.406  71.700  1.00  0.00           C
ATOM   4098 2C31 POPET 121      41.611 123.686  71.170  1.00  0.00           C
ATOM   4101 3C31 POPET 121      40.621 124.306  72.160  1.00  0.00           C
ATOM   4104 4C31 POPET 121      39.881 125.506  71.570  1.00  0.00           C
ATOM   4107 5C31 POPET 121      38.991 126.226  72.580  1.00  0.00           C
ATOM   4110 6C31 POPET 121      38.431 127.536  72.030  1.00  0.00           C
ATOM   4114  NH3 POPEU 122     103.621  92.966  36.760  1.00  0.00           N
ATOM   4118  C12 POPEU 122     102.701  91.796  37.010  1.00  0.00           C
ATOM   4121  C11 POPEU 122     102.851  90.736  35.910  1.00  0.00           C
ATOM   4124  P   POPEU 122     101.571  88.496  36.350  1.00  0.00           P
ATOM   4125  O13 POPEU 122     100.171  88.016  36.300  1.00  0.00           O
ATOM   4126  O14 POPEU 122     102.601  87.686  35.640  1.00  0.00           O
ATOM   4127  O11 POPEU 122     102.021  88.646  37.840  1.00  0.00           O
ATOM   4128  O12 POPEU 122     101.641  89.966  35.820  1.00  0.00           O
ATOM   4129  C1  POPEU 122     102.321  87.476  38.610  1.00  0.00           C
ATOM   4132  C2  POPEU 122     101.621  87.536  40.000  1.00  0.00           C
ATOM   4134  O21 POPEU 122     102.261  86.716  40.980  1.00  0.00           O
ATOM   4135  C21 POPEU 122     102.471  85.426  40.760  1.00  0.00           C
ATOM   4136  O22 POPEU 122     102.321  84.826  39.700  1.00  0.00           O
ATOM   4137  C22 POPEU 122     102.751  84.776  42.120  1.00  0.00           C
ATOM   4140  C3  POPEU 122     100.101  87.226  39.910  1.00  0.00           C
ATOM   4143  O31 POPEU 122      99.381  87.666  41.090  1.00  0.00           O
ATOM   4144  C31 POPEU 122      99.231  86.786  42.070  1.00  0.00           C
ATOM   4145  O32 POPEU 122      99.501  85.596  42.000  1.00  0.00           O
ATOM   4146  C32 POPEU 122      98.551  87.426  43.300  1.00  0.00           C
ATOM   4149  C23 POPEU 122     104.221  84.806  42.630  1.00  0.00           C
ATOM   4152  C24 POPEU 122     104.261  84.816  44.170  1.00  0.00           C
ATOM   4155  C25 POPEU 122     105.531  84.276  44.840  1.00  0.00           C
ATOM   4158  C26 POPEU 122     105.321  84.056  46.360  1.00  0.00           C
ATOM   4161  C27 POPEU 122     106.511  83.406  47.090  1.00  0.00           C
ATOM   4164  C28 POPEU 122     106.311  83.316  48.620  1.00  0.00           C
ATOM   4167  C29 POPEU 122     105.611  82.066  49.110  1.00  0.00           C
ATOM   4169 0C21 POPEU 122     105.541  81.706  50.410  1.00  0.00           C
ATOM   4171 1C21 POPEU 122     106.081  82.536  51.550  1.00  0.00           C
ATOM   4174 2C21 POPEU 122     105.331  82.346  52.890  1.00  0.00           C
ATOM   4177 3C21 POPEU 122     105.711  81.056  53.630  1.00  0.00           C
ATOM   4180 4C21 POPEU 122     105.031  80.926  55.000  1.00  0.00           C
ATOM   4183 5C21 POPEU 122     105.621  81.866  56.070  1.00  0.00           C
ATOM   4186 6C21 POPEU 122     104.801  81.866  57.370  1.00  0.00           C
ATOM   4189 7C21 POPEU 122     105.411  82.766  58.450  1.00  0.00           C
ATOM   4192 8C21 POPEU 122     104.571  82.836  59.730  1.00  0.00           C
ATOM   4196  C33 POPEU 122      99.141  86.986  44.660  1.00  0.00           C
ATOM   4199  C34 POPEU 122      98.481  87.716  45.850  1.00  0.00           C
ATOM   4202  C35 POPEU 122      99.151  87.466  47.220  1.00  0.00           C
ATOM   4205  C36 POPEU 122     100.511  88.166  47.370  1.00  0.00           C
ATOM   4208  C37 POPEU 122     101.251  87.786  48.660  1.00  0.00           C
ATOM   4211  C38 POPEU 122     102.781  87.966  48.560  1.00  0.00           C
ATOM   4214  C39 POPEU 122     103.561  86.926  49.380  1.00  0.00           C
ATOM   4217 0C31 POPEU 122     103.501  87.166  50.890  1.00  0.00           C
ATOM   4220 1C31 POPEU 122     103.931  85.926  51.700  1.00  0.00           C
ATOM   4223 2C31 POPEU 122     104.041  86.186  53.210  1.00  0.00           C
ATOM   4226 3C31 POPEU 122     102.811  86.876  53.810  1.00  0.00           C
ATOM   4229 4C31 POPEU 122     102.891  87.026  55.330  1.00  0.00           C
ATOM   4232 5C31 POPEU 122     101.641  87.716  55.900  1.00  0.00           C
ATOM   4235 6C31 POPEU 122     101.691  87.916  57.410  1.00  0.00           C
ATOM   4239  NH3 POPEV 123      92.111   5.146  76.530  1.00  0.00           N
ATOM   4243  C12 POPEV 123      93.471   5.416  77.120  1.00  0.00           C
ATOM   4246  C11 POPEV 123      94.541   5.256  76.010  1.00  0.00           C
ATOM   4249  P   POPEV 123      97.041   5.266  75.370  1.00  0.00           P
ATOM   4250  O13 POPEV 123      98.071   6.306  75.580  1.00  0.00           O
ATOM   4251  O14 POPEV 123      97.461   3.846  75.430  1.00  0.00           O
ATOM   4252  O11 POPEV 123      96.301   5.556  73.960  1.00  0.00           O
ATOM   4253  O12 POPEV 123      95.881   5.526  76.450  1.00  0.00           O
ATOM   4254  C1  POPEV 123      96.391   4.596  72.890  1.00  0.00           C
ATOM   4257  C2  POPEV 123      95.991   5.156  71.480  1.00  0.00           C
ATOM   4259  O21 POPEV 123      96.321   4.176  70.470  1.00  0.00           O
ATOM   4260  C21 POPEV 123      95.321   3.356  70.140  1.00  0.00           C
ATOM   4261  O22 POPEV 123      94.191   3.386  70.590  1.00  0.00           O
ATOM   4262  C22 POPEV 123      95.881   2.276  69.200  1.00  0.00           C
ATOM   4265  C3  POPEV 123      96.701   6.516  71.130  1.00  0.00           C
ATOM   4268  O31 POPEV 123      96.701   6.766  69.710  1.00  0.00           O
ATOM   4269  C31 POPEV 123      95.811   7.616  69.210  1.00  0.00           C
ATOM   4270  O32 POPEV 123      95.131   8.396  69.850  1.00  0.00           O
ATOM   4271  C32 POPEV 123      95.811   7.516  67.690  1.00  0.00           C
ATOM   4274  C23 POPEV 123      95.121   2.066  67.870  1.00  0.00           C
ATOM   4277  C24 POPEV 123      95.811   0.996  67.010  1.00  0.00           C
ATOM   4280  C25 POPEV 123      95.041   0.656  65.730  1.00  0.00           C
ATOM   4283  C26 POPEV 123      95.851  -0.276  64.820  1.00  0.00           C
ATOM   4286  C27 POPEV 123      95.041  -0.776  63.600  1.00  0.00           C
ATOM   4289  C28 POPEV 123      95.771  -1.856  62.770  1.00  0.00           C
ATOM   4292  C29 POPEV 123      96.961  -1.306  62.030  1.00  0.00           C
ATOM   4294 0C21 POPEV 123      97.171  -1.326  60.700  1.00  0.00           C
ATOM   4296 1C21 POPEV 123      96.241  -1.936  59.680  1.00  0.00           C
ATOM   4299 2C21 POPEV 123      95.291  -0.886  59.080  1.00  0.00           C
ATOM   4302 3C21 POPEV 123      94.201  -1.506  58.200  1.00  0.00           C
ATOM   4305 4C21 POPEV 123      93.351  -0.456  57.480  1.00  0.00           C
ATOM   4308 5C21 POPEV 123      92.231  -1.066  56.630  1.00  0.00           C
ATOM   4311 6C21 POPEV 123      91.561  -0.036  55.710  1.00  0.00           C
ATOM   4314 7C21 POPEV 123      90.561  -0.666  54.730  1.00  0.00           C
ATOM   4317 8C21 POPEV 123      90.031   0.326  53.690  1.00  0.00           C
ATOM   4321  C33 POPEV 123      94.911   6.356  67.230  1.00  0.00           C
ATOM   4324  C34 POPEV 123      94.931   6.046  65.730  1.00  0.00           C
ATOM   4327  C35 POPEV 123      93.781   6.686  64.940  1.00  0.00           C
ATOM   4330  C36 POPEV 123      93.961   6.526  63.420  1.00  0.00           C
ATOM   4333  C37 POPEV 123      92.881   7.246  62.600  1.00  0.00           C
ATOM   4336  C38 POPEV 123      93.221   7.416  61.110  1.00  0.00           C
ATOM   4339  C39 POPEV 123      94.401   8.376  60.870  1.00  0.00           C
ATOM   4342 0C31 POPEV 123      94.541   8.826  59.400  1.00  0.00           C
ATOM   4345 1C31 POPEV 123      95.611   9.906  59.220  1.00  0.00           C
ATOM   4348 2C31 POPEV 123      95.571  10.576  57.830  1.00  0.00           C
ATOM   4351 3C31 POPEV 123      96.471  11.816  57.760  1.00  0.00           C
ATOM   4354 4C31 POPEV 123      96.111  12.746  56.580  1.00  0.00           C
ATOM   4357 5C31 POPEV 123      96.891  14.066  56.590  1.00  0.00           C
ATOM   4360 6C31 POPEV 123      96.441  15.026  55.490  1.00  0.00           C
ATOM   4364  NH3 POPEW 124       7.881  77.636  71.930  1.00  0.00           N
ATOM   4368  C12 POPEW 124       6.671  77.426  72.810  1.00  0.00           C
ATOM   4371  C11 POPEW 124       7.021  77.606  74.290  1.00  0.00           C
ATOM   4374  P   POPEW 124       5.851  75.786  75.810  1.00  0.00           P
ATOM   4375  O13 POPEW 124       6.551  74.796  74.960  1.00  0.00           O
ATOM   4376  O14 POPEW 124       6.331  75.926  77.200  1.00  0.00           O
ATOM   4377  O11 POPEW 124       4.281  75.436  75.750  1.00  0.00           O
ATOM   4378  O12 POPEW 124       5.921  77.176  75.070  1.00  0.00           O
ATOM   4379  C1  POPEW 124       3.321  76.406  75.290  1.00  0.00           C
ATOM   4382  C2  POPEW 124       3.011  76.226  73.780  1.00  0.00           C
ATOM   4384  O21 POPEW 124       2.511  77.476  73.250  1.00  0.00           O
ATOM   4385  C21 POPEW 124       2.841  77.666  71.980  1.00  0.00           C
ATOM   4386  O22 POPEW 124       3.751  77.096  71.390  1.00  0.00           O
ATOM   4387  C22 POPEW 124       1.871  78.656  71.330  1.00  0.00           C
ATOM   4390  C3  POPEW 124       1.941  75.126  73.540  1.00  0.00           C
ATOM   4393  O31 POPEW 124       1.571  75.046  72.140  1.00  0.00           O
ATOM   4394  C31 POPEW 124       2.011  73.986  71.470  1.00  0.00           C
ATOM   4395  O32 POPEW 124       2.531  73.006  71.980  1.00  0.00           O
ATOM   4396  C32 POPEW 124       1.951  74.266  69.960  1.00  0.00           C
ATOM   4399  C23 POPEW 124       1.911  78.506  69.800  1.00  0.00           C
ATOM   4402  C24 POPEW 124       1.261  79.646  69.030  1.00  0.00           C
ATOM   4405  C25 POPEW 124       1.521  79.486  67.520  1.00  0.00           C
ATOM   4408  C26 POPEW 124       1.581  80.806  66.750  1.00  0.00           C
ATOM   4411  C27 POPEW 124       2.261  80.626  65.390  1.00  0.00           C
ATOM   4414  C28 POPEW 124       2.291  81.896  64.520  1.00  0.00           C
ATOM   4417  C29 POPEW 124       3.241  82.966  65.010  1.00  0.00           C
ATOM   4419 0C21 POPEW 124       3.901  83.856  64.240  1.00  0.00           C
ATOM   4421 1C21 POPEW 124       3.791  83.996  62.740  1.00  0.00           C
ATOM   4424 2C21 POPEW 124       3.411  85.406  62.250  1.00  0.00           C
ATOM   4427 3C21 POPEW 124       4.571  86.416  62.290  1.00  0.00           C
ATOM   4430 4C21 POPEW 124       4.171  87.756  61.630  1.00  0.00           C
ATOM   4433 5C21 POPEW 124       5.171  88.896  61.880  1.00  0.00           C
ATOM   4436 6C21 POPEW 124       5.101  89.986  60.800  1.00  0.00           C
ATOM   4439 7C21 POPEW 124       6.011  91.186  61.080  1.00  0.00           C
ATOM   4442 8C21 POPEW 124       6.071  92.196  59.920  1.00  0.00           C
ATOM   4446  C33 POPEW 124       3.141  73.636  69.180  1.00  0.00           C
ATOM   4449  C34 POPEW 124       3.121  73.936  67.670  1.00  0.00           C
ATOM   4452  C35 POPEW 124       3.421  75.406  67.310  1.00  0.00           C
ATOM   4455  C36 POPEW 124       3.791  75.556  65.830  1.00  0.00           C
ATOM   4458  C37 POPEW 124       4.041  77.006  65.370  1.00  0.00           C
ATOM   4461  C38 POPEW 124       4.531  77.046  63.910  1.00  0.00           C
ATOM   4464  C39 POPEW 124       4.721  78.446  63.310  1.00  0.00           C
ATOM   4467 0C31 POPEW 124       4.031  78.576  61.950  1.00  0.00           C
ATOM   4470 1C31 POPEW 124       4.401  79.846  61.180  1.00  0.00           C
ATOM   4473 2C31 POPEW 124       3.401  80.176  60.060  1.00  0.00           C
ATOM   4476 3C31 POPEW 124       2.161  80.876  60.620  1.00  0.00           C
ATOM   4479 4C31 POPEW 124       1.191  81.396  59.560  1.00  0.00           C
ATOM   4482 5C31 POPEW 124       0.071  82.236  60.190  1.00  0.00           C
ATOM   4485 6C31 POPEW 124      -0.951  82.796  59.200  1.00  0.00           C
ATOM   4489  NH3 POPEX 125      67.211   5.056  76.990  1.00  0.00           N
ATOM   4493  C12 POPEX 125      66.611   3.816  77.590  1.00  0.00           C
ATOM   4496  C11 POPEX 125      67.331   2.546  77.080  1.00  0.00           C
ATOM   4499  P   POPEX 125      65.841   0.346  77.290  1.00  0.00           P
ATOM   4500  O13 POPEX 125      66.411  -1.016  77.280  1.00  0.00           O
ATOM   4501  O14 POPEX 125      64.581   0.526  78.040  1.00  0.00           O
ATOM   4502  O11 POPEX 125      65.601   0.776  75.800  1.00  0.00           O
ATOM   4503  O12 POPEX 125      66.901   1.396  77.810  1.00  0.00           O
ATOM   4504  C1  POPEX 125      64.581   0.244  74.990  1.00  0.00           C
ATOM   4507  C2  POPEX 125      64.191   1.286  73.890  1.00  0.00           C
ATOM   4509  O21 POPEX 125      64.501   0.866  72.550  1.00  0.00           O
ATOM   4510  C21 POPEX 125      63.821  -0.186  72.140  1.00  0.00           C
ATOM   4511  O22 POPEX 125      63.211  -0.976  72.840  1.00  0.00           O
ATOM   4512  C22 POPEX 125      63.881  -0.246  70.610  1.00  0.00           C
ATOM   4515  C3  POPEX 125      64.871   2.656  74.140  1.00  0.00           C
ATOM   4518  O31 POPEX 125      64.391   3.646  73.220  1.00  0.00           O
ATOM   4519  C31 POPEX 125      64.861   3.706  71.970  1.00  0.00           C
ATOM   4520  O32 POPEX 125      64.171   3.966  71.000  1.00  0.00           O
ATOM   4521  C32 POPEX 125      66.381   3.556  71.890  1.00  0.00           C
ATOM   4524  C23 POPEX 125      62.471  -0.396  70.000  1.00  0.00           C
ATOM   4527  C24 POPEX 125      62.441  -0.096  68.500  1.00  0.00           C
ATOM   4530  C25 POPEX 125      63.451  -0.916  67.690  1.00  0.00           C
ATOM   4533  C26 POPEX 125      63.251  -0.706  66.190  1.00  0.00           C
ATOM   4536  C27 POPEX 125      64.361  -1.316  65.350  1.00  0.00           C
ATOM   4539  C28 POPEX 125      64.241  -0.906  63.880  1.00  0.00           C
ATOM   4542  C29 POPEX 125      65.361  -1.466  63.050  1.00  0.00           C
ATOM   4544 0C21 POPEX 125      65.391  -1.446  61.700  1.00  0.00           C
ATOM   4546 1C21 POPEX 125      64.331  -0.846  60.820  1.00  0.00           C
ATOM   4549 2C21 POPEX 125      64.881   0.264  59.920  1.00  0.00           C
ATOM   4552 3C21 POPEX 125      63.751   0.976  59.160  1.00  0.00           C
ATOM   4555 4C21 POPEX 125      64.231   2.046  58.180  1.00  0.00           C
ATOM   4558 5C21 POPEX 125      63.041   2.726  57.490  1.00  0.00           C
ATOM   4561 6C21 POPEX 125      63.451   3.796  56.470  1.00  0.00           C
ATOM   4564 7C21 POPEX 125      62.231   4.386  55.740  1.00  0.00           C
ATOM   4567 8C21 POPEX 125      62.591   5.486  54.740  1.00  0.00           C
ATOM   4571  C33 POPEX 125      66.961   4.316  70.670  1.00  0.00           C
ATOM   4574  C34 POPEX 125      68.451   4.636  70.840  1.00  0.00           C
ATOM   4577  C35 POPEX 125      69.361   3.396  70.850  1.00  0.00           C
ATOM   4580  C36 POPEX 125      69.501   2.766  69.460  1.00  0.00           C
ATOM   4583  C37 POPEX 125      68.751   1.436  69.320  1.00  0.00           C
ATOM   4586  C38 POPEX 125      68.681   0.946  67.870  1.00  0.00           C
ATOM   4589  C39 POPEX 125      67.531   1.606  67.110  1.00  0.00           C
ATOM   4592 0C31 POPEX 125      67.711   1.556  65.590  1.00  0.00           C
ATOM   4595 1C31 POPEX 125      66.521   2.216  64.870  1.00  0.00           C
ATOM   4598 2C31 POPEX 125      66.811   2.606  63.420  1.00  0.00           C
ATOM   4601 3C31 POPEX 125      65.601   3.306  62.780  1.00  0.00           C
ATOM   4604 4C31 POPEX 125      65.971   4.296  61.670  1.00  0.00           C
ATOM   4607 5C31 POPEX 125      64.771   5.126  61.220  1.00  0.00           C
ATOM   4610 6C31 POPEX 125      65.121   6.256  60.250  1.00  0.00           C
ATOM   4614  NH3 POPEY 126      93.291  93.226  36.740  1.00  0.00           N
ATOM   4618  C12 POPEY 126      93.181  91.926  36.000  1.00  0.00           C
ATOM   4621  C11 POPEY 126      91.881  91.226  36.360  1.00  0.00           C
ATOM   4624  P   POPEY 126      91.141  88.816  36.760  1.00  0.00           P
ATOM   4625  O13 POPEY 126      89.691  89.126  36.750  1.00  0.00           O
ATOM   4626  O14 POPEY 126      91.491  87.456  36.310  1.00  0.00           O
ATOM   4627  O11 POPEY 126      91.741  89.076  38.200  1.00  0.00           O
ATOM   4628  O12 POPEY 126      91.921  89.876  35.890  1.00  0.00           O
ATOM   4629  C1  POPEY 126      91.251  88.336  39.310  1.00  0.00           C
ATOM   4632  C2  POPEY 126      91.001  89.276  40.510  1.00  0.00           C
ATOM   4634  O21 POPEY 126      90.381  88.516  41.560  1.00  0.00           O
ATOM   4635  C21 POPEY 126      91.141  88.206  42.590  1.00  0.00           C
ATOM   4636  O22 POPEY 126      92.361  88.276  42.640  1.00  0.00           O
ATOM   4637  C22 POPEY 126      90.201  87.876  43.740  1.00  0.00           C
ATOM   4640  C3  POPEY 126      90.061  90.436  40.120  1.00  0.00           C
ATOM   4643  O31 POPEY 126      89.791  91.316  41.240  1.00  0.00           O
ATOM   4644  C31 POPEY 126      88.601  91.206  41.810  1.00  0.00           C
ATOM   4645  O32 POPEY 126      87.711  90.446  41.480  1.00  0.00           O
ATOM   4646  C32 POPEY 126      88.441  92.236  42.930  1.00  0.00           C
ATOM   4649  C23 POPEY 126      90.861  87.096  44.880  1.00  0.00           C
ATOM   4652  C24 POPEY 126      90.051  87.286  46.170  1.00  0.00           C
ATOM   4655  C25 POPEY 126      90.421  86.296  47.270  1.00  0.00           C
ATOM   4658  C26 POPEY 126      91.911  86.256  47.650  1.00  0.00           C
ATOM   4661  C27 POPEY 126      92.431  87.606  48.160  1.00  0.00           C
ATOM   4664  C28 POPEY 126      93.451  87.496  49.310  1.00  0.00           C
ATOM   4667  C29 POPEY 126      92.811  87.016  50.600  1.00  0.00           C
ATOM   4669 0C21 POPEY 126      92.481  87.766  51.670  1.00  0.00           C
ATOM   4671 1C21 POPEY 126      92.651  89.246  51.850  1.00  0.00           C
ATOM   4674 2C21 POPEY 126      91.341  89.996  52.170  1.00  0.00           C
ATOM   4677 3C21 POPEY 126      90.671  89.586  53.490  1.00  0.00           C
ATOM   4680 4C21 POPEY 126      89.471  90.476  53.850  1.00  0.00           C
ATOM   4683 5C21 POPEY 126      88.721  89.966  55.090  1.00  0.00           C
ATOM   4686 6C21 POPEY 126      87.401  90.706  55.330  1.00  0.00           C
ATOM   4689 7C21 POPEY 126      86.561  90.046  56.430  1.00  0.00           C
ATOM   4692 8C21 POPEY 126      85.111  90.546  56.480  1.00  0.00           C
ATOM   4696  C33 POPEY 126      88.551  91.686  44.380  1.00  0.00           C
ATOM   4699  C34 POPEY 126      88.361  92.846  45.370  1.00  0.00           C
ATOM   4702  C35 POPEY 126      88.681  92.536  46.830  1.00  0.00           C
ATOM   4705  C36 POPEY 126      88.871  93.836  47.630  1.00  0.00           C
ATOM   4708  C37 POPEY 126      89.091  93.616  49.140  1.00  0.00           C
ATOM   4711  C38 POPEY 126      89.671  94.846  49.860  1.00  0.00           C
ATOM   4714  C39 POPEY 126      88.741  95.506  50.900  1.00  0.00           C
ATOM   4717 0C31 POPEY 126      88.191  94.556  51.960  1.00  0.00           C
ATOM   4720 1C31 POPEY 126      87.561  95.306  53.140  1.00  0.00           C
ATOM   4723 2C31 POPEY 126      86.761  94.366  54.050  1.00  0.00           C
ATOM   4726 3C31 POPEY 126      86.441  94.956  55.430  1.00  0.00           C
ATOM   4729 4C31 POPEY 126      85.641  96.266  55.390  1.00  0.00           C
ATOM   4732 5C31 POPEY 126      85.421  96.866  56.780  1.00  0.00           C
ATOM   4735 6C31 POPEY 126      84.431  96.086  57.660  1.00  0.00           C
ATOM   4739  NH3 POPEZ 127      14.141 121.576  29.700  1.00  0.00           N
ATOM   4743  C12 POPEZ 127      13.301 122.176  30.800  1.00  0.00           C
ATOM   4746  C11 POPEZ 127      13.491 123.696  30.810  1.00  0.00           C
ATOM   4749  P   POPEZ 127      12.571 125.836  31.960  1.00  0.00           P
ATOM   4750  O13 POPEZ 127      13.871 126.526  31.780  1.00  0.00           O
ATOM   4751  O14 POPEZ 127      11.471 126.186  31.020  1.00  0.00           O
ATOM   4752  O11 POPEZ 127      12.021 126.056  33.410  1.00  0.00           O
ATOM   4753  O12 POPEZ 127      12.781 124.266  31.910  1.00  0.00           O
ATOM   4754  C1  POPEZ 127      12.701 125.806  34.630  1.00  0.00           C
ATOM   4757  C2  POPEZ 127      12.771 127.116  35.480  1.00  0.00           C
ATOM   4759  O21 POPEZ 127      12.491 126.866  36.880  1.00  0.00           O
ATOM   4760  C21 POPEZ 127      13.501 126.486  37.610  1.00  0.00           C
ATOM   4761  O22 POPEZ 127      14.531 125.976  37.200  1.00  0.00           O
ATOM   4762  C22 POPEZ 127      13.221 126.916  39.060  1.00  0.00           C
ATOM   4765  C3  POPEZ 127      11.741 128.156  34.960  1.00  0.00           C
ATOM   4768  O31 POPEZ 127      11.431 129.166  35.940  1.00  0.00           O
ATOM   4769  C31 POPEZ 127      10.421 128.826  36.740  1.00  0.00           C
ATOM   4770  O32 POPEZ 127       9.751 127.816  36.650  1.00  0.00           O
ATOM   4771  C32 POPEZ 127      10.261 129.848  37.840  1.00  0.00           C
ATOM   4774  C23 POPEZ 127      14.231 126.406  40.110  1.00  0.00           C
ATOM   4777  C24 POPEZ 127      15.641 126.986  39.950  1.00  0.00           C
ATOM   4780  C25 POPEZ 127      16.671 126.346  40.880  1.00  0.00           C
ATOM   4783  C26 POPEZ 127      16.531 126.806  42.330  1.00  0.00           C
ATOM   4786  C27 POPEZ 127      17.041 125.726  43.280  1.00  0.00           C
ATOM   4789  C28 POPEZ 127      17.001 126.156  44.750  1.00  0.00           C
ATOM   4792  C29 POPEZ 127      17.251 124.946  45.600  1.00  0.00           C
ATOM   4794 0C21 POPEZ 127      17.031 124.856  46.920  1.00  0.00           C
ATOM   4796 1C21 POPEZ 127      16.571 125.976  47.800  1.00  0.00           C
ATOM   4799 2C21 POPEZ 127      17.361 125.956  49.110  1.00  0.00           C
ATOM   4802 3C21 POPEZ 127      17.111 127.226  49.940  1.00  0.00           C
ATOM   4805 4C21 POPEZ 127      17.721 127.176  51.340  1.00  0.00           C
ATOM   4808 5C21 POPEZ 127      19.151 126.656  51.320  1.00  0.00           C
ATOM   4811 6C21 POPEZ 127      19.861 126.736  52.670  1.00  0.00           C
ATOM   4814 7C21 POPEZ 127      21.211 126.036  52.580  1.00  0.00           C
ATOM   4817 8C21 POPEZ 127      21.921 125.966  53.910  1.00  0.00           C
ATOM   4821  C33 POPEZ 127       8.821 129.848  38.380  1.00  0.00           C
ATOM   4824  C34 POPEZ 127       8.671 130.968  39.400  1.00  0.00           C
ATOM   4827  C35 POPEZ 127       7.291 131.078  40.040  1.00  0.00           C
ATOM   4830  C36 POPEZ 127       7.301 132.218  41.070  1.00  0.00           C
ATOM   4833  C37 POPEZ 127       6.071 132.258  41.980  1.00  0.00           C
ATOM   4836  C38 POPEZ 127       6.271 133.218  43.160  1.00  0.00           C
ATOM   4839  C39 POPEZ 127       5.261 132.968  44.280  1.00  0.00           C
ATOM   4842 0C31 POPEZ 127       5.631 133.668  45.600  1.00  0.00           C
ATOM   4845 1C31 POPEZ 127       4.961 132.968  46.780  1.00  0.00           C
ATOM   4848 2C31 POPEZ 127       5.211 133.628  48.140  1.00  0.00           C
ATOM   4851 3C31 POPEZ 127       4.601 132.778  49.270  1.00  0.00           C
ATOM   4854 4C31 POPEZ 127       4.621 133.478  50.630  1.00  0.00           C
ATOM   4857 5C31 POPEZ 127       4.001 132.598  51.730  1.00  0.00           C
ATOM   4860 6C31 POPEZ 127       3.881 133.298  53.080  1.00  0.00           C
ATOM   4864  NH3 POPEa 128     117.631  65.586  76.610  1.00  0.00           N
ATOM   4868  C12 POPEa 128     118.401  64.916  77.720  1.00  0.00           C
ATOM   4871  C11 POPEa 128     119.771  64.396  77.250  1.00  0.00           C
ATOM   4874  P   POPEa 128     121.891  63.176  78.200  1.00  0.00           P
ATOM   4875  O13 POPEa 128     122.911  63.956  78.930  1.00  0.00           O
ATOM   4876  O14 POPEa 128     121.781  61.726  78.480  1.00  0.00           O
ATOM   4877  O11 POPEa 128     122.151  63.316  76.660  1.00  0.00           O
ATOM   4878  O12 POPEa 128     120.481  63.886  78.370  1.00  0.00           O
ATOM   4879  C1  POPEa 128     123.381  63.776  76.120  1.00  0.00           C
ATOM   4882  C2  POPEa 128     123.331  63.486  74.610  1.00  0.00           C
ATOM   4884  O21 POPEa 128     124.411  63.986  73.810  1.00  0.00           O
ATOM   4885  C21 POPEa 128     125.641  64.156  74.240  1.00  0.00           C
ATOM   4886  O22 POPEa 128     126.011  64.496  75.340  1.00  0.00           O
ATOM   4887  C22 POPEa 128     126.571  63.786  73.090  1.00  0.00           C
ATOM   4890  C3  POPEa 128     121.971  63.946  74.010  1.00  0.00           C
ATOM   4893  O31 POPEa 128     121.831  63.596  72.630  1.00  0.00           O
ATOM   4894  C31 POPEa 128     122.361  64.256  71.590  1.00  0.00           C
ATOM   4895  O32 POPEa 128     122.341  63.766  70.460  1.00  0.00           O
ATOM   4896  C32 POPEa 128     123.021  65.616  71.860  1.00  0.00           C
ATOM   4899  C23 POPEa 128     127.701  64.826  72.910  1.00  0.00           C
ATOM   4902  C24 POPEa 128     128.171  64.906  71.460  1.00  0.00           C
ATOM   4905  C25 POPEa 128     127.201  65.716  70.610  1.00  0.00           C
ATOM   4908  C26 POPEa 128     127.621  65.736  69.140  1.00  0.00           C
ATOM   4911  C27 POPEa 128     126.671  66.586  68.300  1.00  0.00           C
ATOM   4914  C28 POPEa 128     127.071  66.566  66.820  1.00  0.00           C
ATOM   4917  C29 POPEa 128     125.961  67.036  65.910  1.00  0.00           C
ATOM   4919 0C21 POPEa 128     126.091  67.846  64.840  1.00  0.00           C
ATOM   4921 1C21 POPEa 128     127.371  68.456  64.320  1.00  0.00           C
ATOM   4924 2C21 POPEa 128     127.321  69.996  64.440  1.00  0.00           C
ATOM   4927 3C21 POPEa 128     126.441  70.636  63.360  1.00  0.00           C
ATOM   4930 4C21 POPEa 128     125.811  71.966  63.800  1.00  0.00           C
ATOM   4933 5C21 POPEa 128     125.151  72.746  62.640  1.00  0.00           C
ATOM   4936 6C21 POPEa 128     124.221  71.876  61.790  1.00  0.00           C
ATOM   4939 7C21 POPEa 128     123.491  72.646  60.690  1.00  0.00           C
ATOM   4942 8C21 POPEa 128     122.641  71.736  59.810  1.00  0.00           C
ATOM   4946  C33 POPEa 128     122.691  66.666  70.770  1.00  0.00           C
ATOM   4949  C34 POPEa 128     123.531  67.946  70.900  1.00  0.00           C
ATOM   4952  C35 POPEa 128     123.141  68.996  69.850  1.00  0.00           C
ATOM   4955  C36 POPEa 128     123.951  70.296  70.000  1.00  0.00           C
ATOM   4958  C37 POPEa 128     124.651  70.746  68.710  1.00  0.00           C
ATOM   4961  C38 POPEa 128     125.381  72.086  68.850  1.00  0.00           C
ATOM   4964  C39 POPEa 128     125.981  72.586  67.530  1.00  0.00           C
ATOM   4967 0C31 POPEa 128     126.601  73.986  67.660  1.00  0.00           C
ATOM   4970 1C31 POPEa 128     127.541  74.346  66.500  1.00  0.00           C
ATOM   4973 2C31 POPEa 128     128.331  75.646  66.760  1.00  0.00           C
ATOM   4976 3C31 POPEa 128     129.353  75.946  65.650  1.00  0.00           C
ATOM   4979 4C31 POPEa 128     128.741  76.666  64.440  1.00  0.00           C
ATOM   4982 5C31 POPEa 128     129.763  76.906  63.310  1.00  0.00           C
ATOM   4985 6C31 POPEa 128     129.203  77.676  62.110  1.00  0.00           C
ATOM   4989  NH3 POPEb 129      36.441  16.286  75.980  1.00  0.00           N
ATOM   4993  C12 POPEb 129      37.081  15.446  77.050  1.00  0.00           C
ATOM   4996  C11 POPEb 129      37.851  14.256  76.460  1.00  0.00           C
ATOM   4999  P   POPEb 129      37.461  12.026  77.810  1.00  0.00           P
ATOM   5000  O13 POPEb 129      38.371  11.106  78.540  1.00  0.00           O
ATOM   5001  O14 POPEb 129      36.141  12.346  78.410  1.00  0.00           O
ATOM   5002  O11 POPEb 129      37.211  11.396  76.400  1.00  0.00           O
ATOM   5003  O12 POPEb 129      38.261  13.356  77.490  1.00  0.00           O
ATOM   5004  C1  POPEb 129      38.191  11.136  75.400  1.00  0.00           C
ATOM   5007  C2  POPEb 129      37.391  10.826  74.120  1.00  0.00           C
ATOM   5009  O21 POPEb 129      38.171  10.266  73.030  1.00  0.00           O
ATOM   5010  C21 POPEb 129      39.121  11.006  72.490  1.00  0.00           C
ATOM   5011  O22 POPEb 129      39.491  12.096  72.910  1.00  0.00           O
ATOM   5012  C22 POPEb 129      39.701  10.316  71.260  1.00  0.00           C
ATOM   5015  C3  POPEb 129      36.501  12.036  73.720  1.00  0.00           C
ATOM   5018  O31 POPEb 129      35.721  11.766  72.540  1.00  0.00           O
ATOM   5019  C31 POPEb 129      36.081  12.426  71.450  1.00  0.00           C
ATOM   5020  O32 POPEb 129      36.981  13.256  71.380  1.00  0.00           O
ATOM   5021  C32 POPEb 129      35.221  11.956  70.290  1.00  0.00           C
ATOM   5024  C23 POPEb 129      39.721  11.266  70.050  1.00  0.00           C
ATOM   5027  C24 POPEb 129      39.841  10.586  68.680  1.00  0.00           C
ATOM   5030  C25 POPEb 129      39.741  11.636  67.570  1.00  0.00           C
ATOM   5033  C26 POPEb 129      39.921  11.076  66.150  1.00  0.00           C
ATOM   5036  C27 POPEb 129      41.361  10.646  65.890  1.00  0.00           C
ATOM   5039  C28 POPEb 129      41.611  10.116  64.460  1.00  0.00           C
ATOM   5042  C29 POPEb 129      41.491  11.196  63.420  1.00  0.00           C
ATOM   5044 0C21 POPEb 129      41.191  11.026  62.120  1.00  0.00           C
ATOM   5046 1C21 POPEb 129      40.961   9.726  61.400  1.00  0.00           C
ATOM   5049 2C21 POPEb 129      39.511   9.576  60.900  1.00  0.00           C
ATOM   5052 3C21 POPEb 129      39.421   8.656  59.670  1.00  0.00           C
ATOM   5055 4C21 POPEb 129      37.981   8.316  59.230  1.00  0.00           C
ATOM   5058 5C21 POPEb 129      37.321   7.186  60.050  1.00  0.00           C
ATOM   5061 6C21 POPEb 129      38.021   5.836  59.880  1.00  0.00           C
ATOM   5064 7C21 POPEb 129      37.221   4.676  60.480  1.00  0.00           C
ATOM   5067 8C21 POPEb 129      37.961   3.336  60.380  1.00  0.00           C
ATOM   5071  C33 POPEb 129      36.101  11.836  69.050  1.00  0.00           C
ATOM   5074  C34 POPEb 129      35.301  11.496  67.800  1.00  0.00           C
ATOM   5077  C35 POPEb 129      36.211  11.296  66.590  1.00  0.00           C
ATOM   5080  C36 POPEb 129      35.421  11.246  65.300  1.00  0.00           C
ATOM   5083  C37 POPEb 129      36.321  11.306  64.080  1.00  0.00           C
ATOM   5086  C38 POPEb 129      35.581  11.816  62.850  1.00  0.00           C
ATOM   5089  C39 POPEb 129      36.561  11.986  61.690  1.00  0.00           C
ATOM   5092 0C31 POPEb 129      35.861  12.366  60.380  1.00  0.00           C
ATOM   5095 1C31 POPEb 129      36.831  12.306  59.200  1.00  0.00           C
ATOM   5098 2C31 POPEb 129      36.151  12.486  57.830  1.00  0.00           C
ATOM   5101 3C31 POPEb 129      34.971  11.526  57.640  1.00  0.00           C
ATOM   5104 4C31 POPEb 129      34.401  11.526  56.220  1.00  0.00           C
ATOM   5107 5C31 POPEb 129      33.161  10.636  56.110  1.00  0.00           C
ATOM   5110 6C31 POPEb 129      32.581  10.536  54.700  1.00  0.00           C
ATOM   5114  NH3 POPEc 130      83.101  19.676  32.910  1.00  0.00           N
ATOM   5118  C12 POPEc 130      82.371  18.366  33.000  1.00  0.00           C
ATOM   5121  C11 POPEc 130      82.061  17.976  34.460  1.00  0.00           C
ATOM   5124  P   POPEc 130      80.361  16.016  34.200  1.00  0.00           P
ATOM   5125  O13 POPEc 130      80.491  14.556  34.020  1.00  0.00           O
ATOM   5126  O14 POPEc 130      79.791  16.766  33.060  1.00  0.00           O
ATOM   5127  O11 POPEc 130      79.491  16.326  35.480  1.00  0.00           O
ATOM   5128  O12 POPEc 130      81.771  16.586  34.580  1.00  0.00           O
ATOM   5129  C1  POPEc 130      78.351  15.476  35.620  1.00  0.00           C
ATOM   5132  C2  POPEc 130      77.581  15.706  36.940  1.00  0.00           C
ATOM   5134  O21 POPEc 130      78.411  15.916  38.090  1.00  0.00           O
ATOM   5135  C21 POPEc 130      79.391  15.076  38.340  1.00  0.00           C
ATOM   5136  O22 POPEc 130      79.711  14.106  37.690  1.00  0.00           O
ATOM   5137  C22 POPEc 130      80.061  15.456  39.650  1.00  0.00           C
ATOM   5140  C3  POPEc 130      76.511  14.596  37.180  1.00  0.00           C
ATOM   5143  O31 POPEc 130      75.961  14.686  38.490  1.00  0.00           O
ATOM   5144  C31 POPEc 130      75.231  15.796  38.690  1.00  0.00           C
ATOM   5145  O32 POPEc 130      74.581  16.366  37.830  1.00  0.00           O
ATOM   5146  C32 POPEc 130      75.471  16.206  40.140  1.00  0.00           C
ATOM   5149  C23 POPEc 130      79.371  14.836  40.880  1.00  0.00           C
ATOM   5152  C24 POPEc 130      80.071  15.286  42.170  1.00  0.00           C
ATOM   5155  C25 POPEc 130      79.321  14.876  43.450  1.00  0.00           C
ATOM   5158  C26 POPEc 130      79.891  15.606  44.670  1.00  0.00           C
ATOM   5161  C27 POPEc 130      79.151  15.286  45.980  1.00  0.00           C
ATOM   5164  C28 POPEc 130      79.611  16.206  47.120  1.00  0.00           C
ATOM   5167  C29 POPEc 130      78.881  15.906  48.410  1.00  0.00           C
ATOM   5169 0C21 POPEc 130      79.441  15.566  49.590  1.00  0.00           C
ATOM   5171 1C21 POPEc 130      80.911  15.396  49.890  1.00  0.00           C
ATOM   5174 2C21 POPEc 130      81.191  14.226  50.850  1.00  0.00           C
ATOM   5177 3C21 POPEc 130      82.691  14.116  51.160  1.00  0.00           C
ATOM   5180 4C21 POPEc 130      83.071  12.956  52.110  1.00  0.00           C
ATOM   5183 5C21 POPEc 130      82.341  13.006  53.460  1.00  0.00           C
ATOM   5186 6C21 POPEc 130      83.101  12.306  54.600  1.00  0.00           C
ATOM   5189 7C21 POPEc 130      82.311  12.166  55.910  1.00  0.00           C
ATOM   5192 8C21 POPEc 130      83.091  11.456  57.010  1.00  0.00           C
ATOM   5196  C33 POPEc 130      75.461  17.726  40.420  1.00  0.00           C
ATOM   5199  C34 POPEc 130      76.541  18.096  41.450  1.00  0.00           C
ATOM   5202  C35 POPEc 130      76.351  17.436  42.830  1.00  0.00           C
ATOM   5205  C36 POPEc 130      75.091  17.936  43.550  1.00  0.00           C
ATOM   5208  C37 POPEc 130      75.071  17.516  45.020  1.00  0.00           C
ATOM   5211  C38 POPEc 130      73.881  18.106  45.790  1.00  0.00           C
ATOM   5214  C39 POPEc 130      73.911  17.766  47.290  1.00  0.00           C
ATOM   5217 0C31 POPEc 130      73.451  16.326  47.580  1.00  0.00           C
ATOM   5220 1C31 POPEc 130      74.141  15.716  48.810  1.00  0.00           C
ATOM   5223 2C31 POPEc 130      73.651  14.296  49.110  1.00  0.00           C
ATOM   5226 3C31 POPEc 130      74.631  13.476  49.970  1.00  0.00           C
ATOM   5229 4C31 POPEc 130      74.661  13.896  51.440  1.00  0.00           C
ATOM   5232 5C31 POPEc 130      75.691  13.096  52.240  1.00  0.00           C
ATOM   5235 6C31 POPEc 130      75.631  13.356  53.750  1.00  0.00           C
ATOM   5239  NH3 POPEd 131     134.343  54.316  33.310  1.00  0.00           N
ATOM   5243  C12 POPEd 131     132.893  54.186  32.910  1.00  0.00           C
ATOM   5246  C11 POPEd 131     132.083  55.456  33.250  1.00  0.00           C
ATOM   5249  P   POPEd 131     129.693  54.586  33.940  1.00  0.00           P
ATOM   5250  O13 POPEd 131     129.003  55.616  34.740  1.00  0.00           O
ATOM   5251  O14 POPEd 131     128.781  53.726  33.170  1.00  0.00           O
ATOM   5252  O11 POPEd 131     130.593  53.676  34.860  1.00  0.00           O
ATOM   5253  O12 POPEd 131     130.693  55.306  32.950  1.00  0.00           O
ATOM   5254  C1  POPEd 131     130.883  54.056  36.200  1.00  0.00           C
ATOM   5257  C2  POPEd 131     130.073  53.226  37.220  1.00  0.00           C
ATOM   5259  O21 POPEd 131     130.653  53.506  38.510  1.00  0.00           O
ATOM   5260  C21 POPEd 131     129.803  53.556  39.510  1.00  0.00           C
ATOM   5261  O22 POPEd 131     128.611  53.276  39.450  1.00  0.00           O
ATOM   5262  C22 POPEd 131     130.493  54.016  40.790  1.00  0.00           C
ATOM   5265  C3  POPEd 131     130.133  51.706  36.910  1.00  0.00           C
ATOM   5268  O31 POPEd 131     129.963  50.896  38.090  1.00  0.00           O
ATOM   5269  C31 POPEd 131     128.781  50.356  38.300  1.00  0.00           C
ATOM   5270  O32 POPEd 131     127.801  50.426  37.560  1.00  0.00           O
ATOM   5271  C32 POPEd 131     128.801  49.606  39.640  1.00  0.00           C
ATOM   5274  C23 POPEd 131     130.103  55.466  41.160  1.00  0.00           C
ATOM   5277  C24 POPEd 131     128.881  55.576  42.080  1.00  0.00           C
ATOM   5280  C25 POPEd 131     129.123  55.016  43.500  1.00  0.00           C
ATOM   5283  C26 POPEd 131     128.641  55.986  44.600  1.00  0.00           C
ATOM   5286  C27 POPEd 131     128.561  55.356  45.990  1.00  0.00           C
ATOM   5289  C28 POPEd 131     128.261  56.396  47.100  1.00  0.00           C
ATOM   5292  C29 POPEd 131     129.523  57.056  47.610  1.00  0.00           C
ATOM   5294 0C21 POPEd 131     129.843  57.336  48.880  1.00  0.00           C
ATOM   5296 1C21 POPEd 131     128.993  57.126  50.110  1.00  0.00           C
ATOM   5299 2C21 POPEd 131     128.781  58.406  50.950  1.00  0.00           C
ATOM   5302 3C21 POPEd 131     129.983  58.836  51.800  1.00  0.00           C
ATOM   5305 4C21 POPEd 131     130.923  59.856  51.140  1.00  0.00           C
ATOM   5308 5C21 POPEd 131     132.063  60.256  52.090  1.00  0.00           C
ATOM   5311 6C21 POPEd 131     133.013  61.316  51.500  1.00  0.00           C
ATOM   5314 7C21 POPEd 131     134.193  61.616  52.430  1.00  0.00           C
ATOM   5317 8C21 POPEd 131     134.973  62.876  52.060  1.00  0.00           C
ATOM   5321  C33 POPEd 131     128.411  50.516  40.830  1.00  0.00           C
ATOM   5324  C34 POPEd 131     128.111  49.776  42.150  1.00  0.00           C
ATOM   5327  C35 POPEd 131     127.161  48.576  42.020  1.00  0.00           C
ATOM   5330  C36 POPEd 131     126.751  48.026  43.400  1.00  0.00           C
ATOM   5333  C37 POPEd 131     125.901  46.756  43.320  1.00  0.00           C
ATOM   5336  C38 POPEd 131     125.301  46.356  44.680  1.00  0.00           C
ATOM   5339  C39 POPEd 131     126.301  45.676  45.640  1.00  0.00           C
ATOM   5342 0C31 POPEd 131     126.471  44.176  45.390  1.00  0.00           C
ATOM   5345 1C31 POPEd 131     125.381  43.306  46.040  1.00  0.00           C
ATOM   5348 2C31 POPEd 131     125.591  41.796  45.800  1.00  0.00           C
ATOM   5351 3C31 POPEd 131     124.821  40.906  46.790  1.00  0.00           C
ATOM   5354 4C31 POPEd 131     124.961  39.406  46.500  1.00  0.00           C
ATOM   5357 5C31 POPEd 131     124.821  38.506  47.740  1.00  0.00           C
ATOM   5360 6C31 POPEd 131     123.561  38.736  48.570  1.00  0.00           C
ATOM   5364  NH3 POPEe 132     108.291  50.566  31.690  1.00  0.00           N
ATOM   5368  C12 POPEe 132     106.951  50.086  32.170  1.00  0.00           C
ATOM   5371  C11 POPEe 132     105.921  51.206  32.140  1.00  0.00           C
ATOM   5374  P   POPEe 132     103.691  51.776  33.320  1.00  0.00           P
ATOM   5375  O13 POPEe 132     103.821  53.036  32.550  1.00  0.00           O
ATOM   5376  O14 POPEe 132     102.341  51.176  33.430  1.00  0.00           O
ATOM   5377  O11 POPEe 132     104.391  52.066  34.710  1.00  0.00           O
ATOM   5378  O12 POPEe 132     104.691  50.726  32.680  1.00  0.00           O
ATOM   5379  C1  POPEe 132     104.271  51.216  35.850  1.00  0.00           C
ATOM   5382  C2  POPEe 132     105.481  51.476  36.810  1.00  0.00           C
ATOM   5384  O21 POPEe 132     105.581  50.516  37.890  1.00  0.00           O
ATOM   5385  C21 POPEe 132     104.561  50.456  38.730  1.00  0.00           C
ATOM   5386  O22 POPEe 132     103.591  51.186  38.730  1.00  0.00           O
ATOM   5387  C22 POPEe 132     104.801  49.346  39.760  1.00  0.00           C
ATOM   5390  C3  POPEe 132     105.551  52.976  37.270  1.00  0.00           C
ATOM   5393  O31 POPEe 132     106.871  53.326  37.710  1.00  0.00           O
ATOM   5394  C31 POPEe 132     107.231  53.536  38.980  1.00  0.00           C
ATOM   5395  O32 POPEe 132     108.391  53.556  39.350  1.00  0.00           O
ATOM   5396  C32 POPEe 132     106.081  53.836  39.940  1.00  0.00           C
ATOM   5399  C23 POPEe 132     103.621  49.236  40.770  1.00  0.00           C
ATOM   5402  C24 POPEe 132     103.941  48.526  42.100  1.00  0.00           C
ATOM   5405  C25 POPEe 132     102.681  48.396  42.970  1.00  0.00           C
ATOM   5408  C26 POPEe 132     102.951  48.106  44.460  1.00  0.00           C
ATOM   5411  C27 POPEe 132     101.651  48.226  45.260  1.00  0.00           C
ATOM   5414  C28 POPEe 132     101.811  48.156  46.790  1.00  0.00           C
ATOM   5417  C29 POPEe 132     102.191  46.786  47.300  1.00  0.00           C
ATOM   5419 0C21 POPEe 132     102.991  46.506  48.340  1.00  0.00           C
ATOM   5421 1C21 POPEe 132     103.691  47.496  49.240  1.00  0.00           C
ATOM   5424 2C21 POPEe 132     105.221  47.306  49.180  1.00  0.00           C
ATOM   5427 3C21 POPEe 132     105.991  48.206  50.160  1.00  0.00           C
ATOM   5430 4C21 POPEe 132     107.471  47.786  50.300  1.00  0.00           C
ATOM   5433 5C21 POPEe 132     108.291  47.916  49.010  1.00  0.00           C
ATOM   5436 6C21 POPEe 132     109.671  47.256  49.120  1.00  0.00           C
ATOM   5439 7C21 POPEe 132     110.431  47.276  47.790  1.00  0.00           C
ATOM   5442 8C21 POPEe 132     111.751  46.506  47.830  1.00  0.00           C
ATOM   5446  C33 POPEe 132     105.451  55.236  39.780  1.00  0.00           C
ATOM   5449  C34 POPEe 132     104.081  55.316  40.480  1.00  0.00           C
ATOM   5452  C35 POPEe 132     103.551  56.746  40.590  1.00  0.00           C
ATOM   5455  C36 POPEe 132     102.221  56.836  41.360  1.00  0.00           C
ATOM   5458  C37 POPEe 132     101.681  58.266  41.360  1.00  0.00           C
ATOM   5461  C38 POPEe 132     100.601  58.496  42.430  1.00  0.00           C
ATOM   5464  C39 POPEe 132      99.321  57.686  42.230  1.00  0.00           C
ATOM   5467 0C31 POPEe 132      98.211  58.056  43.230  1.00  0.00           C
ATOM   5470 1C31 POPEe 132      98.631  57.876  44.700  1.00  0.00           C
ATOM   5473 2C31 POPEe 132      97.531  58.326  45.670  1.00  0.00           C
ATOM   5476 3C31 POPEe 132      98.011  58.456  47.120  1.00  0.00           C
ATOM   5479 4C31 POPEe 132      96.991  59.196  47.980  1.00  0.00           C
ATOM   5482 5C31 POPEe 132      97.391  59.286  49.460  1.00  0.00           C
ATOM   5485 6C31 POPEe 132      96.461  60.176  50.290  1.00  0.00           C
ATOM   5489  NH3 POPEf 133     104.721  11.966  31.070  1.00  0.00           N
ATOM   5493  C12 POPEf 133     104.801  10.476  30.940  1.00  0.00           C
ATOM   5496  C11 POPEf 133     106.101   9.936  31.580  1.00  0.00           C
ATOM   5499  P   POPEf 133     106.881  11.316  33.690  1.00  0.00           P
ATOM   5500  O13 POPEf 133     107.941  10.796  34.560  1.00  0.00           O
ATOM   5501  O14 POPEf 133     107.241  12.326  32.670  1.00  0.00           O
ATOM   5502  O11 POPEf 133     105.751  11.976  34.590  1.00  0.00           O
ATOM   5503  O12 POPEf 133     106.091  10.146  33.000  1.00  0.00           O
ATOM   5504  C1  POPEf 133     106.201  12.726  35.730  1.00  0.00           C
ATOM   5507  C2  POPEf 133     104.961  13.266  36.480  1.00  0.00           C
ATOM   5509  O21 POPEf 133     105.311  14.376  37.310  1.00  0.00           O
ATOM   5510  C21 POPEf 133     105.771  14.156  38.530  1.00  0.00           C
ATOM   5511  O22 POPEf 133     106.131  13.096  39.000  1.00  0.00           O
ATOM   5512  C22 POPEf 133     105.731  15.496  39.270  1.00  0.00           C
ATOM   5515  C3  POPEf 133     104.161  12.106  37.140  1.00  0.00           C
ATOM   5518  O31 POPEf 133     103.361  12.576  38.250  1.00  0.00           O
ATOM   5519  C31 POPEf 133     102.911  11.546  38.950  1.00  0.00           C
ATOM   5520  O32 POPEf 133     102.741  10.416  38.510  1.00  0.00           O
ATOM   5521  C32 POPEf 133     102.771  11.986  40.400  1.00  0.00           C
ATOM   5524  C23 POPEf 133     106.071  15.366  40.760  1.00  0.00           C
ATOM   5527  C24 POPEf 133     105.691  16.656  41.500  1.00  0.00           C
ATOM   5530  C25 POPEf 133     106.061  16.646  42.990  1.00  0.00           C
ATOM   5533  C26 POPEf 133     107.581  16.606  43.230  1.00  0.00           C
ATOM   5536  C27 POPEf 133     107.951  17.196  44.600  1.00  0.00           C
ATOM   5539  C28 POPEf 133     109.441  17.066  44.950  1.00  0.00           C
ATOM   5542  C29 POPEf 133     109.801  15.656  45.360  1.00  0.00           C
ATOM   5544 0C21 POPEf 133     110.291  15.256  46.550  1.00  0.00           C
ATOM   5546 1C21 POPEf 133     110.621  16.116  47.740  1.00  0.00           C
ATOM   5549 2C21 POPEf 133     109.711  15.806  48.950  1.00  0.00           C
ATOM   5552 3C21 POPEf 133     110.001  16.716  50.140  1.00  0.00           C
ATOM   5555 4C21 POPEf 133     108.971  16.556  51.270  1.00  0.00           C
ATOM   5558 5C21 POPEf 133     109.291  17.446  52.480  1.00  0.00           C
ATOM   5561 6C21 POPEf 133     108.101  17.656  53.440  1.00  0.00           C
ATOM   5564 7C21 POPEf 133     107.351  16.366  53.820  1.00  0.00           C
ATOM   5567 8C21 POPEf 133     106.301  16.596  54.900  1.00  0.00           C
ATOM   5571  C33 POPEf 133     102.181  10.926  41.360  1.00  0.00           C
ATOM   5574  C34 POPEf 133     102.411  11.356  42.810  1.00  0.00           C
ATOM   5577  C35 POPEf 133     101.771  10.536  43.930  1.00  0.00           C
ATOM   5580  C36 POPEf 133     102.241  11.116  45.270  1.00  0.00           C
ATOM   5583  C37 POPEf 133     101.531  10.566  46.520  1.00  0.00           C
ATOM   5586  C38 POPEf 133     102.001  11.306  47.780  1.00  0.00           C
ATOM   5589  C39 POPEf 133     101.331  10.826  49.070  1.00  0.00           C
ATOM   5592 0C31 POPEf 133     101.701   9.396  49.470  1.00  0.00           C
ATOM   5595 1C31 POPEf 133     101.101   9.026  50.830  1.00  0.00           C
ATOM   5598 2C31 POPEf 133     101.311   7.556  51.200  1.00  0.00           C
ATOM   5601 3C31 POPEf 133     100.781   7.206  52.600  1.00  0.00           C
ATOM   5604 4C31 POPEf 133      99.281   7.476  52.810  1.00  0.00           C
ATOM   5607 5C31 POPEf 133      98.831   7.246  54.260  1.00  0.00           C
ATOM   5610 6C31 POPEf 133      97.371   7.646  54.500  1.00  0.00           C
ATOM   5614  NH3 POPEg 134     102.251  17.336  77.470  1.00  0.00           N
ATOM   5618  C12 POPEg 134     102.801  18.556  76.790  1.00  0.00           C
ATOM   5621  C11 POPEg 134     102.011  19.846  77.050  1.00  0.00           C
ATOM   5624  P   POPEg 134     102.861  22.386  76.880  1.00  0.00           P
ATOM   5625  O13 POPEg 134     102.071  22.626  78.100  1.00  0.00           O
ATOM   5626  O14 POPEg 134     104.301  22.756  76.950  1.00  0.00           O
ATOM   5627  O11 POPEg 134     102.231  23.256  75.690  1.00  0.00           O
ATOM   5628  O12 POPEg 134     102.681  20.896  76.360  1.00  0.00           O
ATOM   5629  C1  POPEg 134     102.061  22.636  74.400  1.00  0.00           C
ATOM   5632  C2  POPEg 134     101.571  23.636  73.310  1.00  0.00           C
ATOM   5634  O21 POPEg 134     100.911  22.966  72.210  1.00  0.00           O
ATOM   5635  C21 POPEg 134     101.621  22.146  71.450  1.00  0.00           C
ATOM   5636  O22 POPEg 134     102.711  21.676  71.690  1.00  0.00           O
ATOM   5637  C22 POPEg 134     100.791  21.836  70.200  1.00  0.00           C
ATOM   5640  C3  POPEg 134     102.661  24.626  72.790  1.00  0.00           C
ATOM   5643  O31 POPEg 134     102.331  25.136  71.480  1.00  0.00           O
ATOM   5644  C31 POPEg 134     103.331  25.336  70.650  1.00  0.00           C
ATOM   5645  O32 POPEg 134     104.511  25.446  70.950  1.00  0.00           O
ATOM   5646  C32 POPEg 134     102.801  25.506  69.210  1.00  0.00           C
ATOM   5649  C23 POPEg 134     101.631  21.396  68.980  1.00  0.00           C
ATOM   5652  C24 POPEg 134     100.791  21.206  67.710  1.00  0.00           C
ATOM   5655  C25 POPEg 134     101.631  21.146  66.420  1.00  0.00           C
ATOM   5658  C26 POPEg 134     102.451  19.856  66.280  1.00  0.00           C
ATOM   5661  C27 POPEg 134     103.461  19.946  65.120  1.00  0.00           C
ATOM   5664  C28 POPEg 134     104.261  18.646  64.890  1.00  0.00           C
ATOM   5667  C29 POPEg 134     103.531  17.666  64.010  1.00  0.00           C
ATOM   5669 0C21 POPEg 134     103.931  17.196  62.820  1.00  0.00           C
ATOM   5671 1C21 POPEg 134     105.221  17.546  62.110  1.00  0.00           C
ATOM   5674 2C21 POPEg 134     106.331  16.506  62.380  1.00  0.00           C
ATOM   5677 3C21 POPEg 134     107.631  16.766  61.610  1.00  0.00           C
ATOM   5680 4C21 POPEg 134     107.581  16.326  60.140  1.00  0.00           C
ATOM   5683 5C21 POPEg 134     108.971  16.386  59.480  1.00  0.00           C
ATOM   5686 6C21 POPEg 134     108.951  16.026  57.990  1.00  0.00           C
ATOM   5689 7C21 POPEg 134     110.301  15.476  57.500  1.00  0.00           C
ATOM   5692 8C21 POPEg 134     110.331  15.196  56.000  1.00  0.00           C
ATOM   5696  C33 POPEg 134     103.761  24.976  68.120  1.00  0.00           C
ATOM   5699  C34 POPEg 134     103.421  25.526  66.720  1.00  0.00           C
ATOM   5702  C35 POPEg 134     104.481  25.266  65.630  1.00  0.00           C
ATOM   5705  C36 POPEg 134     104.441  23.856  65.010  1.00  0.00           C
ATOM   5708  C37 POPEg 134     105.161  23.806  63.650  1.00  0.00           C
ATOM   5711  C38 POPEg 134     105.221  22.386  63.060  1.00  0.00           C
ATOM   5714  C39 POPEg 134     105.561  22.346  61.560  1.00  0.00           C
ATOM   5717 0C31 POPEg 134     104.481  22.896  60.620  1.00  0.00           C
ATOM   5720 1C31 POPEg 134     103.181  22.066  60.590  1.00  0.00           C
ATOM   5723 2C31 POPEg 134     102.011  22.756  59.850  1.00  0.00           C
ATOM   5726 3C31 POPEg 134     102.291  23.176  58.400  1.00  0.00           C
ATOM   5729 4C31 POPEg 134     102.501  22.006  57.420  1.00  0.00           C
ATOM   5732 5C31 POPEg 134     102.711  22.526  55.990  1.00  0.00           C
ATOM   5735 6C31 POPEg 134     102.881  21.436  54.920  1.00  0.00           C
ATOM   5739  NH3 POPEh 135     115.651 105.986  75.760  1.00  0.00           N
ATOM   5743  C12 POPEh 135     116.601 105.166  76.600  1.00  0.00           C
ATOM   5746  C11 POPEh 135     116.951 105.836  77.940  1.00  0.00           C
ATOM   5749  P   POPEh 135     119.511 105.356  77.970  1.00  0.00           P
ATOM   5750  O13 POPEh 135     119.651 106.616  77.220  1.00  0.00           O
ATOM   5751  O14 POPEh 135     120.561 105.116  78.970  1.00  0.00           O
ATOM   5752  O11 POPEh 135     119.531 104.156  76.970  1.00  0.00           O
ATOM   5753  O12 POPEh 135     118.061 105.196  78.580  1.00  0.00           O
ATOM   5754  C1  POPEh 135     120.771 103.766  76.410  1.00  0.00           C
ATOM   5757  C2  POPEh 135     120.521 103.156  75.020  1.00  0.00           C
ATOM   5759  O21 POPEh 135     121.561 103.686  74.180  1.00  0.00           O
ATOM   5760  C21 POPEh 135     121.761 102.946  73.120  1.00  0.00           C
ATOM   5761  O22 POPEh 135     121.381 101.796  72.960  1.00  0.00           O
ATOM   5762  C22 POPEh 135     122.491 103.796  72.090  1.00  0.00           C
ATOM   5765  C3  POPEh 135     119.131 103.596  74.460  1.00  0.00           C
ATOM   5768  O31 POPEh 135     118.911 103.346  73.050  1.00  0.00           O
ATOM   5769  C31 POPEh 135     118.301 102.266  72.540  1.00  0.00           C
ATOM   5770  O32 POPEh 135     118.111 102.126  71.350  1.00  0.00           O
ATOM   5771  C32 POPEh 135     117.851 101.216  73.570  1.00  0.00           C
ATOM   5774  C23 POPEh 135     121.751 103.796  70.740  1.00  0.00           C
ATOM   5777  C24 POPEh 135     122.411 104.726  69.720  1.00  0.00           C
ATOM   5780  C25 POPEh 135     121.641 104.776  68.400  1.00  0.00           C
ATOM   5783  C26 POPEh 135     121.871 103.536  67.530  1.00  0.00           C
ATOM   5786  C27 POPEh 135     120.801 103.376  66.440  1.00  0.00           C
ATOM   5789  C28 POPEh 135     121.031 102.126  65.570  1.00  0.00           C
ATOM   5792  C29 POPEh 135     119.821 101.836  64.710  1.00  0.00           C
ATOM   5794 0C21 POPEh 135     119.541 102.416  63.530  1.00  0.00           C
ATOM   5796 1C21 POPEh 135     120.361 103.496  62.870  1.00  0.00           C
ATOM   5799 2C21 POPEh 135     119.481 104.526  62.150  1.00  0.00           C
ATOM   5802 3C21 POPEh 135     118.821 103.976  60.870  1.00  0.00           C
ATOM   5805 4C21 POPEh 135     118.021 105.026  60.100  1.00  0.00           C
ATOM   5808 5C21 POPEh 135     118.911 106.056  59.380  1.00  0.00           C
ATOM   5811 6C21 POPEh 135     118.101 107.256  58.890  1.00  0.00           C
ATOM   5814 7C21 POPEh 135     118.981 108.316  58.220  1.00  0.00           C
ATOM   5817 8C21 POPEh 135     118.181 109.526  57.730  1.00  0.00           C
ATOM   5821  C33 POPEh 135     116.881 100.176  72.940  1.00  0.00           C
ATOM   5824  C34 POPEh 135     116.651  98.966  73.870  1.00  0.00           C
ATOM   5827  C35 POPEh 135     115.691  97.886  73.320  1.00  0.00           C
ATOM   5830  C36 POPEh 135     115.911  97.456  71.860  1.00  0.00           C
ATOM   5833  C37 POPEh 135     114.921  96.366  71.420  1.00  0.00           C
ATOM   5836  C38 POPEh 135     114.551  96.446  69.940  1.00  0.00           C
ATOM   5839  C39 POPEh 135     113.751  95.246  69.440  1.00  0.00           C
ATOM   5842 0C31 POPEh 135     112.971  95.586  68.170  1.00  0.00           C
ATOM   5845 1C31 POPEh 135     112.351  94.376  67.460  1.00  0.00           C
ATOM   5848 2C31 POPEh 135     111.421  94.786  66.310  1.00  0.00           C
ATOM   5851 3C31 POPEh 135     110.051  95.276  66.790  1.00  0.00           C
ATOM   5854 4C31 POPEh 135     109.151  95.776  65.650  1.00  0.00           C
ATOM   5857 5C31 POPEh 135     107.791  96.266  66.150  1.00  0.00           C
ATOM   5860 6C31 POPEh 135     106.911  96.866  65.060  1.00  0.00           C
ATOM   5864  NH3 POPEi 136      80.381  73.816  35.900  1.00  0.00           N
ATOM   5868  C12 POPEi 136      79.261  74.466  35.120  1.00  0.00           C
ATOM   5871  C11 POPEi 136      77.901  73.726  35.240  1.00  0.00           C
ATOM   5874  P   POPEi 136      77.441  74.366  37.730  1.00  0.00           P
ATOM   5875  O13 POPEi 136      78.861  74.536  38.130  1.00  0.00           O
ATOM   5876  O14 POPEi 136      76.661  75.546  37.300  1.00  0.00           O
ATOM   5877  O11 POPEi 136      76.641  73.546  38.840  1.00  0.00           O
ATOM   5878  O12 POPEi 136      77.491  73.306  36.560  1.00  0.00           O
ATOM   5879  C1  POPEi 136      75.231  73.296  38.730  1.00  0.00           C
ATOM   5882  C2  POPEi 136      74.491  73.566  40.080  1.00  0.00           C
ATOM   5884  O21 POPEi 136      74.751  72.476  40.990  1.00  0.00           O
ATOM   5885  C21 POPEi 136      74.611  72.806  42.270  1.00  0.00           C
ATOM   5886  O22 POPEi 136      74.331  73.916  42.690  1.00  0.00           O
ATOM   5887  C22 POPEi 136      74.841  71.566  43.140  1.00  0.00           C
ATOM   5890  C3  POPEi 136      72.961  73.756  39.840  1.00  0.00           C
ATOM   5893  O31 POPEi 136      72.361  74.696  40.770  1.00  0.00           O
ATOM   5894  C31 POPEi 136      71.541  74.186  41.700  1.00  0.00           C
ATOM   5895  O32 POPEi 136      71.231  73.006  41.780  1.00  0.00           O
ATOM   5896  C32 POPEi 136      71.051  75.286  42.630  1.00  0.00           C
ATOM   5899  C23 POPEi 136      73.981  71.586  44.430  1.00  0.00           C
ATOM   5902  C24 POPEi 136      74.421  70.536  45.460  1.00  0.00           C
ATOM   5905  C25 POPEi 136      73.761  70.746  46.830  1.00  0.00           C
ATOM   5908  C26 POPEi 136      74.621  71.616  47.750  1.00  0.00           C
ATOM   5911  C27 POPEi 136      73.781  72.376  48.790  1.00  0.00           C
ATOM   5914  C28 POPEi 136      74.651  73.336  49.620  1.00  0.00           C
ATOM   5917  C29 POPEi 136      73.811  74.126  50.590  1.00  0.00           C
ATOM   5919 0C21 POPEi 136      73.841  74.036  51.930  1.00  0.00           C
ATOM   5921 1C21 POPEi 136      74.721  73.136  52.760  1.00  0.00           C
ATOM   5924 2C21 POPEi 136      75.831  73.916  53.500  1.00  0.00           C
ATOM   5927 3C21 POPEi 136      75.351  75.156  54.280  1.00  0.00           C
ATOM   5930 4C21 POPEi 136      76.451  75.726  55.180  1.00  0.00           C
ATOM   5933 5C21 POPEi 136      76.151  77.126  55.740  1.00  0.00           C
ATOM   5936 6C21 POPEi 136      74.901  77.206  56.630  1.00  0.00           C
ATOM   5939 7C21 POPEi 136      74.731  78.606  57.240  1.00  0.00           C
ATOM   5942 8C21 POPEi 136      73.441  78.776  58.040  1.00  0.00           C
ATOM   5946  C33 POPEi 136      71.091  74.846  44.110  1.00  0.00           C
ATOM   5949  C34 POPEi 136      70.581  75.936  45.070  1.00  0.00           C
ATOM   5952  C35 POPEi 136      70.491  75.436  46.520  1.00  0.00           C
ATOM   5955  C36 POPEi 136      70.011  76.516  47.490  1.00  0.00           C
ATOM   5958  C37 POPEi 136      69.271  75.946  48.710  1.00  0.00           C
ATOM   5961  C38 POPEi 136      68.791  77.016  49.700  1.00  0.00           C
ATOM   5964  C39 POPEi 136      69.731  77.186  50.900  1.00  0.00           C
ATOM   5967 0C31 POPEi 136      69.481  76.136  52.000  1.00  0.00           C
ATOM   5970 1C31 POPEi 136      70.441  76.276  53.190  1.00  0.00           C
ATOM   5973 2C31 POPEi 136      69.851  75.816  54.540  1.00  0.00           C
ATOM   5976 3C31 POPEi 136      68.731  76.756  55.020  1.00  0.00           C
ATOM   5979 4C31 POPEi 136      68.341  76.546  56.490  1.00  0.00           C
ATOM   5982 5C31 POPEi 136      67.141  77.436  56.870  1.00  0.00           C
ATOM   5985 6C31 POPEi 136      66.811  77.436  58.360  1.00  0.00           C
ATOM   5989  NH3 POPEj 137      35.041  35.666  31.880  1.00  0.00           N
ATOM   5993  C12 POPEj 137      35.151  36.716  32.960  1.00  0.00           C
ATOM   5996  C11 POPEj 137      35.441  38.116  32.380  1.00  0.00           C
ATOM   5999  P   POPEj 137      34.331  39.826  34.060  1.00  0.00           P
ATOM   6000  O13 POPEj 137      34.181  41.136  33.390  1.00  0.00           O
ATOM   6001  O14 POPEj 137      33.151  38.936  33.960  1.00  0.00           O
ATOM   6002  O11 POPEj 137      34.731  39.996  35.580  1.00  0.00           O
ATOM   6003  O12 POPEj 137      35.571  39.096  33.410  1.00  0.00           O
ATOM   6004  C1  POPEj 137      35.091  41.276  36.100  1.00  0.00           C
ATOM   6007  C2  POPEj 137      35.441  41.206  37.610  1.00  0.00           C
ATOM   6009  O21 POPEj 137      34.291  40.686  38.320  1.00  0.00           O
ATOM   6010  C21 POPEj 137      34.541  39.936  39.390  1.00  0.00           C
ATOM   6011  O22 POPEj 137      34.151  40.226  40.510  1.00  0.00           O
ATOM   6012  C22 POPEj 137      35.291  38.666  39.030  1.00  0.00           C
ATOM   6015  C3  POPEj 137      35.801  42.616  38.160  1.00  0.00           C
ATOM   6018  O31 POPEj 137      35.681  42.746  39.600  1.00  0.00           O
ATOM   6019  C31 POPEj 137      36.711  42.226  40.280  1.00  0.00           C
ATOM   6020  O32 POPEj 137      37.741  41.806  39.770  1.00  0.00           O
ATOM   6021  C32 POPEj 137      36.391  42.246  41.770  1.00  0.00           C
ATOM   6024  C23 POPEj 137      34.911  37.506  39.980  1.00  0.00           C
ATOM   6027  C24 POPEj 137      35.401  36.176  39.410  1.00  0.00           C
ATOM   6030  C25 POPEj 137      34.951  34.926  40.190  1.00  0.00           C
ATOM   6033  C26 POPEj 137      35.591  34.786  41.570  1.00  0.00           C
ATOM   6036  C27 POPEj 137      34.611  35.056  42.730  1.00  0.00           C
ATOM   6039  C28 POPEj 137      35.271  34.766  44.080  1.00  0.00           C
ATOM   6042  C29 POPEj 137      34.281  34.736  45.220  1.00  0.00           C
ATOM   6044 0C21 POPEj 137      34.041  35.726  46.100  1.00  0.00           C
ATOM   6046 1C21 POPEj 137      34.691  37.096  46.080  1.00  0.00           C
ATOM   6049 2C21 POPEj 137      33.691  38.236  46.350  1.00  0.00           C
ATOM   6052 3C21 POPEj 137      33.021  38.176  47.730  1.00  0.00           C
ATOM   6055 4C21 POPEj 137      32.491  39.546  48.180  1.00  0.00           C
ATOM   6058 5C21 POPEj 137      31.651  39.496  49.460  1.00  0.00           C
ATOM   6061 6C21 POPEj 137      32.341  38.766  50.630  1.00  0.00           C
ATOM   6064 7C21 POPEj 137      31.511  38.826  51.920  1.00  0.00           C
ATOM   6067 8C21 POPEj 137      32.091  37.966  53.050  1.00  0.00           C
ATOM   6071  C33 POPEj 137      37.021  41.066  42.550  1.00  0.00           C
ATOM   6074  C34 POPEj 137      37.111  41.296  44.070  1.00  0.00           C
ATOM   6077  C35 POPEj 137      35.791  41.096  44.840  1.00  0.00           C
ATOM   6080  C36 POPEj 137      34.811  42.286  44.760  1.00  0.00           C
ATOM   6083  C37 POPEj 137      33.691  42.186  45.810  1.00  0.00           C
ATOM   6086  C38 POPEj 137      32.831  43.446  45.890  1.00  0.00           C
ATOM   6089  C39 POPEj 137      31.761  43.326  46.980  1.00  0.00           C
ATOM   6092 0C31 POPEj 137      30.991  44.636  47.230  1.00  0.00           C
ATOM   6095 1C31 POPEj 137      29.941  44.506  48.350  1.00  0.00           C
ATOM   6098 2C31 POPEj 137      29.691  45.826  49.110  1.00  0.00           C
ATOM   6101 3C31 POPEj 137      29.041  46.936  48.280  1.00  0.00           C
ATOM   6104 4C31 POPEj 137      27.531  46.756  48.060  1.00  0.00           C
ATOM   6107 5C31 POPEj 137      26.901  47.956  47.330  1.00  0.00           C
ATOM   6110 6C31 POPEj 137      25.401  47.796  47.080  1.00  0.00           C
ATOM   6114  NH3 POPEk 138      55.811  30.886  80.930  1.00  0.00           N
ATOM   6118  C12 POPEk 138      54.711  31.906  80.980  1.00  0.00           C
ATOM   6121  C11 POPEk 138      53.681  31.556  79.910  1.00  0.00           C
ATOM   6124  P   POPEk 138      51.721  29.916  79.460  1.00  0.00           P
ATOM   6125  O13 POPEk 138      50.961  31.126  79.140  1.00  0.00           O
ATOM   6126  O14 POPEk 138      51.001  28.926  80.290  1.00  0.00           O
ATOM   6127  O11 POPEk 138      52.261  29.276  78.110  1.00  0.00           O
ATOM   6128  O12 POPEk 138      53.051  30.316  80.230  1.00  0.00           O
ATOM   6129  C1  POPEk 138      52.711  30.136  77.040  1.00  0.00           C
ATOM   6132  C2  POPEk 138      51.941  29.976  75.680  1.00  0.00           C
ATOM   6134  O21 POPEk 138      52.781  30.396  74.590  1.00  0.00           O
ATOM   6135  C21 POPEk 138      53.241  31.636  74.580  1.00  0.00           C
ATOM   6136  O22 POPEk 138      52.901  32.546  75.320  1.00  0.00           O
ATOM   6137  C22 POPEk 138      54.311  31.806  73.500  1.00  0.00           C
ATOM   6140  C3  POPEk 138      50.511  30.636  75.600  1.00  0.00           C
ATOM   6143  O31 POPEk 138      49.991  30.656  74.240  1.00  0.00           O
ATOM   6144  C31 POPEk 138      48.711  30.346  74.030  1.00  0.00           C
ATOM   6145  O32 POPEk 138      47.901  30.076  74.900  1.00  0.00           O
ATOM   6146  C32 POPEk 138      48.421  30.446  72.530  1.00  0.00           C
ATOM   6149  C23 POPEk 138      54.191  33.156  72.750  1.00  0.00           C
ATOM   6152  C24 POPEk 138      54.341  33.096  71.230  1.00  0.00           C
ATOM   6155  C25 POPEk 138      53.301  32.216  70.540  1.00  0.00           C
ATOM   6158  C26 POPEk 138      53.361  32.376  69.010  1.00  0.00           C
ATOM   6161  C27 POPEk 138      52.551  31.306  68.280  1.00  0.00           C
ATOM   6164  C28 POPEk 138      52.741  31.356  66.760  1.00  0.00           C
ATOM   6167  C29 POPEk 138      52.091  32.576  66.150  1.00  0.00           C
ATOM   6169 0C21 POPEk 138      51.111  32.576  65.220  1.00  0.00           C
ATOM   6171 1C21 POPEk 138      50.461  31.386  64.560  1.00  0.00           C
ATOM   6174 2C21 POPEk 138      50.481  31.536  63.020  1.00  0.00           C
ATOM   6177 3C21 POPEk 138      51.881  31.436  62.390  1.00  0.00           C
ATOM   6180 4C21 POPEk 138      52.151  32.526  61.340  1.00  0.00           C
ATOM   6183 5C21 POPEk 138      51.201  32.466  60.140  1.00  0.00           C
ATOM   6186 6C21 POPEk 138      51.331  33.666  59.200  1.00  0.00           C
ATOM   6189 7C21 POPEk 138      50.261  33.636  58.090  1.00  0.00           C
ATOM   6192 8C21 POPEk 138      50.101  34.916  57.250  1.00  0.00           C
ATOM   6196  C33 POPEk 138      48.041  29.106  71.840  1.00  0.00           C
ATOM   6199  C34 POPEk 138      48.441  29.076  70.350  1.00  0.00           C
ATOM   6202  C35 POPEk 138      47.951  27.826  69.600  1.00  0.00           C
ATOM   6205  C36 POPEk 138      48.321  27.896  68.110  1.00  0.00           C
ATOM   6208  C37 POPEk 138      47.501  26.936  67.220  1.00  0.00           C
ATOM   6211  C38 POPEk 138      47.891  27.056  65.730  1.00  0.00           C
ATOM   6214  C39 POPEk 138      46.931  26.346  64.770  1.00  0.00           C
ATOM   6217 0C31 POPEk 138      45.601  27.096  64.600  1.00  0.00           C
ATOM   6220 1C31 POPEk 138      44.591  26.366  63.700  1.00  0.00           C
ATOM   6223 2C31 POPEk 138      43.301  27.166  63.500  1.00  0.00           C
ATOM   6226 3C31 POPEk 138      42.271  26.506  62.570  1.00  0.00           C
ATOM   6229 4C31 POPEk 138      41.851  25.106  63.030  1.00  0.00           C
ATOM   6232 5C31 POPEk 138      40.621  24.576  62.290  1.00  0.00           C
ATOM   6235 6C31 POPEk 138      40.271  23.146  62.670  1.00  0.00           C
ATOM   6239  NH3 POPEl 139      66.781  44.066  36.390  1.00  0.00           N
ATOM   6243  C12 POPEl 139      65.481  44.006  35.610  1.00  0.00           C
ATOM   6246  C11 POPEl 139      65.091  42.566  35.180  1.00  0.00           C
ATOM   6249  P   POPEl 139      63.941  40.356  35.920  1.00  0.00           P
ATOM   6250  O13 POPEl 139      62.921  40.456  34.850  1.00  0.00           O
ATOM   6251  O14 POPEl 139      65.001  39.356  35.710  1.00  0.00           O
ATOM   6252  O11 POPEl 139      63.201  39.956  37.260  1.00  0.00           O
ATOM   6253  O12 POPEl 139      64.541  41.786  36.250  1.00  0.00           O
ATOM   6254  C1  POPEl 139      63.851  39.656  38.490  1.00  0.00           C
ATOM   6257  C2  POPEl 139      63.551  40.746  39.550  1.00  0.00           C
ATOM   6259  O21 POPEl 139      64.481  40.706  40.650  1.00  0.00           O
ATOM   6260  C21 POPEl 139      64.591  39.606  41.380  1.00  0.00           C
ATOM   6261  O22 POPEl 139      64.031  38.546  41.180  1.00  0.00           O
ATOM   6262  C22 POPEl 139      65.571  39.876  42.520  1.00  0.00           C
ATOM   6265  C3  POPEl 139      62.061  40.706  40.010  1.00  0.00           C
ATOM   6268  O31 POPEl 139      61.601  41.976  40.510  1.00  0.00           O
ATOM   6269  C31 POPEl 139      61.691  42.116  41.830  1.00  0.00           C
ATOM   6270  O32 POPEl 139      62.141  41.296  42.610  1.00  0.00           O
ATOM   6271  C32 POPEl 139      60.941  43.396  42.240  1.00  0.00           C
ATOM   6274  C23 POPEl 139      65.091  39.336  43.890  1.00  0.00           C
ATOM   6277  C24 POPEl 139      65.801  40.016  45.070  1.00  0.00           C
ATOM   6280  C25 POPEl 139      67.331  39.836  45.090  1.00  0.00           C
ATOM   6283  C26 POPEl 139      67.771  38.506  45.720  1.00  0.00           C
ATOM   6286  C27 POPEl 139      69.301  38.326  45.680  1.00  0.00           C
ATOM   6289  C28 POPEl 139      69.841  37.266  46.670  1.00  0.00           C
ATOM   6292  C29 POPEl 139      69.311  35.876  46.440  1.00  0.00           C
ATOM   6294 0C21 POPEl 139      69.711  34.776  47.110  1.00  0.00           C
ATOM   6296 1C21 POPEl 139      70.741  34.756  48.210  1.00  0.00           C
ATOM   6299 2C21 POPEl 139      70.191  34.236  49.550  1.00  0.00           C
ATOM   6302 3C21 POPEl 139      71.241  34.296  50.670  1.00  0.00           C
ATOM   6305 4C21 POPEl 139      70.771  33.736  52.010  1.00  0.00           C
ATOM   6308 5C21 POPEl 139      69.691  34.596  52.690  1.00  0.00           C
ATOM   6311 6C21 POPEl 139      69.351  34.106  54.110  1.00  0.00           C
ATOM   6314 7C21 POPEl 139      68.331  35.016  54.810  1.00  0.00           C
ATOM   6317 8C21 POPEl 139      67.961  34.536  56.220  1.00  0.00           C
ATOM   6321  C33 POPEl 139      60.621  43.456  43.740  1.00  0.00           C
ATOM   6324  C34 POPEl 139      59.501  44.466  44.040  1.00  0.00           C
ATOM   6327  C35 POPEl 139      59.551  44.996  45.480  1.00  0.00           C
ATOM   6330  C36 POPEl 139      59.601  43.936  46.580  1.00  0.00           C
ATOM   6333  C37 POPEl 139      60.001  44.576  47.920  1.00  0.00           C
ATOM   6336  C38 POPEl 139      60.251  43.546  49.030  1.00  0.00           C
ATOM   6339  C39 POPEl 139      58.951  43.026  49.650  1.00  0.00           C
ATOM   6342 0C31 POPEl 139      59.201  42.216  50.920  1.00  0.00           C
ATOM   6345 1C31 POPEl 139      57.891  41.806  51.610  1.00  0.00           C
ATOM   6348 2C31 POPEl 139      58.141  41.136  52.970  1.00  0.00           C
ATOM   6351 3C31 POPEl 139      58.391  42.106  54.130  1.00  0.00           C
ATOM   6354 4C31 POPEl 139      58.711  41.336  55.420  1.00  0.00           C
ATOM   6357 5C31 POPEl 139      58.971  42.226  56.640  1.00  0.00           C
ATOM   6360 6C31 POPEl 139      59.381  41.406  57.870  1.00  0.00           C
ATOM   6364  NH3 POPEm 140      60.081  85.026  77.690  1.00  0.00           N
ATOM   6368  C12 POPEm 140      59.411  86.346  77.940  1.00  0.00           C
ATOM   6371  C11 POPEm 140      57.891  86.346  77.580  1.00  0.00           C
ATOM   6374  P   POPEm 140      56.921  83.886  77.990  1.00  0.00           P
ATOM   6375  O13 POPEm 140      57.371  83.176  79.200  1.00  0.00           O
ATOM   6376  O14 POPEm 140      55.561  83.536  77.510  1.00  0.00           O
ATOM   6377  O11 POPEm 140      58.001  83.696  76.830  1.00  0.00           O
ATOM   6378  O12 POPEm 140      57.061  85.416  78.300  1.00  0.00           O
ATOM   6379  C1  POPEm 140      57.691  83.796  75.450  1.00  0.00           C
ATOM   6382  C2  POPEm 140      57.451  82.396  74.850  1.00  0.00           C
ATOM   6384  O21 POPEm 140      57.831  82.406  73.460  1.00  0.00           O
ATOM   6385  C21 POPEm 140      58.741  81.496  73.170  1.00  0.00           C
ATOM   6386  O22 POPEm 140      59.571  81.036  73.940  1.00  0.00           O
ATOM   6387  C22 POPEm 140      58.411  80.906  71.820  1.00  0.00           C
ATOM   6390  C3  POPEm 140      55.961  81.966  74.980  1.00  0.00           C
ATOM   6393  O31 POPEm 140      55.541  81.156  73.850  1.00  0.00           O
ATOM   6394  C31 POPEm 140      54.311  81.416  73.410  1.00  0.00           C
ATOM   6395  O32 POPEm 140      53.461  82.026  74.030  1.00  0.00           O
ATOM   6396  C32 POPEm 140      54.111  80.676  72.080  1.00  0.00           C
ATOM   6399  C23 POPEm 140      58.601  79.376  71.850  1.00  0.00           C
ATOM   6402  C24 POPEm 140      57.911  78.696  70.670  1.00  0.00           C
ATOM   6405  C25 POPEm 140      58.161  79.386  69.320  1.00  0.00           C
ATOM   6408  C26 POPEm 140      57.751  78.546  68.100  1.00  0.00           C
ATOM   6411  C27 POPEm 140      58.331  79.136  66.810  1.00  0.00           C
ATOM   6414  C28 POPEm 140      58.221  78.206  65.590  1.00  0.00           C
ATOM   6417  C29 POPEm 140      59.331  78.556  64.630  1.00  0.00           C
ATOM   6419 0C21 POPEm 140      59.581  78.066  63.410  1.00  0.00           C
ATOM   6421 1C21 POPEm 140      58.791  77.036  62.640  1.00  0.00           C
ATOM   6424 2C21 POPEm 140      58.231  77.626  61.330  1.00  0.00           C
ATOM   6427 3C21 POPEm 140      59.301  78.296  60.440  1.00  0.00           C
ATOM   6430 4C21 POPEm 140      58.731  78.876  59.140  1.00  0.00           C
ATOM   6433 5C21 POPEm 140      59.731  79.766  58.360  1.00  0.00           C
ATOM   6436 6C21 POPEm 140      60.361  80.876  59.210  1.00  0.00           C
ATOM   6439 7C21 POPEm 140      61.011  81.986  58.370  1.00  0.00           C
ATOM   6442 8C21 POPEm 140      61.541  83.136  59.220  1.00  0.00           C
ATOM   6446  C33 POPEm 140      53.511  81.546  70.960  1.00  0.00           C
ATOM   6449  C34 POPEm 140      53.161  80.726  69.710  1.00  0.00           C
ATOM   6452  C35 POPEm 140      52.381  81.496  68.630  1.00  0.00           C
ATOM   6455  C36 POPEm 140      53.221  82.396  67.720  1.00  0.00           C
ATOM   6458  C37 POPEm 140      53.541  83.776  68.310  1.00  0.00           C
ATOM   6461  C38 POPEm 140      53.951  84.816  67.250  1.00  0.00           C
ATOM   6464  C39 POPEm 140      55.331  84.586  66.620  1.00  0.00           C
ATOM   6467 0C31 POPEm 140      55.701  85.726  65.660  1.00  0.00           C
ATOM   6470 1C31 POPEm 140      54.971  85.656  64.310  1.00  0.00           C
ATOM   6473 2C31 POPEm 140      55.041  86.956  63.500  1.00  0.00           C
ATOM   6476 3C31 POPEm 140      56.461  87.416  63.120  1.00  0.00           C
ATOM   6479 4C31 POPEm 140      57.131  86.526  62.070  1.00  0.00           C
ATOM   6482 5C31 POPEm 140      58.631  86.796  61.920  1.00  0.00           C
ATOM   6485 6C31 POPEm 140      59.301  85.876  60.890  1.00  0.00           C
ATOM   6489  NH3 POPEn 141      24.721   2.036  32.340  1.00  0.00           N
ATOM   6493  C12 POPEn 141      24.081   2.486  31.050  1.00  0.00           C
ATOM   6496  C11 POPEn 141      22.671   1.916  30.880  1.00  0.00           C
ATOM   6499  P   POPEn 141      22.081  -0.276  32.210  1.00  0.00           P
ATOM   6500  O13 POPEn 141      22.251  -1.706  31.910  1.00  0.00           O
ATOM   6501  O14 POPEn 141      22.691   0.296  33.440  1.00  0.00           O
ATOM   6502  O11 POPEn 141      20.541   0.044  32.100  1.00  0.00           O
ATOM   6503  O12 POPEn 141      22.681   0.496  30.970  1.00  0.00           O
ATOM   6504  C1  POPEn 141      19.831   0.846  33.040  1.00  0.00           C
ATOM   6507  C2  POPEn 141      18.501   0.174  33.430  1.00  0.00           C
ATOM   6509  O21 POPEn 141      17.871   1.076  34.350  1.00  0.00           O
ATOM   6510  C21 POPEn 141      16.931   0.646  35.180  1.00  0.00           C
ATOM   6511  O22 POPEn 141      16.301  -0.386  35.090  1.00  0.00           O
ATOM   6512  C22 POPEn 141      16.681   1.766  36.180  1.00  0.00           C
ATOM   6515  C3  POPEn 141      18.741  -1.276  33.960  1.00  0.00           C
ATOM   6518  O31 POPEn 141      19.371  -1.226  35.250  1.00  0.00           O
ATOM   6519  C31 POPEn 141      20.421  -2.026  35.440  1.00  0.00           C
ATOM   6520  O32 POPEn 141      20.791  -2.876  34.660  1.00  0.00           O
ATOM   6521  C32 POPEn 141      21.081  -1.706  36.790  1.00  0.00           C
ATOM   6524  C23 POPEn 141      16.181   1.226  37.540  1.00  0.00           C
ATOM   6527  C24 POPEn 141      16.151   2.336  38.600  1.00  0.00           C
ATOM   6530  C25 POPEn 141      14.761   2.596  39.190  1.00  0.00           C
ATOM   6533  C26 POPEn 141      14.381   1.546  40.240  1.00  0.00           C
ATOM   6536  C27 POPEn 141      13.031   1.836  40.890  1.00  0.00           C
ATOM   6539  C28 POPEn 141      12.751   0.886  42.070  1.00  0.00           C
ATOM   6542  C29 POPEn 141      11.271   0.756  42.350  1.00  0.00           C
ATOM   6544 0C21 POPEn 141      10.631   0.996  43.510  1.00  0.00           C
ATOM   6546 1C21 POPEn 141      11.261   1.446  44.810  1.00  0.00           C
ATOM   6549 2C21 POPEn 141      11.791   0.244  45.620  1.00  0.00           C
ATOM   6552 3C21 POPEn 141      12.071   0.596  47.080  1.00  0.00           C
ATOM   6555 4C21 POPEn 141      12.501  -0.636  47.870  1.00  0.00           C
ATOM   6558 5C21 POPEn 141      12.741  -0.376  49.360  1.00  0.00           C
ATOM   6561 6C21 POPEn 141      13.111  -1.666  50.090  1.00  0.00           C
ATOM   6564 7C21 POPEn 141      13.561  -1.416  51.530  1.00  0.00           C
ATOM   6567 8C21 POPEn 141      13.951  -2.716  52.220  1.00  0.00           C
ATOM   6571  C33 POPEn 141      21.251  -0.176  36.980  1.00  0.00           C
ATOM   6574  C34 POPEn 141      21.421   0.296  38.430  1.00  0.00           C
ATOM   6577  C35 POPEn 141      20.161   0.134  39.290  1.00  0.00           C
ATOM   6580  C36 POPEn 141      20.121   1.046  40.530  1.00  0.00           C
ATOM   6583  C37 POPEn 141      18.921   0.716  41.420  1.00  0.00           C
ATOM   6586  C38 POPEn 141      18.691   1.726  42.550  1.00  0.00           C
ATOM   6589  C39 POPEn 141      17.491   1.346  43.430  1.00  0.00           C
ATOM   6592 0C31 POPEn 141      17.321   2.246  44.670  1.00  0.00           C
ATOM   6595 1C31 POPEn 141      16.001   1.956  45.400  1.00  0.00           C
ATOM   6598 2C31 POPEn 141      15.911   2.626  46.780  1.00  0.00           C
ATOM   6601 3C31 POPEn 141      16.441   1.726  47.910  1.00  0.00           C
ATOM   6604 4C31 POPEn 141      16.251   2.346  49.300  1.00  0.00           C
ATOM   6607 5C31 POPEn 141      16.541   1.356  50.440  1.00  0.00           C
ATOM   6610 6C31 POPEn 141      16.221   1.886  51.840  1.00  0.00           C
ATOM   6614  NH3 POPEo 142      54.491 123.816  34.970  1.00  0.00           N
ATOM   6618  C12 POPEo 142      55.471 124.886  34.570  1.00  0.00           C
ATOM   6621  C11 POPEo 142      55.441 125.176  33.060  1.00  0.00           C
ATOM   6624  P   POPEo 142      57.311 123.746  31.820  1.00  0.00           P
ATOM   6625  O13 POPEo 142      57.361 122.376  31.280  1.00  0.00           O
ATOM   6626  O14 POPEo 142      57.821 124.836  30.960  1.00  0.00           O
ATOM   6627  O11 POPEo 142      58.111 123.796  33.180  1.00  0.00           O
ATOM   6628  O12 POPEo 142      55.821 124.046  32.280  1.00  0.00           O
ATOM   6629  C1  POPEo 142      58.861 122.646  33.600  1.00  0.00           C
ATOM   6632  C2  POPEo 142      59.141 122.686  35.120  1.00  0.00           C
ATOM   6634  O21 POPEo 142      57.911 122.416  35.810  1.00  0.00           O
ATOM   6635  C21 POPEo 142      58.001 121.586  36.820  1.00  0.00           C
ATOM   6636  O22 POPEo 142      58.931 120.856  37.110  1.00  0.00           O
ATOM   6637  C22 POPEo 142      56.751 121.726  37.680  1.00  0.00           C
ATOM   6640  C3  POPEo 142      59.681 124.076  35.570  1.00  0.00           C
ATOM   6643  O31 POPEo 142      59.661 124.256  37.000  1.00  0.00           O
ATOM   6644  C31 POPEo 142      60.671 123.676  37.630  1.00  0.00           C
ATOM   6645  O32 POPEo 142      61.571 123.046  37.100  1.00  0.00           O
ATOM   6646  C32 POPEo 142      60.471 123.896  39.130  1.00  0.00           C
ATOM   6649  C23 POPEo 142      56.891 121.016  39.040  1.00  0.00           C
ATOM   6652  C24 POPEo 142      55.821 121.366  40.080  1.00  0.00           C
ATOM   6655  C25 POPEo 142      55.921 120.476  41.330  1.00  0.00           C
ATOM   6658  C26 POPEo 142      55.431 121.136  42.630  1.00  0.00           C
ATOM   6661  C27 POPEo 142      54.941 120.116  43.670  1.00  0.00           C
ATOM   6664  C28 POPEo 142      54.821 120.696  45.100  1.00  0.00           C
ATOM   6667  C29 POPEo 142      56.111 120.606  45.880  1.00  0.00           C
ATOM   6669 0C21 POPEo 142      56.261 120.126  47.130  1.00  0.00           C
ATOM   6671 1C21 POPEo 142      55.171 119.626  48.050  1.00  0.00           C
ATOM   6674 2C21 POPEo 142      54.871 118.126  47.880  1.00  0.00           C
ATOM   6677 3C21 POPEo 142      53.951 117.576  48.990  1.00  0.00           C
ATOM   6680 4C21 POPEo 142      53.561 116.106  48.740  1.00  0.00           C
ATOM   6683 5C21 POPEo 142      52.551 115.556  49.750  1.00  0.00           C
ATOM   6686 6C21 POPEo 142      53.171 115.136  51.090  1.00  0.00           C
ATOM   6689 7C21 POPEo 142      52.121 114.556  52.050  1.00  0.00           C
ATOM   6692 8C21 POPEo 142      52.691 114.006  53.350  1.00  0.00           C
ATOM   6696  C33 POPEo 142      60.991 122.726  40.000  1.00  0.00           C
ATOM   6699  C34 POPEo 142      60.271 122.656  41.360  1.00  0.00           C
ATOM   6702  C35 POPEo 142      60.861 121.566  42.260  1.00  0.00           C
ATOM   6705  C36 POPEo 142      60.021 121.246  43.510  1.00  0.00           C
ATOM   6708  C37 POPEo 142      60.911 121.146  44.760  1.00  0.00           C
ATOM   6711  C38 POPEo 142      60.231 120.566  46.010  1.00  0.00           C
ATOM   6714  C39 POPEo 142      61.181 120.536  47.220  1.00  0.00           C
ATOM   6717 0C31 POPEo 142      62.221 119.406  47.180  1.00  0.00           C
ATOM   6720 1C31 POPEo 142      63.531 119.766  47.910  1.00  0.00           C
ATOM   6723 2C31 POPEo 142      64.161 118.576  48.650  1.00  0.00           C
ATOM   6726 3C31 POPEo 142      64.061 118.706  50.180  1.00  0.00           C
ATOM   6729 4C31 POPEo 142      62.621 118.716  50.730  1.00  0.00           C
ATOM   6732 5C31 POPEo 142      62.531 119.326  52.140  1.00  0.00           C
ATOM   6735 6C31 POPEo 142      61.121 119.356  52.720  1.00  0.00           C
ATOM   6739  NH3 POPEp 143       5.691 114.936  31.440  1.00  0.00           N
ATOM   6743  C12 POPEp 143       7.061 114.316  31.600  1.00  0.00           C
ATOM   6746  C11 POPEp 143       8.131 115.326  32.030  1.00  0.00           C
ATOM   6749  P   POPEp 143       8.081 117.856  31.360  1.00  0.00           P
ATOM   6750  O13 POPEp 143       8.981 118.706  30.550  1.00  0.00           O
ATOM   6751  O14 POPEp 143       6.641 118.066  31.160  1.00  0.00           O
ATOM   6752  O11 POPEp 143       8.431 117.976  32.890  1.00  0.00           O
ATOM   6753  O12 POPEp 143       8.381 116.336  31.040  1.00  0.00           O
ATOM   6754  C1  POPEp 143       9.751 118.116  33.400  1.00  0.00           C
ATOM   6757  C2  POPEp 143      10.251 119.596  33.420  1.00  0.00           C
ATOM   6759  O21 POPEp 143      11.231 119.766  34.470  1.00  0.00           O
ATOM   6760  C21 POPEp 143      10.831 119.966  35.710  1.00  0.00           C
ATOM   6761  O22 POPEp 143       9.681 119.996  36.110  1.00  0.00           O
ATOM   6762  C22 POPEp 143      12.051 119.976  36.660  1.00  0.00           C
ATOM   6765  C3  POPEp 143       9.071 120.636  33.400  1.00  0.00           C
ATOM   6768  O31 POPEp 143       9.521 121.966  33.720  1.00  0.00           O
ATOM   6769  C31 POPEp 143       8.631 122.926  33.510  1.00  0.00           C
ATOM   6770  O32 POPEp 143       7.651 122.856  32.780  1.00  0.00           O
ATOM   6771  C32 POPEp 143       9.001 124.116  34.380  1.00  0.00           C
ATOM   6774  C23 POPEp 143      12.031 120.976  37.850  1.00  0.00           C
ATOM   6777  C24 POPEp 143      12.961 120.506  38.990  1.00  0.00           C
ATOM   6780  C25 POPEp 143      13.221 121.556  40.090  1.00  0.00           C
ATOM   6783  C26 POPEp 143      14.121 121.036  41.230  1.00  0.00           C
ATOM   6786  C27 POPEp 143      14.421 122.096  42.310  1.00  0.00           C
ATOM   6789  C28 POPEp 143      15.411 121.636  43.420  1.00  0.00           C
ATOM   6792  C29 POPEp 143      14.841 120.616  44.380  1.00  0.00           C
ATOM   6794 0C21 POPEp 143      15.251 120.366  45.650  1.00  0.00           C
ATOM   6796 1C21 POPEp 143      16.391 121.016  46.410  1.00  0.00           C
ATOM   6799 2C21 POPEp 143      15.991 121.606  47.790  1.00  0.00           C
ATOM   6802 3C21 POPEp 143      15.521 120.586  48.840  1.00  0.00           C
ATOM   6805 4C21 POPEp 143      14.991 121.196  50.160  1.00  0.00           C
ATOM   6808 5C21 POPEp 143      16.051 121.996  50.940  1.00  0.00           C
ATOM   6811 6C21 POPEp 143      15.531 122.526  52.290  1.00  0.00           C
ATOM   6814 7C21 POPEp 143      16.591 123.336  53.040  1.00  0.00           C
ATOM   6817 8C21 POPEp 143      16.221 123.886  54.420  1.00  0.00           C
ATOM   6821  C33 POPEp 143       9.271 123.596  35.810  1.00  0.00           C
ATOM   6824  C34 POPEp 143       9.271 124.686  36.870  1.00  0.00           C
ATOM   6827  C35 POPEp 143       9.301 124.036  38.260  1.00  0.00           C
ATOM   6830  C36 POPEp 143       9.421 125.046  39.400  1.00  0.00           C
ATOM   6833  C37 POPEp 143      10.461 124.566  40.420  1.00  0.00           C
ATOM   6836  C38 POPEp 143      10.541 125.476  41.650  1.00  0.00           C
ATOM   6839  C39 POPEp 143      11.701 125.086  42.570  1.00  0.00           C
ATOM   6842 0C31 POPEp 143      11.861 126.086  43.720  1.00  0.00           C
ATOM   6845 1C31 POPEp 143      13.251 126.036  44.360  1.00  0.00           C
ATOM   6848 2C31 POPEp 143      13.251 125.566  45.820  1.00  0.00           C
ATOM   6851 3C31 POPEp 143      13.111 124.056  46.020  1.00  0.00           C
ATOM   6854 4C31 POPEp 143      11.711 123.596  46.430  1.00  0.00           C
ATOM   6857 5C31 POPEp 143      11.691 122.156  46.960  1.00  0.00           C
ATOM   6860 6C31 POPEp 143      10.361 121.756  47.580  1.00  0.00           C
ATOM   6864  NH3 POPEq 144      49.521  10.426  31.120  1.00  0.00           N
ATOM   6868  C12 POPEq 144      48.561  11.536  31.460  1.00  0.00           C
ATOM   6871  C11 POPEq 144      48.921  12.856  30.750  1.00  0.00           C
ATOM   6874  P   POPEq 144      48.061  14.936  32.080  1.00  0.00           P
ATOM   6875  O13 POPEq 144      47.931  15.956  31.010  1.00  0.00           O
ATOM   6876  O14 POPEq 144      46.831  14.226  32.490  1.00  0.00           O
ATOM   6877  O11 POPEq 144      48.691  15.726  33.280  1.00  0.00           O
ATOM   6878  O12 POPEq 144      49.181  13.886  31.700  1.00  0.00           O
ATOM   6879  C1  POPEq 144      49.081  15.096  34.490  1.00  0.00           C
ATOM   6882  C2  POPEq 144      47.961  15.196  35.560  1.00  0.00           C
ATOM   6884  O21 POPEq 144      48.241  16.236  36.520  1.00  0.00           O
ATOM   6885  C21 POPEq 144      48.041  17.496  36.140  1.00  0.00           C
ATOM   6886  O22 POPEq 144      47.671  17.866  35.040  1.00  0.00           O
ATOM   6887  C22 POPEq 144      48.371  18.466  37.300  1.00  0.00           C
ATOM   6890  C3  POPEq 144      47.761  13.816  36.290  1.00  0.00           C
ATOM   6893  O31 POPEq 144      47.221  13.926  37.620  1.00  0.00           O
ATOM   6894  C31 POPEq 144      45.921  13.836  37.780  1.00  0.00           C
ATOM   6895  O32 POPEq 144      45.091  13.696  36.890  1.00  0.00           O
ATOM   6896  C32 POPEq 144      45.621  13.876  39.280  1.00  0.00           C
ATOM   6899  C23 POPEq 144      48.541  17.836  38.710  1.00  0.00           C
ATOM   6902  C24 POPEq 144      47.241  17.796  39.540  1.00  0.00           C
ATOM   6905  C25 POPEq 144      46.731  19.166  40.020  1.00  0.00           C
ATOM   6908  C26 POPEq 144      47.621  19.866  41.070  1.00  0.00           C
ATOM   6911  C27 POPEq 144      47.061  21.236  41.500  1.00  0.00           C
ATOM   6914  C28 POPEq 144      47.281  21.576  42.990  1.00  0.00           C
ATOM   6917  C29 POPEq 144      46.451  20.696  43.890  1.00  0.00           C
ATOM   6919 0C21 POPEq 144      45.551  21.086  44.800  1.00  0.00           C
ATOM   6921 1C21 POPEq 144      45.201  22.506  45.180  1.00  0.00           C
ATOM   6924 2C21 POPEq 144      44.451  22.516  46.520  1.00  0.00           C
ATOM   6927 3C21 POPEq 144      43.901  23.906  46.900  1.00  0.00           C
ATOM   6930 4C21 POPEq 144      42.961  23.866  48.130  1.00  0.00           C
ATOM   6933 5C21 POPEq 144      41.671  23.076  47.860  1.00  0.00           C
ATOM   6936 6C21 POPEq 144      40.691  23.046  49.040  1.00  0.00           C
ATOM   6939 7C21 POPEq 144      39.521  22.096  48.780  1.00  0.00           C
ATOM   6942 8C21 POPEq 144      38.571  21.926  49.970  1.00  0.00           C
ATOM   6946  C33 POPEq 144      44.121  13.746  39.630  1.00  0.00           C
ATOM   6949  C34 POPEq 144      43.891  13.406  41.110  1.00  0.00           C
ATOM   6952  C35 POPEq 144      44.331  14.496  42.110  1.00  0.00           C
ATOM   6955  C36 POPEq 144      43.501  15.776  42.000  1.00  0.00           C
ATOM   6958  C37 POPEq 144      43.891  16.866  43.010  1.00  0.00           C
ATOM   6961  C38 POPEq 144      43.501  16.536  44.460  1.00  0.00           C
ATOM   6964  C39 POPEq 144      43.681  17.746  45.380  1.00  0.00           C
ATOM   6967 0C31 POPEq 144      43.091  17.546  46.790  1.00  0.00           C
ATOM   6970 1C31 POPEq 144      43.231  18.826  47.630  1.00  0.00           C
ATOM   6973 2C31 POPEq 144      42.401  18.826  48.930  1.00  0.00           C
ATOM   6976 3C31 POPEq 144      42.741  17.686  49.900  1.00  0.00           C
ATOM   6979 4C31 POPEq 144      42.261  17.996  51.330  1.00  0.00           C
ATOM   6982 5C31 POPEq 144      42.311  16.816  52.300  1.00  0.00           C
ATOM   6985 6C31 POPEq 144      42.191  17.256  53.770  1.00  0.00           C
ATOM   6989  NH3 POPEr 145      88.881  10.086  38.710  1.00  0.00           N
ATOM   6993  C12 POPEr 145      88.491  11.526  38.640  1.00  0.00           C
ATOM   6996  C11 POPEr 145      88.751  12.106  37.230  1.00  0.00           C
ATOM   6999  P   POPEr 145      86.781  11.506  35.540  1.00  0.00           P
ATOM   7000  O13 POPEr 145      86.741  12.746  34.720  1.00  0.00           O
ATOM   7001  O14 POPEr 145      86.411  10.206  34.920  1.00  0.00           O
ATOM   7002  O11 POPEr 145      85.931  11.716  36.840  1.00  0.00           O
ATOM   7003  O12 POPEr 145      88.201  11.306  36.190  1.00  0.00           O
ATOM   7004  C1  POPEr 145      84.911  12.706  36.970  1.00  0.00           C
ATOM   7007  C2  POPEr 145      85.421  13.856  37.870  1.00  0.00           C
ATOM   7009  O21 POPEr 145      84.411  14.206  38.830  1.00  0.00           O
ATOM   7010  C21 POPEr 145      84.921  14.546  40.020  1.00  0.00           C
ATOM   7011  O22 POPEr 145      86.061  14.276  40.390  1.00  0.00           O
ATOM   7012  C22 POPEr 145      83.961  15.466  40.770  1.00  0.00           C
ATOM   7015  C3  POPEr 145      85.861  15.106  37.060  1.00  0.00           C
ATOM   7018  O31 POPEr 145      86.271  16.156  37.950  1.00  0.00           O
ATOM   7019  C31 POPEr 145      87.511  16.606  37.930  1.00  0.00           C
ATOM   7020  O32 POPEr 145      88.401  16.206  37.190  1.00  0.00           O
ATOM   7021  C32 POPEr 145      87.631  17.696  39.000  1.00  0.00           C
ATOM   7024  C23 POPEr 145      84.201  15.436  42.290  1.00  0.00           C
ATOM   7027  C24 POPEr 145      83.781  16.716  43.020  1.00  0.00           C
ATOM   7030  C25 POPEr 145      84.091  16.606  44.520  1.00  0.00           C
ATOM   7033  C26 POPEr 145      84.201  17.956  45.230  1.00  0.00           C
ATOM   7036  C27 POPEr 145      84.551  17.806  46.720  1.00  0.00           C
ATOM   7039  C28 POPEr 145      85.521  18.896  47.240  1.00  0.00           C
ATOM   7042  C29 POPEr 145      86.911  18.716  46.680  1.00  0.00           C
ATOM   7044 0C21 POPEr 145      88.051  19.246  47.170  1.00  0.00           C
ATOM   7046 1C21 POPEr 145      88.171  20.166  48.360  1.00  0.00           C
ATOM   7049 2C21 POPEr 145      88.971  19.566  49.530  1.00  0.00           C
ATOM   7052 3C21 POPEr 145      89.391  20.636  50.540  1.00  0.00           C
ATOM   7055 4C21 POPEr 145      90.251  20.086  51.690  1.00  0.00           C
ATOM   7058 5C21 POPEr 145      91.081  21.176  52.400  1.00  0.00           C
ATOM   7061 6C21 POPEr 145      90.251  22.326  53.000  1.00  0.00           C
ATOM   7064 7C21 POPEr 145      91.131  23.466  53.530  1.00  0.00           C
ATOM   7067 8C21 POPEr 145      90.321  24.646  54.080  1.00  0.00           C
ATOM   7071  C33 POPEr 145      86.581  18.826  38.850  1.00  0.00           C
ATOM   7074  C34 POPEr 145      85.991  19.266  40.200  1.00  0.00           C
ATOM   7077  C35 POPEr 145      84.961  20.396  40.050  1.00  0.00           C
ATOM   7080  C36 POPEr 145      84.251  20.766  41.360  1.00  0.00           C
ATOM   7083  C37 POPEr 145      85.191  21.296  42.450  1.00  0.00           C
ATOM   7086  C38 POPEr 145      84.421  21.726  43.700  1.00  0.00           C
ATOM   7089  C39 POPEr 145      85.311  22.156  44.870  1.00  0.00           C
ATOM   7092 0C31 POPEr 145      84.451  22.596  46.060  1.00  0.00           C
ATOM   7095 1C31 POPEr 145      85.201  22.876  47.360  1.00  0.00           C
ATOM   7098 2C31 POPEr 145      84.221  23.346  48.440  1.00  0.00           C
ATOM   7101 3C31 POPEr 145      84.841  23.536  49.830  1.00  0.00           C
ATOM   7104 4C31 POPEr 145      84.111  24.636  50.620  1.00  0.00           C
ATOM   7107 5C31 POPEr 145      84.901  25.126  51.840  1.00  0.00           C
ATOM   7110 6C31 POPEr 145      84.301  26.386  52.460  1.00  0.00           C
ATOM   7114  NH3 POPEs 146      34.421   6.166  76.540  1.00  0.00           N
ATOM   7118  C12 POPEs 146      35.321   4.986  76.830  1.00  0.00           C
ATOM   7121  C11 POPEs 146      36.681   5.426  77.430  1.00  0.00           C
ATOM   7124  P   POPEs 146      37.611   7.246  75.720  1.00  0.00           P
ATOM   7125  O13 POPEs 146      38.991   7.786  75.760  1.00  0.00           O
ATOM   7126  O14 POPEs 146      36.511   8.066  76.270  1.00  0.00           O
ATOM   7127  O11 POPEs 146      37.201   6.836  74.260  1.00  0.00           O
ATOM   7128  O12 POPEs 146      37.601   5.836  76.430  1.00  0.00           O
ATOM   7129  C1  POPEs 146      38.181   6.496  73.280  1.00  0.00           C
ATOM   7132  C2  POPEs 146      37.681   5.386  72.320  1.00  0.00           C
ATOM   7134  O21 POPEs 146      38.561   5.296  71.180  1.00  0.00           O
ATOM   7135  C21 POPEs 146      39.711   4.676  71.390  1.00  0.00           C
ATOM   7136  O22 POPEs 146      40.131   4.296  72.480  1.00  0.00           O
ATOM   7137  C22 POPEs 146      40.421   4.536  70.040  1.00  0.00           C
ATOM   7140  C3  POPEs 146      36.221   5.676  71.830  1.00  0.00           C
ATOM   7143  O31 POPEs 146      35.931   4.896  70.660  1.00  0.00           O
ATOM   7144  C31 POPEs 146      34.881   5.116  69.850  1.00  0.00           C
ATOM   7145  O32 POPEs 146      34.661   4.446  68.860  1.00  0.00           O
ATOM   7146  C32 POPEs 146      33.951   6.236  70.320  1.00  0.00           C
ATOM   7149  C23 POPEs 146      41.601   3.546  70.020  1.00  0.00           C
ATOM   7152  C24 POPEs 146      41.901   3.016  68.610  1.00  0.00           C
ATOM   7155  C25 POPEs 146      42.281   4.076  67.570  1.00  0.00           C
ATOM   7158  C26 POPEs 146      42.561   3.476  66.180  1.00  0.00           C
ATOM   7161  C27 POPEs 146      43.191   4.476  65.200  1.00  0.00           C
ATOM   7164  C28 POPEs 146      43.691   3.846  63.880  1.00  0.00           C
ATOM   7167  C29 POPEs 146      42.581   3.546  62.900  1.00  0.00           C
ATOM   7169 0C21 POPEs 146      42.481   3.996  61.630  1.00  0.00           C
ATOM   7171 1C21 POPEs 146      43.431   4.906  60.900  1.00  0.00           C
ATOM   7174 2C21 POPEs 146      42.741   5.886  59.910  1.00  0.00           C
ATOM   7177 3C21 POPEs 146      42.031   5.206  58.730  1.00  0.00           C
ATOM   7180 4C21 POPEs 146      41.571   6.186  57.640  1.00  0.00           C
ATOM   7183 5C21 POPEs 146      40.581   5.546  56.650  1.00  0.00           C
ATOM   7186 6C21 POPEs 146      40.091   6.526  55.570  1.00  0.00           C
ATOM   7189 7C21 POPEs 146      38.931   6.006  54.700  1.00  0.00           C
ATOM   7192 8C21 POPEs 146      38.471   7.016  53.650  1.00  0.00           C
ATOM   7196  C33 POPEs 146      32.721   6.376  69.380  1.00  0.00           C
ATOM   7199  C34 POPEs 146      31.841   7.576  69.750  1.00  0.00           C
ATOM   7202  C35 POPEs 146      30.481   7.606  69.050  1.00  0.00           C
ATOM   7205  C36 POPEs 146      30.511   7.946  67.550  1.00  0.00           C
ATOM   7208  C37 POPEs 146      30.641   6.746  66.590  1.00  0.00           C
ATOM   7211  C38 POPEs 146      30.171   7.096  65.170  1.00  0.00           C
ATOM   7214  C39 POPEs 146      30.131   5.916  64.190  1.00  0.00           C
ATOM   7217 0C31 POPEs 146      29.241   6.216  62.980  1.00  0.00           C
ATOM   7220 1C31 POPEs 146      29.221   5.106  61.920  1.00  0.00           C
ATOM   7223 2C31 POPEs 146      28.031   5.246  60.960  1.00  0.00           C
ATOM   7226 3C31 POPEs 146      28.151   4.466  59.640  1.00  0.00           C
ATOM   7229 4C31 POPEs 146      27.751   2.976  59.690  1.00  0.00           C
ATOM   7232 5C31 POPEs 146      28.661   2.106  60.550  1.00  0.00           C
ATOM   7235 6C31 POPEs 146      28.411   0.606  60.370  1.00  0.00           C
ATOM   7239  NH3 POPEt 147       5.571  94.886  33.510  1.00  0.00           N
ATOM   7243  C12 POPEt 147       4.541  95.346  32.530  1.00  0.00           C
ATOM   7246  C11 POPEt 147       3.581  94.206  32.200  1.00  0.00           C
ATOM   7249  P   POPEt 147       1.131  93.976  33.050  1.00  0.00           P
ATOM   7250  O13 POPEt 147       0.551  92.676  33.430  1.00  0.00           O
ATOM   7251  O14 POPEt 147       0.841  94.476  31.690  1.00  0.00           O
ATOM   7252  O11 POPEt 147       0.651  95.126  34.010  1.00  0.00           O
ATOM   7253  O12 POPEt 147       2.681  93.966  33.290  1.00  0.00           O
ATOM   7254  C1  POPEt 147       0.071  94.916  35.300  1.00  0.00           C
ATOM   7257  C2  POPEt 147       1.141  95.076  36.410  1.00  0.00           C
ATOM   7259  O21 POPEt 147       0.541  95.036  37.720  1.00  0.00           O
ATOM   7260  C21 POPEt 147      -0.079  96.116  38.150  1.00  0.00           C
ATOM   7261  O22 POPEt 147      -0.541  97.016  37.470  1.00  0.00           O
ATOM   7262  C22 POPEt 147      -0.129  96.086  39.680  1.00  0.00           C
ATOM   7265  C3  POPEt 147       2.091  96.296  36.210  1.00  0.00           C
ATOM   7268  O31 POPEt 147       3.121  96.296  37.220  1.00  0.00           O
ATOM   7269  C31 POPEt 147       4.211  95.586  36.920  1.00  0.00           C
ATOM   7270  O32 POPEt 147       4.381  94.966  35.890  1.00  0.00           O
ATOM   7271  C32 POPEt 147       5.241  95.716  38.050  1.00  0.00           C
ATOM   7274  C23 POPEt 147       0.691  97.226  40.340  1.00  0.00           C
ATOM   7277  C24 POPEt 147      -0.189  98.166  41.170  1.00  0.00           C
ATOM   7280  C25 POPEt 147       0.601  99.206  41.980  1.00  0.00           C
ATOM   7283  C26 POPEt 147       1.411  98.616  43.140  1.00  0.00           C
ATOM   7286  C27 POPEt 147       2.341  99.636  43.790  1.00  0.00           C
ATOM   7289  C28 POPEt 147       3.451  98.956  44.610  1.00  0.00           C
ATOM   7292  C29 POPEt 147       2.941  98.406  45.920  1.00  0.00           C
ATOM   7294 0C21 POPEt 147       3.041  99.066  47.090  1.00  0.00           C
ATOM   7296 1C21 POPEt 147       3.631 100.436  47.220  1.00  0.00           C
ATOM   7299 2C21 POPEt 147       3.351 101.126  48.570  1.00  0.00           C
ATOM   7302 3C21 POPEt 147       3.951 100.356  49.750  1.00  0.00           C
ATOM   7305 4C21 POPEt 147       4.271 101.226  50.980  1.00  0.00           C
ATOM   7308 5C21 POPEt 147       3.091 102.036  51.530  1.00  0.00           C
ATOM   7311 6C21 POPEt 147       1.851 101.206  51.860  1.00  0.00           C
ATOM   7314 7C21 POPEt 147       0.871 101.966  52.770  1.00  0.00           C
ATOM   7317 8C21 POPEt 147      -0.461 101.236  52.980  1.00  0.00           C
ATOM   7321  C33 POPEt 147       4.741  96.336  39.390  1.00  0.00           C
ATOM   7324  C34 POPEt 147       5.891  96.346  40.400  1.00  0.00           C
ATOM   7327  C35 POPEt 147       5.551  96.796  41.830  1.00  0.00           C
ATOM   7330  C36 POPEt 147       6.771  96.676  42.750  1.00  0.00           C
ATOM   7333  C37 POPEt 147       6.601  97.386  44.100  1.00  0.00           C
ATOM   7336  C38 POPEt 147       7.911  97.476  44.890  1.00  0.00           C
ATOM   7339  C39 POPEt 147       8.461  96.126  45.390  1.00  0.00           C
ATOM   7342 0C31 POPEt 147       7.791  95.666  46.690  1.00  0.00           C
ATOM   7345 1C31 POPEt 147       8.561  94.536  47.380  1.00  0.00           C
ATOM   7348 2C31 POPEt 147       7.921  94.026  48.680  1.00  0.00           C
ATOM   7351 3C31 POPEt 147       7.991  95.006  49.860  1.00  0.00           C
ATOM   7354 4C31 POPEt 147       6.851  96.036  49.930  1.00  0.00           C
ATOM   7357 5C31 POPEt 147       6.611  96.566  51.350  1.00  0.00           C
ATOM   7360 6C31 POPEt 147       6.001  97.966  51.360  1.00  0.00           C
ATOM   7364  NH3 POPEu 148      69.741  98.426  30.560  1.00  0.00           N
ATOM   7368  C12 POPEu 148      69.791  99.826  31.110  1.00  0.00           C
ATOM   7371  C11 POPEu 148      70.801  99.856  32.270  1.00  0.00           C
ATOM   7374  P   POPEu 148      73.281 100.966  31.980  1.00  0.00           P
ATOM   7375  O13 POPEu 148      73.601 101.486  30.630  1.00  0.00           O
ATOM   7376  O14 POPEu 148      72.911 101.986  32.990  1.00  0.00           O
ATOM   7377  O11 POPEu 148      74.571 100.256  32.520  1.00  0.00           O
ATOM   7378  O12 POPEu 148      72.181  99.826  31.880  1.00  0.00           O
ATOM   7379  C1  POPEu 148      74.661  99.366  33.640  1.00  0.00           C
ATOM   7382  C2  POPEu 148      75.191 100.016  34.970  1.00  0.00           C
ATOM   7384  O21 POPEu 148      74.101 100.466  35.790  1.00  0.00           O
ATOM   7385  C21 POPEu 148      73.691  99.616  36.750  1.00  0.00           C
ATOM   7386  O22 POPEu 148      74.181  98.516  36.950  1.00  0.00           O
ATOM   7387  C22 POPEu 148      72.611 100.326  37.600  1.00  0.00           C
ATOM   7390  C3  POPEu 148      76.181 101.196  34.710  1.00  0.00           C
ATOM   7393  O31 POPEu 148      76.711 101.866  35.900  1.00  0.00           O
ATOM   7394  C31 POPEu 148      76.331 103.146  36.040  1.00  0.00           C
ATOM   7395  O32 POPEu 148      75.371 103.626  35.470  1.00  0.00           O
ATOM   7396  C32 POPEu 148      77.221 103.956  36.990  1.00  0.00           C
ATOM   7399  C23 POPEu 148      72.611 100.006  39.110  1.00  0.00           C
ATOM   7402  C24 POPEu 148      71.781 101.056  39.870  1.00  0.00           C
ATOM   7405  C25 POPEu 148      71.941 100.906  41.380  1.00  0.00           C
ATOM   7408  C26 POPEu 148      70.881 101.686  42.160  1.00  0.00           C
ATOM   7411  C27 POPEu 148      70.981 101.376  43.650  1.00  0.00           C
ATOM   7414  C28 POPEu 148      69.661 101.656  44.400  1.00  0.00           C
ATOM   7417  C29 POPEu 148      69.741 101.076  45.780  1.00  0.00           C
ATOM   7419 0C21 POPEu 148      69.041 101.486  46.850  1.00  0.00           C
ATOM   7421 1C21 POPEu 148      68.011 102.586  46.860  1.00  0.00           C
ATOM   7424 2C21 POPEu 148      68.261 103.666  47.940  1.00  0.00           C
ATOM   7427 3C21 POPEu 148      68.491 103.106  49.350  1.00  0.00           C
ATOM   7430 4C21 POPEu 148      68.401 104.176  50.440  1.00  0.00           C
ATOM   7433 5C21 POPEu 148      69.391 105.346  50.280  1.00  0.00           C
ATOM   7436 6C21 POPEu 148      70.861 104.916  50.460  1.00  0.00           C
ATOM   7439 7C21 POPEu 148      71.831 106.106  50.350  1.00  0.00           C
ATOM   7442 8C21 POPEu 148      73.311 105.726  50.390  1.00  0.00           C
ATOM   7446  C33 POPEu 148      77.151 103.556  38.480  1.00  0.00           C
ATOM   7449  C34 POPEu 148      77.991 104.416  39.440  1.00  0.00           C
ATOM   7452  C35 POPEu 148      77.691 104.076  40.910  1.00  0.00           C
ATOM   7455  C36 POPEu 148      78.291 102.766  41.460  1.00  0.00           C
ATOM   7458  C37 POPEu 148      78.221 102.816  42.990  1.00  0.00           C
ATOM   7461  C38 POPEu 148      78.561 101.516  43.730  1.00  0.00           C
ATOM   7464  C39 POPEu 148      78.661 101.746  45.250  1.00  0.00           C
ATOM   7467 0C31 POPEu 148      78.991 100.486  46.050  1.00  0.00           C
ATOM   7470 1C31 POPEu 148      78.731 100.706  47.550  1.00  0.00           C
ATOM   7473 2C31 POPEu 148      78.771  99.406  48.360  1.00  0.00           C
ATOM   7476 3C31 POPEu 148      77.971  99.506  49.670  1.00  0.00           C
ATOM   7479 4C31 POPEu 148      78.471 100.626  50.600  1.00  0.00           C
ATOM   7482 5C31 POPEu 148      77.681 100.666  51.920  1.00  0.00           C
ATOM   7485 6C31 POPEu 148      78.151 101.786  52.850  1.00  0.00           C
ATOM   7489  NH3 POPEv 149      94.271 113.336  75.420  1.00  0.00           N
ATOM   7493  C12 POPEv 149      93.291 112.186  75.460  1.00  0.00           C
ATOM   7496  C11 POPEv 149      93.251 111.576  76.870  1.00  0.00           C
ATOM   7499  P   POPEv 149      90.891 110.646  77.570  1.00  0.00           P
ATOM   7500  O13 POPEv 149      90.401 109.326  78.020  1.00  0.00           O
ATOM   7501  O14 POPEv 149      90.961 111.686  78.640  1.00  0.00           O
ATOM   7502  O11 POPEv 149      90.041 111.226  76.370  1.00  0.00           O
ATOM   7503  O12 POPEv 149      92.321 110.486  76.930  1.00  0.00           O
ATOM   7504  C1  POPEv 149      89.181 110.446  75.550  1.00  0.00           C
ATOM   7507  C2  POPEv 149      89.411 110.686  74.020  1.00  0.00           C
ATOM   7509  O21 POPEv 149      88.381 110.066  73.210  1.00  0.00           O
ATOM   7510  C21 POPEv 149      87.211 110.656  73.220  1.00  0.00           C
ATOM   7511  O22 POPEv 149      86.831 111.486  74.030  1.00  0.00           O
ATOM   7512  C22 POPEv 149      86.321 110.126  72.090  1.00  0.00           C
ATOM   7515  C3  POPEv 149      90.771 110.096  73.570  1.00  0.00           C
ATOM   7518  O31 POPEv 149      91.001 110.246  72.150  1.00  0.00           O
ATOM   7519  C31 POPEv 149      91.631 111.366  71.800  1.00  0.00           C
ATOM   7520  O32 POPEv 149      92.051 112.216  72.570  1.00  0.00           O
ATOM   7521  C32 POPEv 149      91.651 111.506  70.280  1.00  0.00           C
ATOM   7524  C23 POPEv 149      85.401 111.206  71.480  1.00  0.00           C
ATOM   7527  C24 POPEv 149      84.601 110.696  70.270  1.00  0.00           C
ATOM   7530  C25 POPEv 149      83.991 111.816  69.410  1.00  0.00           C
ATOM   7533  C26 POPEv 149      83.021 112.736  70.180  1.00  0.00           C
ATOM   7536  C27 POPEv 149      82.111 113.616  69.300  1.00  0.00           C
ATOM   7539  C28 POPEv 149      82.781 114.246  68.050  1.00  0.00           C
ATOM   7542  C29 POPEv 149      83.961 115.116  68.360  1.00  0.00           C
ATOM   7544 0C21 POPEv 149      84.381 116.186  67.650  1.00  0.00           C
ATOM   7546 1C21 POPEv 149      83.781 116.716  66.370  1.00  0.00           C
ATOM   7549 2C21 POPEv 149      84.831 116.766  65.250  1.00  0.00           C
ATOM   7552 3C21 POPEv 149      84.221 117.166  63.900  1.00  0.00           C
ATOM   7555 4C21 POPEv 149      85.241 117.156  62.760  1.00  0.00           C
ATOM   7558 5C21 POPEv 149      84.601 117.116  61.360  1.00  0.00           C
ATOM   7561 6C21 POPEv 149      83.981 115.756  61.030  1.00  0.00           C
ATOM   7564 7C21 POPEv 149      83.381 115.666  59.630  1.00  0.00           C
ATOM   7567 8C21 POPEv 149      82.741 114.306  59.340  1.00  0.00           C
ATOM   7571  C33 POPEv 149      92.091 112.936  69.890  1.00  0.00           C
ATOM   7574  C34 POPEv 149      91.911 113.266  68.410  1.00  0.00           C
ATOM   7577  C35 POPEv 149      92.771 112.386  67.510  1.00  0.00           C
ATOM   7580  C36 POPEv 149      92.871 112.906  66.070  1.00  0.00           C
ATOM   7583  C37 POPEv 149      93.691 111.946  65.210  1.00  0.00           C
ATOM   7586  C38 POPEv 149      94.271 112.556  63.930  1.00  0.00           C
ATOM   7589  C39 POPEv 149      93.211 113.056  62.940  1.00  0.00           C
ATOM   7592 0C31 POPEv 149      93.871 113.576  61.650  1.00  0.00           C
ATOM   7595 1C31 POPEv 149      92.881 114.086  60.600  1.00  0.00           C
ATOM   7598 2C31 POPEv 149      93.581 114.736  59.390  1.00  0.00           C
ATOM   7601 3C31 POPEv 149      94.391 113.746  58.540  1.00  0.00           C
ATOM   7604 4C31 POPEv 149      95.371 114.436  57.580  1.00  0.00           C
ATOM   7607 5C31 POPEv 149      96.211 113.446  56.780  1.00  0.00           C
ATOM   7610 6C31 POPEv 149      97.291 114.116  55.920  1.00  0.00           C
ATOM   7614  NH3 POPEw 150     125.321 124.866  76.680  1.00  0.00           N
ATOM   7618  C12 POPEw 150     125.351 124.206  78.030  1.00  0.00           C
ATOM   7621  C11 POPEw 150     124.051 124.386  78.810  1.00  0.00           C
ATOM   7624  P   POPEw 150     122.851 126.636  78.170  1.00  0.00           P
ATOM   7625  O13 POPEw 150     122.341 127.806  78.910  1.00  0.00           O
ATOM   7626  O14 POPEw 150     121.861 125.706  77.590  1.00  0.00           O
ATOM   7627  O11 POPEw 150     123.811 127.076  76.970  1.00  0.00           O
ATOM   7628  O12 POPEw 150     123.831 125.776  79.060  1.00  0.00           O
ATOM   7629  C1  POPEw 150     123.201 127.796  75.870  1.00  0.00           C
ATOM   7632  C2  POPEw 150     122.701 126.866  74.730  1.00  0.00           C
ATOM   7634  O21 POPEw 150     123.821 126.236  74.080  1.00  0.00           O
ATOM   7635  C21 POPEw 150     124.451 126.946  73.150  1.00  0.00           C
ATOM   7636  O22 POPEw 150     124.301 128.126  72.890  1.00  0.00           O
ATOM   7637  C22 POPEw 150     125.401 126.016  72.420  1.00  0.00           C
ATOM   7640  C3  POPEw 150     121.671 127.556  73.750  1.00  0.00           C
ATOM   7643  O31 POPEw 150     121.321 126.716  72.630  1.00  0.00           O
ATOM   7644  C31 POPEw 150     120.451 127.286  71.780  1.00  0.00           C
ATOM   7645  O32 POPEw 150     120.051 128.436  71.840  1.00  0.00           O
ATOM   7646  C32 POPEw 150     119.851 126.186  70.900  1.00  0.00           C
ATOM   7649  C23 POPEw 150     124.831 125.696  71.020  1.00  0.00           C
ATOM   7652  C24 POPEw 150     125.861 124.946  70.180  1.00  0.00           C
ATOM   7655  C25 POPEw 150     125.321 124.466  68.820  1.00  0.00           C
ATOM   7658  C26 POPEw 150     125.711 125.366  67.640  1.00  0.00           C
ATOM   7661  C27 POPEw 150     125.071 126.766  67.680  1.00  0.00           C
ATOM   7664  C28 POPEw 150     125.481 127.646  66.490  1.00  0.00           C
ATOM   7667  C29 POPEw 150     126.921 128.046  66.570  1.00  0.00           C
ATOM   7669 0C21 POPEw 150     127.911 127.766  65.710  1.00  0.00           C
ATOM   7671 1C21 POPEw 150     127.781 126.986  64.440  1.00  0.00           C
ATOM   7674 2C21 POPEw 150     128.963 127.306  63.520  1.00  0.00           C
ATOM   7677 3C21 POPEw 150     128.881 126.466  62.250  1.00  0.00           C
ATOM   7680 4C21 POPEw 150     130.133 126.626  61.390  1.00  0.00           C
ATOM   7683 5C21 POPEw 150     130.063 125.736  60.150  1.00  0.00           C
ATOM   7686 6C21 POPEw 150     131.283 125.896  59.260  1.00  0.00           C
ATOM   7689 7C21 POPEw 150     131.143 125.066  57.990  1.00  0.00           C
ATOM   7692 8C21 POPEw 150     132.363 125.186  57.090  1.00  0.00           C
ATOM   7696  C33 POPEw 150     120.571 125.926  69.560  1.00  0.00           C
ATOM   7699  C34 POPEw 150     120.111 124.576  68.970  1.00  0.00           C
ATOM   7702  C35 POPEw 150     120.241 124.446  67.450  1.00  0.00           C
ATOM   7705  C36 POPEw 150     121.671 124.196  66.950  1.00  0.00           C
ATOM   7708  C37 POPEw 150     121.661 123.876  65.450  1.00  0.00           C
ATOM   7711  C38 POPEw 150     123.041 123.956  64.780  1.00  0.00           C
ATOM   7714  C39 POPEw 150     123.671 122.586  64.500  1.00  0.00           C
ATOM   7717 0C31 POPEw 150     124.041 121.756  65.730  1.00  0.00           C
ATOM   7720 1C31 POPEw 150     124.811 120.496  65.310  1.00  0.00           C
ATOM   7723 2C31 POPEw 150     125.091 119.496  66.430  1.00  0.00           C
ATOM   7726 3C31 POPEw 150     126.071 118.376  66.030  1.00  0.00           C
ATOM   7729 4C31 POPEw 150     125.861 117.846  64.600  1.00  0.00           C
ATOM   7732 5C31 POPEw 150     126.641 116.556  64.310  1.00  0.00           C
ATOM   7735 6C31 POPEw 150     126.611 116.136  62.840  1.00  0.00           C
ATOM   7739  NH3 POPEx 151      99.301   8.666  75.180  1.00  0.00           N
ATOM   7743  C12 POPEx 151     100.171   9.506  76.090  1.00  0.00           C
ATOM   7746  C11 POPEx 151     100.991   8.706  77.120  1.00  0.00           C
ATOM   7749  P   POPEx 151     103.401   9.776  77.410  1.00  0.00           P
ATOM   7750  O13 POPEx 151     103.581  11.096  76.780  1.00  0.00           O
ATOM   7751  O14 POPEx 151     104.291   9.546  78.580  1.00  0.00           O
ATOM   7752  O11 POPEx 151     103.731   8.716  76.290  1.00  0.00           O
ATOM   7753  O12 POPEx 151     101.881   9.586  77.790  1.00  0.00           O
ATOM   7754  C1  POPEx 151     103.771   9.036  74.890  1.00  0.00           C
ATOM   7757  C2  POPEx 151     104.921   8.236  74.220  1.00  0.00           C
ATOM   7759  O21 POPEx 151     105.181   8.686  72.880  1.00  0.00           O
ATOM   7760  C21 POPEx 151     104.271   8.446  71.950  1.00  0.00           C
ATOM   7761  O22 POPEx 151     103.181   7.936  72.100  1.00  0.00           O
ATOM   7762  C22 POPEx 151     104.831   8.916  70.600  1.00  0.00           C
ATOM   7765  C3  POPEx 151     104.721   6.696  74.330  1.00  0.00           C
ATOM   7768  O31 POPEx 151     105.511   5.986  73.340  1.00  0.00           O
ATOM   7769  C31 POPEx 151     104.981   4.816  73.050  1.00  0.00           C
ATOM   7770  O32 POPEx 151     104.211   4.186  73.770  1.00  0.00           O
ATOM   7771  C32 POPEx 151     105.321   4.436  71.610  1.00  0.00           C
ATOM   7774  C23 POPEx 151     104.051  10.106  69.980  1.00  0.00           C
ATOM   7777  C24 POPEx 151     104.701  10.516  68.660  1.00  0.00           C
ATOM   7780  C25 POPEx 151     104.261  11.876  68.090  1.00  0.00           C
ATOM   7783  C26 POPEx 151     102.761  11.956  67.780  1.00  0.00           C
ATOM   7786  C27 POPEx 151     102.391  13.286  67.100  1.00  0.00           C
ATOM   7789  C28 POPEx 151     100.871  13.566  67.030  1.00  0.00           C
ATOM   7792  C29 POPEx 151     100.091  12.606  66.170  1.00  0.00           C
ATOM   7794 0C21 POPEx 151      99.771  12.806  64.880  1.00  0.00           C
ATOM   7796 1C21 POPEx 151     100.211  13.966  64.030  1.00  0.00           C
ATOM   7799 2C21 POPEx 151      99.141  15.066  63.950  1.00  0.00           C
ATOM   7802 3C21 POPEx 151      97.861  14.646  63.220  1.00  0.00           C
ATOM   7805 4C21 POPEx 151      96.951  15.856  62.920  1.00  0.00           C
ATOM   7808 5C21 POPEx 151      95.551  15.456  62.440  1.00  0.00           C
ATOM   7811 6C21 POPEx 151      94.601  15.096  63.590  1.00  0.00           C
ATOM   7814 7C21 POPEx 151      93.121  15.226  63.210  1.00  0.00           C
ATOM   7817 8C21 POPEx 151      92.171  15.046  64.390  1.00  0.00           C
ATOM   7821  C33 POPEx 151     104.001   4.036  70.900  1.00  0.00           C
ATOM   7824  C34 POPEx 151     104.061   3.986  69.370  1.00  0.00           C
ATOM   7827  C35 POPEx 151     105.041   2.936  68.830  1.00  0.00           C
ATOM   7830  C36 POPEx 151     105.051   2.906  67.300  1.00  0.00           C
ATOM   7833  C37 POPEx 151     106.181   2.086  66.660  1.00  0.00           C
ATOM   7836  C38 POPEx 151     106.191   2.246  65.130  1.00  0.00           C
ATOM   7839  C39 POPEx 151     107.181   1.316  64.410  1.00  0.00           C
ATOM   7842 0C31 POPEx 151     106.921   1.306  62.900  1.00  0.00           C
ATOM   7845 1C31 POPEx 151     108.031   0.626  62.110  1.00  0.00           C
ATOM   7848 2C31 POPEx 151     107.571   0.276  60.690  1.00  0.00           C
ATOM   7851 3C31 POPEx 151     108.681  -0.336  59.830  1.00  0.00           C
ATOM   7854 4C31 POPEx 151     108.121  -1.166  58.670  1.00  0.00           C
ATOM   7857 5C31 POPEx 151     109.221  -1.646  57.730  1.00  0.00           C
ATOM   7860 6C31 POPEx 151     108.711  -2.526  56.590  1.00  0.00           C
ATOM   7864  NH3 POPEy 152     100.781  33.496  78.940  1.00  0.00           N
ATOM   7868  C12 POPEy 152     100.951  32.066  78.480  1.00  0.00           C
ATOM   7871  C11 POPEy 152     102.021  31.946  77.380  1.00  0.00           C
ATOM   7874  P   POPEy 152     102.251  34.076  75.900  1.00  0.00           P
ATOM   7875  O13 POPEy 152     102.141  34.926  77.120  1.00  0.00           O
ATOM   7876  O14 POPEy 152     103.601  33.886  75.350  1.00  0.00           O
ATOM   7877  O11 POPEy 152     101.291  34.676  74.790  1.00  0.00           O
ATOM   7878  O12 POPEy 152     101.591  32.676  76.230  1.00  0.00           O
ATOM   7879  C1  POPEy 152     101.881  34.916  73.510  1.00  0.00           C
ATOM   7882  C2  POPEy 152     100.821  35.436  72.510  1.00  0.00           C
ATOM   7884  O21 POPEy 152     100.781  36.876  72.540  1.00  0.00           O
ATOM   7885  C21 POPEy 152     100.301  37.556  71.480  1.00  0.00           C
ATOM   7886  O22 POPEy 152      99.811  38.676  71.560  1.00  0.00           O
ATOM   7887  C22 POPEy 152     100.471  36.796  70.160  1.00  0.00           C
ATOM   7890  C3  POPEy 152      99.421  34.796  72.790  1.00  0.00           C
ATOM   7893  O31 POPEy 152      98.371  35.226  71.890  1.00  0.00           O
ATOM   7894  C31 POPEy 152      97.561  36.166  72.360  1.00  0.00           C
ATOM   7895  O32 POPEy 152      97.821  36.876  73.330  1.00  0.00           O
ATOM   7896  C32 POPEy 152      96.251  36.236  71.570  1.00  0.00           C
ATOM   7899  C23 POPEy 152      99.761  37.386  68.940  1.00  0.00           C
ATOM   7902  C24 POPEy 152      99.681  36.286  67.860  1.00  0.00           C
ATOM   7905  C25 POPEy 152     100.911  36.266  66.960  1.00  0.00           C
ATOM   7908  C26 POPEy 152     100.771  35.236  65.850  1.00  0.00           C
ATOM   7911  C27 POPEy 152     101.991  35.246  64.930  1.00  0.00           C
ATOM   7914  C28 POPEy 152     101.961  34.096  63.920  1.00  0.00           C
ATOM   7917  C29 POPEy 152     103.141  34.166  63.000  1.00  0.00           C
ATOM   7919 0C21 POPEy 152     103.161  33.826  61.700  1.00  0.00           C
ATOM   7921 1C21 POPEy 152     102.011  33.256  60.910  1.00  0.00           C
ATOM   7924 2C21 POPEy 152     102.291  31.836  60.380  1.00  0.00           C
ATOM   7927 3C21 POPEy 152     102.551  30.806  61.500  1.00  0.00           C
ATOM   7930 4C21 POPEy 152     102.001  29.416  61.160  1.00  0.00           C
ATOM   7933 5C21 POPEy 152     102.171  28.416  62.310  1.00  0.00           C
ATOM   7936 6C21 POPEy 152     101.341  27.146  62.120  1.00  0.00           C
ATOM   7939 7C21 POPEy 152     101.521  26.136  63.250  1.00  0.00           C
ATOM   7942 8C21 POPEy 152     100.591  24.926  63.140  1.00  0.00           C
ATOM   7946  C33 POPEy 152      96.121  35.266  70.380  1.00  0.00           C
ATOM   7949  C34 POPEy 152      94.691  35.306  69.810  1.00  0.00           C
ATOM   7952  C35 POPEy 152      94.441  34.256  68.720  1.00  0.00           C
ATOM   7955  C36 POPEy 152      95.131  34.546  67.380  1.00  0.00           C
ATOM   7958  C37 POPEy 152      94.771  33.486  66.330  1.00  0.00           C
ATOM   7961  C38 POPEy 152      95.131  33.906  64.900  1.00  0.00           C
ATOM   7964  C39 POPEy 152      94.911  32.816  63.840  1.00  0.00           C
ATOM   7967 0C31 POPEy 152      93.531  32.136  63.910  1.00  0.00           C
ATOM   7970 1C31 POPEy 152      93.231  31.316  62.640  1.00  0.00           C
ATOM   7973 2C31 POPEy 152      92.041  30.366  62.790  1.00  0.00           C
ATOM   7976 3C31 POPEy 152      91.611  29.706  61.470  1.00  0.00           C
ATOM   7979 4C31 POPEy 152      92.741  28.936  60.770  1.00  0.00           C
ATOM   7982 5C31 POPEy 152      92.301  28.306  59.440  1.00  0.00           C
ATOM   7985 6C31 POPEy 152      93.451  27.636  58.680  1.00  0.00           C
ATOM   7989  NH3 POPEz 153      80.421  21.676  79.660  1.00  0.00           N
ATOM   7993  C12 POPEz 153      79.811  23.056  79.630  1.00  0.00           C
ATOM   7996  C11 POPEz 153      79.201  23.406  78.260  1.00  0.00           C
ATOM   7999  P   POPEz 153      78.501  25.946  78.270  1.00  0.00           P
ATOM   8000  O13 POPEz 153      77.551  26.766  79.080  1.00  0.00           O
ATOM   8001  O14 POPEz 153      79.941  26.176  78.470  1.00  0.00           O
ATOM   8002  O11 POPEz 153      78.151  26.216  76.760  1.00  0.00           O
ATOM   8003  O12 POPEz 153      78.181  24.396  78.410  1.00  0.00           O
ATOM   8004  C1  POPEz 153      78.701  25.496  75.660  1.00  0.00           C
ATOM   8007  C2  POPEz 153      77.931  25.916  74.370  1.00  0.00           C
ATOM   8009  O21 POPEz 153      78.331  25.326  73.120  1.00  0.00           O
ATOM   8010  C21 POPEz 153      78.951  24.176  73.000  1.00  0.00           C
ATOM   8011  O22 POPEz 153      79.771  23.686  73.760  1.00  0.00           O
ATOM   8012  C22 POPEz 153      78.311  23.496  71.780  1.00  0.00           C
ATOM   8015  C3  POPEz 153      77.881  27.476  74.250  1.00  0.00           C
ATOM   8018  O31 POPEz 153      77.561  27.976  72.930  1.00  0.00           O
ATOM   8019  C31 POPEz 153      76.301  27.846  72.560  1.00  0.00           C
ATOM   8020  O32 POPEz 153      75.411  27.326  73.220  1.00  0.00           O
ATOM   8021  C32 POPEz 153      76.091  28.566  71.220  1.00  0.00           C
ATOM   8024  C23 POPEz 153      79.171  22.416  71.070  1.00  0.00           C
ATOM   8027  C24 POPEz 153      78.381  21.136  70.770  1.00  0.00           C
ATOM   8030  C25 POPEz 153      77.081  21.346  69.970  1.00  0.00           C
ATOM   8033  C26 POPEz 153      77.291  21.966  68.580  1.00  0.00           C
ATOM   8036  C27 POPEz 153      75.981  21.936  67.770  1.00  0.00           C
ATOM   8039  C28 POPEz 153      76.171  22.196  66.260  1.00  0.00           C
ATOM   8042  C29 POPEz 153      76.951  21.076  65.610  1.00  0.00           C
ATOM   8044 0C21 POPEz 153      77.301  21.016  64.310  1.00  0.00           C
ATOM   8046 1C21 POPEz 153      76.981  22.046  63.260  1.00  0.00           C
ATOM   8049 2C21 POPEz 153      75.941  21.546  62.250  1.00  0.00           C
ATOM   8052 3C21 POPEz 153      75.761  22.546  61.100  1.00  0.00           C
ATOM   8055 4C21 POPEz 153      74.741  22.096  60.060  1.00  0.00           C
ATOM   8058 5C21 POPEz 153      74.681  23.066  58.880  1.00  0.00           C
ATOM   8061 6C21 POPEz 153      73.681  22.646  57.790  1.00  0.00           C
ATOM   8064 7C21 POPEz 153      73.721  23.586  56.580  1.00  0.00           C
ATOM   8067 8C21 POPEz 153      72.811  23.176  55.430  1.00  0.00           C
ATOM   8071  C33 POPEz 153      75.121  27.806  70.290  1.00  0.00           C
ATOM   8074  C34 POPEz 153      75.761  26.556  69.670  1.00  0.00           C
ATOM   8077  C35 POPEz 153      74.871  25.846  68.630  1.00  0.00           C
ATOM   8080  C36 POPEz 153      74.481  26.766  67.470  1.00  0.00           C
ATOM   8083  C37 POPEz 153      73.851  26.056  66.270  1.00  0.00           C
ATOM   8086  C38 POPEz 153      73.711  27.046  65.100  1.00  0.00           C
ATOM   8089  C39 POPEz 153      73.111  26.436  63.830  1.00  0.00           C
ATOM   8092 0C31 POPEz 153      73.311  27.366  62.630  1.00  0.00           C
ATOM   8095 1C31 POPEz 153      72.721  26.786  61.340  1.00  0.00           C
ATOM   8098 2C31 POPEz 153      73.161  27.586  60.090  1.00  0.00           C
ATOM   8101 3C31 POPEz 153      72.591  27.006  58.780  1.00  0.00           C
ATOM   8104 4C31 POPEz 153      71.061  27.046  58.740  1.00  0.00           C
ATOM   8107 5C31 POPEz 153      70.481  26.456  57.450  1.00  0.00           C
ATOM   8110 6C31 POPEz 153      68.951  26.386  57.510  1.00  0.00           C
ATOM   8114  NH3 POPE0 154      11.831  40.496  31.400  1.00  0.00           N
ATOM   8118  C12 POPE0 154      10.411  40.046  31.540  1.00  0.00           C
ATOM   8121  C11 POPE0 154       9.771  40.646  32.790  1.00  0.00           C
ATOM   8124  P   POPE0 154       7.371  41.186  33.620  1.00  0.00           P
ATOM   8125  O13 POPE0 154       6.591  42.016  32.670  1.00  0.00           O
ATOM   8126  O14 POPE0 154       6.631  40.336  34.570  1.00  0.00           O
ATOM   8127  O11 POPE0 154       8.311  42.196  34.410  1.00  0.00           O
ATOM   8128  O12 POPE0 154       8.401  40.266  32.840  1.00  0.00           O
ATOM   8129  C1  POPE0 154       8.521  41.956  35.800  1.00  0.00           C
ATOM   8132  C2  POPE0 154       9.331  43.106  36.430  1.00  0.00           C
ATOM   8134  O21 POPE0 154       9.301  42.876  37.850  1.00  0.00           O
ATOM   8135  C21 POPE0 154       9.971  43.616  38.740  1.00  0.00           C
ATOM   8136  O22 POPE0 154       9.651  43.636  39.920  1.00  0.00           O
ATOM   8137  C22 POPE0 154      11.231  44.316  38.200  1.00  0.00           C
ATOM   8140  C3  POPE0 154       8.711  44.476  36.030  1.00  0.00           C
ATOM   8143  O31 POPE0 154       8.361  45.266  37.180  1.00  0.00           O
ATOM   8144  C31 POPE0 154       7.131  45.086  37.630  1.00  0.00           C
ATOM   8145  O32 POPE0 154       6.231  44.496  37.050  1.00  0.00           O
ATOM   8146  C32 POPE0 154       7.061  45.636  39.070  1.00  0.00           C
ATOM   8149  C23 POPE0 154      11.951  45.186  39.280  1.00  0.00           C
ATOM   8152  C24 POPE0 154      11.631  46.676  39.130  1.00  0.00           C
ATOM   8155  C25 POPE0 154      12.311  47.576  40.180  1.00  0.00           C
ATOM   8158  C26 POPE0 154      11.681  47.416  41.570  1.00  0.00           C
ATOM   8161  C27 POPE0 154      12.141  48.436  42.630  1.00  0.00           C
ATOM   8164  C28 POPE0 154      11.351  48.346  43.950  1.00  0.00           C
ATOM   8167  C29 POPE0 154      11.771  47.156  44.780  1.00  0.00           C
ATOM   8169 0C21 POPE0 154      12.281  47.196  46.030  1.00  0.00           C
ATOM   8171 1C21 POPE0 154      12.531  48.436  46.850  1.00  0.00           C
ATOM   8174 2C21 POPE0 154      13.901  49.076  46.530  1.00  0.00           C
ATOM   8177 3C21 POPE0 154      14.431  50.006  47.640  1.00  0.00           C
ATOM   8180 4C21 POPE0 154      15.911  50.356  47.420  1.00  0.00           C
ATOM   8183 5C21 POPE0 154      16.561  51.096  48.600  1.00  0.00           C
ATOM   8186 6C21 POPE0 154      16.721  50.246  49.870  1.00  0.00           C
ATOM   8189 7C21 POPE0 154      17.381  51.036  51.010  1.00  0.00           C
ATOM   8192 8C21 POPE0 154      17.571  50.216  52.280  1.00  0.00           C
ATOM   8196  C33 POPE0 154       5.681  46.176  39.530  1.00  0.00           C
ATOM   8199  C34 POPE0 154       5.371  45.896  41.010  1.00  0.00           C
ATOM   8202  C35 POPE0 154       6.521  46.276  41.950  1.00  0.00           C
ATOM   8205  C36 POPE0 154       6.241  46.046  43.440  1.00  0.00           C
ATOM   8208  C37 POPE0 154       7.491  46.286  44.290  1.00  0.00           C
ATOM   8211  C38 POPE0 154       7.211  46.536  45.770  1.00  0.00           C
ATOM   8214  C39 POPE0 154       8.501  46.876  46.540  1.00  0.00           C
ATOM   8217 0C31 POPE0 154       8.201  47.196  48.000  1.00  0.00           C
ATOM   8220 1C31 POPE0 154       9.451  47.456  48.840  1.00  0.00           C
ATOM   8223 2C31 POPE0 154       9.111  47.756  50.310  1.00  0.00           C
ATOM   8226 3C31 POPE0 154       8.371  49.086  50.490  1.00  0.00           C
ATOM   8229 4C31 POPE0 154       7.951  49.326  51.940  1.00  0.00           C
ATOM   8232 5C31 POPE0 154       7.191  50.646  52.100  1.00  0.00           C
ATOM   8235 6C31 POPE0 154       6.791  50.926  53.550  1.00  0.00           C
ATOM   8239  NH3 POPE1 155      95.001  79.986  35.460  1.00  0.00           N
ATOM   8243  C12 POPE1 155      95.941  81.156  35.270  1.00  0.00           C
ATOM   8246  C11 POPE1 155      95.901  82.116  36.490  1.00  0.00           C
ATOM   8249  P   POPE1 155      96.601  84.606  36.030  1.00  0.00           P
ATOM   8250  O13 POPE1 155      97.861  85.376  35.950  1.00  0.00           O
ATOM   8251  O14 POPE1 155      95.771  84.526  34.820  1.00  0.00           O
ATOM   8252  O11 POPE1 155      95.791  85.186  37.230  1.00  0.00           O
ATOM   8253  O12 POPE1 155      96.931  83.106  36.430  1.00  0.00           O
ATOM   8254  C1  POPE1 155      94.451  85.656  37.160  1.00  0.00           C
ATOM   8257  C2  POPE1 155      93.671  85.296  38.460  1.00  0.00           C
ATOM   8259  O21 POPE1 155      94.291  85.876  39.620  1.00  0.00           O
ATOM   8260  C21 POPE1 155      95.251  85.236  40.240  1.00  0.00           C
ATOM   8261  O22 POPE1 155      95.911  84.276  39.860  1.00  0.00           O
ATOM   8262  C22 POPE1 155      95.421  85.816  41.640  1.00  0.00           C
ATOM   8265  C3  POPE1 155      93.381  83.766  38.580  1.00  0.00           C
ATOM   8268  O31 POPE1 155      92.671  83.416  39.800  1.00  0.00           O
ATOM   8269  C31 POPE1 155      91.351  83.436  39.660  1.00  0.00           C
ATOM   8270  O32 POPE1 155      90.761  83.786  38.650  1.00  0.00           O
ATOM   8271  C32 POPE1 155      90.661  82.836  40.880  1.00  0.00           C
ATOM   8274  C23 POPE1 155      94.391  85.196  42.610  1.00  0.00           C
ATOM   8277  C24 POPE1 155      94.581  85.646  44.060  1.00  0.00           C
ATOM   8280  C25 POPE1 155      95.641  84.866  44.840  1.00  0.00           C
ATOM   8283  C26 POPE1 155      95.501  85.076  46.350  1.00  0.00           C
ATOM   8286  C27 POPE1 155      96.661  84.506  47.190  1.00  0.00           C
ATOM   8289  C28 POPE1 155      96.541  84.916  48.680  1.00  0.00           C
ATOM   8292  C29 POPE1 155      97.761  84.566  49.500  1.00  0.00           C
ATOM   8294 0C21 POPE1 155      97.821  84.606  50.850  1.00  0.00           C
ATOM   8296 1C21 POPE1 155      96.671  84.976  51.760  1.00  0.00           C
ATOM   8299 2C21 POPE1 155      96.941  84.606  53.240  1.00  0.00           C
ATOM   8302 3C21 POPE1 155      95.651  84.536  54.080  1.00  0.00           C
ATOM   8305 4C21 POPE1 155      95.901  84.106  55.540  1.00  0.00           C
ATOM   8308 5C21 POPE1 155      94.591  83.806  56.290  1.00  0.00           C
ATOM   8311 6C21 POPE1 155      94.811  83.386  57.750  1.00  0.00           C
ATOM   8314 7C21 POPE1 155      93.491  83.116  58.490  1.00  0.00           C
ATOM   8317 8C21 POPE1 155      93.671  82.726  59.960  1.00  0.00           C
ATOM   8321  C33 POPE1 155      91.031  83.446  42.260  1.00  0.00           C
ATOM   8324  C34 POPE1 155      91.761  82.436  43.150  1.00  0.00           C
ATOM   8327  C35 POPE1 155      91.931  82.886  44.610  1.00  0.00           C
ATOM   8330  C36 POPE1 155      90.751  82.506  45.520  1.00  0.00           C
ATOM   8333  C37 POPE1 155      91.161  82.456  47.010  1.00  0.00           C
ATOM   8336  C38 POPE1 155      90.061  81.876  47.910  1.00  0.00           C
ATOM   8339  C39 POPE1 155      89.031  82.896  48.420  1.00  0.00           C
ATOM   8342 0C31 POPE1 155      89.531  83.766  49.580  1.00  0.00           C
ATOM   8345 1C31 POPE1 155      88.481  84.796  50.020  1.00  0.00           C
ATOM   8348 2C31 POPE1 155      89.061  85.896  50.930  1.00  0.00           C
ATOM   8351 3C31 POPE1 155      88.101  87.076  51.130  1.00  0.00           C
ATOM   8354 4C31 POPE1 155      86.861  86.736  51.970  1.00  0.00           C
ATOM   8357 5C31 POPE1 155      85.911  87.926  52.150  1.00  0.00           C
ATOM   8360 6C31 POPE1 155      84.741  87.626  53.080  1.00  0.00           C
ATOM   8364  NH3 POPE2 156      14.441  24.186  71.930  1.00  0.00           N
ATOM   8368  C12 POPE2 156      14.561  23.216  73.090  1.00  0.00           C
ATOM   8371  C11 POPE2 156      16.021  22.786  73.400  1.00  0.00           C
ATOM   8374  P   POPE2 156      15.861  20.316  74.320  1.00  0.00           P
ATOM   8375  O13 POPE2 156      16.371  19.586  75.500  1.00  0.00           O
ATOM   8376  O14 POPE2 156      14.461  20.016  73.950  1.00  0.00           O
ATOM   8377  O11 POPE2 156      16.801  20.046  73.080  1.00  0.00           O
ATOM   8378  O12 POPE2 156      16.051  21.886  74.520  1.00  0.00           O
ATOM   8379  C1  POPE2 156      16.531  18.976  72.180  1.00  0.00           C
ATOM   8382  C2  POPE2 156      17.871  18.406  71.630  1.00  0.00           C
ATOM   8384  O21 POPE2 156      18.251  18.986  70.360  1.00  0.00           O
ATOM   8385  C21 POPE2 156      17.571  18.606  69.290  1.00  0.00           C
ATOM   8386  O22 POPE2 156      16.491  18.036  69.290  1.00  0.00           O
ATOM   8387  C22 POPE2 156      18.351  19.026  68.030  1.00  0.00           C
ATOM   8390  C3  POPE2 156      17.841  16.846  71.610  1.00  0.00           C
ATOM   8393  O31 POPE2 156      18.861  16.346  70.730  1.00  0.00           O
ATOM   8394  C31 POPE2 156      19.291  15.116  70.990  1.00  0.00           C
ATOM   8395  O32 POPE2 156      18.831  14.386  71.860  1.00  0.00           O
ATOM   8396  C32 POPE2 156      20.441  14.806  70.030  1.00  0.00           C
ATOM   8399  C23 POPE2 156      18.811  17.846  67.150  1.00  0.00           C
ATOM   8402  C24 POPE2 156      19.441  18.286  65.810  1.00  0.00           C
ATOM   8405  C25 POPE2 156      20.061  17.116  65.020  1.00  0.00           C
ATOM   8408  C26 POPE2 156      19.041  16.046  64.610  1.00  0.00           C
ATOM   8411  C27 POPE2 156      19.671  14.746  64.080  1.00  0.00           C
ATOM   8414  C28 POPE2 156      18.601  13.686  63.760  1.00  0.00           C
ATOM   8417  C29 POPE2 156      19.161  12.306  63.530  1.00  0.00           C
ATOM   8419 0C21 POPE2 156      19.651  11.816  62.370  1.00  0.00           C
ATOM   8421 1C21 POPE2 156      19.771  12.556  61.070  1.00  0.00           C
ATOM   8424 2C21 POPE2 156      19.041  11.826  59.930  1.00  0.00           C
ATOM   8427 3C21 POPE2 156      19.151  12.536  58.570  1.00  0.00           C
ATOM   8430 4C21 POPE2 156      20.591  12.746  58.060  1.00  0.00           C
ATOM   8433 5C21 POPE2 156      21.401  11.456  57.820  1.00  0.00           C
ATOM   8436 6C21 POPE2 156      20.941  10.696  56.580  1.00  0.00           C
ATOM   8439 7C21 POPE2 156      21.701   9.396  56.310  1.00  0.00           C
ATOM   8442 8C21 POPE2 156      21.261   8.756  54.990  1.00  0.00           C
ATOM   8446  C33 POPE2 156      20.541  13.316  69.630  1.00  0.00           C
ATOM   8449  C34 POPE2 156      19.321  12.786  68.870  1.00  0.00           C
ATOM   8452  C35 POPE2 156      19.471  11.336  68.410  1.00  0.00           C
ATOM   8455  C36 POPE2 156      20.461  11.196  67.250  1.00  0.00           C
ATOM   8458  C37 POPE2 156      20.571   9.776  66.720  1.00  0.00           C
ATOM   8461  C38 POPE2 156      21.541   9.696  65.540  1.00  0.00           C
ATOM   8464  C39 POPE2 156      21.541   8.346  64.830  1.00  0.00           C
ATOM   8467 0C31 POPE2 156      22.121   7.196  65.670  1.00  0.00           C
ATOM   8470 1C31 POPE2 156      22.631   6.076  64.750  1.00  0.00           C
ATOM   8473 2C31 POPE2 156      23.381   4.966  65.490  1.00  0.00           C
ATOM   8476 3C31 POPE2 156      24.301   4.166  64.550  1.00  0.00           C
ATOM   8479 4C31 POPE2 156      23.561   3.516  63.360  1.00  0.00           C
ATOM   8482 5C31 POPE2 156      24.501   2.776  62.410  1.00  0.00           C
ATOM   8485 6C31 POPE2 156      23.781   2.166  61.200  1.00  0.00           C
ATOM   8489  NH3 POPE3 157      92.041  44.976  75.360  1.00  0.00           N
ATOM   8493  C12 POPE3 157      92.781  45.326  76.630  1.00  0.00           C
ATOM   8496  C11 POPE3 157      92.241  46.606  77.310  1.00  0.00           C
ATOM   8499  P   POPE3 157      94.361  48.016  78.030  1.00  0.00           P
ATOM   8500  O13 POPE3 157      94.601  46.856  78.930  1.00  0.00           O
ATOM   8501  O14 POPE3 157      94.131  49.346  78.620  1.00  0.00           O
ATOM   8502  O11 POPE3 157      95.541  48.156  77.000  1.00  0.00           O
ATOM   8503  O12 POPE3 157      93.101  47.736  77.110  1.00  0.00           O
ATOM   8504  C1  POPE3 157      95.421  47.736  75.640  1.00  0.00           C
ATOM   8507  C2  POPE3 157      95.751  48.916  74.710  1.00  0.00           C
ATOM   8509  O21 POPE3 157      95.531  48.696  73.290  1.00  0.00           O
ATOM   8510  C21 POPE3 157      95.121  47.566  72.740  1.00  0.00           C
ATOM   8511  O22 POPE3 157      94.991  46.486  73.270  1.00  0.00           O
ATOM   8512  C22 POPE3 157      94.901  47.806  71.250  1.00  0.00           C
ATOM   8515  C3  POPE3 157      97.191  49.426  75.020  1.00  0.00           C
ATOM   8518  O31 POPE3 157      97.561  50.586  74.290  1.00  0.00           O
ATOM   8519  C31 POPE3 157      97.991  50.536  73.000  1.00  0.00           C
ATOM   8520  O32 POPE3 157      98.061  51.526  72.300  1.00  0.00           O
ATOM   8521  C32 POPE3 157      98.501  49.146  72.560  1.00  0.00           C
ATOM   8524  C23 POPE3 157      93.531  47.286  70.760  1.00  0.00           C
ATOM   8527  C24 POPE3 157      93.351  47.406  69.230  1.00  0.00           C
ATOM   8530  C25 POPE3 157      92.911  48.816  68.790  1.00  0.00           C
ATOM   8533  C26 POPE3 157      93.301  49.156  67.340  1.00  0.00           C
ATOM   8536  C27 POPE3 157      92.581  48.326  66.260  1.00  0.00           C
ATOM   8539  C28 POPE3 157      93.111  48.606  64.840  1.00  0.00           C
ATOM   8542  C29 POPE3 157      92.571  49.856  64.200  1.00  0.00           C
ATOM   8544 0C21 POPE3 157      92.411  50.056  62.880  1.00  0.00           C
ATOM   8546 1C21 POPE3 157      92.781  49.086  61.790  1.00  0.00           C
ATOM   8549 2C21 POPE3 157      91.581  48.216  61.390  1.00  0.00           C
ATOM   8552 3C21 POPE3 157      91.931  47.186  60.310  1.00  0.00           C
ATOM   8555 4C21 POPE3 157      90.761  46.256  59.990  1.00  0.00           C
ATOM   8558 5C21 POPE3 157      91.101  45.246  58.900  1.00  0.00           C
ATOM   8561 6C21 POPE3 157      89.921  44.306  58.600  1.00  0.00           C
ATOM   8564 7C21 POPE3 157      90.251  43.286  57.510  1.00  0.00           C
ATOM   8567 8C21 POPE3 157      89.111  42.296  57.290  1.00  0.00           C
ATOM   8571  C33 POPE3 157      98.791  49.046  71.040  1.00  0.00           C
ATOM   8574  C34 POPE3 157      99.421  47.696  70.630  1.00  0.00           C
ATOM   8577  C35 POPE3 157      98.561  46.866  69.660  1.00  0.00           C
ATOM   8580  C36 POPE3 157      98.361  47.556  68.300  1.00  0.00           C
ATOM   8583  C37 POPE3 157      97.511  46.756  67.310  1.00  0.00           C
ATOM   8586  C38 POPE3 157      97.341  47.486  65.970  1.00  0.00           C
ATOM   8589  C39 POPE3 157      96.251  46.916  65.060  1.00  0.00           C
ATOM   8592 0C31 POPE3 157      96.631  45.626  64.340  1.00  0.00           C
ATOM   8595 1C31 POPE3 157      95.461  45.116  63.490  1.00  0.00           C
ATOM   8598 2C31 POPE3 157      95.791  43.866  62.660  1.00  0.00           C
ATOM   8601 3C31 POPE3 157      96.531  44.216  61.370  1.00  0.00           C
ATOM   8604 4C31 POPE3 157      96.851  43.006  60.480  1.00  0.00           C
ATOM   8607 5C31 POPE3 157      97.531  43.436  59.180  1.00  0.00           C
ATOM   8610 6C31 POPE3 157      97.891  42.266  58.250  1.00  0.00           C
ATOM   8614  NH3 POPE4 158       4.491  14.326  69.040  1.00  0.00           N
ATOM   8618  C12 POPE4 158       5.151  13.946  70.340  1.00  0.00           C
ATOM   8621  C11 POPE4 158       6.041  15.046  70.940  1.00  0.00           C
ATOM   8624  P   POPE4 158       8.101  14.296  72.340  1.00  0.00           P
ATOM   8625  O13 POPE4 158       8.231  13.576  73.620  1.00  0.00           O
ATOM   8626  O14 POPE4 158       8.511  13.586  71.120  1.00  0.00           O
ATOM   8627  O11 POPE4 158       8.771  15.736  72.420  1.00  0.00           O
ATOM   8628  O12 POPE4 158       6.561  14.626  72.200  1.00  0.00           O
ATOM   8629  C1  POPE4 158      10.171  15.936  72.180  1.00  0.00           C
ATOM   8632  C2  POPE4 158      10.451  16.476  70.750  1.00  0.00           C
ATOM   8634  O21 POPE4 158      11.811  16.196  70.350  1.00  0.00           O
ATOM   8635  C21 POPE4 158      11.981  16.176  69.020  1.00  0.00           C
ATOM   8636  O22 POPE4 158      11.081  16.316  68.210  1.00  0.00           O
ATOM   8637  C22 POPE4 158      13.441  15.906  68.690  1.00  0.00           C
ATOM   8640  C3  POPE4 158      10.171  17.996  70.620  1.00  0.00           C
ATOM   8643  O31 POPE4 158       9.121  18.246  69.650  1.00  0.00           O
ATOM   8644  C31 POPE4 158       9.531  18.776  68.490  1.00  0.00           C
ATOM   8645  O32 POPE4 158      10.651  19.136  68.220  1.00  0.00           O
ATOM   8646  C32 POPE4 158       8.351  18.876  67.540  1.00  0.00           C
ATOM   8649  C23 POPE4 158      13.711  15.976  67.170  1.00  0.00           C
ATOM   8652  C24 POPE4 158      15.061  15.366  66.790  1.00  0.00           C
ATOM   8655  C25 POPE4 158      15.051  14.576  65.480  1.00  0.00           C
ATOM   8658  C26 POPE4 158      14.931  15.446  64.220  1.00  0.00           C
ATOM   8661  C27 POPE4 158      14.441  14.616  63.020  1.00  0.00           C
ATOM   8664  C28 POPE4 158      14.061  15.486  61.810  1.00  0.00           C
ATOM   8667  C29 POPE4 158      13.531  14.656  60.660  1.00  0.00           C
ATOM   8669 0C21 POPE4 158      14.291  14.066  59.730  1.00  0.00           C
ATOM   8671 1C21 POPE4 158      15.801  14.096  59.700  1.00  0.00           C
ATOM   8674 2C21 POPE4 158      16.361  15.326  58.960  1.00  0.00           C
ATOM   8677 3C21 POPE4 158      16.331  15.206  57.430  1.00  0.00           C
ATOM   8680 4C21 POPE4 158      17.061  16.376  56.760  1.00  0.00           C
ATOM   8683 5C21 POPE4 158      17.151  16.276  55.230  1.00  0.00           C
ATOM   8686 6C21 POPE4 158      17.991  15.086  54.750  1.00  0.00           C
ATOM   8689 7C21 POPE4 158      18.411  15.196  53.280  1.00  0.00           C
ATOM   8692 8C21 POPE4 158      19.381  14.096  52.830  1.00  0.00           C
ATOM   8696  C33 POPE4 158       8.791  18.846  66.050  1.00  0.00           C
ATOM   8699  C34 POPE4 158       9.321  17.496  65.560  1.00  0.00           C
ATOM   8702  C35 POPE4 158       9.171  17.346  64.040  1.00  0.00           C
ATOM   8705  C36 POPE4 158       9.961  18.406  63.260  1.00  0.00           C
ATOM   8708  C37 POPE4 158      10.111  18.076  61.770  1.00  0.00           C
ATOM   8711  C38 POPE4 158      10.151  19.336  60.900  1.00  0.00           C
ATOM   8714  C39 POPE4 158      10.331  19.046  59.410  1.00  0.00           C
ATOM   8717 0C31 POPE4 158      11.801  18.906  59.010  1.00  0.00           C
ATOM   8720 1C31 POPE4 158      11.981  18.596  57.510  1.00  0.00           C
ATOM   8723 2C31 POPE4 158      13.461  18.656  57.090  1.00  0.00           C
ATOM   8726 3C31 POPE4 158      13.721  18.136  55.670  1.00  0.00           C
ATOM   8729 4C31 POPE4 158      13.271  19.096  54.550  1.00  0.00           C
ATOM   8732 5C31 POPE4 158      13.861  18.706  53.190  1.00  0.00           C
ATOM   8735 6C31 POPE4 158      13.541  19.696  52.070  1.00  0.00           C
ATOM   8739  NH3 POPE5 159     114.681  33.086  72.940  1.00  0.00           N
ATOM   8743  C12 POPE5 159     113.661  33.756  73.820  1.00  0.00           C
ATOM   8746  C11 POPE5 159     113.631  35.266  73.620  1.00  0.00           C
ATOM   8749  P   POPE5 159     111.181  35.746  74.470  1.00  0.00           P
ATOM   8750  O13 POPE5 159     110.771  34.356  74.730  1.00  0.00           O
ATOM   8751  O14 POPE5 159     110.651  36.796  75.370  1.00  0.00           O
ATOM   8752  O11 POPE5 159     110.951  36.076  72.940  1.00  0.00           O
ATOM   8753  O12 POPE5 159     112.751  35.856  74.560  1.00  0.00           O
ATOM   8754  C1  POPE5 159     110.791  37.406  72.450  1.00  0.00           C
ATOM   8757  C2  POPE5 159     109.471  37.506  71.650  1.00  0.00           C
ATOM   8759  O21 POPE5 159     109.251  38.886  71.310  1.00  0.00           O
ATOM   8760  C21 POPE5 159     108.681  39.096  70.140  1.00  0.00           C
ATOM   8761  O22 POPE5 159     108.421  38.256  69.300  1.00  0.00           O
ATOM   8762  C22 POPE5 159     108.251  40.566  70.050  1.00  0.00           C
ATOM   8765  C3  POPE5 159     108.291  36.976  72.510  1.00  0.00           C
ATOM   8768  O31 POPE5 159     107.051  36.856  71.790  1.00  0.00           O
ATOM   8769  C31 POPE5 159     106.951  35.736  71.050  1.00  0.00           C
ATOM   8770  O32 POPE5 159     107.811  34.886  70.930  1.00  0.00           O
ATOM   8771  C32 POPE5 159     105.561  35.746  70.410  1.00  0.00           C
ATOM   8774  C23 POPE5 159     109.191  41.426  69.170  1.00  0.00           C
ATOM   8777  C24 POPE5 159     108.831  41.436  67.680  1.00  0.00           C
ATOM   8780  C25 POPE5 159     107.501  42.126  67.350  1.00  0.00           C
ATOM   8783  C26 POPE5 159     107.391  42.496  65.870  1.00  0.00           C
ATOM   8786  C27 POPE5 159     105.981  42.996  65.480  1.00  0.00           C
ATOM   8789  C28 POPE5 159     105.891  43.656  64.090  1.00  0.00           C
ATOM   8792  C29 POPE5 159     106.631  44.966  64.000  1.00  0.00           C
ATOM   8794 0C21 POPE5 159     106.641  45.776  62.920  1.00  0.00           C
ATOM   8796 1C21 POPE5 159     105.911  45.516  61.640  1.00  0.00           C
ATOM   8799 2C21 POPE5 159     105.501  46.776  60.840  1.00  0.00           C
ATOM   8802 3C21 POPE5 159     104.221  47.476  61.330  1.00  0.00           C
ATOM   8805 4C21 POPE5 159     104.381  48.356  62.570  1.00  0.00           C
ATOM   8808 5C21 POPE5 159     103.841  47.696  63.840  1.00  0.00           C
ATOM   8811 6C21 POPE5 159     103.941  48.586  65.080  1.00  0.00           C
ATOM   8814 7C21 POPE5 159     103.331  47.866  66.290  1.00  0.00           C
ATOM   8817 8C21 POPE5 159     103.261  48.666  67.590  1.00  0.00           C
ATOM   8821  C33 POPE5 159     105.141  34.366  69.870  1.00  0.00           C
ATOM   8824  C34 POPE5 159     103.931  34.446  68.930  1.00  0.00           C
ATOM   8827  C35 POPE5 159     103.871  33.226  68.000  1.00  0.00           C
ATOM   8830  C36 POPE5 159     103.511  31.926  68.720  1.00  0.00           C
ATOM   8833  C37 POPE5 159     104.061  30.696  68.000  1.00  0.00           C
ATOM   8836  C38 POPE5 159     103.281  29.406  68.290  1.00  0.00           C
ATOM   8839  C39 POPE5 159     102.141  29.106  67.320  1.00  0.00           C
ATOM   8842 0C31 POPE5 159     100.971  30.086  67.330  1.00  0.00           C
ATOM   8845 1C31 POPE5 159      99.911  29.656  66.320  1.00  0.00           C
ATOM   8848 2C31 POPE5 159      98.631  30.496  66.370  1.00  0.00           C
ATOM   8851 3C31 POPE5 159      97.541  29.966  65.430  1.00  0.00           C
ATOM   8854 4C31 POPE5 159      97.911  30.086  63.940  1.00  0.00           C
ATOM   8857 5C31 POPE5 159      96.921  29.346  63.030  1.00  0.00           C
ATOM   8860 6C31 POPE5 159      97.221  29.526  61.540  1.00  0.00           C
ATOM   8864  NH3 POPE6 160      74.111  52.196  34.540  1.00  0.00           N
ATOM   8868  C12 POPE6 160      73.381  51.166  35.370  1.00  0.00           C
ATOM   8871  C11 POPE6 160      71.841  51.256  35.210  1.00  0.00           C
ATOM   8874  P   POPE6 160      70.861  53.666  35.040  1.00  0.00           P
ATOM   8875  O13 POPE6 160      72.101  54.266  34.510  1.00  0.00           O
ATOM   8876  O14 POPE6 160      69.751  53.276  34.140  1.00  0.00           O
ATOM   8877  O11 POPE6 160      70.241  54.626  36.150  1.00  0.00           O
ATOM   8878  O12 POPE6 160      71.311  52.406  35.860  1.00  0.00           O
ATOM   8879  C1  POPE6 160      71.061  55.236  37.160  1.00  0.00           C
ATOM   8882  C2  POPE6 160      71.431  54.236  38.300  1.00  0.00           C
ATOM   8884  O21 POPE6 160      71.281  54.856  39.600  1.00  0.00           O
ATOM   8885  C21 POPE6 160      71.051  53.976  40.580  1.00  0.00           C
ATOM   8886  O22 POPE6 160      70.671  52.836  40.430  1.00  0.00           O
ATOM   8887  C22 POPE6 160      71.371  54.626  41.920  1.00  0.00           C
ATOM   8890  C3  POPE6 160      72.871  53.676  38.150  1.00  0.00           C
ATOM   8893  O31 POPE6 160      72.891  52.346  38.680  1.00  0.00           O
ATOM   8894  C31 POPE6 160      73.931  52.006  39.440  1.00  0.00           C
ATOM   8895  O32 POPE6 160      74.911  52.696  39.620  1.00  0.00           O
ATOM   8896  C32 POPE6 160      73.641  50.636  40.060  1.00  0.00           C
ATOM   8899  C23 POPE6 160      71.381  53.646  43.120  1.00  0.00           C
ATOM   8902  C24 POPE6 160      69.971  53.316  43.640  1.00  0.00           C
ATOM   8905  C25 POPE6 160      69.921  52.536  44.960  1.00  0.00           C
ATOM   8908  C26 POPE6 160      70.601  53.236  46.130  1.00  0.00           C
ATOM   8911  C27 POPE6 160      70.271  52.576  47.480  1.00  0.00           C
ATOM   8914  C28 POPE6 160      70.941  53.316  48.650  1.00  0.00           C
ATOM   8917  C29 POPE6 160      70.471  52.856  50.010  1.00  0.00           C
ATOM   8919 0C21 POPE6 160      70.471  53.616  51.120  1.00  0.00           C
ATOM   8921 1C21 POPE6 160      71.001  55.036  51.210  1.00  0.00           C
ATOM   8924 2C21 POPE6 160      71.811  55.316  52.490  1.00  0.00           C
ATOM   8927 3C21 POPE6 160      70.931  55.606  53.710  1.00  0.00           C
ATOM   8930 4C21 POPE6 160      71.731  56.086  54.940  1.00  0.00           C
ATOM   8933 5C21 POPE6 160      72.341  54.936  55.750  1.00  0.00           C
ATOM   8936 6C21 POPE6 160      73.221  55.416  56.910  1.00  0.00           C
ATOM   8939 7C21 POPE6 160      73.801  54.246  57.720  1.00  0.00           C
ATOM   8942 8C21 POPE6 160      74.651  54.696  58.910  1.00  0.00           C
ATOM   8946  C33 POPE6 160      74.761  50.136  41.010  1.00  0.00           C
ATOM   8949  C34 POPE6 160      74.671  50.646  42.450  1.00  0.00           C
ATOM   8952  C35 POPE6 160      74.911  52.156  42.570  1.00  0.00           C
ATOM   8955  C36 POPE6 160      75.031  52.626  44.020  1.00  0.00           C
ATOM   8958  C37 POPE6 160      75.341  54.126  44.090  1.00  0.00           C
ATOM   8961  C38 POPE6 160      75.881  54.546  45.460  1.00  0.00           C
ATOM   8964  C39 POPE6 160      74.901  54.286  46.600  1.00  0.00           C
ATOM   8967 0C31 POPE6 160      75.491  54.656  47.950  1.00  0.00           C
ATOM   8970 1C31 POPE6 160      74.481  54.436  49.080  1.00  0.00           C
ATOM   8973 2C31 POPE6 160      75.071  54.656  50.470  1.00  0.00           C
ATOM   8976 3C31 POPE6 160      75.851  55.966  50.590  1.00  0.00           C
ATOM   8979 4C31 POPE6 160      75.891  56.476  52.030  1.00  0.00           C
ATOM   8982 5C31 POPE6 160      76.581  57.836  52.150  1.00  0.00           C
ATOM   8985 6C31 POPE6 160      76.441  58.396  53.570  1.00  0.00           C
ATOM   8989  NH3 POPE7 161      28.291  41.286  75.520  1.00  0.00           N
ATOM   8993  C12 POPE7 161      28.421  41.346  77.010  1.00  0.00           C
ATOM   8996  C11 POPE7 161      29.901  41.226  77.390  1.00  0.00           C
ATOM   8999  P   POPE7 161      31.971  42.326  76.090  1.00  0.00           P
ATOM   9000  O13 POPE7 161      33.091  42.696  76.970  1.00  0.00           O
ATOM   9001  O14 POPE7 161      32.141  41.096  75.280  1.00  0.00           O
ATOM   9002  O11 POPE7 161      31.731  43.546  75.120  1.00  0.00           O
ATOM   9003  O12 POPE7 161      30.611  42.336  76.870  1.00  0.00           O
ATOM   9004  C1  POPE7 161      30.671  43.546  74.180  1.00  0.00           C
ATOM   9007  C2  POPE7 161      31.221  44.116  72.870  1.00  0.00           C
ATOM   9009  O21 POPE7 161      30.211  44.036  71.880  1.00  0.00           O
ATOM   9010  C21 POPE7 161      29.461  45.116  71.700  1.00  0.00           C
ATOM   9011  O22 POPE7 161      29.461  46.106  72.410  1.00  0.00           O
ATOM   9012  C22 POPE7 161      28.861  44.966  70.310  1.00  0.00           C
ATOM   9015  C3  POPE7 161      32.441  43.286  72.390  1.00  0.00           C
ATOM   9018  O31 POPE7 161      33.171  43.976  71.360  1.00  0.00           O
ATOM   9019  C31 POPE7 161      34.071  44.836  71.800  1.00  0.00           C
ATOM   9020  O32 POPE7 161      34.311  45.066  72.970  1.00  0.00           O
ATOM   9021  C32 POPE7 161      34.701  45.516  70.580  1.00  0.00           C
ATOM   9024  C23 POPE7 161      29.981  44.946  69.230  1.00  0.00           C
ATOM   9027  C24 POPE7 161      29.981  43.696  68.330  1.00  0.00           C
ATOM   9030  C25 POPE7 161      28.731  43.646  67.440  1.00  0.00           C
ATOM   9033  C26 POPE7 161      28.831  42.706  66.240  1.00  0.00           C
ATOM   9036  C27 POPE7 161      27.531  42.736  65.430  1.00  0.00           C
ATOM   9039  C28 POPE7 161      27.651  41.976  64.100  1.00  0.00           C
ATOM   9042  C29 POPE7 161      26.341  41.946  63.350  1.00  0.00           C
ATOM   9044 0C21 POPE7 161      26.051  41.126  62.320  1.00  0.00           C
ATOM   9046 1C21 POPE7 161      27.011  40.136  61.710  1.00  0.00           C
ATOM   9049 2C21 POPE7 161      27.201  40.356  60.200  1.00  0.00           C
ATOM   9052 3C21 POPE7 161      27.761  41.736  59.840  1.00  0.00           C
ATOM   9055 4C21 POPE7 161      28.311  41.756  58.410  1.00  0.00           C
ATOM   9058 5C21 POPE7 161      28.801  43.146  57.960  1.00  0.00           C
ATOM   9061 6C21 POPE7 161      29.461  43.076  56.580  1.00  0.00           C
ATOM   9064 7C21 POPE7 161      29.851  44.436  56.010  1.00  0.00           C
ATOM   9067 8C21 POPE7 161      30.551  44.326  54.650  1.00  0.00           C
ATOM   9071  C33 POPE7 161      35.261  44.556  69.490  1.00  0.00           C
ATOM   9074  C34 POPE7 161      34.191  43.786  68.680  1.00  0.00           C
ATOM   9077  C35 POPE7 161      34.711  43.276  67.330  1.00  0.00           C
ATOM   9080  C36 POPE7 161      33.641  42.586  66.450  1.00  0.00           C
ATOM   9083  C37 POPE7 161      34.181  42.266  65.050  1.00  0.00           C
ATOM   9086  C38 POPE7 161      33.161  41.626  64.100  1.00  0.00           C
ATOM   9089  C39 POPE7 161      33.621  41.636  62.630  1.00  0.00           C
ATOM   9092 0C31 POPE7 161      34.911  40.846  62.380  1.00  0.00           C
ATOM   9095 1C31 POPE7 161      35.541  41.116  61.000  1.00  0.00           C
ATOM   9098 2C31 POPE7 161      36.901  40.416  60.860  1.00  0.00           C
ATOM   9101 3C31 POPE7 161      37.771  40.946  59.700  1.00  0.00           C
ATOM   9104 4C31 POPE7 161      37.261  40.576  58.300  1.00  0.00           C
ATOM   9107 5C31 POPE7 161      38.241  41.026  57.210  1.00  0.00           C
ATOM   9110 6C31 POPE7 161      37.831  40.686  55.780  1.00  0.00           C
ATOM   9114  NH3 POPE8 162      57.531   9.466  35.130  1.00  0.00           N
ATOM   9118  C12 POPE8 162      56.031   9.616  35.090  1.00  0.00           C
ATOM   9121  C11 POPE8 162      55.451   9.816  33.680  1.00  0.00           C
ATOM   9124  P   POPE8 162      53.141   9.826  32.430  1.00  0.00           P
ATOM   9125  O13 POPE8 162      53.681  10.816  31.480  1.00  0.00           O
ATOM   9126  O14 POPE8 162      52.931   8.446  31.940  1.00  0.00           O
ATOM   9127  O11 POPE8 162      51.691  10.326  32.890  1.00  0.00           O
ATOM   9128  O12 POPE8 162      54.021   9.846  33.760  1.00  0.00           O
ATOM   9129  C1  POPE8 162      51.381  10.486  34.290  1.00  0.00           C
ATOM   9132  C2  POPE8 162      50.831   9.186  34.980  1.00  0.00           C
ATOM   9134  O21 POPE8 162      49.661   9.516  35.760  1.00  0.00           O
ATOM   9135  C21 POPE8 162      49.861  10.226  36.860  1.00  0.00           C
ATOM   9136  O22 POPE8 162      50.871  10.846  37.150  1.00  0.00           O
ATOM   9137  C22 POPE8 162      48.611  10.226  37.750  1.00  0.00           C
ATOM   9140  C3  POPE8 162      51.881   8.356  35.810  1.00  0.00           C
ATOM   9143  O31 POPE8 162      51.211   7.456  36.730  1.00  0.00           O
ATOM   9144  C31 POPE8 162      51.961   6.486  37.270  1.00  0.00           C
ATOM   9145  O32 POPE8 162      53.131   6.276  37.060  1.00  0.00           O
ATOM   9146  C32 POPE8 162      51.111   5.646  38.230  1.00  0.00           C
ATOM   9149  C23 POPE8 162      48.921   9.736  39.190  1.00  0.00           C
ATOM   9152  C24 POPE8 162      48.331  10.626  40.290  1.00  0.00           C
ATOM   9155  C25 POPE8 162      48.861  12.056  40.250  1.00  0.00           C
ATOM   9158  C26 POPE8 162      48.491  12.856  41.500  1.00  0.00           C
ATOM   9161  C27 POPE8 162      49.021  14.296  41.430  1.00  0.00           C
ATOM   9164  C28 POPE8 162      48.721  15.056  42.730  1.00  0.00           C
ATOM   9167  C29 POPE8 162      49.251  16.456  42.740  1.00  0.00           C
ATOM   9169 0C21 POPE8 162      48.901  17.386  43.650  1.00  0.00           C
ATOM   9171 1C21 POPE8 162      47.961  17.156  44.800  1.00  0.00           C
ATOM   9174 2C21 POPE8 162      48.591  17.516  46.160  1.00  0.00           C
ATOM   9177 3C21 POPE8 162      49.781  16.626  46.530  1.00  0.00           C
ATOM   9180 4C21 POPE8 162      50.321  16.856  47.960  1.00  0.00           C
ATOM   9183 5C21 POPE8 162      49.361  16.366  49.050  1.00  0.00           C
ATOM   9186 6C21 POPE8 162      49.911  16.566  50.460  1.00  0.00           C
ATOM   9189 7C21 POPE8 162      48.861  16.256  51.530  1.00  0.00           C
ATOM   9192 8C21 POPE8 162      49.351  16.506  52.960  1.00  0.00           C
ATOM   9196  C33 POPE8 162      51.111   6.186  39.680  1.00  0.00           C
ATOM   9199  C34 POPE8 162      50.111   5.436  40.580  1.00  0.00           C
ATOM   9202  C35 POPE8 162      50.261   5.766  42.070  1.00  0.00           C
ATOM   9205  C36 POPE8 162      49.211   5.086  42.980  1.00  0.00           C
ATOM   9208  C37 POPE8 162      49.301   5.606  44.420  1.00  0.00           C
ATOM   9211  C38 POPE8 162      48.141   5.146  45.330  1.00  0.00           C
ATOM   9214  C39 POPE8 162      48.101   5.936  46.650  1.00  0.00           C
ATOM   9217 0C31 POPE8 162      46.681   6.116  47.210  1.00  0.00           C
ATOM   9220 1C31 POPE8 162      46.641   7.146  48.360  1.00  0.00           C
ATOM   9223 2C31 POPE8 162      45.281   7.846  48.530  1.00  0.00           C
ATOM   9226 3C31 POPE8 162      44.181   6.976  49.130  1.00  0.00           C
ATOM   9229 4C31 POPE8 162      44.401   6.656  50.610  1.00  0.00           C
ATOM   9232 5C31 POPE8 162      43.171   6.006  51.250  1.00  0.00           C
ATOM   9235 6C31 POPE8 162      43.371   5.616  52.720  1.00  0.00           C
ATOM   9239  NH3 POPE9 163      97.401  97.046  76.870  1.00  0.00           N
ATOM   9243  C12 POPE9 163      96.591  96.956  78.150  1.00  0.00           C
ATOM   9246  C11 POPE9 163      95.821  95.626  78.320  1.00  0.00           C
ATOM   9249  P   POPE9 163      93.391  96.136  79.300  1.00  0.00           P
ATOM   9250  O13 POPE9 163      92.561  95.036  78.780  1.00  0.00           O
ATOM   9251  O14 POPE9 163      92.951  96.796  80.560  1.00  0.00           O
ATOM   9252  O11 POPE9 163      93.551  97.286  78.250  1.00  0.00           O
ATOM   9253  O12 POPE9 163      94.911  95.716  79.430  1.00  0.00           O
ATOM   9254  C1  POPE9 163      92.781  97.526  77.080  1.00  0.00           C
ATOM   9257  C2  POPE9 163      93.561  97.066  75.830  1.00  0.00           C
ATOM   9259  O21 POPE9 163      93.461  98.066  74.790  1.00  0.00           O
ATOM   9260  C21 POPE9 163      94.561  98.756  74.560  1.00  0.00           C
ATOM   9261  O22 POPE9 163      95.631  98.606  75.130  1.00  0.00           O
ATOM   9262  C22 POPE9 163      94.291  99.676  73.360  1.00  0.00           C
ATOM   9265  C3  POPE9 163      93.091  95.676  75.310  1.00  0.00           C
ATOM   9268  O31 POPE9 163      94.211  94.956  74.750  1.00  0.00           O
ATOM   9269  C31 POPE9 163      94.121  93.636  74.590  1.00  0.00           C
ATOM   9270  O32 POPE9 163      95.081  92.886  74.620  1.00  0.00           O
ATOM   9271  C32 POPE9 163      92.701  93.116  74.310  1.00  0.00           C
ATOM   9274  C23 POPE9 163      95.601 100.286  72.810  1.00  0.00           C
ATOM   9277  C24 POPE9 163      95.401 100.916  71.430  1.00  0.00           C
ATOM   9280  C25 POPE9 163      96.701 101.176  70.670  1.00  0.00           C
ATOM   9283  C26 POPE9 163      97.371  99.866  70.250  1.00  0.00           C
ATOM   9286  C27 POPE9 163      98.611 100.116  69.380  1.00  0.00           C
ATOM   9289  C28 POPE9 163      99.911  99.786  70.130  1.00  0.00           C
ATOM   9292  C29 POPE9 163     101.101  99.576  69.230  1.00  0.00           C
ATOM   9294 0C21 POPE9 163     101.201  98.646  68.280  1.00  0.00           C
ATOM   9296 1C21 POPE9 163     100.141  97.616  67.930  1.00  0.00           C
ATOM   9299 2C21 POPE9 163     100.681  96.226  67.570  1.00  0.00           C
ATOM   9302 3C21 POPE9 163     100.951  96.046  66.070  1.00  0.00           C
ATOM   9305 4C21 POPE9 163     101.991  97.016  65.520  1.00  0.00           C
ATOM   9308 5C21 POPE9 163     102.351  96.736  64.060  1.00  0.00           C
ATOM   9311 6C21 POPE9 163     103.341  97.786  63.540  1.00  0.00           C
ATOM   9314 7C21 POPE9 163     104.121  97.326  62.310  1.00  0.00           C
ATOM   9317 8C21 POPE9 163     105.201  98.346  61.920  1.00  0.00           C
ATOM   9321  C33 POPE9 163      92.141  93.486  72.920  1.00  0.00           C
ATOM   9324  C34 POPE9 163      90.651  93.116  72.800  1.00  0.00           C
ATOM   9327  C35 POPE9 163      90.391  91.636  72.470  1.00  0.00           C
ATOM   9330  C36 POPE9 163      88.891  91.346  72.350  1.00  0.00           C
ATOM   9333  C37 POPE9 163      88.581  89.916  71.840  1.00  0.00           C
ATOM   9336  C38 POPE9 163      87.091  89.556  71.910  1.00  0.00           C
ATOM   9339  C39 POPE9 163      86.161  90.546  71.180  1.00  0.00           C
ATOM   9342 0C31 POPE9 163      84.681  90.236  71.410  1.00  0.00           C
ATOM   9345 1C31 POPE9 163      83.741  91.326  70.870  1.00  0.00           C
ATOM   9348 2C31 POPE9 163      82.291  91.186  71.390  1.00  0.00           C
ATOM   9351 3C31 POPE9 163      81.701  89.796  71.130  1.00  0.00           C
ATOM   9354 4C31 POPE9 163      80.211  89.676  71.470  1.00  0.00           C
ATOM   9357 5C31 POPE9 163      79.651  88.286  71.140  1.00  0.00           C
ATOM   9360 6C31 POPE9 163      78.151  88.176  71.380  1.00  0.00           C
ATOM   9364  NH3 POPE  164     106.121  11.996  76.120  1.00  0.00           N
ATOM   9368  C12 POPE  164     106.671  12.646  77.360  1.00  0.00           C
ATOM   9371  C11 POPE  164     107.211  14.056  77.080  1.00  0.00           C
ATOM   9374  P   POPE  164     104.971  15.286  76.250  1.00  0.00           P
ATOM   9375  O13 POPE  164     103.761  14.896  77.000  1.00  0.00           O
ATOM   9376  O14 POPE  164     104.951  16.676  75.750  1.00  0.00           O
ATOM   9377  O11 POPE  164     105.211  14.296  75.020  1.00  0.00           O
ATOM   9378  O12 POPE  164     106.221  15.066  77.160  1.00  0.00           O
ATOM   9379  C1  POPE  164     106.171  14.706  74.020  1.00  0.00           C
ATOM   9382  C2  POPE  164     105.531  14.786  72.620  1.00  0.00           C
ATOM   9384  O21 POPE  164     106.491  15.426  71.750  1.00  0.00           O
ATOM   9385  C21 POPE  164     107.281  14.586  71.110  1.00  0.00           C
ATOM   9386  O22 POPE  164     107.261  13.376  71.250  1.00  0.00           O
ATOM   9387  C22 POPE  164     108.231  15.386  70.200  1.00  0.00           C
ATOM   9390  C3  POPE  164     104.181  15.566  72.600  1.00  0.00           C
ATOM   9393  O31 POPE  164     103.561  15.466  71.320  1.00  0.00           O
ATOM   9394  C31 POPE  164     104.041  16.166  70.270  1.00  0.00           C
ATOM   9395  O32 POPE  164     104.111  15.716  69.140  1.00  0.00           O
ATOM   9396  C32 POPE  164     104.551  17.556  70.630  1.00  0.00           C
ATOM   9399  C23 POPE  164     108.491  14.666  68.860  1.00  0.00           C
ATOM   9402  C24 POPE  164     109.371  15.476  67.890  1.00  0.00           C
ATOM   9405  C25 POPE  164     108.881  15.406  66.430  1.00  0.00           C
ATOM   9408  C26 POPE  164     109.101  14.066  65.710  1.00  0.00           C
ATOM   9411  C27 POPE  164     108.231  13.986  64.450  1.00  0.00           C
ATOM   9414  C28 POPE  164     108.311  12.636  63.710  1.00  0.00           C
ATOM   9417  C29 POPE  164     107.251  12.536  62.640  1.00  0.00           C
ATOM   9419 0C21 POPE  164     107.451  12.306  61.330  1.00  0.00           C
ATOM   9421 1C21 POPE  164     108.781  12.046  60.670  1.00  0.00           C
ATOM   9424 2C21 POPE  164     108.621  11.336  59.320  1.00  0.00           C
ATOM   9427 3C21 POPE  164     108.081  12.236  58.190  1.00  0.00           C
ATOM   9430 4C21 POPE  164     106.971  11.566  57.360  1.00  0.00           C
ATOM   9433 5C21 POPE  164     106.801  12.186  55.970  1.00  0.00           C
ATOM   9436 6C21 POPE  164     105.741  11.466  55.120  1.00  0.00           C
ATOM   9439 7C21 POPE  164     105.691  11.956  53.670  1.00  0.00           C
ATOM   9442 8C21 POPE  164     104.611  11.266  52.820  1.00  0.00           C
ATOM   9446  C33 POPE  164     104.821  18.416  69.370  1.00  0.00           C
ATOM   9449  C34 POPE  164     105.811  19.546  69.630  1.00  0.00           C
ATOM   9452  C35 POPE  164     105.881  20.526  68.460  1.00  0.00           C
ATOM   9455  C36 POPE  164     106.881  21.656  68.690  1.00  0.00           C
ATOM   9458  C37 POPE  164     106.781  22.756  67.630  1.00  0.00           C
ATOM   9461  C38 POPE  164     107.671  23.976  67.920  1.00  0.00           C
ATOM   9464  C39 POPE  164     109.081  23.866  67.320  1.00  0.00           C
ATOM   9467 0C31 POPE  164     109.151  24.096  65.800  1.00  0.00           C
ATOM   9470 1C31 POPE  164     110.601  24.186  65.330  1.00  0.00           C
ATOM   9473 2C31 POPE  164     110.781  24.346  63.810  1.00  0.00           C
ATOM   9476 3C31 POPE  164     112.231  24.026  63.410  1.00  0.00           C
ATOM   9479 4C31 POPE  164     112.551  24.156  61.920  1.00  0.00           C
ATOM   9482 5C31 POPE  164     113.811  23.356  61.590  1.00  0.00           C
ATOM   9485 6C31 POPE  164     114.171  23.306  60.110  1.00  0.00           C
ATOM   9489  NH3 POPE  165      77.891  45.346  34.630  1.00  0.00           N
ATOM   9493  C12 POPE  165      78.501  46.616  34.080  1.00  0.00           C
ATOM   9496  C11 POPE  165      77.471  47.746  33.820  1.00  0.00           C
ATOM   9499  P   POPE  165      77.861  50.366  33.350  1.00  0.00           P
ATOM   9500  O13 POPE  165      78.271  51.096  32.140  1.00  0.00           O
ATOM   9501  O14 POPE  165      76.471  50.586  33.840  1.00  0.00           O
ATOM   9502  O11 POPE  165      78.911  50.676  34.500  1.00  0.00           O
ATOM   9503  O12 POPE  165      78.081  48.816  33.110  1.00  0.00           O
ATOM   9504  C1  POPE  165      78.641  50.516  35.900  1.00  0.00           C
ATOM   9507  C2  POPE  165      79.351  51.656  36.690  1.00  0.00           C
ATOM   9509  O21 POPE  165      78.831  51.766  38.030  1.00  0.00           O
ATOM   9510  C21 POPE  165      79.251  50.846  38.880  1.00  0.00           C
ATOM   9511  O22 POPE  165      80.011  49.926  38.610  1.00  0.00           O
ATOM   9512  C22 POPE  165      78.651  51.116  40.260  1.00  0.00           C
ATOM   9515  C3  POPE  165      79.111  52.986  35.920  1.00  0.00           C
ATOM   9518  O31 POPE  165      79.401  54.136  36.740  1.00  0.00           O
ATOM   9519  C31 POPE  165      78.381  54.586  37.450  1.00  0.00           C
ATOM   9520  O32 POPE  165      77.221  54.226  37.370  1.00  0.00           O
ATOM   9521  C32 POPE  165      78.891  55.666  38.410  1.00  0.00           C
ATOM   9524  C23 POPE  165      79.751  51.426  41.290  1.00  0.00           C
ATOM   9527  C24 POPE  165      79.231  51.476  42.730  1.00  0.00           C
ATOM   9530  C25 POPE  165      80.371  51.656  43.730  1.00  0.00           C
ATOM   9533  C26 POPE  165      79.931  51.766  45.190  1.00  0.00           C
ATOM   9536  C27 POPE  165      81.111  51.656  46.170  1.00  0.00           C
ATOM   9539  C28 POPE  165      80.741  51.866  47.650  1.00  0.00           C
ATOM   9542  C29 POPE  165      80.431  53.306  47.960  1.00  0.00           C
ATOM   9544 0C21 POPE  165      79.591  53.756  48.910  1.00  0.00           C
ATOM   9546 1C21 POPE  165      78.821  52.926  49.910  1.00  0.00           C
ATOM   9549 2C21 POPE  165      78.981  53.466  51.340  1.00  0.00           C
ATOM   9552 3C21 POPE  165      78.121  52.716  52.350  1.00  0.00           C
ATOM   9555 4C21 POPE  165      78.161  53.356  53.740  1.00  0.00           C
ATOM   9558 5C21 POPE  165      77.151  52.746  54.720  1.00  0.00           C
ATOM   9561 6C21 POPE  165      77.421  51.266  54.990  1.00  0.00           C
ATOM   9564 7C21 POPE  165      76.511  50.686  56.080  1.00  0.00           C
ATOM   9567 8C21 POPE  165      76.811  49.216  56.330  1.00  0.00           C
ATOM   9571  C33 POPE  165      77.831  56.086  39.450  1.00  0.00           C
ATOM   9574  C34 POPE  165      77.891  55.296  40.770  1.00  0.00           C
ATOM   9577  C35 POPE  165      79.141  55.626  41.600  1.00  0.00           C
ATOM   9580  C36 POPE  165      78.901  55.476  43.110  1.00  0.00           C
ATOM   9583  C37 POPE  165      80.131  55.906  43.940  1.00  0.00           C
ATOM   9586  C38 POPE  165      79.791  56.306  45.380  1.00  0.00           C
ATOM   9589  C39 POPE  165      78.921  57.566  45.470  1.00  0.00           C
ATOM   9592 0C31 POPE  165      78.961  58.236  46.850  1.00  0.00           C
ATOM   9595 1C31 POPE  165      80.141  59.216  46.990  1.00  0.00           C
ATOM   9598 2C31 POPE  165      80.231  59.826  48.390  1.00  0.00           C
ATOM   9601 3C31 POPE  165      81.281  60.946  48.470  1.00  0.00           C
ATOM   9604 4C31 POPE  165      81.271  61.646  49.840  1.00  0.00           C
ATOM   9607 5C31 POPE  165      82.361  62.706  49.960  1.00  0.00           C
ATOM   9610 6C31 POPE  165      82.271  63.496  51.270  1.00  0.00           C
ATOM   9614  NH3 POPE  166      50.451 117.826  34.540  1.00  0.00           N
ATOM   9618  C12 POPE  166      51.811 118.316  34.120  1.00  0.00           C
ATOM   9621  C11 POPE  166      52.401 119.396  35.060  1.00  0.00           C
ATOM   9624  P   POPE  166      51.271 121.766  34.770  1.00  0.00           P
ATOM   9625  O13 POPE  166      52.441 122.046  33.910  1.00  0.00           O
ATOM   9626  O14 POPE  166      49.931 121.736  34.150  1.00  0.00           O
ATOM   9627  O11 POPE  166      51.331 122.766  36.010  1.00  0.00           O
ATOM   9628  O12 POPE  166      51.431 120.346  35.530  1.00  0.00           O
ATOM   9629  C1  POPE  166      50.841 122.276  37.260  1.00  0.00           C
ATOM   9632  C2  POPE  166      50.891 123.296  38.440  1.00  0.00           C
ATOM   9634  O21 POPE  166      50.271 122.796  39.640  1.00  0.00           O
ATOM   9635  C21 POPE  166      50.721 121.696  40.190  1.00  0.00           C
ATOM   9636  O22 POPE  166      51.551 120.926  39.720  1.00  0.00           O
ATOM   9637  C22 POPE  166      50.021 121.486  41.530  1.00  0.00           C
ATOM   9640  C3  POPE  166      50.201 124.616  38.030  1.00  0.00           C
ATOM   9643  O31 POPE  166      49.641 125.326  39.160  1.00  0.00           O
ATOM   9644  C31 POPE  166      50.501 126.106  39.810  1.00  0.00           C
ATOM   9645  O32 POPE  166      51.691 126.196  39.550  1.00  0.00           O
ATOM   9646  C32 POPE  166      49.751 126.936  40.860  1.00  0.00           C
ATOM   9649  C23 POPE  166      50.481 122.476  42.630  1.00  0.00           C
ATOM   9652  C24 POPE  166      50.041 122.036  44.040  1.00  0.00           C
ATOM   9655  C25 POPE  166      50.321 123.076  45.140  1.00  0.00           C
ATOM   9658  C26 POPE  166      51.811 123.186  45.520  1.00  0.00           C
ATOM   9661  C27 POPE  166      52.161 124.516  46.210  1.00  0.00           C
ATOM   9664  C28 POPE  166      53.671 124.646  46.460  1.00  0.00           C
ATOM   9667  C29 POPE  166      54.121 126.056  46.700  1.00  0.00           C
ATOM   9669 0C21 POPE  166      54.691 126.546  47.820  1.00  0.00           C
ATOM   9671 1C21 POPE  166      54.951 125.806  49.110  1.00  0.00           C
ATOM   9674 2C21 POPE  166      55.161 126.796  50.270  1.00  0.00           C
ATOM   9677 3C21 POPE  166      55.661 126.126  51.560  1.00  0.00           C
ATOM   9680 4C21 POPE  166      55.911 127.146  52.670  1.00  0.00           C
ATOM   9683 5C21 POPE  166      56.751 126.596  53.830  1.00  0.00           C
ATOM   9686 6C21 POPE  166      56.071 125.476  54.630  1.00  0.00           C
ATOM   9689 7C21 POPE  166      56.931 125.006  55.800  1.00  0.00           C
ATOM   9692 8C21 POPE  166      56.231 123.986  56.700  1.00  0.00           C
ATOM   9696  C33 POPE  166      50.641 127.636  41.920  1.00  0.00           C
ATOM   9699  C34 POPE  166      49.901 128.796  42.610  1.00  0.00           C
ATOM   9702  C35 POPE  166      50.681 129.436  43.770  1.00  0.00           C
ATOM   9705  C36 POPE  166      50.781 128.546  45.020  1.00  0.00           C
ATOM   9708  C37 POPE  166      51.331 129.306  46.230  1.00  0.00           C
ATOM   9711  C38 POPE  166      51.411 128.436  47.490  1.00  0.00           C
ATOM   9714  C39 POPE  166      50.821 129.106  48.740  1.00  0.00           C
ATOM   9717 0C31 POPE  166      49.291 129.196  48.720  1.00  0.00           C
ATOM   9720 1C31 POPE  166      48.731 129.788  50.020  1.00  0.00           C
ATOM   9723 2C31 POPE  166      47.201 129.768  50.090  1.00  0.00           C
ATOM   9726 3C31 POPE  166      46.681 130.138  51.490  1.00  0.00           C
ATOM   9729 4C31 POPE  166      47.061 131.548  51.940  1.00  0.00           C
ATOM   9732 5C31 POPE  166      46.651 131.838  53.390  1.00  0.00           C
ATOM   9735 6C31 POPE  166      47.011 133.268  53.810  1.00  0.00           C
ATOM   9739  NH3 POPE  167      45.641  56.026  75.620  1.00  0.00           N
ATOM   9743  C12 POPE  167      44.901  55.596  76.850  1.00  0.00           C
ATOM   9746  C11 POPE  167      43.871  54.516  76.490  1.00  0.00           C
ATOM   9749  P   POPE  167      42.831  52.386  77.540  1.00  0.00           P
ATOM   9750  O13 POPE  167      44.001  51.476  77.700  1.00  0.00           O
ATOM   9751  O14 POPE  167      41.631  52.086  78.360  1.00  0.00           O
ATOM   9752  O11 POPE  167      42.391  52.316  76.040  1.00  0.00           O
ATOM   9753  O12 POPE  167      43.301  53.906  77.660  1.00  0.00           O
ATOM   9754  C1  POPE  167      41.171  52.946  75.600  1.00  0.00           C
ATOM   9757  C2  POPE  167      40.891  52.466  74.170  1.00  0.00           C
ATOM   9759  O21 POPE  167      39.631  52.946  73.650  1.00  0.00           O
ATOM   9760  C21 POPE  167      39.651  54.176  73.180  1.00  0.00           C
ATOM   9761  O22 POPE  167      40.581  54.966  73.300  1.00  0.00           O
ATOM   9762  C22 POPE  167      38.311  54.496  72.500  1.00  0.00           C
ATOM   9765  C3  POPE  167      40.881  50.926  74.180  1.00  0.00           C
ATOM   9768  O31 POPE  167      40.681  50.376  72.870  1.00  0.00           O
ATOM   9769  C31 POPE  167      41.741  50.336  72.100  1.00  0.00           C
ATOM   9770  O32 POPE  167      42.861  50.716  72.390  1.00  0.00           O
ATOM   9771  C32 POPE  167      41.311  49.726  70.770  1.00  0.00           C
ATOM   9774  C23 POPE  167      38.341  55.726  71.560  1.00  0.00           C
ATOM   9777  C24 POPE  167      37.971  55.406  70.100  1.00  0.00           C
ATOM   9780  C25 POPE  167      39.001  54.546  69.350  1.00  0.00           C
ATOM   9783  C26 POPE  167      38.611  54.346  67.870  1.00  0.00           C
ATOM   9786  C27 POPE  167      39.531  53.376  67.120  1.00  0.00           C
ATOM   9789  C28 POPE  167      39.091  53.176  65.660  1.00  0.00           C
ATOM   9792  C29 POPE  167      39.791  52.016  65.000  1.00  0.00           C
ATOM   9794 0C21 POPE  167      40.291  51.986  63.750  1.00  0.00           C
ATOM   9796 1C21 POPE  167      40.191  53.096  62.730  1.00  0.00           C
ATOM   9799 2C21 POPE  167      40.341  52.596  61.270  1.00  0.00           C
ATOM   9802 3C21 POPE  167      41.751  52.076  60.910  1.00  0.00           C
ATOM   9805 4C21 POPE  167      41.871  51.676  59.430  1.00  0.00           C
ATOM   9808 5C21 POPE  167      41.971  52.876  58.470  1.00  0.00           C
ATOM   9811 6C21 POPE  167      43.401  53.406  58.320  1.00  0.00           C
ATOM   9814 7C21 POPE  167      43.501  54.616  57.390  1.00  0.00           C
ATOM   9817 8C21 POPE  167      44.931  55.106  57.190  1.00  0.00           C
ATOM   9821  C33 POPE  167      39.901  50.196  70.340  1.00  0.00           C
ATOM   9824  C34 POPE  167      39.391  49.396  69.140  1.00  0.00           C
ATOM   9827  C35 POPE  167      37.861  49.386  69.010  1.00  0.00           C
ATOM   9830  C36 POPE  167      37.291  50.646  68.370  1.00  0.00           C
ATOM   9833  C37 POPE  167      35.761  50.616  68.210  1.00  0.00           C
ATOM   9836  C38 POPE  167      35.201  49.376  67.490  1.00  0.00           C
ATOM   9839  C39 POPE  167      35.691  49.196  66.040  1.00  0.00           C
ATOM   9842 0C31 POPE  167      35.061  50.206  65.070  1.00  0.00           C
ATOM   9845 1C31 POPE  167      35.401  49.916  63.600  1.00  0.00           C
ATOM   9848 2C31 POPE  167      34.571  50.786  62.640  1.00  0.00           C
ATOM   9851 3C31 POPE  167      34.861  50.576  61.150  1.00  0.00           C
ATOM   9854 4C31 POPE  167      36.321  50.856  60.770  1.00  0.00           C
ATOM   9857 5C31 POPE  167      36.531  50.886  59.260  1.00  0.00           C
ATOM   9860 6C31 POPE  167      37.951  51.276  58.850  1.00  0.00           C
ATOM   9864  NH3 POPE  168      12.671  70.616  71.880  1.00  0.00           N
ATOM   9868  C12 POPE  168      12.591  72.096  72.130  1.00  0.00           C
ATOM   9871  C11 POPE  168      13.721  72.886  71.470  1.00  0.00           C
ATOM   9874  P   POPE  168      14.321  75.056  72.900  1.00  0.00           P
ATOM   9875  O13 POPE  168      13.361  75.656  73.830  1.00  0.00           O
ATOM   9876  O14 POPE  168      15.411  74.226  73.460  1.00  0.00           O
ATOM   9877  O11 POPE  168      15.001  76.216  72.040  1.00  0.00           O
ATOM   9878  O12 POPE  168      13.521  74.246  71.810  1.00  0.00           O
ATOM   9879  C1  POPE  168      14.231  77.326  71.530  1.00  0.00           C
ATOM   9882  C2  POPE  168      14.321  77.376  69.980  1.00  0.00           C
ATOM   9884  O21 POPE  168      14.161  78.726  69.490  1.00  0.00           O
ATOM   9885  C21 POPE  168      13.571  78.916  68.310  1.00  0.00           C
ATOM   9886  O22 POPE  168      12.491  78.476  67.950  1.00  0.00           O
ATOM   9887  C22 POPE  168      14.511  79.666  67.370  1.00  0.00           C
ATOM   9890  C3  POPE  168      13.491  76.236  69.300  1.00  0.00           C
ATOM   9893  O31 POPE  168      13.801  76.026  67.920  1.00  0.00           O
ATOM   9894  C31 POPE  168      14.981  75.486  67.670  1.00  0.00           C
ATOM   9895  O32 POPE  168      15.871  75.306  68.480  1.00  0.00           O
ATOM   9896  C32 POPE  168      15.021  75.066  66.210  1.00  0.00           C
ATOM   9899  C23 POPE  168      14.121  79.466  65.890  1.00  0.00           C
ATOM   9902  C24 POPE  168      15.291  79.656  64.920  1.00  0.00           C
ATOM   9905  C25 POPE  168      14.861  79.526  63.450  1.00  0.00           C
ATOM   9908  C26 POPE  168      16.041  79.846  62.520  1.00  0.00           C
ATOM   9911  C27 POPE  168      15.721  79.756  61.020  1.00  0.00           C
ATOM   9914  C28 POPE  168      16.941  80.036  60.110  1.00  0.00           C
ATOM   9917  C29 POPE  168      17.451  81.456  60.250  1.00  0.00           C
ATOM   9919 0C21 POPE  168      17.651  82.346  59.260  1.00  0.00           C
ATOM   9921 1C21 POPE  168      17.431  82.116  57.790  1.00  0.00           C
ATOM   9924 2C21 POPE  168      18.441  82.856  56.890  1.00  0.00           C
ATOM   9927 3C21 POPE  168      19.891  82.376  57.060  1.00  0.00           C
ATOM   9930 4C21 POPE  168      20.861  82.926  56.000  1.00  0.00           C
ATOM   9933 5C21 POPE  168      20.841  84.466  55.890  1.00  0.00           C
ATOM   9936 6C21 POPE  168      21.941  85.006  54.970  1.00  0.00           C
ATOM   9939 7C21 POPE  168      21.741  86.486  54.640  1.00  0.00           C
ATOM   9942 8C21 POPE  168      22.841  87.076  53.750  1.00  0.00           C
ATOM   9946  C33 POPE  168      16.451  75.136  65.640  1.00  0.00           C
ATOM   9949  C34 POPE  168      16.591  74.346  64.340  1.00  0.00           C
ATOM   9952  C35 POPE  168      17.961  74.566  63.700  1.00  0.00           C
ATOM   9955  C36 POPE  168      18.251  73.596  62.560  1.00  0.00           C
ATOM   9958  C37 POPE  168      19.541  73.936  61.800  1.00  0.00           C
ATOM   9961  C38 POPE  168      20.221  72.686  61.220  1.00  0.00           C
ATOM   9964  C39 POPE  168      21.041  72.996  59.960  1.00  0.00           C
ATOM   9967 0C31 POPE  168      20.161  73.046  58.710  1.00  0.00           C
ATOM   9970 1C31 POPE  168      20.941  73.336  57.430  1.00  0.00           C
ATOM   9973 2C31 POPE  168      20.161  72.926  56.180  1.00  0.00           C
ATOM   9976 3C31 POPE  168      20.991  73.046  54.890  1.00  0.00           C
ATOM   9979 4C31 POPE  168      20.371  72.276  53.720  1.00  0.00           C
ATOM   9982 5C31 POPE  168      18.981  72.796  53.310  1.00  0.00           C
ATOM   9985 6C31 POPE  168      18.391  72.066  52.100  1.00  0.00           C
ATOM   9989  NH3 POPE  169      24.461  97.906  32.790  1.00  0.00           N
ATOM   9993  C12 POPE  169      25.941  97.946  32.480  1.00  0.00           C
ATOM   9996  C11 POPE  169      26.481  99.386  32.320  1.00  0.00           C
ATOM   9999  P   POPE  169      25.381 101.116  33.930  1.00  0.00           P
ATOM  10000  O13 POPE  169      25.481 102.246  32.980  1.00  0.00           O
ATOM  10001  O14 POPE  169      24.171 100.266  33.970  1.00  0.00           O
ATOM  10002  O11 POPE  169      25.731 101.626  35.390  1.00  0.00           O
ATOM  10003  O12 POPE  169      26.551 100.116  33.560  1.00  0.00           O
ATOM  10004  C1  POPE  169      26.411 100.806  36.340  1.00  0.00           C
ATOM  10007  C2  POPE  169      27.171 101.636  37.420  1.00  0.00           C
ATOM  10009  O21 POPE  169      27.841 100.696  38.270  1.00  0.00           O
ATOM  10010  C21 POPE  169      29.121 100.916  38.530  1.00  0.00           C
ATOM  10011  O22 POPE  169      29.751 101.916  38.240  1.00  0.00           O
ATOM  10012  C22 POPE  169      29.671  99.706  39.290  1.00  0.00           C
ATOM  10015  C3  POPE  169      26.251 102.556  38.260  1.00  0.00           C
ATOM  10018  O31 POPE  169      25.071 101.926  38.770  1.00  0.00           O
ATOM  10019  C31 POPE  169      24.901 101.236  39.890  1.00  0.00           C
ATOM  10020  O32 POPE  169      23.881 100.616  40.150  1.00  0.00           O
ATOM  10021  C32 POPE  169      26.031 101.326  40.920  1.00  0.00           C
ATOM  10024  C23 POPE  169      30.021  99.986  40.770  1.00  0.00           C
ATOM  10027  C24 POPE  169      30.181  98.676  41.560  1.00  0.00           C
ATOM  10030  C25 POPE  169      31.001  98.786  42.860  1.00  0.00           C
ATOM  10033  C26 POPE  169      30.331  99.616  43.970  1.00  0.00           C
ATOM  10036  C27 POPE  169      31.141  99.516  45.280  1.00  0.00           C
ATOM  10039  C28 POPE  169      30.531 100.296  46.460  1.00  0.00           C
ATOM  10042  C29 POPE  169      30.761 101.776  46.360  1.00  0.00           C
ATOM  10044 0C21 POPE  169      31.141 102.596  47.370  1.00  0.00           C
ATOM  10046 1C21 POPE  169      31.321 102.196  48.810  1.00  0.00           C
ATOM  10049 2C21 POPE  169      32.801 102.086  49.250  1.00  0.00           C
ATOM  10052 3C21 POPE  169      33.491 103.436  49.440  1.00  0.00           C
ATOM  10055 4C21 POPE  169      34.781 103.326  50.270  1.00  0.00           C
ATOM  10058 5C21 POPE  169      35.291 104.686  50.760  1.00  0.00           C
ATOM  10061 6C21 POPE  169      36.451 104.586  51.760  1.00  0.00           C
ATOM  10064 7C21 POPE  169      36.751 105.936  52.430  1.00  0.00           C
ATOM  10067 8C21 POPE  169      37.851 105.856  53.490  1.00  0.00           C
ATOM  10071  C33 POPE  169      25.421 101.196  42.340  1.00  0.00           C
ATOM  10074  C34 POPE  169      26.461 101.266  43.470  1.00  0.00           C
ATOM  10077  C35 POPE  169      25.781 101.416  44.840  1.00  0.00           C
ATOM  10080  C36 POPE  169      26.771 101.296  46.010  1.00  0.00           C
ATOM  10083  C37 POPE  169      26.141 101.666  47.360  1.00  0.00           C
ATOM  10086  C38 POPE  169      27.131 101.476  48.510  1.00  0.00           C
ATOM  10089  C39 POPE  169      26.831 102.346  49.740  1.00  0.00           C
ATOM  10092 0C31 POPE  169      26.351 101.566  50.970  1.00  0.00           C
ATOM  10095 1C31 POPE  169      26.301 102.476  52.210  1.00  0.00           C
ATOM  10098 2C31 POPE  169      25.741 101.796  53.470  1.00  0.00           C
ATOM  10101 3C31 POPE  169      25.871 102.666  54.730  1.00  0.00           C
ATOM  10104 4C31 POPE  169      25.301 104.086  54.570  1.00  0.00           C
ATOM  10107 5C31 POPE  169      25.291 104.896  55.870  1.00  0.00           C
ATOM  10110 6C31 POPE  169      24.781 106.316  55.680  1.00  0.00           C
ATOM  10114  NH3 POPE  170     102.821  44.166  75.900  1.00  0.00           N
ATOM  10118  C12 POPE  170     101.431  44.056  76.470  1.00  0.00           C
ATOM  10121  C11 POPE  170     100.901  42.616  76.500  1.00  0.00           C
ATOM  10124  P   POPE  170      98.591  41.386  76.760  1.00  0.00           P
ATOM  10125  O13 POPE  170      99.411  40.226  76.420  1.00  0.00           O
ATOM  10126  O14 POPE  170      97.791  41.266  77.990  1.00  0.00           O
ATOM  10127  O11 POPE  170      97.641  41.736  75.560  1.00  0.00           O
ATOM  10128  O12 POPE  170      99.531  42.646  76.930  1.00  0.00           O
ATOM  10129  C1  POPE  170      98.181  42.336  74.390  1.00  0.00           C
ATOM  10132  C2  POPE  170      97.271  42.046  73.190  1.00  0.00           C
ATOM  10134  O21 POPE  170      98.021  42.336  72.010  1.00  0.00           O
ATOM  10135  C21 POPE  170      97.651  43.086  71.000  1.00  0.00           C
ATOM  10136  O22 POPE  170      96.691  43.816  70.890  1.00  0.00           O
ATOM  10137  C22 POPE  170      98.731  42.876  69.920  1.00  0.00           C
ATOM  10140  C3  POPE  170      95.861  42.676  73.370  1.00  0.00           C
ATOM  10143  O31 POPE  170      94.991  42.216  72.320  1.00  0.00           O
ATOM  10144  C31 POPE  170      93.791  42.776  72.370  1.00  0.00           C
ATOM  10145  O32 POPE  170      93.341  43.426  73.310  1.00  0.00           O
ATOM  10146  C32 POPE  170      93.051  42.446  71.070  1.00  0.00           C
ATOM  10149  C23 POPE  170      98.151  42.456  68.550  1.00  0.00           C
ATOM  10152  C24 POPE  170      99.031  41.446  67.810  1.00  0.00           C
ATOM  10155  C25 POPE  170      98.491  41.166  66.400  1.00  0.00           C
ATOM  10158  C26 POPE  170      99.351  40.186  65.600  1.00  0.00           C
ATOM  10161  C27 POPE  170      98.801  39.936  64.190  1.00  0.00           C
ATOM  10164  C28 POPE  170      99.491  38.766  63.450  1.00  0.00           C
ATOM  10167  C29 POPE  170     100.941  39.076  63.150  1.00  0.00           C
ATOM  10169 0C21 POPE  170     101.691  38.506  62.190  1.00  0.00           C
ATOM  10171 1C21 POPE  170     101.271  37.426  61.220  1.00  0.00           C
ATOM  10174 2C21 POPE  170     101.461  37.866  59.750  1.00  0.00           C
ATOM  10177 3C21 POPE  170     102.931  38.156  59.380  1.00  0.00           C
ATOM  10180 4C21 POPE  170     103.511  37.206  58.320  1.00  0.00           C
ATOM  10183 5C21 POPE  170     105.011  37.436  58.140  1.00  0.00           C
ATOM  10186 6C21 POPE  170     105.641  36.546  57.060  1.00  0.00           C
ATOM  10189 7C21 POPE  170     107.161  36.706  57.000  1.00  0.00           C
ATOM  10192 8C21 POPE  170     107.821  35.916  55.860  1.00  0.00           C
ATOM  10196  C33 POPE  170      92.761  43.716  70.240  1.00  0.00           C
ATOM  10199  C34 POPE  170      91.881  43.426  69.020  1.00  0.00           C
ATOM  10202  C35 POPE  170      92.661  43.196  67.720  1.00  0.00           C
ATOM  10205  C36 POPE  170      91.721  42.966  66.540  1.00  0.00           C
ATOM  10208  C37 POPE  170      92.421  43.086  65.190  1.00  0.00           C
ATOM  10211  C38 POPE  170      91.491  43.536  64.050  1.00  0.00           C
ATOM  10214  C39 POPE  170      91.241  45.056  63.990  1.00  0.00           C
ATOM  10217 0C31 POPE  170      90.101  45.606  64.870  1.00  0.00           C
ATOM  10220 1C31 POPE  170      89.601  46.966  64.350  1.00  0.00           C
ATOM  10223 2C31 POPE  170      88.511  47.626  65.200  1.00  0.00           C
ATOM  10226 3C31 POPE  170      87.761  48.736  64.450  1.00  0.00           C
ATOM  10229 4C31 POPE  170      88.641  49.906  63.980  1.00  0.00           C
ATOM  10232 5C31 POPE  170      87.921  50.836  62.990  1.00  0.00           C
ATOM  10235 6C31 POPE  170      88.791  52.016  62.530  1.00  0.00           C
ATOM  10239  NH3 POPE  171      66.821  84.816  76.240  1.00  0.00           N
ATOM  10243  C12 POPE  171      66.651  84.156  77.590  1.00  0.00           C
ATOM  10246  C11 POPE  171      67.911  83.396  78.040  1.00  0.00           C
ATOM  10249  P   POPE  171      67.151  81.246  79.300  1.00  0.00           P
ATOM  10250  O13 POPE  171      68.231  80.446  78.690  1.00  0.00           O
ATOM  10251  O14 POPE  171      66.681  80.836  80.640  1.00  0.00           O
ATOM  10252  O11 POPE  171      65.901  81.316  78.330  1.00  0.00           O
ATOM  10253  O12 POPE  171      67.651  82.756  79.300  1.00  0.00           O
ATOM  10254  C1  POPE  171      65.271  80.126  77.840  1.00  0.00           C
ATOM  10257  C2  POPE  171      64.771  80.316  76.380  1.00  0.00           C
ATOM  10259  O21 POPE  171      64.901  79.086  75.650  1.00  0.00           O
ATOM  10260  C21 POPE  171      63.821  78.336  75.640  1.00  0.00           C
ATOM  10261  O22 POPE  171      62.861  78.456  76.390  1.00  0.00           O
ATOM  10262  C22 POPE  171      63.831  77.436  74.410  1.00  0.00           C
ATOM  10265  C3  POPE  171      65.621  81.376  75.650  1.00  0.00           C
ATOM  10268  O31 POPE  171      65.551  81.246  74.210  1.00  0.00           O
ATOM  10269  C31 POPE  171      66.301  82.156  73.610  1.00  0.00           C
ATOM  10270  O32 POPE  171      66.861  83.096  74.160  1.00  0.00           O
ATOM  10271  C32 POPE  171      66.551  81.706  72.180  1.00  0.00           C
ATOM  10274  C23 POPE  171      63.291  78.136  73.140  1.00  0.00           C
ATOM  10277  C24 POPE  171      63.461  77.256  71.890  1.00  0.00           C
ATOM  10280  C25 POPE  171      62.801  75.866  71.980  1.00  0.00           C
ATOM  10283  C26 POPE  171      62.981  75.026  70.710  1.00  0.00           C
ATOM  10286  C27 POPE  171      62.611  73.546  70.890  1.00  0.00           C
ATOM  10289  C28 POPE  171      62.851  72.706  69.620  1.00  0.00           C
ATOM  10292  C29 POPE  171      61.751  72.876  68.590  1.00  0.00           C
ATOM  10294 0C21 POPE  171      61.511  72.056  67.560  1.00  0.00           C
ATOM  10296 1C21 POPE  171      62.341  70.866  67.160  1.00  0.00           C
ATOM  10299 2C21 POPE  171      61.971  69.516  67.820  1.00  0.00           C
ATOM  10302 3C21 POPE  171      60.611  68.916  67.440  1.00  0.00           C
ATOM  10305 4C21 POPE  171      60.451  67.446  67.880  1.00  0.00           C
ATOM  10308 5C21 POPE  171      61.441  66.496  67.190  1.00  0.00           C
ATOM  10311 6C21 POPE  171      61.301  65.006  67.530  1.00  0.00           C
ATOM  10314 7C21 POPE  171      62.471  64.176  66.970  1.00  0.00           C
ATOM  10317 8C21 POPE  171      62.261  62.666  67.080  1.00  0.00           C
ATOM  10321  C33 POPE  171      67.851  80.866  72.170  1.00  0.00           C
ATOM  10324  C34 POPE  171      68.351  80.496  70.770  1.00  0.00           C
ATOM  10327  C35 POPE  171      68.701  81.736  69.940  1.00  0.00           C
ATOM  10330  C36 POPE  171      69.391  81.386  68.620  1.00  0.00           C
ATOM  10333  C37 POPE  171      69.021  82.386  67.530  1.00  0.00           C
ATOM  10336  C38 POPE  171      69.521  82.026  66.130  1.00  0.00           C
ATOM  10339  C39 POPE  171      68.521  82.526  65.080  1.00  0.00           C
ATOM  10342 0C31 POPE  171      68.861  82.096  63.650  1.00  0.00           C
ATOM  10345 1C31 POPE  171      67.631  82.136  62.750  1.00  0.00           C
ATOM  10348 2C31 POPE  171      67.881  81.626  61.320  1.00  0.00           C
ATOM  10351 3C31 POPE  171      66.561  81.446  60.570  1.00  0.00           C
ATOM  10354 4C31 POPE  171      66.731  81.266  59.060  1.00  0.00           C
ATOM  10357 5C31 POPE  171      65.381  81.156  58.340  1.00  0.00           C
ATOM  10360 6C31 POPE  171      65.491  81.146  56.810  1.00  0.00           C
ATOM  10364  NH3 POPE  172      15.931  54.056  34.650  1.00  0.00           N
ATOM  10368  C12 POPE  172      15.431  52.846  33.900  1.00  0.00           C
ATOM  10371  C11 POPE  172      14.061  52.396  34.430  1.00  0.00           C
ATOM  10374  P   POPE  172      11.591  53.156  34.700  1.00  0.00           P
ATOM  10375  O13 POPE  172      10.661  53.456  33.600  1.00  0.00           O
ATOM  10376  O14 POPE  172      11.551  51.776  35.230  1.00  0.00           O
ATOM  10377  O11 POPE  172      11.361  54.176  35.900  1.00  0.00           O
ATOM  10378  O12 POPE  172      13.101  53.446  34.290  1.00  0.00           O
ATOM  10379  C1  POPE  172      10.201  54.116  36.740  1.00  0.00           C
ATOM  10382  C2  POPE  172       9.201  55.316  36.520  1.00  0.00           C
ATOM  10384  O21 POPE  172       9.411  56.396  37.460  1.00  0.00           O
ATOM  10385  C21 POPE  172       9.141  56.226  38.740  1.00  0.00           C
ATOM  10386  O22 POPE  172       8.801  55.196  39.270  1.00  0.00           O
ATOM  10387  C22 POPE  172       9.371  57.566  39.460  1.00  0.00           C
ATOM  10390  C3  POPE  172       7.711  54.846  36.470  1.00  0.00           C
ATOM  10393  O31 POPE  172       6.771  55.926  36.200  1.00  0.00           O
ATOM  10394  C31 POPE  172       5.931  56.246  37.180  1.00  0.00           C
ATOM  10395  O32 POPE  172       5.841  55.656  38.250  1.00  0.00           O
ATOM  10396  C32 POPE  172       5.021  57.426  36.790  1.00  0.00           C
ATOM  10399  C23 POPE  172       8.401  57.886  40.640  1.00  0.00           C
ATOM  10402  C24 POPE  172       8.791  57.266  42.000  1.00  0.00           C
ATOM  10405  C25 POPE  172       8.311  58.106  43.200  1.00  0.00           C
ATOM  10408  C26 POPE  172       8.511  57.436  44.580  1.00  0.00           C
ATOM  10411  C27 POPE  172       8.061  58.316  45.780  1.00  0.00           C
ATOM  10414  C28 POPE  172       7.551  57.526  47.010  1.00  0.00           C
ATOM  10417  C29 POPE  172       8.541  56.626  47.700  1.00  0.00           C
ATOM  10419 0C21 POPE  172       8.781  56.566  49.020  1.00  0.00           C
ATOM  10421 1C21 POPE  172       8.151  57.416  50.100  1.00  0.00           C
ATOM  10424 2C21 POPE  172       6.851  56.796  50.660  1.00  0.00           C
ATOM  10427 3C21 POPE  172       6.371  57.466  51.950  1.00  0.00           C
ATOM  10430 4C21 POPE  172       5.151  56.766  52.570  1.00  0.00           C
ATOM  10433 5C21 POPE  172       4.891  57.176  54.020  1.00  0.00           C
ATOM  10436 6C21 POPE  172       3.701  56.436  54.650  1.00  0.00           C
ATOM  10439 7C21 POPE  172       3.541  56.736  56.150  1.00  0.00           C
ATOM  10442 8C21 POPE  172       2.361  56.026  56.810  1.00  0.00           C
ATOM  10446  C33 POPE  172       4.821  58.456  37.950  1.00  0.00           C
ATOM  10449  C34 POPE  172       3.351  58.776  38.320  1.00  0.00           C
ATOM  10452  C35 POPE  172       3.261  59.806  39.470  1.00  0.00           C
ATOM  10455  C36 POPE  172       1.871  59.976  40.130  1.00  0.00           C
ATOM  10458  C37 POPE  172       1.951  60.976  41.290  1.00  0.00           C
ATOM  10461  C38 POPE  172       0.671  61.286  42.090  1.00  0.00           C
ATOM  10464  C39 POPE  172      -0.179  60.086  42.520  1.00  0.00           C
ATOM  10467 0C31 POPE  172      -1.171  60.476  43.630  1.00  0.00           C
ATOM  10470 1C31 POPE  172      -2.231  59.416  43.910  1.00  0.00           C
ATOM  10473 2C31 POPE  172      -3.041  59.706  45.190  1.00  0.00           C
ATOM  10476 3C31 POPE  172      -4.161  58.686  45.420  1.00  0.00           C
ATOM  10479 4C31 POPE  172      -4.681  58.646  46.870  1.00  0.00           C
ATOM  10482 5C31 POPE  172      -5.801  57.616  47.040  1.00  0.00           C
ATOM  10485 6C31 POPE  172      -6.121  57.296  48.500  1.00  0.00           C
ATOM  10489  NH3 POPE  173     116.951  70.376  33.950  1.00  0.00           N
ATOM  10493  C12 POPE  173     118.301  69.926  33.480  1.00  0.00           C
ATOM  10496  C11 POPE  173     118.911  70.876  32.430  1.00  0.00           C
ATOM  10499  P   POPE  173     121.511  70.866  32.960  1.00  0.00           P
ATOM  10500  O13 POPE  173     121.911  69.696  33.760  1.00  0.00           O
ATOM  10501  O14 POPE  173     122.561  71.356  32.030  1.00  0.00           O
ATOM  10502  O11 POPE  173     120.981  72.036  33.870  1.00  0.00           O
ATOM  10503  O12 POPE  173     120.241  70.476  32.110  1.00  0.00           O
ATOM  10504  C1  POPE  173     121.841  72.716  34.780  1.00  0.00           C
ATOM  10507  C2  POPE  173     121.761  72.126  36.220  1.00  0.00           C
ATOM  10509  O21 POPE  173     121.241  73.146  37.090  1.00  0.00           O
ATOM  10510  C21 POPE  173     120.441  72.766  38.060  1.00  0.00           C
ATOM  10511  O22 POPE  173     120.021  71.626  38.230  1.00  0.00           O
ATOM  10512  C22 POPE  173     120.041  73.976  38.920  1.00  0.00           C
ATOM  10515  C3  POPE  173     123.181  71.706  36.700  1.00  0.00           C
ATOM  10518  O31 POPE  173     123.161  70.606  37.610  1.00  0.00           O
ATOM  10519  C31 POPE  173     123.261  70.916  38.900  1.00  0.00           C
ATOM  10520  O32 POPE  173     123.121  72.026  39.380  1.00  0.00           O
ATOM  10521  C32 POPE  173     123.601  69.636  39.640  1.00  0.00           C
ATOM  10524  C23 POPE  173     120.511  73.846  40.390  1.00  0.00           C
ATOM  10527  C24 POPE  173     119.611  72.986  41.290  1.00  0.00           C
ATOM  10530  C25 POPE  173     120.391  72.426  42.480  1.00  0.00           C
ATOM  10533  C26 POPE  173     119.551  72.276  43.760  1.00  0.00           C
ATOM  10536  C27 POPE  173     120.431  72.026  45.000  1.00  0.00           C
ATOM  10539  C28 POPE  173     119.751  72.436  46.320  1.00  0.00           C
ATOM  10542  C29 POPE  173     120.771  72.946  47.310  1.00  0.00           C
ATOM  10544 0C21 POPE  173     121.181  72.366  48.460  1.00  0.00           C
ATOM  10546 1C21 POPE  173     120.691  71.076  49.050  1.00  0.00           C
ATOM  10549 2C21 POPE  173     120.201  71.286  50.490  1.00  0.00           C
ATOM  10552 3C21 POPE  173     119.741  69.996  51.200  1.00  0.00           C
ATOM  10555 4C21 POPE  173     120.821  68.906  51.280  1.00  0.00           C
ATOM  10558 5C21 POPE  173     120.411  67.696  52.130  1.00  0.00           C
ATOM  10561 6C21 POPE  173     119.111  67.036  51.660  1.00  0.00           C
ATOM  10564 7C21 POPE  173     118.911  65.626  52.240  1.00  0.00           C
ATOM  10567 8C21 POPE  173     117.611  64.976  51.790  1.00  0.00           C
ATOM  10571  C33 POPE  173     123.361  69.616  41.160  1.00  0.00           C
ATOM  10574  C34 POPE  173     123.311  68.166  41.640  1.00  0.00           C
ATOM  10577  C35 POPE  173     122.941  68.056  43.120  1.00  0.00           C
ATOM  10580  C36 POPE  173     124.121  68.346  44.040  1.00  0.00           C
ATOM  10583  C37 POPE  173     123.661  68.546  45.480  1.00  0.00           C
ATOM  10586  C38 POPE  173     124.811  68.926  46.400  1.00  0.00           C
ATOM  10589  C39 POPE  173     124.401  68.926  47.870  1.00  0.00           C
ATOM  10592 0C31 POPE  173     124.651  70.266  48.570  1.00  0.00           C
ATOM  10595 1C31 POPE  173     124.381  70.136  50.070  1.00  0.00           C
ATOM  10598 2C31 POPE  173     124.541  71.466  50.820  1.00  0.00           C
ATOM  10601 3C31 POPE  173     123.981  71.396  52.250  1.00  0.00           C
ATOM  10604 4C31 POPE  173     124.451  70.166  53.040  1.00  0.00           C
ATOM  10607 5C31 POPE  173     124.061  70.266  54.510  1.00  0.00           C
ATOM  10610 6C31 POPE  173     124.681  69.196  55.400  1.00  0.00           C
ATOM  10614  NH3 POPE  174     113.991  80.696  33.030  1.00  0.00           N
ATOM  10618  C12 POPE  174     114.881  79.506  33.310  1.00  0.00           C
ATOM  10621  C11 POPE  174     115.531  78.986  32.010  1.00  0.00           C
ATOM  10624  P   POPE  174     115.561  76.376  32.460  1.00  0.00           P
ATOM  10625  O13 POPE  174     114.111  76.456  32.120  1.00  0.00           O
ATOM  10626  O14 POPE  174     116.331  75.306  31.810  1.00  0.00           O
ATOM  10627  O11 POPE  174     115.701  76.236  34.040  1.00  0.00           O
ATOM  10628  O12 POPE  174     116.271  77.776  32.200  1.00  0.00           O
ATOM  10629  C1  POPE  174     116.151  75.006  34.620  1.00  0.00           C
ATOM  10632  C2  POPE  174     116.111  75.126  36.170  1.00  0.00           C
ATOM  10634  O21 POPE  174     116.111  73.906  36.920  1.00  0.00           O
ATOM  10635  C21 POPE  174     116.761  72.816  36.620  1.00  0.00           C
ATOM  10636  O22 POPE  174     117.281  72.536  35.560  1.00  0.00           O
ATOM  10637  C22 POPE  174     116.611  71.886  37.840  1.00  0.00           C
ATOM  10640  C3  POPE  174     114.841  75.906  36.630  1.00  0.00           C
ATOM  10643  O31 POPE  174     114.501  75.596  38.000  1.00  0.00           O
ATOM  10644  C31 POPE  174     115.351  75.976  38.960  1.00  0.00           C
ATOM  10645  O32 POPE  174     115.591  75.306  39.950  1.00  0.00           O
ATOM  10646  C32 POPE  174     115.921  77.376  38.730  1.00  0.00           C
ATOM  10649  C23 POPE  174     115.221  71.196  37.870  1.00  0.00           C
ATOM  10652  C24 POPE  174     114.801  70.676  39.250  1.00  0.00           C
ATOM  10655  C25 POPE  174     114.401  71.766  40.250  1.00  0.00           C
ATOM  10658  C26 POPE  174     115.291  71.796  41.500  1.00  0.00           C
ATOM  10661  C27 POPE  174     114.881  72.856  42.520  1.00  0.00           C
ATOM  10664  C28 POPE  174     115.831  72.916  43.730  1.00  0.00           C
ATOM  10667  C29 POPE  174     115.711  71.746  44.670  1.00  0.00           C
ATOM  10669 0C21 POPE  174     115.811  71.776  46.020  1.00  0.00           C
ATOM  10671 1C21 POPE  174     116.111  72.986  46.870  1.00  0.00           C
ATOM  10674 2C21 POPE  174     114.941  73.386  47.790  1.00  0.00           C
ATOM  10677 3C21 POPE  174     114.761  72.446  48.990  1.00  0.00           C
ATOM  10680 4C21 POPE  174     113.841  73.036  50.070  1.00  0.00           C
ATOM  10683 5C21 POPE  174     113.621  72.076  51.250  1.00  0.00           C
ATOM  10686 6C21 POPE  174     112.761  72.676  52.370  1.00  0.00           C
ATOM  10689 7C21 POPE  174     112.491  71.686  53.510  1.00  0.00           C
ATOM  10692 8C21 POPE  174     111.591  72.246  54.610  1.00  0.00           C
ATOM  10696  C33 POPE  174     116.431  78.016  40.040  1.00  0.00           C
ATOM  10699  C34 POPE  174     116.941  79.436  39.780  1.00  0.00           C
ATOM  10702  C35 POPE  174     117.301  80.216  41.050  1.00  0.00           C
ATOM  10705  C36 POPE  174     117.741  81.636  40.700  1.00  0.00           C
ATOM  10708  C37 POPE  174     118.091  82.516  41.910  1.00  0.00           C
ATOM  10711  C38 POPE  174     119.551  82.436  42.380  1.00  0.00           C
ATOM  10714  C39 POPE  174     120.551  82.916  41.310  1.00  0.00           C
ATOM  10717 0C31 POPE  174     122.011  82.966  41.790  1.00  0.00           C
ATOM  10720 1C31 POPE  174     122.351  84.206  42.640  1.00  0.00           C
ATOM  10723 2C31 POPE  174     123.851  84.306  42.940  1.00  0.00           C
ATOM  10726 3C31 POPE  174     124.321  85.736  43.290  1.00  0.00           C
ATOM  10729 4C31 POPE  174     124.261  86.676  42.080  1.00  0.00           C
ATOM  10732 5C31 POPE  174     124.811  88.086  42.320  1.00  0.00           C
ATOM  10735 6C31 POPE  174     124.781  88.926  41.040  1.00  0.00           C
ATOM  10739  NH3 POPE  175     129.593  97.846  32.510  1.00  0.00           N
ATOM  10743  C12 POPE  175     128.101  97.936  32.320  1.00  0.00           C
ATOM  10746  C11 POPE  175     127.351  96.726  32.870  1.00  0.00           C
ATOM  10749  P   POPE  175     125.101  95.496  32.540  1.00  0.00           P
ATOM  10750  O13 POPE  175     123.891  95.706  31.720  1.00  0.00           O
ATOM  10751  O14 POPE  175     125.841  94.216  32.480  1.00  0.00           O
ATOM  10752  O11 POPE  175     124.701  95.816  34.050  1.00  0.00           O
ATOM  10753  O12 POPE  175     126.081  96.686  32.230  1.00  0.00           O
ATOM  10754  C1  POPE  175     124.181  94.686  34.770  1.00  0.00           C
ATOM  10757  C2  POPE  175     123.561  95.066  36.140  1.00  0.00           C
ATOM  10759  O21 POPE  175     124.541  95.286  37.170  1.00  0.00           O
ATOM  10760  C21 POPE  175     125.181  94.216  37.620  1.00  0.00           C
ATOM  10761  O22 POPE  175     125.201  93.116  37.100  1.00  0.00           O
ATOM  10762  C22 POPE  175     125.811  94.536  38.970  1.00  0.00           C
ATOM  10765  C3  POPE  175     122.461  94.036  36.530  1.00  0.00           C
ATOM  10768  O31 POPE  175     122.291  93.946  37.950  1.00  0.00           O
ATOM  10769  C31 POPE  175     121.921  92.756  38.390  1.00  0.00           C
ATOM  10770  O32 POPE  175     121.531  91.826  37.710  1.00  0.00           O
ATOM  10771  C32 POPE  175     122.131  92.796  39.900  1.00  0.00           C
ATOM  10774  C23 POPE  175     126.701  93.386  39.490  1.00  0.00           C
ATOM  10777  C24 POPE  175     126.781  93.316  41.020  1.00  0.00           C
ATOM  10780  C25 POPE  175     127.531  92.086  41.530  1.00  0.00           C
ATOM  10783  C26 POPE  175     126.891  91.456  42.790  1.00  0.00           C
ATOM  10786  C27 POPE  175     126.981  92.306  44.060  1.00  0.00           C
ATOM  10789  C28 POPE  175     126.191  91.676  45.210  1.00  0.00           C
ATOM  10792  C29 POPE  175     126.401  92.356  46.540  1.00  0.00           C
ATOM  10794 0C21 POPE  175     125.521  93.156  47.180  1.00  0.00           C
ATOM  10796 1C21 POPE  175     124.141  93.546  46.710  1.00  0.00           C
ATOM  10799 2C21 POPE  175     123.351  94.326  47.780  1.00  0.00           C
ATOM  10802 3C21 POPE  175     123.971  95.676  48.170  1.00  0.00           C
ATOM  10805 4C21 POPE  175     123.501  96.196  49.540  1.00  0.00           C
ATOM  10808 5C21 POPE  175     124.471  97.246  50.120  1.00  0.00           C
ATOM  10811 6C21 POPE  175     124.281  97.476  51.630  1.00  0.00           C
ATOM  10814 7C21 POPE  175     125.501  98.156  52.260  1.00  0.00           C
ATOM  10817 8C21 POPE  175     125.371  98.366  53.770  1.00  0.00           C
ATOM  10821  C33 POPE  175     121.671  91.546  40.680  1.00  0.00           C
ATOM  10824  C34 POPE  175     122.221  91.666  42.100  1.00  0.00           C
ATOM  10827  C35 POPE  175     121.601  90.706  43.130  1.00  0.00           C
ATOM  10830  C36 POPE  175     122.431  90.756  44.420  1.00  0.00           C
ATOM  10833  C37 POPE  175     121.761  90.126  45.640  1.00  0.00           C
ATOM  10836  C38 POPE  175     122.781  89.686  46.700  1.00  0.00           C
ATOM  10839  C39 POPE  175     123.421  88.336  46.360  1.00  0.00           C
ATOM  10842 0C31 POPE  175     124.471  87.896  47.380  1.00  0.00           C
ATOM  10845 1C31 POPE  175     124.991  86.476  47.100  1.00  0.00           C
ATOM  10848 2C31 POPE  175     125.681  85.856  48.320  1.00  0.00           C
ATOM  10851 3C31 POPE  175     127.201  86.006  48.310  1.00  0.00           C
ATOM  10854 4C31 POPE  175     127.811  85.576  49.650  1.00  0.00           C
ATOM  10857 5C31 POPE  175     129.333  85.446  49.630  1.00  0.00           C
ATOM  10860 6C31 POPE  175     129.913  85.056  50.990  1.00  0.00           C
ATOM  10864  NH3 POPE  176     119.631   9.376  31.340  1.00  0.00           N
ATOM  10868  C12 POPE  176     119.501  10.686  32.070  1.00  0.00           C
ATOM  10871  C11 POPE  176     120.851  11.426  32.020  1.00  0.00           C
ATOM  10874  P   POPE  176     121.991  13.726  32.490  1.00  0.00           P
ATOM  10875  O13 POPE  176     122.201  14.106  31.080  1.00  0.00           O
ATOM  10876  O14 POPE  176     121.801  14.816  33.460  1.00  0.00           O
ATOM  10877  O11 POPE  176     123.211  12.826  32.900  1.00  0.00           O
ATOM  10878  O12 POPE  176     120.731  12.756  32.540  1.00  0.00           O
ATOM  10879  C1  POPE  176     124.081  13.216  33.960  1.00  0.00           C
ATOM  10882  C2  POPE  176     123.831  12.356  35.210  1.00  0.00           C
ATOM  10884  O21 POPE  176     124.971  12.456  36.070  1.00  0.00           O
ATOM  10885  C21 POPE  176     125.181  13.576  36.740  1.00  0.00           C
ATOM  10886  O22 POPE  176     126.261  14.126  36.830  1.00  0.00           O
ATOM  10887  C22 POPE  176     123.981  13.946  37.610  1.00  0.00           C
ATOM  10890  C3  POPE  176     123.661  10.846  34.870  1.00  0.00           C
ATOM  10893  O31 POPE  176     123.171  10.096  35.990  1.00  0.00           O
ATOM  10894  C31 POPE  176     121.851  10.136  36.140  1.00  0.00           C
ATOM  10895  O32 POPE  176     121.061  10.636  35.350  1.00  0.00           O
ATOM  10896  C32 POPE  176     121.511   9.566  37.510  1.00  0.00           C
ATOM  10899  C23 POPE  176     124.441  14.706  38.880  1.00  0.00           C
ATOM  10902  C24 POPE  176     123.351  14.796  39.950  1.00  0.00           C
ATOM  10905  C25 POPE  176     123.841  15.326  41.300  1.00  0.00           C
ATOM  10908  C26 POPE  176     122.751  15.266  42.390  1.00  0.00           C
ATOM  10911  C27 POPE  176     123.301  15.476  43.810  1.00  0.00           C
ATOM  10914  C28 POPE  176     122.371  14.936  44.910  1.00  0.00           C
ATOM  10917  C29 POPE  176     121.121  15.756  45.110  1.00  0.00           C
ATOM  10919 0C21 POPE  176     120.721  16.356  46.260  1.00  0.00           C
ATOM  10921 1C21 POPE  176     121.431  16.336  47.590  1.00  0.00           C
ATOM  10924 2C21 POPE  176     120.721  15.406  48.600  1.00  0.00           C
ATOM  10927 3C21 POPE  176     121.481  15.276  49.920  1.00  0.00           C
ATOM  10930 4C21 POPE  176     120.751  14.426  50.970  1.00  0.00           C
ATOM  10933 5C21 POPE  176     119.581  15.136  51.680  1.00  0.00           C
ATOM  10936 6C21 POPE  176     120.001  16.346  52.530  1.00  0.00           C
ATOM  10939 7C21 POPE  176     118.881  16.866  53.430  1.00  0.00           C
ATOM  10942 8C21 POPE  176     119.261  18.136  54.200  1.00  0.00           C
ATOM  10946  C33 POPE  176     122.301  10.306  38.620  1.00  0.00           C
ATOM  10949  C34 POPE  176     121.981   9.876  40.060  1.00  0.00           C
ATOM  10952  C35 POPE  176     122.751  10.786  41.030  1.00  0.00           C
ATOM  10955  C36 POPE  176     122.641  10.426  42.510  1.00  0.00           C
ATOM  10958  C37 POPE  176     123.571  11.326  43.340  1.00  0.00           C
ATOM  10961  C38 POPE  176     123.551  11.036  44.840  1.00  0.00           C
ATOM  10964  C39 POPE  176     124.671  11.806  45.560  1.00  0.00           C
ATOM  10967 0C31 POPE  176     124.841  11.426  47.040  1.00  0.00           C
ATOM  10970 1C31 POPE  176     126.211  11.846  47.560  1.00  0.00           C
ATOM  10973 2C31 POPE  176     126.411  11.646  49.070  1.00  0.00           C
ATOM  10976 3C31 POPE  176     127.901  11.616  49.430  1.00  0.00           C
ATOM  10979 4C31 POPE  176     128.191  11.946  50.900  1.00  0.00           C
ATOM  10982 5C31 POPE  176     129.703  11.976  51.180  1.00  0.00           C
ATOM  10985 6C31 POPE  176     130.043  12.326  52.630  1.00  0.00           C
ATOM  10989  NH3 POPE  177      77.151 132.328  76.310  1.00  0.00           N
ATOM  10993  C12 POPE  177      76.481 131.288  77.160  1.00  0.00           C
ATOM  10996  C11 POPE  177      75.251 130.748  76.450  1.00  0.00           C
ATOM  10999  P   POPE  177      73.761 128.626  76.400  1.00  0.00           P
ATOM  11000  O13 POPE  177      73.891 127.236  76.880  1.00  0.00           O
ATOM  11001  O14 POPE  177      72.421 129.226  76.530  1.00  0.00           O
ATOM  11002  O11 POPE  177      74.241 128.676  74.880  1.00  0.00           O
ATOM  11003  O12 POPE  177      74.791 129.578  77.130  1.00  0.00           O
ATOM  11004  C1  POPE  177      73.561 129.478  73.920  1.00  0.00           C
ATOM  11007  C2  POPE  177      72.271 128.756  73.460  1.00  0.00           C
ATOM  11009  O21 POPE  177      72.381 128.196  72.140  1.00  0.00           O
ATOM  11010  C21 POPE  177      72.191 128.946  71.090  1.00  0.00           C
ATOM  11011  O22 POPE  177      72.081 130.158  71.060  1.00  0.00           O
ATOM  11012  C22 POPE  177      72.051 128.026  69.870  1.00  0.00           C
ATOM  11015  C3  POPE  177      70.961 129.518  73.760  1.00  0.00           C
ATOM  11018  O31 POPE  177      69.951 128.506  73.820  1.00  0.00           O
ATOM  11019  C31 POPE  177      68.741 128.906  74.120  1.00  0.00           C
ATOM  11020  O32 POPE  177      68.401 130.058  74.330  1.00  0.00           O
ATOM  11021  C32 POPE  177      67.841 127.676  74.000  1.00  0.00           C
ATOM  11024  C23 POPE  177      72.151 128.756  68.520  1.00  0.00           C
ATOM  11027  C24 POPE  177      71.641 127.916  67.330  1.00  0.00           C
ATOM  11030  C25 POPE  177      72.061 128.516  65.980  1.00  0.00           C
ATOM  11033  C26 POPE  177      71.221 128.086  64.770  1.00  0.00           C
ATOM  11036  C27 POPE  177      71.091 126.566  64.570  1.00  0.00           C
ATOM  11039  C28 POPE  177      71.331 126.126  63.110  1.00  0.00           C
ATOM  11042  C29 POPE  177      72.801 126.116  62.780  1.00  0.00           C
ATOM  11044 0C21 POPE  177      73.361 126.176  61.560  1.00  0.00           C
ATOM  11046 1C21 POPE  177      72.651 126.246  60.230  1.00  0.00           C
ATOM  11049 2C21 POPE  177      73.111 127.456  59.390  1.00  0.00           C
ATOM  11052 3C21 POPE  177      72.521 127.386  57.970  1.00  0.00           C
ATOM  11055 4C21 POPE  177      72.871 128.616  57.110  1.00  0.00           C
ATOM  11058 5C21 POPE  177      72.491 128.436  55.630  1.00  0.00           C
ATOM  11061 6C21 POPE  177      71.001 128.176  55.380  1.00  0.00           C
ATOM  11064 7C21 POPE  177      70.711 127.736  53.940  1.00  0.00           C
ATOM  11067 8C21 POPE  177      69.241 127.366  53.690  1.00  0.00           C
ATOM  11071  C33 POPE  177      67.061 127.656  72.660  1.00  0.00           C
ATOM  11074  C34 POPE  177      67.881 127.986  71.400  1.00  0.00           C
ATOM  11077  C35 POPE  177      68.051 126.826  70.420  1.00  0.00           C
ATOM  11080  C36 POPE  177      66.791 126.506  69.600  1.00  0.00           C
ATOM  11083  C37 POPE  177      67.071 125.346  68.650  1.00  0.00           C
ATOM  11086  C38 POPE  177      65.941 125.056  67.650  1.00  0.00           C
ATOM  11089  C39 POPE  177      66.381 123.956  66.680  1.00  0.00           C
ATOM  11092 0C31 POPE  177      65.451 123.776  65.480  1.00  0.00           C
ATOM  11095 1C31 POPE  177      66.121 122.976  64.350  1.00  0.00           C
ATOM  11098 2C31 POPE  177      65.511 123.246  62.970  1.00  0.00           C
ATOM  11101 3C31 POPE  177      66.321 122.566  61.860  1.00  0.00           C
ATOM  11104 4C31 POPE  177      65.691 122.716  60.470  1.00  0.00           C
ATOM  11107 5C31 POPE  177      66.481 121.956  59.400  1.00  0.00           C
ATOM  11110 6C31 POPE  177      65.781 121.936  58.040  1.00  0.00           C
ATOM  11114  NH3 POPE  178      28.371  77.816  74.480  1.00  0.00           N
ATOM  11118  C12 POPE  178      29.451  77.096  73.700  1.00  0.00           C
ATOM  11121  C11 POPE  178      30.341  78.076  72.920  1.00  0.00           C
ATOM  11124  P   POPE  178      32.731  77.306  72.030  1.00  0.00           P
ATOM  11125  O13 POPE  178      33.231  78.556  72.640  1.00  0.00           O
ATOM  11126  O14 POPE  178      33.201  76.016  72.590  1.00  0.00           O
ATOM  11127  O11 POPE  178      33.121  77.326  70.490  1.00  0.00           O
ATOM  11128  O12 POPE  178      31.141  77.346  71.990  1.00  0.00           O
ATOM  11129  C1  POPE  178      32.351  76.566  69.560  1.00  0.00           C
ATOM  11132  C2  POPE  178      33.271  75.576  68.780  1.00  0.00           C
ATOM  11134  O21 POPE  178      32.511  74.816  67.840  1.00  0.00           O
ATOM  11135  C21 POPE  178      31.701  75.426  66.980  1.00  0.00           C
ATOM  11136  O22 POPE  178      30.611  74.986  66.660  1.00  0.00           O
ATOM  11137  C22 POPE  178      32.331  76.646  66.310  1.00  0.00           C
ATOM  11140  C3  POPE  178      34.011  74.606  69.740  1.00  0.00           C
ATOM  11143  O31 POPE  178      34.711  73.556  69.010  1.00  0.00           O
ATOM  11144  C31 POPE  178      35.991  73.366  69.330  1.00  0.00           C
ATOM  11145  O32 POPE  178      36.621  74.036  70.120  1.00  0.00           O
ATOM  11146  C32 POPE  178      36.531  72.146  68.620  1.00  0.00           C
ATOM  11149  C23 POPE  178      31.331  77.346  65.360  1.00  0.00           C
ATOM  11152  C24 POPE  178      32.031  78.316  64.420  1.00  0.00           C
ATOM  11155  C25 POPE  178      31.131  78.876  63.310  1.00  0.00           C
ATOM  11158  C26 POPE  178      30.291  77.826  62.540  1.00  0.00           C
ATOM  11161  C27 POPE  178      31.121  76.696  61.930  1.00  0.00           C
ATOM  11164  C28 POPE  178      30.741  76.376  60.480  1.00  0.00           C
ATOM  11167  C29 POPE  178      31.751  75.496  59.780  1.00  0.00           C
ATOM  11169 0C21 POPE  178      33.001  75.866  59.460  1.00  0.00           C
ATOM  11171 1C21 POPE  178      33.631  77.206  59.750  1.00  0.00           C
ATOM  11174 2C21 POPE  178      34.281  77.886  58.530  1.00  0.00           C
ATOM  11177 3C21 POPE  178      34.931  79.216  58.930  1.00  0.00           C
ATOM  11180 4C21 POPE  178      35.501  80.006  57.750  1.00  0.00           C
ATOM  11183 5C21 POPE  178      36.621  79.286  56.980  1.00  0.00           C
ATOM  11186 6C21 POPE  178      37.301  80.246  56.000  1.00  0.00           C
ATOM  11189 7C21 POPE  178      38.431  79.616  55.170  1.00  0.00           C
ATOM  11192 8C21 POPE  178      39.081  80.636  54.230  1.00  0.00           C
ATOM  11196  C33 POPE  178      36.701  72.376  67.110  1.00  0.00           C
ATOM  11199  C34 POPE  178      36.831  71.036  66.390  1.00  0.00           C
ATOM  11202  C35 POPE  178      37.091  71.156  64.890  1.00  0.00           C
ATOM  11205  C36 POPE  178      38.501  71.636  64.560  1.00  0.00           C
ATOM  11208  C37 POPE  178      38.551  72.306  63.180  1.00  0.00           C
ATOM  11211  C38 POPE  178      39.921  72.206  62.510  1.00  0.00           C
ATOM  11214  C39 POPE  178      40.161  70.816  61.900  1.00  0.00           C
ATOM  11217 0C31 POPE  178      41.391  70.766  60.990  1.00  0.00           C
ATOM  11220 1C31 POPE  178      41.201  69.796  59.820  1.00  0.00           C
ATOM  11223 2C31 POPE  178      42.371  69.786  58.830  1.00  0.00           C
ATOM  11226 3C31 POPE  178      41.931  69.376  57.420  1.00  0.00           C
ATOM  11229 4C31 POPE  178      43.111  69.256  56.440  1.00  0.00           C
ATOM  11232 5C31 POPE  178      42.681  69.426  54.980  1.00  0.00           C
ATOM  11235 6C31 POPE  178      43.841  69.306  53.980  1.00  0.00           C
ATOM  11239  NH3 POPE  179       4.331  72.036  73.690  1.00  0.00           N
ATOM  11243  C12 POPE  179       5.301  71.796  72.570  1.00  0.00           C
ATOM  11246  C11 POPE  179       5.921  73.126  72.110  1.00  0.00           C
ATOM  11249  P   POPE  179       7.681  73.896  70.310  1.00  0.00           P
ATOM  11250  O13 POPE  179       6.781  74.036  69.150  1.00  0.00           O
ATOM  11251  O14 POPE  179       8.001  75.146  71.060  1.00  0.00           O
ATOM  11252  O11 POPE  179       9.021  73.146  69.910  1.00  0.00           O
ATOM  11253  O12 POPE  179       7.061  72.846  71.320  1.00  0.00           O
ATOM  11254  C1  POPE  179       9.541  73.236  68.580  1.00  0.00           C
ATOM  11257  C2  POPE  179      10.641  72.176  68.330  1.00  0.00           C
ATOM  11259  O21 POPE  179      11.061  72.286  66.960  1.00  0.00           O
ATOM  11260  C21 POPE  179      12.321  72.016  66.720  1.00  0.00           C
ATOM  11261  O22 POPE  179      13.181  71.756  67.560  1.00  0.00           O
ATOM  11262  C22 POPE  179      12.581  72.076  65.220  1.00  0.00           C
ATOM  11265  C3  POPE  179      10.091  70.756  68.630  1.00  0.00           C
ATOM  11268  O31 POPE  179      11.061  69.716  68.340  1.00  0.00           O
ATOM  11269  C31 POPE  179      10.741  68.886  67.360  1.00  0.00           C
ATOM  11270  O32 POPE  179       9.681  68.856  66.770  1.00  0.00           O
ATOM  11271  C32 POPE  179      11.931  67.986  67.060  1.00  0.00           C
ATOM  11274  C23 POPE  179      11.971  70.846  64.530  1.00  0.00           C
ATOM  11277  C24 POPE  179      12.111  70.876  63.000  1.00  0.00           C
ATOM  11280  C25 POPE  179      11.441  69.646  62.380  1.00  0.00           C
ATOM  11283  C26 POPE  179      11.741  69.396  60.900  1.00  0.00           C
ATOM  11286  C27 POPE  179      10.981  70.306  59.930  1.00  0.00           C
ATOM  11289  C28 POPE  179      11.051  69.756  58.490  1.00  0.00           C
ATOM  11292  C29 POPE  179      10.401  70.666  57.490  1.00  0.00           C
ATOM  11294 0C21 POPE  179       9.571  70.316  56.490  1.00  0.00           C
ATOM  11296 1C21 POPE  179       9.161  68.916  56.100  1.00  0.00           C
ATOM  11299 2C21 POPE  179       7.841  68.476  56.750  1.00  0.00           C
ATOM  11302 3C21 POPE  179       7.311  67.156  56.180  1.00  0.00           C
ATOM  11305 4C21 POPE  179       6.181  66.506  57.000  1.00  0.00           C
ATOM  11308 5C21 POPE  179       4.881  67.336  57.070  1.00  0.00           C
ATOM  11311 6C21 POPE  179       4.761  68.206  58.330  1.00  0.00           C
ATOM  11314 7C21 POPE  179       3.481  69.046  58.350  1.00  0.00           C
ATOM  11317 8C21 POPE  179       3.331  69.896  59.610  1.00  0.00           C
ATOM  11321  C33 POPE  179      11.761  67.136  65.770  1.00  0.00           C
ATOM  11324  C34 POPE  179      12.821  66.036  65.640  1.00  0.00           C
ATOM  11327  C35 POPE  179      12.771  65.296  64.290  1.00  0.00           C
ATOM  11330  C36 POPE  179      13.501  66.056  63.190  1.00  0.00           C
ATOM  11333  C37 POPE  179      13.311  65.486  61.780  1.00  0.00           C
ATOM  11336  C38 POPE  179      13.951  66.406  60.730  1.00  0.00           C
ATOM  11339  C39 POPE  179      13.451  66.196  59.290  1.00  0.00           C
ATOM  11342 0C31 POPE  179      14.481  65.556  58.350  1.00  0.00           C
ATOM  11345 1C31 POPE  179      14.251  64.056  58.120  1.00  0.00           C
ATOM  11348 2C31 POPE  179      15.351  63.366  57.290  1.00  0.00           C
ATOM  11351 3C31 POPE  179      15.651  64.076  55.960  1.00  0.00           C
ATOM  11354 4C31 POPE  179      16.741  63.376  55.130  1.00  0.00           C
ATOM  11357 5C31 POPE  179      17.291  64.246  53.990  1.00  0.00           C
ATOM  11360 6C31 POPE  179      16.231  64.736  53.000  1.00  0.00           C
ATOM  11364  NH3 POPE  180      48.661  94.976  34.910  1.00  0.00           N
ATOM  11368  C12 POPE  180      50.101  94.986  34.460  1.00  0.00           C
ATOM  11371  C11 POPE  180      50.381  96.176  33.520  1.00  0.00           C
ATOM  11374  P   POPE  180      52.401  97.306  32.290  1.00  0.00           P
ATOM  11375  O13 POPE  180      53.121  96.596  31.220  1.00  0.00           O
ATOM  11376  O14 POPE  180      51.351  98.266  31.870  1.00  0.00           O
ATOM  11377  O11 POPE  180      53.451  98.066  33.190  1.00  0.00           O
ATOM  11378  O12 POPE  180      51.781  96.266  33.310  1.00  0.00           O
ATOM  11379  C1  POPE  180      53.221  98.466  34.540  1.00  0.00           C
ATOM  11382  C2  POPE  180      54.371  97.966  35.440  1.00  0.00           C
ATOM  11384  O21 POPE  180      54.071  98.246  36.820  1.00  0.00           O
ATOM  11385  C21 POPE  180      54.041  99.486  37.260  1.00  0.00           C
ATOM  11386  O22 POPE  180      54.341 100.506  36.650  1.00  0.00           O
ATOM  11387  C22 POPE  180      53.441  99.456  38.670  1.00  0.00           C
ATOM  11390  C3  POPE  180      55.781  98.456  34.980  1.00  0.00           C
ATOM  11393  O31 POPE  180      56.821  98.256  35.960  1.00  0.00           O
ATOM  11394  C31 POPE  180      57.331  97.026  36.000  1.00  0.00           C
ATOM  11395  O32 POPE  180      57.081  96.116  35.230  1.00  0.00           O
ATOM  11396  C32 POPE  180      58.241  96.866  37.210  1.00  0.00           C
ATOM  11399  C23 POPE  180      54.201 100.266  39.750  1.00  0.00           C
ATOM  11402  C24 POPE  180      54.511  99.416  40.990  1.00  0.00           C
ATOM  11405  C25 POPE  180      55.061 100.256  42.160  1.00  0.00           C
ATOM  11408  C26 POPE  180      55.891  99.456  43.170  1.00  0.00           C
ATOM  11411  C27 POPE  180      55.161  98.266  43.810  1.00  0.00           C
ATOM  11414  C28 POPE  180      56.111  97.386  44.650  1.00  0.00           C
ATOM  11417  C29 POPE  180      55.461  96.086  45.070  1.00  0.00           C
ATOM  11419 0C21 POPE  180      55.411  95.546  46.310  1.00  0.00           C
ATOM  11421 1C21 POPE  180      55.991  96.106  47.580  1.00  0.00           C
ATOM  11424 2C21 POPE  180      56.961  95.116  48.270  1.00  0.00           C
ATOM  11427 3C21 POPE  180      57.391  95.636  49.660  1.00  0.00           C
ATOM  11430 4C21 POPE  180      58.491  94.796  50.330  1.00  0.00           C
ATOM  11433 5C21 POPE  180      58.841  95.346  51.720  1.00  0.00           C
ATOM  11436 6C21 POPE  180      59.991  94.606  52.410  1.00  0.00           C
ATOM  11439 7C21 POPE  180      60.191  95.086  53.850  1.00  0.00           C
ATOM  11442 8C21 POPE  180      61.351  94.396  54.580  1.00  0.00           C
ATOM  11446  C33 POPE  180      57.581  97.306  38.530  1.00  0.00           C
ATOM  11449  C34 POPE  180      57.821  98.796  38.850  1.00  0.00           C
ATOM  11452  C35 POPE  180      59.231  99.116  39.360  1.00  0.00           C
ATOM  11455  C36 POPE  180      59.591  98.326  40.630  1.00  0.00           C
ATOM  11458  C37 POPE  180      60.631  99.046  41.500  1.00  0.00           C
ATOM  11461  C38 POPE  180      61.141  98.186  42.670  1.00  0.00           C
ATOM  11464  C39 POPE  180      60.031  97.466  43.460  1.00  0.00           C
ATOM  11467 0C31 POPE  180      60.551  96.716  44.690  1.00  0.00           C
ATOM  11470 1C31 POPE  180      59.961  97.266  46.000  1.00  0.00           C
ATOM  11473 2C31 POPE  180      60.251  96.366  47.220  1.00  0.00           C
ATOM  11476 3C31 POPE  180      61.671  96.496  47.800  1.00  0.00           C
ATOM  11479 4C31 POPE  180      61.691  97.226  49.150  1.00  0.00           C
ATOM  11482 5C31 POPE  180      63.071  97.246  49.810  1.00  0.00           C
ATOM  11485 6C31 POPE  180      63.081  97.886  51.200  1.00  0.00           C
ATOM  11489  NH3 POPE  181     115.351  89.196  76.520  1.00  0.00           N
ATOM  11493  C12 POPE  181     114.231  88.466  77.190  1.00  0.00           C
ATOM  11496  C11 POPE  181     113.991  87.096  76.570  1.00  0.00           C
ATOM  11499  P   POPE  181     111.461  86.396  76.630  1.00  0.00           P
ATOM  11500  O13 POPE  181     110.651  85.406  77.370  1.00  0.00           O
ATOM  11501  O14 POPE  181     110.911  87.756  76.420  1.00  0.00           O
ATOM  11502  O11 POPE  181     111.811  85.806  75.190  1.00  0.00           O
ATOM  11503  O12 POPE  181     112.901  86.496  77.270  1.00  0.00           O
ATOM  11504  C1  POPE  181     110.911  84.946  74.500  1.00  0.00           C
ATOM  11507  C2  POPE  181     111.141  83.426  74.810  1.00  0.00           C
ATOM  11509  O21 POPE  181     111.211  82.686  73.580  1.00  0.00           O
ATOM  11510  C21 POPE  181     112.401  82.546  73.040  1.00  0.00           C
ATOM  11511  O22 POPE  181     113.461  82.986  73.460  1.00  0.00           O
ATOM  11512  C22 POPE  181     112.261  81.746  71.740  1.00  0.00           C
ATOM  11515  C3  POPE  181     110.021  82.796  75.710  1.00  0.00           C
ATOM  11518  O31 POPE  181     109.041  81.996  75.000  1.00  0.00           O
ATOM  11519  C31 POPE  181     108.071  82.686  74.410  1.00  0.00           C
ATOM  11520  O32 POPE  181     107.991  83.896  74.340  1.00  0.00           O
ATOM  11521  C32 POPE  181     107.011  81.706  73.920  1.00  0.00           C
ATOM  11524  C23 POPE  181     113.521  80.916  71.410  1.00  0.00           C
ATOM  11527  C24 POPE  181     113.511  80.316  70.000  1.00  0.00           C
ATOM  11530  C25 POPE  181     112.421  79.266  69.800  1.00  0.00           C
ATOM  11533  C26 POPE  181     112.431  78.666  68.380  1.00  0.00           C
ATOM  11536  C27 POPE  181     111.231  77.736  68.170  1.00  0.00           C
ATOM  11539  C28 POPE  181     111.191  77.066  66.790  1.00  0.00           C
ATOM  11542  C29 POPE  181     110.791  78.006  65.680  1.00  0.00           C
ATOM  11544 0C21 POPE  181     110.501  77.606  64.430  1.00  0.00           C
ATOM  11546 1C21 POPE  181     110.571  76.176  63.960  1.00  0.00           C
ATOM  11549 2C21 POPE  181     110.231  76.026  62.470  1.00  0.00           C
ATOM  11552 3C21 POPE  181     111.271  76.646  61.530  1.00  0.00           C
ATOM  11555 4C21 POPE  181     110.931  76.466  60.040  1.00  0.00           C
ATOM  11558 5C21 POPE  181     109.641  77.186  59.620  1.00  0.00           C
ATOM  11561 6C21 POPE  181     109.311  76.996  58.140  1.00  0.00           C
ATOM  11564 7C21 POPE  181     108.071  77.796  57.710  1.00  0.00           C
ATOM  11567 8C21 POPE  181     107.691  77.586  56.240  1.00  0.00           C
ATOM  11571  C33 POPE  181     106.681  81.906  72.430  1.00  0.00           C
ATOM  11574  C34 POPE  181     107.821  81.566  71.450  1.00  0.00           C
ATOM  11577  C35 POPE  181     108.261  80.096  71.390  1.00  0.00           C
ATOM  11580  C36 POPE  181     107.161  79.086  71.040  1.00  0.00           C
ATOM  11583  C37 POPE  181     106.441  79.336  69.700  1.00  0.00           C
ATOM  11586  C38 POPE  181     105.371  78.276  69.380  1.00  0.00           C
ATOM  11589  C39 POPE  181     105.031  78.216  67.880  1.00  0.00           C
ATOM  11592 0C31 POPE  181     104.121  77.036  67.490  1.00  0.00           C
ATOM  11595 1C31 POPE  181     103.971  76.886  65.970  1.00  0.00           C
ATOM  11598 2C31 POPE  181     102.761  76.046  65.540  1.00  0.00           C
ATOM  11601 3C31 POPE  181     101.451  76.846  65.580  1.00  0.00           C
ATOM  11604 4C31 POPE  181     100.201  75.996  65.340  1.00  0.00           C
ATOM  11607 5C31 POPE  181      99.291  76.546  64.230  1.00  0.00           C
ATOM  11610 6C31 POPE  181      98.011  75.726  64.060  1.00  0.00           C
ATOM  11614  NH3 POPE  182      62.501  16.066  35.400  1.00  0.00           N
ATOM  11618  C12 POPE  182      61.181  15.426  35.720  1.00  0.00           C
ATOM  11621  C11 POPE  182      61.381  13.946  36.050  1.00  0.00           C
ATOM  11624  P   POPE  182      59.051  12.896  35.520  1.00  0.00           P
ATOM  11625  O13 POPE  182      58.941  13.876  34.410  1.00  0.00           O
ATOM  11626  O14 POPE  182      59.281  11.486  35.130  1.00  0.00           O
ATOM  11627  O11 POPE  182      57.751  12.946  36.440  1.00  0.00           O
ATOM  11628  O12 POPE  182      60.181  13.356  36.510  1.00  0.00           O
ATOM  11629  C1  POPE  182      57.911  12.826  37.870  1.00  0.00           C
ATOM  11632  C2  POPE  182      56.561  13.026  38.630  1.00  0.00           C
ATOM  11634  O21 POPE  182      56.771  13.796  39.830  1.00  0.00           O
ATOM  11635  C21 POPE  182      57.271  13.186  40.900  1.00  0.00           C
ATOM  11636  O22 POPE  182      57.621  12.026  40.980  1.00  0.00           O
ATOM  11637  C22 POPE  182      57.351  14.196  42.040  1.00  0.00           C
ATOM  11640  C3  POPE  182      55.721  11.726  38.820  1.00  0.00           C
ATOM  11643  O31 POPE  182      54.591  11.956  39.700  1.00  0.00           O
ATOM  11644  C31 POPE  182      53.861  10.866  39.890  1.00  0.00           C
ATOM  11645  O32 POPE  182      54.011   9.796  39.320  1.00  0.00           O
ATOM  11646  C32 POPE  182      52.871  11.156  41.040  1.00  0.00           C
ATOM  11649  C23 POPE  182      57.261  13.506  43.410  1.00  0.00           C
ATOM  11652  C24 POPE  182      57.391  14.496  44.570  1.00  0.00           C
ATOM  11655  C25 POPE  182      57.181  13.856  45.940  1.00  0.00           C
ATOM  11658  C26 POPE  182      57.181  14.896  47.050  1.00  0.00           C
ATOM  11661  C27 POPE  182      56.901  14.316  48.440  1.00  0.00           C
ATOM  11664  C28 POPE  182      57.061  15.376  49.540  1.00  0.00           C
ATOM  11667  C29 POPE  182      56.691  14.836  50.890  1.00  0.00           C
ATOM  11669 0C21 POPE  182      57.501  14.136  51.700  1.00  0.00           C
ATOM  11671 1C21 POPE  182      58.941  13.796  51.420  1.00  0.00           C
ATOM  11674 2C21 POPE  182      59.721  13.486  52.710  1.00  0.00           C
ATOM  11677 3C21 POPE  182      59.841  14.686  53.670  1.00  0.00           C
ATOM  11680 4C21 POPE  182      59.371  14.366  55.100  1.00  0.00           C
ATOM  11683 5C21 POPE  182      59.011  15.646  55.870  1.00  0.00           C
ATOM  11686 6C21 POPE  182      58.601  15.396  57.320  1.00  0.00           C
ATOM  11689 7C21 POPE  182      58.071  16.676  57.990  1.00  0.00           C
ATOM  11692 8C21 POPE  182      57.741  16.486  59.470  1.00  0.00           C
ATOM  11696  C33 POPE  182      52.341   9.906  41.790  1.00  0.00           C
ATOM  11699  C34 POPE  182      51.751  10.276  43.170  1.00  0.00           C
ATOM  11702  C35 POPE  182      51.581   9.106  44.150  1.00  0.00           C
ATOM  11705  C36 POPE  182      51.081   9.616  45.520  1.00  0.00           C
ATOM  11708  C37 POPE  182      51.211   8.616  46.680  1.00  0.00           C
ATOM  11711  C38 POPE  182      50.821   9.296  48.000  1.00  0.00           C
ATOM  11714  C39 POPE  182      51.161   8.516  49.290  1.00  0.00           C
ATOM  11717 0C31 POPE  182      49.961   7.806  49.920  1.00  0.00           C
ATOM  11720 1C31 POPE  182      50.101   7.686  51.440  1.00  0.00           C
ATOM  11723 2C31 POPE  182      48.771   7.356  52.150  1.00  0.00           C
ATOM  11726 3C31 POPE  182      48.771   7.816  53.610  1.00  0.00           C
ATOM  11729 4C31 POPE  182      47.381   7.766  54.230  1.00  0.00           C
ATOM  11732 5C31 POPE  182      47.331   8.346  55.650  1.00  0.00           C
ATOM  11735 6C31 POPE  182      45.961   8.136  56.300  1.00  0.00           C
ATOM  11739  NH3 POPE  183      70.701 107.366  74.560  1.00  0.00           N
ATOM  11743  C12 POPE  183      69.291 106.826  74.620  1.00  0.00           C
ATOM  11746  C11 POPE  183      68.271 107.856  75.100  1.00  0.00           C
ATOM  11749  P   POPE  183      65.861 107.606  74.050  1.00  0.00           P
ATOM  11750  O13 POPE  183      64.551 107.296  74.690  1.00  0.00           O
ATOM  11751  O14 POPE  183      66.041 108.996  73.600  1.00  0.00           O
ATOM  11752  O11 POPE  183      66.141 106.596  72.870  1.00  0.00           O
ATOM  11753  O12 POPE  183      66.981 107.256  75.110  1.00  0.00           O
ATOM  11754  C1  POPE  183      65.771 106.936  71.520  1.00  0.00           C
ATOM  11757  C2  POPE  183      66.901 107.736  70.820  1.00  0.00           C
ATOM  11759  O21 POPE  183      66.461 108.396  69.620  1.00  0.00           O
ATOM  11760  C21 POPE  183      66.091 107.666  68.590  1.00  0.00           C
ATOM  11761  O22 POPE  183      66.061 106.456  68.520  1.00  0.00           O
ATOM  11762  C22 POPE  183      65.651 108.596  67.460  1.00  0.00           C
ATOM  11765  C3  POPE  183      68.201 106.916  70.610  1.00  0.00           C
ATOM  11768  O31 POPE  183      69.251 107.806  70.190  1.00  0.00           O
ATOM  11769  C31 POPE  183      70.341 107.836  70.940  1.00  0.00           C
ATOM  11770  O32 POPE  183      70.591 107.106  71.880  1.00  0.00           O
ATOM  11771  C32 POPE  183      71.261 108.946  70.470  1.00  0.00           C
ATOM  11774  C23 POPE  183      66.781 108.786  66.410  1.00  0.00           C
ATOM  11777  C24 POPE  183      66.231 109.226  65.050  1.00  0.00           C
ATOM  11780  C25 POPE  183      65.481 108.136  64.270  1.00  0.00           C
ATOM  11783  C26 POPE  183      66.331 106.896  63.990  1.00  0.00           C
ATOM  11786  C27 POPE  183      65.701 105.946  62.960  1.00  0.00           C
ATOM  11789  C28 POPE  183      66.571 104.706  62.660  1.00  0.00           C
ATOM  11792  C29 POPE  183      67.941 105.096  62.150  1.00  0.00           C
ATOM  11794 0C21 POPE  183      68.231 105.526  60.920  1.00  0.00           C
ATOM  11796 1C21 POPE  183      67.261 105.676  59.770  1.00  0.00           C
ATOM  11799 2C21 POPE  183      67.651 104.776  58.590  1.00  0.00           C
ATOM  11802 3C21 POPE  183      68.991 105.126  57.950  1.00  0.00           C
ATOM  11805 4C21 POPE  183      69.261 104.246  56.740  1.00  0.00           C
ATOM  11808 5C21 POPE  183      70.701 104.326  56.220  1.00  0.00           C
ATOM  11811 6C21 POPE  183      71.721 103.726  57.190  1.00  0.00           C
ATOM  11814 7C21 POPE  183      73.101 103.576  56.540  1.00  0.00           C
ATOM  11817 8C21 POPE  183      74.051 102.746  57.400  1.00  0.00           C
ATOM  11821  C33 POPE  183      72.571 108.376  69.900  1.00  0.00           C
ATOM  11824  C34 POPE  183      73.121 109.256  68.770  1.00  0.00           C
ATOM  11827  C35 POPE  183      72.351 109.176  67.450  1.00  0.00           C
ATOM  11830  C36 POPE  183      72.421 107.786  66.800  1.00  0.00           C
ATOM  11833  C37 POPE  183      71.901 107.806  65.350  1.00  0.00           C
ATOM  11836  C38 POPE  183      71.711 106.416  64.750  1.00  0.00           C
ATOM  11839  C39 POPE  183      73.011 105.696  64.360  1.00  0.00           C
ATOM  11842 0C31 POPE  183      72.711 104.266  63.890  1.00  0.00           C
ATOM  11845 1C31 POPE  183      73.851 103.586  63.130  1.00  0.00           C
ATOM  11848 2C31 POPE  183      73.431 102.186  62.660  1.00  0.00           C
ATOM  11851 3C31 POPE  183      74.421 101.486  61.720  1.00  0.00           C
ATOM  11854 4C31 POPE  183      75.601 100.826  62.440  1.00  0.00           C
ATOM  11857 5C31 POPE  183      76.331  99.796  61.550  1.00  0.00           C
ATOM  11860 6C31 POPE  183      77.391  98.986  62.300  1.00  0.00           C
ATOM  11864  NH3 POPE  184     106.341 125.776  76.160  1.00  0.00           N
ATOM  11868  C12 POPE  184     104.941 125.876  75.600  1.00  0.00           C
ATOM  11871  C11 POPE  184     104.361 127.276  75.820  1.00  0.00           C
ATOM  11874  P   POPE  184     102.171 128.686  75.760  1.00  0.00           P
ATOM  11875  O13 POPE  184     101.291 128.556  76.950  1.00  0.00           O
ATOM  11876  O14 POPE  184     103.141 129.788  75.790  1.00  0.00           O
ATOM  11877  O11 POPE  184     101.321 128.826  74.440  1.00  0.00           O
ATOM  11878  O12 POPE  184     102.951 127.306  75.550  1.00  0.00           O
ATOM  11879  C1  POPE  184     101.961 128.816  73.150  1.00  0.00           C
ATOM  11882  C2  POPE  184     101.621 127.526  72.360  1.00  0.00           C
ATOM  11884  O21 POPE  184     102.631 127.176  71.390  1.00  0.00           O
ATOM  11885  C21 POPE  184     102.821 127.986  70.360  1.00  0.00           C
ATOM  11886  O22 POPE  184     102.231 129.026  70.130  1.00  0.00           O
ATOM  11887  C22 POPE  184     103.861 127.356  69.440  1.00  0.00           C
ATOM  11890  C3  POPE  184     100.181 127.576  71.780  1.00  0.00           C
ATOM  11893  O31 POPE  184      99.871 126.376  71.030  1.00  0.00           O
ATOM  11894  C31 POPE  184      99.471 126.536  69.770  1.00  0.00           C
ATOM  11895  O32 POPE  184      99.421 127.596  69.160  1.00  0.00           O
ATOM  11896  C32 POPE  184      99.151 125.166  69.180  1.00  0.00           C
ATOM  11899  C23 POPE  184     104.931 128.396  69.030  1.00  0.00           C
ATOM  11902  C24 POPE  184     106.151 127.776  68.340  1.00  0.00           C
ATOM  11905  C25 POPE  184     105.841 127.206  66.960  1.00  0.00           C
ATOM  11908  C26 POPE  184     107.111 126.796  66.200  1.00  0.00           C
ATOM  11911  C27 POPE  184     106.801 126.256  64.800  1.00  0.00           C
ATOM  11914  C28 POPE  184     108.051 126.126  63.910  1.00  0.00           C
ATOM  11917  C29 POPE  184     109.031 125.056  64.350  1.00  0.00           C
ATOM  11919 0C21 POPE  184     110.021 124.596  63.570  1.00  0.00           C
ATOM  11921 1C21 POPE  184     110.281 125.096  62.170  1.00  0.00           C
ATOM  11924 2C21 POPE  184     111.641 124.676  61.570  1.00  0.00           C
ATOM  11927 3C21 POPE  184     111.811 123.166  61.400  1.00  0.00           C
ATOM  11930 4C21 POPE  184     112.971 122.806  60.460  1.00  0.00           C
ATOM  11933 5C21 POPE  184     113.371 121.326  60.480  1.00  0.00           C
ATOM  11936 6C21 POPE  184     114.091 120.926  61.780  1.00  0.00           C
ATOM  11939 7C21 POPE  184     114.601 119.486  61.790  1.00  0.00           C
ATOM  11942 8C21 POPE  184     115.381 119.136  63.060  1.00  0.00           C
ATOM  11946  C33 POPE  184      99.141 125.226  67.640  1.00  0.00           C
ATOM  11949  C34 POPE  184      98.611 123.966  66.950  1.00  0.00           C
ATOM  11952  C35 POPE  184      98.691 124.136  65.420  1.00  0.00           C
ATOM  11955  C36 POPE  184      98.141 122.956  64.610  1.00  0.00           C
ATOM  11958  C37 POPE  184      98.341 123.146  63.100  1.00  0.00           C
ATOM  11961  C38 POPE  184      99.801 122.966  62.650  1.00  0.00           C
ATOM  11964  C39 POPE  184     100.011 123.226  61.150  1.00  0.00           C
ATOM  11967 0C31 POPE  184     101.471 123.006  60.730  1.00  0.00           C
ATOM  11970 1C31 POPE  184     101.721 123.326  59.250  1.00  0.00           C
ATOM  11973 2C31 POPE  184     103.141 123.016  58.760  1.00  0.00           C
ATOM  11976 3C31 POPE  184     103.531 121.546  58.980  1.00  0.00           C
ATOM  11979 4C31 POPE  184     104.821 121.126  58.270  1.00  0.00           C
ATOM  11982 5C31 POPE  184     105.341 119.786  58.790  1.00  0.00           C
ATOM  11985 6C31 POPE  184     106.641 119.356  58.110  1.00  0.00           C
ATOM  11989  NH3 POPE  185      53.851  63.376  34.520  1.00  0.00           N
ATOM  11993  C12 POPE  185      52.541  63.936  34.980  1.00  0.00           C
ATOM  11996  C11 POPE  185      51.711  64.456  33.800  1.00  0.00           C
ATOM  11999  P   POPE  185      49.111  64.526  33.940  1.00  0.00           P
ATOM  12000  O13 POPE  185      48.951  65.396  32.770  1.00  0.00           O
ATOM  12001  O14 POPE  185      48.071  63.496  34.160  1.00  0.00           O
ATOM  12002  O11 POPE  185      49.291  65.446  35.200  1.00  0.00           O
ATOM  12003  O12 POPE  185      50.471  63.746  33.780  1.00  0.00           O
ATOM  12004  C1  POPE  185      49.311  65.036  36.570  1.00  0.00           C
ATOM  12007  C2  POPE  185      48.421  65.966  37.460  1.00  0.00           C
ATOM  12009  O21 POPE  185      48.451  65.466  38.820  1.00  0.00           O
ATOM  12010  C21 POPE  185      49.361  66.026  39.620  1.00  0.00           C
ATOM  12011  O22 POPE  185      50.161  66.876  39.310  1.00  0.00           O
ATOM  12012  C22 POPE  185      49.451  65.286  40.960  1.00  0.00           C
ATOM  12015  C3  POPE  185      46.951  66.026  36.940  1.00  0.00           C
ATOM  12018  O31 POPE  185      46.141  67.056  37.530  1.00  0.00           O
ATOM  12019  C31 POPE  185      45.471  66.966  38.680  1.00  0.00           C
ATOM  12020  O32 POPE  185      44.921  67.936  39.200  1.00  0.00           O
ATOM  12021  C32 POPE  185      45.281  65.566  39.230  1.00  0.00           C
ATOM  12024  C23 POPE  185      48.291  65.506  41.950  1.00  0.00           C
ATOM  12027  C24 POPE  185      48.641  64.966  43.350  1.00  0.00           C
ATOM  12030  C25 POPE  185      47.461  65.036  44.330  1.00  0.00           C
ATOM  12033  C26 POPE  185      47.781  64.436  45.710  1.00  0.00           C
ATOM  12036  C27 POPE  185      46.611  64.616  46.690  1.00  0.00           C
ATOM  12039  C28 POPE  185      46.831  63.916  48.050  1.00  0.00           C
ATOM  12042  C29 POPE  185      45.741  64.326  49.010  1.00  0.00           C
ATOM  12044 0C21 POPE  185      44.871  63.536  49.660  1.00  0.00           C
ATOM  12046 1C21 POPE  185      44.811  62.026  49.640  1.00  0.00           C
ATOM  12049 2C21 POPE  185      44.461  61.466  51.040  1.00  0.00           C
ATOM  12052 3C21 POPE  185      45.541  61.726  52.100  1.00  0.00           C
ATOM  12055 4C21 POPE  185      45.151  61.196  53.480  1.00  0.00           C
ATOM  12058 5C21 POPE  185      46.311  61.196  54.490  1.00  0.00           C
ATOM  12061 6C21 POPE  185      46.811  62.596  54.870  1.00  0.00           C
ATOM  12064 7C21 POPE  185      45.811  63.396  55.710  1.00  0.00           C
ATOM  12067 8C21 POPE  185      46.251  64.846  55.950  1.00  0.00           C
ATOM  12071  C33 POPE  185      44.601  65.636  40.620  1.00  0.00           C
ATOM  12074  C34 POPE  185      44.141  64.286  41.190  1.00  0.00           C
ATOM  12077  C35 POPE  185      45.131  63.146  40.970  1.00  0.00           C
ATOM  12080  C36 POPE  185      45.101  62.076  42.060  1.00  0.00           C
ATOM  12083  C37 POPE  185      46.201  61.026  41.800  1.00  0.00           C
ATOM  12086  C38 POPE  185      46.391  60.026  42.940  1.00  0.00           C
ATOM  12089  C39 POPE  185      47.261  60.586  44.070  1.00  0.00           C
ATOM  12092 0C31 POPE  185      47.591  59.536  45.130  1.00  0.00           C
ATOM  12095 1C31 POPE  185      48.631  60.056  46.130  1.00  0.00           C
ATOM  12098 2C31 POPE  185      49.061  59.026  47.170  1.00  0.00           C
ATOM  12101 3C31 POPE  185      47.951  58.656  48.170  1.00  0.00           C
ATOM  12104 4C31 POPE  185      48.531  58.046  49.450  1.00  0.00           C
ATOM  12107 5C31 POPE  185      47.461  57.466  50.370  1.00  0.00           C
ATOM  12110 6C31 POPE  185      48.041  56.876  51.660  1.00  0.00           C
ATOM  12114  NH3 POPE  186      67.311  53.046  35.120  1.00  0.00           N
ATOM  12118  C12 POPE  186      66.991  51.626  34.730  1.00  0.00           C
ATOM  12121  C11 POPE  186      67.771  50.616  35.600  1.00  0.00           C
ATOM  12124  P   POPE  186      67.801  48.146  36.350  1.00  0.00           P
ATOM  12125  O13 POPE  186      67.501  46.776  35.830  1.00  0.00           O
ATOM  12126  O14 POPE  186      69.171  48.386  36.830  1.00  0.00           O
ATOM  12127  O11 POPE  186      66.751  48.516  37.450  1.00  0.00           O
ATOM  12128  O12 POPE  186      67.461  49.256  35.240  1.00  0.00           O
ATOM  12129  C1  POPE  186      67.091  49.066  38.720  1.00  0.00           C
ATOM  12132  C2  POPE  186      65.771  49.276  39.510  1.00  0.00           C
ATOM  12134  O21 POPE  186      65.981  49.546  40.900  1.00  0.00           O
ATOM  12135  C21 POPE  186      66.331  48.536  41.660  1.00  0.00           C
ATOM  12136  O22 POPE  186      66.831  47.486  41.300  1.00  0.00           O
ATOM  12137  C22 POPE  186      65.971  48.836  43.110  1.00  0.00           C
ATOM  12140  C3  POPE  186      64.811  48.056  39.260  1.00  0.00           C
ATOM  12143  O31 POPE  186      63.771  47.886  40.250  1.00  0.00           O
ATOM  12144  C31 POPE  186      62.671  48.606  40.070  1.00  0.00           C
ATOM  12145  O32 POPE  186      62.491  49.416  39.170  1.00  0.00           O
ATOM  12146  C32 POPE  186      61.631  48.156  41.090  1.00  0.00           C
ATOM  12149  C23 POPE  186      66.951  48.286  44.180  1.00  0.00           C
ATOM  12152  C24 POPE  186      67.921  49.366  44.680  1.00  0.00           C
ATOM  12155  C25 POPE  186      68.931  48.886  45.740  1.00  0.00           C
ATOM  12158  C26 POPE  186      68.331  48.136  46.930  1.00  0.00           C
ATOM  12161  C27 POPE  186      69.231  48.206  48.180  1.00  0.00           C
ATOM  12164  C28 POPE  186      68.671  47.446  49.400  1.00  0.00           C
ATOM  12167  C29 POPE  186      69.491  47.726  50.640  1.00  0.00           C
ATOM  12169 0C21 POPE  186      69.021  47.936  51.880  1.00  0.00           C
ATOM  12171 1C21 POPE  186      67.581  47.876  52.320  1.00  0.00           C
ATOM  12174 2C21 POPE  186      66.781  49.176  52.110  1.00  0.00           C
ATOM  12177 3C21 POPE  186      67.421  50.426  52.740  1.00  0.00           C
ATOM  12180 4C21 POPE  186      66.601  51.716  52.530  1.00  0.00           C
ATOM  12183 5C21 POPE  186      65.281  51.746  53.320  1.00  0.00           C
ATOM  12186 6C21 POPE  186      64.011  51.556  52.480  1.00  0.00           C
ATOM  12189 7C21 POPE  186      62.781  51.516  53.400  1.00  0.00           C
ATOM  12192 8C21 POPE  186      61.421  51.486  52.700  1.00  0.00           C
ATOM  12196  C33 POPE  186      61.681  48.986  42.390  1.00  0.00           C
ATOM  12199  C34 POPE  186      61.031  48.256  43.570  1.00  0.00           C
ATOM  12202  C35 POPE  186      60.861  49.136  44.820  1.00  0.00           C
ATOM  12205  C36 POPE  186      60.061  48.446  45.930  1.00  0.00           C
ATOM  12208  C37 POPE  186      59.831  49.326  47.160  1.00  0.00           C
ATOM  12211  C38 POPE  186      58.951  48.646  48.230  1.00  0.00           C
ATOM  12214  C39 POPE  186      58.691  49.536  49.460  1.00  0.00           C
ATOM  12217 0C31 POPE  186      57.771  50.726  49.150  1.00  0.00           C
ATOM  12220 1C31 POPE  186      57.751  51.826  50.230  1.00  0.00           C
ATOM  12223 2C31 POPE  186      56.871  53.006  49.780  1.00  0.00           C
ATOM  12226 3C31 POPE  186      57.021  54.296  50.600  1.00  0.00           C
ATOM  12229 4C31 POPE  186      58.401  54.966  50.480  1.00  0.00           C
ATOM  12232 5C31 POPE  186      58.401  56.416  50.990  1.00  0.00           C
ATOM  12235 6C31 POPE  186      59.781  57.076  50.990  1.00  0.00           C
ATOM  12239  NH3 POPE  187     121.261  51.356  30.700  1.00  0.00           N
ATOM  12243  C12 POPE  187     120.081  50.496  30.390  1.00  0.00           C
ATOM  12246  C11 POPE  187     118.891  50.836  31.300  1.00  0.00           C
ATOM  12249  P   POPE  187     117.261  48.776  30.980  1.00  0.00           P
ATOM  12250  O13 POPE  187     115.781  48.856  31.140  1.00  0.00           O
ATOM  12251  O14 POPE  187     117.801  47.906  29.910  1.00  0.00           O
ATOM  12252  O11 POPE  187     117.911  48.446  32.370  1.00  0.00           O
ATOM  12253  O12 POPE  187     117.721  50.256  30.760  1.00  0.00           O
ATOM  12254  C1  POPE  187     117.541  47.286  33.120  1.00  0.00           C
ATOM  12257  C2  POPE  187     117.971  47.456  34.610  1.00  0.00           C
ATOM  12259  O21 POPE  187     117.241  46.576  35.500  1.00  0.00           O
ATOM  12260  C21 POPE  187     117.461  45.276  35.360  1.00  0.00           C
ATOM  12261  O22 POPE  187     118.041  44.716  34.440  1.00  0.00           O
ATOM  12262  C22 POPE  187     116.961  44.556  36.630  1.00  0.00           C
ATOM  12265  C3  POPE  187     117.791  48.926  35.100  1.00  0.00           C
ATOM  12268  O31 POPE  187     117.811  49.066  36.550  1.00  0.00           O
ATOM  12269  C31 POPE  187     116.631  49.176  37.150  1.00  0.00           C
ATOM  12270  O32 POPE  187     115.541  49.196  36.610  1.00  0.00           O
ATOM  12271  C32 POPE  187     116.871  49.266  38.660  1.00  0.00           C
ATOM  12274  C23 POPE  187     117.831  44.926  37.850  1.00  0.00           C
ATOM  12277  C24 POPE  187     117.411  44.236  39.160  1.00  0.00           C
ATOM  12280  C25 POPE  187     118.141  44.786  40.410  1.00  0.00           C
ATOM  12283  C26 POPE  187     119.361  43.956  40.840  1.00  0.00           C
ATOM  12286  C27 POPE  187     120.091  44.526  42.070  1.00  0.00           C
ATOM  12289  C28 POPE  187     120.761  43.416  42.900  1.00  0.00           C
ATOM  12292  C29 POPE  187     121.651  43.896  44.030  1.00  0.00           C
ATOM  12294 0C21 POPE  187     121.251  44.226  45.270  1.00  0.00           C
ATOM  12296 1C21 POPE  187     119.821  44.256  45.770  1.00  0.00           C
ATOM  12299 2C21 POPE  187     119.481  43.186  46.820  1.00  0.00           C
ATOM  12302 3C21 POPE  187     120.281  43.336  48.120  1.00  0.00           C
ATOM  12305 4C21 POPE  187     119.641  42.596  49.290  1.00  0.00           C
ATOM  12308 5C21 POPE  187     120.461  42.706  50.580  1.00  0.00           C
ATOM  12311 6C21 POPE  187     121.771  41.896  50.540  1.00  0.00           C
ATOM  12314 7C21 POPE  187     122.531  41.956  51.860  1.00  0.00           C
ATOM  12317 8C21 POPE  187     123.621  40.896  52.000  1.00  0.00           C
ATOM  12321  C33 POPE  187     115.681  49.856  39.460  1.00  0.00           C
ATOM  12324  C34 POPE  187     115.711  49.406  40.930  1.00  0.00           C
ATOM  12327  C35 POPE  187     116.931  49.926  41.700  1.00  0.00           C
ATOM  12330  C36 POPE  187     117.081  49.236  43.060  1.00  0.00           C
ATOM  12333  C37 POPE  187     118.261  49.806  43.870  1.00  0.00           C
ATOM  12336  C38 POPE  187     118.451  49.136  45.230  1.00  0.00           C
ATOM  12339  C39 POPE  187     117.311  49.436  46.210  1.00  0.00           C
ATOM  12342 0C31 POPE  187     117.551  48.856  47.610  1.00  0.00           C
ATOM  12345 1C31 POPE  187     116.441  49.236  48.600  1.00  0.00           C
ATOM  12348 2C31 POPE  187     116.381  48.306  49.820  1.00  0.00           C
ATOM  12351 3C31 POPE  187     117.641  48.306  50.700  1.00  0.00           C
ATOM  12354 4C31 POPE  187     117.591  47.176  51.740  1.00  0.00           C
ATOM  12357 5C31 POPE  187     118.671  47.266  52.830  1.00  0.00           C
ATOM  12360 6C31 POPE  187     120.111  47.176  52.310  1.00  0.00           C
ATOM  12364  NH3 POPE  188      53.321  28.486  33.320  1.00  0.00           N
ATOM  12368  C12 POPE  188      53.781  29.126  32.040  1.00  0.00           C
ATOM  12371  C11 POPE  188      52.871  30.326  31.680  1.00  0.00           C
ATOM  12374  P   POPE  188      51.181  31.456  33.290  1.00  0.00           P
ATOM  12375  O13 POPE  188      50.351  31.866  32.130  1.00  0.00           O
ATOM  12376  O14 POPE  188      50.801  30.226  34.040  1.00  0.00           O
ATOM  12377  O11 POPE  188      51.271  32.656  34.290  1.00  0.00           O
ATOM  12378  O12 POPE  188      52.691  31.226  32.800  1.00  0.00           O
ATOM  12379  C1  POPE  188      52.151  33.756  34.190  1.00  0.00           C
ATOM  12382  C2  POPE  188      52.921  33.886  35.520  1.00  0.00           C
ATOM  12384  O21 POPE  188      52.411  34.976  36.320  1.00  0.00           O
ATOM  12385  C21 POPE  188      51.271  34.736  36.940  1.00  0.00           C
ATOM  12386  O22 POPE  188      50.641  33.696  36.950  1.00  0.00           O
ATOM  12387  C22 POPE  188      50.821  36.016  37.670  1.00  0.00           C
ATOM  12390  C3  POPE  188      54.441  34.086  35.280  1.00  0.00           C
ATOM  12393  O31 POPE  188      55.131  34.096  36.550  1.00  0.00           O
ATOM  12394  C31 POPE  188      55.381  35.286  37.050  1.00  0.00           C
ATOM  12395  O32 POPE  188      55.351  36.346  36.450  1.00  0.00           O
ATOM  12396  C32 POPE  188      55.661  35.126  38.550  1.00  0.00           C
ATOM  12399  C23 POPE  188      50.301  35.776  39.120  1.00  0.00           C
ATOM  12402  C24 POPE  188      51.391  35.706  40.200  1.00  0.00           C
ATOM  12405  C25 POPE  188      50.881  36.196  41.570  1.00  0.00           C
ATOM  12408  C26 POPE  188      51.891  36.106  42.720  1.00  0.00           C
ATOM  12411  C27 POPE  188      51.231  36.476  44.060  1.00  0.00           C
ATOM  12414  C28 POPE  188      52.211  36.626  45.240  1.00  0.00           C
ATOM  12417  C29 POPE  188      51.481  37.236  46.420  1.00  0.00           C
ATOM  12419 0C21 POPE  188      51.491  36.806  47.700  1.00  0.00           C
ATOM  12421 1C21 POPE  188      52.271  35.656  48.270  1.00  0.00           C
ATOM  12424 2C21 POPE  188      52.131  35.606  49.800  1.00  0.00           C
ATOM  12427 3C21 POPE  188      52.941  34.496  50.470  1.00  0.00           C
ATOM  12430 4C21 POPE  188      52.651  34.406  51.970  1.00  0.00           C
ATOM  12433 5C21 POPE  188      53.361  33.226  52.660  1.00  0.00           C
ATOM  12436 6C21 POPE  188      54.841  33.486  53.000  1.00  0.00           C
ATOM  12439 7C21 POPE  188      55.411  32.446  53.970  1.00  0.00           C
ATOM  12442 8C21 POPE  188      56.871  32.706  54.360  1.00  0.00           C
ATOM  12446  C33 POPE  188      55.201  36.356  39.350  1.00  0.00           C
ATOM  12449  C34 POPE  188      55.001  36.096  40.850  1.00  0.00           C
ATOM  12452  C35 POPE  188      56.301  35.926  41.650  1.00  0.00           C
ATOM  12455  C36 POPE  188      56.061  35.806  43.160  1.00  0.00           C
ATOM  12458  C37 POPE  188      57.331  35.426  43.930  1.00  0.00           C
ATOM  12461  C38 POPE  188      57.361  35.896  45.390  1.00  0.00           C
ATOM  12464  C39 POPE  188      56.211  35.366  46.260  1.00  0.00           C
ATOM  12467 0C31 POPE  188      56.361  33.886  46.650  1.00  0.00           C
ATOM  12470 1C31 POPE  188      55.211  33.446  47.560  1.00  0.00           C
ATOM  12473 2C31 POPE  188      55.341  32.026  48.130  1.00  0.00           C
ATOM  12476 3C31 POPE  188      56.361  31.896  49.260  1.00  0.00           C
ATOM  12479 4C31 POPE  188      56.241  30.526  49.940  1.00  0.00           C
ATOM  12482 5C31 POPE  188      57.261  30.286  51.050  1.00  0.00           C
[truncated: 1,704,911 more chars]
