# Supplementary material for: Characterizing Membrane Association and Periplasmic Transfer of Bacterial Lipoproteins through Molecular Dynamics Simulations
Source: Structure. 2020 Apr 7;28(4):475–487.e3. doi: 10.1016/j.str.2020.01.012 (PMC7139219; doi:10.1016/j.str.2020.01.012)
Supplement: Data S3. Final Coordinates from Simulations (M–X), Related to Figure 3 [file mmc5.zip › M-X/SLP-5-atomistic.pdb]

TITLE     Protein
REMARK    THIS IS A SIMULATION BOX
CRYST1  129.087  129.087  125.514  90.00  90.00  90.00 P 1           1
MODEL        1
ATOM      1  N   CYSTA   1      53.354  55.289  73.442  1.00  0.00           N
ATOM      3  CA  CYSTA   1      54.043  54.039  73.142  1.00  0.00           C
ATOM      5  C   CYSTA   1      54.124  53.238  74.422  1.00  0.00           C
ATOM      6  O   CYSTA   1      55.134  52.610  74.732  1.00  0.00           O
ATOM      7  CB  CYSTA   1      55.384  54.158  72.322  1.00  0.00           C
ATOM     10  SG  CYSTA   1      56.334  55.700  72.492  1.00  0.00           S
ATOM     11  C1  CYSTA   1      56.124  56.418  70.822  1.00  0.00           C
ATOM     14  CA1 CYSTA   1      52.044  55.408  73.182  1.00  0.00           C
ATOM     15  OA1 CYSTA   1      51.284  55.738  74.072  1.00  0.00           O
ATOM     16  CA2 CYSTA   1      51.504  55.189  71.832  1.00  0.00           C
ATOM     19  C11 CYSTA   1      57.374  57.220  70.342  1.00  0.00           C
ATOM     21  O11 CYSTA   1      58.514  56.339  70.282  1.00  0.00           O
ATOM     22  CX1 CYSTA   1      58.624  55.578  69.212  1.00  0.00           C
ATOM     23  OX1 CYSTA   1      58.144  54.459  69.092  1.00  0.00           O
ATOM     24  CX2 CYSTA   1      59.404  56.348  68.122  1.00  0.00           C
ATOM     27  C12 CYSTA   1      57.704  58.438  71.252  1.00  0.00           C
ATOM     30  O12 CYSTA   1      59.134  58.589  71.302  1.00  0.00           O
ATOM     31  CD1 CYSTA   1      59.634  59.790  71.292  1.00  0.00           C
ATOM     32  OD1 CYSTA   1      59.084  60.809  71.662  1.00  0.00           O
ATOM     33  CD2 CYSTA   1      60.984  59.748  70.592  1.00  0.00           C
ATOM     36  CA3 CYSTA   1      51.014  53.738  71.692  1.00  0.00           C
ATOM     39  CA4 CYSTA   1      51.154  53.340  70.232  1.00  0.00           C
ATOM     42  CA5 CYSTA   1      50.914  51.849  70.002  1.00  0.00           C
ATOM     45  CA6 CYSTA   1      50.214  51.619  68.662  1.00  0.00           C
ATOM     48  CA7 CYSTA   1      50.874  52.318  67.472  1.00  0.00           C
ATOM     51  CA8 CYSTA   1      49.824  52.569  66.392  1.00  0.00           C
ATOM     54  CA9 CYSTA   1      50.374  53.309  65.172  1.00  0.00           C
ATOM     57 0CA1 CYSTA   1      49.324  54.258  64.602  1.00  0.00           C
ATOM     60 1CA1 CYSTA   1      49.464  54.459  63.102  1.00  0.00           C
ATOM     63 2CA1 CYSTA   1      48.334  55.279  62.502  1.00  0.00           C
ATOM     66 3CA1 CYSTA   1      48.453  55.398  60.982  1.00  0.00           C
ATOM     69 4CA1 CYSTA   1      47.104  55.588  60.282  1.00  0.00           C
ATOM     72 5CA1 CYSTA   1      46.144  54.429  60.572  1.00  0.00           C
ATOM     75 6CA1 CYSTA   1      45.334  54.029  59.352  1.00  0.00           C
ATOM     79  CD3 CYSTA   1      60.984  60.658  69.352  1.00  0.00           C
ATOM     82  CD4 CYSTA   1      59.794  60.378  68.412  1.00  0.00           C
ATOM     85  CD5 CYSTA   1      59.734  61.369  67.262  1.00  0.00           C
ATOM     88  CD6 CYSTA   1      60.864  61.189  66.242  1.00  0.00           C
ATOM     91  CD7 CYSTA   1      61.714  62.448  66.182  1.00  0.00           C
ATOM     94  CD8 CYSTA   1      62.574  62.610  64.922  1.00  0.00           C
ATOM     97  CD9 CYSTA   1      62.604  64.108  64.602  1.00  0.00           C
ATOM    100 0CD1 CYSTA   1      63.703  64.629  63.692  1.00  0.00           C
ATOM    103 1CD1 CYSTA   1      63.634  64.099  62.262  1.00  0.00           C
ATOM    106 2CD1 CYSTA   1      64.373  65.029  61.302  1.00  0.00           C
ATOM    109 3CD1 CYSTA   1      64.104  64.679  59.832  1.00  0.00           C
ATOM    112 4CD1 CYSTA   1      63.884  65.889  58.912  1.00  0.00           C
ATOM    115 5CD1 CYSTA   1      62.744  66.809  59.342  1.00  0.00           C
ATOM    118 6CD1 CYSTA   1      62.304  67.788  58.252  1.00  0.00           C
ATOM    122  CX3 CYSTA   1      59.334  55.668  66.732  1.00  0.00           C
ATOM    125  CX4 CYSTA   1      60.274  56.269  65.662  1.00  0.00           C
ATOM    128  CX5 CYSTA   1      59.694  57.468  64.882  1.00  0.00           C
ATOM    131  CX6 CYSTA   1      60.384  57.709  63.522  1.00  0.00           C
ATOM    134  CX7 CYSTA   1      59.874  58.930  62.732  1.00  0.00           C
ATOM    137  CX8 CYSTA   1      60.704  59.338  61.472  1.00  0.00           C
ATOM    140  CX9 CYSTA   1      61.514  58.249  60.812  1.00  0.00           C
ATOM    142 0CX1 CYSTA   1      62.144  58.258  59.612  1.00  0.00           C
ATOM    144 1CX1 CYSTA   1      62.194  59.319  58.542  1.00  0.00           C
ATOM    147 2CX1 CYSTA   1      61.814  58.660  57.202  1.00  0.00           C
ATOM    150 3CX1 CYSTA   1      62.044  59.508  55.932  1.00  0.00           C
ATOM    153 4CX1 CYSTA   1      61.314  58.889  54.722  1.00  0.00           C
ATOM    156 5CX1 CYSTA   1      62.194  58.488  53.522  1.00  0.00           C
ATOM    159 6CX1 CYSTA   1      62.004  59.368  52.282  1.00  0.00           C
ATOM    162 7CX1 CYSTA   1      62.374  58.648  50.972  1.00  0.00           C
ATOM    165 8CX1 CYSTA   1      62.184  59.508  49.722  1.00  0.00           C
ATOM    169  N   SER A   2      53.034  53.218  75.232  1.00  0.00           N
ATOM    171  CA  SER A   2      52.824  54.000  76.462  1.00  0.00           C
ATOM    173  CB  SER A   2      52.014  53.218  77.522  1.00  0.00           C
ATOM    176  OG  SER A   2      50.614  53.270  77.272  1.00  0.00           O
ATOM    178  C   SER A   2      54.004  54.559  77.192  1.00  0.00           C
ATOM    179  O   SER A   2      53.934  55.668  77.712  1.00  0.00           O
ATOM    180  N   SER A   3      55.093  53.790  77.322  1.00  0.00           N
ATOM    182  CA  SER A   3      56.214  54.058  78.192  1.00  0.00           C
ATOM    184  CB  SER A   3      57.254  52.908  78.212  1.00  0.00           C
ATOM    187  OG  SER A   3      56.714  51.779  78.912  1.00  0.00           O
ATOM    189  C   SER A   3      56.854  55.429  78.022  1.00  0.00           C
ATOM    190  O   SER A   3      57.214  56.049  79.002  1.00  0.00           O
ATOM    191  N   ILE A   4      56.844  56.019  76.802  1.00  0.00           N
ATOM    193  CA  ILE A   4      56.744  57.479  76.672  1.00  0.00           C
ATOM    195  CB  ILE A   4      58.004  58.108  76.042  1.00  0.00           C
ATOM    197  CG2 ILE A   4      58.254  59.358  76.862  1.00  0.00           C
ATOM    201  CG1 ILE A   4      59.264  57.220  76.072  1.00  0.00           C
ATOM    204  CD  ILE A   4      60.504  57.929  75.502  1.00  0.00           C
ATOM    208  C   ILE A   4      55.464  57.758  75.872  1.00  0.00           C
ATOM    209  O   ILE A   4      55.184  56.889  75.042  1.00  0.00           O
ATOM    210  N   PRO A   5      54.584  58.778  75.942  1.00  0.00           N
ATOM    211  CD  PRO A   5      53.854  59.109  74.712  1.00  0.00           C
ATOM    214  CA  PRO A   5      54.644  59.958  76.782  1.00  0.00           C
ATOM    216  CB  PRO A   5      54.854  61.058  75.732  1.00  0.00           C
ATOM    219  CG  PRO A   5      54.024  60.618  74.522  1.00  0.00           C
ATOM    222  C   PRO A   5      53.324  60.219  77.542  1.00  0.00           C
ATOM    223  O   PRO A   5      52.364  60.779  77.022  1.00  0.00           O
ATOM    224  N   GLN A   6      53.294  59.898  78.832  1.00  0.00           N
ATOM    226  CA  GLN A   6      52.224  60.238  79.722  1.00  0.00           C
ATOM    228  CB  GLN A   6      51.234  59.069  79.942  1.00  0.00           C
ATOM    231  CG  GLN A   6      50.304  59.268  81.172  1.00  0.00           C
ATOM    234  CD  GLN A   6      48.804  59.029  81.002  1.00  0.00           C
ATOM    235  OE1 GLN A   6      48.124  59.039  82.032  1.00  0.00           O
ATOM    236  NE2 GLN A   6      48.244  58.860  79.792  1.00  0.00           N
ATOM    239  C   GLN A   6      52.844  60.709  81.022  1.00  0.00           C
ATOM    240  O   GLN A   6      53.654  60.028  81.642  1.00  0.00           O
ATOM    241  N   ASN A   7      52.494  61.898  81.522  1.00  0.00           N
ATOM    243  CA  ASN A   7      52.234  63.088  80.712  1.00  0.00           C
ATOM    245  CB  ASN A   7      50.734  63.558  80.722  1.00  0.00           C
ATOM    248  CG  ASN A   7      50.124  64.259  81.962  1.00  0.00           C
ATOM    249  OD1 ASN A   7      49.144  64.979  81.822  1.00  0.00           O
ATOM    250  ND2 ASN A   7      50.724  64.099  83.162  1.00  0.00           N
ATOM    253  C   ASN A   7      53.204  64.108  81.252  1.00  0.00           C
ATOM    254  O   ASN A   7      53.304  64.279  82.462  1.00  0.00           O
ATOM    255  N   ILE A   8      54.064  64.758  80.452  1.00  0.00           N
ATOM    257  CA  ILE A   8      54.254  64.639  79.012  1.00  0.00           C
ATOM    259  CB  ILE A   8      54.754  65.988  78.472  1.00  0.00           C
ATOM    261  CG2 ILE A   8      56.284  66.148  78.542  1.00  0.00           C
ATOM    265  CG1 ILE A   8      54.234  66.249  77.042  1.00  0.00           C
ATOM    268  CD  ILE A   8      54.604  67.639  76.532  1.00  0.00           C
ATOM    272  C   ILE A   8      55.233  63.479  78.742  1.00  0.00           C
ATOM    273  O   ILE A   8      55.714  63.269  77.632  1.00  0.00           O
ATOM    274  N   LYS A   9      55.524  62.709  79.822  1.00  0.00           N
ATOM    276  CA  LYS A   9      56.483  61.669  80.112  1.00  0.00           C
ATOM    278  CB  LYS A   9      57.704  61.558  79.152  1.00  0.00           C
ATOM    281  CG  LYS A   9      58.434  62.819  78.652  1.00  0.00           C
ATOM    284  CD  LYS A   9      58.864  62.808  77.152  1.00  0.00           C
ATOM    287  CE  LYS A   9      58.474  64.059  76.332  1.00  0.00           C
ATOM    290  NZ  LYS A   9      59.124  64.099  74.992  1.00  0.00           N
ATOM    294  C   LYS A   9      56.674  61.838  81.622  1.00  0.00           C
ATOM    295  O   LYS A   9      55.994  62.680  82.172  1.00  0.00           O
ATOM    296  N   GLY A  10      57.434  61.110  82.462  1.00  0.00           N
ATOM    298  CA  GLY A  10      58.124  59.850  82.322  1.00  0.00           C
ATOM    301  C   GLY A  10      57.164  58.738  82.042  1.00  0.00           C
ATOM    302  O   GLY A  10      56.894  58.498  80.882  1.00  0.00           O
ATOM    303  N   ASN A  11      56.734  57.968  83.062  1.00  0.00           N
ATOM    305  CA  ASN A  11      56.074  56.669  82.942  1.00  0.00           C
ATOM    307  CB  ASN A  11      54.904  56.619  81.912  1.00  0.00           C
ATOM    310  CG  ASN A  11      53.644  55.840  82.322  1.00  0.00           C
ATOM    311  OD1 ASN A  11      53.044  55.159  81.492  1.00  0.00           O
ATOM    312  ND2 ASN A  11      53.254  55.900  83.622  1.00  0.00           N
ATOM    315  C   ASN A  11      57.134  55.608  82.672  1.00  0.00           C
ATOM    316  O   ASN A  11      57.134  54.559  83.292  1.00  0.00           O
ATOM    317  N   ASN A  12      58.104  55.910  81.762  1.00  0.00           N
ATOM    319  CA  ASN A  12      59.183  55.019  81.402  1.00  0.00           C
ATOM    321  CB  ASN A  12      60.114  55.679  80.342  1.00  0.00           C
ATOM    324  CG  ASN A  12      61.234  54.790  79.802  1.00  0.00           C
ATOM    325  OD1 ASN A  12      62.264  55.308  79.382  1.00  0.00           O
ATOM    326  ND2 ASN A  12      61.074  53.449  79.872  1.00  0.00           N
ATOM    329  C   ASN A  12      60.034  54.569  82.582  1.00  0.00           C
ATOM    330  O   ASN A  12      60.194  53.379  82.792  1.00  0.00           O
ATOM    331  N   GLN A  13      60.574  55.500  83.402  1.00  0.00           N
ATOM    333  CA  GLN A  13      61.464  55.049  84.462  1.00  0.00           C
ATOM    335  CB  GLN A  13      62.954  55.198  84.072  1.00  0.00           C
ATOM    338  CG  GLN A  13      63.864  54.209  84.832  1.00  0.00           C
ATOM    341  CD  GLN A  13      63.594  52.719  84.572  1.00  0.00           C
ATOM    342  OE1 GLN A  13      64.034  51.879  85.352  1.00  0.00           O
ATOM    343  NE2 GLN A  13      62.944  52.350  83.452  1.00  0.00           N
ATOM    346  C   GLN A  13      61.203  55.798  85.762  1.00  0.00           C
ATOM    347  O   GLN A  13      61.124  57.029  85.772  1.00  0.00           O
ATOM    348  N   PRO A  14      61.023  55.098  86.862  1.00  0.00           N
ATOM    349  CD  PRO A  14      60.354  53.790  86.892  1.00  0.00           C
ATOM    352  CA  PRO A  14      61.384  55.538  88.202  1.00  0.00           C
ATOM    354  CB  PRO A  14      60.904  54.379  89.102  1.00  0.00           C
ATOM    357  CG  PRO A  14      59.784  53.718  88.302  1.00  0.00           C
ATOM    360  C   PRO A  14      62.884  55.758  88.462  1.00  0.00           C
ATOM    361  O   PRO A  14      63.624  54.790  88.352  1.00  0.00           O
ATOM    362  N   ASP A  15      63.324  56.938  88.932  1.00  0.00           N
ATOM    364  CA  ASP A  15      64.664  57.090  89.482  1.00  0.00           C
ATOM    366  CB  ASP A  15      65.434  58.368  89.052  1.00  0.00           C
ATOM    369  CG  ASP A  15      65.464  58.680  87.562  1.00  0.00           C
ATOM    370  OD1 ASP A  15      64.694  58.088  86.752  1.00  0.00           O
ATOM    371  OD2 ASP A  15      66.284  59.569  87.232  1.00  0.00           O
ATOM    372  C   ASP A  15      64.684  56.999  91.022  1.00  0.00           C
ATOM    373  O   ASP A  15      65.744  56.999  91.642  1.00  0.00           O
ATOM    374  N   ILE A  16      63.534  56.879  91.722  1.00  0.00           N
ATOM    376  CA  ILE A  16      63.514  56.709  93.172  1.00  0.00           C
ATOM    378  CB  ILE A  16      62.174  57.008  93.852  1.00  0.00           C
ATOM    380  CG2 ILE A  16      61.014  56.208  93.212  1.00  0.00           C
ATOM    384  CG1 ILE A  16      62.304  56.750  95.382  1.00  0.00           C
ATOM    387  CD  ILE A  16      61.164  57.318  96.222  1.00  0.00           C
ATOM    391  C   ILE A  16      64.004  55.349  93.592  1.00  0.00           C
ATOM    392  O   ILE A  16      64.674  55.180  94.612  1.00  0.00           O
ATOM    393  N   GLN A  17      63.773  54.309  92.782  1.00  0.00           N
ATOM    395  CA  GLN A  17      64.364  53.008  93.012  1.00  0.00           C
ATOM    397  CB  GLN A  17      63.584  51.938  92.212  1.00  0.00           C
ATOM    400  CG  GLN A  17      64.144  50.508  92.362  1.00  0.00           C
ATOM    403  CD  GLN A  17      63.044  49.450  92.472  1.00  0.00           C
ATOM    404  OE1 GLN A  17      62.694  48.778  91.502  1.00  0.00           O
ATOM    405  NE2 GLN A  17      62.514  49.268  93.702  1.00  0.00           N
ATOM    408  C   GLN A  17      65.854  53.018  92.692  1.00  0.00           C
ATOM    409  O   GLN A  17      66.644  52.208  93.182  1.00  0.00           O
ATOM    410  N   LYS A  18      66.273  54.039  91.932  1.00  0.00           N
ATOM    412  CA  LYS A  18      67.644  54.328  91.582  1.00  0.00           C
ATOM    414  CB  LYS A  18      67.674  54.958  90.142  1.00  0.00           C
ATOM    417  CG  LYS A  18      66.724  54.288  89.132  1.00  0.00           C
ATOM    420  CD  LYS A  18      67.004  52.819  88.802  1.00  0.00           C
ATOM    423  CE  LYS A  18      68.084  52.668  87.722  1.00  0.00           C
ATOM    426  NZ  LYS A  18      68.554  51.278  87.632  1.00  0.00           N
ATOM    430  C   LYS A  18      68.254  55.289  92.622  1.00  0.00           C
ATOM    431  O   LYS A  18      69.373  55.770  92.492  1.00  0.00           O
ATOM    432  N   SER A  19      67.534  55.569  93.722  1.00  0.00           N
ATOM    434  CA  SER A  19      68.074  56.339  94.832  1.00  0.00           C
ATOM    436  CB  SER A  19      67.464  57.779  94.862  1.00  0.00           C
ATOM    439  OG  SER A  19      66.134  57.859  95.382  1.00  0.00           O
ATOM    441  C   SER A  19      67.884  55.629  96.162  1.00  0.00           C
ATOM    442  O   SER A  19      68.614  55.858  97.112  1.00  0.00           O
ATOM    443  N   PHE A  20      66.873  54.729  96.282  1.00  0.00           N
ATOM    445  CA  PHE A  20      66.534  54.088  97.532  1.00  0.00           C
ATOM    447  CB  PHE A  20      65.074  53.540  97.472  1.00  0.00           C
ATOM    450  CG  PHE A  20      64.703  52.919  98.782  1.00  0.00           C
ATOM    451  CD1 PHE A  20      64.844  53.680  99.952  1.00  0.00           C
ATOM    453  CE1 PHE A  20      64.814  53.059 101.202  1.00  0.00           C
ATOM    455  CZ  PHE A  20      64.594  51.679 101.292  1.00  0.00           C
ATOM    457  CD2 PHE A  20      64.414  51.549  98.882  1.00  0.00           C
ATOM    459  CE2 PHE A  20      64.384  50.928 100.132  1.00  0.00           C
ATOM    461  C   PHE A  20      67.564  53.088  98.102  1.00  0.00           C
ATOM    462  O   PHE A  20      67.913  53.139  99.282  1.00  0.00           O
ATOM    463  N   VAL A  21      68.144  52.220  97.252  1.00  0.00           N
ATOM    465  CA  VAL A  21      69.414  51.569  97.582  1.00  0.00           C
ATOM    467  CB  VAL A  21      69.434  50.198  98.312  1.00  0.00           C
ATOM    469  CG1 VAL A  21      68.093  49.790  98.942  1.00  0.00           C
ATOM    473  CG2 VAL A  21      70.504  50.299  99.422  1.00  0.00           C
ATOM    477  C   VAL A  21      70.154  51.448  96.282  1.00  0.00           C
ATOM    478  O   VAL A  21      71.244  52.008  96.122  1.00  0.00           O
ATOM    479  N   ALA A  22      69.584  50.709  95.312  1.00  0.00           N
ATOM    481  CA  ALA A  22      70.174  50.489  94.012  1.00  0.00           C
ATOM    483  CB  ALA A  22      69.214  49.639  93.142  1.00  0.00           C
ATOM    487  C   ALA A  22      70.604  51.779  93.302  1.00  0.00           C
ATOM    488  O   ALA A  22      69.974  52.828  93.412  1.00  0.00           O
ATOM    489  N   VAL A  23      71.764  51.718  92.632  1.00  0.00           N
ATOM    491  CA  VAL A  23      72.474  52.838  92.012  1.00  0.00           C
ATOM    493  CB  VAL A  23      71.703  53.758  91.072  1.00  0.00           C
ATOM    495  CG1 VAL A  23      72.733  54.488  90.182  1.00  0.00           C
ATOM    499  CG2 VAL A  23      70.744  52.959  90.202  1.00  0.00           C
ATOM    503  C   VAL A  23      73.204  53.680  93.032  1.00  0.00           C
ATOM    504  O   VAL A  23      74.424  53.639  93.122  1.00  0.00           O
ATOM    505  N   HIS A  24      72.474  54.488  93.832  1.00  0.00           N
ATOM    507  CA  HIS A  24      73.093  55.479  94.702  1.00  0.00           C
ATOM    509  CB  HIS A  24      72.014  56.308  95.442  1.00  0.00           C
ATOM    512  ND1 HIS A  24      73.034  57.129  97.562  1.00  0.00           N
ATOM    513  CG  HIS A  24      72.624  57.389  96.272  1.00  0.00           C
ATOM    514  CE1 HIS A  24      73.504  58.270  98.002  1.00  0.00           C
ATOM    516  NE2 HIS A  24      73.453  59.239  97.062  1.00  0.00           N
ATOM    518  CD2 HIS A  24      72.874  58.689  95.952  1.00  0.00           C
ATOM    520  C   HIS A  24      74.074  54.878  95.702  1.00  0.00           C
ATOM    521  O   HIS A  24      75.233  55.289  95.832  1.00  0.00           O
ATOM    522  N   ASN A  25      73.664  53.778  96.342  1.00  0.00           N
ATOM    524  CA  ASN A  25      74.504  53.099  97.312  1.00  0.00           C
ATOM    526  CB  ASN A  25      73.674  52.549  98.482  1.00  0.00           C
ATOM    529  CG  ASN A  25      72.934  53.668  99.212  1.00  0.00           C
ATOM    530  OD1 ASN A  25      73.384  54.119 100.262  1.00  0.00           O
ATOM    531  ND2 ASN A  25      71.764  54.088  98.692  1.00  0.00           N
ATOM    534  C   ASN A  25      75.233  51.959  96.632  1.00  0.00           C
ATOM    535  O   ASN A  25      76.034  51.278  97.252  1.00  0.00           O
ATOM    536  N   GLN A  26      74.944  51.739  95.332  1.00  0.00           N
ATOM    538  CA  GLN A  26      75.404  50.679  94.442  1.00  0.00           C
ATOM    540  CB  GLN A  26      76.774  50.998  93.762  1.00  0.00           C
ATOM    543  CG  GLN A  26      78.004  51.119  94.702  1.00  0.00           C
ATOM    546  CD  GLN A  26      79.114  51.978  94.102  1.00  0.00           C
ATOM    547  OE1 GLN A  26      79.724  51.669  93.082  1.00  0.00           O
ATOM    548  NE2 GLN A  26      79.434  53.099  94.802  1.00  0.00           N
ATOM    551  C   GLN A  26      75.134  49.158  94.692  1.00  0.00           C
ATOM    552  O   GLN A  26      75.974  48.389  94.252  1.00  0.00           O
ATOM    553  N   PRO A  27      74.044  48.589  95.282  1.00  0.00           N
ATOM    554  CD  PRO A  27      73.304  49.250  96.362  1.00  0.00           C
ATOM    557  CA  PRO A  27      73.994  47.129  95.502  1.00  0.00           C
ATOM    559  CB  PRO A  27      72.703  46.950  96.312  1.00  0.00           C
ATOM    562  CG  PRO A  27      72.724  48.139  97.252  1.00  0.00           C
ATOM    565  C   PRO A  27      73.904  46.198  94.302  1.00  0.00           C
ATOM    566  O   PRO A  27      74.623  45.209  94.312  1.00  0.00           O
ATOM    567  N   GLY A  28      73.004  46.439  93.332  1.00  0.00           N
ATOM    569  CA  GLY A  28      72.944  45.618  92.122  1.00  0.00           C
ATOM    572  C   GLY A  28      73.324  46.398  90.902  1.00  0.00           C
ATOM    573  O   GLY A  28      73.913  45.889  89.962  1.00  0.00           O
ATOM    574  N   LEU A  29      73.053  47.719  90.922  1.00  0.00           N
ATOM    576  CA  LEU A  29      73.294  48.540  89.772  1.00  0.00           C
ATOM    578  CB  LEU A  29      72.273  49.699  89.632  1.00  0.00           C
ATOM    581  CG  LEU A  29      72.094  50.238  88.192  1.00  0.00           C
ATOM    583  CD1 LEU A  29      73.354  50.900  87.622  1.00  0.00           C
ATOM    587  CD2 LEU A  29      71.494  49.209  87.242  1.00  0.00           C
ATOM    591  C   LEU A  29      74.724  49.000  89.812  1.00  0.00           C
ATOM    592  O   LEU A  29      75.084  50.058  90.332  1.00  0.00           O
ATOM    593  N   TYR A  30      75.564  48.158  89.202  1.00  0.00           N
ATOM    595  CA  TYR A  30      76.943  48.410  88.892  1.00  0.00           C
ATOM    597  CB  TYR A  30      77.554  47.238  88.102  1.00  0.00           C
ATOM    600  CG  TYR A  30      77.504  45.998  88.942  1.00  0.00           C
ATOM    601  CD1 TYR A  30      78.424  45.868  89.992  1.00  0.00           C
ATOM    603  CE1 TYR A  30      78.464  44.708  90.762  1.00  0.00           C
ATOM    605  CZ  TYR A  30      77.544  43.689  90.532  1.00  0.00           C
ATOM    606  OH  TYR A  30      77.564  42.558  91.362  1.00  0.00           O
ATOM    608  CD2 TYR A  30      76.593  44.958  88.702  1.00  0.00           C
ATOM    610  CE2 TYR A  30      76.604  43.808  89.502  1.00  0.00           C
ATOM    612  C   TYR A  30      77.164  49.650  88.052  1.00  0.00           C
ATOM    613  O   TYR A  30      76.413  49.939  87.122  1.00  0.00           O
ATOM    614  N   VAL A  31      78.244  50.369  88.352  1.00  0.00           N
ATOM    616  CA  VAL A  31      78.703  51.518  87.602  1.00  0.00           C
ATOM    618  CB  VAL A  31      79.894  52.150  88.302  1.00  0.00           C
ATOM    620  CG1 VAL A  31      79.623  52.188  89.822  1.00  0.00           C
ATOM    624  CG2 VAL A  31      81.193  51.369  88.012  1.00  0.00           C
ATOM    628  C   VAL A  31      79.023  51.139  86.152  1.00  0.00           C
ATOM    629  O   VAL A  31      79.454  50.028  85.862  1.00  0.00           O
ATOM    630  N   GLY A  32      78.794  52.048  85.182  1.00  0.00           N
ATOM    632  CA  GLY A  32      79.104  51.788  83.782  1.00  0.00           C
ATOM    635  C   GLY A  32      78.134  50.918  83.022  1.00  0.00           C
ATOM    636  O   GLY A  32      78.444  50.429  81.942  1.00  0.00           O
ATOM    637  N   GLN A  33      76.914  50.709  83.532  1.00  0.00           N
ATOM    639  CA  GLN A  33      75.864  50.098  82.732  1.00  0.00           C
ATOM    641  CB  GLN A  33      75.194  48.898  83.432  1.00  0.00           C
ATOM    644  CG  GLN A  33      74.184  49.209  84.542  1.00  0.00           C
ATOM    647  CD  GLN A  33      73.784  47.908  85.222  1.00  0.00           C
ATOM    648  OE1 GLN A  33      72.913  47.150  84.792  1.00  0.00           O
ATOM    649  NE2 GLN A  33      74.454  47.598  86.352  1.00  0.00           N
ATOM    652  C   GLN A  33      74.824  51.139  82.392  1.00  0.00           C
ATOM    653  O   GLN A  33      74.634  52.139  83.082  1.00  0.00           O
ATOM    654  N   GLN A  34      74.163  50.928  81.242  1.00  0.00           N
ATOM    656  CA  GLN A  34      73.294  51.908  80.642  1.00  0.00           C
ATOM    658  CB  GLN A  34      73.373  51.879  79.102  1.00  0.00           C
ATOM    661  CG  GLN A  34      74.724  52.458  78.642  1.00  0.00           C
ATOM    664  CD  GLN A  34      75.134  52.108  77.202  1.00  0.00           C
ATOM    665  OE1 GLN A  34      74.784  51.110  76.582  1.00  0.00           O
ATOM    666  NE2 GLN A  34      75.984  52.989  76.642  1.00  0.00           N
ATOM    669  C   GLN A  34      71.894  51.809  81.162  1.00  0.00           C
ATOM    670  O   GLN A  34      71.314  50.738  81.302  1.00  0.00           O
ATOM    671  N   ALA A  35      71.314  52.948  81.522  1.00  0.00           N
ATOM    673  CA  ALA A  35      69.974  52.968  82.022  1.00  0.00           C
ATOM    675  CB  ALA A  35      69.994  53.038  83.552  1.00  0.00           C
ATOM    679  C   ALA A  35      69.394  54.198  81.442  1.00  0.00           C
ATOM    680  O   ALA A  35      70.134  55.078  80.992  1.00  0.00           O
ATOM    681  N   ARG A  36      68.053  54.299  81.382  1.00  0.00           N
ATOM    683  CA  ARG A  36      67.434  55.559  81.062  1.00  0.00           C
ATOM    685  CB  ARG A  36      66.294  55.439  80.022  1.00  0.00           C
ATOM    688  CG  ARG A  36      66.564  54.520  78.802  1.00  0.00           C
ATOM    691  CD  ARG A  36      67.994  54.520  78.212  1.00  0.00           C
ATOM    694  NE  ARG A  36      67.894  53.979  76.812  1.00  0.00           N
ATOM    696  CZ  ARG A  36      68.884  53.410  76.132  1.00  0.00           C
ATOM    697  NH1 ARG A  36      70.114  53.358  76.562  1.00  0.00           N
ATOM    700  NH2 ARG A  36      68.624  52.808  74.992  1.00  0.00           N
ATOM    703  C   ARG A  36      66.894  56.078  82.382  1.00  0.00           C
ATOM    704  O   ARG A  36      66.593  55.299  83.272  1.00  0.00           O
ATOM    705  N   PHE A  37      66.794  57.398  82.512  1.00  0.00           N
ATOM    707  CA  PHE A  37      66.314  58.088  83.682  1.00  0.00           C
ATOM    709  CB  PHE A  37      67.444  58.930  84.322  1.00  0.00           C
ATOM    712  CG  PHE A  37      68.434  58.049  85.062  1.00  0.00           C
ATOM    713  CD1 PHE A  37      68.024  56.929  85.812  1.00  0.00           C
ATOM    715  CE1 PHE A  37      68.964  56.160  86.512  1.00  0.00           C
ATOM    717  CZ  PHE A  37      70.314  56.500  86.492  1.00  0.00           C
ATOM    719  CD2 PHE A  37      69.794  58.410  85.082  1.00  0.00           C
ATOM    721  CE2 PHE A  37      70.724  57.639  85.802  1.00  0.00           C
ATOM    723  C   PHE A  37      65.174  58.969  83.252  1.00  0.00           C
ATOM    724  O   PHE A  37      65.314  59.758  82.312  1.00  0.00           O
ATOM    725  N   GLY A  38      63.983  58.808  83.842  1.00  0.00           N
ATOM    727  CA  GLY A  38      62.754  59.328  83.282  1.00  0.00           C
ATOM    730  C   GLY A  38      62.034  60.069  84.332  1.00  0.00           C
ATOM    731  O   GLY A  38      62.284  59.850  85.512  1.00  0.00           O
ATOM    732  N   GLY A  39      61.094  60.970  83.972  1.00  0.00           N
ATOM    734  CA  GLY A  39      60.344  61.709  84.982  1.00  0.00           C
ATOM    737  C   GLY A  39      60.224  63.168  84.812  1.00  0.00           C
ATOM    738  O   GLY A  39      60.694  63.750  83.842  1.00  0.00           O
ATOM    739  N   LYS A  40      59.604  63.808  85.812  1.00  0.00           N
ATOM    741  CA  LYS A  40      59.604  65.258  85.952  1.00  0.00           C
ATOM    743  CB  LYS A  40      58.564  65.738  86.992  1.00  0.00           C
ATOM    746  CG  LYS A  40      58.334  67.258  86.952  1.00  0.00           C
ATOM    749  CD  LYS A  40      56.914  67.699  87.272  1.00  0.00           C
ATOM    752  CE  LYS A  40      56.534  69.099  86.762  1.00  0.00           C
ATOM    755  NZ  LYS A  40      57.294  70.139  87.472  1.00  0.00           N
ATOM    759  C   LYS A  40      60.984  65.769  86.312  1.00  0.00           C
ATOM    760  O   LYS A  40      61.804  64.999  86.822  1.00  0.00           O
ATOM    761  N   VAL A  41      61.284  67.049  85.992  1.00  0.00           N
ATOM    763  CA  VAL A  41      62.593  67.669  86.102  1.00  0.00           C
ATOM    765  CB  VAL A  41      63.154  67.869  84.712  1.00  0.00           C
ATOM    767  CG1 VAL A  41      64.654  68.149  84.762  1.00  0.00           C
ATOM    771  CG2 VAL A  41      62.904  66.619  83.842  1.00  0.00           C
ATOM    775  C   VAL A  41      62.523  69.049  86.782  1.00  0.00           C
ATOM    776  O   VAL A  41      61.434  69.609  86.912  1.00  0.00           O
ATOM    777  N   ILE A  42      63.684  69.600  87.252  1.00  0.00           N
ATOM    779  CA  ILE A  42      63.843  70.909  87.892  1.00  0.00           C
ATOM    781  CB  ILE A  42      65.124  71.058  88.752  1.00  0.00           C
ATOM    783  CG2 ILE A  42      64.734  71.979  89.932  1.00  0.00           C
ATOM    787  CG1 ILE A  42      65.744  69.769  89.332  1.00  0.00           C
ATOM    790  CD  ILE A  42      67.203  69.948  89.802  1.00  0.00           C
ATOM    794  C   ILE A  42      63.734  72.068  86.872  1.00  0.00           C
ATOM    795  O   ILE A  42      62.984  71.988  85.902  1.00  0.00           O
ATOM    796  N   ASN A  43      64.474  73.199  87.052  1.00  0.00           N
ATOM    798  CA  ASN A  43      64.664  74.239  86.042  1.00  0.00           C
ATOM    800  CB  ASN A  43      64.054  75.579  86.522  1.00  0.00           C
ATOM    803  CG  ASN A  43      62.624  75.659  86.002  1.00  0.00           C
ATOM    804  OD1 ASN A  43      62.404  75.678  84.782  1.00  0.00           O
ATOM    805  ND2 ASN A  43      61.634  75.699  86.912  1.00  0.00           N
ATOM    808  C   ASN A  43      66.134  74.409  85.632  1.00  0.00           C
ATOM    809  O   ASN A  43      66.444  75.339  84.882  1.00  0.00           O
ATOM    810  N   VAL A  44      67.024  73.469  86.052  1.00  0.00           N
ATOM    812  CA  VAL A  44      68.394  73.219  85.592  1.00  0.00           C
ATOM    814  CB  VAL A  44      68.523  72.559  84.202  1.00  0.00           C
ATOM    816  CG1 VAL A  44      68.244  73.530  83.042  1.00  0.00           C
ATOM    820  CG2 VAL A  44      69.854  71.820  83.962  1.00  0.00           C
ATOM    824  C   VAL A  44      69.464  74.259  85.932  1.00  0.00           C
ATOM    825  O   VAL A  44      69.194  75.439  86.162  1.00  0.00           O
ATOM    826  N   ILE A  45      70.724  73.779  86.052  1.00  0.00           N
ATOM    828  CA  ILE A  45      71.934  74.579  86.132  1.00  0.00           C
ATOM    830  CB  ILE A  45      72.674  74.399  87.452  1.00  0.00           C
ATOM    832  CG2 ILE A  45      71.884  75.099  88.582  1.00  0.00           C
ATOM    836  CG1 ILE A  45      72.974  72.919  87.792  1.00  0.00           C
ATOM    839  CD  ILE A  45      73.974  72.799  88.942  1.00  0.00           C
ATOM    843  C   ILE A  45      72.864  74.199  84.982  1.00  0.00           C
ATOM    844  O   ILE A  45      73.034  73.029  84.642  1.00  0.00           O
ATOM    845  N   ASN A  46      73.513  75.189  84.352  1.00  0.00           N
ATOM    847  CA  ASN A  46      74.534  74.938  83.342  1.00  0.00           C
ATOM    849  CB  ASN A  46      73.994  75.118  81.892  1.00  0.00           C
ATOM    852  CG  ASN A  46      73.424  76.518  81.662  1.00  0.00           C
ATOM    853  OD1 ASN A  46      74.114  77.499  81.362  1.00  0.00           O
ATOM    854  ND2 ASN A  46      72.084  76.639  81.782  1.00  0.00           N
ATOM    857  C   ASN A  46      75.733  75.839  83.562  1.00  0.00           C
ATOM    858  O   ASN A  46      75.654  76.868  84.252  1.00  0.00           O
ATOM    859  N   GLY A  47      76.884  75.469  82.982  1.00  0.00           N
ATOM    861  CA  GLY A  47      78.064  76.328  82.962  1.00  0.00           C
ATOM    864  C   GLY A  47      77.974  77.438  81.952  1.00  0.00           C
ATOM    865  O   GLY A  47      77.224  77.378  80.992  1.00  0.00           O
ATOM    866  N   LYS A  48      78.843  78.449  82.092  1.00  0.00           N
ATOM    868  CA  LYS A  48      79.034  79.509  81.102  1.00  0.00           C
ATOM    870  CB  LYS A  48      79.674  80.750  81.752  1.00  0.00           C
ATOM    873  CG  LYS A  48      78.773  81.469  82.752  1.00  0.00           C
ATOM    876  CD  LYS A  48      77.564  82.099  82.062  1.00  0.00           C
ATOM    879  CE  LYS A  48      76.784  82.999  83.012  1.00  0.00           C
ATOM    882  NZ  LYS A  48      75.684  83.718  82.332  1.00  0.00           N
ATOM    886  C   LYS A  48      80.013  79.100  80.032  1.00  0.00           C
ATOM    887  O   LYS A  48      80.214  79.780  79.022  1.00  0.00           O
ATOM    888  N   THR A  49      80.634  77.939  80.252  1.00  0.00           N
ATOM    890  CA  THR A  49      81.473  77.238  79.322  1.00  0.00           C
ATOM    892  CB  THR A  49      82.214  76.118  80.052  1.00  0.00           C
ATOM    894  OG1 THR A  49      81.324  75.258  80.762  1.00  0.00           O
ATOM    896  CG2 THR A  49      83.154  76.719  81.112  1.00  0.00           C
ATOM    900  C   THR A  49      80.614  76.639  78.222  1.00  0.00           C
ATOM    901  O   THR A  49      81.084  76.309  77.152  1.00  0.00           O
ATOM    902  N   ASP A  50      79.294  76.468  78.492  1.00  0.00           N
ATOM    904  CA  ASP A  50      78.334  75.958  77.542  1.00  0.00           C
ATOM    906  CB  ASP A  50      78.014  77.008  76.432  1.00  0.00           C
ATOM    909  CG  ASP A  50      77.244  78.229  76.932  1.00  0.00           C
ATOM    910  OD1 ASP A  50      76.714  78.249  78.072  1.00  0.00           O
ATOM    911  OD2 ASP A  50      77.084  79.139  76.092  1.00  0.00           O
ATOM    912  C   ASP A  50      78.703  74.559  77.032  1.00  0.00           C
ATOM    913  O   ASP A  50      78.434  74.178  75.892  1.00  0.00           O
ATOM    914  N   THR A  51      79.364  73.758  77.892  1.00  0.00           N
ATOM    916  CA  THR A  51      79.754  72.378  77.592  1.00  0.00           C
ATOM    918  CB  THR A  51      81.273  72.269  77.392  1.00  0.00           C
ATOM    920  OG1 THR A  51      81.744  70.969  77.062  1.00  0.00           O
ATOM    922  CG2 THR A  51      82.004  72.689  78.662  1.00  0.00           C
ATOM    926  C   THR A  51      79.294  71.430  78.672  1.00  0.00           C
ATOM    927  O   THR A  51      79.464  70.229  78.582  1.00  0.00           O
ATOM    928  N   LEU A  52      78.634  71.890  79.752  1.00  0.00           N
ATOM    930  CA  LEU A  52      78.193  70.969  80.792  1.00  0.00           C
ATOM    932  CB  LEU A  52      79.254  70.889  81.942  1.00  0.00           C
ATOM    935  CG  LEU A  52      80.304  69.749  81.972  1.00  0.00           C
ATOM    937  CD1 LEU A  52      79.714  68.359  81.762  1.00  0.00           C
ATOM    941  CD2 LEU A  52      81.514  69.938  81.042  1.00  0.00           C
ATOM    945  C   LEU A  52      76.884  71.449  81.402  1.00  0.00           C
ATOM    946  O   LEU A  52      76.724  72.648  81.692  1.00  0.00           O
ATOM    947  N   LEU A  53      75.944  70.519  81.672  1.00  0.00           N
ATOM    949  CA  LEU A  53      74.844  70.729  82.612  1.00  0.00           C
ATOM    951  CB  LEU A  53      73.373  70.719  82.072  1.00  0.00           C
ATOM    954  CG  LEU A  53      73.104  71.328  80.692  1.00  0.00           C
ATOM    956  CD1 LEU A  53      73.334  70.268  79.612  1.00  0.00           C
ATOM    960  CD2 LEU A  53      71.654  71.809  80.612  1.00  0.00           C
ATOM    964  C   LEU A  53      74.824  69.618  83.642  1.00  0.00           C
ATOM    965  O   LEU A  53      75.324  68.508  83.432  1.00  0.00           O
ATOM    966  N   GLU A  54      74.144  69.898  84.762  1.00  0.00           N
ATOM    968  CA  GLU A  54      73.784  68.930  85.762  1.00  0.00           C
ATOM    970  CB  GLU A  54      74.594  69.139  87.052  1.00  0.00           C
ATOM    973  CG  GLU A  54      76.114  69.178  86.772  1.00  0.00           C
ATOM    976  CD  GLU A  54      76.894  69.359  88.052  1.00  0.00           C
ATOM    977  OE1 GLU A  54      76.904  68.418  88.882  1.00  0.00           O
ATOM    978  OE2 GLU A  54      77.593  70.408  88.172  1.00  0.00           O
ATOM    979  C   GLU A  54      72.314  69.129  86.052  1.00  0.00           C
ATOM    980  O   GLU A  54      71.854  70.249  86.222  1.00  0.00           O
ATOM    981  N   ILE A  55      71.523  68.038  86.092  1.00  0.00           N
ATOM    983  CA  ILE A  55      70.084  68.129  86.152  1.00  0.00           C
ATOM    985  CB  ILE A  55      69.443  68.219  84.772  1.00  0.00           C
ATOM    987  CG2 ILE A  55      69.354  66.839  84.072  1.00  0.00           C
ATOM    991  CG1 ILE A  55      68.053  68.878  84.862  1.00  0.00           C
ATOM    994  CD  ILE A  55      67.484  69.178  83.482  1.00  0.00           C
ATOM    998  C   ILE A  55      69.594  66.890  86.852  1.00  0.00           C
ATOM    999  O   ILE A  55      70.343  65.949  87.042  1.00  0.00           O
ATOM   1000  N   SER A  56      68.324  66.839  87.302  1.00  0.00           N
ATOM   1002  CA  SER A  56      67.884  65.749  88.152  1.00  0.00           C
ATOM   1004  CB  SER A  56      68.034  66.139  89.632  1.00  0.00           C
ATOM   1007  OG  SER A  56      69.343  66.658  89.952  1.00  0.00           O
ATOM   1009  C   SER A  56      66.404  65.500  87.902  1.00  0.00           C
ATOM   1010  O   SER A  56      65.674  66.468  87.642  1.00  0.00           O
ATOM   1011  N   VAL A  57      65.953  64.219  87.912  1.00  0.00           N
ATOM   1013  CA  VAL A  57      64.614  63.839  87.472  1.00  0.00           C
ATOM   1015  CB  VAL A  57      64.584  63.409  85.982  1.00  0.00           C
ATOM   1017  CG1 VAL A  57      65.424  64.379  85.112  1.00  0.00           C
ATOM   1021  CG2 VAL A  57      65.104  61.988  85.772  1.00  0.00           C
ATOM   1025  C   VAL A  57      63.944  62.779  88.392  1.00  0.00           C
ATOM   1026  O   VAL A  57      64.623  62.118  89.182  1.00  0.00           O
ATOM   1027  N   LEU A  58      62.584  62.610  88.262  1.00  0.00           N
ATOM   1029  CA  LEU A  58      61.774  61.360  88.312  1.00  0.00           C
ATOM   1031  CB  LEU A  58      62.354  60.078  88.982  1.00  0.00           C
ATOM   1034  CG  LEU A  58      62.014  59.559  90.412  1.00  0.00           C
ATOM   1036  CD1 LEU A  58      62.314  60.429  91.622  1.00  0.00           C
ATOM   1040  CD2 LEU A  58      60.784  58.639  90.582  1.00  0.00           C
ATOM   1044  C   LEU A  58      60.233  61.549  88.332  1.00  0.00           C
ATOM   1045  O   LEU A  58      59.804  62.698  88.462  1.00  0.00           O
ATOM   1046  N   PRO A  59      59.294  60.578  88.102  1.00  0.00           N
ATOM   1047  CD  PRO A  59      59.604  59.319  87.392  1.00  0.00           C
ATOM   1050  CA  PRO A  59      57.854  60.879  87.912  1.00  0.00           C
ATOM   1052  CB  PRO A  59      57.254  59.468  87.782  1.00  0.00           C
ATOM   1055  CG  PRO A  59      58.274  58.738  86.912  1.00  0.00           C
ATOM   1058  C   PRO A  59      57.074  61.669  88.972  1.00  0.00           C
ATOM   1059  O   PRO A  59      56.524  61.089  89.902  1.00  0.00           O
ATOM   1060  N   LEU A  60      56.924  62.989  88.802  1.00  0.00           N
ATOM   1062  CA  LEU A  60      56.214  63.849  89.732  1.00  0.00           C
ATOM   1064  CB  LEU A  60      57.144  65.029  90.082  1.00  0.00           C
ATOM   1067  CG  LEU A  60      56.924  65.769  91.412  1.00  0.00           C
ATOM   1069  CD1 LEU A  60      57.464  67.179  91.322  1.00  0.00           C
ATOM   1073  CD2 LEU A  60      55.484  65.818  91.912  1.00  0.00           C
ATOM   1077  C   LEU A  60      54.984  64.379  89.012  1.00  0.00           C
ATOM   1078  O   LEU A  60      55.124  65.099  88.022  1.00  0.00           O
ATOM   1079  N   ASP A  61      53.744  64.038  89.432  1.00  0.00           N
ATOM   1081  CA  ASP A  61      52.584  64.519  88.692  1.00  0.00           C
ATOM   1083  CB  ASP A  61      51.374  63.558  88.922  1.00  0.00           C
ATOM   1086  CG  ASP A  61      50.664  63.868  90.212  1.00  0.00           C
ATOM   1087  OD1 ASP A  61      51.374  64.049  91.242  1.00  0.00           O
ATOM   1088  OD2 ASP A  61      49.424  63.930  90.232  1.00  0.00           O
ATOM   1089  C   ASP A  61      52.254  65.999  88.972  1.00  0.00           C
ATOM   1090  O   ASP A  61      51.624  66.658  88.142  1.00  0.00           O
ATOM   1091  N   SER A  62      52.733  66.599  90.082  1.00  0.00           N
ATOM   1093  CA  SER A  62      52.654  68.038  90.342  1.00  0.00           C
ATOM   1095  CB  SER A  62      52.044  68.379  91.732  1.00  0.00           C
ATOM   1098  OG  SER A  62      52.774  67.879  92.852  1.00  0.00           O
ATOM   1100  C   SER A  62      53.994  68.709  90.152  1.00  0.00           C
ATOM   1101  O   SER A  62      54.854  68.258  89.392  1.00  0.00           O
ATOM   1102  N   TYR A  63      54.244  69.828  90.842  1.00  0.00           N
ATOM   1104  CA  TYR A  63      55.514  70.500  90.922  1.00  0.00           C
ATOM   1106  CB  TYR A  63      55.314  72.030  90.812  1.00  0.00           C
ATOM   1109  CG  TYR A  63      54.454  72.549  91.942  1.00  0.00           C
ATOM   1110  CD1 TYR A  63      55.044  72.939  93.162  1.00  0.00           C
ATOM   1112  CE1 TYR A  63      54.244  73.359  94.232  1.00  0.00           C
ATOM   1114  CZ  TYR A  63      52.854  73.418  94.082  1.00  0.00           C
ATOM   1115  OH  TYR A  63      52.064  73.919  95.122  1.00  0.00           O
ATOM   1117  CD2 TYR A  63      53.064  72.609  91.812  1.00  0.00           C
ATOM   1119  CE2 TYR A  63      52.264  73.029  92.872  1.00  0.00           C
ATOM   1121  C   TYR A  63      56.234  70.118  92.212  1.00  0.00           C
ATOM   1122  O   TYR A  63      55.644  69.589  93.152  1.00  0.00           O
ATOM   1123  N   ALA A  64      57.544  70.419  92.302  1.00  0.00           N
ATOM   1125  CA  ALA A  64      58.294  70.268  93.532  1.00  0.00           C
ATOM   1127  CB  ALA A  64      59.154  68.979  93.562  1.00  0.00           C
ATOM   1131  C   ALA A  64      59.174  71.489  93.762  1.00  0.00           C
ATOM   1132  O   ALA A  64      59.254  72.448  92.992  1.00  0.00           O
ATOM   1133  N   LYS A  65      59.854  71.459  94.912  1.00  0.00           N
ATOM   1135  CA  LYS A  65      61.114  72.109  95.192  1.00  0.00           C
ATOM   1137  CB  LYS A  65      61.554  71.639  96.602  1.00  0.00           C
ATOM   1140  CG  LYS A  65      60.464  71.850  97.672  1.00  0.00           C
ATOM   1143  CD  LYS A  65      60.804  71.238  99.052  1.00  0.00           C
ATOM   1146  CE  LYS A  65      62.054  71.769  99.752  1.00  0.00           C
ATOM   1149  NZ  LYS A  65      63.284  71.128  99.232  1.00  0.00           N
ATOM   1153  C   LYS A  65      62.224  71.839  94.142  1.00  0.00           C
ATOM   1154  O   LYS A  65      62.004  71.118  93.172  1.00  0.00           O
ATOM   1155  N   PRO A  66      63.414  72.410  94.202  1.00  0.00           N
ATOM   1156  CD  PRO A  66      63.714  73.688  94.802  1.00  0.00           C
ATOM   1159  CA  PRO A  66      64.594  71.799  93.622  1.00  0.00           C
ATOM   1161  CB  PRO A  66      65.733  72.788  93.862  1.00  0.00           C
ATOM   1164  CG  PRO A  66      65.233  73.679  94.992  1.00  0.00           C
ATOM   1167  C   PRO A  66      64.934  70.428  94.142  1.00  0.00           C
ATOM   1168  O   PRO A  66      64.604  70.099  95.282  1.00  0.00           O
ATOM   1169  N   ASP A  67      65.614  69.708  93.242  1.00  0.00           N
ATOM   1171  CA  ASP A  67      66.453  68.549  93.392  1.00  0.00           C
ATOM   1173  CB  ASP A  67      66.884  68.210  94.842  1.00  0.00           C
ATOM   1176  CG  ASP A  67      67.944  69.199  95.292  1.00  0.00           C
ATOM   1177  OD1 ASP A  67      68.614  69.828  94.422  1.00  0.00           O
ATOM   1178  OD2 ASP A  67      68.244  69.239  96.512  1.00  0.00           O
ATOM   1179  C   ASP A  67      65.953  67.448  92.502  1.00  0.00           C
ATOM   1180  O   ASP A  67      66.724  66.589  92.112  1.00  0.00           O
ATOM   1181  N   ILE A  68      64.724  67.578  91.982  1.00  0.00           N
ATOM   1183  CA  ILE A  68      64.274  66.949  90.752  1.00  0.00           C
ATOM   1185  CB  ILE A  68      63.064  67.680  90.112  1.00  0.00           C
ATOM   1187  CG2 ILE A  68      62.164  66.788  89.222  1.00  0.00           C
ATOM   1191  CG1 ILE A  68      62.224  68.558  91.072  1.00  0.00           C
ATOM   1194  CD  ILE A  68      61.034  69.229  90.372  1.00  0.00           C
ATOM   1198  C   ILE A  68      64.014  65.500  90.992  1.00  0.00           C
ATOM   1199  O   ILE A  68      64.794  64.609  90.682  1.00  0.00           O
ATOM   1200  N   GLU A  69      62.874  65.268  91.592  1.00  0.00           N
ATOM   1202  CA  GLU A  69      62.354  64.018  91.892  1.00  0.00           C
ATOM   1204  CB  GLU A  69      62.804  63.688  93.332  1.00  0.00           C
ATOM   1207  CG  GLU A  69      62.404  64.738  94.422  1.00  0.00           C
ATOM   1210  CD  GLU A  69      63.184  66.058  94.452  1.00  0.00           C
ATOM   1211  OE1 GLU A  69      64.303  66.109  95.012  1.00  0.00           O
ATOM   1212  OE2 GLU A  69      62.614  67.059  93.952  1.00  0.00           O
ATOM   1213  C   GLU A  69      60.864  64.079  91.722  1.00  0.00           C
ATOM   1214  O   GLU A  69      60.214  65.128  91.732  1.00  0.00           O
ATOM   1215  N   ALA A  70      60.293  62.889  91.552  1.00  0.00           N
ATOM   1217  CA  ALA A  70      58.934  62.519  91.832  1.00  0.00           C
ATOM   1219  CB  ALA A  70      58.794  60.988  91.942  1.00  0.00           C
ATOM   1223  C   ALA A  70      58.324  63.069  93.082  1.00  0.00           C
ATOM   1224  O   ALA A  70      58.974  63.558  93.992  1.00  0.00           O
ATOM   1225  N   ASN A  71      56.994  62.898  93.202  1.00  0.00           N
ATOM   1227  CA  ASN A  71      56.284  63.149  94.442  1.00  0.00           C
ATOM   1229  CB  ASN A  71      54.784  62.869  94.232  1.00  0.00           C
ATOM   1232  CG  ASN A  71      53.964  63.499  95.352  1.00  0.00           C
ATOM   1233  OD1 ASN A  71      54.354  64.460  96.022  1.00  0.00           O
ATOM   1234  ND2 ASN A  71      52.744  62.989  95.542  1.00  0.00           N
ATOM   1237  C   ASN A  71      56.814  62.269  95.562  1.00  0.00           C
ATOM   1238  O   ASN A  71      56.924  62.639  96.722  1.00  0.00           O
ATOM   1239  N   TYR A  72      57.234  61.049  95.202  1.00  0.00           N
ATOM   1241  CA  TYR A  72      57.924  60.110  96.032  1.00  0.00           C
ATOM   1243  CB  TYR A  72      58.254  58.828  95.232  1.00  0.00           C
ATOM   1246  CG  TYR A  72      57.064  58.049  94.742  1.00  0.00           C
ATOM   1247  CD1 TYR A  72      56.184  58.519  93.752  1.00  0.00           C
ATOM   1249  CE1 TYR A  72      55.093  57.738  93.342  1.00  0.00           C
ATOM   1251  CZ  TYR A  72      54.894  56.479  93.902  1.00  0.00           C
ATOM   1252  OH  TYR A  72      53.764  55.728  93.542  1.00  0.00           O
ATOM   1254  CD2 TYR A  72      56.884  56.739  95.222  1.00  0.00           C
ATOM   1256  CE2 TYR A  72      55.804  55.958  94.812  1.00  0.00           C
ATOM   1258  C   TYR A  72      59.244  60.639  96.592  1.00  0.00           C
ATOM   1259  O   TYR A  72      59.703  60.189  97.632  1.00  0.00           O
ATOM   1260  N   GLN A  73      59.844  61.619  95.892  1.00  0.00           N
ATOM   1262  CA  GLN A  73      60.834  62.528  96.422  1.00  0.00           C
ATOM   1264  CB  GLN A  73      60.354  63.319  97.662  1.00  0.00           C
ATOM   1267  CG  GLN A  73      61.224  64.549  98.042  1.00  0.00           C
ATOM   1270  CD  GLN A  73      60.674  65.349  99.232  1.00  0.00           C
ATOM   1271  OE1 GLN A  73      61.104  66.439  99.582  1.00  0.00           O
ATOM   1272  NE2 GLN A  73      59.644  64.789  99.892  1.00  0.00           N
ATOM   1275  C   GLN A  73      62.214  61.898  96.542  1.00  0.00           C
ATOM   1276  O   GLN A  73      62.974  62.150  97.472  1.00  0.00           O
ATOM   1277  N   GLY A  74      62.584  61.019  95.602  1.00  0.00           N
ATOM   1279  CA  GLY A  74      63.894  60.389  95.592  1.00  0.00           C
ATOM   1282  C   GLY A  74      64.773  60.900  94.502  1.00  0.00           C
ATOM   1283  O   GLY A  74      64.864  60.189  93.512  1.00  0.00           O
ATOM   1284  N   ARG A  75      65.413  62.080  94.652  1.00  0.00           N
ATOM   1286  CA  ARG A  75      66.364  62.628  93.672  1.00  0.00           C
ATOM   1288  CB  ARG A  75      67.164  63.930  94.092  1.00  0.00           C
ATOM   1291  CG  ARG A  75      68.444  64.189  93.252  1.00  0.00           C
ATOM   1294  CD  ARG A  75      69.134  65.559  93.272  1.00  0.00           C
ATOM   1297  NE  ARG A  75      70.334  65.618  94.152  1.00  0.00           N
ATOM   1299  CZ  ARG A  75      71.084  66.719  94.212  1.00  0.00           C
ATOM   1300  NH1 ARG A  75      70.693  67.908  93.792  1.00  0.00           N
ATOM   1303  NH2 ARG A  75      72.304  66.639  94.702  1.00  0.00           N
ATOM   1306  C   ARG A  75      67.334  61.628  93.102  1.00  0.00           C
ATOM   1307  O   ARG A  75      68.034  60.949  93.852  1.00  0.00           O
ATOM   1308  N   LEU A  76      67.484  61.609  91.762  1.00  0.00           N
ATOM   1310  CA  LEU A  76      68.773  61.258  91.212  1.00  0.00           C
ATOM   1312  CB  LEU A  76      68.724  59.939  90.452  1.00  0.00           C
ATOM   1315  CG  LEU A  76      70.104  59.268  90.342  1.00  0.00           C
ATOM   1317  CD1 LEU A  76      70.593  58.778  91.722  1.00  0.00           C
ATOM   1321  CD2 LEU A  76      70.014  58.108  89.362  1.00  0.00           C
ATOM   1325  C   LEU A  76      69.314  62.369  90.332  1.00  0.00           C
ATOM   1326  O   LEU A  76      68.614  62.919  89.482  1.00  0.00           O
ATOM   1327  N   LEU A  77      70.604  62.738  90.522  1.00  0.00           N
ATOM   1329  CA  LEU A  77      71.304  63.729  89.742  1.00  0.00           C
ATOM   1331  CB  LEU A  77      72.384  64.428  90.612  1.00  0.00           C
ATOM   1334  CG  LEU A  77      73.104  65.678  90.042  1.00  0.00           C
ATOM   1336  CD1 LEU A  77      73.714  66.499  91.192  1.00  0.00           C
ATOM   1340  CD2 LEU A  77      74.244  65.379  89.072  1.00  0.00           C
ATOM   1344  C   LEU A  77      71.924  63.059  88.512  1.00  0.00           C
ATOM   1345  O   LEU A  77      72.564  62.020  88.622  1.00  0.00           O
ATOM   1346  N   ALA A  78      71.714  63.660  87.342  1.00  0.00           N
ATOM   1348  CA  ALA A  78      72.214  63.258  86.062  1.00  0.00           C
ATOM   1350  CB  ALA A  78      71.074  63.168  85.032  1.00  0.00           C
ATOM   1354  C   ALA A  78      73.154  64.350  85.582  1.00  0.00           C
ATOM   1355  O   ALA A  78      72.894  65.538  85.732  1.00  0.00           O
ATOM   1356  N   ARG A  79      74.254  63.969  84.932  1.00  0.00           N
ATOM   1358  CA  ARG A  79      75.144  64.948  84.352  1.00  0.00           C
ATOM   1360  CB  ARG A  79      76.584  64.819  84.882  1.00  0.00           C
ATOM   1363  CG  ARG A  79      76.733  65.040  86.392  1.00  0.00           C
ATOM   1366  CD  ARG A  79      78.204  64.968  86.762  1.00  0.00           C
ATOM   1369  NE  ARG A  79      78.314  65.089  88.232  1.00  0.00           N
ATOM   1371  CZ  ARG A  79      79.434  64.839  88.892  1.00  0.00           C
ATOM   1372  NH1 ARG A  79      80.524  64.469  88.262  1.00  0.00           N
ATOM   1375  NH2 ARG A  79      79.494  64.929  90.202  1.00  0.00           N
ATOM   1378  C   ARG A  79      75.154  64.749  82.862  1.00  0.00           C
ATOM   1379  O   ARG A  79      75.084  63.628  82.382  1.00  0.00           O
ATOM   1380  N   GLN A  80      75.194  65.850  82.102  1.00  0.00           N
ATOM   1382  CA  GLN A  80      75.214  65.799  80.672  1.00  0.00           C
ATOM   1384  CB  GLN A  80      74.104  66.710  80.072  1.00  0.00           C
ATOM   1387  CG  GLN A  80      73.504  66.229  78.722  1.00  0.00           C
ATOM   1390  CD  GLN A  80      73.084  64.758  78.732  1.00  0.00           C
ATOM   1391  OE1 GLN A  80      73.464  63.948  77.892  1.00  0.00           O
ATOM   1392  NE2 GLN A  80      72.334  64.368  79.792  1.00  0.00           N
ATOM   1395  C   GLN A  80      76.564  66.349  80.322  1.00  0.00           C
ATOM   1396  O   GLN A  80      76.964  67.389  80.842  1.00  0.00           O
ATOM   1397  N   SER A  81      77.314  65.659  79.442  1.00  0.00           N
ATOM   1399  CA  SER A  81      78.694  65.979  79.142  1.00  0.00           C
ATOM   1401  CB  SER A  81      79.464  64.780  78.552  1.00  0.00           C
ATOM   1404  OG  SER A  81      79.714  63.769  79.532  1.00  0.00           O
ATOM   1406  C   SER A  81      78.843  67.139  78.172  1.00  0.00           C
ATOM   1407  O   SER A  81      79.974  67.569  77.922  1.00  0.00           O
ATOM   1408  N   GLY A  82      77.703  67.639  77.652  1.00  0.00           N
ATOM   1410  CA  GLY A  82      77.554  68.779  76.762  1.00  0.00           C
ATOM   1413  C   GLY A  82      76.364  69.618  77.162  1.00  0.00           C
ATOM   1414  O   GLY A  82      75.314  69.079  77.502  1.00  0.00           O
ATOM   1415  N   PHE A  83      76.453  70.969  77.082  1.00  0.00           N
ATOM   1417  CA  PHE A  83      75.324  71.899  77.152  1.00  0.00           C
ATOM   1419  CB  PHE A  83      75.524  73.118  78.122  1.00  0.00           C
ATOM   1422  CG  PHE A  83      74.594  74.320  77.972  1.00  0.00           C
ATOM   1423  CD1 PHE A  83      73.373  74.409  78.652  1.00  0.00           C
ATOM   1425  CE1 PHE A  83      72.584  75.559  78.592  1.00  0.00           C
ATOM   1427  CZ  PHE A  83      72.983  76.648  77.822  1.00  0.00           C
ATOM   1429  CD2 PHE A  83      74.974  75.428  77.202  1.00  0.00           C
ATOM   1431  CE2 PHE A  83      74.184  76.579  77.112  1.00  0.00           C
ATOM   1433  C   PHE A  83      74.924  72.258  75.732  1.00  0.00           C
ATOM   1434  O   PHE A  83      75.034  73.389  75.272  1.00  0.00           O
ATOM   1435  N   LEU A  84      74.483  71.229  74.982  1.00  0.00           N
ATOM   1437  CA  LEU A  84      73.953  71.409  73.652  1.00  0.00           C
ATOM   1439  CB  LEU A  84      74.884  70.918  72.512  1.00  0.00           C
ATOM   1442  CG  LEU A  84      76.314  71.529  72.392  1.00  0.00           C
ATOM   1444  CD1 LEU A  84      76.234  73.049  72.202  1.00  0.00           C
ATOM   1448  CD2 LEU A  84      77.304  71.128  73.502  1.00  0.00           C
ATOM   1452  C   LEU A  84      72.624  70.678  73.612  1.00  0.00           C
ATOM   1453  O   LEU A  84      72.234  70.128  72.582  1.00  0.00           O
ATOM   1454  N   ASP A  85      71.904  70.688  74.752  1.00  0.00           N
ATOM   1456  CA  ASP A  85      70.593  70.089  74.952  1.00  0.00           C
ATOM   1458  CB  ASP A  85      69.964  70.579  76.292  1.00  0.00           C
ATOM   1461  CG  ASP A  85      70.424  69.828  77.532  1.00  0.00           C
ATOM   1462  OD1 ASP A  85      71.184  68.839  77.422  1.00  0.00           O
ATOM   1463  OD2 ASP A  85      69.884  70.159  78.622  1.00  0.00           O
ATOM   1464  C   ASP A  85      69.614  70.500  73.832  1.00  0.00           C
ATOM   1465  O   ASP A  85      69.534  71.699  73.552  1.00  0.00           O
ATOM   1466  N   PRO A  86      68.804  69.639  73.202  1.00  0.00           N
ATOM   1467  CD  PRO A  86      69.074  68.199  73.182  1.00  0.00           C
ATOM   1470  CA  PRO A  86      68.093  70.059  71.992  1.00  0.00           C
ATOM   1472  CB  PRO A  86      67.484  68.749  71.462  1.00  0.00           C
ATOM   1475  CG  PRO A  86      68.534  67.689  71.842  1.00  0.00           C
ATOM   1478  C   PRO A  86      67.044  71.128  72.222  1.00  0.00           C
ATOM   1479  O   PRO A  86      66.873  71.988  71.362  1.00  0.00           O
ATOM   1480  N   VAL A  87      66.343  71.118  73.372  1.00  0.00           N
ATOM   1482  CA  VAL A  87      65.364  72.139  73.712  1.00  0.00           C
ATOM   1484  CB  VAL A  87      64.244  71.518  74.562  1.00  0.00           C
ATOM   1486  CG1 VAL A  87      63.134  72.529  74.932  1.00  0.00           C
ATOM   1490  CG2 VAL A  87      63.634  70.339  73.782  1.00  0.00           C
ATOM   1494  C   VAL A  87      66.044  73.280  74.482  1.00  0.00           C
ATOM   1495  O   VAL A  87      65.504  74.359  74.662  1.00  0.00           O
ATOM   1496  N   ASN A  88      67.284  73.009  74.952  1.00  0.00           N
ATOM   1498  CA  ASN A  88      68.034  73.738  75.962  1.00  0.00           C
ATOM   1500  CB  ASN A  88      68.233  75.218  75.612  1.00  0.00           C
ATOM   1503  CG  ASN A  88      69.404  75.758  76.402  1.00  0.00           C
ATOM   1504  OD1 ASN A  88      70.034  75.089  77.222  1.00  0.00           O
ATOM   1505  ND2 ASN A  88      69.724  77.049  76.162  1.00  0.00           N
ATOM   1508  C   ASN A  88      67.453  73.479  77.362  1.00  0.00           C
ATOM   1509  O   ASN A  88      67.504  74.279  78.302  1.00  0.00           O
ATOM   1510  N   TYR A  89      66.803  72.308  77.422  1.00  0.00           N
ATOM   1512  CA  TYR A  89      65.953  71.788  78.452  1.00  0.00           C
ATOM   1514  CB  TYR A  89      66.733  70.918  79.472  1.00  0.00           C
ATOM   1517  CG  TYR A  89      65.704  70.159  80.252  1.00  0.00           C
ATOM   1518  CD1 TYR A  89      64.903  69.269  79.542  1.00  0.00           C
ATOM   1520  CE1 TYR A  89      63.674  68.878  80.062  1.00  0.00           C
ATOM   1522  CZ  TYR A  89      63.304  69.239  81.352  1.00  0.00           C
ATOM   1523  OH  TYR A  89      62.064  68.799  81.852  1.00  0.00           O
ATOM   1525  CD2 TYR A  89      65.324  70.559  81.532  1.00  0.00           C
ATOM   1527  CE2 TYR A  89      64.134  70.078  82.102  1.00  0.00           C
ATOM   1529  C   TYR A  89      64.903  72.729  79.082  1.00  0.00           C
ATOM   1530  O   TYR A  89      65.214  73.738  79.702  1.00  0.00           O
ATOM   1531  N   ARG A  90      63.604  72.359  79.042  1.00  0.00           N
ATOM   1533  CA  ARG A  90      62.544  73.129  79.682  1.00  0.00           C
ATOM   1535  CB  ARG A  90      61.613  73.769  78.632  1.00  0.00           C
ATOM   1538  CG  ARG A  90      60.354  74.428  79.222  1.00  0.00           C
ATOM   1541  CD  ARG A  90      59.504  75.099  78.152  1.00  0.00           C
ATOM   1544  NE  ARG A  90      58.254  75.609  78.822  1.00  0.00           N
ATOM   1546  CZ  ARG A  90      57.234  76.118  78.142  1.00  0.00           C
ATOM   1547  NH1 ARG A  90      57.203  76.069  76.832  1.00  0.00           N
ATOM   1550  NH2 ARG A  90      56.184  76.608  78.762  1.00  0.00           N
ATOM   1553  C   ARG A  90      61.714  72.289  80.622  1.00  0.00           C
ATOM   1554  O   ARG A  90      61.203  71.249  80.222  1.00  0.00           O
ATOM   1555  N   ASN A  91      61.554  72.729  81.902  1.00  0.00           N
ATOM   1557  CA  ASN A  91      60.774  72.030  82.912  1.00  0.00           C
ATOM   1559  CB  ASN A  91      60.634  72.829  84.242  1.00  0.00           C
ATOM   1562  CG  ASN A  91      59.424  73.758  84.342  1.00  0.00           C
ATOM   1563  OD1 ASN A  91      58.703  73.769  85.342  1.00  0.00           O
ATOM   1564  ND2 ASN A  91      59.134  74.519  83.272  1.00  0.00           N
ATOM   1567  C   ASN A  91      59.434  71.439  82.482  1.00  0.00           C
ATOM   1568  O   ASN A  91      58.624  72.059  81.792  1.00  0.00           O
ATOM   1569  N   HIS A  92      59.194  70.218  82.942  1.00  0.00           N
ATOM   1571  CA  HIS A  92      58.364  69.199  82.352  1.00  0.00           C
ATOM   1573  CB  HIS A  92      58.324  69.079  80.802  1.00  0.00           C
ATOM   1576  ND1 HIS A  92      56.124  70.059  80.412  1.00  0.00           N
ATOM   1577  CG  HIS A  92      57.474  70.089  80.172  1.00  0.00           C
ATOM   1578  CE1 HIS A  92      55.654  71.100  79.772  1.00  0.00           C
ATOM   1580  NE2 HIS A  92      56.634  71.788  79.132  1.00  0.00           N
ATOM   1582  CD2 HIS A  92      57.804  71.109  79.352  1.00  0.00           C
ATOM   1584  C   HIS A  92      59.084  68.000  82.862  1.00  0.00           C
ATOM   1585  O   HIS A  92      59.474  67.949  84.022  1.00  0.00           O
ATOM   1586  N   PHE A  93      59.394  67.049  82.002  1.00  0.00           N
ATOM   1588  CA  PHE A  93      58.983  65.699  82.132  1.00  0.00           C
ATOM   1590  CB  PHE A  93      57.444  65.559  81.972  1.00  0.00           C
ATOM   1593  CG  PHE A  93      56.624  65.600  83.222  1.00  0.00           C
ATOM   1594  CD1 PHE A  93      55.564  66.518  83.312  1.00  0.00           C
ATOM   1596  CE1 PHE A  93      54.534  66.319  84.222  1.00  0.00           C
ATOM   1598  CZ  PHE A  93      54.544  65.199  85.062  1.00  0.00           C
ATOM   1600  CD2 PHE A  93      56.683  64.549  84.152  1.00  0.00           C
ATOM   1602  CE2 PHE A  93      55.634  64.320  85.052  1.00  0.00           C
ATOM   1604  C   PHE A  93      59.664  65.109  80.932  1.00  0.00           C
ATOM   1605  O   PHE A  93      59.324  65.460  79.802  1.00  0.00           O
ATOM   1606  N   VAL A  94      60.714  64.279  81.122  1.00  0.00           N
ATOM   1608  CA  VAL A  94      61.574  63.779  80.052  1.00  0.00           C
ATOM   1610  CB  VAL A  94      62.793  64.639  79.702  1.00  0.00           C
ATOM   1612  CG1 VAL A  94      62.273  65.969  79.162  1.00  0.00           C
ATOM   1616  CG2 VAL A  94      63.754  64.850  80.882  1.00  0.00           C
ATOM   1620  C   VAL A  94      61.904  62.308  80.242  1.00  0.00           C
ATOM   1621  O   VAL A  94      61.343  61.578  81.082  1.00  0.00           O
ATOM   1622  N   THR A  95      62.784  61.828  79.362  1.00  0.00           N
ATOM   1624  CA  THR A  95      63.584  60.639  79.502  1.00  0.00           C
ATOM   1626  CB  THR A  95      63.114  59.459  78.632  1.00  0.00           C
ATOM   1628  OG1 THR A  95      63.904  58.279  78.762  1.00  0.00           O
ATOM   1630  CG2 THR A  95      63.124  59.850  77.152  1.00  0.00           C
ATOM   1634  C   THR A  95      64.974  61.128  79.132  1.00  0.00           C
ATOM   1635  O   THR A  95      65.154  61.908  78.192  1.00  0.00           O
ATOM   1636  N   ILE A  96      65.974  60.779  79.932  1.00  0.00           N
ATOM   1638  CA  ILE A  96      67.364  61.119  79.752  1.00  0.00           C
ATOM   1640  CB  ILE A  96      67.964  61.849  80.952  1.00  0.00           C
ATOM   1642  CG2 ILE A  96      69.454  62.168  80.672  1.00  0.00           C
ATOM   1646  CG1 ILE A  96      67.154  63.129  81.242  1.00  0.00           C
ATOM   1649  CD  ILE A  96      67.703  63.979  82.402  1.00  0.00           C
ATOM   1653  C   ILE A  96      68.004  59.780  79.572  1.00  0.00           C
ATOM   1654  O   ILE A  96      67.624  58.828  80.252  1.00  0.00           O
ATOM   1655  N   LEU A  97      68.913  59.629  78.602  1.00  0.00           N
ATOM   1657  CA  LEU A  97      69.524  58.349  78.342  1.00  0.00           C
ATOM   1659  CB  LEU A  97      69.284  57.849  76.902  1.00  0.00           C
ATOM   1662  CG  LEU A  97      67.894  58.069  76.262  1.00  0.00           C
ATOM   1664  CD1 LEU A  97      67.804  57.280  74.952  1.00  0.00           C
ATOM   1668  CD2 LEU A  97      66.724  57.689  77.142  1.00  0.00           C
ATOM   1672  C   LEU A  97      71.004  58.498  78.542  1.00  0.00           C
ATOM   1673  O   LEU A  97      71.604  59.429  77.982  1.00  0.00           O
ATOM   1674  N   GLY A  98      71.644  57.610  79.322  1.00  0.00           N
ATOM   1676  CA  GLY A  98      73.064  57.709  79.572  1.00  0.00           C
ATOM   1679  C   GLY A  98      73.554  56.619  80.492  1.00  0.00           C
ATOM   1680  O   GLY A  98      72.894  56.229  81.452  1.00  0.00           O
ATOM   1681  N   THR A  99      74.773  56.100  80.252  1.00  0.00           N
ATOM   1683  CA  THR A  99      75.483  55.219  81.202  1.00  0.00           C
ATOM   1685  CB  THR A  99      76.824  54.720  80.652  1.00  0.00           C
ATOM   1687  OG1 THR A  99      77.414  53.738  81.492  1.00  0.00           O
ATOM   1689  CG2 THR A  99      77.843  55.849  80.512  1.00  0.00           C
ATOM   1693  C   THR A  99      75.714  55.840  82.572  1.00  0.00           C
ATOM   1694  O   THR A  99      75.844  57.048  82.682  1.00  0.00           O
ATOM   1695  N   ILE A 100      75.794  55.028  83.652  1.00  0.00           N
ATOM   1697  CA  ILE A 100      76.124  55.529  84.992  1.00  0.00           C
ATOM   1699  CB  ILE A 100      75.564  54.678  86.152  1.00  0.00           C
ATOM   1701  CG2 ILE A 100      76.094  55.229  87.512  1.00  0.00           C
ATOM   1705  CG1 ILE A 100      74.014  54.688  86.242  1.00  0.00           C
ATOM   1708  CD  ILE A 100      73.224  54.078  85.082  1.00  0.00           C
ATOM   1712  C   ILE A 100      77.624  55.788  85.122  1.00  0.00           C
ATOM   1713  O   ILE A 100      78.424  54.918  85.492  1.00  0.00           O
ATOM   1714  N   GLN A 101      78.044  57.038  84.842  1.00  0.00           N
ATOM   1716  CA  GLN A 101      79.384  57.528  85.042  1.00  0.00           C
ATOM   1718  CB  GLN A 101      79.654  58.568  83.922  1.00  0.00           C
ATOM   1721  CG  GLN A 101      81.104  59.088  83.822  1.00  0.00           C
ATOM   1724  CD  GLN A 101      81.894  58.309  82.782  1.00  0.00           C
ATOM   1725  OE1 GLN A 101      81.713  58.488  81.582  1.00  0.00           O
ATOM   1726  NE2 GLN A 101      82.793  57.410  83.202  1.00  0.00           N
ATOM   1729  C   GLN A 101      79.434  58.228  86.402  1.00  0.00           C
ATOM   1730  O   GLN A 101      78.834  59.288  86.572  1.00  0.00           O
ATOM   1731  N   GLY A 102      80.104  57.628  87.422  1.00  0.00           N
ATOM   1733  CA  GLY A 102      80.264  58.218  88.752  1.00  0.00           C
ATOM   1736  C   GLY A 102      81.713  58.218  89.262  1.00  0.00           C
ATOM   1737  OT1 GLY A 102      82.464  57.229  89.032  1.00  0.00           O
ATOM   1738  OT2 GLY A 102      82.093  59.198  89.952  1.00  0.00           O
ATOM   1739  NH3 POPEB 103     120.554  77.609  81.722  1.00  0.00           N
ATOM   1743  C12 POPEB 103     119.504  78.558  82.272  1.00  0.00           C
ATOM   1746  C11 POPEB 103     118.733  79.398  81.202  1.00  0.00           C
ATOM   1749  P   POPEB 103     117.033  81.449  81.172  1.00  0.00           P
ATOM   1750  O13 POPEB 103     115.603  81.199  80.852  1.00  0.00           O
ATOM   1751  O14 POPEB 103     117.263  82.618  82.062  1.00  0.00           O
ATOM   1752  O11 POPEB 103     117.763  81.729  79.772  1.00  0.00           O
ATOM   1753  O12 POPEB 103     117.723  80.199  81.822  1.00  0.00           O
ATOM   1754  C1  POPEB 103     117.004  81.460  78.582  1.00  0.00           C
ATOM   1757  C2  POPEB 103     117.823  81.279  77.272  1.00  0.00           C
ATOM   1759  O21 POPEB 103     116.843  81.109  76.212  1.00  0.00           O
ATOM   1760  C21 POPEB 103     117.103  81.648  75.022  1.00  0.00           C
ATOM   1761  O22 POPEB 103     118.194  82.049  74.652  1.00  0.00           O
ATOM   1762  C22 POPEB 103     115.834  81.889  74.242  1.00  0.00           C
ATOM   1765  C3  POPEB 103     118.754  80.038  77.442  1.00  0.00           C
ATOM   1768  O31 POPEB 103     119.304  79.538  76.222  1.00  0.00           O
ATOM   1769  C31 POPEB 103     120.263  80.248  75.662  1.00  0.00           C
ATOM   1770  O32 POPEB 103     120.713  81.319  76.032  1.00  0.00           O
ATOM   1771  C32 POPEB 103     120.694  79.500  74.422  1.00  0.00           C
ATOM   1774  C23 POPEB 103     115.444  83.390  74.192  1.00  0.00           C
ATOM   1777  C24 POPEB 103     114.453  83.699  73.062  1.00  0.00           C
ATOM   1780  C25 POPEB 103     115.114  83.799  71.682  1.00  0.00           C
ATOM   1783  C26 POPEB 103     114.213  83.250  70.562  1.00  0.00           C
ATOM   1786  C27 POPEB 103     114.974  83.008  69.262  1.00  0.00           C
ATOM   1789  C28 POPEB 103     114.174  82.179  68.242  1.00  0.00           C
ATOM   1792  C29 POPEB 103     113.364  82.999  67.272  1.00  0.00           C
ATOM   1794 0C21 POPEB 103     113.453  82.999  65.922  1.00  0.00           C
ATOM   1796 1C21 POPEB 103     114.393  82.179  65.072  1.00  0.00           C
ATOM   1799 2C21 POPEB 103     115.363  83.059  64.272  1.00  0.00           C
ATOM   1802 3C21 POPEB 103     116.354  82.219  63.462  1.00  0.00           C
ATOM   1805 4C21 POPEB 103     117.464  83.049  62.812  1.00  0.00           C
ATOM   1808 5C21 POPEB 103     118.444  82.179  62.002  1.00  0.00           C
ATOM   1811 6C21 POPEB 103     119.794  82.859  61.802  1.00  0.00           C
ATOM   1814 7C21 POPEB 103     120.684  82.108  60.802  1.00  0.00           C
ATOM   1817 8C21 POPEB 103     122.084  82.719  60.672  1.00  0.00           C
ATOM   1821  C33 POPEB 103     121.414  80.419  73.412  1.00  0.00           C
ATOM   1824  C34 POPEB 103     121.454  79.770  72.032  1.00  0.00           C
ATOM   1827  C35 POPEB 103     122.093  78.368  72.012  1.00  0.00           C
ATOM   1830  C36 POPEB 103     123.273  78.299  71.052  1.00  0.00           C
ATOM   1833  C37 POPEB 103     123.844  76.890  70.942  1.00  0.00           C
ATOM   1836  C38 POPEB 103     124.913  76.788  69.852  1.00  0.00           C
ATOM   1839  C39 POPEB 103     126.214  77.529  70.192  1.00  0.00           C
ATOM   1842 0C31 POPEB 103     127.244  77.419  69.062  1.00  0.00           C
ATOM   1845 1C31 POPEB 103     128.574  78.089  69.452  1.00  0.00           C
ATOM   1848 2C31 POPEB 103     129.733  77.768  68.492  1.00  0.00           C
ATOM   1851 3C31 POPEB 103     129.614  78.399  67.102  1.00  0.00           C
ATOM   1854 4C31 POPEB 103     129.614  79.929  67.132  1.00  0.00           C
ATOM   1857 5C31 POPEB 103     129.663  80.549  65.722  1.00  0.00           C
ATOM   1860 6C31 POPEB 103     129.453  82.058  65.722  1.00  0.00           C
ATOM   1864  NH3 POPEC 104      60.964  -1.549  30.402  1.00  0.00           N
ATOM   1868  C12 POPEC 104      61.814  -0.579  31.192  1.00  0.00           C
ATOM   1871  C11 POPEC 104      62.984  -0.102  30.312  1.00  0.00           C
ATOM   1874  P   POPEC 104      65.184   1.278  30.602  1.00  0.00           P
ATOM   1875  O13 POPEC 104      65.144   1.408  29.132  1.00  0.00           O
ATOM   1876  O14 POPEC 104      66.504   0.928  31.152  1.00  0.00           O
ATOM   1877  O11 POPEC 104      64.844   2.708  31.182  1.00  0.00           O
ATOM   1878  O12 POPEC 104      64.074   0.278  31.152  1.00  0.00           O
ATOM   1879  C1  POPEC 104      64.233   2.848  32.472  1.00  0.00           C
ATOM   1882  C2  POPEC 104      65.254   2.708  33.632  1.00  0.00           C
ATOM   1884  O21 POPEC 104      64.544   2.238  34.782  1.00  0.00           O
ATOM   1885  C21 POPEC 104      65.254   1.828  35.812  1.00  0.00           C
ATOM   1886  O22 POPEC 104      66.453   1.898  35.942  1.00  0.00           O
ATOM   1887  C22 POPEC 104      64.274   1.228  36.812  1.00  0.00           C
ATOM   1890  C3  POPEC 104      66.023   4.038  33.892  1.00  0.00           C
ATOM   1893  O31 POPEC 104      67.434   3.788  33.922  1.00  0.00           O
ATOM   1894  C31 POPEC 104      68.084   4.198  35.002  1.00  0.00           C
ATOM   1895  O32 POPEC 104      67.654   4.988  35.822  1.00  0.00           O
ATOM   1896  C32 POPEC 104      69.464   3.538  34.972  1.00  0.00           C
ATOM   1899  C23 POPEC 104      64.734   1.288  38.282  1.00  0.00           C
ATOM   1902  C24 POPEC 104      63.594   0.778  39.172  1.00  0.00           C
ATOM   1905  C25 POPEC 104      63.843   0.918  40.682  1.00  0.00           C
ATOM   1908  C26 POPEC 104      64.544  -0.282  41.332  1.00  0.00           C
ATOM   1911  C27 POPEC 104      64.644  -0.092  42.852  1.00  0.00           C
ATOM   1914  C28 POPEC 104      65.084  -1.329  43.652  1.00  0.00           C
ATOM   1917  C29 POPEC 104      66.354  -1.909  43.102  1.00  0.00           C
ATOM   1919 0C21 POPEC 104      67.604  -1.739  43.572  1.00  0.00           C
ATOM   1921 1C21 POPEC 104      68.024  -0.949  44.792  1.00  0.00           C
ATOM   1924 2C21 POPEC 104      69.104  -1.689  45.612  1.00  0.00           C
ATOM   1927 3C21 POPEC 104      68.574  -2.959  46.302  1.00  0.00           C
ATOM   1930 4C21 POPEC 104      69.684  -3.839  46.872  1.00  0.00           C
ATOM   1933 5C21 POPEC 104      69.134  -4.969  47.742  1.00  0.00           C
ATOM   1936 6C21 POPEC 104      70.184  -5.579  48.672  1.00  0.00           C
ATOM   1939 7C21 POPEC 104      69.584  -6.659  49.592  1.00  0.00           C
ATOM   1942 8C21 POPEC 104      70.614  -7.219  50.572  1.00  0.00           C
ATOM   1946  C33 POPEC 104      70.114   3.448  36.362  1.00  0.00           C
ATOM   1949  C34 POPEC 104      69.384   2.488  37.312  1.00  0.00           C
ATOM   1952  C35 POPEC 104      70.194   2.218  38.592  1.00  0.00           C
ATOM   1955  C36 POPEC 104      69.424   1.518  39.722  1.00  0.00           C
ATOM   1958  C37 POPEC 104      68.614   2.498  40.592  1.00  0.00           C
ATOM   1961  C38 POPEC 104      68.404   1.998  42.022  1.00  0.00           C
ATOM   1964  C39 POPEC 104      67.974   3.128  42.972  1.00  0.00           C
ATOM   1967 0C31 POPEC 104      67.843   2.698  44.432  1.00  0.00           C
ATOM   1970 1C31 POPEC 104      67.534   3.888  45.352  1.00  0.00           C
ATOM   1973 2C31 POPEC 104      66.894   3.498  46.692  1.00  0.00           C
ATOM   1976 3C31 POPEC 104      67.784   2.618  47.582  1.00  0.00           C
ATOM   1979 4C31 POPEC 104      67.314   2.638  49.052  1.00  0.00           C
ATOM   1982 5C31 POPEC 104      68.354   2.048  50.022  1.00  0.00           C
ATOM   1985 6C31 POPEC 104      68.004   2.258  51.502  1.00  0.00           C
ATOM   1989  NH3 POPED 105     131.821  72.849  36.202  1.00  0.00           N
ATOM   1993  C12 POPED 105     131.054  73.558  37.292  1.00  0.00           C
ATOM   1996  C11 POPED 105     129.894  74.339  36.682  1.00  0.00           C
ATOM   1999  P   POPED 105     127.583  73.079  36.712  1.00  0.00           P
ATOM   2000  O13 POPED 105     126.744  74.288  36.582  1.00  0.00           O
ATOM   2001  O14 POPED 105     127.064  71.829  36.112  1.00  0.00           O
ATOM   2002  O11 POPED 105     127.924  72.849  38.232  1.00  0.00           O
ATOM   2003  O12 POPED 105     128.973  73.449  36.042  1.00  0.00           O
ATOM   2004  C1  POPED 105     127.914  73.839  39.272  1.00  0.00           C
ATOM   2007  C2  POPED 105     127.394  73.289  40.652  1.00  0.00           C
ATOM   2009  O21 POPED 105     128.404  72.448  41.262  1.00  0.00           O
ATOM   2010  C21 POPED 105     128.793  72.779  42.492  1.00  0.00           C
ATOM   2011  O22 POPED 105     128.444  73.769  43.112  1.00  0.00           O
ATOM   2012  C22 POPED 105     129.864  71.799  42.992  1.00  0.00           C
ATOM   2015  C3  POPED 105     126.053  72.519  40.462  1.00  0.00           C
ATOM   2018  O31 POPED 105     125.363  72.328  41.722  1.00  0.00           O
ATOM   2019  C31 POPED 105     124.043  72.378  41.702  1.00  0.00           C
ATOM   2020  O32 POPED 105     123.343  72.799  40.792  1.00  0.00           O
ATOM   2021  C32 POPED 105     123.494  71.799  43.002  1.00  0.00           C
ATOM   2024  C23 POPED 105     130.344  72.059  44.442  1.00  0.00           C
ATOM   2027  C24 POPED 105     129.504  71.328  45.512  1.00  0.00           C
ATOM   2030  C25 POPED 105     130.134  71.368  46.912  1.00  0.00           C
ATOM   2033  C26 POPED 105     130.053  70.040  47.682  1.00  0.00           C
ATOM   2036  C27 POPED 105     128.803  69.839  48.552  1.00  0.00           C
ATOM   2039  C28 POPED 105     128.814  70.559  49.922  1.00  0.00           C
ATOM   2042  C29 POPED 105     129.884  70.089  50.872  1.00  0.00           C
ATOM   2044 0C21 POPED 105     129.804  70.019  52.212  1.00  0.00           C
ATOM   2046 1C21 POPED 105     128.653  70.460  53.082  1.00  0.00           C
ATOM   2049 2C21 POPED 105     129.134  71.459  54.152  1.00  0.00           C
ATOM   2052 3C21 POPED 105     127.994  71.979  55.042  1.00  0.00           C
ATOM   2055 4C21 POPED 105     128.513  72.960  56.092  1.00  0.00           C
ATOM   2058 5C21 POPED 105     127.434  73.429  57.092  1.00  0.00           C
ATOM   2061 6C21 POPED 105     126.473  74.449  56.482  1.00  0.00           C
ATOM   2064 7C21 POPED 105     125.424  74.959  57.472  1.00  0.00           C
ATOM   2067 8C21 POPED 105     124.554  76.078  56.902  1.00  0.00           C
ATOM   2071  C33 POPED 105     123.534  72.788  44.192  1.00  0.00           C
ATOM   2074  C34 POPED 105     124.964  73.049  44.692  1.00  0.00           C
ATOM   2077  C35 POPED 105     125.024  73.878  45.982  1.00  0.00           C
ATOM   2080  C36 POPED 105     126.464  74.178  46.402  1.00  0.00           C
ATOM   2083  C37 POPED 105     126.543  75.268  47.482  1.00  0.00           C
ATOM   2086  C38 POPED 105     127.994  75.538  47.912  1.00  0.00           C
ATOM   2089  C39 POPED 105     128.424  74.639  49.072  1.00  0.00           C
ATOM   2092 0C31 POPED 105     129.903  74.819  49.442  1.00  0.00           C
ATOM   2095 1C31 POPED 105     130.244  74.158  50.782  1.00  0.00           C
ATOM   2098 2C31 POPED 105     131.594  74.618  51.332  1.00  0.00           C
ATOM   2101 3C31 POPED 105     131.764  74.320  52.822  1.00  0.00           C
ATOM   2104 4C31 POPED 105     133.171  74.668  53.302  1.00  0.00           C
ATOM   2107 5C31 POPED 105     133.271  74.808  54.822  1.00  0.00           C
ATOM   2110 6C31 POPED 105     134.680  75.180  55.282  1.00  0.00           C
ATOM   2114  NH3 POPEE 106       3.734  44.799  40.272  1.00  0.00           N
ATOM   2118  C12 POPEE 106       5.024  45.468  39.902  1.00  0.00           C
ATOM   2121  C11 POPEE 106       4.794  46.978  39.782  1.00  0.00           C
ATOM   2124  P   POPEE 106       4.824  48.458  41.942  1.00  0.00           P
ATOM   2125  O13 POPEE 106       5.724  49.368  41.202  1.00  0.00           O
ATOM   2126  O14 POPEE 106       3.724  49.049  42.722  1.00  0.00           O
ATOM   2127  O11 POPEE 106       5.674  47.488  42.862  1.00  0.00           O
ATOM   2128  O12 POPEE 106       4.134  47.468  40.942  1.00  0.00           O
ATOM   2129  C1  POPEE 106       5.014  46.689  43.852  1.00  0.00           C
ATOM   2132  C2  POPEE 106       5.514  45.229  43.762  1.00  0.00           C
ATOM   2134  O21 POPEE 106       4.834  44.379  44.692  1.00  0.00           O
ATOM   2135  C21 POPEE 106       5.134  44.468  45.962  1.00  0.00           C
ATOM   2136  O22 POPEE 106       5.724  45.389  46.512  1.00  0.00           O
ATOM   2137  C22 POPEE 106       4.594  43.228  46.662  1.00  0.00           C
ATOM   2140  C3  POPEE 106       7.064  45.069  43.832  1.00  0.00           C
ATOM   2143  O31 POPEE 106       7.494  43.718  44.142  1.00  0.00           O
ATOM   2144  C31 POPEE 106       7.184  42.808  43.222  1.00  0.00           C
ATOM   2145  O32 POPEE 106       6.654  43.029  42.152  1.00  0.00           O
ATOM   2146  C32 POPEE 106       7.374  41.409  43.812  1.00  0.00           C
ATOM   2149  C23 POPEE 106       5.014  43.129  48.142  1.00  0.00           C
ATOM   2152  C24 POPEE 106       4.474  41.819  48.742  1.00  0.00           C
ATOM   2155  C25 POPEE 106       5.304  41.319  49.922  1.00  0.00           C
ATOM   2158  C26 POPEE 106       5.164  42.178  51.182  1.00  0.00           C
ATOM   2161  C27 POPEE 106       6.104  41.698  52.282  1.00  0.00           C
ATOM   2164  C28 POPEE 106       5.634  42.048  53.702  1.00  0.00           C
ATOM   2167  C29 POPEE 106       5.494  43.530  53.932  1.00  0.00           C
ATOM   2169 0C21 POPEE 106       4.884  44.058  55.002  1.00  0.00           C
ATOM   2171 1C21 POPEE 106       4.284  43.258  56.142  1.00  0.00           C
ATOM   2174 2C21 POPEE 106       4.884  43.660  57.502  1.00  0.00           C
ATOM   2177 3C21 POPEE 106       4.464  45.069  57.942  1.00  0.00           C
ATOM   2180 4C21 POPEE 106       4.904  45.429  59.372  1.00  0.00           C
ATOM   2183 5C21 POPEE 106       4.384  44.488  60.462  1.00  0.00           C
ATOM   2186 6C21 POPEE 106       2.884  44.139  60.332  1.00  0.00           C
ATOM   2189 7C21 POPEE 106       2.317  43.458  61.572  1.00  0.00           C
ATOM   2192 8C21 POPEE 106       0.837  43.078  61.412  1.00  0.00           C
ATOM   2196  C33 POPEE 106       8.774  40.809  43.602  1.00  0.00           C
ATOM   2199  C34 POPEE 106       9.854  41.250  44.602  1.00  0.00           C
ATOM   2202  C35 POPEE 106       9.544  40.779  46.032  1.00  0.00           C
ATOM   2205  C36 POPEE 106      10.724  40.988  46.972  1.00  0.00           C
ATOM   2208  C37 POPEE 106      10.284  40.910  48.442  1.00  0.00           C
ATOM   2211  C38 POPEE 106      11.414  41.269  49.402  1.00  0.00           C
ATOM   2214  C39 POPEE 106      10.894  41.739  50.762  1.00  0.00           C
ATOM   2217 0C31 POPEE 106      12.034  42.090  51.712  1.00  0.00           C
ATOM   2220 1C31 POPEE 106      11.614  43.108  52.782  1.00  0.00           C
ATOM   2223 2C31 POPEE 106      12.794  43.578  53.652  1.00  0.00           C
ATOM   2226 3C31 POPEE 106      13.414  42.479  54.532  1.00  0.00           C
ATOM   2229 4C31 POPEE 106      12.394  41.709  55.392  1.00  0.00           C
ATOM   2232 5C31 POPEE 106      13.014  41.250  56.722  1.00  0.00           C
ATOM   2235 6C31 POPEE 106      12.094  40.378  57.572  1.00  0.00           C
ATOM   2239  NH3 POPEF 107       8.854 103.318  37.152  1.00  0.00           N
ATOM   2243  C12 POPEF 107       8.244 104.328  38.082  1.00  0.00           C
ATOM   2246  C11 POPEF 107       7.944 105.648  37.362  1.00  0.00           C
ATOM   2249  P   POPEF 107       6.594 107.859  37.852  1.00  0.00           P
ATOM   2250  O13 POPEF 107       7.114 108.259  36.532  1.00  0.00           O
ATOM   2251  O14 POPEF 107       5.134 107.649  38.002  1.00  0.00           O
ATOM   2252  O11 POPEF 107       7.134 108.819  39.022  1.00  0.00           O
ATOM   2253  O12 POPEF 107       7.284 106.508  38.282  1.00  0.00           O
ATOM   2254  C1  POPEF 107       7.544 110.168  38.762  1.00  0.00           C
ATOM   2257  C2  POPEF 107       8.194 110.839  40.022  1.00  0.00           C
ATOM   2259  O21 POPEF 107       7.314 110.718  41.162  1.00  0.00           O
ATOM   2260  C21 POPEF 107       7.194 111.609  42.132  1.00  0.00           C
ATOM   2261  O22 POPEF 107       7.664 112.729  42.192  1.00  0.00           O
ATOM   2262  C22 POPEF 107       6.434 110.929  43.282  1.00  0.00           C
ATOM   2265  C3  POPEF 107       8.904 112.208  39.742  1.00  0.00           C
ATOM   2268  O31 POPEF 107      10.004 112.379  40.672  1.00  0.00           O
ATOM   2269  C31 POPEF 107      11.234 112.459  40.182  1.00  0.00           C
ATOM   2270  O32 POPEF 107      11.534 112.509  39.002  1.00  0.00           O
ATOM   2271  C32 POPEF 107      12.264 112.559  41.312  1.00  0.00           C
ATOM   2274  C23 POPEF 107       6.064 111.850  44.472  1.00  0.00           C
ATOM   2277  C24 POPEF 107       6.094 111.109  45.812  1.00  0.00           C
ATOM   2280  C25 POPEF 107       4.894 110.178  46.072  1.00  0.00           C
ATOM   2283  C26 POPEF 107       3.704 110.929  46.702  1.00  0.00           C
ATOM   2286  C27 POPEF 107       2.607 110.019  47.282  1.00  0.00           C
ATOM   2289  C28 POPEF 107       1.407 110.808  47.852  1.00  0.00           C
ATOM   2292  C29 POPEF 107       1.757 111.600  49.092  1.00  0.00           C
ATOM   2294 0C21 POPEF 107       1.017 111.739  50.202  1.00  0.00           C
ATOM   2296 1C21 POPEF 107      -0.343 111.148  50.442  1.00  0.00           C
ATOM   2299 2C21 POPEF 107      -0.863 111.390  51.882  1.00  0.00           C
ATOM   2302 3C21 POPEF 107      -1.053 112.878  52.232  1.00  0.00           C
ATOM   2305 4C21 POPEF 107      -1.783 113.159  53.562  1.00  0.00           C
ATOM   2308 5C21 POPEF 107      -3.253 112.689  53.542  1.00  0.00           C
ATOM   2311 6C21 POPEF 107      -4.023 112.979  54.832  1.00  0.00           C
ATOM   2314 7C21 POPEF 107      -5.403 112.299  54.812  1.00  0.00           C
ATOM   2317 8C21 POPEF 107      -6.263 112.589  56.042  1.00  0.00           C
ATOM   2321  C33 POPEF 107      11.754 112.829  42.752  1.00  0.00           C
ATOM   2324  C34 POPEF 107      11.124 111.590  43.412  1.00  0.00           C
ATOM   2327  C35 POPEF 107      11.224 111.600  44.952  1.00  0.00           C
ATOM   2330  C36 POPEF 107      10.034 110.880  45.612  1.00  0.00           C
ATOM   2333  C37 POPEF 107      10.324 110.318  47.022  1.00  0.00           C
ATOM   2336  C38 POPEF 107       9.074 109.688  47.642  1.00  0.00           C
ATOM   2339  C39 POPEF 107       9.324 108.469  48.552  1.00  0.00           C
ATOM   2342 0C31 POPEF 107      10.134 108.718  49.822  1.00  0.00           C
ATOM   2345 1C31 POPEF 107      10.104 107.468  50.712  1.00  0.00           C
ATOM   2348 2C31 POPEF 107      10.844 107.589  52.042  1.00  0.00           C
ATOM   2351 3C31 POPEF 107      12.334 107.949  51.902  1.00  0.00           C
ATOM   2354 4C31 POPEF 107      13.154 107.419  53.072  1.00  0.00           C
ATOM   2357 5C31 POPEF 107      14.614 107.868  53.052  1.00  0.00           C
ATOM   2360 6C31 POPEF 107      15.384 107.379  54.282  1.00  0.00           C
ATOM   2364  NH3 POPEG 108     109.644 116.118  30.862  1.00  0.00           N
ATOM   2368  C12 POPEG 108     110.083 117.009  29.732  1.00  0.00           C
ATOM   2371  C11 POPEG 108     109.274 118.308  29.722  1.00  0.00           C
ATOM   2374  P   POPEG 108     110.013 120.740  29.022  1.00  0.00           P
ATOM   2375  O13 POPEG 108     111.364 120.999  29.552  1.00  0.00           O
ATOM   2376  O14 POPEG 108     109.633 121.579  27.862  1.00  0.00           O
ATOM   2377  O11 POPEG 108     108.973 121.049  30.192  1.00  0.00           O
ATOM   2378  O12 POPEG 108     109.814 119.199  28.742  1.00  0.00           O
ATOM   2379  C1  POPEG 108     109.203 122.169  31.082  1.00  0.00           C
ATOM   2382  C2  POPEG 108     108.324 122.079  32.372  1.00  0.00           C
ATOM   2384  O21 POPEG 108     108.774 123.038  33.352  1.00  0.00           O
ATOM   2385  C21 POPEG 108     108.353 124.288  33.162  1.00  0.00           C
ATOM   2386  O22 POPEG 108     107.704 124.688  32.202  1.00  0.00           O
ATOM   2387  C22 POPEG 108     108.803 125.159  34.342  1.00  0.00           C
ATOM   2390  C3  POPEG 108     108.334 120.639  32.972  1.00  0.00           C
ATOM   2393  O31 POPEG 108     108.663 120.569  34.362  1.00  0.00           O
ATOM   2394  C31 POPEG 108     107.804 120.808  35.362  1.00  0.00           C
ATOM   2395  O32 POPEG 108     108.143 120.808  36.532  1.00  0.00           O
ATOM   2396  C32 POPEG 108     106.344 121.069  34.962  1.00  0.00           C
ATOM   2399  C23 POPEG 108     107.674 126.088  34.872  1.00  0.00           C
ATOM   2402  C24 POPEG 108     108.114 127.038  36.002  1.00  0.00           C
ATOM   2405  C25 POPEG 108     108.553 126.358  37.312  1.00  0.00           C
ATOM   2408  C26 POPEG 108     107.443 125.709  38.152  1.00  0.00           C
ATOM   2411  C27 POPEG 108     108.034 124.780  39.222  1.00  0.00           C
ATOM   2414  C28 POPEG 108     107.004 124.288  40.252  1.00  0.00           C
ATOM   2417  C29 POPEG 108     107.653 123.390  41.282  1.00  0.00           C
ATOM   2419 0C21 POPEG 108     107.914 123.660  42.572  1.00  0.00           C
ATOM   2421 1C21 POPEG 108     107.614 124.938  43.322  1.00  0.00           C
ATOM   2424 2C21 POPEG 108     107.133 124.719  44.772  1.00  0.00           C
ATOM   2427 3C21 POPEG 108     107.254 126.020  45.592  1.00  0.00           C
ATOM   2430 4C21 POPEG 108     106.724 125.938  47.022  1.00  0.00           C
ATOM   2433 5C21 POPEG 108     106.983 127.249  47.792  1.00  0.00           C
ATOM   2436 6C21 POPEG 108     106.184 127.398  49.102  1.00  0.00           C
ATOM   2439 7C21 POPEG 108     107.064 127.649  50.332  1.00  0.00           C
ATOM   2442 8C21 POPEG 108     106.244 127.979  51.582  1.00  0.00           C
ATOM   2446  C33 POPEG 108     105.474 121.259  36.232  1.00  0.00           C
ATOM   2449  C34 POPEG 108     103.954 121.160  36.042  1.00  0.00           C
ATOM   2452  C35 POPEG 108     103.233 121.269  37.392  1.00  0.00           C
ATOM   2455  C36 POPEG 108     102.984 122.710  37.862  1.00  0.00           C
ATOM   2458  C37 POPEG 108     102.233 122.770  39.212  1.00  0.00           C
ATOM   2461  C38 POPEG 108     103.093 123.178  40.412  1.00  0.00           C
ATOM   2464  C39 POPEG 108     103.474 124.659  40.332  1.00  0.00           C
ATOM   2467 0C31 POPEG 108     103.824 125.280  41.682  1.00  0.00           C
ATOM   2470 1C31 POPEG 108     104.024 126.799  41.582  1.00  0.00           C
ATOM   2473 2C31 POPEG 108     104.374 127.469  42.912  1.00  0.00           C
ATOM   2476 3C31 POPEG 108     103.184 127.529  43.872  1.00  0.00           C
ATOM   2479 4C31 POPEG 108     103.614 128.068  45.232  1.00  0.00           C
ATOM   2482 5C31 POPEG 108     102.464 128.408  46.172  1.00  0.00           C
ATOM   2485 6C31 POPEG 108     102.953 128.995  47.502  1.00  0.00           C
ATOM   2489  NH3 POPEH 109      65.214  35.750  30.952  1.00  0.00           N
ATOM   2493  C12 POPEH 109      66.273  35.378  29.942  1.00  0.00           C
ATOM   2496  C11 POPEH 109      66.803  36.589  29.142  1.00  0.00           C
ATOM   2499  P   POPEH 109      67.224  38.808  30.432  1.00  0.00           P
ATOM   2500  O13 POPEH 109      68.373  39.529  31.052  1.00  0.00           O
ATOM   2501  O14 POPEH 109      66.464  39.508  29.372  1.00  0.00           O
ATOM   2502  O11 POPEH 109      66.264  38.269  31.572  1.00  0.00           O
ATOM   2503  O12 POPEH 109      67.694  37.409  29.902  1.00  0.00           O
ATOM   2504  C1  POPEH 109      66.843  37.689  32.742  1.00  0.00           C
ATOM   2507  C2  POPEH 109      66.764  38.668  33.912  1.00  0.00           C
ATOM   2509  O21 POPEH 109      67.484  38.088  35.022  1.00  0.00           O
ATOM   2510  C21 POPEH 109      68.764  38.459  35.102  1.00  0.00           C
ATOM   2511  O22 POPEH 109      69.274  39.349  34.442  1.00  0.00           O
ATOM   2512  C22 POPEH 109      69.494  37.558  36.092  1.00  0.00           C
ATOM   2515  C3  POPEH 109      65.294  38.979  34.292  1.00  0.00           C
ATOM   2518  O31 POPEH 109      65.264  40.128  35.132  1.00  0.00           O
ATOM   2519  C31 POPEH 109      64.044  40.608  35.382  1.00  0.00           C
ATOM   2520  O32 POPEH 109      63.024  40.308  34.802  1.00  0.00           O
ATOM   2521  C32 POPEH 109      64.144  41.479  36.642  1.00  0.00           C
ATOM   2524  C23 POPEH 109      70.364  38.349  37.082  1.00  0.00           C
ATOM   2527  C24 POPEH 109      71.004  37.409  38.112  1.00  0.00           C
ATOM   2530  C25 POPEH 109      71.663  38.108  39.292  1.00  0.00           C
ATOM   2533  C26 POPEH 109      71.934  37.128  40.432  1.00  0.00           C
ATOM   2536  C27 POPEH 109      72.403  37.828  41.702  1.00  0.00           C
ATOM   2539  C28 POPEH 109      72.593  36.858  42.872  1.00  0.00           C
ATOM   2542  C29 POPEH 109      73.184  37.590  44.052  1.00  0.00           C
ATOM   2544 0C21 POPEH 109      74.443  37.488  44.512  1.00  0.00           C
ATOM   2546 1C21 POPEH 109      75.534  36.599  43.972  1.00  0.00           C
ATOM   2549 2C21 POPEH 109      76.244  35.788  45.072  1.00  0.00           C
ATOM   2552 3C21 POPEH 109      75.354  34.749  45.772  1.00  0.00           C
ATOM   2555 4C21 POPEH 109      76.074  34.089  46.952  1.00  0.00           C
ATOM   2558 5C21 POPEH 109      75.553  34.578  48.312  1.00  0.00           C
ATOM   2561 6C21 POPEH 109      76.544  34.338  49.462  1.00  0.00           C
ATOM   2564 7C21 POPEH 109      76.013  34.878  50.802  1.00  0.00           C
ATOM   2567 8C21 POPEH 109      77.044  34.860  51.922  1.00  0.00           C
ATOM   2571  C33 POPEH 109      64.524  40.629  37.872  1.00  0.00           C
ATOM   2574  C34 POPEH 109      65.044  41.439  39.072  1.00  0.00           C
ATOM   2577  C35 POPEH 109      65.264  40.518  40.282  1.00  0.00           C
ATOM   2580  C36 POPEH 109      65.494  41.269  41.612  1.00  0.00           C
ATOM   2583  C37 POPEH 109      64.214  41.889  42.182  1.00  0.00           C
ATOM   2586  C38 POPEH 109      64.163  43.418  42.092  1.00  0.00           C
ATOM   2589  C39 POPEH 109      65.284  44.139  42.862  1.00  0.00           C
ATOM   2592 0C31 POPEH 109      65.394  43.790  44.352  1.00  0.00           C
ATOM   2595 1C31 POPEH 109      66.744  44.250  44.932  1.00  0.00           C
ATOM   2598 2C31 POPEH 109      66.684  44.668  46.402  1.00  0.00           C
ATOM   2601 3C31 POPEH 109      67.994  45.308  46.882  1.00  0.00           C
ATOM   2604 4C31 POPEH 109      68.164  46.739  46.382  1.00  0.00           C
ATOM   2607 5C31 POPEH 109      69.464  47.418  46.852  1.00  0.00           C
ATOM   2610 6C31 POPEH 109      70.464  47.628  45.712  1.00  0.00           C
ATOM   2614  NH3 POPEI 110     104.773  22.278  37.092  1.00  0.00           N
ATOM   2618  C12 POPEI 110     104.314  23.528  37.782  1.00  0.00           C
ATOM   2621  C11 POPEI 110     104.083  24.708  36.822  1.00  0.00           C
ATOM   2624  P   POPEI 110     103.564  27.269  37.172  1.00  0.00           P
ATOM   2625  O13 POPEI 110     104.364  28.408  37.672  1.00  0.00           O
ATOM   2626  O14 POPEI 110     103.314  27.218  35.722  1.00  0.00           O
ATOM   2627  O11 POPEI 110     102.163  27.218  37.902  1.00  0.00           O
ATOM   2628  O12 POPEI 110     104.253  25.898  37.562  1.00  0.00           O
ATOM   2629  C1  POPEI 110     101.924  26.439  39.072  1.00  0.00           C
ATOM   2632  C2  POPEI 110     100.484  25.838  39.102  1.00  0.00           C
ATOM   2634  O21 POPEI 110     100.424  24.729  40.012  1.00  0.00           O
ATOM   2635  C21 POPEI 110     100.554  25.029  41.302  1.00  0.00           C
ATOM   2636  O22 POPEI 110     101.613  25.158  41.882  1.00  0.00           O
ATOM   2637  C22 POPEI 110      99.164  25.108  41.932  1.00  0.00           C
ATOM   2640  C3  POPEI 110      99.994  25.308  37.732  1.00  0.00           C
ATOM   2643  O31 POPEI 110      98.684  24.699  37.912  1.00  0.00           O
ATOM   2644  C31 POPEI 110      98.444  23.578  37.252  1.00  0.00           C
ATOM   2645  O32 POPEI 110      99.113  23.119  36.342  1.00  0.00           O
ATOM   2646  C32 POPEI 110      97.163  22.938  37.782  1.00  0.00           C
ATOM   2649  C23 POPEI 110      98.984  24.178  43.162  1.00  0.00           C
ATOM   2652  C24 POPEI 110      97.604  24.389  43.802  1.00  0.00           C
ATOM   2655  C25 POPEI 110      97.594  25.038  45.182  1.00  0.00           C
ATOM   2658  C26 POPEI 110      97.944  24.078  46.322  1.00  0.00           C
ATOM   2661  C27 POPEI 110      97.543  24.648  47.692  1.00  0.00           C
ATOM   2664  C28 POPEI 110      97.693  23.648  48.862  1.00  0.00           C
ATOM   2667  C29 POPEI 110      99.054  23.668  49.512  1.00  0.00           C
ATOM   2669 0C21 POPEI 110      99.323  23.918  50.812  1.00  0.00           C
ATOM   2671 1C21 POPEI 110      98.314  24.279  51.882  1.00  0.00           C
ATOM   2674 2C21 POPEI 110      98.854  25.289  52.912  1.00  0.00           C
ATOM   2677 3C21 POPEI 110      99.814  24.699  53.962  1.00  0.00           C
ATOM   2680 4C21 POPEI 110     100.474  25.788  54.812  1.00  0.00           C
ATOM   2683 5C21 POPEI 110     101.093  25.238  56.102  1.00  0.00           C
ATOM   2686 6C21 POPEI 110     101.674  26.349  56.992  1.00  0.00           C
ATOM   2689 7C21 POPEI 110     102.004  25.879  58.412  1.00  0.00           C
ATOM   2692 8C21 POPEI 110     102.543  26.988  59.322  1.00  0.00           C
ATOM   2696  C33 POPEI 110      97.464  21.728  38.712  1.00  0.00           C
ATOM   2699  C34 POPEI 110      96.184  21.078  39.242  1.00  0.00           C
ATOM   2702  C35 POPEI 110      96.464  19.939  40.242  1.00  0.00           C
ATOM   2705  C36 POPEI 110      95.223  19.568  41.072  1.00  0.00           C
ATOM   2708  C37 POPEI 110      95.514  18.678  42.292  1.00  0.00           C
ATOM   2711  C38 POPEI 110      94.934  19.270  43.592  1.00  0.00           C
ATOM   2714  C39 POPEI 110      94.903  18.268  44.752  1.00  0.00           C
ATOM   2717 0C31 POPEI 110      93.854  17.168  44.562  1.00  0.00           C
ATOM   2720 1C31 POPEI 110      94.444  15.768  44.752  1.00  0.00           C
ATOM   2723 2C31 POPEI 110      93.373  14.689  44.932  1.00  0.00           C
ATOM   2726 3C31 POPEI 110      93.933  13.318  45.372  1.00  0.00           C
ATOM   2729 4C31 POPEI 110      94.943  13.428  46.522  1.00  0.00           C
ATOM   2732 5C31 POPEI 110      95.414  12.088  47.082  1.00  0.00           C
ATOM   2735 6C31 POPEI 110      96.384  12.288  48.242  1.00  0.00           C
ATOM   2739  NH3 POPEJ 111      82.634  61.299  73.552  1.00  0.00           N
ATOM   2743  C12 POPEJ 111      83.124  60.858  74.912  1.00  0.00           C
ATOM   2746  C11 POPEJ 111      84.253  59.799  74.912  1.00  0.00           C
ATOM   2749  P   POPEJ 111      84.913  57.360  74.172  1.00  0.00           P
ATOM   2750  O13 POPEJ 111      86.044  57.578  75.102  1.00  0.00           O
ATOM   2751  O14 POPEJ 111      84.154  56.110  74.382  1.00  0.00           O
ATOM   2752  O11 POPEJ 111      85.554  57.290  72.732  1.00  0.00           O
ATOM   2753  O12 POPEJ 111      83.914  58.600  74.192  1.00  0.00           O
ATOM   2754  C1  POPEJ 111      85.783  58.428  71.932  1.00  0.00           C
ATOM   2757  C2  POPEJ 111      84.584  58.819  71.042  1.00  0.00           C
ATOM   2759  O21 POPEJ 111      84.434  57.939  69.912  1.00  0.00           O
ATOM   2760  C21 POPEJ 111      83.553  56.978  70.102  1.00  0.00           C
ATOM   2761  O22 POPEJ 111      83.134  56.578  71.172  1.00  0.00           O
ATOM   2762  C22 POPEJ 111      83.103  56.418  68.752  1.00  0.00           C
ATOM   2765  C3  POPEJ 111      84.814  60.238  70.492  1.00  0.00           C
ATOM   2768  O31 POPEJ 111      83.803  60.599  69.542  1.00  0.00           O
ATOM   2769  C31 POPEJ 111      83.634  61.929  69.492  1.00  0.00           C
ATOM   2770  O32 POPEJ 111      84.264  62.719  70.172  1.00  0.00           O
ATOM   2771  C32 POPEJ 111      82.453  62.220  68.562  1.00  0.00           C
ATOM   2774  C23 POPEJ 111      82.014  57.269  68.042  1.00  0.00           C
ATOM   2777  C24 POPEJ 111      81.713  56.758  66.612  1.00  0.00           C
ATOM   2780  C25 POPEJ 111      80.254  56.879  66.162  1.00  0.00           C
ATOM   2783  C26 POPEJ 111      79.654  58.288  66.292  1.00  0.00           C
ATOM   2786  C27 POPEJ 111      78.154  58.319  65.932  1.00  0.00           C
ATOM   2789  C28 POPEJ 111      77.604  59.758  65.942  1.00  0.00           C
ATOM   2792  C29 POPEJ 111      76.104  59.839  66.082  1.00  0.00           C
ATOM   2794 0C21 POPEJ 111      75.304  60.779  65.552  1.00  0.00           C
ATOM   2796 1C21 POPEJ 111      75.744  61.968  64.732  1.00  0.00           C
ATOM   2799 2C21 POPEJ 111      75.413  61.838  63.242  1.00  0.00           C
ATOM   2802 3C21 POPEJ 111      73.913  61.898  62.902  1.00  0.00           C
ATOM   2805 4C21 POPEJ 111      73.703  62.488  61.502  1.00  0.00           C
ATOM   2808 5C21 POPEJ 111      72.244  62.439  61.032  1.00  0.00           C
ATOM   2811 6C21 POPEJ 111      71.994  63.389  59.842  1.00  0.00           C
ATOM   2814 7C21 POPEJ 111      70.534  63.379  59.362  1.00  0.00           C
ATOM   2817 8C21 POPEJ 111      70.244  64.449  58.312  1.00  0.00           C
ATOM   2821  C33 POPEJ 111      82.863  62.248  67.072  1.00  0.00           C
ATOM   2824  C34 POPEJ 111      81.904  63.088  66.222  1.00  0.00           C
ATOM   2827  C35 POPEJ 111      82.244  63.009  64.722  1.00  0.00           C
ATOM   2830  C36 POPEJ 111      81.514  64.070  63.872  1.00  0.00           C
ATOM   2833  C37 POPEJ 111      81.944  64.029  62.402  1.00  0.00           C
ATOM   2836  C38 POPEJ 111      81.724  65.358  61.672  1.00  0.00           C
ATOM   2839  C39 POPEJ 111      80.254  65.688  61.392  1.00  0.00           C
ATOM   2842 0C31 POPEJ 111      79.724  65.069  60.092  1.00  0.00           C
ATOM   2845 1C31 POPEJ 111      78.354  65.640  59.692  1.00  0.00           C
ATOM   2848 2C31 POPEJ 111      77.884  65.159  58.312  1.00  0.00           C
ATOM   2851 3C31 POPEJ 111      77.574  63.660  58.262  1.00  0.00           C
ATOM   2854 4C31 POPEJ 111      76.974  63.228  56.922  1.00  0.00           C
ATOM   2857 5C31 POPEJ 111      76.504  61.768  56.902  1.00  0.00           C
ATOM   2860 6C31 POPEJ 111      75.873  61.328  55.572  1.00  0.00           C
ATOM   2864  NH3 POPEK 112      60.504 115.079  28.842  1.00  0.00           N
ATOM   2868  C12 POPEK 112      60.154 116.498  28.542  1.00  0.00           C
ATOM   2871  C11 POPEK 112      60.614 116.828  27.122  1.00  0.00           C
ATOM   2874  P   POPEK 112      63.194 117.410  27.192  1.00  0.00           P
ATOM   2875  O13 POPEK 112      64.074 117.309  26.012  1.00  0.00           O
ATOM   2876  O14 POPEK 112      62.624 118.749  27.502  1.00  0.00           O
ATOM   2877  O11 POPEK 112      63.834 116.819  28.502  1.00  0.00           O
ATOM   2878  O12 POPEK 112      61.974 116.418  26.962  1.00  0.00           O
ATOM   2879  C1  POPEK 112      63.644 117.459  29.772  1.00  0.00           C
ATOM   2882  C2  POPEK 112      64.924 117.398  30.642  1.00  0.00           C
ATOM   2884  O21 POPEK 112      65.014 116.078  31.212  1.00  0.00           O
ATOM   2885  C21 POPEK 112      66.104 115.880  31.932  1.00  0.00           C
ATOM   2886  O22 POPEK 112      67.044 116.638  32.002  1.00  0.00           O
ATOM   2887  C22 POPEK 112      65.984 114.579  32.722  1.00  0.00           C
ATOM   2890  C3  POPEK 112      64.924 118.539  31.732  1.00  0.00           C
ATOM   2893  O31 POPEK 112      64.174 118.129  32.892  1.00  0.00           O
ATOM   2894  C31 POPEK 112      62.874 118.368  32.892  1.00  0.00           C
ATOM   2895  O32 POPEK 112      62.273 119.090  32.102  1.00  0.00           O
ATOM   2896  C32 POPEK 112      62.234 117.410  33.892  1.00  0.00           C
ATOM   2899  C23 POPEK 112      66.724 114.659  34.072  1.00  0.00           C
ATOM   2902  C24 POPEK 112      66.413 113.469  34.972  1.00  0.00           C
ATOM   2905  C25 POPEK 112      67.484 113.240  36.032  1.00  0.00           C
ATOM   2908  C26 POPEK 112      67.123 112.118  37.022  1.00  0.00           C
ATOM   2911  C27 POPEK 112      68.304 111.850  37.962  1.00  0.00           C
ATOM   2914  C28 POPEK 112      67.884 111.118  39.252  1.00  0.00           C
ATOM   2917  C29 POPEK 112      69.093 110.969  40.152  1.00  0.00           C
ATOM   2919 0C21 POPEK 112      69.104 110.839  41.482  1.00  0.00           C
ATOM   2921 1C21 POPEK 112      67.904 110.779  42.392  1.00  0.00           C
ATOM   2924 2C21 POPEK 112      68.193 111.439  43.762  1.00  0.00           C
ATOM   2927 3C21 POPEK 112      68.334 112.970  43.692  1.00  0.00           C
ATOM   2930 4C21 POPEK 112      68.804 113.598  45.002  1.00  0.00           C
ATOM   2933 5C21 POPEK 112      67.824 113.429  46.172  1.00  0.00           C
ATOM   2936 6C21 POPEK 112      68.354 114.090  47.452  1.00  0.00           C
ATOM   2939 7C21 POPEK 112      67.384 113.960  48.632  1.00  0.00           C
ATOM   2942 8C21 POPEK 112      67.864 114.679  49.892  1.00  0.00           C
ATOM   2946  C33 POPEK 112      61.424 118.100  35.012  1.00  0.00           C
ATOM   2949  C34 POPEK 112      62.314 118.728  36.092  1.00  0.00           C
ATOM   2952  C35 POPEK 112      61.564 118.868  37.422  1.00  0.00           C
ATOM   2955  C36 POPEK 112      62.384 119.509  38.552  1.00  0.00           C
ATOM   2958  C37 POPEK 112      61.534 119.719  39.812  1.00  0.00           C
ATOM   2961  C38 POPEK 112      62.324 119.848  41.112  1.00  0.00           C
ATOM   2964  C39 POPEK 112      63.314 121.030  41.162  1.00  0.00           C
ATOM   2967 0C31 POPEK 112      62.644 122.410  41.202  1.00  0.00           C
ATOM   2970 1C31 POPEK 112      63.664 123.559  41.222  1.00  0.00           C
ATOM   2973 2C31 POPEK 112      63.684 124.398  42.512  1.00  0.00           C
ATOM   2976 3C31 POPEK 112      64.654 123.899  43.592  1.00  0.00           C
ATOM   2979 4C31 POPEK 112      64.074 122.789  44.482  1.00  0.00           C
ATOM   2982 5C31 POPEK 112      64.994 122.468  45.672  1.00  0.00           C
ATOM   2985 6C31 POPEK 112      64.504 121.269  46.482  1.00  0.00           C
ATOM   2989  NH3 POPEL 113      41.464  94.148  31.712  1.00  0.00           N
ATOM   2993  C12 POPEL 113      40.034  93.819  31.412  1.00  0.00           C
ATOM   2996  C11 POPEL 113      39.734  92.338  31.682  1.00  0.00           C
ATOM   2999  P   POPEL 113      39.654  89.968  30.692  1.00  0.00           P
ATOM   3000  O13 POPEL 113      38.234  89.828  30.282  1.00  0.00           O
ATOM   3001  O14 POPEL 113      40.574  89.090  29.942  1.00  0.00           O
ATOM   3002  O11 POPEL 113      39.724  89.519  32.182  1.00  0.00           O
ATOM   3003  O12 POPEL 113      40.113  91.488  30.602  1.00  0.00           O
ATOM   3004  C1  POPEL 113      38.884  89.828  33.282  1.00  0.00           C
ATOM   3007  C2  POPEL 113      39.364  88.969  34.462  1.00  0.00           C
ATOM   3009  O21 POPEL 113      38.774  89.439  35.672  1.00  0.00           O
ATOM   3010  C21 POPEL 113      37.474  89.229  35.782  1.00  0.00           C
ATOM   3011  O22 POPEL 113      36.744  88.728  34.952  1.00  0.00           O
ATOM   3012  C22 POPEL 113      37.074  89.558  37.202  1.00  0.00           C
ATOM   3015  C3  POPEL 113      40.924  89.068  34.512  1.00  0.00           C
ATOM   3018  O31 POPEL 113      41.544  88.819  35.792  1.00  0.00           O
ATOM   3019  C31 POPEL 113      42.584  87.989  35.762  1.00  0.00           C
ATOM   3020  O32 POPEL 113      42.793  87.169  34.892  1.00  0.00           O
ATOM   3021  C32 POPEL 113      43.514  88.229  36.952  1.00  0.00           C
ATOM   3024  C23 POPEL 113      37.714  90.849  37.782  1.00  0.00           C
ATOM   3027  C24 POPEL 113      38.504  90.569  39.062  1.00  0.00           C
ATOM   3030  C25 POPEL 113      37.654  89.949  40.182  1.00  0.00           C
ATOM   3033  C26 POPEL 113      38.524  89.288  41.252  1.00  0.00           C
ATOM   3036  C27 POPEL 113      37.714  88.349  42.142  1.00  0.00           C
ATOM   3039  C28 POPEL 113      38.394  88.100  43.502  1.00  0.00           C
ATOM   3042  C29 POPEL 113      38.214  89.309  44.382  1.00  0.00           C
ATOM   3044 0C21 POPEL 113      37.254  89.439  45.312  1.00  0.00           C
ATOM   3046 1C21 POPEL 113      36.224  88.390  45.602  1.00  0.00           C
ATOM   3049 2C21 POPEL 113      34.944  88.939  46.262  1.00  0.00           C
ATOM   3052 3C21 POPEL 113      34.114  87.799  46.872  1.00  0.00           C
ATOM   3055 4C21 POPEL 113      32.864  88.318  47.592  1.00  0.00           C
ATOM   3058 5C21 POPEL 113      32.044  87.179  48.202  1.00  0.00           C
ATOM   3061 6C21 POPEL 113      32.714  86.479  49.392  1.00  0.00           C
ATOM   3064 7C21 POPEL 113      32.154  85.079  49.622  1.00  0.00           C
ATOM   3067 8C21 POPEL 113      32.864  84.350  50.752  1.00  0.00           C
ATOM   3071  C33 POPEL 113      42.914  89.068  38.102  1.00  0.00           C
ATOM   3074  C34 POPEL 113      44.014  89.758  38.912  1.00  0.00           C
ATOM   3077  C35 POPEL 113      43.444  90.648  40.022  1.00  0.00           C
ATOM   3080  C36 POPEL 113      44.113  90.410  41.372  1.00  0.00           C
ATOM   3083  C37 POPEL 113      43.504  91.319  42.432  1.00  0.00           C
ATOM   3086  C38 POPEL 113      43.994  91.030  43.852  1.00  0.00           C
ATOM   3089  C39 POPEL 113      43.234  91.869  44.882  1.00  0.00           C
ATOM   3092 0C31 POPEL 113      43.624  91.479  46.302  1.00  0.00           C
ATOM   3095 1C31 POPEL 113      42.844  92.208  47.402  1.00  0.00           C
ATOM   3098 2C31 POPEL 113      43.204  91.618  48.762  1.00  0.00           C
ATOM   3101 3C31 POPEL 113      42.474  92.270  49.952  1.00  0.00           C
ATOM   3104 4C31 POPEL 113      42.674  91.439  51.222  1.00  0.00           C
ATOM   3107 5C31 POPEL 113      41.953  92.009  52.452  1.00  0.00           C
ATOM   3110 6C31 POPEL 113      42.244  91.179  53.702  1.00  0.00           C
ATOM   3114  NH3 POPEM 114      52.114  96.329  32.062  1.00  0.00           N
ATOM   3118  C12 POPEM 114      53.444  96.238  31.372  1.00  0.00           C
ATOM   3121  C11 POPEM 114      54.614  96.118  32.372  1.00  0.00           C
ATOM   3124  P   POPEM 114      56.613  94.468  32.012  1.00  0.00           P
ATOM   3125  O13 POPEM 114      56.934  93.038  32.152  1.00  0.00           O
ATOM   3126  O14 POPEM 114      56.904  95.089  30.692  1.00  0.00           O
ATOM   3127  O11 POPEM 114      57.384  95.340  33.122  1.00  0.00           O
ATOM   3128  O12 POPEM 114      55.124  94.789  32.342  1.00  0.00           O
ATOM   3129  C1  POPEM 114      58.064  94.599  34.162  1.00  0.00           C
ATOM   3132  C2  POPEM 114      58.354  95.410  35.472  1.00  0.00           C
ATOM   3134  O21 POPEM 114      59.384  94.649  36.132  1.00  0.00           O
ATOM   3135  C21 POPEM 114      59.724  94.898  37.392  1.00  0.00           C
ATOM   3136  O22 POPEM 114      59.224  95.729  38.112  1.00  0.00           O
ATOM   3137  C22 POPEM 114      60.844  93.939  37.832  1.00  0.00           C
ATOM   3140  C3  POPEM 114      57.024  95.678  36.292  1.00  0.00           C
ATOM   3143  O31 POPEM 114      57.044  96.939  37.012  1.00  0.00           O
ATOM   3144  C31 POPEM 114      56.514  97.130  38.262  1.00  0.00           C
ATOM   3145  O32 POPEM 114      56.543  98.218  38.812  1.00  0.00           O
ATOM   3146  C32 POPEM 114      55.844  95.890  38.872  1.00  0.00           C
ATOM   3149  C23 POPEM 114      60.754  93.530  39.322  1.00  0.00           C
ATOM   3152  C24 POPEM 114      59.564  92.608  39.632  1.00  0.00           C
ATOM   3155  C25 POPEM 114      58.594  93.178  40.682  1.00  0.00           C
ATOM   3158  C26 POPEM 114      59.104  93.148  42.132  1.00  0.00           C
ATOM   3161  C27 POPEM 114      58.074  93.809  43.062  1.00  0.00           C
ATOM   3164  C28 POPEM 114      58.374  93.639  44.562  1.00  0.00           C
ATOM   3167  C29 POPEM 114      57.294  94.288  45.392  1.00  0.00           C
ATOM   3169 0C21 POPEM 114      57.273  94.428  46.722  1.00  0.00           C
ATOM   3171 1C21 POPEM 114      58.324  93.928  47.692  1.00  0.00           C
ATOM   3174 2C21 POPEM 114      59.334  95.029  48.072  1.00  0.00           C
ATOM   3177 3C21 POPEM 114      58.714  96.269  48.742  1.00  0.00           C
ATOM   3180 4C21 POPEM 114      59.764  97.258  49.252  1.00  0.00           C
ATOM   3183 5C21 POPEM 114      60.634  97.829  48.122  1.00  0.00           C
ATOM   3186 6C21 POPEM 114      61.824  98.660  48.642  1.00  0.00           C
ATOM   3189 7C21 POPEM 114      62.714  99.109  47.482  1.00  0.00           C
ATOM   3192 8C21 POPEM 114      64.014  99.758  47.962  1.00  0.00           C
ATOM   3196  C33 POPEM 114      55.424  96.059  40.362  1.00  0.00           C
ATOM   3199  C34 POPEM 114      54.703  94.809  40.902  1.00  0.00           C
ATOM   3202  C35 POPEM 114      54.494  94.758  42.422  1.00  0.00           C
ATOM   3205  C36 POPEM 114      54.144  93.349  42.922  1.00  0.00           C
ATOM   3208  C37 POPEM 114      53.724  93.308  44.392  1.00  0.00           C
ATOM   3211  C38 POPEM 114      53.874  91.909  45.002  1.00  0.00           C
ATOM   3214  C39 POPEM 114      53.154  91.729  46.352  1.00  0.00           C
ATOM   3217 0C31 POPEM 114      53.824  92.449  47.532  1.00  0.00           C
ATOM   3220 1C31 POPEM 114      52.964  92.429  48.802  1.00  0.00           C
ATOM   3223 2C31 POPEM 114      52.764  91.039  49.422  1.00  0.00           C
ATOM   3226 3C31 POPEM 114      51.404  90.880  50.112  1.00  0.00           C
ATOM   3229 4C31 POPEM 114      51.234  89.490  50.732  1.00  0.00           C
ATOM   3232 5C31 POPEM 114      49.824  89.239  51.252  1.00  0.00           C
ATOM   3235 6C31 POPEM 114      49.634  87.808  51.782  1.00  0.00           C
ATOM   3239  NH3 POPEN 115       2.687  83.688  78.852  1.00  0.00           N
ATOM   3243  C12 POPEN 115       3.974  83.229  79.492  1.00  0.00           C
ATOM   3246  C11 POPEN 115       4.304  81.758  79.212  1.00  0.00           C
ATOM   3249  P   POPEN 115       6.124  80.089  80.022  1.00  0.00           P
ATOM   3250  O13 POPEN 115       7.444  80.118  80.692  1.00  0.00           O
ATOM   3251  O14 POPEN 115       5.034  79.428  80.772  1.00  0.00           O
ATOM   3252  O11 POPEN 115       6.304  79.409  78.602  1.00  0.00           O
ATOM   3253  O12 POPEN 115       5.634  81.558  79.672  1.00  0.00           O
ATOM   3254  C1  POPEN 115       5.644  78.168  78.292  1.00  0.00           C
ATOM   3257  C2  POPEN 115       6.404  77.468  77.132  1.00  0.00           C
ATOM   3259  O21 POPEN 115       5.674  76.378  76.532  1.00  0.00           O
ATOM   3260  C21 POPEN 115       5.354  75.339  77.272  1.00  0.00           C
ATOM   3261  O22 POPEN 115       5.664  75.159  78.442  1.00  0.00           O
ATOM   3262  C22 POPEN 115       4.424  74.418  76.472  1.00  0.00           C
ATOM   3265  C3  POPEN 115       7.854  77.100  77.582  1.00  0.00           C
ATOM   3268  O31 POPEN 115       8.444  76.039  76.802  1.00  0.00           O
ATOM   3269  C31 POPEN 115       8.684  76.290  75.532  1.00  0.00           C
ATOM   3270  O32 POPEN 115       8.544  77.350  74.952  1.00  0.00           O
ATOM   3271  C32 POPEN 115       9.194  74.968  74.952  1.00  0.00           C
ATOM   3274  C23 POPEN 115       5.034  73.790  75.192  1.00  0.00           C
ATOM   3277  C24 POPEN 115       4.204  74.189  73.962  1.00  0.00           C
ATOM   3280  C25 POPEN 115       4.714  73.639  72.632  1.00  0.00           C
ATOM   3283  C26 POPEN 115       4.124  72.258  72.262  1.00  0.00           C
ATOM   3286  C27 POPEN 115       4.644  71.779  70.902  1.00  0.00           C
ATOM   3289  C28 POPEN 115       4.014  70.460  70.412  1.00  0.00           C
ATOM   3292  C29 POPEN 115       4.554  70.148  69.042  1.00  0.00           C
ATOM   3294 0C21 POPEN 115       4.994  68.959  68.582  1.00  0.00           C
ATOM   3296 1C21 POPEN 115       4.944  67.639  69.302  1.00  0.00           C
ATOM   3299 2C21 POPEN 115       5.254  66.489  68.312  1.00  0.00           C
ATOM   3302 3C21 POPEN 115       4.784  65.109  68.812  1.00  0.00           C
ATOM   3305 4C21 POPEN 115       5.334  63.930  67.992  1.00  0.00           C
ATOM   3308 5C21 POPEN 115       5.184  64.099  66.472  1.00  0.00           C
ATOM   3311 6C21 POPEN 115       5.644  62.878  65.672  1.00  0.00           C
ATOM   3314 7C21 POPEN 115       5.384  63.038  64.172  1.00  0.00           C
ATOM   3317 8C21 POPEN 115       5.684  61.768  63.362  1.00  0.00           C
ATOM   3321  C33 POPEN 115       9.834  75.078  73.562  1.00  0.00           C
ATOM   3324  C34 POPEN 115      11.154  74.299  73.552  1.00  0.00           C
ATOM   3327  C35 POPEN 115      11.864  74.259  72.192  1.00  0.00           C
ATOM   3330  C36 POPEN 115      13.284  73.698  72.312  1.00  0.00           C
ATOM   3333  C37 POPEN 115      13.954  73.449  70.962  1.00  0.00           C
ATOM   3336  C38 POPEN 115      15.414  73.009  71.072  1.00  0.00           C
ATOM   3339  C39 POPEN 115      16.434  74.139  71.282  1.00  0.00           C
ATOM   3342 0C31 POPEN 115      16.764  74.889  69.972  1.00  0.00           C
ATOM   3345 1C31 POPEN 115      17.994  75.799  70.122  1.00  0.00           C
ATOM   3348 2C31 POPEN 115      18.494  76.389  68.792  1.00  0.00           C
ATOM   3351 3C31 POPEN 115      17.644  77.569  68.292  1.00  0.00           C
ATOM   3354 4C31 POPEN 115      18.214  78.219  67.022  1.00  0.00           C
ATOM   3357 5C31 POPEN 115      17.534  79.549  66.692  1.00  0.00           C
ATOM   3360 6C31 POPEN 115      18.164  80.270  65.502  1.00  0.00           C
ATOM   3364  NH3 POPEO 116      11.794  39.979  77.622  1.00  0.00           N
ATOM   3368  C12 POPEO 116      11.034  41.119  78.262  1.00  0.00           C
ATOM   3371  C11 POPEO 116       9.514  41.019  78.022  1.00  0.00           C
ATOM   3374  P   POPEO 116       7.704  42.799  78.842  1.00  0.00           P
ATOM   3375  O13 POPEO 116       8.044  42.540  80.262  1.00  0.00           O
ATOM   3376  O14 POPEO 116       7.414  44.209  78.492  1.00  0.00           O
ATOM   3377  O11 POPEO 116       6.414  42.020  78.382  1.00  0.00           O
ATOM   3378  O12 POPEO 116       8.904  42.308  77.962  1.00  0.00           O
ATOM   3379  C1  POPEO 116       6.354  41.119  77.262  1.00  0.00           C
ATOM   3382  C2  POPEO 116       6.304  41.838  75.882  1.00  0.00           C
ATOM   3384  O21 POPEO 116       4.944  41.838  75.382  1.00  0.00           O
ATOM   3385  C21 POPEO 116       4.254  42.939  75.672  1.00  0.00           C
ATOM   3386  O22 POPEO 116       4.674  43.889  76.302  1.00  0.00           O
ATOM   3387  C22 POPEO 116       2.824  42.838  75.122  1.00  0.00           C
ATOM   3390  C3  POPEO 116       7.224  41.180  74.812  1.00  0.00           C
ATOM   3393  O31 POPEO 116       7.294  42.029  73.662  1.00  0.00           O
ATOM   3394  C31 POPEO 116       6.814  41.739  72.432  1.00  0.00           C
ATOM   3395  O32 POPEO 116       6.654  42.610  71.592  1.00  0.00           O
ATOM   3396  C32 POPEO 116       6.574  40.258  72.152  1.00  0.00           C
ATOM   3399  C23 POPEO 116       2.407  44.109  74.342  1.00  0.00           C
ATOM   3402  C24 POPEO 116       0.887  44.338  74.372  1.00  0.00           C
ATOM   3405  C25 POPEO 116       0.467  45.658  73.702  1.00  0.00           C
ATOM   3408  C26 POPEO 116       0.597  45.639  72.162  1.00  0.00           C
ATOM   3411  C27 POPEO 116       0.117  46.959  71.552  1.00  0.00           C
ATOM   3414  C28 POPEO 116       0.007  46.938  70.012  1.00  0.00           C
ATOM   3417  C29 POPEO 116      -0.623  48.200  69.502  1.00  0.00           C
ATOM   3419 0C21 POPEO 116      -0.893  48.479  68.212  1.00  0.00           C
ATOM   3421 1C21 POPEO 116      -0.603  47.610  67.022  1.00  0.00           C
ATOM   3424 2C21 POPEO 116      -1.813  46.750  66.612  1.00  0.00           C
ATOM   3427 3C21 POPEO 116      -3.053  47.578  66.222  1.00  0.00           C
ATOM   3430 4C21 POPEO 116      -4.233  46.718  65.722  1.00  0.00           C
ATOM   3433 5C21 POPEO 116      -4.623  45.599  66.682  1.00  0.00           C
ATOM   3436 6C21 POPEO 116      -5.863  44.818  66.232  1.00  0.00           C
ATOM   3439 7C21 POPEO 116      -5.923  43.428  66.872  1.00  0.00           C
ATOM   3442 8C21 POPEO 116      -7.113  42.589  66.412  1.00  0.00           C
ATOM   3446  C33 POPEO 116       5.924  40.049  70.762  1.00  0.00           C
ATOM   3449  C34 POPEO 116       4.484  40.578  70.732  1.00  0.00           C
ATOM   3452  C35 POPEO 116       3.604  40.019  69.602  1.00  0.00           C
ATOM   3455  C36 POPEO 116       4.174  40.189  68.182  1.00  0.00           C
ATOM   3458  C37 POPEO 116       4.594  38.878  67.512  1.00  0.00           C
ATOM   3461  C38 POPEO 116       5.064  39.139  66.072  1.00  0.00           C
ATOM   3464  C39 POPEO 116       5.484  37.898  65.272  1.00  0.00           C
ATOM   3467 0C31 POPEO 116       5.954  38.308  63.872  1.00  0.00           C
ATOM   3470 1C31 POPEO 116       6.354  37.128  62.972  1.00  0.00           C
ATOM   3473 2C31 POPEO 116       7.214  37.549  61.752  1.00  0.00           C
ATOM   3476 3C31 POPEO 116       6.684  38.758  60.972  1.00  0.00           C
ATOM   3479 4C31 POPEO 116       5.334  38.549  60.282  1.00  0.00           C
ATOM   3482 5C31 POPEO 116       4.844  39.818  59.582  1.00  0.00           C
ATOM   3485 6C31 POPEO 116       3.574  39.618  58.762  1.00  0.00           C
ATOM   3489  NH3 POPEP 117      52.644 102.538  31.222  1.00  0.00           N
ATOM   3493  C12 POPEP 117      54.054 102.429  30.712  1.00  0.00           C
ATOM   3496  C11 POPEP 117      54.904 101.568  31.672  1.00  0.00           C
ATOM   3499  P   POPEP 117      57.314 102.608  31.042  1.00  0.00           P
ATOM   3500  O13 POPEP 117      58.484 102.019  30.372  1.00  0.00           O
ATOM   3501  O14 POPEP 117      56.654 103.759  30.382  1.00  0.00           O
ATOM   3502  O11 POPEP 117      57.724 103.089  32.522  1.00  0.00           O
ATOM   3503  O12 POPEP 117      56.264 101.439  31.292  1.00  0.00           O
ATOM   3504  C1  POPEP 117      56.824 103.890  33.332  1.00  0.00           C
ATOM   3507  C2  POPEP 117      57.064 103.779  34.872  1.00  0.00           C
ATOM   3509  O21 POPEP 117      58.404 104.199  35.212  1.00  0.00           O
ATOM   3510  C21 POPEP 117      58.514 104.698  36.452  1.00  0.00           C
ATOM   3511  O22 POPEP 117      57.604 105.149  37.112  1.00  0.00           O
ATOM   3512  C22 POPEP 117      59.934 104.509  36.982  1.00  0.00           C
ATOM   3515  C3  POPEP 117      56.794 102.328  35.342  1.00  0.00           C
ATOM   3518  O31 POPEP 117      57.203 102.089  36.702  1.00  0.00           O
ATOM   3519  C31 POPEP 117      56.224 101.959  37.582  1.00  0.00           C
ATOM   3520  O32 POPEP 117      55.034 101.979  37.352  1.00  0.00           O
ATOM   3521  C32 POPEP 117      56.874 101.819  38.952  1.00  0.00           C
ATOM   3524  C23 POPEP 117      60.134 104.988  38.442  1.00  0.00           C
ATOM   3527  C24 POPEP 117      61.343 104.328  39.132  1.00  0.00           C
ATOM   3530  C25 POPEP 117      61.784 105.099  40.392  1.00  0.00           C
ATOM   3533  C26 POPEP 117      62.614 104.239  41.352  1.00  0.00           C
ATOM   3536  C27 POPEP 117      63.404 105.059  42.382  1.00  0.00           C
ATOM   3539  C28 POPEP 117      63.834 104.258  43.632  1.00  0.00           C
ATOM   3542  C29 POPEP 117      62.663 104.058  44.562  1.00  0.00           C
ATOM   3544 0C21 POPEP 117      62.614 104.249  45.892  1.00  0.00           C
ATOM   3546 1C21 POPEP 117      63.744 104.608  46.832  1.00  0.00           C
ATOM   3549 2C21 POPEP 117      63.804 103.559  47.962  1.00  0.00           C
ATOM   3552 3C21 POPEP 117      64.844 103.868  49.062  1.00  0.00           C
ATOM   3555 4C21 POPEP 117      64.294 103.629  50.482  1.00  0.00           C
ATOM   3558 5C21 POPEP 117      63.284 104.688  50.922  1.00  0.00           C
ATOM   3561 6C21 POPEP 117      62.624 104.369  52.272  1.00  0.00           C
ATOM   3564 7C21 POPEP 117      61.483 105.340  52.622  1.00  0.00           C
ATOM   3567 8C21 POPEP 117      60.824 105.029  53.962  1.00  0.00           C
ATOM   3571  C33 POPEP 117      56.014 102.429  40.082  1.00  0.00           C
ATOM   3574  C34 POPEP 117      56.904 102.859  41.242  1.00  0.00           C
ATOM   3577  C35 POPEP 117      56.094 103.469  42.382  1.00  0.00           C
ATOM   3580  C36 POPEP 117      56.974 104.020  43.502  1.00  0.00           C
ATOM   3583  C37 POPEP 117      57.574 102.898  44.362  1.00  0.00           C
ATOM   3586  C38 POPEP 117      59.094 102.999  44.522  1.00  0.00           C
ATOM   3589  C39 POPEP 117      59.654 102.058  45.602  1.00  0.00           C
ATOM   3592 0C31 POPEP 117      59.224 102.488  47.012  1.00  0.00           C
ATOM   3595 1C31 POPEP 117      59.974 101.769  48.132  1.00  0.00           C
ATOM   3598 2C31 POPEP 117      59.334 101.968  49.522  1.00  0.00           C
ATOM   3601 3C31 POPEP 117      59.024 103.438  49.862  1.00  0.00           C
ATOM   3604 4C31 POPEP 117      58.354 103.609  51.222  1.00  0.00           C
ATOM   3607 5C31 POPEP 117      57.684 104.978  51.342  1.00  0.00           C
ATOM   3610 6C31 POPEP 117      57.054 105.270  52.702  1.00  0.00           C
ATOM   3614  NH3 POPEQ 118      49.154  92.579  79.552  1.00  0.00           N
ATOM   3618  C12 POPEQ 118      50.624  92.299  79.662  1.00  0.00           C
ATOM   3621  C11 POPEQ 118      51.324  92.649  78.342  1.00  0.00           C
ATOM   3624  P   POPEQ 118      52.624  94.929  77.802  1.00  0.00           P
ATOM   3625  O13 POPEQ 118      52.264  95.699  76.592  1.00  0.00           O
ATOM   3626  O14 POPEQ 118      53.084  95.668  78.992  1.00  0.00           O
ATOM   3627  O11 POPEQ 118      53.694  93.829  77.432  1.00  0.00           O
ATOM   3628  O12 POPEQ 118      51.334  94.058  78.182  1.00  0.00           O
ATOM   3629  C1  POPEQ 118      54.594  93.918  76.332  1.00  0.00           C
ATOM   3632  C2  POPEQ 118      54.264  92.938  75.172  1.00  0.00           C
ATOM   3634  O21 POPEQ 118      55.334  93.038  74.222  1.00  0.00           O
ATOM   3635  C21 POPEQ 118      55.594  91.939  73.542  1.00  0.00           C
ATOM   3636  O22 POPEQ 118      55.514  90.799  73.972  1.00  0.00           O
ATOM   3637  C22 POPEQ 118      55.953  92.299  72.092  1.00  0.00           C
ATOM   3640  C3  POPEQ 118      52.924  93.299  74.452  1.00  0.00           C
ATOM   3643  O31 POPEQ 118      52.444  92.239  73.592  1.00  0.00           O
ATOM   3644  C31 POPEQ 118      51.524  91.439  74.142  1.00  0.00           C
ATOM   3645  O32 POPEQ 118      51.094  91.520  75.272  1.00  0.00           O
ATOM   3646  C32 POPEQ 118      51.064  90.410  73.132  1.00  0.00           C
ATOM   3649  C23 POPEQ 118      55.074  91.520  71.082  1.00  0.00           C
ATOM   3652  C24 POPEQ 118      55.064  92.130  69.672  1.00  0.00           C
ATOM   3655  C25 POPEQ 118      54.924  91.088  68.542  1.00  0.00           C
ATOM   3658  C26 POPEQ 118      56.203  90.270  68.312  1.00  0.00           C
ATOM   3661  C27 POPEQ 118      56.104  89.319  67.112  1.00  0.00           C
ATOM   3664  C28 POPEQ 118      57.304  88.358  66.972  1.00  0.00           C
ATOM   3667  C29 POPEQ 118      58.634  89.020  66.702  1.00  0.00           C
ATOM   3669 0C21 POPEQ 118      59.183  89.239  65.492  1.00  0.00           C
ATOM   3671 1C21 POPEQ 118      58.523  88.928  64.172  1.00  0.00           C
ATOM   3674 2C21 POPEQ 118      58.794  87.509  63.632  1.00  0.00           C
ATOM   3677 3C21 POPEQ 118      57.844  87.169  62.472  1.00  0.00           C
ATOM   3680 4C21 POPEQ 118      57.744  85.668  62.132  1.00  0.00           C
ATOM   3683 5C21 POPEQ 118      58.824  85.178  61.152  1.00  0.00           C
ATOM   3686 6C21 POPEQ 118      58.504  83.779  60.592  1.00  0.00           C
ATOM   3689 7C21 POPEQ 118      59.484  83.339  59.502  1.00  0.00           C
ATOM   3692 8C21 POPEQ 118      58.994  82.149  58.662  1.00  0.00           C
ATOM   3696  C33 POPEQ 118      51.324  88.979  73.672  1.00  0.00           C
ATOM   3699  C34 POPEQ 118      52.814  88.629  73.722  1.00  0.00           C
ATOM   3702  C35 POPEQ 118      53.494  88.530  72.342  1.00  0.00           C
ATOM   3705  C36 POPEQ 118      52.974  87.368  71.492  1.00  0.00           C
ATOM   3708  C37 POPEQ 118      53.594  87.319  70.082  1.00  0.00           C
ATOM   3711  C38 POPEQ 118      55.044  86.819  70.082  1.00  0.00           C
ATOM   3714  C39 POPEQ 118      55.304  85.839  68.922  1.00  0.00           C
ATOM   3717 0C31 POPEQ 118      56.664  85.149  69.062  1.00  0.00           C
ATOM   3720 1C31 POPEQ 118      56.804  83.868  68.222  1.00  0.00           C
ATOM   3723 2C31 POPEQ 118      57.314  82.689  69.072  1.00  0.00           C
ATOM   3726 3C31 POPEQ 118      58.724  82.910  69.632  1.00  0.00           C
ATOM   3729 4C31 POPEQ 118      59.094  81.889  70.732  1.00  0.00           C
ATOM   3732 5C31 POPEQ 118      60.494  82.089  71.312  1.00  0.00           C
ATOM   3735 6C31 POPEQ 118      60.804  81.129  72.452  1.00  0.00           C
ATOM   3739  NH3 POPER 119      57.024  20.599  75.902  1.00  0.00           N
ATOM   3743  C12 POPER 119      57.574  21.378  77.072  1.00  0.00           C
ATOM   3746  C11 POPER 119      59.124  21.368  77.122  1.00  0.00           C
ATOM   3749  P   POPER 119      61.064  22.838  78.182  1.00  0.00           P
ATOM   3750  O13 POPER 119      61.144  24.238  78.682  1.00  0.00           O
ATOM   3751  O14 POPER 119      61.774  21.819  78.982  1.00  0.00           O
ATOM   3752  O11 POPER 119      61.624  22.718  76.712  1.00  0.00           O
ATOM   3753  O12 POPER 119      59.544  22.409  78.012  1.00  0.00           O
ATOM   3754  C1  POPER 119      62.074  23.799  75.912  1.00  0.00           C
ATOM   3757  C2  POPER 119      61.203  23.868  74.622  1.00  0.00           C
ATOM   3759  O21 POPER 119      61.794  24.529  73.482  1.00  0.00           O
ATOM   3760  C21 POPER 119      63.014  24.198  73.112  1.00  0.00           C
ATOM   3761  O22 POPER 119      64.044  24.538  73.672  1.00  0.00           O
ATOM   3762  C22 POPER 119      62.933  23.408  71.812  1.00  0.00           C
ATOM   3765  C3  POPER 119      59.804  24.479  74.932  1.00  0.00           C
ATOM   3768  O31 POPER 119      58.934  24.479  73.772  1.00  0.00           O
ATOM   3769  C31 POPER 119      58.534  23.279  73.372  1.00  0.00           C
ATOM   3770  O32 POPER 119      58.664  22.239  73.982  1.00  0.00           O
ATOM   3771  C32 POPER 119      58.024  23.398  71.932  1.00  0.00           C
ATOM   3774  C23 POPER 119      62.814  21.889  72.042  1.00  0.00           C
ATOM   3777  C24 POPER 119      62.584  21.098  70.742  1.00  0.00           C
ATOM   3780  C25 POPER 119      63.664  21.378  69.682  1.00  0.00           C
ATOM   3783  C26 POPER 119      63.634  20.389  68.512  1.00  0.00           C
ATOM   3786  C27 POPER 119      64.844  20.558  67.582  1.00  0.00           C
ATOM   3789  C28 POPER 119      64.804  19.618  66.362  1.00  0.00           C
ATOM   3792  C29 POPER 119      66.004  19.818  65.482  1.00  0.00           C
ATOM   3794 0C21 POPER 119      66.124  20.738  64.512  1.00  0.00           C
ATOM   3796 1C21 POPER 119      65.064  21.749  64.142  1.00  0.00           C
ATOM   3799 2C21 POPER 119      65.424  22.569  62.892  1.00  0.00           C
ATOM   3802 3C21 POPER 119      66.574  23.578  63.102  1.00  0.00           C
ATOM   3805 4C21 POPER 119      67.064  24.178  61.782  1.00  0.00           C
ATOM   3808 5C21 POPER 119      68.444  24.860  61.832  1.00  0.00           C
ATOM   3811 6C21 POPER 119      68.464  26.219  62.542  1.00  0.00           C
ATOM   3814 7C21 POPER 119      69.763  26.979  62.272  1.00  0.00           C
ATOM   3817 8C21 POPER 119      69.854  28.328  62.992  1.00  0.00           C
ATOM   3821  C33 POPER 119      59.034  22.768  70.952  1.00  0.00           C
ATOM   3824  C34 POPER 119      58.944  23.328  69.522  1.00  0.00           C
ATOM   3827  C35 POPER 119      60.093  22.789  68.652  1.00  0.00           C
ATOM   3830  C36 POPER 119      60.154  23.349  67.232  1.00  0.00           C
ATOM   3833  C37 POPER 119      61.483  22.988  66.552  1.00  0.00           C
ATOM   3836  C38 POPER 119      61.734  23.779  65.262  1.00  0.00           C
ATOM   3839  C39 POPER 119      60.914  23.238  64.082  1.00  0.00           C
ATOM   3842 0C31 POPER 119      61.124  24.058  62.802  1.00  0.00           C
ATOM   3845 1C31 POPER 119      60.414  23.379  61.632  1.00  0.00           C
ATOM   3848 2C31 POPER 119      60.344  24.219  60.362  1.00  0.00           C
ATOM   3851 3C31 POPER 119      59.604  23.428  59.272  1.00  0.00           C
ATOM   3854 4C31 POPER 119      59.204  24.258  58.052  1.00  0.00           C
ATOM   3857 5C31 POPER 119      58.234  23.468  57.162  1.00  0.00           C
ATOM   3860 6C31 POPER 119      57.863  24.188  55.872  1.00  0.00           C
ATOM   3864  NH3 POPES 120     115.204  44.078  35.942  1.00  0.00           N
ATOM   3868  C12 POPES 120     115.573  43.330  34.712  1.00  0.00           C
ATOM   3871  C11 POPES 120     117.044  42.919  34.862  1.00  0.00           C
ATOM   3874  P   POPES 120     117.774  40.979  36.462  1.00  0.00           P
ATOM   3875  O13 POPES 120     119.203  41.019  36.832  1.00  0.00           O
ATOM   3876  O14 POPES 120     117.364  40.148  35.312  1.00  0.00           O
ATOM   3877  O11 POPES 120     116.893  40.508  37.692  1.00  0.00           O
ATOM   3878  O12 POPES 120     117.294  42.448  36.202  1.00  0.00           O
ATOM   3879  C1  POPES 120     117.474  40.500  38.992  1.00  0.00           C
ATOM   3882  C2  POPES 120     116.604  39.748  40.052  1.00  0.00           C
ATOM   3884  O21 POPES 120     116.963  38.349  40.192  1.00  0.00           O
ATOM   3885  C21 POPES 120     116.784  37.500  39.182  1.00  0.00           C
ATOM   3886  O22 POPES 120     116.254  37.729  38.112  1.00  0.00           O
ATOM   3887  C22 POPES 120     117.284  36.110  39.572  1.00  0.00           C
ATOM   3890  C3  POPES 120     115.074  40.058  39.972  1.00  0.00           C
ATOM   3893  O31 POPES 120     114.463  40.008  41.292  1.00  0.00           O
ATOM   3894  C31 POPES 120     113.733  41.049  41.682  1.00  0.00           C
ATOM   3895  O32 POPES 120     113.383  41.988  40.992  1.00  0.00           O
ATOM   3896  C32 POPES 120     113.334  40.910  43.162  1.00  0.00           C
ATOM   3899  C23 POPES 120     116.233  35.308  40.382  1.00  0.00           C
ATOM   3902  C24 POPES 120     116.233  35.729  41.852  1.00  0.00           C
ATOM   3905  C25 POPES 120     115.053  35.218  42.682  1.00  0.00           C
ATOM   3908  C26 POPES 120     115.374  34.058  43.632  1.00  0.00           C
ATOM   3911  C27 POPES 120     114.164  33.738  44.512  1.00  0.00           C
ATOM   3914  C28 POPES 120     114.434  32.689  45.602  1.00  0.00           C
ATOM   3917  C29 POPES 120     113.164  32.430  46.382  1.00  0.00           C
ATOM   3919 0C21 POPES 120     113.024  32.378  47.712  1.00  0.00           C
ATOM   3921 1C21 POPES 120     114.113  32.508  48.752  1.00  0.00           C
ATOM   3924 2C21 POPES 120     114.274  33.939  49.292  1.00  0.00           C
ATOM   3927 3C21 POPES 120     115.134  33.968  50.572  1.00  0.00           C
ATOM   3930 4C21 POPES 120     115.344  35.389  51.112  1.00  0.00           C
ATOM   3933 5C21 POPES 120     116.163  35.439  52.412  1.00  0.00           C
ATOM   3936 6C21 POPES 120     115.593  34.578  53.542  1.00  0.00           C
ATOM   3939 7C21 POPES 120     116.364  34.709  54.862  1.00  0.00           C
ATOM   3942 8C21 POPES 120     116.013  33.589  55.852  1.00  0.00           C
ATOM   3946  C33 POPES 120     114.514  40.868  44.172  1.00  0.00           C
ATOM   3949  C34 POPES 120     114.094  41.208  45.622  1.00  0.00           C
ATOM   3952  C35 POPES 120     115.263  41.078  46.622  1.00  0.00           C
ATOM   3955  C36 POPES 120     114.943  41.578  48.042  1.00  0.00           C
ATOM   3958  C37 POPES 120     116.214  41.739  48.912  1.00  0.00           C
ATOM   3961  C38 POPES 120     115.964  42.430  50.262  1.00  0.00           C
ATOM   3964  C39 POPES 120     117.203  42.410  51.182  1.00  0.00           C
ATOM   3967 0C31 POPES 120     116.914  43.069  52.542  1.00  0.00           C
ATOM   3970 1C31 POPES 120     118.064  42.968  53.562  1.00  0.00           C
ATOM   3973 2C31 POPES 120     117.583  43.368  54.962  1.00  0.00           C
ATOM   3976 3C31 POPES 120     118.604  43.249  56.102  1.00  0.00           C
ATOM   3979 4C31 POPES 120     119.684  44.338  56.092  1.00  0.00           C
ATOM   3982 5C31 POPES 120     120.344  44.499  57.472  1.00  0.00           C
ATOM   3985 6C31 POPES 120     121.494  45.508  57.482  1.00  0.00           C
ATOM   3989  NH3 POPET 121     114.224  25.998  75.362  1.00  0.00           N
ATOM   3993  C12 POPET 121     112.793  26.308  75.032  1.00  0.00           C
ATOM   3996  C11 POPET 121     111.884  25.658  76.082  1.00  0.00           C
ATOM   3999  P   POPET 121     109.633  26.628  75.042  1.00  0.00           P
ATOM   4000  O13 POPET 121     110.083  27.938  75.572  1.00  0.00           O
ATOM   4001  O14 POPET 121     108.224  26.229  75.252  1.00  0.00           O
ATOM   4002  O11 POPET 121     110.043  26.418  73.522  1.00  0.00           O
ATOM   4003  O12 POPET 121     110.534  25.499  75.672  1.00  0.00           O
ATOM   4004  C1  POPET 121     109.803  27.479  72.592  1.00  0.00           C
ATOM   4007  C2  POPET 121     110.263  26.988  71.202  1.00  0.00           C
ATOM   4009  O21 POPET 121     110.363  28.049  70.242  1.00  0.00           O
ATOM   4010  C21 POPET 121     109.253  28.568  69.762  1.00  0.00           C
ATOM   4011  O22 POPET 121     108.124  28.458  70.192  1.00  0.00           O
ATOM   4012  C22 POPET 121     109.633  29.249  68.432  1.00  0.00           C
ATOM   4015  C3  POPET 121     109.393  25.799  70.702  1.00  0.00           C
ATOM   4018  O31 POPET 121     109.603  25.478  69.312  1.00  0.00           O
ATOM   4019  C31 POPET 121     110.713  24.848  68.992  1.00  0.00           C
ATOM   4020  O32 POPET 121     111.674  24.668  69.712  1.00  0.00           O
ATOM   4021  C32 POPET 121     110.514  24.178  67.632  1.00  0.00           C
ATOM   4024  C23 POPET 121     108.413  29.839  67.692  1.00  0.00           C
ATOM   4027  C24 POPET 121     108.763  30.319  66.282  1.00  0.00           C
ATOM   4030  C25 POPET 121     107.664  31.189  65.652  1.00  0.00           C
ATOM   4033  C26 POPET 121     106.373  30.438  65.262  1.00  0.00           C
ATOM   4036  C27 POPET 121     106.354  29.939  63.802  1.00  0.00           C
ATOM   4039  C28 POPET 121     104.943  29.518  63.352  1.00  0.00           C
ATOM   4042  C29 POPET 121     104.814  29.168  61.892  1.00  0.00           C
ATOM   4044 0C21 POPET 121     104.803  30.038  60.862  1.00  0.00           C
ATOM   4046 1C21 POPET 121     104.934  31.538  60.962  1.00  0.00           C
ATOM   4049 2C21 POPET 121     103.833  32.328  60.222  1.00  0.00           C
ATOM   4052 3C21 POPET 121     104.034  32.439  58.702  1.00  0.00           C
ATOM   4055 4C21 POPET 121     102.963  33.339  58.062  1.00  0.00           C
ATOM   4058 5C21 POPET 121     103.114  33.589  56.552  1.00  0.00           C
ATOM   4061 6C21 POPET 121     104.304  34.479  56.192  1.00  0.00           C
ATOM   4064 7C21 POPET 121     104.154  35.148  54.822  1.00  0.00           C
ATOM   4067 8C21 POPET 121     105.134  36.308  54.582  1.00  0.00           C
ATOM   4071  C33 POPET 121     111.153  24.888  66.422  1.00  0.00           C
ATOM   4074  C34 POPET 121     111.004  23.978  65.202  1.00  0.00           C
ATOM   4077  C35 POPET 121     111.713  24.468  63.932  1.00  0.00           C
ATOM   4080  C36 POPET 121     111.583  23.428  62.802  1.00  0.00           C
ATOM   4083  C37 POPET 121     112.543  23.719  61.632  1.00  0.00           C
ATOM   4086  C38 POPET 121     112.483  22.678  60.512  1.00  0.00           C
ATOM   4089  C39 POPET 121     111.114  22.628  59.802  1.00  0.00           C
ATOM   4092 0C31 POPET 121     111.144  21.849  58.482  1.00  0.00           C
ATOM   4095 1C31 POPET 121     111.494  20.359  58.622  1.00  0.00           C
ATOM   4098 2C31 POPET 121     111.433  19.629  57.272  1.00  0.00           C
ATOM   4101 3C31 POPET 121     111.473  18.099  57.352  1.00  0.00           C
ATOM   4104 4C31 POPET 121     112.804  17.519  57.852  1.00  0.00           C
ATOM   4107 5C31 POPET 121     112.974  16.049  57.442  1.00  0.00           C
ATOM   4110 6C31 POPET 121     114.284  15.428  57.942  1.00  0.00           C
ATOM   4114  NH3 POPEU 122      68.614  11.158  32.252  1.00  0.00           N
ATOM   4118  C12 POPEU 122      69.744  12.078  31.922  1.00  0.00           C
ATOM   4121  C11 POPEU 122      70.974  11.638  32.672  1.00  0.00           C
ATOM   4124  P   POPEU 122      73.404  12.288  33.072  1.00  0.00           P
ATOM   4125  O13 POPEU 122      73.934  11.278  32.142  1.00  0.00           O
ATOM   4126  O14 POPEU 122      74.294  13.448  33.242  1.00  0.00           O
ATOM   4127  O11 POPEU 122      73.123  11.658  34.502  1.00  0.00           O
ATOM   4128  O12 POPEU 122      71.954  12.678  32.592  1.00  0.00           O
ATOM   4129  C1  POPEU 122      72.523  12.438  35.542  1.00  0.00           C
ATOM   4132  C2  POPEU 122      73.024  12.018  36.962  1.00  0.00           C
ATOM   4134  O21 POPEU 122      73.314  13.198  37.742  1.00  0.00           O
ATOM   4135  C21 POPEU 122      72.263  13.928  38.092  1.00  0.00           C
ATOM   4136  O22 POPEU 122      71.094  13.638  37.872  1.00  0.00           O
ATOM   4137  C22 POPEU 122      72.724  15.158  38.862  1.00  0.00           C
ATOM   4140  C3  POPEU 122      74.294  11.138  36.852  1.00  0.00           C
ATOM   4143  O31 POPEU 122      74.964  10.998  38.132  1.00  0.00           O
ATOM   4144  C31 POPEU 122      76.203  11.468  38.172  1.00  0.00           C
ATOM   4145  O32 POPEU 122      76.803  11.978  37.232  1.00  0.00           O
ATOM   4146  C32 POPEU 122      76.703  11.498  39.612  1.00  0.00           C
ATOM   4149  C23 POPEU 122      71.554  16.098  39.242  1.00  0.00           C
ATOM   4152  C24 POPEU 122      71.824  16.928  40.502  1.00  0.00           C
ATOM   4155  C25 POPEU 122      72.174  16.058  41.702  1.00  0.00           C
ATOM   4158  C26 POPEU 122      71.803  16.688  43.042  1.00  0.00           C
ATOM   4161  C27 POPEU 122      72.263  15.808  44.212  1.00  0.00           C
ATOM   4164  C28 POPEU 122      71.374  15.978  45.452  1.00  0.00           C
ATOM   4167  C29 POPEU 122      71.384  17.408  45.922  1.00  0.00           C
ATOM   4169 0C21 POPEU 122      72.203  17.938  46.842  1.00  0.00           C
ATOM   4171 1C21 POPEU 122      73.264  17.198  47.612  1.00  0.00           C
ATOM   4174 2C21 POPEU 122      73.014  17.269  49.132  1.00  0.00           C
ATOM   4177 3C21 POPEU 122      73.364  18.648  49.712  1.00  0.00           C
ATOM   4180 4C21 POPEU 122      73.314  18.668  51.252  1.00  0.00           C
ATOM   4183 5C21 POPEU 122      73.664  20.058  51.812  1.00  0.00           C
ATOM   4186 6C21 POPEU 122      73.744  20.049  53.342  1.00  0.00           C
ATOM   4189 7C21 POPEU 122      74.324  21.358  53.902  1.00  0.00           C
ATOM   4192 8C21 POPEU 122      74.594  21.288  55.402  1.00  0.00           C
ATOM   4196  C33 POPEU 122      76.064  12.678  40.392  1.00  0.00           C
ATOM   4199  C34 POPEU 122      75.194  12.238  41.572  1.00  0.00           C
ATOM   4202  C35 POPEU 122      75.824  12.578  42.932  1.00  0.00           C
ATOM   4205  C36 POPEU 122      75.054  11.918  44.082  1.00  0.00           C
ATOM   4208  C37 POPEU 122      75.474  12.408  45.472  1.00  0.00           C
ATOM   4211  C38 POPEU 122      74.854  11.568  46.592  1.00  0.00           C
ATOM   4214  C39 POPEU 122      73.324  11.668  46.702  1.00  0.00           C
ATOM   4217 0C31 POPEU 122      72.864  12.678  47.762  1.00  0.00           C
ATOM   4220 1C31 POPEU 122      71.334  12.768  47.822  1.00  0.00           C
ATOM   4223 2C31 POPEU 122      70.844  13.948  48.672  1.00  0.00           C
ATOM   4226 3C31 POPEU 122      69.464  14.478  48.252  1.00  0.00           C
ATOM   4229 4C31 POPEU 122      68.294  13.648  48.782  1.00  0.00           C
ATOM   4232 5C31 POPEU 122      66.943  14.198  48.292  1.00  0.00           C
ATOM   4235 6C31 POPEU 122      65.744  13.578  49.002  1.00  0.00           C
ATOM   4239  NH3 POPEV 123      39.154 131.645  73.792  1.00  0.00           N
ATOM   4243  C12 POPEV 123      38.224 130.525  73.422  1.00  0.00           C
ATOM   4246  C11 POPEV 123      37.074 130.406  74.452  1.00  0.00           C
ATOM   4249  P   POPEV 123      36.224 127.919  74.302  1.00  0.00           P
ATOM   4250  O13 POPEV 123      37.644 127.508  74.242  1.00  0.00           O
ATOM   4251  O14 POPEV 123      35.464 127.640  75.532  1.00  0.00           O
ATOM   4252  O11 POPEV 123      35.474 127.389  73.012  1.00  0.00           O
ATOM   4253  O12 POPEV 123      36.114 129.465  74.022  1.00  0.00           O
ATOM   4254  C1  POPEV 123      35.784 126.129  72.412  1.00  0.00           C
ATOM   4257  C2  POPEV 123      36.764 126.249  71.202  1.00  0.00           C
ATOM   4259  O21 POPEV 123      36.144 126.949  70.102  1.00  0.00           O
ATOM   4260  C21 POPEV 123      35.314 126.299  69.312  1.00  0.00           C
ATOM   4261  O22 POPEV 123      34.904 125.159  69.442  1.00  0.00           O
ATOM   4262  C22 POPEV 123      34.874 127.258  68.202  1.00  0.00           C
ATOM   4265  C3  POPEV 123      37.384 124.868  70.832  1.00  0.00           C
ATOM   4268  O31 POPEV 123      38.024 124.898  69.542  1.00  0.00           O
ATOM   4269  C31 POPEV 123      38.244 123.660  69.062  1.00  0.00           C
ATOM   4270  O32 POPEV 123      38.014 122.628  69.672  1.00  0.00           O
ATOM   4271  C32 POPEV 123      38.804 123.779  67.642  1.00  0.00           C
ATOM   4274  C23 POPEV 123      34.554 126.579  66.852  1.00  0.00           C
ATOM   4277  C24 POPEV 123      35.794 126.288  66.002  1.00  0.00           C
ATOM   4280  C25 POPEV 123      35.504 126.390  64.492  1.00  0.00           C
ATOM   4283  C26 POPEV 123      36.774 126.339  63.642  1.00  0.00           C
ATOM   4286  C27 POPEV 123      36.454 126.358  62.132  1.00  0.00           C
ATOM   4289  C28 POPEV 123      37.704 126.179  61.242  1.00  0.00           C
ATOM   4292  C29 POPEV 123      38.624 127.368  61.322  1.00  0.00           C
ATOM   4294 0C21 POPEV 123      38.504 128.490  60.592  1.00  0.00           C
ATOM   4296 1C21 POPEV 123      37.394 128.766  59.602  1.00  0.00           C
ATOM   4299 2C21 POPEV 123      37.174 130.286  59.412  1.00  0.00           C
ATOM   4302 3C21 POPEV 123      38.274 130.936  58.572  1.00  0.00           C
ATOM   4305 4C21 POPEV 123      38.664 132.346  59.052  1.00  0.00           C
ATOM   4308 5C21 POPEV 123      39.384 132.335  60.412  1.00  0.00           C
ATOM   4311 6C21 POPEV 123      40.264 133.585  60.562  1.00  0.00           C
ATOM   4314 7C21 POPEV 123      41.144 133.585  61.812  1.00  0.00           C
ATOM   4317 8C21 POPEV 123      41.994 134.855  61.882  1.00  0.00           C
ATOM   4321  C33 POPEV 123      38.674 122.478  66.792  1.00  0.00           C
ATOM   4324  C34 POPEV 123      38.874 122.738  65.282  1.00  0.00           C
ATOM   4327  C35 POPEV 123      40.344 122.868  64.832  1.00  0.00           C
ATOM   4330  C36 POPEV 123      40.434 123.380  63.382  1.00  0.00           C
ATOM   4333  C37 POPEV 123      41.884 123.618  62.922  1.00  0.00           C
ATOM   4336  C38 POPEV 123      42.004 124.640  61.782  1.00  0.00           C
ATOM   4339  C39 POPEV 123      41.264 124.288  60.472  1.00  0.00           C
ATOM   4342 0C31 POPEV 123      41.314 125.479  59.502  1.00  0.00           C
ATOM   4345 1C31 POPEV 123      40.414 125.340  58.262  1.00  0.00           C
ATOM   4348 2C31 POPEV 123      40.303 126.688  57.532  1.00  0.00           C
ATOM   4351 3C31 POPEV 123      39.504 126.648  56.222  1.00  0.00           C
ATOM   4354 4C31 POPEV 123      40.183 125.808  55.142  1.00  0.00           C
ATOM   4357 5C31 POPEV 123      39.684 126.118  53.722  1.00  0.00           C
ATOM   4360 6C31 POPEV 123      40.434 125.329  52.652  1.00  0.00           C
ATOM   4364  NH3 POPEW 124      69.373  82.729  75.582  1.00  0.00           N
ATOM   4368  C12 POPEW 124      69.023  81.269  75.512  1.00  0.00           C
ATOM   4371  C11 POPEW 124      67.724  80.938  76.252  1.00  0.00           C
ATOM   4374  P   POPEW 124      66.153  78.848  76.512  1.00  0.00           P
ATOM   4375  O13 POPEW 124      66.544  77.680  77.332  1.00  0.00           O
ATOM   4376  O14 POPEW 124      65.233  79.789  77.172  1.00  0.00           O
ATOM   4377  O11 POPEW 124      65.564  78.309  75.142  1.00  0.00           O
ATOM   4378  O12 POPEW 124      67.494  79.549  76.082  1.00  0.00           O
ATOM   4379  C1  POPEW 124      66.444  78.458  74.012  1.00  0.00           C
ATOM   4382  C2  POPEW 124      65.804  77.939  72.712  1.00  0.00           C
ATOM   4384  O21 POPEW 124      66.843  78.070  71.732  1.00  0.00           O
ATOM   4385  C21 POPEW 124      67.444  76.969  71.292  1.00  0.00           C
ATOM   4386  O22 POPEW 124      68.634  76.868  71.072  1.00  0.00           O
ATOM   4387  C22 POPEW 124      66.434  75.889  70.912  1.00  0.00           C
ATOM   4390  C3  POPEW 124      64.564  78.778  72.312  1.00  0.00           C
ATOM   4393  O31 POPEW 124      63.824  78.210  71.192  1.00  0.00           O
ATOM   4394  C31 POPEW 124      63.424  79.109  70.272  1.00  0.00           C
ATOM   4395  O32 POPEW 124      63.734  80.280  70.272  1.00  0.00           O
ATOM   4396  C32 POPEW 124      62.474  78.488  69.252  1.00  0.00           C
ATOM   4399  C23 POPEW 124      66.934  75.078  69.702  1.00  0.00           C
ATOM   4402  C24 POPEW 124      65.864  74.178  69.082  1.00  0.00           C
ATOM   4405  C25 POPEW 124      66.404  73.449  67.842  1.00  0.00           C
ATOM   4408  C26 POPEW 124      65.994  71.979  67.762  1.00  0.00           C
ATOM   4411  C27 POPEW 124      66.694  71.269  66.582  1.00  0.00           C
ATOM   4414  C28 POPEW 124      66.304  69.789  66.412  1.00  0.00           C
ATOM   4417  C29 POPEW 124      64.874  69.679  65.972  1.00  0.00           C
ATOM   4419 0C21 POPEW 124      64.404  69.219  64.792  1.00  0.00           C
ATOM   4421 1C21 POPEW 124      65.224  68.729  63.622  1.00  0.00           C
ATOM   4424 2C21 POPEW 124      64.814  69.409  62.312  1.00  0.00           C
ATOM   4427 3C21 POPEW 124      65.174  70.899  62.252  1.00  0.00           C
ATOM   4430 4C21 POPEW 124      64.903  71.529  60.882  1.00  0.00           C
ATOM   4433 5C21 POPEW 124      65.124  73.038  60.852  1.00  0.00           C
ATOM   4436 6C21 POPEW 124      64.763  73.679  59.502  1.00  0.00           C
ATOM   4439 7C21 POPEW 124      64.994  75.189  59.482  1.00  0.00           C
ATOM   4442 8C21 POPEW 124      64.714  75.818  58.112  1.00  0.00           C
ATOM   4446  C33 POPEW 124      62.924  77.149  68.612  1.00  0.00           C
ATOM   4449  C34 POPEW 124      62.114  76.859  67.342  1.00  0.00           C
ATOM   4452  C35 POPEW 124      62.494  75.559  66.612  1.00  0.00           C
ATOM   4455  C36 POPEW 124      62.034  74.288  67.342  1.00  0.00           C
ATOM   4458  C37 POPEW 124      62.294  73.029  66.502  1.00  0.00           C
ATOM   4461  C38 POPEW 124      61.934  71.719  67.222  1.00  0.00           C
ATOM   4464  C39 POPEW 124      60.454  71.529  67.562  1.00  0.00           C
ATOM   4467 0C31 POPEW 124      59.564  71.449  66.312  1.00  0.00           C
ATOM   4470 1C31 POPEW 124      58.124  71.008  66.602  1.00  0.00           C
ATOM   4473 2C31 POPEW 124      57.334  70.789  65.302  1.00  0.00           C
ATOM   4476 3C31 POPEW 124      55.814  70.909  65.502  1.00  0.00           C
ATOM   4479 4C31 POPEW 124      55.124  69.568  65.752  1.00  0.00           C
ATOM   4482 5C31 POPEW 124      53.804  69.749  66.512  1.00  0.00           C
ATOM   4485 6C31 POPEW 124      53.044  68.438  66.702  1.00  0.00           C
ATOM   4489  NH3 POPEX 125       2.954  62.528  80.882  1.00  0.00           N
ATOM   4493  C12 POPEX 125       2.914  61.308  81.762  1.00  0.00           C
ATOM   4496  C11 POPEX 125       4.064  61.319  82.802  1.00  0.00           C
ATOM   4499  P   POPEX 125       6.594  61.988  82.722  1.00  0.00           P
ATOM   4500  O13 POPEX 125       6.254  63.429  82.642  1.00  0.00           O
ATOM   4501  O14 POPEX 125       7.034  61.469  84.042  1.00  0.00           O
ATOM   4502  O11 POPEX 125       7.744  61.689  81.702  1.00  0.00           O
ATOM   4503  O12 POPEX 125       5.344  61.208  82.172  1.00  0.00           O
ATOM   4504  C1  POPEX 125       7.554  60.938  80.502  1.00  0.00           C
ATOM   4507  C2  POPEX 125       7.254  61.868  79.302  1.00  0.00           C
ATOM   4509  O21 POPEX 125       6.724  61.058  78.232  1.00  0.00           O
ATOM   4510  C21 POPEX 125       5.404  61.008  78.192  1.00  0.00           C
ATOM   4511  O22 POPEX 125       4.644  61.679  78.892  1.00  0.00           O
ATOM   4512  C22 POPEX 125       4.934  59.958  77.182  1.00  0.00           C
ATOM   4515  C3  POPEX 125       8.534  62.628  78.842  1.00  0.00           C
ATOM   4518  O31 POPEX 125       8.214  63.618  77.842  1.00  0.00           O
ATOM   4519  C31 POPEX 125       8.414  63.228  76.582  1.00  0.00           C
ATOM   4520  O32 POPEX 125       9.014  62.229  76.232  1.00  0.00           O
ATOM   4521  C32 POPEX 125       7.654  64.158  75.642  1.00  0.00           C
ATOM   4524  C23 POPEX 125       5.324  60.308  75.722  1.00  0.00           C
ATOM   4527  C24 POPEX 125       4.164  60.180  74.722  1.00  0.00           C
ATOM   4530  C25 POPEX 125       3.944  58.778  74.142  1.00  0.00           C
ATOM   4533  C26 POPEX 125       3.014  58.828  72.922  1.00  0.00           C
ATOM   4536  C27 POPEX 125       2.627  57.448  72.352  1.00  0.00           C
ATOM   4539  C28 POPEX 125       1.857  57.549  71.012  1.00  0.00           C
ATOM   4542  C29 POPEX 125       2.764  57.878  69.842  1.00  0.00           C
ATOM   4544 0C21 POPEX 125       2.864  57.229  68.672  1.00  0.00           C
ATOM   4546 1C21 POPEX 125       2.047  56.058  68.182  1.00  0.00           C
ATOM   4549 2C21 POPEX 125       1.977  56.019  66.632  1.00  0.00           C
ATOM   4552 3C21 POPEX 125       1.197  57.188  66.012  1.00  0.00           C
ATOM   4555 4C21 POPEX 125       1.407  57.318  64.492  1.00  0.00           C
ATOM   4558 5C21 POPEX 125       0.707  56.258  63.622  1.00  0.00           C
ATOM   4561 6C21 POPEX 125      -0.823  56.398  63.602  1.00  0.00           C
ATOM   4564 7C21 POPEX 125      -1.483  55.489  62.562  1.00  0.00           C
ATOM   4567 8C21 POPEX 125      -3.013  55.608  62.562  1.00  0.00           C
ATOM   4571  C33 POPEX 125       7.654  63.628  74.182  1.00  0.00           C
ATOM   4574  C34 POPEX 125       7.614  64.749  73.142  1.00  0.00           C
ATOM   4577  C35 POPEX 125       7.834  64.229  71.722  1.00  0.00           C
ATOM   4580  C36 POPEX 125       8.154  65.349  70.722  1.00  0.00           C
ATOM   4583  C37 POPEX 125       9.194  64.919  69.672  1.00  0.00           C
ATOM   4586  C38 POPEX 125       9.374  65.969  68.562  1.00  0.00           C
ATOM   4589  C39 POPEX 125       9.034  65.408  67.182  1.00  0.00           C
ATOM   4592 0C31 POPEX 125       9.144  66.459  66.062  1.00  0.00           C
ATOM   4595 1C31 POPEX 125       8.454  65.999  64.772  1.00  0.00           C
ATOM   4598 2C31 POPEX 125       9.244  66.359  63.502  1.00  0.00           C
ATOM   4601 3C31 POPEX 125      10.494  65.489  63.302  1.00  0.00           C
ATOM   4604 4C31 POPEX 125      10.164  64.079  62.802  1.00  0.00           C
ATOM   4607 5C31 POPEX 125      11.294  63.069  63.062  1.00  0.00           C
ATOM   4610 6C31 POPEX 125      10.934  61.669  62.572  1.00  0.00           C
ATOM   4614  NH3 POPEY 126      55.524 113.858  29.492  1.00  0.00           N
ATOM   4618  C12 POPEY 126      56.354 112.618  29.692  1.00  0.00           C
ATOM   4621  C11 POPEY 126      57.504 112.829  30.712  1.00  0.00           C
ATOM   4624  P   POPEY 126      59.614 111.909  29.512  1.00  0.00           P
ATOM   4625  O13 POPEY 126      58.724 110.858  28.982  1.00  0.00           O
ATOM   4626  O14 POPEY 126      60.614 112.449  28.572  1.00  0.00           O
ATOM   4627  O11 POPEY 126      60.414 111.368  30.742  1.00  0.00           O
ATOM   4628  O12 POPEY 126      58.754 113.139  30.072  1.00  0.00           O
ATOM   4629  C1  POPEY 126      59.953 110.350  31.612  1.00  0.00           C
ATOM   4632  C2  POPEY 126      60.224 110.799  33.072  1.00  0.00           C
ATOM   4634  O21 POPEY 126      59.964 109.770  34.032  1.00  0.00           O
ATOM   4635  C21 POPEY 126      58.754 109.249  34.112  1.00  0.00           C
ATOM   4636  O22 POPEY 126      57.793 109.500  33.412  1.00  0.00           O
ATOM   4637  C22 POPEY 126      58.804 108.259  35.282  1.00  0.00           C
ATOM   4640  C3  POPEY 126      59.534 112.149  33.442  1.00  0.00           C
ATOM   4643  O31 POPEY 126      59.994 112.710  34.682  1.00  0.00           O
ATOM   4644  C31 POPEY 126      61.074 113.479  34.622  1.00  0.00           C
ATOM   4645  O32 POPEY 126      61.844 113.569  33.682  1.00  0.00           O
ATOM   4646  C32 POPEY 126      61.174 114.350  35.872  1.00  0.00           C
ATOM   4649  C23 POPEY 126      58.394 108.960  36.592  1.00  0.00           C
ATOM   4652  C24 POPEY 126      59.154 108.458  37.822  1.00  0.00           C
ATOM   4655  C25 POPEY 126      59.054 109.468  38.972  1.00  0.00           C
ATOM   4658  C26 POPEY 126      59.494 108.890  40.322  1.00  0.00           C
ATOM   4661  C27 POPEY 126      59.284 109.879  41.482  1.00  0.00           C
ATOM   4664  C28 POPEY 126      59.804 109.379  42.842  1.00  0.00           C
ATOM   4667  C29 POPEY 126      59.194 108.078  43.312  1.00  0.00           C
ATOM   4669 0C21 POPEY 126      58.994 107.738  44.592  1.00  0.00           C
ATOM   4671 1C21 POPEY 126      59.364 108.609  45.772  1.00  0.00           C
ATOM   4674 2C21 POPEY 126      58.934 108.038  47.132  1.00  0.00           C
ATOM   4677 3C21 POPEY 126      57.404 107.979  47.322  1.00  0.00           C
ATOM   4680 4C21 POPEY 126      56.974 107.459  48.702  1.00  0.00           C
ATOM   4683 5C21 POPEY 126      57.584 108.199  49.912  1.00  0.00           C
ATOM   4686 6C21 POPEY 126      57.114 109.640  50.102  1.00  0.00           C
ATOM   4689 7C21 POPEY 126      57.863 110.318  51.262  1.00  0.00           C
ATOM   4692 8C21 POPEY 126      57.134 111.508  51.882  1.00  0.00           C
ATOM   4696  C33 POPEY 126      61.824 113.688  37.112  1.00  0.00           C
ATOM   4699  C34 POPEY 126      61.534 114.558  38.342  1.00  0.00           C
ATOM   4702  C35 POPEY 126      62.064 114.030  39.672  1.00  0.00           C
ATOM   4705  C36 POPEY 126      63.554 114.309  39.922  1.00  0.00           C
ATOM   4708  C37 POPEY 126      63.843 114.369  41.432  1.00  0.00           C
ATOM   4711  C38 POPEY 126      65.334 114.360  41.812  1.00  0.00           C
ATOM   4714  C39 POPEY 126      66.174 115.508  41.232  1.00  0.00           C
ATOM   4717 0C31 POPEY 126      65.884 116.869  41.882  1.00  0.00           C
ATOM   4720 1C31 POPEY 126      66.873 117.949  41.412  1.00  0.00           C
ATOM   4723 2C31 POPEY 126      66.724 119.288  42.152  1.00  0.00           C
ATOM   4726 3C31 POPEY 126      67.983 120.149  42.072  1.00  0.00           C
ATOM   4729 4C31 POPEY 126      67.854 121.498  42.792  1.00  0.00           C
ATOM   4732 5C31 POPEY 126      69.154 122.319  42.722  1.00  0.00           C
ATOM   4735 6C31 POPEY 126      69.114 123.598  43.552  1.00  0.00           C
ATOM   4739  NH3 POPEZ 127      52.214  61.418  34.062  1.00  0.00           N
ATOM   4743  C12 POPEZ 127      51.174  60.578  33.372  1.00  0.00           C
ATOM   4746  C11 POPEZ 127      51.704  59.179  32.992  1.00  0.00           C
ATOM   4749  P   POPEZ 127      50.184  57.020  33.302  1.00  0.00           P
ATOM   4750  O13 POPEZ 127      48.734  56.858  33.072  1.00  0.00           O
ATOM   4751  O14 POPEZ 127      51.114  55.918  32.962  1.00  0.00           O
ATOM   4752  O11 POPEZ 127      50.384  57.339  34.832  1.00  0.00           O
ATOM   4753  O12 POPEZ 127      50.634  58.349  32.572  1.00  0.00           O
ATOM   4754  C1  POPEZ 127      49.664  58.349  35.562  1.00  0.00           C
ATOM   4757  C2  POPEZ 127      48.764  57.779  36.712  1.00  0.00           C
ATOM   4759  O21 POPEZ 127      49.183  56.479  37.122  1.00  0.00           O
ATOM   4760  C21 POPEZ 127      50.394  56.218  37.592  1.00  0.00           C
ATOM   4761  O22 POPEZ 127      51.064  55.238  37.292  1.00  0.00           O
ATOM   4762  C22 POPEZ 127      50.744  57.178  38.732  1.00  0.00           C
ATOM   4765  C3  POPEZ 127      47.254  57.689  36.302  1.00  0.00           C
ATOM   4768  O31 POPEZ 127      46.534  56.578  36.902  1.00  0.00           O
ATOM   4769  C31 POPEZ 127      46.534  56.558  38.242  1.00  0.00           C
ATOM   4770  O32 POPEZ 127      46.904  57.468  38.952  1.00  0.00           O
ATOM   4771  C32 POPEZ 127      46.044  55.209  38.762  1.00  0.00           C
ATOM   4774  C23 POPEZ 127      51.343  56.439  39.952  1.00  0.00           C
ATOM   4777  C24 POPEZ 127      51.054  57.238  41.222  1.00  0.00           C
ATOM   4780  C25 POPEZ 127      51.774  56.750  42.472  1.00  0.00           C
ATOM   4783  C26 POPEZ 127      51.154  55.518  43.142  1.00  0.00           C
ATOM   4786  C27 POPEZ 127      51.464  55.508  44.642  1.00  0.00           C
ATOM   4789  C28 POPEZ 127      50.944  54.258  45.392  1.00  0.00           C
ATOM   4792  C29 POPEZ 127      50.953  54.508  46.882  1.00  0.00           C
ATOM   4794 0C21 POPEZ 127      51.464  53.718  47.832  1.00  0.00           C
ATOM   4796 1C21 POPEZ 127      52.094  52.369  47.622  1.00  0.00           C
ATOM   4799 2C21 POPEZ 127      52.194  51.599  48.952  1.00  0.00           C
ATOM   4802 3C21 POPEZ 127      52.904  50.250  48.822  1.00  0.00           C
ATOM   4805 4C21 POPEZ 127      53.024  49.548  50.182  1.00  0.00           C
ATOM   4808 5C21 POPEZ 127      53.594  48.129  50.092  1.00  0.00           C
ATOM   4811 6C21 POPEZ 127      53.564  47.418  51.442  1.00  0.00           C
ATOM   4814 7C21 POPEZ 127      53.904  45.918  51.352  1.00  0.00           C
ATOM   4817 8C21 POPEZ 127      53.894  45.219  52.712  1.00  0.00           C
ATOM   4821  C33 POPEZ 127      46.784  54.748  40.042  1.00  0.00           C
ATOM   4824  C34 POPEZ 127      46.273  53.410  40.592  1.00  0.00           C
ATOM   4827  C35 POPEZ 127      46.844  53.049  41.972  1.00  0.00           C
ATOM   4830  C36 POPEZ 127      46.444  51.639  42.462  1.00  0.00           C
ATOM   4833  C37 POPEZ 127      46.664  51.418  43.972  1.00  0.00           C
ATOM   4836  C38 POPEZ 127      48.064  50.879  44.302  1.00  0.00           C
ATOM   4839  C39 POPEZ 127      48.484  51.078  45.772  1.00  0.00           C
ATOM   4842 0C31 POPEZ 127      47.764  50.189  46.802  1.00  0.00           C
ATOM   4845 1C31 POPEZ 127      48.334  50.398  48.212  1.00  0.00           C
ATOM   4848 2C31 POPEZ 127      47.863  49.358  49.242  1.00  0.00           C
ATOM   4851 3C31 POPEZ 127      48.544  49.508  50.612  1.00  0.00           C
ATOM   4854 4C31 POPEZ 127      48.184  50.809  51.352  1.00  0.00           C
ATOM   4857 5C31 POPEZ 127      48.614  50.788  52.822  1.00  0.00           C
ATOM   4860 6C31 POPEZ 127      48.274  52.080  53.572  1.00  0.00           C
ATOM   4864  NH3 POPEa 128     112.874  82.299  80.202  1.00  0.00           N
ATOM   4868  C12 POPEa 128     112.074  81.349  81.042  1.00  0.00           C
ATOM   4871  C11 POPEa 128     112.203  79.919  80.522  1.00  0.00           C
ATOM   4874  P   POPEa 128     111.403  77.508  81.002  1.00  0.00           P
ATOM   4875  O13 POPEa 128     112.704  77.100  81.582  1.00  0.00           O
ATOM   4876  O14 POPEa 128     110.153  76.850  81.452  1.00  0.00           O
ATOM   4877  O11 POPEa 128     111.524  77.468  79.432  1.00  0.00           O
ATOM   4878  O12 POPEa 128     111.284  79.089  81.232  1.00  0.00           O
ATOM   4879  C1  POPEa 128     110.414  77.599  78.542  1.00  0.00           C
ATOM   4882  C2  POPEa 128     110.934  77.969  77.132  1.00  0.00           C
ATOM   4884  O21 POPEa 128     109.843  78.000  76.172  1.00  0.00           O
ATOM   4885  C21 POPEa 128     109.913  77.448  74.972  1.00  0.00           C
ATOM   4886  O22 POPEa 128     110.703  76.629  74.562  1.00  0.00           O
ATOM   4887  C22 POPEa 128     108.744  77.939  74.112  1.00  0.00           C
ATOM   4890  C3  POPEa 128     112.224  77.159  76.772  1.00  0.00           C
ATOM   4893  O31 POPEa 128     112.884  77.829  75.692  1.00  0.00           O
ATOM   4894  C31 POPEa 128     113.754  77.129  75.012  1.00  0.00           C
ATOM   4895  O32 POPEa 128     114.183  76.019  75.302  1.00  0.00           O
ATOM   4896  C32 POPEa 128     114.154  77.939  73.782  1.00  0.00           C
ATOM   4899  C23 POPEa 128     109.203  78.530  72.752  1.00  0.00           C
ATOM   4902  C24 POPEa 128     109.974  79.848  72.892  1.00  0.00           C
ATOM   4905  C25 POPEa 128     110.674  80.329  71.622  1.00  0.00           C
ATOM   4908  C26 POPEa 128     109.733  80.709  70.472  1.00  0.00           C
ATOM   4911  C27 POPEa 128     110.484  80.818  69.142  1.00  0.00           C
ATOM   4914  C28 POPEa 128     109.574  80.619  67.922  1.00  0.00           C
ATOM   4917  C29 POPEa 128     110.384  80.610  66.652  1.00  0.00           C
ATOM   4919 0C21 POPEa 128     110.174  81.399  65.582  1.00  0.00           C
ATOM   4921 1C21 POPEa 128     109.073  82.438  65.482  1.00  0.00           C
ATOM   4924 2C21 POPEa 128     109.343  83.479  64.382  1.00  0.00           C
ATOM   4927 3C21 POPEa 128     109.323  82.888  62.972  1.00  0.00           C
ATOM   4930 4C21 POPEa 128     109.744  83.909  61.902  1.00  0.00           C
ATOM   4933 5C21 POPEa 128     108.714  85.019  61.692  1.00  0.00           C
ATOM   4936 6C21 POPEa 128     109.213  86.059  60.672  1.00  0.00           C
ATOM   4939 7C21 POPEa 128     108.143  87.079  60.282  1.00  0.00           C
ATOM   4942 8C21 POPEa 128     108.704  88.229  59.452  1.00  0.00           C
ATOM   4946  C33 POPEa 128     115.674  78.238  73.702  1.00  0.00           C
ATOM   4949  C34 POPEa 128     115.994  78.899  72.352  1.00  0.00           C
ATOM   4952  C35 POPEa 128     117.464  79.249  72.142  1.00  0.00           C
ATOM   4955  C36 POPEa 128     117.714  79.910  70.772  1.00  0.00           C
ATOM   4958  C37 POPEa 128     117.184  79.039  69.632  1.00  0.00           C
ATOM   4961  C38 POPEa 128     117.763  79.379  68.262  1.00  0.00           C
ATOM   4964  C39 POPEa 128     117.103  78.508  67.192  1.00  0.00           C
ATOM   4967 0C31 POPEa 128     117.574  78.829  65.772  1.00  0.00           C
ATOM   4970 1C31 POPEa 128     116.683  78.118  64.742  1.00  0.00           C
ATOM   4973 2C31 POPEa 128     117.064  78.409  63.292  1.00  0.00           C
ATOM   4976 3C31 POPEa 128     116.214  77.589  62.332  1.00  0.00           C
ATOM   4979 4C31 POPEa 128     116.324  78.029  60.872  1.00  0.00           C
ATOM   4982 5C31 POPEa 128     115.743  76.969  59.922  1.00  0.00           C
ATOM   4985 6C31 POPEa 128     115.724  77.378  58.452  1.00  0.00           C
ATOM   4989  NH3 POPEb 129     110.193  88.409  77.502  1.00  0.00           N
ATOM   4993  C12 POPEb 129     109.064  88.779  76.572  1.00  0.00           C
ATOM   4996  C11 POPEb 129     107.744  88.119  76.982  1.00  0.00           C
ATOM   4999  P   POPEb 129     106.314  88.299  74.772  1.00  0.00           P
ATOM   5000  O13 POPEb 129     104.884  87.970  74.702  1.00  0.00           O
ATOM   5001  O14 POPEb 129     107.324  87.338  74.282  1.00  0.00           O
ATOM   5002  O11 POPEb 129     106.513  89.708  74.082  1.00  0.00           O
ATOM   5003  O12 POPEb 129     106.654  88.688  76.272  1.00  0.00           O
ATOM   5004  C1  POPEb 129     106.534  89.910  72.672  1.00  0.00           C
ATOM   5007  C2  POPEb 129     107.774  90.779  72.312  1.00  0.00           C
ATOM   5009  O21 POPEb 129     107.683  91.418  71.022  1.00  0.00           O
ATOM   5010  C21 POPEb 129     107.664  90.668  69.932  1.00  0.00           C
ATOM   5011  O22 POPEb 129     107.564  89.459  69.882  1.00  0.00           O
ATOM   5012  C22 POPEb 129     107.823  91.568  68.702  1.00  0.00           C
ATOM   5015  C3  POPEb 129     109.083  89.968  72.522  1.00  0.00           C
ATOM   5018  O31 POPEb 129     110.274  90.779  72.452  1.00  0.00           O
ATOM   5019  C31 POPEb 129     110.684  91.390  73.552  1.00  0.00           C
ATOM   5020  O32 POPEb 129     110.174  91.309  74.652  1.00  0.00           O
ATOM   5021  C32 POPEb 129     112.054  92.000  73.292  1.00  0.00           C
ATOM   5024  C23 POPEb 129     108.693  90.919  67.592  1.00  0.00           C
ATOM   5027  C24 POPEb 129     107.933  90.528  66.312  1.00  0.00           C
ATOM   5030  C25 POPEb 129     106.944  89.360  66.462  1.00  0.00           C
ATOM   5033  C26 POPEb 129     106.634  88.709  65.102  1.00  0.00           C
ATOM   5036  C27 POPEb 129     105.524  87.649  65.132  1.00  0.00           C
ATOM   5039  C28 POPEb 129     105.424  86.809  63.832  1.00  0.00           C
ATOM   5042  C29 POPEb 129     104.964  87.618  62.642  1.00  0.00           C
ATOM   5044 0C21 POPEb 129     104.294  87.169  61.572  1.00  0.00           C
ATOM   5046 1C21 POPEb 129     103.854  85.750  61.322  1.00  0.00           C
ATOM   5049 2C21 POPEb 129     104.754  85.019  60.312  1.00  0.00           C
ATOM   5052 3C21 POPEb 129     104.304  83.569  60.102  1.00  0.00           C
ATOM   5055 4C21 POPEb 129     105.254  82.748  59.222  1.00  0.00           C
ATOM   5058 5C21 POPEb 129     104.724  81.329  59.002  1.00  0.00           C
ATOM   5061 6C21 POPEb 129     105.114  80.359  60.132  1.00  0.00           C
ATOM   5064 7C21 POPEb 129     104.183  79.148  60.232  1.00  0.00           C
ATOM   5067 8C21 POPEb 129     104.663  78.118  61.252  1.00  0.00           C
ATOM   5071  C33 POPEb 129     111.944  93.508  73.082  1.00  0.00           C
ATOM   5074  C34 POPEb 129     110.994  93.788  71.912  1.00  0.00           C
ATOM   5077  C35 POPEb 129     111.293  95.089  71.172  1.00  0.00           C
ATOM   5080  C36 POPEb 129     111.513  96.288  72.102  1.00  0.00           C
ATOM   5083  C37 POPEb 129     111.734  97.569  71.302  1.00  0.00           C
ATOM   5086  C38 POPEb 129     111.744  98.799  72.202  1.00  0.00           C
ATOM   5089  C39 POPEb 129     111.713 100.108  71.412  1.00  0.00           C
ATOM   5092 0C31 POPEb 129     113.014 100.359  70.652  1.00  0.00           C
ATOM   5095 1C31 POPEb 129     113.024 101.758  70.062  1.00  0.00           C
ATOM   5098 2C31 POPEb 129     114.274 102.079  69.222  1.00  0.00           C
ATOM   5101 3C31 POPEb 129     114.083 103.358  68.402  1.00  0.00           C
ATOM   5104 4C31 POPEb 129     113.634 104.568  69.222  1.00  0.00           C
ATOM   5107 5C31 POPEb 129     113.224 105.740  68.332  1.00  0.00           C
ATOM   5110 6C31 POPEb 129     112.774 106.949  69.142  1.00  0.00           C
ATOM   5114  NH3 POPEc 130      86.344  85.210  34.862  1.00  0.00           N
ATOM   5118  C12 POPEc 130      87.693  85.849  35.092  1.00  0.00           C
ATOM   5121  C11 POPEc 130      88.684  85.438  33.992  1.00  0.00           C
ATOM   5124  P   POPEc 130      91.214  85.979  34.532  1.00  0.00           P
ATOM   5125  O13 POPEc 130      91.594  84.640  34.062  1.00  0.00           O
ATOM   5126  O14 POPEc 130      92.114  87.108  34.192  1.00  0.00           O
ATOM   5127  O11 POPEc 130      90.944  85.969  36.072  1.00  0.00           O
ATOM   5128  O12 POPEc 130      89.794  86.329  33.932  1.00  0.00           O
ATOM   5129  C1  POPEc 130      91.494  85.009  36.972  1.00  0.00           C
ATOM   5132  C2  POPEc 130      90.384  84.118  37.572  1.00  0.00           C
ATOM   5134  O21 POPEc 130      90.314  84.208  39.002  1.00  0.00           O
ATOM   5135  C21 POPEc 130      91.324  83.709  39.692  1.00  0.00           C
ATOM   5136  O22 POPEc 130      92.354  83.250  39.252  1.00  0.00           O
ATOM   5137  C22 POPEc 130      91.004  83.829  41.182  1.00  0.00           C
ATOM   5140  C3  POPEc 130      90.404  82.649  37.052  1.00  0.00           C
ATOM   5143  O31 POPEc 130      89.424  81.869  37.762  1.00  0.00           O
ATOM   5144  C31 POPEc 130      88.164  82.118  37.502  1.00  0.00           C
ATOM   5145  O32 POPEc 130      87.734  82.738  36.532  1.00  0.00           O
ATOM   5146  C32 POPEc 130      87.273  81.449  38.542  1.00  0.00           C
ATOM   5149  C23 POPEc 130      91.134  82.468  41.902  1.00  0.00           C
ATOM   5152  C24 POPEc 130      90.603  82.478  43.342  1.00  0.00           C
ATOM   5155  C25 POPEc 130      91.193  83.609  44.212  1.00  0.00           C
ATOM   5158  C26 POPEc 130      91.184  83.259  45.712  1.00  0.00           C
ATOM   5161  C27 POPEc 130      91.683  84.418  46.592  1.00  0.00           C
ATOM   5164  C28 POPEc 130      92.334  83.909  47.892  1.00  0.00           C
ATOM   5167  C29 POPEc 130      92.963  85.019  48.692  1.00  0.00           C
ATOM   5169 0C21 POPEc 130      93.413  84.898  49.952  1.00  0.00           C
ATOM   5171 1C21 POPEc 130      93.383  83.639  50.772  1.00  0.00           C
ATOM   5174 2C21 POPEc 130      94.603  83.499  51.702  1.00  0.00           C
ATOM   5177 3C21 POPEc 130      94.554  84.468  52.892  1.00  0.00           C
ATOM   5180 4C21 POPEc 130      95.703  84.269  53.892  1.00  0.00           C
ATOM   5183 5C21 POPEc 130      95.463  84.999  55.222  1.00  0.00           C
ATOM   5186 6C21 POPEc 130      95.414  86.530  55.102  1.00  0.00           C
ATOM   5189 7C21 POPEc 130      95.064  87.198  56.432  1.00  0.00           C
ATOM   5192 8C21 POPEc 130      94.824  88.699  56.302  1.00  0.00           C
ATOM   5196  C33 POPEc 130      86.053  82.319  38.952  1.00  0.00           C
ATOM   5199  C34 POPEc 130      85.013  81.530  39.772  1.00  0.00           C
ATOM   5202  C35 POPEc 130      85.284  81.520  41.282  1.00  0.00           C
ATOM   5205  C36 POPEc 130      84.314  80.610  42.052  1.00  0.00           C
ATOM   5208  C37 POPEc 130      84.593  80.589  43.562  1.00  0.00           C
ATOM   5211  C38 POPEc 130      83.663  79.649  44.352  1.00  0.00           C
ATOM   5214  C39 POPEc 130      84.323  79.039  45.612  1.00  0.00           C
ATOM   5217 0C31 POPEc 130      84.623  80.038  46.742  1.00  0.00           C
ATOM   5220 1C31 POPEc 130      85.564  79.428  47.792  1.00  0.00           C
ATOM   5223 2C31 POPEc 130      86.114  80.438  48.812  1.00  0.00           C
ATOM   5226 3C31 POPEc 130      87.314  79.879  49.592  1.00  0.00           C
ATOM   5229 4C31 POPEc 130      88.093  80.969  50.332  1.00  0.00           C
ATOM   5232 5C31 POPEc 130      89.504  80.528  50.752  1.00  0.00           C
ATOM   5235 6C31 POPEc 130      90.304  81.660  51.412  1.00  0.00           C
ATOM   5239  NH3 POPEd 131       3.424  23.998  35.042  1.00  0.00           N
ATOM   5243  C12 POPEd 131       2.307  24.018  34.032  1.00  0.00           C
ATOM   5246  C11 POPEd 131       2.834  23.689  32.642  1.00  0.00           C
ATOM   5249  P   POPEd 131       1.327  22.708  30.702  1.00  0.00           P
ATOM   5250  O13 POPEd 131       0.197  23.268  29.912  1.00  0.00           O
ATOM   5251  O14 POPEd 131       2.507  22.309  29.902  1.00  0.00           O
ATOM   5252  O11 POPEd 131       0.877  21.508  31.632  1.00  0.00           O
ATOM   5253  O12 POPEd 131       1.757  23.828  31.722  1.00  0.00           O
ATOM   5254  C1  POPEd 131       1.627  20.319  31.922  1.00  0.00           C
ATOM   5257  C2  POPEd 131       1.887  20.128  33.462  1.00  0.00           C
ATOM   5259  O21 POPEd 131       3.274  20.368  33.792  1.00  0.00           O
ATOM   5260  C21 POPEd 131       4.124  19.358  33.622  1.00  0.00           C
ATOM   5261  O22 POPEd 131       3.974  18.378  32.912  1.00  0.00           O
ATOM   5262  C22 POPEd 131       5.434  19.748  34.322  1.00  0.00           C
ATOM   5265  C3  POPEd 131       1.357  18.799  34.092  1.00  0.00           C
ATOM   5268  O31 POPEd 131       1.947  18.608  35.402  1.00  0.00           O
ATOM   5269  C31 POPEd 131       1.397  17.628  36.112  1.00  0.00           C
ATOM   5270  O32 POPEd 131       0.357  17.058  35.822  1.00  0.00           O
ATOM   5271  C32 POPEd 131       2.287  17.269  37.312  1.00  0.00           C
ATOM   5274  C23 POPEd 131       5.374  19.629  35.862  1.00  0.00           C
ATOM   5277  C24 POPEd 131       6.734  19.939  36.502  1.00  0.00           C
ATOM   5280  C25 POPEd 131       6.704  21.159  37.432  1.00  0.00           C
ATOM   5283  C26 POPEd 131       7.974  21.248  38.292  1.00  0.00           C
ATOM   5286  C27 POPEd 131       7.884  22.348  39.352  1.00  0.00           C
ATOM   5289  C28 POPEd 131       9.224  22.668  40.032  1.00  0.00           C
ATOM   5292  C29 POPEd 131       9.814  21.528  40.832  1.00  0.00           C
ATOM   5294 0C21 POPEd 131      10.434  21.609  42.022  1.00  0.00           C
ATOM   5296 1C21 POPEd 131      10.674  22.868  42.822  1.00  0.00           C
ATOM   5299 2C21 POPEd 131      11.044  22.578  44.292  1.00  0.00           C
ATOM   5302 3C21 POPEd 131      12.404  21.869  44.432  1.00  0.00           C
ATOM   5305 4C21 POPEd 131      12.914  21.728  45.862  1.00  0.00           C
ATOM   5308 5C21 POPEd 131      14.344  21.148  45.892  1.00  0.00           C
ATOM   5311 6C21 POPEd 131      14.544  20.058  46.962  1.00  0.00           C
ATOM   5314 7C21 POPEd 131      16.004  19.608  47.052  1.00  0.00           C
ATOM   5317 8C21 POPEd 131      16.244  18.538  48.122  1.00  0.00           C
ATOM   5321  C33 POPEd 131       1.837  17.808  38.702  1.00  0.00           C
ATOM   5324  C34 POPEd 131       2.307  19.228  39.062  1.00  0.00           C
ATOM   5327  C35 POPEd 131       2.944  19.349  40.472  1.00  0.00           C
ATOM   5330  C36 POPEd 131       4.404  18.869  40.492  1.00  0.00           C
ATOM   5333  C37 POPEd 131       5.214  19.209  41.762  1.00  0.00           C
ATOM   5336  C38 POPEd 131       6.724  19.038  41.502  1.00  0.00           C
ATOM   5339  C39 POPEd 131       7.664  19.439  42.652  1.00  0.00           C
ATOM   5342 0C31 POPEd 131       7.644  18.519  43.872  1.00  0.00           C
ATOM   5345 1C31 POPEd 131       8.834  18.819  44.802  1.00  0.00           C
ATOM   5348 2C31 POPEd 131       8.854  17.959  46.062  1.00  0.00           C
ATOM   5351 3C31 POPEd 131      10.054  18.288  46.972  1.00  0.00           C
ATOM   5354 4C31 POPEd 131      10.184  17.308  48.142  1.00  0.00           C
ATOM   5357 5C31 POPEd 131      11.334  17.638  49.092  1.00  0.00           C
ATOM   5360 6C31 POPEd 131      11.394  16.709  50.302  1.00  0.00           C
ATOM   5364  NH3 POPEe 132     110.304  23.468  32.592  1.00  0.00           N
ATOM   5368  C12 POPEe 132     109.533  22.708  31.532  1.00  0.00           C
ATOM   5371  C11 POPEe 132     108.894  21.408  32.082  1.00  0.00           C
ATOM   5374  P   POPEe 132     109.013  19.219  30.582  1.00  0.00           P
ATOM   5375  O13 POPEe 132     108.884  19.109  29.112  1.00  0.00           O
ATOM   5376  O14 POPEe 132     110.414  19.228  31.052  1.00  0.00           O
ATOM   5377  O11 POPEe 132     108.164  18.109  31.332  1.00  0.00           O
ATOM   5378  O12 POPEe 132     108.353  20.599  31.022  1.00  0.00           O
ATOM   5379  C1  POPEe 132     108.494  17.779  32.692  1.00  0.00           C
ATOM   5382  C2  POPEe 132     107.494  16.788  33.362  1.00  0.00           C
ATOM   5384  O21 POPEe 132     108.143  16.318  34.552  1.00  0.00           O
ATOM   5385  C21 POPEe 132     107.454  16.008  35.622  1.00  0.00           C
ATOM   5386  O22 POPEe 132     106.263  16.138  35.822  1.00  0.00           O
ATOM   5387  C22 POPEe 132     108.494  15.558  36.662  1.00  0.00           C
ATOM   5390  C3  POPEe 132     107.194  15.588  32.432  1.00  0.00           C
ATOM   5393  O31 POPEe 132     106.053  14.808  32.852  1.00  0.00           O
ATOM   5394  C31 POPEe 132     106.214  13.748  33.612  1.00  0.00           C
ATOM   5395  O32 POPEe 132     107.273  13.238  33.942  1.00  0.00           O
ATOM   5396  C32 POPEe 132     104.834  13.158  33.902  1.00  0.00           C
ATOM   5399  C23 POPEe 132     107.894  14.968  37.952  1.00  0.00           C
ATOM   5402  C24 POPEe 132     108.824  15.218  39.142  1.00  0.00           C
ATOM   5405  C25 POPEe 132     108.143  15.019  40.492  1.00  0.00           C
ATOM   5408  C26 POPEe 132     109.154  14.748  41.602  1.00  0.00           C
ATOM   5411  C27 POPEe 132     108.544  14.769  43.012  1.00  0.00           C
ATOM   5414  C28 POPEe 132     109.603  14.448  44.072  1.00  0.00           C
ATOM   5417  C29 POPEe 132     109.253  14.908  45.452  1.00  0.00           C
ATOM   5419 0C21 POPEe 132     109.073  14.148  46.542  1.00  0.00           C
ATOM   5421 1C21 POPEe 132     109.113  12.648  46.602  1.00  0.00           C
ATOM   5424 2C21 POPEe 132     108.024  12.088  47.532  1.00  0.00           C
ATOM   5427 3C21 POPEe 132     106.604  12.478  47.112  1.00  0.00           C
ATOM   5430 4C21 POPEe 132     105.534  11.648  47.842  1.00  0.00           C
ATOM   5433 5C21 POPEe 132     105.244  12.088  49.282  1.00  0.00           C
ATOM   5436 6C21 POPEe 132     104.134  11.218  49.882  1.00  0.00           C
ATOM   5439 7C21 POPEe 132     103.494  11.788  51.152  1.00  0.00           C
ATOM   5442 8C21 POPEe 132     102.343  10.908  51.652  1.00  0.00           C
ATOM   5446  C33 POPEe 132     104.834  12.208  35.102  1.00  0.00           C
ATOM   5449  C34 POPEe 132     103.483  11.478  35.292  1.00  0.00           C
ATOM   5452  C35 POPEe 132     103.663  10.398  36.362  1.00  0.00           C
ATOM   5455  C36 POPEe 132     102.464   9.558  36.782  1.00  0.00           C
ATOM   5458  C37 POPEe 132     102.944   8.378  37.662  1.00  0.00           C
ATOM   5461  C38 POPEe 132     101.924   7.248  37.802  1.00  0.00           C
ATOM   5464  C39 POPEe 132     101.744   6.478  36.482  1.00  0.00           C
ATOM   5467 0C31 POPEe 132     100.783   5.298  36.602  1.00  0.00           C
ATOM   5470 1C31 POPEe 132     100.573   4.618  35.242  1.00  0.00           C
ATOM   5473 2C31 POPEe 132     100.144   3.148  35.292  1.00  0.00           C
ATOM   5476 3C31 POPEe 132     101.123   2.258  36.072  1.00  0.00           C
ATOM   5479 4C31 POPEe 132     101.053   0.778  35.702  1.00  0.00           C
ATOM   5482 5C31 POPEe 132     101.874  -0.062  36.682  1.00  0.00           C
ATOM   5485 6C31 POPEe 132     101.893  -1.549  36.352  1.00  0.00           C
ATOM   5489  NH3 POPEf 133     132.720 126.288  34.672  1.00  0.00           N
ATOM   5493  C12 POPEf 133     131.473 125.948  35.402  1.00  0.00           C
ATOM   5496  C11 POPEf 133     131.654 124.618  36.152  1.00  0.00           C
ATOM   5499  P   POPEf 133     129.323 123.629  36.532  1.00  0.00           P
ATOM   5500  O13 POPEf 133     128.784 124.468  35.442  1.00  0.00           O
ATOM   5501  O14 POPEf 133     129.724 122.239  36.222  1.00  0.00           O
ATOM   5502  O11 POPEf 133     128.364 123.669  37.772  1.00  0.00           O
ATOM   5503  O12 POPEf 133     130.593 124.379  37.092  1.00  0.00           O
ATOM   5504  C1  POPEf 133     128.784 123.349  39.092  1.00  0.00           C
ATOM   5507  C2  POPEf 133     127.944 122.208  39.692  1.00  0.00           C
ATOM   5509  O21 POPEf 133     128.504 121.909  40.972  1.00  0.00           O
ATOM   5510  C21 POPEf 133     128.073 122.389  42.142  1.00  0.00           C
ATOM   5511  O22 POPEf 133     128.714 122.239  43.172  1.00  0.00           O
ATOM   5512  C22 POPEf 133     126.744 123.129  42.082  1.00  0.00           C
ATOM   5515  C3  POPEf 133     127.974 120.899  38.862  1.00  0.00           C
ATOM   5518  O31 POPEf 133     127.224 119.838  39.502  1.00  0.00           O
ATOM   5519  C31 POPEf 133     125.904 119.959  39.352  1.00  0.00           C
ATOM   5520  O32 POPEf 133     125.333 120.909  38.842  1.00  0.00           O
ATOM   5521  C32 POPEf 133     125.204 118.799  40.052  1.00  0.00           C
ATOM   5524  C23 POPEf 133     126.333 123.559  43.502  1.00  0.00           C
ATOM   5527  C24 POPEf 133     125.144 124.509  43.542  1.00  0.00           C
ATOM   5530  C25 POPEf 133     125.223 125.479  44.732  1.00  0.00           C
ATOM   5533  C26 POPEf 133     125.323 124.799  46.112  1.00  0.00           C
ATOM   5536  C27 POPEf 133     125.894 125.740  47.192  1.00  0.00           C
ATOM   5539  C28 POPEf 133     126.464 124.999  48.412  1.00  0.00           C
ATOM   5542  C29 POPEf 133     125.433 124.199  49.162  1.00  0.00           C
ATOM   5544 0C21 POPEf 133     124.943 124.468  50.392  1.00  0.00           C
ATOM   5546 1C21 POPEf 133     125.293 125.639  51.282  1.00  0.00           C
ATOM   5549 2C21 POPEf 133     124.134 126.648  51.352  1.00  0.00           C
ATOM   5552 3C21 POPEf 133     122.833 126.039  51.902  1.00  0.00           C
ATOM   5555 4C21 POPEf 133     121.713 127.068  52.092  1.00  0.00           C
ATOM   5558 5C21 POPEf 133     120.384 126.390  52.442  1.00  0.00           C
ATOM   5561 6C21 POPEf 133     119.234 127.398  52.582  1.00  0.00           C
ATOM   5564 7C21 POPEf 133     117.984 126.758  53.202  1.00  0.00           C
ATOM   5567 8C21 POPEf 133     116.804 127.719  53.292  1.00  0.00           C
ATOM   5571  C33 POPEf 133     123.684 118.809  39.792  1.00  0.00           C
ATOM   5574  C34 POPEf 133     122.863 118.308  40.982  1.00  0.00           C
ATOM   5577  C35 POPEf 133     122.914 119.220  42.222  1.00  0.00           C
ATOM   5580  C36 POPEf 133     122.524 120.689  41.952  1.00  0.00           C
ATOM   5583  C37 POPEf 133     122.454 121.558  43.222  1.00  0.00           C
ATOM   5586  C38 POPEf 133     121.263 121.259  44.152  1.00  0.00           C
ATOM   5589  C39 POPEf 133     121.504 120.229  45.272  1.00  0.00           C
ATOM   5592 0C31 POPEf 133     122.704 120.559  46.172  1.00  0.00           C
ATOM   5595 1C31 POPEf 133     122.734 119.688  47.432  1.00  0.00           C
ATOM   5598 2C31 POPEf 133     123.854 120.108  48.392  1.00  0.00           C
ATOM   5601 3C31 POPEf 133     123.553 119.770  49.852  1.00  0.00           C
ATOM   5604 4C31 POPEf 133     124.463 120.528  50.822  1.00  0.00           C
ATOM   5607 5C31 POPEf 133     123.984 120.499  52.272  1.00  0.00           C
ATOM   5610 6C31 POPEf 133     124.773 121.460  53.172  1.00  0.00           C
ATOM   5614  NH3 POPEg 134      41.194  42.280  72.902  1.00  0.00           N
ATOM   5618  C12 POPEg 134      41.413  40.918  73.502  1.00  0.00           C
ATOM   5621  C11 POPEg 134      40.834  39.808  72.612  1.00  0.00           C
ATOM   5624  P   POPEg 134      39.214  38.049  73.662  1.00  0.00           P
ATOM   5625  O13 POPEg 134      39.304  36.968  74.692  1.00  0.00           O
ATOM   5626  O14 POPEg 134      38.404  39.250  73.962  1.00  0.00           O
ATOM   5627  O11 POPEg 134      38.744  37.418  72.282  1.00  0.00           O
ATOM   5628  O12 POPEg 134      40.684  38.578  73.342  1.00  0.00           O
ATOM   5629  C1  POPEg 134      39.574  37.118  71.152  1.00  0.00           C
ATOM   5632  C2  POPEg 134      39.104  37.828  69.832  1.00  0.00           C
ATOM   5634  O21 POPEg 134      40.254  38.269  69.092  1.00  0.00           O
ATOM   5635  C21 POPEg 134      40.974  37.288  68.572  1.00  0.00           C
ATOM   5636  O22 POPEg 134      40.654  36.110  68.532  1.00  0.00           O
ATOM   5637  C22 POPEg 134      42.304  37.819  68.032  1.00  0.00           C
ATOM   5640  C3  POPEg 134      38.144  39.039  70.072  1.00  0.00           C
ATOM   5643  O31 POPEg 134      37.424  39.449  68.882  1.00  0.00           O
ATOM   5644  C31 POPEg 134      38.114  39.850  67.802  1.00  0.00           C
ATOM   5645  O32 POPEg 134      37.894  39.468  66.672  1.00  0.00           O
ATOM   5646  C32 POPEg 134      39.084  40.988  68.082  1.00  0.00           C
ATOM   5649  C23 POPEg 134      42.984  36.749  67.152  1.00  0.00           C
ATOM   5652  C24 POPEg 134      44.284  37.209  66.482  1.00  0.00           C
ATOM   5655  C25 POPEg 134      44.964  36.058  65.732  1.00  0.00           C
ATOM   5658  C26 POPEg 134      44.334  35.750  64.362  1.00  0.00           C
ATOM   5661  C27 POPEg 134      44.684  34.328  63.862  1.00  0.00           C
ATOM   5664  C28 POPEg 134      44.454  34.128  62.352  1.00  0.00           C
ATOM   5667  C29 POPEg 134      45.554  34.758  61.542  1.00  0.00           C
ATOM   5669 0C21 POPEg 134      45.724  34.639  60.212  1.00  0.00           C
ATOM   5671 1C21 POPEg 134      44.824  33.889  59.262  1.00  0.00           C
ATOM   5674 2C21 POPEg 134      44.214  34.828  58.212  1.00  0.00           C
ATOM   5677 3C21 POPEg 134      45.224  35.288  57.142  1.00  0.00           C
ATOM   5680 4C21 POPEg 134      44.703  36.439  56.272  1.00  0.00           C
ATOM   5683 5C21 POPEg 134      44.744  37.799  56.992  1.00  0.00           C
ATOM   5686 6C21 POPEg 134      44.024  38.898  56.202  1.00  0.00           C
ATOM   5689 7C21 POPEg 134      44.064  40.258  56.892  1.00  0.00           C
ATOM   5692 8C21 POPEg 134      43.154  41.299  56.222  1.00  0.00           C
ATOM   5696  C33 POPEg 134      40.144  41.030  66.962  1.00  0.00           C
ATOM   5699  C34 POPEg 134      41.244  42.069  67.222  1.00  0.00           C
ATOM   5702  C35 POPEg 134      40.694  43.498  67.142  1.00  0.00           C
ATOM   5705  C36 POPEg 134      41.664  44.459  66.442  1.00  0.00           C
ATOM   5708  C37 POPEg 134      41.034  45.840  66.262  1.00  0.00           C
ATOM   5711  C38 POPEg 134      41.953  46.828  65.552  1.00  0.00           C
ATOM   5714  C39 POPEg 134      41.884  46.788  64.012  1.00  0.00           C
ATOM   5717 0C31 POPEg 134      42.584  48.008  63.372  1.00  0.00           C
ATOM   5720 1C31 POPEg 134      42.284  48.218  61.892  1.00  0.00           C
ATOM   5723 2C31 POPEg 134      42.644  49.650  61.442  1.00  0.00           C
ATOM   5726 3C31 POPEg 134      42.224  49.979  60.002  1.00  0.00           C
ATOM   5729 4C31 POPEg 134      40.694  50.098  59.842  1.00  0.00           C
ATOM   5732 5C31 POPEg 134      40.274  50.538  58.432  1.00  0.00           C
ATOM   5735 6C31 POPEg 134      38.764  50.489  58.212  1.00  0.00           C
ATOM   5739  NH3 POPEh 135      17.594  82.519  79.462  1.00  0.00           N
ATOM   5743  C12 POPEh 135      17.434  81.039  79.672  1.00  0.00           C
ATOM   5746  C11 POPEh 135      18.124  80.168  78.602  1.00  0.00           C
ATOM   5749  P   POPEh 135      20.004  78.339  78.572  1.00  0.00           P
ATOM   5750  O13 POPEh 135      21.184  78.019  79.382  1.00  0.00           O
ATOM   5751  O14 POPEh 135      18.984  77.258  78.502  1.00  0.00           O
ATOM   5752  O11 POPEh 135      20.484  78.728  77.122  1.00  0.00           O
ATOM   5753  O12 POPEh 135      19.354  79.669  79.112  1.00  0.00           O
ATOM   5754  C1  POPEh 135      19.774  78.409  75.942  1.00  0.00           C
ATOM   5757  C2  POPEh 135      20.794  78.129  74.792  1.00  0.00           C
ATOM   5759  O21 POPEh 135      20.124  77.499  73.692  1.00  0.00           O
ATOM   5760  C21 POPEh 135      19.114  78.199  73.202  1.00  0.00           C
ATOM   5761  O22 POPEh 135      17.964  77.809  73.082  1.00  0.00           O
ATOM   5762  C22 POPEh 135      19.604  79.549  72.672  1.00  0.00           C
ATOM   5765  C3  POPEh 135      21.984  77.249  75.302  1.00  0.00           C
ATOM   5768  O31 POPEh 135      22.774  76.570  74.292  1.00  0.00           O
ATOM   5769  C31 POPEh 135      23.594  77.350  73.612  1.00  0.00           C
ATOM   5770  O32 POPEh 135      23.624  78.569  73.662  1.00  0.00           O
ATOM   5771  C32 POPEh 135      24.594  76.538  72.802  1.00  0.00           C
ATOM   5774  C23 POPEh 135      18.644  80.108  71.602  1.00  0.00           C
ATOM   5777  C24 POPEh 135      19.274  81.228  70.772  1.00  0.00           C
ATOM   5780  C25 POPEh 135      20.324  80.689  69.782  1.00  0.00           C
ATOM   5783  C26 POPEh 135      20.324  81.409  68.432  1.00  0.00           C
ATOM   5786  C27 POPEh 135      21.144  82.699  68.422  1.00  0.00           C
ATOM   5789  C28 POPEh 135      21.234  83.339  67.032  1.00  0.00           C
ATOM   5792  C29 POPEh 135      22.344  84.360  67.022  1.00  0.00           C
ATOM   5794 0C21 POPEh 135      22.884  84.988  65.962  1.00  0.00           C
ATOM   5796 1C21 POPEh 135      22.484  84.898  64.512  1.00  0.00           C
ATOM   5799 2C21 POPEh 135      22.324  86.319  63.942  1.00  0.00           C
ATOM   5802 3C21 POPEh 135      22.374  86.409  62.412  1.00  0.00           C
ATOM   5805 4C21 POPEh 135      21.124  85.890  61.692  1.00  0.00           C
ATOM   5808 5C21 POPEh 135      21.274  86.030  60.172  1.00  0.00           C
ATOM   5811 6C21 POPEh 135      20.134  85.398  59.362  1.00  0.00           C
ATOM   5814 7C21 POPEh 135      20.454  85.388  57.862  1.00  0.00           C
ATOM   5817 8C21 POPEh 135      19.434  84.640  57.002  1.00  0.00           C
ATOM   5821  C33 POPEh 135      24.194  76.459  71.312  1.00  0.00           C
ATOM   5824  C34 POPEh 135      25.404  76.128  70.432  1.00  0.00           C
ATOM   5827  C35 POPEh 135      25.024  75.710  69.002  1.00  0.00           C
ATOM   5830  C36 POPEh 135      24.344  76.820  68.182  1.00  0.00           C
ATOM   5833  C37 POPEh 135      22.994  76.409  67.572  1.00  0.00           C
ATOM   5836  C38 POPEh 135      22.224  77.578  66.932  1.00  0.00           C
ATOM   5839  C39 POPEh 135      22.794  78.049  65.582  1.00  0.00           C
ATOM   5842 0C31 POPEh 135      22.494  79.509  65.212  1.00  0.00           C
ATOM   5845 1C31 POPEh 135      22.804  79.828  63.742  1.00  0.00           C
ATOM   5848 2C31 POPEh 135      22.764  81.329  63.422  1.00  0.00           C
ATOM   5851 3C31 POPEh 135      21.704  81.699  62.372  1.00  0.00           C
ATOM   5854 4C31 POPEh 135      20.274  81.660  62.912  1.00  0.00           C
ATOM   5857 5C31 POPEh 135      19.224  82.019  61.862  1.00  0.00           C
ATOM   5860 6C31 POPEh 135      18.134  82.949  62.392  1.00  0.00           C
ATOM   5864  NH3 POPEi 136      99.533  74.418  33.902  1.00  0.00           N
ATOM   5868  C12 POPEi 136      99.724  74.568  35.382  1.00  0.00           C
ATOM   5871  C11 POPEi 136     101.123  75.169  35.682  1.00  0.00           C
ATOM   5874  P   POPEi 136     100.713  75.979  38.112  1.00  0.00           P
ATOM   5875  O13 POPEi 136     100.384  77.299  37.552  1.00  0.00           O
ATOM   5876  O14 POPEi 136     101.433  75.909  39.402  1.00  0.00           O
ATOM   5877  O11 POPEi 136      99.374  75.148  38.172  1.00  0.00           O
ATOM   5878  O12 POPEi 136     101.484  75.099  37.052  1.00  0.00           O
ATOM   5879  C1  POPEi 136      99.024  74.469  39.372  1.00  0.00           C
ATOM   5882  C2  POPEi 136      98.494  75.500  40.412  1.00  0.00           C
ATOM   5884  O21 POPEi 136      99.224  75.479  41.642  1.00  0.00           O
ATOM   5885  C21 POPEi 136      99.203  74.359  42.332  1.00  0.00           C
ATOM   5886  O22 POPEi 136      98.724  73.289  41.982  1.00  0.00           O
ATOM   5887  C22 POPEi 136      99.714  74.659  43.732  1.00  0.00           C
ATOM   5890  C3  POPEi 136      96.974  75.379  40.632  1.00  0.00           C
ATOM   5893  O31 POPEi 136      96.564  76.238  41.722  1.00  0.00           O
ATOM   5894  C31 POPEi 136      95.244  76.179  41.892  1.00  0.00           C
ATOM   5895  O32 POPEi 136      94.504  75.570  41.142  1.00  0.00           O
ATOM   5896  C32 POPEi 136      94.873  76.868  43.202  1.00  0.00           C
ATOM   5899  C23 POPEi 136     100.593  73.530  44.312  1.00  0.00           C
ATOM   5902  C24 POPEi 136     102.093  73.809  44.162  1.00  0.00           C
ATOM   5905  C25 POPEi 136     102.974  72.639  44.612  1.00  0.00           C
ATOM   5908  C26 POPEi 136     102.744  72.208  46.072  1.00  0.00           C
ATOM   5911  C27 POPEi 136     103.283  70.809  46.392  1.00  0.00           C
ATOM   5914  C28 POPEi 136     102.944  70.339  47.822  1.00  0.00           C
ATOM   5917  C29 POPEi 136     101.464  70.180  48.042  1.00  0.00           C
ATOM   5919 0C21 POPEi 136     100.873  69.719  49.162  1.00  0.00           C
ATOM   5921 1C21 POPEi 136     101.583  69.269  50.412  1.00  0.00           C
ATOM   5924 2C21 POPEi 136     101.583  70.339  51.522  1.00  0.00           C
ATOM   5927 3C21 POPEi 136     100.193  70.640  52.102  1.00  0.00           C
ATOM   5930 4C21 POPEi 136     100.223  71.750  53.162  1.00  0.00           C
ATOM   5933 5C21 POPEi 136     100.394  71.218  54.592  1.00  0.00           C
ATOM   5936 6C21 POPEi 136     100.654  72.350  55.602  1.00  0.00           C
ATOM   5939 7C21 POPEi 136     100.414  71.928  57.052  1.00  0.00           C
ATOM   5942 8C21 POPEi 136     100.694  73.019  58.082  1.00  0.00           C
ATOM   5946  C33 POPEi 136      95.684  76.389  44.432  1.00  0.00           C
ATOM   5949  C34 POPEi 136      95.354  74.959  44.862  1.00  0.00           C
ATOM   5952  C35 POPEi 136      95.674  74.649  46.332  1.00  0.00           C
ATOM   5955  C36 POPEi 136      97.144  74.339  46.652  1.00  0.00           C
ATOM   5958  C37 POPEi 136      97.364  74.189  48.162  1.00  0.00           C
ATOM   5961  C38 POPEi 136      98.744  73.609  48.542  1.00  0.00           C
ATOM   5964  C39 POPEi 136      99.064  73.738  50.042  1.00  0.00           C
ATOM   5967 0C31 POPEi 136      99.533  75.159  50.422  1.00  0.00           C
ATOM   5970 1C31 POPEi 136      99.814  75.339  51.922  1.00  0.00           C
ATOM   5973 2C31 POPEi 136     100.274  76.779  52.222  1.00  0.00           C
ATOM   5976 3C31 POPEi 136     100.474  77.100  53.712  1.00  0.00           C
ATOM   5979 4C31 POPEi 136     100.314  78.609  53.972  1.00  0.00           C
ATOM   5982 5C31 POPEi 136     100.794  79.049  55.362  1.00  0.00           C
ATOM   5985 6C31 POPEi 136     100.544  80.538  55.612  1.00  0.00           C
ATOM   5989  NH3 POPEj 137       9.374  67.030  35.422  1.00  0.00           N
ATOM   5993  C12 POPEj 137       8.334  67.059  36.502  1.00  0.00           C
ATOM   5996  C11 POPEj 137       6.914  67.179  35.882  1.00  0.00           C
ATOM   5999  P   POPEj 137       5.994  64.758  35.872  1.00  0.00           P
ATOM   6000  O13 POPEj 137       4.774  64.659  35.052  1.00  0.00           O
ATOM   6001  O14 POPEj 137       7.334  64.499  35.272  1.00  0.00           O
ATOM   6002  O11 POPEj 137       5.834  63.909  37.192  1.00  0.00           O
ATOM   6003  O12 POPEj 137       6.014  66.229  36.472  1.00  0.00           O
ATOM   6004  C1  POPEj 137       4.734  64.129  38.082  1.00  0.00           C
ATOM   6007  C2  POPEj 137       5.154  64.929  39.352  1.00  0.00           C
ATOM   6009  O21 POPEj 137       6.064  64.210  40.222  1.00  0.00           O
ATOM   6010  C21 POPEj 137       5.604  63.179  40.872  1.00  0.00           C
ATOM   6011  O22 POPEj 137       4.554  62.598  40.682  1.00  0.00           O
ATOM   6012  C22 POPEj 137       6.554  62.829  42.012  1.00  0.00           C
ATOM   6015  C3  POPEj 137       3.924  65.509  40.112  1.00  0.00           C
ATOM   6018  O31 POPEj 137       4.374  66.349  41.202  1.00  0.00           O
ATOM   6019  C31 POPEj 137       3.494  67.258  41.582  1.00  0.00           C
ATOM   6020  O32 POPEj 137       2.427  67.488  41.032  1.00  0.00           O
ATOM   6021  C32 POPEj 137       3.954  67.989  42.852  1.00  0.00           C
ATOM   6024  C23 POPEj 137       5.784  62.369  43.272  1.00  0.00           C
ATOM   6027  C24 POPEj 137       6.734  61.988  44.402  1.00  0.00           C
ATOM   6030  C25 POPEj 137       6.014  61.578  45.692  1.00  0.00           C
ATOM   6033  C26 POPEj 137       7.004  61.180  46.782  1.00  0.00           C
ATOM   6036  C27 POPEj 137       6.364  60.900  48.152  1.00  0.00           C
ATOM   6039  C28 POPEj 137       7.404  60.408  49.172  1.00  0.00           C
ATOM   6042  C29 POPEj 137       6.884  59.790  50.452  1.00  0.00           C
ATOM   6044 0C21 POPEj 137       7.674  59.268  51.412  1.00  0.00           C
ATOM   6046 1C21 POPEj 137       9.184  59.268  51.382  1.00  0.00           C
ATOM   6049 2C21 POPEj 137       9.804  58.349  52.452  1.00  0.00           C
ATOM   6052 3C21 POPEj 137      11.324  58.530  52.562  1.00  0.00           C
ATOM   6055 4C21 POPEj 137      11.984  57.619  53.602  1.00  0.00           C
ATOM   6058 5C21 POPEj 137      13.434  58.008  53.912  1.00  0.00           C
ATOM   6061 6C21 POPEj 137      13.554  59.078  55.002  1.00  0.00           C
ATOM   6064 7C21 POPEj 137      14.994  59.508  55.272  1.00  0.00           C
ATOM   6067 8C21 POPEj 137      15.114  60.489  56.442  1.00  0.00           C
ATOM   6071  C33 POPEj 137       3.394  67.359  44.142  1.00  0.00           C
ATOM   6074  C34 POPEj 137       4.324  66.279  44.712  1.00  0.00           C
ATOM   6077  C35 POPEj 137       3.644  65.339  45.722  1.00  0.00           C
ATOM   6080  C36 POPEj 137       3.694  65.809  47.182  1.00  0.00           C
ATOM   6083  C37 POPEj 137       2.367  65.668  47.942  1.00  0.00           C
ATOM   6086  C38 POPEj 137       2.527  66.049  49.422  1.00  0.00           C
ATOM   6089  C39 POPEj 137       1.317  65.719  50.312  1.00  0.00           C
ATOM   6092 0C31 POPEj 137       1.547  66.218  51.742  1.00  0.00           C
ATOM   6095 1C31 POPEj 137       0.447  65.818  52.742  1.00  0.00           C
ATOM   6098 2C31 POPEj 137       0.687  66.430  54.132  1.00  0.00           C
ATOM   6101 3C31 POPEj 137      -0.373  66.089  55.192  1.00  0.00           C
ATOM   6104 4C31 POPEj 137      -0.473  64.600  55.542  1.00  0.00           C
ATOM   6107 5C31 POPEj 137      -1.073  64.359  56.942  1.00  0.00           C
ATOM   6110 6C31 POPEj 137      -1.133  62.889  57.342  1.00  0.00           C
ATOM   6114  NH3 POPEk 138      10.654  73.299  78.862  1.00  0.00           N
ATOM   6118  C12 POPEk 138      11.384  74.618  78.672  1.00  0.00           C
ATOM   6121  C11 POPEk 138      12.864  74.530  79.122  1.00  0.00           C
ATOM   6124  P   POPEk 138      15.084  75.918  79.172  1.00  0.00           P
ATOM   6125  O13 POPEk 138      15.414  76.309  80.552  1.00  0.00           O
ATOM   6126  O14 POPEk 138      15.704  74.659  78.682  1.00  0.00           O
ATOM   6127  O11 POPEk 138      15.424  77.059  78.132  1.00  0.00           O
ATOM   6128  O12 POPEk 138      13.494  75.818  79.022  1.00  0.00           O
ATOM   6129  C1  POPEk 138      15.304  76.779  76.722  1.00  0.00           C
ATOM   6132  C2  POPEk 138      14.704  78.009  75.982  1.00  0.00           C
ATOM   6134  O21 POPEk 138      15.124  78.029  74.592  1.00  0.00           O
ATOM   6135  C21 POPEk 138      14.424  77.188  73.842  1.00  0.00           C
ATOM   6136  O22 POPEk 138      13.554  76.439  74.252  1.00  0.00           O
ATOM   6137  C22 POPEk 138      14.774  77.328  72.362  1.00  0.00           C
ATOM   6140  C3  POPEk 138      15.184  79.309  76.662  1.00  0.00           C
ATOM   6143  O31 POPEk 138      14.784  80.479  75.912  1.00  0.00           O
ATOM   6144  C31 POPEk 138      15.694  81.439  75.972  1.00  0.00           C
ATOM   6145  O32 POPEk 138      15.964  82.130  76.952  1.00  0.00           O
ATOM   6146  C32 POPEk 138      16.644  81.228  74.792  1.00  0.00           C
ATOM   6149  C23 POPEk 138      14.194  78.628  71.772  1.00  0.00           C
ATOM   6152  C24 POPEk 138      14.174  78.669  70.242  1.00  0.00           C
ATOM   6155  C25 POPEk 138      13.004  77.869  69.632  1.00  0.00           C
ATOM   6158  C26 POPEk 138      12.844  78.140  68.122  1.00  0.00           C
ATOM   6161  C27 POPEk 138      11.604  77.448  67.512  1.00  0.00           C
ATOM   6164  C28 POPEk 138      11.404  77.839  66.032  1.00  0.00           C
ATOM   6167  C29 POPEk 138      10.254  77.118  65.382  1.00  0.00           C
ATOM   6169 0C21 POPEk 138      10.184  76.710  64.102  1.00  0.00           C
ATOM   6171 1C21 POPEk 138      11.224  76.879  63.012  1.00  0.00           C
ATOM   6174 2C21 POPEk 138      11.454  75.570  62.222  1.00  0.00           C
ATOM   6177 3C21 POPEk 138      12.294  75.780  60.952  1.00  0.00           C
ATOM   6180 4C21 POPEk 138      12.274  74.589  59.982  1.00  0.00           C
ATOM   6183 5C21 POPEk 138      10.874  74.288  59.432  1.00  0.00           C
ATOM   6186 6C21 POPEk 138      10.834  73.299  58.252  1.00  0.00           C
ATOM   6189 7C21 POPEk 138       9.414  73.210  57.672  1.00  0.00           C
ATOM   6192 8C21 POPEk 138       9.224  72.149  56.582  1.00  0.00           C
ATOM   6196  C33 POPEk 138      16.904  82.499  73.962  1.00  0.00           C
ATOM   6199  C34 POPEk 138      15.944  82.640  72.772  1.00  0.00           C
ATOM   6202  C35 POPEk 138      16.454  83.660  71.752  1.00  0.00           C
ATOM   6205  C36 POPEk 138      15.914  83.419  70.342  1.00  0.00           C
ATOM   6208  C37 POPEk 138      16.464  84.449  69.332  1.00  0.00           C
ATOM   6211  C38 POPEk 138      16.284  84.020  67.872  1.00  0.00           C
ATOM   6214  C39 POPEk 138      14.854  84.169  67.342  1.00  0.00           C
ATOM   6217 0C31 POPEk 138      14.664  83.648  65.902  1.00  0.00           C
ATOM   6220 1C31 POPEk 138      14.654  82.118  65.812  1.00  0.00           C
ATOM   6223 2C31 POPEk 138      14.744  81.590  64.362  1.00  0.00           C
ATOM   6226 3C31 POPEk 138      13.534  81.928  63.472  1.00  0.00           C
ATOM   6229 4C31 POPEk 138      12.224  81.288  63.942  1.00  0.00           C
ATOM   6232 5C31 POPEk 138      11.174  81.209  62.812  1.00  0.00           C
ATOM   6235 6C31 POPEk 138       9.834  80.629  63.262  1.00  0.00           C
ATOM   6239  NH3 POPEl 139      30.874  53.158  34.162  1.00  0.00           N
ATOM   6243  C12 POPEl 139      30.624  54.639  34.142  1.00  0.00           C
ATOM   6246  C11 POPEl 139      29.404  55.019  33.302  1.00  0.00           C
ATOM   6249  P   POPEl 139      27.894  57.150  33.002  1.00  0.00           P
ATOM   6250  O13 POPEl 139      28.124  58.389  32.232  1.00  0.00           O
ATOM   6251  O14 POPEl 139      26.914  56.160  32.512  1.00  0.00           O
ATOM   6252  O11 POPEl 139      27.424  57.430  34.502  1.00  0.00           O
ATOM   6253  O12 POPEl 139      29.294  56.439  33.232  1.00  0.00           O
ATOM   6254  C1  POPEl 139      27.664  58.698  35.112  1.00  0.00           C
ATOM   6257  C2  POPEl 139      28.374  58.628  36.502  1.00  0.00           C
ATOM   6259  O21 POPEl 139      27.634  57.819  37.432  1.00  0.00           O
ATOM   6260  C21 POPEl 139      28.114  56.599  37.602  1.00  0.00           C
ATOM   6261  O22 POPEl 139      28.934  56.049  36.882  1.00  0.00           O
ATOM   6262  C22 POPEl 139      27.564  56.019  38.892  1.00  0.00           C
ATOM   6265  C3  POPEl 139      28.524  60.089  37.032  1.00  0.00           C
ATOM   6268  O31 POPEl 139      28.344  60.268  38.462  1.00  0.00           O
ATOM   6269  C31 POPEl 139      27.104  60.569  38.842  1.00  0.00           C
ATOM   6270  O32 POPEl 139      26.114  60.500  38.142  1.00  0.00           O
ATOM   6271  C32 POPEl 139      27.114  61.040  40.302  1.00  0.00           C
ATOM   6274  C23 POPEl 139      27.524  57.038  40.052  1.00  0.00           C
ATOM   6277  C24 POPEl 139      27.724  56.389  41.432  1.00  0.00           C
ATOM   6280  C25 POPEl 139      27.814  57.430  42.562  1.00  0.00           C
ATOM   6283  C26 POPEl 139      28.064  56.788  43.942  1.00  0.00           C
ATOM   6286  C27 POPEl 139      27.714  57.738  45.092  1.00  0.00           C
ATOM   6289  C28 POPEl 139      28.194  57.258  46.472  1.00  0.00           C
ATOM   6292  C29 POPEl 139      27.484  56.040  47.002  1.00  0.00           C
ATOM   6294 0C21 POPEl 139      27.664  55.549  48.242  1.00  0.00           C
ATOM   6296 1C21 POPEl 139      28.624  56.148  49.232  1.00  0.00           C
ATOM   6299 2C21 POPEl 139      28.924  55.299  50.492  1.00  0.00           C
ATOM   6302 3C21 POPEl 139      27.834  55.389  51.562  1.00  0.00           C
ATOM   6305 4C21 POPEl 139      28.274  54.769  52.902  1.00  0.00           C
ATOM   6308 5C21 POPEl 139      27.234  54.958  54.012  1.00  0.00           C
ATOM   6311 6C21 POPEl 139      27.634  54.268  55.322  1.00  0.00           C
ATOM   6314 7C21 POPEl 139      26.474  54.229  56.332  1.00  0.00           C
ATOM   6317 8C21 POPEl 139      26.814  53.479  57.622  1.00  0.00           C
ATOM   6321  C33 POPEl 139      25.724  61.459  40.852  1.00  0.00           C
ATOM   6324  C34 POPEl 139      25.774  62.290  42.152  1.00  0.00           C
ATOM   6327  C35 POPEl 139      26.404  61.569  43.352  1.00  0.00           C
ATOM   6330  C36 POPEl 139      26.314  62.398  44.652  1.00  0.00           C
ATOM   6333  C37 POPEl 139      26.974  61.689  45.852  1.00  0.00           C
ATOM   6336  C38 POPEl 139      27.014  62.519  47.152  1.00  0.00           C
ATOM   6339  C39 POPEl 139      27.944  63.729  47.062  1.00  0.00           C
ATOM   6342 0C31 POPEl 139      28.604  64.129  48.392  1.00  0.00           C
ATOM   6345 1C31 POPEl 139      29.684  65.209  48.192  1.00  0.00           C
ATOM   6348 2C31 POPEl 139      30.594  65.460  49.412  1.00  0.00           C
ATOM   6351 3C31 POPEl 139      32.034  65.829  49.002  1.00  0.00           C
ATOM   6354 4C31 POPEl 139      32.134  67.059  48.082  1.00  0.00           C
ATOM   6357 5C31 POPEl 139      33.444  67.129  47.292  1.00  0.00           C
ATOM   6360 6C31 POPEl 139      33.384  68.129  46.132  1.00  0.00           C
ATOM   6364  NH3 POPEm 140      27.944  88.390  78.842  1.00  0.00           N
ATOM   6368  C12 POPEm 140      26.584  88.479  79.482  1.00  0.00           C
ATOM   6371  C11 POPEm 140      25.594  89.339  78.672  1.00  0.00           C
ATOM   6374  P   POPEm 140      24.764  91.809  78.542  1.00  0.00           P
ATOM   6375  O13 POPEm 140      24.124  92.328  79.762  1.00  0.00           O
ATOM   6376  O14 POPEm 140      25.294  92.818  77.582  1.00  0.00           O
ATOM   6377  O11 POPEm 140      23.704  90.938  77.772  1.00  0.00           O
ATOM   6378  O12 POPEm 140      25.874  90.729  78.862  1.00  0.00           O
ATOM   6379  C1  POPEm 140      23.044  91.349  76.592  1.00  0.00           C
ATOM   6382  C2  POPEm 140      23.314  90.318  75.462  1.00  0.00           C
ATOM   6384  O21 POPEm 140      22.884  90.868  74.212  1.00  0.00           O
ATOM   6385  C21 POPEm 140      21.624  91.188  74.062  1.00  0.00           C
ATOM   6386  O22 POPEm 140      20.704  90.909  74.812  1.00  0.00           O
ATOM   6387  C22 POPEm 140      21.494  92.038  72.812  1.00  0.00           C
ATOM   6390  C3  POPEm 140      22.734  88.899  75.792  1.00  0.00           C
ATOM   6393  O31 POPEm 140      22.334  88.110  74.662  1.00  0.00           O
ATOM   6394  C31 POPEm 140      23.184  87.910  73.672  1.00  0.00           C
ATOM   6395  O32 POPEm 140      24.334  88.299  73.602  1.00  0.00           O
ATOM   6396  C32 POPEm 140      22.414  87.208  72.552  1.00  0.00           C
ATOM   6399  C23 POPEm 140      20.104  91.939  72.142  1.00  0.00           C
ATOM   6402  C24 POPEm 140      20.194  92.208  70.632  1.00  0.00           C
ATOM   6405  C25 POPEm 140      20.884  91.059  69.902  1.00  0.00           C
ATOM   6408  C26 POPEm 140      21.534  91.439  68.582  1.00  0.00           C
ATOM   6411  C27 POPEm 140      22.174  90.199  67.952  1.00  0.00           C
ATOM   6414  C28 POPEm 140      22.754  90.438  66.552  1.00  0.00           C
ATOM   6417  C29 POPEm 140      24.124  91.049  66.572  1.00  0.00           C
ATOM   6419 0C21 POPEm 140      25.104  90.769  65.692  1.00  0.00           C
ATOM   6421 1C21 POPEm 140      24.954  89.848  64.502  1.00  0.00           C
ATOM   6424 2C21 POPEm 140      25.764  90.329  63.292  1.00  0.00           C
ATOM   6427 3C21 POPEm 140      25.624  89.398  62.082  1.00  0.00           C
ATOM   6430 4C21 POPEm 140      26.674  89.649  60.992  1.00  0.00           C
ATOM   6433 5C21 POPEm 140      26.494  90.989  60.262  1.00  0.00           C
ATOM   6436 6C21 POPEm 140      25.484  90.909  59.102  1.00  0.00           C
ATOM   6439 7C21 POPEm 140      24.934  92.280  58.682  1.00  0.00           C
ATOM   6442 8C21 POPEm 140      24.064  92.208  57.422  1.00  0.00           C
ATOM   6446  C33 POPEm 140      21.154  88.028  72.172  1.00  0.00           C
ATOM   6449  C34 POPEm 140      20.144  87.280  71.282  1.00  0.00           C
ATOM   6452  C35 POPEm 140      20.674  87.000  69.872  1.00  0.00           C
ATOM   6455  C36 POPEm 140      19.594  87.239  68.812  1.00  0.00           C
ATOM   6458  C37 POPEm 140      20.114  87.009  67.392  1.00  0.00           C
ATOM   6461  C38 POPEm 140      19.304  87.729  66.312  1.00  0.00           C
ATOM   6464  C39 POPEm 140      18.094  86.928  65.812  1.00  0.00           C
ATOM   6467 0C31 POPEm 140      17.414  87.649  64.652  1.00  0.00           C
ATOM   6470 1C31 POPEm 140      16.454  86.778  63.832  1.00  0.00           C
ATOM   6473 2C31 POPEm 140      15.854  87.589  62.672  1.00  0.00           C
ATOM   6476 3C31 POPEm 140      14.984  86.758  61.712  1.00  0.00           C
ATOM   6479 4C31 POPEm 140      15.804  85.750  60.892  1.00  0.00           C
ATOM   6482 5C31 POPEm 140      14.964  84.999  59.852  1.00  0.00           C
ATOM   6485 6C31 POPEm 140      15.804  84.068  58.972  1.00  0.00           C
ATOM   6489  NH3 POPEn 141     111.004  80.829  37.152  1.00  0.00           N
ATOM   6493  C12 POPEn 141     110.114  80.689  35.962  1.00  0.00           C
ATOM   6496  C11 POPEn 141     108.674  80.378  36.422  1.00  0.00           C
ATOM   6499  P   POPEn 141     107.583  79.070  34.512  1.00  0.00           P
ATOM   6500  O13 POPEn 141     106.683  79.279  33.362  1.00  0.00           O
ATOM   6501  O14 POPEn 141     108.933  78.569  34.202  1.00  0.00           O
ATOM   6502  O11 POPEn 141     106.914  78.129  35.612  1.00  0.00           O
ATOM   6503  O12 POPEn 141     107.763  80.429  35.312  1.00  0.00           O
ATOM   6504  C1  POPEn 141     105.584  78.299  36.122  1.00  0.00           C
ATOM   6507  C2  POPEn 141     105.424  79.039  37.502  1.00  0.00           C
ATOM   6509  O21 POPEn 141     106.333  78.449  38.442  1.00  0.00           O
ATOM   6510  C21 POPEn 141     106.583  79.199  39.492  1.00  0.00           C
ATOM   6511  O22 POPEn 141     106.254  80.368  39.642  1.00  0.00           O
ATOM   6512  C22 POPEn 141     107.364  78.399  40.532  1.00  0.00           C
ATOM   6515  C3  POPEn 141     103.924  78.918  37.982  1.00  0.00           C
ATOM   6518  O31 POPEn 141     103.704  78.918  39.412  1.00  0.00           O
ATOM   6519  C31 POPEn 141     102.884  79.828  39.922  1.00  0.00           C
ATOM   6520  O32 POPEn 141     102.683  80.938  39.472  1.00  0.00           O
ATOM   6521  C32 POPEn 141     102.263  79.279  41.222  1.00  0.00           C
ATOM   6524  C23 POPEn 141     106.654  78.329  41.902  1.00  0.00           C
ATOM   6527  C24 POPEn 141     106.853  76.988  42.622  1.00  0.00           C
ATOM   6530  C25 POPEn 141     106.314  76.960  44.062  1.00  0.00           C
ATOM   6533  C26 POPEn 141     107.334  77.468  45.082  1.00  0.00           C
ATOM   6536  C27 POPEn 141     107.033  78.890  45.592  1.00  0.00           C
ATOM   6539  C28 POPEn 141     108.184  79.418  46.462  1.00  0.00           C
ATOM   6542  C29 POPEn 141     107.754  80.619  47.282  1.00  0.00           C
ATOM   6544 0C21 POPEn 141     108.143  80.899  48.542  1.00  0.00           C
ATOM   6546 1C21 POPEn 141     109.134  80.089  49.352  1.00  0.00           C
ATOM   6549 2C21 POPEn 141     110.494  80.808  49.392  1.00  0.00           C
ATOM   6552 3C21 POPEn 141     110.694  81.679  50.632  1.00  0.00           C
ATOM   6555 4C21 POPEn 141     111.504  82.958  50.362  1.00  0.00           C
ATOM   6558 5C21 POPEn 141     110.654  84.068  49.732  1.00  0.00           C
ATOM   6561 6C21 POPEn 141     110.843  85.419  50.422  1.00  0.00           C
ATOM   6564 7C21 POPEn 141     109.834  86.469  49.942  1.00  0.00           C
ATOM   6567 8C21 POPEn 141     110.123  87.859  50.522  1.00  0.00           C
ATOM   6571  C33 POPEn 141     100.713  79.210  41.152  1.00  0.00           C
ATOM   6574  C34 POPEn 141     100.053  78.359  42.252  1.00  0.00           C
ATOM   6577  C35 POPEn 141      99.943  78.979  43.652  1.00  0.00           C
ATOM   6580  C36 POPEn 141      98.763  78.399  44.442  1.00  0.00           C
ATOM   6583  C37 POPEn 141      98.674  78.839  45.912  1.00  0.00           C
ATOM   6586  C38 POPEn 141      99.733  78.178  46.802  1.00  0.00           C
ATOM   6589  C39 POPEn 141      99.514  78.339  48.312  1.00  0.00           C
ATOM   6592 0C31 POPEn 141      99.244  79.780  48.792  1.00  0.00           C
ATOM   6595 1C31 POPEn 141      99.043  79.819  50.312  1.00  0.00           C
ATOM   6598 2C31 POPEn 141      98.334  81.098  50.802  1.00  0.00           C
ATOM   6601 3C31 POPEn 141      97.683  80.948  52.192  1.00  0.00           C
ATOM   6604 4C31 POPEn 141      96.594  79.859  52.232  1.00  0.00           C
ATOM   6607 5C31 POPEn 141      95.724  79.889  53.492  1.00  0.00           C
ATOM   6610 6C31 POPEn 141      94.654  78.790  53.472  1.00  0.00           C
ATOM   6614  NH3 POPEo 142      44.714 106.539  29.682  1.00  0.00           N
ATOM   6618  C12 POPEo 142      45.444 107.710  29.052  1.00  0.00           C
ATOM   6621  C11 POPEo 142      45.184 109.008  29.822  1.00  0.00           C
ATOM   6624  P   POPEo 142      46.384 111.199  28.942  1.00  0.00           P
ATOM   6625  O13 POPEo 142      47.754 111.778  29.002  1.00  0.00           O
ATOM   6626  O14 POPEo 142      45.754 110.958  27.612  1.00  0.00           O
ATOM   6627  O11 POPEo 142      45.414 112.130  29.762  1.00  0.00           O
ATOM   6628  O12 POPEo 142      46.334 109.838  29.752  1.00  0.00           O
ATOM   6629  C1  POPEo 142      44.984 111.918  31.092  1.00  0.00           C
ATOM   6632  C2  POPEo 142      45.114 113.209  31.932  1.00  0.00           C
ATOM   6634  O21 POPEo 142      44.284 113.069  33.102  1.00  0.00           O
ATOM   6635  C21 POPEo 142      44.894 113.110  34.262  1.00  0.00           C
ATOM   6636  O22 POPEo 142      46.094 113.129  34.452  1.00  0.00           O
ATOM   6637  C22 POPEo 142      43.834 113.159  35.372  1.00  0.00           C
ATOM   6640  C3  POPEo 142      44.644 114.459  31.152  1.00  0.00           C
ATOM   6643  O31 POPEo 142      44.874 115.668  31.902  1.00  0.00           O
ATOM   6644  C31 POPEo 142      46.104 116.160  31.822  1.00  0.00           C
ATOM   6645  O32 POPEo 142      47.004 115.709  31.112  1.00  0.00           O
ATOM   6646  C32 POPEo 142      46.264 117.319  32.792  1.00  0.00           C
ATOM   6649  C23 POPEo 142      43.434 114.618  35.662  1.00  0.00           C
ATOM   6652  C24 POPEo 142      42.704 114.859  36.982  1.00  0.00           C
ATOM   6655  C25 POPEo 142      43.564 114.558  38.222  1.00  0.00           C
ATOM   6658  C26 POPEo 142      42.974 115.178  39.492  1.00  0.00           C
ATOM   6661  C27 POPEo 142      43.744 114.780  40.772  1.00  0.00           C
ATOM   6664  C28 POPEo 142      43.084 115.398  42.022  1.00  0.00           C
ATOM   6667  C29 POPEo 142      43.574 115.069  43.412  1.00  0.00           C
ATOM   6669 0C21 POPEo 142      44.703 114.459  43.832  1.00  0.00           C
ATOM   6671 1C21 POPEo 142      45.844 113.949  42.992  1.00  0.00           C
ATOM   6674 2C21 POPEo 142      46.934 113.299  43.872  1.00  0.00           C
ATOM   6677 3C21 POPEo 142      48.114 112.729  43.072  1.00  0.00           C
ATOM   6680 4C21 POPEo 142      49.234 112.118  43.932  1.00  0.00           C
ATOM   6683 5C21 POPEo 142      49.874 113.119  44.892  1.00  0.00           C
ATOM   6686 6C21 POPEo 142      51.273 112.719  45.402  1.00  0.00           C
ATOM   6689 7C21 POPEo 142      51.964 113.918  46.082  1.00  0.00           C
ATOM   6692 8C21 POPEo 142      53.354 113.598  46.632  1.00  0.00           C
ATOM   6696  C33 POPEo 142      45.744 116.939  34.192  1.00  0.00           C
ATOM   6699  C34 POPEo 142      46.134 117.910  35.312  1.00  0.00           C
ATOM   6702  C35 POPEo 142      45.824 117.359  36.712  1.00  0.00           C
ATOM   6705  C36 POPEo 142      46.674 118.008  37.812  1.00  0.00           C
ATOM   6708  C37 POPEo 142      46.343 117.499  39.222  1.00  0.00           C
ATOM   6711  C38 POPEo 142      47.324 118.078  40.252  1.00  0.00           C
ATOM   6714  C39 POPEo 142      46.854 118.049  41.702  1.00  0.00           C
ATOM   6717 0C31 POPEo 142      47.964 118.119  42.742  1.00  0.00           C
ATOM   6720 1C31 POPEo 142      47.434 117.628  44.092  1.00  0.00           C
ATOM   6723 2C31 POPEo 142      48.504 117.478  45.172  1.00  0.00           C
ATOM   6726 3C31 POPEo 142      47.834 117.319  46.542  1.00  0.00           C
ATOM   6729 4C31 POPEo 142      48.324 116.088  47.312  1.00  0.00           C
ATOM   6732 5C31 POPEo 142      47.344 115.699  48.422  1.00  0.00           C
ATOM   6735 6C31 POPEo 142      48.004 114.819  49.482  1.00  0.00           C
ATOM   6739  NH3 POPEp 143      72.964 105.019  31.662  1.00  0.00           N
ATOM   6743  C12 POPEp 143      73.233 104.868  30.202  1.00  0.00           C
ATOM   6746  C11 POPEp 143      74.694 105.238  29.912  1.00  0.00           C
ATOM   6749  P   POPEp 143      75.304 107.808  29.642  1.00  0.00           P
ATOM   6750  O13 POPEp 143      74.114 108.259  28.892  1.00  0.00           O
ATOM   6751  O14 POPEp 143      76.544 107.589  28.862  1.00  0.00           O
ATOM   6752  O11 POPEp 143      75.674 108.809  30.832  1.00  0.00           O
ATOM   6753  O12 POPEp 143      74.974 106.508  30.462  1.00  0.00           O
ATOM   6754  C1  POPEp 143      75.114 108.639  32.152  1.00  0.00           C
ATOM   6757  C2  POPEp 143      76.184 108.139  33.172  1.00  0.00           C
ATOM   6759  O21 POPEp 143      75.604 107.289  34.182  1.00  0.00           O
ATOM   6760  C21 POPEp 143      75.114 107.829  35.292  1.00  0.00           C
ATOM   6761  O22 POPEp 143      74.844 109.008  35.462  1.00  0.00           O
ATOM   6762  C22 POPEp 143      75.044 106.788  36.402  1.00  0.00           C
ATOM   6765  C3  POPEp 143      77.054 109.319  33.692  1.00  0.00           C
ATOM   6768  O31 POPEp 143      77.904 108.909  34.782  1.00  0.00           O
ATOM   6769  C31 POPEp 143      78.174 109.868  35.662  1.00  0.00           C
ATOM   6770  O32 POPEp 143      77.894 111.049  35.532  1.00  0.00           O
ATOM   6771  C32 POPEp 143      78.864 109.269  36.882  1.00  0.00           C
ATOM   6774  C23 POPEp 143      75.134 107.419  37.822  1.00  0.00           C
ATOM   6777  C24 POPEp 143      74.754 106.449  38.942  1.00  0.00           C
ATOM   6780  C25 POPEp 143      74.384 107.169  40.242  1.00  0.00           C
ATOM   6783  C26 POPEp 143      75.604 107.668  41.022  1.00  0.00           C
ATOM   6786  C27 POPEp 143      75.294 108.899  41.892  1.00  0.00           C
ATOM   6789  C28 POPEp 143      76.534 109.439  42.632  1.00  0.00           C
ATOM   6792  C29 POPEp 143      76.254 110.808  43.202  1.00  0.00           C
ATOM   6794 0C21 POPEp 143      76.094 111.148  44.492  1.00  0.00           C
ATOM   6796 1C21 POPEp 143      76.164 110.258  45.702  1.00  0.00           C
ATOM   6799 2C21 POPEp 143      74.814 110.118  46.422  1.00  0.00           C
ATOM   6802 3C21 POPEp 143      74.184 111.460  46.822  1.00  0.00           C
ATOM   6805 4C21 POPEp 143      73.324 111.399  48.082  1.00  0.00           C
ATOM   6808 5C21 POPEp 143      71.924 110.799  47.892  1.00  0.00           C
ATOM   6811 6C21 POPEp 143      71.184 110.668  49.232  1.00  0.00           C
ATOM   6814 7C21 POPEp 143      69.773 110.099  49.092  1.00  0.00           C
ATOM   6817 8C21 POPEp 143      69.054 109.949  50.442  1.00  0.00           C
ATOM   6821  C33 POPEp 143      79.233 110.329  37.932  1.00  0.00           C
ATOM   6824  C34 POPEp 143      79.274 109.770  39.362  1.00  0.00           C
ATOM   6827  C35 POPEp 143      79.623 110.818  40.422  1.00  0.00           C
ATOM   6830  C36 POPEp 143      78.694 112.038  40.372  1.00  0.00           C
ATOM   6833  C37 POPEp 143      78.854 113.008  41.542  1.00  0.00           C
ATOM   6836  C38 POPEp 143      77.974 114.249  41.342  1.00  0.00           C
ATOM   6839  C39 POPEp 143      77.934 115.219  42.532  1.00  0.00           C
ATOM   6842 0C31 POPEp 143      77.514 114.529  43.832  1.00  0.00           C
ATOM   6845 1C31 POPEp 143      77.194 115.508  44.972  1.00  0.00           C
ATOM   6848 2C31 POPEp 143      76.843 114.758  46.262  1.00  0.00           C
ATOM   6851 3C31 POPEp 143      76.504 115.668  47.452  1.00  0.00           C
ATOM   6854 4C31 POPEp 143      77.684 116.530  47.932  1.00  0.00           C
ATOM   6857 5C31 POPEp 143      77.374 117.229  49.262  1.00  0.00           C
ATOM   6860 6C31 POPEp 143      78.484 118.178  49.732  1.00  0.00           C
ATOM   6864  NH3 POPEq 144      67.394  79.959  37.182  1.00  0.00           N
ATOM   6868  C12 POPEq 144      68.523  78.969  36.972  1.00  0.00           C
ATOM   6871  C11 POPEq 144      68.114  77.578  37.472  1.00  0.00           C
ATOM   6874  P   POPEq 144      68.994  75.249  36.672  1.00  0.00           P
ATOM   6875  O13 POPEq 144      68.214  75.489  35.442  1.00  0.00           O
ATOM   6876  O14 POPEq 144      70.324  74.629  36.482  1.00  0.00           O
ATOM   6877  O11 POPEq 144      68.123  74.438  37.712  1.00  0.00           O
ATOM   6878  O12 POPEq 144      69.203  76.658  37.372  1.00  0.00           O
ATOM   6879  C1  POPEq 144      68.034  74.719  39.112  1.00  0.00           C
ATOM   6882  C2  POPEq 144      69.044  73.878  39.922  1.00  0.00           C
ATOM   6884  O21 POPEq 144      68.564  73.600  41.262  1.00  0.00           O
ATOM   6885  C21 POPEq 144      68.544  74.579  42.152  1.00  0.00           C
ATOM   6886  O22 POPEq 144      68.854  75.749  41.962  1.00  0.00           O
ATOM   6887  C22 POPEq 144      68.114  74.029  43.502  1.00  0.00           C
ATOM   6890  C3  POPEq 144      70.504  74.418  39.882  1.00  0.00           C
ATOM   6893  O31 POPEq 144      71.384  73.499  40.532  1.00  0.00           O
ATOM   6894  C31 POPEq 144      71.843  72.519  39.752  1.00  0.00           C
ATOM   6895  O32 POPEq 144      71.943  72.569  38.542  1.00  0.00           O
ATOM   6896  C32 POPEq 144      72.164  71.309  40.642  1.00  0.00           C
ATOM   6899  C23 POPEq 144      68.884  74.659  44.692  1.00  0.00           C
ATOM   6902  C24 POPEq 144      68.464  74.079  46.052  1.00  0.00           C
ATOM   6905  C25 POPEq 144      69.093  74.799  47.252  1.00  0.00           C
ATOM   6908  C26 POPEq 144      70.163  73.968  47.982  1.00  0.00           C
ATOM   6911  C27 POPEq 144      70.704  74.679  49.232  1.00  0.00           C
ATOM   6914  C28 POPEq 144      71.864  73.930  49.912  1.00  0.00           C
ATOM   6917  C29 POPEq 144      72.314  74.649  51.152  1.00  0.00           C
ATOM   6919 0C21 POPEq 144      72.714  74.099  52.322  1.00  0.00           C
ATOM   6921 1C21 POPEq 144      72.874  72.639  52.642  1.00  0.00           C
ATOM   6924 2C21 POPEq 144      72.064  72.188  53.882  1.00  0.00           C
ATOM   6927 3C21 POPEq 144      72.584  70.850  54.422  1.00  0.00           C
ATOM   6930 4C21 POPEq 144      71.943  70.398  55.752  1.00  0.00           C
ATOM   6933 5C21 POPEq 144      72.714  69.219  56.352  1.00  0.00           C
ATOM   6936 6C21 POPEq 144      72.234  68.758  57.732  1.00  0.00           C
ATOM   6939 7C21 POPEq 144      73.134  67.639  58.282  1.00  0.00           C
ATOM   6942 8C21 POPEq 144      72.904  67.339  59.762  1.00  0.00           C
ATOM   6946  C33 POPEq 144      71.034  70.988  41.672  1.00  0.00           C
ATOM   6949  C34 POPEq 144      71.504  70.988  43.132  1.00  0.00           C
ATOM   6952  C35 POPEq 144      72.554  69.919  43.432  1.00  0.00           C
ATOM   6955  C36 POPEq 144      72.004  68.479  43.442  1.00  0.00           C
ATOM   6958  C37 POPEq 144      73.154  67.488  43.532  1.00  0.00           C
ATOM   6961  C38 POPEq 144      72.764  66.049  43.842  1.00  0.00           C
ATOM   6964  C39 POPEq 144      74.014  65.169  43.882  1.00  0.00           C
ATOM   6967 0C31 POPEq 144      73.854  63.889  44.702  1.00  0.00           C
ATOM   6970 1C31 POPEq 144      75.224  63.258  44.992  1.00  0.00           C
ATOM   6973 2C31 POPEq 144      75.124  62.059  45.942  1.00  0.00           C
ATOM   6976 3C31 POPEq 144      76.474  61.558  46.482  1.00  0.00           C
ATOM   6979 4C31 POPEq 144      77.174  62.589  47.382  1.00  0.00           C
ATOM   6982 5C31 POPEq 144      78.404  62.008  48.082  1.00  0.00           C
ATOM   6985 6C31 POPEq 144      79.244  63.079  48.792  1.00  0.00           C
ATOM   6989  NH3 POPEr 145      87.294  92.429  31.472  1.00  0.00           N
ATOM   6993  C12 POPEr 145      87.924  93.779  31.232  1.00  0.00           C
ATOM   6996  C11 POPEr 145      89.334  93.899  31.822  1.00  0.00           C
ATOM   6999  P   POPEr 145      91.654  92.678  31.602  1.00  0.00           P
ATOM   7000  O13 POPEr 145      91.934  91.378  32.242  1.00  0.00           O
ATOM   7001  O14 POPEr 145      92.254  92.919  30.272  1.00  0.00           O
ATOM   7002  O11 POPEr 145      92.023  93.878  32.582  1.00  0.00           O
ATOM   7003  O12 POPEr 145      90.094  92.770  31.442  1.00  0.00           O
ATOM   7004  C1  POPEr 145      93.394  94.229  32.842  1.00  0.00           C
ATOM   7007  C2  POPEr 145      93.614  94.589  34.352  1.00  0.00           C
ATOM   7009  O21 POPEr 145      94.803  95.340  34.592  1.00  0.00           O
ATOM   7010  C21 POPEr 145      94.884  96.579  34.212  1.00  0.00           C
ATOM   7011  O22 POPEr 145      94.083  97.159  33.492  1.00  0.00           O
ATOM   7012  C22 POPEr 145      96.153  97.208  34.812  1.00  0.00           C
ATOM   7015  C3  POPEr 145      93.733  93.329  35.232  1.00  0.00           C
ATOM   7018  O31 POPEr 145      94.323  93.688  36.502  1.00  0.00           O
ATOM   7019  C31 POPEr 145      93.954  93.049  37.582  1.00  0.00           C
ATOM   7020  O32 POPEr 145      93.154  92.130  37.612  1.00  0.00           O
ATOM   7021  C32 POPEr 145      94.803  93.549  38.742  1.00  0.00           C
ATOM   7024  C23 POPEr 145      96.274  97.118  36.362  1.00  0.00           C
ATOM   7027  C24 POPEr 145      96.573  98.458  37.052  1.00  0.00           C
ATOM   7030  C25 POPEr 145      96.694  98.349  38.582  1.00  0.00           C
ATOM   7033  C26 POPEr 145      96.674  99.708  39.312  1.00  0.00           C
ATOM   7036  C27 POPEr 145      96.944  99.568  40.822  1.00  0.00           C
ATOM   7039  C28 POPEr 145      96.774 100.839  41.682  1.00  0.00           C
ATOM   7042  C29 POPEr 145      97.874 101.860  41.462  1.00  0.00           C
ATOM   7044 0C21 POPEr 145      98.224 102.878  42.272  1.00  0.00           C
ATOM   7046 1C21 POPEr 145      97.574 103.299  43.572  1.00  0.00           C
ATOM   7049 2C21 POPEr 145      98.494 103.709  44.752  1.00  0.00           C
ATOM   7052 3C21 POPEr 145      98.724 102.589  45.782  1.00  0.00           C
ATOM   7055 4C21 POPEr 145      99.584 103.008  46.992  1.00  0.00           C
ATOM   7058 5C21 POPEr 145      98.894 104.020  47.932  1.00  0.00           C
ATOM   7061 6C21 POPEr 145      99.264 103.779  49.412  1.00  0.00           C
ATOM   7064 7C21 POPEr 145      98.423 104.630  50.372  1.00  0.00           C
ATOM   7067 8C21 POPEr 145      98.474 104.138  51.832  1.00  0.00           C
ATOM   7071  C33 POPEr 145      94.064  93.559  40.092  1.00  0.00           C
ATOM   7074  C34 POPEr 145      94.274  92.280  40.902  1.00  0.00           C
ATOM   7077  C35 POPEr 145      93.833  92.410  42.372  1.00  0.00           C
ATOM   7080  C36 POPEr 145      94.533  91.409  43.302  1.00  0.00           C
ATOM   7083  C37 POPEr 145      93.714  91.109  44.562  1.00  0.00           C
ATOM   7086  C38 POPEr 145      94.353  90.019  45.422  1.00  0.00           C
ATOM   7089  C39 POPEr 145      93.544  89.698  46.692  1.00  0.00           C
ATOM   7092 0C31 POPEr 145      92.294  88.849  46.432  1.00  0.00           C
ATOM   7095 1C31 POPEr 145      91.303  88.899  47.602  1.00  0.00           C
ATOM   7098 2C31 POPEr 145      90.244  87.789  47.542  1.00  0.00           C
ATOM   7101 3C31 POPEr 145      88.914  88.199  48.202  1.00  0.00           C
ATOM   7104 4C31 POPEr 145      87.904  88.779  47.202  1.00  0.00           C
ATOM   7107 5C31 POPEr 145      86.534  89.049  47.842  1.00  0.00           C
ATOM   7110 6C31 POPEr 145      85.414  89.229  46.822  1.00  0.00           C
ATOM   7114  NH3 POPEs 146      74.994  62.989  74.762  1.00  0.00           N
ATOM   7118  C12 POPEs 146      76.324  63.479  75.292  1.00  0.00           C
ATOM   7121  C11 POPEs 146      77.453  63.429  74.252  1.00  0.00           C
ATOM   7124  P   POPEs 146      79.914  64.309  73.952  1.00  0.00           P
ATOM   7125  O13 POPEs 146      80.694  65.460  74.472  1.00  0.00           O
ATOM   7126  O14 POPEs 146      80.654  63.038  73.772  1.00  0.00           O
ATOM   7127  O11 POPEs 146      79.334  64.699  72.532  1.00  0.00           O
ATOM   7128  O12 POPEs 146      78.594  64.079  74.802  1.00  0.00           O
ATOM   7129  C1  POPEs 146      80.223  64.929  71.432  1.00  0.00           C
ATOM   7132  C2  POPEs 146      80.534  66.449  71.292  1.00  0.00           C
ATOM   7134  O21 POPEs 146      79.974  67.109  70.132  1.00  0.00           O
ATOM   7135  C21 POPEs 146      80.433  66.799  68.932  1.00  0.00           C
ATOM   7136  O22 POPEs 146      81.013  65.780  68.642  1.00  0.00           O
ATOM   7137  C22 POPEs 146      80.174  67.939  67.942  1.00  0.00           C
ATOM   7140  C3  POPEs 146      82.054  66.669  71.482  1.00  0.00           C
ATOM   7143  O31 POPEs 146      82.554  67.928  71.032  1.00  0.00           O
ATOM   7144  C31 POPEs 146      82.373  68.898  71.912  1.00  0.00           C
ATOM   7145  O32 POPEs 146      81.554  68.930  72.812  1.00  0.00           O
ATOM   7146  C32 POPEs 146      83.523  69.878  71.792  1.00  0.00           C
ATOM   7149  C23 POPEs 146      81.504  68.449  67.342  1.00  0.00           C
ATOM   7152  C24 POPEs 146      81.413  69.868  66.762  1.00  0.00           C
ATOM   7155  C25 POPEs 146      80.664  69.988  65.422  1.00  0.00           C
ATOM   7158  C26 POPEs 146      81.494  69.499  64.212  1.00  0.00           C
ATOM   7161  C27 POPEs 146      81.104  70.229  62.912  1.00  0.00           C
ATOM   7164  C28 POPEs 146      81.843  69.749  61.642  1.00  0.00           C
ATOM   7167  C29 POPEs 146      83.343  69.769  61.772  1.00  0.00           C
ATOM   7169 0C21 POPEs 146      84.224  70.609  61.202  1.00  0.00           C
ATOM   7171 1C21 POPEs 146      83.933  71.779  60.292  1.00  0.00           C
ATOM   7174 2C21 POPEs 146      84.244  71.518  58.802  1.00  0.00           C
ATOM   7177 3C21 POPEs 146      85.643  70.929  58.532  1.00  0.00           C
ATOM   7180 4C21 POPEs 146      86.053  70.889  57.052  1.00  0.00           C
ATOM   7183 5C21 POPEs 146      85.254  69.898  56.202  1.00  0.00           C
ATOM   7186 6C21 POPEs 146      85.883  69.649  54.822  1.00  0.00           C
ATOM   7189 7C21 POPEs 146      85.183  68.499  54.082  1.00  0.00           C
ATOM   7192 8C21 POPEs 146      85.843  68.049  52.782  1.00  0.00           C
ATOM   7196  C33 POPEs 146      84.393  69.889  73.072  1.00  0.00           C
ATOM   7199  C34 POPEs 146      85.853  70.299  72.812  1.00  0.00           C
ATOM   7202  C35 POPEs 146      85.994  71.489  71.852  1.00  0.00           C
ATOM   7205  C36 POPEs 146      85.293  72.779  72.312  1.00  0.00           C
ATOM   7208  C37 POPEs 146      85.123  73.709  71.102  1.00  0.00           C
ATOM   7211  C38 POPEs 146      84.284  74.979  71.322  1.00  0.00           C
ATOM   7214  C39 POPEs 146      83.914  75.570  69.962  1.00  0.00           C
ATOM   7217 0C31 POPEs 146      83.593  77.068  69.952  1.00  0.00           C
ATOM   7220 1C31 POPEs 146      84.144  77.739  68.682  1.00  0.00           C
ATOM   7223 2C31 POPEs 146      83.644  79.169  68.472  1.00  0.00           C
ATOM   7226 3C31 POPEs 146      84.514  79.968  67.482  1.00  0.00           C
ATOM   7229 4C31 POPEs 146      84.894  79.229  66.192  1.00  0.00           C
ATOM   7232 5C31 POPEs 146      85.713  80.089  65.222  1.00  0.00           C
ATOM   7235 6C31 POPEs 146      86.324  79.298  64.052  1.00  0.00           C
ATOM   7239  NH3 POPEt 147      27.104  25.088  29.682  1.00  0.00           N
ATOM   7243  C12 POPEt 147      27.434  26.328  30.492  1.00  0.00           C
ATOM   7246  C11 POPEt 147      26.734  27.608  29.982  1.00  0.00           C
ATOM   7249  P   POPEt 147      28.364  29.479  30.872  1.00  0.00           P
ATOM   7250  O13 POPEt 147      29.484  28.638  30.362  1.00  0.00           O
ATOM   7251  O14 POPEt 147      28.244  30.858  30.362  1.00  0.00           O
ATOM   7252  O11 POPEt 147      28.624  29.718  32.402  1.00  0.00           O
ATOM   7253  O12 POPEt 147      26.974  28.698  30.882  1.00  0.00           O
ATOM   7254  C1  POPEt 147      28.884  28.598  33.242  1.00  0.00           C
ATOM   7257  C2  POPEt 147      29.314  28.978  34.682  1.00  0.00           C
ATOM   7259  O21 POPEt 147      28.224  28.908  35.602  1.00  0.00           O
ATOM   7260  C21 POPEt 147      27.334  29.869  35.652  1.00  0.00           C
ATOM   7261  O22 POPEt 147      27.204  30.819  34.902  1.00  0.00           O
ATOM   7262  C22 POPEt 147      26.504  29.568  36.912  1.00  0.00           C
ATOM   7265  C3  POPEt 147      30.154  30.278  34.792  1.00  0.00           C
ATOM   7268  O31 POPEt 147      30.364  30.648  36.172  1.00  0.00           O
ATOM   7269  C31 POPEt 147      30.254  31.928  36.462  1.00  0.00           C
ATOM   7270  O32 POPEt 147      29.814  32.799  35.732  1.00  0.00           O
ATOM   7271  C32 POPEt 147      30.864  32.198  37.842  1.00  0.00           C
ATOM   7274  C23 POPEt 147      25.064  30.118  36.932  1.00  0.00           C
ATOM   7277  C24 POPEt 147      24.414  29.769  38.282  1.00  0.00           C
ATOM   7280  C25 POPEt 147      22.974  30.228  38.462  1.00  0.00           C
ATOM   7283  C26 POPEt 147      22.414  29.729  39.802  1.00  0.00           C
ATOM   7286  C27 POPEt 147      20.984  30.198  40.112  1.00  0.00           C
ATOM   7289  C28 POPEt 147      20.404  29.479  41.352  1.00  0.00           C
ATOM   7292  C29 POPEt 147      18.914  29.288  41.412  1.00  0.00           C
ATOM   7294 0C21 POPEt 147      18.164  28.628  40.502  1.00  0.00           C
ATOM   7296 1C21 POPEt 147      18.674  27.999  39.222  1.00  0.00           C
ATOM   7299 2C21 POPEt 147      18.154  26.578  38.932  1.00  0.00           C
ATOM   7302 3C21 POPEt 147      18.804  25.520  39.812  1.00  0.00           C
ATOM   7305 4C21 POPEt 147      18.204  24.118  39.652  1.00  0.00           C
ATOM   7308 5C21 POPEt 147      19.214  23.038  40.052  1.00  0.00           C
ATOM   7311 6C21 POPEt 147      18.634  21.618  40.022  1.00  0.00           C
ATOM   7314 7C21 POPEt 147      19.714  20.558  40.302  1.00  0.00           C
ATOM   7317 8C21 POPEt 147      19.184  19.129  40.342  1.00  0.00           C
ATOM   7321  C33 POPEt 147      29.934  32.968  38.802  1.00  0.00           C
ATOM   7324  C34 POPEt 147      30.724  33.619  39.962  1.00  0.00           C
ATOM   7327  C35 POPEt 147      29.824  34.319  40.972  1.00  0.00           C
ATOM   7330  C36 POPEt 147      29.224  33.349  42.002  1.00  0.00           C
ATOM   7333  C37 POPEt 147      28.194  34.038  42.912  1.00  0.00           C
ATOM   7336  C38 POPEt 147      27.634  33.139  44.012  1.00  0.00           C
ATOM   7339  C39 POPEt 147      28.604  32.939  45.182  1.00  0.00           C
ATOM   7342 0C31 POPEt 147      27.894  32.488  46.472  1.00  0.00           C
ATOM   7345 1C31 POPEt 147      28.614  32.959  47.742  1.00  0.00           C
ATOM   7348 2C31 POPEt 147      27.634  33.319  48.872  1.00  0.00           C
ATOM   7351 3C31 POPEt 147      26.864  32.118  49.412  1.00  0.00           C
ATOM   7354 4C31 POPEt 147      25.854  32.549  50.482  1.00  0.00           C
ATOM   7357 5C31 POPEt 147      25.054  31.378  51.042  1.00  0.00           C
ATOM   7360 6C31 POPEt 147      23.984  31.849  52.022  1.00  0.00           C
ATOM   7364  NH3 POPEu 148      58.964  60.489  33.782  1.00  0.00           N
ATOM   7368  C12 POPEu 148      59.924  59.459  33.232  1.00  0.00           C
ATOM   7371  C11 POPEu 148      61.124  60.089  32.462  1.00  0.00           C
ATOM   7374  P   POPEu 148      60.584  62.448  31.472  1.00  0.00           P
ATOM   7375  O13 POPEu 148      59.304  62.619  32.172  1.00  0.00           O
ATOM   7376  O14 POPEu 148      60.714  63.158  30.172  1.00  0.00           O
ATOM   7377  O11 POPEu 148      61.754  62.849  32.462  1.00  0.00           O
ATOM   7378  O12 POPEu 148      60.754  60.879  31.322  1.00  0.00           O
ATOM   7379  C1  POPEu 148      61.904  64.158  33.042  1.00  0.00           C
ATOM   7382  C2  POPEu 148      61.584  64.210  34.562  1.00  0.00           C
ATOM   7384  O21 POPEu 148      62.273  63.168  35.302  1.00  0.00           O
ATOM   7385  C21 POPEu 148      63.054  63.600  36.272  1.00  0.00           C
ATOM   7386  O22 POPEu 148      63.484  64.738  36.382  1.00  0.00           O
ATOM   7387  C22 POPEu 148      63.214  62.508  37.342  1.00  0.00           C
ATOM   7390  C3  POPEu 148      60.064  64.029  34.782  1.00  0.00           C
ATOM   7393  O31 POPEu 148      59.674  64.059  36.162  1.00  0.00           O
ATOM   7394  C31 POPEu 148      59.544  62.869  36.762  1.00  0.00           C
ATOM   7395  O32 POPEu 148      59.773  61.779  36.272  1.00  0.00           O
ATOM   7396  C32 POPEu 148      58.734  63.129  38.052  1.00  0.00           C
ATOM   7399  C23 POPEu 148      64.284  62.838  38.422  1.00  0.00           C
ATOM   7402  C24 POPEu 148      63.824  62.528  39.862  1.00  0.00           C
ATOM   7405  C25 POPEu 148      63.924  63.718  40.842  1.00  0.00           C
ATOM   7408  C26 POPEu 148      63.324  63.409  42.222  1.00  0.00           C
ATOM   7411  C27 POPEu 148      63.324  64.629  43.162  1.00  0.00           C
ATOM   7414  C28 POPEu 148      63.204  64.288  44.662  1.00  0.00           C
ATOM   7417  C29 POPEu 148      61.904  63.660  45.112  1.00  0.00           C
ATOM   7419 0C21 POPEu 148      61.164  64.029  46.172  1.00  0.00           C
ATOM   7421 1C21 POPEu 148      61.434  65.169  47.132  1.00  0.00           C
ATOM   7424 2C21 POPEu 148      62.624  64.988  48.092  1.00  0.00           C
ATOM   7427 3C21 POPEu 148      62.514  63.758  48.992  1.00  0.00           C
ATOM   7430 4C21 POPEu 148      63.674  63.680  49.992  1.00  0.00           C
ATOM   7433 5C21 POPEu 148      63.574  64.729  51.122  1.00  0.00           C
ATOM   7436 6C21 POPEu 148      64.814  64.719  52.022  1.00  0.00           C
ATOM   7439 7C21 POPEu 148      64.684  65.678  53.212  1.00  0.00           C
ATOM   7442 8C21 POPEu 148      65.953  65.758  54.052  1.00  0.00           C
ATOM   7446  C33 POPEu 148      59.124  62.290  39.292  1.00  0.00           C
ATOM   7449  C34 POPEu 148      60.074  63.029  40.262  1.00  0.00           C
ATOM   7452  C35 POPEu 148      59.484  64.219  41.032  1.00  0.00           C
ATOM   7455  C36 POPEu 148      58.384  63.808  42.022  1.00  0.00           C
ATOM   7458  C37 POPEu 148      57.834  64.959  42.862  1.00  0.00           C
ATOM   7461  C38 POPEu 148      56.774  64.539  43.892  1.00  0.00           C
ATOM   7464  C39 POPEu 148      57.273  63.610  45.012  1.00  0.00           C
ATOM   7467 0C31 POPEu 148      57.044  64.158  46.422  1.00  0.00           C
ATOM   7470 1C31 POPEu 148      57.224  63.109  47.542  1.00  0.00           C
ATOM   7473 2C31 POPEu 148      55.884  62.689  48.172  1.00  0.00           C
ATOM   7476 3C31 POPEu 148      56.034  61.898  49.482  1.00  0.00           C
ATOM   7479 4C31 POPEu 148      56.683  60.518  49.312  1.00  0.00           C
ATOM   7482 5C31 POPEu 148      56.774  59.758  50.642  1.00  0.00           C
ATOM   7485 6C31 POPEu 148      57.374  58.358  50.512  1.00  0.00           C
ATOM   7489  NH3 POPEv 149     133.621  44.069  79.172  1.00  0.00           N
ATOM   7493  C12 POPEv 149     133.861  44.119  80.652  1.00  0.00           C
ATOM   7496  C11 POPEv 149     134.710  45.328  81.112  1.00  0.00           C
ATOM   7499  P   POPEv 149     133.861  47.519  79.982  1.00  0.00           P
ATOM   7500  O13 POPEv 149     135.050  48.410  79.932  1.00  0.00           O
ATOM   7501  O14 POPEv 149     133.541  46.709  78.802  1.00  0.00           O
ATOM   7502  O11 POPEv 149     132.601  48.400  80.362  1.00  0.00           O
ATOM   7503  O12 POPEv 149     133.980  46.558  81.222  1.00  0.00           O
ATOM   7504  C1  POPEv 149     132.071  49.239  79.322  1.00  0.00           C
ATOM   7507  C2  POPEv 149     130.524  49.408  79.442  1.00  0.00           C
ATOM   7509  O21 POPEv 149     129.913  48.918  78.222  1.00  0.00           O
ATOM   7510  C21 POPEv 149     128.614  48.668  78.312  1.00  0.00           C
ATOM   7511  O22 POPEv 149     127.944  48.738  79.322  1.00  0.00           O
ATOM   7512  C22 POPEv 149     128.084  48.218  76.952  1.00  0.00           C
ATOM   7515  C3  POPEv 149     130.174  50.910  79.782  1.00  0.00           C
ATOM   7518  O31 POPEv 149     128.994  51.418  79.132  1.00  0.00           O
ATOM   7519  C31 POPEv 149     128.964  52.758  79.152  1.00  0.00           C
ATOM   7520  O32 POPEv 149     129.773  53.470  79.732  1.00  0.00           O
ATOM   7521  C32 POPEv 149     127.774  53.288  78.362  1.00  0.00           C
ATOM   7524  C23 POPEv 149     127.683  49.438  76.102  1.00  0.00           C
ATOM   7527  C24 POPEv 149     127.664  49.158  74.592  1.00  0.00           C
ATOM   7530  C25 POPEv 149     126.424  48.400  74.102  1.00  0.00           C
ATOM   7533  C26 POPEv 149     126.004  48.918  72.722  1.00  0.00           C
ATOM   7536  C27 POPEv 149     124.964  48.059  72.002  1.00  0.00           C
ATOM   7539  C28 POPEv 149     124.633  48.578  70.592  1.00  0.00           C
ATOM   7542  C29 POPEv 149     123.854  49.869  70.642  1.00  0.00           C
ATOM   7544 0C21 POPEv 149     122.524  49.988  70.572  1.00  0.00           C
ATOM   7546 1C21 POPEv 149     121.524  48.869  70.432  1.00  0.00           C
ATOM   7549 2C21 POPEv 149     120.853  48.530  71.772  1.00  0.00           C
ATOM   7552 3C21 POPEv 149     119.724  47.488  71.622  1.00  0.00           C
ATOM   7555 4C21 POPEv 149     118.994  47.188  72.932  1.00  0.00           C
ATOM   7558 5C21 POPEv 149     119.834  46.430  73.962  1.00  0.00           C
ATOM   7561 6C21 POPEv 149     120.183  45.000  73.512  1.00  0.00           C
ATOM   7564 7C21 POPEv 149     120.713  44.128  74.662  1.00  0.00           C
ATOM   7567 8C21 POPEv 149     120.754  42.639  74.362  1.00  0.00           C
ATOM   7571  C33 POPEv 149     128.203  54.319  77.302  1.00  0.00           C
ATOM   7574  C34 POPEv 149     128.674  53.628  76.022  1.00  0.00           C
ATOM   7577  C35 POPEv 149     129.334  54.608  75.042  1.00  0.00           C
ATOM   7580  C36 POPEv 149     129.913  53.898  73.822  1.00  0.00           C
ATOM   7583  C37 POPEv 149     128.864  53.470  72.802  1.00  0.00           C
ATOM   7586  C38 POPEv 149     129.474  52.448  71.832  1.00  0.00           C
ATOM   7589  C39 POPEv 149     128.574  52.090  70.652  1.00  0.00           C
ATOM   7592 0C31 POPEv 149     128.763  53.029  69.452  1.00  0.00           C
ATOM   7595 1C31 POPEv 149     128.213  52.410  68.172  1.00  0.00           C
ATOM   7598 2C31 POPEv 149     128.733  53.099  66.902  1.00  0.00           C
ATOM   7601 3C31 POPEv 149     128.404  52.318  65.622  1.00  0.00           C
ATOM   7604 4C31 POPEv 149     126.904  52.118  65.422  1.00  0.00           C
ATOM   7607 5C31 POPEv 149     126.573  51.549  64.042  1.00  0.00           C
ATOM   7610 6C31 POPEv 149     125.074  51.389  63.812  1.00  0.00           C
ATOM   7614  NH3 POPEw 150     129.924  69.618  78.172  1.00  0.00           N
ATOM   7618  C12 POPEw 150     130.073  68.129  78.332  1.00  0.00           C
ATOM   7621  C11 POPEw 150     129.654  67.680  79.742  1.00  0.00           C
ATOM   7624  P   POPEw 150     129.034  65.118  79.822  1.00  0.00           P
ATOM   7625  O13 POPEw 150     129.663  63.898  80.382  1.00  0.00           O
ATOM   7626  O14 POPEw 150     127.693  65.479  80.342  1.00  0.00           O
ATOM   7627  O11 POPEw 150     129.004  65.049  78.242  1.00  0.00           O
ATOM   7628  O12 POPEw 150     130.024  66.319  80.022  1.00  0.00           O
ATOM   7629  C1  POPEw 150     129.013  63.779  77.582  1.00  0.00           C
ATOM   7632  C2  POPEw 150     128.304  63.930  76.222  1.00  0.00           C
ATOM   7634  O21 POPEw 150     127.814  62.680  75.732  1.00  0.00           O
ATOM   7635  C21 POPEw 150     128.634  61.679  75.492  1.00  0.00           C
ATOM   7636  O22 POPEw 150     129.843  61.639  75.682  1.00  0.00           O
ATOM   7637  C22 POPEw 150     127.763  60.518  75.022  1.00  0.00           C
ATOM   7640  C3  POPEw 150     129.124  64.719  75.152  1.00  0.00           C
ATOM   7643  O31 POPEw 150     128.693  64.469  73.792  1.00  0.00           O
ATOM   7644  C31 POPEw 150     127.494  64.919  73.442  1.00  0.00           C
ATOM   7645  O32 POPEw 150     126.724  65.529  74.162  1.00  0.00           O
ATOM   7646  C32 POPEw 150     127.194  64.469  72.022  1.00  0.00           C
ATOM   7649  C23 POPEw 150     128.513  59.438  74.222  1.00  0.00           C
ATOM   7652  C24 POPEw 150     127.604  58.228  73.982  1.00  0.00           C
ATOM   7655  C25 POPEw 150     126.624  58.418  72.812  1.00  0.00           C
ATOM   7658  C26 POPEw 150     127.354  58.349  71.462  1.00  0.00           C
ATOM   7661  C27 POPEw 150     126.473  57.838  70.312  1.00  0.00           C
ATOM   7664  C28 POPEw 150     127.273  57.639  69.012  1.00  0.00           C
ATOM   7667  C29 POPEw 150     126.554  56.709  68.062  1.00  0.00           C
ATOM   7669 0C21 POPEw 150     125.674  57.069  67.112  1.00  0.00           C
ATOM   7671 1C21 POPEw 150     125.223  58.470  66.782  1.00  0.00           C
ATOM   7674 2C21 POPEw 150     125.584  58.839  65.332  1.00  0.00           C
ATOM   7677 3C21 POPEw 150     125.094  60.238  64.942  1.00  0.00           C
ATOM   7680 4C21 POPEw 150     125.263  60.529  63.452  1.00  0.00           C
ATOM   7683 5C21 POPEw 150     124.824  61.950  63.072  1.00  0.00           C
ATOM   7686 6C21 POPEw 150     124.983  62.238  61.572  1.00  0.00           C
ATOM   7689 7C21 POPEw 150     124.633  63.688  61.202  1.00  0.00           C
ATOM   7692 8C21 POPEw 150     125.144  64.079  59.822  1.00  0.00           C
ATOM   7696  C33 POPEw 150     126.013  63.470  71.952  1.00  0.00           C
ATOM   7699  C34 POPEw 150     125.654  63.038  70.512  1.00  0.00           C
ATOM   7702  C35 POPEw 150     125.314  64.229  69.592  1.00  0.00           C
ATOM   7705  C36 POPEw 150     124.824  63.819  68.202  1.00  0.00           C
ATOM   7708  C37 POPEw 150     124.514  65.040  67.332  1.00  0.00           C
ATOM   7711  C38 POPEw 150     124.463  64.749  65.822  1.00  0.00           C
ATOM   7714  C39 POPEw 150     123.064  64.499  65.252  1.00  0.00           C
ATOM   7717 0C31 POPEw 150     122.173  65.749  65.232  1.00  0.00           C
ATOM   7720 1C31 POPEw 150     121.064  65.668  64.172  1.00  0.00           C
ATOM   7723 2C31 POPEw 150     120.284  66.988  64.022  1.00  0.00           C
ATOM   7726 3C31 POPEw 150     118.933  66.799  63.322  1.00  0.00           C
ATOM   7729 4C31 POPEw 150     119.004  66.209  61.902  1.00  0.00           C
ATOM   7732 5C31 POPEw 150     117.664  65.570  61.472  1.00  0.00           C
ATOM   7735 6C31 POPEw 150     117.443  64.178  62.072  1.00  0.00           C
ATOM   7739  NH3 POPEx 151      39.814  68.578  75.692  1.00  0.00           N
ATOM   7743  C12 POPEx 151      40.254  68.849  77.102  1.00  0.00           C
ATOM   7746  C11 POPEx 151      41.763  68.549  77.272  1.00  0.00           C
ATOM   7749  P   POPEx 151      42.523  70.589  75.762  1.00  0.00           P
ATOM   7750  O13 POPEx 151      41.724  71.398  76.702  1.00  0.00           O
ATOM   7751  O14 POPEx 151      43.864  71.109  75.422  1.00  0.00           O
ATOM   7752  O11 POPEx 151      41.664  70.408  74.442  1.00  0.00           O
ATOM   7753  O12 POPEx 151      42.604  69.108  76.262  1.00  0.00           O
ATOM   7754  C1  POPEx 151      41.684  71.468  73.462  1.00  0.00           C
ATOM   7757  C2  POPEx 151      42.634  71.160  72.272  1.00  0.00           C
ATOM   7759  O21 POPEx 151      42.724  72.359  71.472  1.00  0.00           O
ATOM   7760  C21 POPEx 151      43.934  72.628  70.992  1.00  0.00           C
ATOM   7761  O22 POPEx 151      44.944  71.969  71.162  1.00  0.00           O
ATOM   7762  C22 POPEx 151      43.894  73.939  70.192  1.00  0.00           C
ATOM   7765  C3  POPEx 151      42.074  69.988  71.422  1.00  0.00           C
ATOM   7768  O31 POPEx 151      43.144  69.279  70.782  1.00  0.00           O
ATOM   7769  C31 POPEx 151      43.354  69.479  69.502  1.00  0.00           C
ATOM   7770  O32 POPEx 151      42.644  70.099  68.732  1.00  0.00           O
ATOM   7771  C32 POPEx 151      44.604  68.709  69.112  1.00  0.00           C
ATOM   7774  C23 POPEx 151      43.474  73.718  68.722  1.00  0.00           C
ATOM   7777  C24 POPEx 151      43.104  75.040  68.022  1.00  0.00           C
ATOM   7780  C25 POPEx 151      42.164  74.839  66.822  1.00  0.00           C
ATOM   7783  C26 POPEx 151      42.814  74.119  65.632  1.00  0.00           C
ATOM   7786  C27 POPEx 151      41.794  73.790  64.532  1.00  0.00           C
ATOM   7789  C28 POPEx 151      42.374  73.000  63.332  1.00  0.00           C
ATOM   7792  C29 POPEx 151      42.834  71.629  63.732  1.00  0.00           C
ATOM   7794 0C21 POPEx 151      43.194  70.649  62.892  1.00  0.00           C
ATOM   7796 1C21 POPEx 151      43.244  70.719  61.382  1.00  0.00           C
ATOM   7799 2C21 POPEx 151      44.144  69.600  60.832  1.00  0.00           C
ATOM   7802 3C21 POPEx 151      43.764  69.089  59.432  1.00  0.00           C
ATOM   7805 4C21 POPEx 151      43.624  70.169  58.352  1.00  0.00           C
ATOM   7808 5C21 POPEx 151      43.214  69.589  56.982  1.00  0.00           C
ATOM   7811 6C21 POPEx 151      41.794  69.008  56.962  1.00  0.00           C
ATOM   7814 7C21 POPEx 151      41.424  68.379  55.612  1.00  0.00           C
ATOM   7817 8C21 POPEx 151      40.154  67.529  55.672  1.00  0.00           C
ATOM   7821  C33 POPEx 151      45.554  69.589  68.292  1.00  0.00           C
ATOM   7824  C34 POPEx 151      46.574  68.698  67.582  1.00  0.00           C
ATOM   7827  C35 POPEx 151      47.684  69.508  66.922  1.00  0.00           C
ATOM   7830  C36 POPEx 151      48.164  68.859  65.622  1.00  0.00           C
ATOM   7833  C37 POPEx 151      49.284  69.659  64.972  1.00  0.00           C
ATOM   7836  C38 POPEx 151      49.904  68.959  63.772  1.00  0.00           C
ATOM   7839  C39 POPEx 151      51.094  69.749  63.242  1.00  0.00           C
ATOM   7842 0C31 POPEx 151      51.944  68.959  62.242  1.00  0.00           C
ATOM   7845 1C31 POPEx 151      53.244  69.699  61.902  1.00  0.00           C
ATOM   7848 2C31 POPEx 151      54.274  68.790  61.222  1.00  0.00           C
ATOM   7851 3C31 POPEx 151      55.564  69.519  60.832  1.00  0.00           C
ATOM   7854 4C31 POPEx 151      55.344  70.579  59.742  1.00  0.00           C
ATOM   7857 5C31 POPEx 151      56.634  71.299  59.332  1.00  0.00           C
ATOM   7860 6C31 POPEx 151      56.394  72.488  58.402  1.00  0.00           C
ATOM   7864  NH3 POPEy 152      59.514  89.288  75.622  1.00  0.00           N
ATOM   7868  C12 POPEy 152      59.464  90.779  75.892  1.00  0.00           C
ATOM   7871  C11 POPEy 152      60.233  91.558  74.802  1.00  0.00           C
ATOM   7874  P   POPEy 152      60.984  93.849  75.912  1.00  0.00           P
ATOM   7875  O13 POPEy 152      61.134  93.129  77.202  1.00  0.00           O
ATOM   7876  O14 POPEy 152      62.234  94.239  75.232  1.00  0.00           O
ATOM   7877  O11 POPEy 152      60.064  95.099  76.112  1.00  0.00           O
ATOM   7878  O12 POPEy 152      60.084  92.958  74.972  1.00  0.00           O
ATOM   7879  C1  POPEy 152      58.884  95.350  75.332  1.00  0.00           C
ATOM   7882  C2  POPEy 152      59.124  95.880  73.882  1.00  0.00           C
ATOM   7884  O21 POPEy 152      59.514  94.799  73.022  1.00  0.00           O
ATOM   7885  C21 POPEy 152      59.043  94.838  71.782  1.00  0.00           C
ATOM   7886  O22 POPEy 152      58.254  95.648  71.342  1.00  0.00           O
ATOM   7887  C22 POPEy 152      59.644  93.669  71.012  1.00  0.00           C
ATOM   7890  C3  POPEy 152      60.184  97.000  73.842  1.00  0.00           C
ATOM   7893  O31 POPEy 152      60.514  97.319  72.482  1.00  0.00           O
ATOM   7894  C31 POPEy 152      61.364  98.318  72.352  1.00  0.00           C
ATOM   7895  O32 POPEy 152      61.914  98.899  73.272  1.00  0.00           O
ATOM   7896  C32 POPEy 152      61.594  98.618  70.872  1.00  0.00           C
ATOM   7899  C23 POPEy 152      59.113  93.508  69.562  1.00  0.00           C
ATOM   7902  C24 POPEy 152      59.624  92.229  68.882  1.00  0.00           C
ATOM   7905  C25 POPEy 152      61.114  92.280  68.522  1.00  0.00           C
ATOM   7908  C26 POPEy 152      61.343  92.840  67.112  1.00  0.00           C
ATOM   7911  C27 POPEy 152      62.824  93.089  66.792  1.00  0.00           C
ATOM   7914  C28 POPEy 152      63.004  93.419  65.302  1.00  0.00           C
ATOM   7917  C29 POPEy 152      64.443  93.629  64.892  1.00  0.00           C
ATOM   7919 0C21 POPEy 152      65.084  93.049  63.862  1.00  0.00           C
ATOM   7921 1C21 POPEy 152      64.514  92.029  62.902  1.00  0.00           C
ATOM   7924 2C21 POPEy 152      64.284  92.628  61.502  1.00  0.00           C
ATOM   7927 3C21 POPEy 152      63.843  91.549  60.502  1.00  0.00           C
ATOM   7930 4C21 POPEy 152      63.634  92.118  59.092  1.00  0.00           C
ATOM   7933 5C21 POPEy 152      63.094  91.078  58.112  1.00  0.00           C
ATOM   7936 6C21 POPEy 152      62.964  91.638  56.692  1.00  0.00           C
ATOM   7939 7C21 POPEy 152      62.224  90.689  55.752  1.00  0.00           C
ATOM   7942 8C21 POPEy 152      62.004  91.299  54.372  1.00  0.00           C
ATOM   7946  C33 POPEy 152      60.964  97.618  69.872  1.00  0.00           C
ATOM   7949  C34 POPEy 152      61.384  97.979  68.442  1.00  0.00           C
ATOM   7952  C35 POPEy 152      60.764  97.108  67.342  1.00  0.00           C
ATOM   7955  C36 POPEy 152      61.384  97.419  65.972  1.00  0.00           C
ATOM   7958  C37 POPEy 152      60.714  96.679  64.812  1.00  0.00           C
ATOM   7961  C38 POPEy 152      61.474  96.828  63.482  1.00  0.00           C
ATOM   7964  C39 POPEy 152      61.314  95.619  62.542  1.00  0.00           C
ATOM   7967 0C31 POPEy 152      59.884  95.308  62.092  1.00  0.00           C
ATOM   7970 1C31 POPEy 152      59.824  93.960  61.362  1.00  0.00           C
ATOM   7973 2C31 POPEy 152      58.424  93.569  60.892  1.00  0.00           C
ATOM   7976 3C31 POPEy 152      58.304  92.058  60.632  1.00  0.00           C
ATOM   7979 4C31 POPEy 152      57.034  91.669  59.872  1.00  0.00           C
ATOM   7982 5C31 POPEy 152      56.904  90.149  59.692  1.00  0.00           C
ATOM   7985 6C31 POPEy 152      55.804  89.749  58.712  1.00  0.00           C
ATOM   7989  NH3 POPEz 153     101.934 115.499  75.142  1.00  0.00           N
ATOM   7993  C12 POPEz 153     102.723 116.638  74.602  1.00  0.00           C
ATOM   7996  C11 POPEz 153     102.403 116.819  73.112  1.00  0.00           C
ATOM   7999  P   POPEz 153     103.984 118.909  72.692  1.00  0.00           P
ATOM   8000  O13 POPEz 153     104.544 118.849  74.072  1.00  0.00           O
ATOM   8001  O14 POPEz 153     104.814 118.448  71.562  1.00  0.00           O
ATOM   8002  O11 POPEz 153     103.413 120.340  72.422  1.00  0.00           O
ATOM   8003  O12 POPEz 153     102.634 118.129  72.652  1.00  0.00           O
ATOM   8004  C1  POPEz 153     104.083 121.358  71.702  1.00  0.00           C
ATOM   8007  C2  POPEz 153     103.754 121.279  70.182  1.00  0.00           C
ATOM   8009  O21 POPEz 153     104.714 120.519  69.432  1.00  0.00           O
ATOM   8010  C21 POPEz 153     105.953 120.938  69.422  1.00  0.00           C
ATOM   8011  O22 POPEz 153     106.464 121.799  70.112  1.00  0.00           O
ATOM   8012  C22 POPEz 153     106.624 120.308  68.192  1.00  0.00           C
ATOM   8015  C3  POPEz 153     103.494 122.649  69.512  1.00  0.00           C
ATOM   8018  O31 POPEz 153     103.073 122.410  68.142  1.00  0.00           O
ATOM   8019  C31 POPEz 153     103.294 123.390  67.292  1.00  0.00           C
ATOM   8020  O32 POPEz 153     103.693 124.509  67.582  1.00  0.00           O
ATOM   8021  C32 POPEz 153     103.014 122.898  65.872  1.00  0.00           C
ATOM   8024  C23 POPEz 153     108.084 120.740  68.002  1.00  0.00           C
ATOM   8027  C24 POPEz 153     108.593 120.438  66.582  1.00  0.00           C
ATOM   8030  C25 POPEz 153     107.734 121.049  65.472  1.00  0.00           C
ATOM   8033  C26 POPEz 153     108.494 121.269  64.162  1.00  0.00           C
ATOM   8036  C27 POPEz 153     109.323 120.069  63.722  1.00  0.00           C
ATOM   8039  C28 POPEz 153     109.884 120.258  62.302  1.00  0.00           C
ATOM   8042  C29 POPEz 153     110.804 119.118  61.952  1.00  0.00           C
ATOM   8044 0C21 POPEz 153     112.133 119.179  61.772  1.00  0.00           C
ATOM   8046 1C21 POPEz 153     113.024 120.388  61.882  1.00  0.00           C
ATOM   8049 2C21 POPEz 153     114.404 120.038  62.492  1.00  0.00           C
ATOM   8052 3C21 POPEz 153     114.414 120.019  64.032  1.00  0.00           C
ATOM   8055 4C21 POPEz 153     115.703 119.379  64.572  1.00  0.00           C
ATOM   8058 5C21 POPEz 153     115.994 119.630  66.062  1.00  0.00           C
ATOM   8061 6C21 POPEz 153     116.484 121.049  66.362  1.00  0.00           C
ATOM   8064 7C21 POPEz 153     117.343 121.139  67.622  1.00  0.00           C
ATOM   8067 8C21 POPEz 153     117.574 122.579  68.092  1.00  0.00           C
ATOM   8071  C33 POPEz 153     103.404 123.979  64.842  1.00  0.00           C
ATOM   8074  C34 POPEz 153     103.174 123.559  63.382  1.00  0.00           C
ATOM   8077  C35 POPEz 153     103.684 124.659  62.442  1.00  0.00           C
ATOM   8080  C36 POPEz 153     103.474 124.379  60.952  1.00  0.00           C
ATOM   8083  C37 POPEz 153     104.343 125.308  60.092  1.00  0.00           C
ATOM   8086  C38 POPEz 153     103.634 125.890  58.872  1.00  0.00           C
ATOM   8089  C39 POPEz 153     103.203 124.848  57.832  1.00  0.00           C
ATOM   8092 0C31 POPEz 153     102.434 125.470  56.662  1.00  0.00           C
ATOM   8095 1C31 POPEz 153     103.343 126.169  55.642  1.00  0.00           C
ATOM   8098 2C31 POPEz 153     102.553 127.148  54.752  1.00  0.00           C
ATOM   8101 3C31 POPEz 153     101.344 126.488  54.092  1.00  0.00           C
ATOM   8104 4C31 POPEz 153     100.584 127.398  53.132  1.00  0.00           C
ATOM   8107 5C31 POPEz 153      99.523 126.600  52.372  1.00  0.00           C
ATOM   8110 6C31 POPEz 153      98.933 127.338  51.182  1.00  0.00           C
ATOM   8114  NH3 POPE0 154     115.034  67.008  37.932  1.00  0.00           N
ATOM   8118  C12 POPE0 154     115.484  68.379  37.492  1.00  0.00           C
ATOM   8121  C11 POPE0 154     116.573  68.949  38.412  1.00  0.00           C
ATOM   8124  P   POPE0 154     117.214  71.489  38.772  1.00  0.00           P
ATOM   8125  O13 POPE0 154     118.653  71.508  39.112  1.00  0.00           O
ATOM   8126  O14 POPE0 154     116.703  72.659  38.042  1.00  0.00           O
ATOM   8127  O11 POPE0 154     116.324  71.188  40.042  1.00  0.00           O
ATOM   8128  O12 POPE0 154     117.004  70.199  37.882  1.00  0.00           O
ATOM   8129  C1  POPE0 154     116.864  71.319  41.362  1.00  0.00           C
ATOM   8132  C2  POPE0 154     115.743  71.148  42.432  1.00  0.00           C
ATOM   8134  O21 POPE0 154     116.284  70.809  43.722  1.00  0.00           O
ATOM   8135  C21 POPE0 154     116.254  71.829  44.562  1.00  0.00           C
ATOM   8136  O22 POPE0 154     116.263  73.009  44.242  1.00  0.00           O
ATOM   8137  C22 POPE0 154     116.044  71.349  45.992  1.00  0.00           C
ATOM   8140  C3  POPE0 154     114.724  70.049  42.032  1.00  0.00           C
ATOM   8143  O31 POPE0 154     113.894  69.609  43.122  1.00  0.00           O
ATOM   8144  C31 POPE0 154     112.944  70.428  43.542  1.00  0.00           C
ATOM   8145  O32 POPE0 154     112.734  71.559  43.132  1.00  0.00           O
ATOM   8146  C32 POPE0 154     112.154  69.679  44.642  1.00  0.00           C
ATOM   8149  C23 POPE0 154     115.404  72.468  46.832  1.00  0.00           C
ATOM   8152  C24 POPE0 154     115.123  72.049  48.282  1.00  0.00           C
ATOM   8155  C25 POPE0 154     114.304  73.100  49.042  1.00  0.00           C
ATOM   8158  C26 POPE0 154     114.034  72.648  50.482  1.00  0.00           C
ATOM   8161  C27 POPE0 154     113.114  73.609  51.252  1.00  0.00           C
ATOM   8164  C28 POPE0 154     112.994  73.229  52.742  1.00  0.00           C
ATOM   8167  C29 POPE0 154     112.233  74.259  53.522  1.00  0.00           C
ATOM   8169 0C21 POPE0 154     112.483  74.659  54.792  1.00  0.00           C
ATOM   8171 1C21 POPE0 154     113.564  74.129  55.692  1.00  0.00           C
ATOM   8174 2C21 POPE0 154     113.093  73.029  56.672  1.00  0.00           C
ATOM   8177 3C21 POPE0 154     112.214  73.530  57.832  1.00  0.00           C
ATOM   8180 4C21 POPE0 154     110.703  73.549  57.542  1.00  0.00           C
ATOM   8183 5C21 POPE0 154     110.094  72.139  57.412  1.00  0.00           C
ATOM   8186 6C21 POPE0 154     108.574  72.168  57.202  1.00  0.00           C
ATOM   8189 7C21 POPE0 154     107.984  70.769  57.042  1.00  0.00           C
ATOM   8192 8C21 POPE0 154     106.464  70.780  56.922  1.00  0.00           C
ATOM   8196  C33 POPE0 154     111.683  70.529  45.852  1.00  0.00           C
ATOM   8199  C34 POPE0 154     111.443  69.639  47.082  1.00  0.00           C
ATOM   8202  C35 POPE0 154     110.913  70.398  48.312  1.00  0.00           C
ATOM   8205  C36 POPE0 154     110.864  69.539  49.592  1.00  0.00           C
ATOM   8208  C37 POPE0 154     110.624  70.389  50.842  1.00  0.00           C
ATOM   8211  C38 POPE0 154     110.834  69.659  52.182  1.00  0.00           C
ATOM   8214  C39 POPE0 154     109.654  68.779  52.632  1.00  0.00           C
ATOM   8217 0C31 POPE0 154     109.784  68.359  54.102  1.00  0.00           C
ATOM   8220 1C31 POPE0 154     108.593  67.529  54.602  1.00  0.00           C
ATOM   8223 2C31 POPE0 154     108.754  67.039  56.052  1.00  0.00           C
ATOM   8226 3C31 POPE0 154     107.674  66.039  56.502  1.00  0.00           C
ATOM   8229 4C31 POPE0 154     107.793  64.668  55.812  1.00  0.00           C
ATOM   8232 5C31 POPE0 154     106.784  63.639  56.332  1.00  0.00           C
ATOM   8235 6C31 POPE0 154     106.843  62.308  55.582  1.00  0.00           C
ATOM   8239  NH3 POPE1 155      85.134 130.585  27.692  1.00  0.00           N
ATOM   8243  C12 POPE1 155      84.814 130.105  26.302  1.00  0.00           C
ATOM   8246  C11 POPE1 155      84.964 128.576  26.222  1.00  0.00           C
ATOM   8249  P   POPE1 155      83.364 127.099  24.692  1.00  0.00           P
ATOM   8250  O13 POPE1 155      82.184 127.958  24.462  1.00  0.00           O
ATOM   8251  O14 POPE1 155      83.774 126.148  23.632  1.00  0.00           O
ATOM   8252  O11 POPE1 155      83.194 126.339  26.072  1.00  0.00           O
ATOM   8253  O12 POPE1 155      84.574 128.089  24.952  1.00  0.00           O
ATOM   8254  C1  POPE1 155      83.754 125.029  26.262  1.00  0.00           C
ATOM   8257  C2  POPE1 155      84.024 124.729  27.762  1.00  0.00           C
ATOM   8259  O21 POPE1 155      82.924 123.998  28.352  1.00  0.00           O
ATOM   8260  C21 POPE1 155      83.283 123.129  29.292  1.00  0.00           C
ATOM   8261  O22 POPE1 155      84.424 122.910  29.652  1.00  0.00           O
ATOM   8262  C22 POPE1 155      82.074 122.359  29.812  1.00  0.00           C
ATOM   8265  C3  POPE1 155      84.304 126.020  28.562  1.00  0.00           C
ATOM   8268  O31 POPE1 155      84.504 125.740  29.952  1.00  0.00           O
ATOM   8269  C31 POPE1 155      84.463 126.818  30.712  1.00  0.00           C
ATOM   8270  O32 POPE1 155      84.414 127.979  30.332  1.00  0.00           O
ATOM   8271  C32 POPE1 155      84.544 126.390  32.162  1.00  0.00           C
ATOM   8274  C23 POPE1 155      82.104 122.159  31.352  1.00  0.00           C
ATOM   8277  C24 POPE1 155      82.984 120.979  31.802  1.00  0.00           C
ATOM   8280  C25 POPE1 155      83.353 121.039  33.292  1.00  0.00           C
ATOM   8283  C26 POPE1 155      84.104 119.789  33.792  1.00  0.00           C
ATOM   8286  C27 POPE1 155      84.343 119.809  35.302  1.00  0.00           C
ATOM   8289  C28 POPE1 155      85.214 118.639  35.802  1.00  0.00           C
ATOM   8292  C29 POPE1 155      84.493 117.319  35.892  1.00  0.00           C
ATOM   8294 0C21 POPE1 155      84.913 116.259  36.612  1.00  0.00           C
ATOM   8296 1C21 POPE1 155      86.214 116.209  37.382  1.00  0.00           C
ATOM   8299 2C21 POPE1 155      87.324 115.849  36.392  1.00  0.00           C
ATOM   8302 3C21 POPE1 155      88.733 115.729  36.982  1.00  0.00           C
ATOM   8305 4C21 POPE1 155      89.663 115.189  35.892  1.00  0.00           C
ATOM   8308 5C21 POPE1 155      91.144 115.189  36.252  1.00  0.00           C
ATOM   8311 6C21 POPE1 155      91.974 114.579  35.112  1.00  0.00           C
ATOM   8314 7C21 POPE1 155      93.464 114.589  35.412  1.00  0.00           C
ATOM   8317 8C21 POPE1 155      94.304 113.858  34.372  1.00  0.00           C
ATOM   8321  C33 POPE1 155      83.243 125.709  32.662  1.00  0.00           C
ATOM   8324  C34 POPE1 155      82.624 126.508  33.812  1.00  0.00           C
ATOM   8327  C35 POPE1 155      81.354 125.890  34.422  1.00  0.00           C
ATOM   8330  C36 POPE1 155      80.054 126.530  33.922  1.00  0.00           C
ATOM   8333  C37 POPE1 155      78.824 126.049  34.712  1.00  0.00           C
ATOM   8336  C38 POPE1 155      77.523 126.779  34.352  1.00  0.00           C
ATOM   8339  C39 POPE1 155      76.314 126.259  35.142  1.00  0.00           C
ATOM   8342 0C31 POPE1 155      75.034 127.068  34.892  1.00  0.00           C
ATOM   8345 1C31 POPE1 155      73.924 126.628  35.862  1.00  0.00           C
ATOM   8348 2C31 POPE1 155      72.773 127.640  35.982  1.00  0.00           C
ATOM   8351 3C31 POPE1 155      71.744 127.270  37.062  1.00  0.00           C
ATOM   8354 4C31 POPE1 155      72.284 127.280  38.502  1.00  0.00           C
ATOM   8357 5C31 POPE1 155      71.184 126.959  39.512  1.00  0.00           C
ATOM   8360 6C31 POPE1 155      71.714 126.739  40.932  1.00  0.00           C
ATOM   8364  NH3 POPE2 156      85.043 110.839  73.472  1.00  0.00           N
ATOM   8368  C12 POPE2 156      83.854 110.499  74.322  1.00  0.00           C
ATOM   8371  C11 POPE2 156      84.054 109.199  75.092  1.00  0.00           C
ATOM   8374  P   POPE2 156      81.543 108.419  75.232  1.00  0.00           P
ATOM   8375  O13 POPE2 156      81.234 107.099  75.812  1.00  0.00           O
ATOM   8376  O14 POPE2 156      80.524 109.490  75.332  1.00  0.00           O
ATOM   8377  O11 POPE2 156      81.944 108.240  73.712  1.00  0.00           O
ATOM   8378  O12 POPE2 156      82.894 108.939  75.862  1.00  0.00           O
ATOM   8379  C1  POPE2 156      81.624 107.068  72.972  1.00  0.00           C
ATOM   8382  C2  POPE2 156      82.443 107.029  71.652  1.00  0.00           C
ATOM   8384  O21 POPE2 156      83.243 105.839  71.492  1.00  0.00           O
ATOM   8385  C21 POPE2 156      82.554 104.809  70.992  1.00  0.00           C
ATOM   8386  O22 POPE2 156      81.354 104.630  71.152  1.00  0.00           O
ATOM   8387  C22 POPE2 156      83.394 103.918  70.072  1.00  0.00           C
ATOM   8390  C3  POPE2 156      83.353 108.279  71.492  1.00  0.00           C
ATOM   8393  O31 POPE2 156      83.903 108.299  70.162  1.00  0.00           O
ATOM   8394  C31 POPE2 156      85.083 108.868  70.052  1.00  0.00           C
ATOM   8395  O32 POPE2 156      85.614 109.589  70.882  1.00  0.00           O
ATOM   8396  C32 POPE2 156      85.703 108.368  68.732  1.00  0.00           C
ATOM   8399  C23 POPE2 156      84.514 104.649  69.282  1.00  0.00           C
ATOM   8402  C24 POPE2 156      84.913 103.918  67.982  1.00  0.00           C
ATOM   8405  C25 POPE2 156      83.964 104.169  66.802  1.00  0.00           C
ATOM   8408  C26 POPE2 156      84.544 103.679  65.462  1.00  0.00           C
ATOM   8411  C27 POPE2 156      83.544 103.809  64.302  1.00  0.00           C
ATOM   8414  C28 POPE2 156      84.113 103.329  62.942  1.00  0.00           C
ATOM   8417  C29 POPE2 156      83.184 103.669  61.802  1.00  0.00           C
ATOM   8419 0C21 POPE2 156      82.054 103.008  61.472  1.00  0.00           C
ATOM   8421 1C21 POPE2 156      81.514 101.769  62.152  1.00  0.00           C
ATOM   8424 2C21 POPE2 156      81.354 100.589  61.172  1.00  0.00           C
ATOM   8427 3C21 POPE2 156      80.183 100.759  60.192  1.00  0.00           C
ATOM   8430 4C21 POPE2 156      79.894  99.490  59.372  1.00  0.00           C
ATOM   8433 5C21 POPE2 156      80.953  99.220  58.292  1.00  0.00           C
ATOM   8436 6C21 POPE2 156      80.794  97.840  57.642  1.00  0.00           C
ATOM   8439 7C21 POPE2 156      81.914  97.529  56.642  1.00  0.00           C
ATOM   8442 8C21 POPE2 156      81.874  96.088  56.132  1.00  0.00           C
ATOM   8446  C33 POPE2 156      86.724 109.319  68.062  1.00  0.00           C
ATOM   8449  C34 POPE2 156      87.254 108.688  66.762  1.00  0.00           C
ATOM   8452  C35 POPE2 156      87.714 109.729  65.722  1.00  0.00           C
ATOM   8455  C36 POPE2 156      87.683 109.199  64.272  1.00  0.00           C
ATOM   8458  C37 POPE2 156      87.793 110.318  63.232  1.00  0.00           C
ATOM   8461  C38 POPE2 156      87.294 109.938  61.822  1.00  0.00           C
ATOM   8464  C39 POPE2 156      88.103 108.829  61.132  1.00  0.00           C
ATOM   8467 0C31 POPE2 156      87.704 108.639  59.662  1.00  0.00           C
ATOM   8470 1C31 POPE2 156      88.364 107.398  59.032  1.00  0.00           C
ATOM   8473 2C31 POPE2 156      88.873 107.608  57.592  1.00  0.00           C
ATOM   8476 3C31 POPE2 156      90.104 108.530  57.512  1.00  0.00           C
ATOM   8479 4C31 POPE2 156      90.824 108.438  56.162  1.00  0.00           C
ATOM   8482 5C31 POPE2 156      92.144 109.220  56.122  1.00  0.00           C
ATOM   8485 6C31 POPE2 156      92.924 109.020  54.822  1.00  0.00           C
ATOM   8489  NH3 POPE3 157      53.824  45.139  76.422  1.00  0.00           N
ATOM   8493  C12 POPE3 157      55.114  45.338  75.692  1.00  0.00           C
ATOM   8496  C11 POPE3 157      55.814  46.609  76.142  1.00  0.00           C
ATOM   8499  P   POPE3 157      58.034  47.889  75.682  1.00  0.00           P
ATOM   8500  O13 POPE3 157      58.464  47.908  77.092  1.00  0.00           O
ATOM   8501  O14 POPE3 157      59.104  47.758  74.672  1.00  0.00           O
ATOM   8502  O11 POPE3 157      57.144  49.148  75.342  1.00  0.00           O
ATOM   8503  O12 POPE3 157      57.054  46.669  75.462  1.00  0.00           O
ATOM   8504  C1  POPE3 157      56.234  49.209  74.242  1.00  0.00           C
ATOM   8507  C2  POPE3 157      56.764  50.098  73.092  1.00  0.00           C
ATOM   8509  O21 POPE3 157      57.234  49.229  72.032  1.00  0.00           O
ATOM   8510  C21 POPE3 157      57.203  49.599  70.742  1.00  0.00           C
ATOM   8511  O22 POPE3 157      57.844  49.018  69.882  1.00  0.00           O
ATOM   8512  C22 POPE3 157      56.254  50.758  70.422  1.00  0.00           C
ATOM   8515  C3  POPE3 157      57.874  51.100  73.552  1.00  0.00           C
ATOM   8518  O31 POPE3 157      58.394  51.809  72.412  1.00  0.00           O
ATOM   8519  C31 POPE3 157      59.714  51.908  72.362  1.00  0.00           C
ATOM   8520  O32 POPE3 157      60.454  52.168  73.282  1.00  0.00           O
ATOM   8521  C32 POPE3 157      60.114  51.398  70.982  1.00  0.00           C
ATOM   8524  C23 POPE3 157      56.124  51.110  68.922  1.00  0.00           C
ATOM   8527  C24 POPE3 157      55.254  52.369  68.762  1.00  0.00           C
ATOM   8530  C25 POPE3 157      54.944  52.729  67.302  1.00  0.00           C
ATOM   8533  C26 POPE3 157      54.534  54.198  67.122  1.00  0.00           C
ATOM   8536  C27 POPE3 157      54.734  54.639  65.662  1.00  0.00           C
ATOM   8539  C28 POPE3 157      54.544  56.148  65.452  1.00  0.00           C
ATOM   8542  C29 POPE3 157      53.104  56.558  65.352  1.00  0.00           C
ATOM   8544 0C21 POPE3 157      52.384  56.529  64.212  1.00  0.00           C
ATOM   8546 1C21 POPE3 157      52.863  56.068  62.852  1.00  0.00           C
ATOM   8549 2C21 POPE3 157      52.234  56.889  61.712  1.00  0.00           C
ATOM   8552 3C21 POPE3 157      52.424  56.269  60.312  1.00  0.00           C
ATOM   8555 4C21 POPE3 157      51.974  54.799  60.252  1.00  0.00           C
ATOM   8558 5C21 POPE3 157      51.543  54.299  58.862  1.00  0.00           C
ATOM   8561 6C21 POPE3 157      51.203  52.808  58.922  1.00  0.00           C
ATOM   8564 7C21 POPE3 157      50.674  52.238  57.612  1.00  0.00           C
ATOM   8567 8C21 POPE3 157      50.714  50.709  57.572  1.00  0.00           C
ATOM   8571  C33 POPE3 157      61.504  51.809  70.482  1.00  0.00           C
ATOM   8574  C34 POPE3 157      61.624  51.389  69.012  1.00  0.00           C
ATOM   8577  C35 POPE3 157      62.984  51.648  68.372  1.00  0.00           C
ATOM   8580  C36 POPE3 157      63.304  53.139  68.212  1.00  0.00           C
ATOM   8583  C37 POPE3 157      64.233  53.389  67.022  1.00  0.00           C
ATOM   8586  C38 POPE3 157      64.703  54.839  66.902  1.00  0.00           C
ATOM   8589  C39 POPE3 157      65.584  55.089  65.662  1.00  0.00           C
ATOM   8592 0C31 POPE3 157      66.974  54.438  65.692  1.00  0.00           C
ATOM   8595 1C31 POPE3 157      67.854  54.930  64.542  1.00  0.00           C
ATOM   8598 2C31 POPE3 157      69.023  54.000  64.182  1.00  0.00           C
ATOM   8601 3C31 POPE3 157      69.903  53.628  65.382  1.00  0.00           C
ATOM   8604 4C31 POPE3 157      71.203  52.939  64.952  1.00  0.00           C
ATOM   8607 5C31 POPE3 157      72.034  52.448  66.142  1.00  0.00           C
ATOM   8610 6C31 POPE3 157      73.164  51.500  65.722  1.00  0.00           C
ATOM   8614  NH3 POPE4 158      97.683 121.059  74.492  1.00  0.00           N
ATOM   8618  C12 POPE4 158      96.613 121.889  75.122  1.00  0.00           C
ATOM   8621  C11 POPE4 158      96.244 123.100  74.242  1.00  0.00           C
ATOM   8624  P   POPE4 158      94.564 125.089  74.052  1.00  0.00           P
ATOM   8625  O13 POPE4 158      93.194 125.359  74.542  1.00  0.00           O
ATOM   8626  O14 POPE4 158      95.484 126.238  73.932  1.00  0.00           O
ATOM   8627  O11 POPE4 158      94.384 124.418  72.642  1.00  0.00           O
ATOM   8628  O12 POPE4 158      95.254 123.918  74.902  1.00  0.00           O
ATOM   8629  C1  POPE4 158      94.974 124.898  71.432  1.00  0.00           C
ATOM   8632  C2  POPE4 158      93.873 125.258  70.422  1.00  0.00           C
ATOM   8634  O21 POPE4 158      94.483 125.210  69.112  1.00  0.00           O
ATOM   8635  C21 POPE4 158      93.864 124.439  68.222  1.00  0.00           C
ATOM   8636  O22 POPE4 158      92.784 123.909  68.392  1.00  0.00           O
ATOM   8637  C22 POPE4 158      94.744 124.239  66.992  1.00  0.00           C
ATOM   8640  C3  POPE4 158      93.233 126.638  70.742  1.00  0.00           C
ATOM   8643  O31 POPE4 158      92.303 127.038  69.722  1.00  0.00           O
ATOM   8644  C31 POPE4 158      91.364 127.898  70.092  1.00  0.00           C
ATOM   8645  O32 POPE4 158      91.064 128.160  71.252  1.00  0.00           O
ATOM   8646  C32 POPE4 158      90.733 128.479  68.822  1.00  0.00           C
ATOM   8649  C23 POPE4 158      93.914 123.759  65.782  1.00  0.00           C
ATOM   8652  C24 POPE4 158      94.784 123.409  64.562  1.00  0.00           C
ATOM   8655  C25 POPE4 158      94.124 123.809  63.232  1.00  0.00           C
ATOM   8658  C26 POPE4 158      94.994 123.499  62.012  1.00  0.00           C
ATOM   8661  C27 POPE4 158      94.264 123.609  60.662  1.00  0.00           C
ATOM   8664  C28 POPE4 158      93.593 122.299  60.192  1.00  0.00           C
ATOM   8667  C29 POPE4 158      92.443 121.889  61.072  1.00  0.00           C
ATOM   8669 0C21 POPE4 158      91.123 121.959  60.792  1.00  0.00           C
ATOM   8671 1C21 POPE4 158      90.524 122.488  59.512  1.00  0.00           C
ATOM   8674 2C21 POPE4 158      90.263 121.409  58.442  1.00  0.00           C
ATOM   8677 3C21 POPE4 158      89.183 120.388  58.842  1.00  0.00           C
ATOM   8680 4C21 POPE4 158      88.553 119.679  57.622  1.00  0.00           C
ATOM   8683 5C21 POPE4 158      89.533 118.788  56.842  1.00  0.00           C
ATOM   8686 6C21 POPE4 158      88.943 118.299  55.512  1.00  0.00           C
ATOM   8689 7C21 POPE4 158      89.724 117.118  54.912  1.00  0.00           C
ATOM   8692 8C21 POPE4 158      89.213 116.539  53.582  1.00  0.00           C
ATOM   8696  C33 POPE4 158      89.843 129.727  69.032  1.00  0.00           C
ATOM   8699  C34 POPE4 158      89.453 130.376  67.692  1.00  0.00           C
ATOM   8702  C35 POPE4 158      88.353 129.615  66.932  1.00  0.00           C
ATOM   8705  C36 POPE4 158      88.394 129.835  65.412  1.00  0.00           C
ATOM   8708  C37 POPE4 158      87.284 129.055  64.692  1.00  0.00           C
ATOM   8711  C38 POPE4 158      87.644 128.695  63.242  1.00  0.00           C
ATOM   8714  C39 POPE4 158      87.413 129.816  62.222  1.00  0.00           C
ATOM   8717 0C31 POPE4 158      87.994 129.447  60.842  1.00  0.00           C
ATOM   8720 1C31 POPE4 158      87.833 130.566  59.802  1.00  0.00           C
ATOM   8723 2C31 POPE4 158      88.693 130.316  58.562  1.00  0.00           C
ATOM   8726 3C31 POPE4 158      88.383 131.305  57.432  1.00  0.00           C
ATOM   8729 4C31 POPE4 158      89.614 131.757  56.622  1.00  0.00           C
ATOM   8732 5C31 POPE4 158      90.554 130.626  56.162  1.00  0.00           C
ATOM   8735 6C31 POPE4 158      89.894 129.475  55.402  1.00  0.00           C
ATOM   8739  NH3 POPE5 159     126.703  86.030  76.722  1.00  0.00           N
ATOM   8743  C12 POPE5 159     126.284  87.258  77.492  1.00  0.00           C
ATOM   8746  C11 POPE5 159     126.454  88.520  76.622  1.00  0.00           C
ATOM   8749  P   POPE5 159     124.353  88.469  75.082  1.00  0.00           P
ATOM   8750  O13 POPE5 159     124.724  89.169  73.842  1.00  0.00           O
ATOM   8751  O14 POPE5 159     124.544  87.000  75.122  1.00  0.00           O
ATOM   8752  O11 POPE5 159     122.874  88.819  75.492  1.00  0.00           O
ATOM   8753  O12 POPE5 159     125.174  89.068  76.292  1.00  0.00           O
ATOM   8754  C1  POPE5 159     121.794  88.648  74.582  1.00  0.00           C
ATOM   8757  C2  POPE5 159     120.794  87.599  75.142  1.00  0.00           C
ATOM   8759  O21 POPE5 159     120.724  86.409  74.322  1.00  0.00           O
ATOM   8760  C21 POPE5 159     120.123  86.439  73.132  1.00  0.00           C
ATOM   8761  O22 POPE5 159     119.533  87.389  72.662  1.00  0.00           O
ATOM   8762  C22 POPE5 159     120.304  85.029  72.512  1.00  0.00           C
ATOM   8765  C3  POPE5 159     119.424  88.250  75.512  1.00  0.00           C
ATOM   8768  O31 POPE5 159     118.674  87.459  76.462  1.00  0.00           O
ATOM   8769  C31 POPE5 159     117.474  86.889  76.192  1.00  0.00           C
ATOM   8770  O32 POPE5 159     116.993  85.999  76.872  1.00  0.00           O
ATOM   8771  C32 POPE5 159     116.683  87.549  75.092  1.00  0.00           C
ATOM   8774  C23 POPE5 159     119.714  84.758  71.102  1.00  0.00           C
ATOM   8777  C24 POPE5 159     120.104  83.339  70.622  1.00  0.00           C
ATOM   8780  C25 POPE5 159     119.784  83.100  69.142  1.00  0.00           C
ATOM   8783  C26 POPE5 159     120.624  81.979  68.502  1.00  0.00           C
ATOM   8786  C27 POPE5 159     120.374  81.869  66.982  1.00  0.00           C
ATOM   8789  C28 POPE5 159     121.513  81.199  66.192  1.00  0.00           C
ATOM   8792  C29 POPE5 159     121.664  79.719  66.422  1.00  0.00           C
ATOM   8794 0C21 POPE5 159     121.963  78.790  65.492  1.00  0.00           C
ATOM   8796 1C21 POPE5 159     122.214  79.008  64.022  1.00  0.00           C
ATOM   8799 2C21 POPE5 159     123.724  79.070  63.702  1.00  0.00           C
ATOM   8802 3C21 POPE5 159     124.024  79.279  62.212  1.00  0.00           C
ATOM   8805 4C21 POPE5 159     125.484  79.688  61.952  1.00  0.00           C
ATOM   8808 5C21 POPE5 159     125.873  79.799  60.472  1.00  0.00           C
ATOM   8811 6C21 POPE5 159     124.924  80.648  59.612  1.00  0.00           C
ATOM   8814 7C21 POPE5 159     125.414  80.808  58.162  1.00  0.00           C
ATOM   8817 8C21 POPE5 159     124.374  81.460  57.252  1.00  0.00           C
ATOM   8821  C33 POPE5 159     116.284  88.960  75.552  1.00  0.00           C
ATOM   8824  C34 POPE5 159     116.244  89.919  74.372  1.00  0.00           C
ATOM   8827  C35 POPE5 159     115.223  89.529  73.322  1.00  0.00           C
ATOM   8830  C36 POPE5 159     115.333  90.499  72.162  1.00  0.00           C
ATOM   8833  C37 POPE5 159     114.554  90.029  70.942  1.00  0.00           C
ATOM   8836  C38 POPE5 159     114.703  91.020  69.802  1.00  0.00           C
ATOM   8839  C39 POPE5 159     114.264  90.410  68.482  1.00  0.00           C
ATOM   8842 0C31 POPE5 159     114.154  91.449  67.372  1.00  0.00           C
ATOM   8845 1C31 POPE5 159     113.203  90.958  66.272  1.00  0.00           C
ATOM   8848 2C31 POPE5 159     113.373  91.788  65.002  1.00  0.00           C
ATOM   8851 3C31 POPE5 159     112.394  91.399  63.892  1.00  0.00           C
ATOM   8854 4C31 POPE5 159     112.894  90.258  62.992  1.00  0.00           C
ATOM   8857 5C31 POPE5 159     112.014  90.089  61.742  1.00  0.00           C
ATOM   8860 6C31 POPE5 159     112.524  89.030  60.772  1.00  0.00           C
ATOM   8864  NH3 POPE6 160     103.663  43.029  35.182  1.00  0.00           N
ATOM   8868  C12 POPE6 160     104.854  42.168  34.932  1.00  0.00           C
ATOM   8871  C11 POPE6 160     104.414  40.718  34.852  1.00  0.00           C
ATOM   8874  P   POPE6 160     102.924  39.559  33.082  1.00  0.00           P
ATOM   8875  O13 POPE6 160     103.134  40.148  31.752  1.00  0.00           O
ATOM   8876  O14 POPE6 160     103.714  38.349  33.422  1.00  0.00           O
ATOM   8877  O11 POPE6 160     101.384  39.218  33.242  1.00  0.00           O
ATOM   8878  O12 POPE6 160     103.164  40.648  34.182  1.00  0.00           O
ATOM   8879  C1  POPE6 160     100.463  40.128  33.862  1.00  0.00           C
ATOM   8882  C2  POPE6 160     100.123  39.808  35.352  1.00  0.00           C
ATOM   8884  O21 POPE6 160     100.414  40.979  36.152  1.00  0.00           O
ATOM   8885  C21 POPE6 160      99.873  40.938  37.372  1.00  0.00           C
ATOM   8886  O22 POPE6 160      99.213  40.028  37.832  1.00  0.00           O
ATOM   8887  C22 POPE6 160     100.144  42.248  38.122  1.00  0.00           C
ATOM   8890  C3  POPE6 160     100.754  38.468  35.882  1.00  0.00           C
ATOM   8893  O31 POPE6 160     101.703  38.639  36.962  1.00  0.00           O
ATOM   8894  C31 POPE6 160     102.224  37.468  37.362  1.00  0.00           C
ATOM   8895  O32 POPE6 160     101.974  36.389  36.842  1.00  0.00           O
ATOM   8896  C32 POPE6 160     103.154  37.709  38.542  1.00  0.00           C
ATOM   8899  C23 POPE6 160      99.474  42.248  39.512  1.00  0.00           C
ATOM   8902  C24 POPE6 160      99.564  43.600  40.252  1.00  0.00           C
ATOM   8905  C25 POPE6 160      98.873  43.488  41.612  1.00  0.00           C
ATOM   8908  C26 POPE6 160      98.774  44.790  42.422  1.00  0.00           C
ATOM   8911  C27 POPE6 160      97.933  44.538  43.692  1.00  0.00           C
ATOM   8914  C28 POPE6 160      97.804  45.718  44.672  1.00  0.00           C
ATOM   8917  C29 POPE6 160      98.833  45.648  45.772  1.00  0.00           C
ATOM   8919 0C21 POPE6 160      99.474  46.689  46.322  1.00  0.00           C
ATOM   8921 1C21 POPE6 160      99.224  48.139  45.982  1.00  0.00           C
ATOM   8924 2C21 POPE6 160      99.514  49.069  47.172  1.00  0.00           C
ATOM   8927 3C21 POPE6 160     101.013  49.299  47.392  1.00  0.00           C
ATOM   8930 4C21 POPE6 160     101.464  49.218  48.862  1.00  0.00           C
ATOM   8933 5C21 POPE6 160     101.324  50.529  49.652  1.00  0.00           C
ATOM   8936 6C21 POPE6 160      99.864  50.949  49.892  1.00  0.00           C
ATOM   8939 7C21 POPE6 160      99.754  52.238  50.712  1.00  0.00           C
ATOM   8942 8C21 POPE6 160      98.304  52.668  50.922  1.00  0.00           C
ATOM   8946  C33 POPE6 160     103.873  36.398  38.942  1.00  0.00           C
ATOM   8949  C34 POPE6 160     105.234  36.619  39.612  1.00  0.00           C
ATOM   8952  C35 POPE6 160     105.164  37.369  40.942  1.00  0.00           C
ATOM   8955  C36 POPE6 160     104.564  36.529  42.082  1.00  0.00           C
ATOM   8958  C37 POPE6 160     104.614  37.288  43.412  1.00  0.00           C
ATOM   8961  C38 POPE6 160     104.483  36.378  44.642  1.00  0.00           C
ATOM   8964  C39 POPE6 160     104.733  37.099  45.972  1.00  0.00           C
ATOM   8967 0C31 POPE6 160     106.064  37.878  45.982  1.00  0.00           C
ATOM   8970 1C31 POPE6 160     106.473  38.319  47.392  1.00  0.00           C
ATOM   8973 2C31 POPE6 160     107.744  39.169  47.382  1.00  0.00           C
ATOM   8976 3C31 POPE6 160     108.044  39.808  48.742  1.00  0.00           C
ATOM   8979 4C31 POPE6 160     107.254  41.110  48.942  1.00  0.00           C
ATOM   8982 5C31 POPE6 160     107.314  41.658  50.372  1.00  0.00           C
ATOM   8985 6C31 POPE6 160     106.484  42.939  50.552  1.00  0.00           C
ATOM   8989  NH3 POPE7 161      55.564 125.189  72.752  1.00  0.00           N
ATOM   8993  C12 POPE7 161      55.614 124.838  71.282  1.00  0.00           C
ATOM   8996  C11 POPE7 161      56.273 123.479  71.032  1.00  0.00           C
ATOM   8999  P   POPE7 161      55.274 121.249  71.962  1.00  0.00           P
ATOM   9000  O13 POPE7 161      55.884 121.628  73.262  1.00  0.00           O
ATOM   9001  O14 POPE7 161      53.874 120.759  71.982  1.00  0.00           O
ATOM   9002  O11 POPE7 161      56.104 120.128  71.222  1.00  0.00           O
ATOM   9003  O12 POPE7 161      55.284 122.468  70.992  1.00  0.00           O
ATOM   9004  C1  POPE7 161      56.714 120.210  69.932  1.00  0.00           C
ATOM   9007  C2  POPE7 161      55.984 119.389  68.842  1.00  0.00           C
ATOM   9009  O21 POPE7 161      56.954 119.008  67.842  1.00  0.00           O
ATOM   9010  C21 POPE7 161      56.834 117.780  67.342  1.00  0.00           C
ATOM   9011  O22 POPE7 161      55.984 116.968  67.662  1.00  0.00           O
ATOM   9012  C22 POPE7 161      57.884 117.579  66.242  1.00  0.00           C
ATOM   9015  C3  POPE7 161      54.814 120.189  68.202  1.00  0.00           C
ATOM   9018  O31 POPE7 161      53.703 119.339  67.892  1.00  0.00           O
ATOM   9019  C31 POPE7 161      53.453 118.788  66.702  1.00  0.00           C
ATOM   9020  O32 POPE7 161      52.584 117.949  66.532  1.00  0.00           O
ATOM   9021  C32 POPE7 161      54.304 119.360  65.562  1.00  0.00           C
ATOM   9024  C23 POPE7 161      57.394 116.628  65.122  1.00  0.00           C
ATOM   9027  C24 POPE7 161      58.504 116.309  64.112  1.00  0.00           C
ATOM   9030  C25 POPE7 161      57.964 115.639  62.842  1.00  0.00           C
ATOM   9033  C26 POPE7 161      59.034 115.549  61.742  1.00  0.00           C
ATOM   9036  C27 POPE7 161      58.523 114.968  60.412  1.00  0.00           C
ATOM   9039  C28 POPE7 161      59.664 114.889  59.382  1.00  0.00           C
ATOM   9042  C29 POPE7 161      59.294 114.339  58.032  1.00  0.00           C
ATOM   9044 0C21 POPE7 161      59.964 114.579  56.882  1.00  0.00           C
ATOM   9046 1C21 POPE7 161      61.214 115.419  56.772  1.00  0.00           C
ATOM   9049 2C21 POPE7 161      62.344 114.799  55.922  1.00  0.00           C
ATOM   9052 3C21 POPE7 161      62.074 114.749  54.412  1.00  0.00           C
ATOM   9055 4C21 POPE7 161      63.314 115.009  53.522  1.00  0.00           C
ATOM   9058 5C21 POPE7 161      64.564 114.169  53.842  1.00  0.00           C
ATOM   9061 6C21 POPE7 161      64.443 112.668  53.542  1.00  0.00           C
ATOM   9064 7C21 POPE7 161      65.794 111.949  53.712  1.00  0.00           C
ATOM   9067 8C21 POPE7 161      65.784 110.458  53.362  1.00  0.00           C
ATOM   9071  C33 POPE7 161      54.104 118.530  64.282  1.00  0.00           C
ATOM   9074  C34 POPE7 161      54.734 119.179  63.062  1.00  0.00           C
ATOM   9077  C35 POPE7 161      54.544 118.339  61.792  1.00  0.00           C
ATOM   9080  C36 POPE7 161      55.144 119.049  60.582  1.00  0.00           C
ATOM   9083  C37 POPE7 161      55.134 118.199  59.302  1.00  0.00           C
ATOM   9086  C38 POPE7 161      55.724 118.979  58.112  1.00  0.00           C
ATOM   9089  C39 POPE7 161      56.064 118.089  56.912  1.00  0.00           C
ATOM   9092 0C31 POPE7 161      54.854 117.459  56.232  1.00  0.00           C
ATOM   9095 1C31 POPE7 161      55.264 116.579  55.042  1.00  0.00           C
ATOM   9098 2C31 POPE7 161      54.064 116.160  54.182  1.00  0.00           C
ATOM   9101 3C31 POPE7 161      54.474 115.410  52.902  1.00  0.00           C
ATOM   9104 4C31 POPE7 161      53.244 115.029  52.062  1.00  0.00           C
ATOM   9107 5C31 POPE7 161      53.474 115.118  50.552  1.00  0.00           C
ATOM   9110 6C31 POPE7 161      52.174 115.038  49.762  1.00  0.00           C
ATOM   9114  NH3 POPE8 162      92.504  16.939  34.602  1.00  0.00           N
ATOM   9118  C12 POPE8 162      93.604  17.098  33.582  1.00  0.00           C
ATOM   9121  C11 POPE8 162      93.814  18.578  33.222  1.00  0.00           C
ATOM   9124  P   POPE8 162      94.623  19.699  35.452  1.00  0.00           P
ATOM   9125  O13 POPE8 162      95.934  20.118  35.972  1.00  0.00           O
ATOM   9126  O14 POPE8 162      93.523  20.689  35.422  1.00  0.00           O
ATOM   9127  O11 POPE8 162      94.124  18.358  36.182  1.00  0.00           O
ATOM   9128  O12 POPE8 162      94.854  19.178  33.992  1.00  0.00           O
ATOM   9129  C1  POPE8 162      93.653  18.418  37.522  1.00  0.00           C
ATOM   9132  C2  POPE8 162      93.453  17.008  38.182  1.00  0.00           C
ATOM   9134  O21 POPE8 162      92.984  17.119  39.542  1.00  0.00           O
ATOM   9135  C21 POPE8 162      91.753  17.538  39.682  1.00  0.00           C
ATOM   9136  O22 POPE8 162      90.964  17.758  38.772  1.00  0.00           O
ATOM   9137  C22 POPE8 162      91.494  17.718  41.172  1.00  0.00           C
ATOM   9140  C3  POPE8 162      94.773  16.189  38.232  1.00  0.00           C
ATOM   9143  O31 POPE8 162      94.654  15.058  39.132  1.00  0.00           O
ATOM   9144  C31 POPE8 162      94.043  14.008  38.612  1.00  0.00           C
ATOM   9145  O32 POPE8 162      93.784  13.849  37.422  1.00  0.00           O
ATOM   9146  C32 POPE8 162      93.564  13.108  39.752  1.00  0.00           C
ATOM   9149  C23 POPE8 162      90.214  18.528  41.502  1.00  0.00           C
ATOM   9152  C24 POPE8 162      90.083  18.808  43.012  1.00  0.00           C
ATOM   9155  C25 POPE8 162      89.884  17.528  43.842  1.00  0.00           C
ATOM   9158  C26 POPE8 162      89.894  17.788  45.352  1.00  0.00           C
ATOM   9161  C27 POPE8 162      89.684  16.498  46.152  1.00  0.00           C
ATOM   9164  C28 POPE8 162      89.754  16.678  47.682  1.00  0.00           C
ATOM   9167  C29 POPE8 162      91.134  17.068  48.162  1.00  0.00           C
ATOM   9169 0C21 POPE8 162      91.424  17.588  49.372  1.00  0.00           C
ATOM   9171 1C21 POPE8 162      90.424  17.828  50.482  1.00  0.00           C
ATOM   9174 2C21 POPE8 162      90.293  16.558  51.342  1.00  0.00           C
ATOM   9177 3C21 POPE8 162      89.284  16.709  52.492  1.00  0.00           C
ATOM   9180 4C21 POPE8 162      88.474  15.418  52.712  1.00  0.00           C
ATOM   9183 5C21 POPE8 162      87.324  15.228  51.712  1.00  0.00           C
ATOM   9186 6C21 POPE8 162      86.244  16.308  51.882  1.00  0.00           C
ATOM   9189 7C21 POPE8 162      84.854  15.878  51.432  1.00  0.00           C
ATOM   9192 8C21 POPE8 162      83.814  16.918  51.842  1.00  0.00           C
ATOM   9196  C33 POPE8 162      94.434  11.858  40.032  1.00  0.00           C
ATOM   9199  C34 POPE8 162      93.914  11.108  41.272  1.00  0.00           C
ATOM   9202  C35 POPE8 162      94.834   9.958  41.722  1.00  0.00           C
ATOM   9205  C36 POPE8 162      94.514   9.468  43.152  1.00  0.00           C
ATOM   9208  C37 POPE8 162      95.634   8.578  43.722  1.00  0.00           C
ATOM   9211  C38 POPE8 162      95.664   8.518  45.252  1.00  0.00           C
ATOM   9214  C39 POPE8 162      94.773   7.428  45.882  1.00  0.00           C
ATOM   9217 0C31 POPE8 162      94.854   7.478  47.412  1.00  0.00           C
ATOM   9220 1C31 POPE8 162      94.343   6.208  48.102  1.00  0.00           C
ATOM   9223 2C31 POPE8 162      94.183   6.418  49.622  1.00  0.00           C
ATOM   9226 3C31 POPE8 162      93.864   5.128  50.382  1.00  0.00           C
ATOM   9229 4C31 POPE8 162      93.324   5.408  51.792  1.00  0.00           C
ATOM   9232 5C31 POPE8 162      93.294   4.168  52.682  1.00  0.00           C
ATOM   9235 6C31 POPE8 162      92.604   4.418  54.032  1.00  0.00           C
ATOM   9239  NH3 POPE9 163       8.764   4.898  74.202  1.00  0.00           N
ATOM   9243  C12 POPE9 163      10.204   4.618  74.552  1.00  0.00           C
ATOM   9246  C11 POPE9 163      10.404   3.198  75.152  1.00  0.00           C
ATOM   9249  P   POPE9 163       9.244   1.418  73.562  1.00  0.00           P
ATOM   9250  O13 POPE9 163       9.184   0.068  74.172  1.00  0.00           O
ATOM   9251  O14 POPE9 163       8.064   2.298  73.752  1.00  0.00           O
ATOM   9252  O11 POPE9 163       9.584   1.258  72.032  1.00  0.00           O
ATOM   9253  O12 POPE9 163      10.484   2.188  74.142  1.00  0.00           O
ATOM   9254  C1  POPE9 163      10.834   1.588  71.422  1.00  0.00           C
ATOM   9257  C2  POPE9 163      10.584   1.998  69.952  1.00  0.00           C
ATOM   9259  O21 POPE9 163      11.824   2.088  69.222  1.00  0.00           O
ATOM   9260  C21 POPE9 163      11.684   1.898  67.922  1.00  0.00           C
ATOM   9261  O22 POPE9 163      10.704   1.398  67.382  1.00  0.00           O
ATOM   9262  C22 POPE9 163      12.864   2.488  67.162  1.00  0.00           C
ATOM   9265  C3  POPE9 163       9.854   3.368  69.862  1.00  0.00           C
ATOM   9268  O31 POPE9 163       9.264   3.588  68.572  1.00  0.00           O
ATOM   9269  C31 POPE9 163       8.154   2.888  68.342  1.00  0.00           C
ATOM   9270  O32 POPE9 163       7.584   2.148  69.122  1.00  0.00           O
ATOM   9271  C32 POPE9 163       7.674   3.178  66.932  1.00  0.00           C
ATOM   9274  C23 POPE9 163      12.924   2.048  65.682  1.00  0.00           C
ATOM   9277  C24 POPE9 163      13.394   3.158  64.742  1.00  0.00           C
ATOM   9280  C25 POPE9 163      12.274   4.088  64.292  1.00  0.00           C
ATOM   9283  C26 POPE9 163      12.614   4.738  62.952  1.00  0.00           C
ATOM   9286  C27 POPE9 163      11.514   5.648  62.392  1.00  0.00           C
ATOM   9289  C28 POPE9 163      11.704   5.938  60.892  1.00  0.00           C
ATOM   9292  C29 POPE9 163      13.124   6.378  60.592  1.00  0.00           C
ATOM   9294 0C21 POPE9 163      13.514   7.468  59.932  1.00  0.00           C
ATOM   9296 1C21 POPE9 163      12.634   8.508  59.312  1.00  0.00           C
ATOM   9299 2C21 POPE9 163      13.284   9.109  58.052  1.00  0.00           C
ATOM   9302 3C21 POPE9 163      12.824  10.548  57.832  1.00  0.00           C
ATOM   9305 4C21 POPE9 163      13.424  11.208  56.582  1.00  0.00           C
ATOM   9308 5C21 POPE9 163      12.944  12.648  56.412  1.00  0.00           C
ATOM   9311 6C21 POPE9 163      13.344  13.238  55.062  1.00  0.00           C
ATOM   9314 7C21 POPE9 163      12.954  14.718  54.912  1.00  0.00           C
ATOM   9317 8C21 POPE9 163      12.984  15.279  53.482  1.00  0.00           C
ATOM   9321  C33 POPE9 163       6.664   4.348  66.912  1.00  0.00           C
ATOM   9324  C34 POPE9 163       6.584   5.048  65.552  1.00  0.00           C
ATOM   9327  C35 POPE9 163       6.784   4.118  64.352  1.00  0.00           C
ATOM   9330  C36 POPE9 163       6.714   4.898  63.042  1.00  0.00           C
ATOM   9333  C37 POPE9 163       6.994   4.008  61.832  1.00  0.00           C
ATOM   9336  C38 POPE9 163       7.034   4.818  60.542  1.00  0.00           C
ATOM   9339  C39 POPE9 163       7.064   3.938  59.292  1.00  0.00           C
ATOM   9342 0C31 POPE9 163       6.844   4.788  58.042  1.00  0.00           C
ATOM   9345 1C31 POPE9 163       6.874   3.968  56.742  1.00  0.00           C
ATOM   9348 2C31 POPE9 163       6.624   4.838  55.502  1.00  0.00           C
ATOM   9351 3C31 POPE9 163       7.614   6.008  55.332  1.00  0.00           C
ATOM   9354 4C31 POPE9 163       9.084   5.588  55.232  1.00  0.00           C
ATOM   9357 5C31 POPE9 163      10.014   6.798  55.032  1.00  0.00           C
ATOM   9360 6C31 POPE9 163      11.474   6.448  54.772  1.00  0.00           C
ATOM   9364  NH3 POPE  164      86.074  28.659  79.512  1.00  0.00           N
ATOM   9368  C12 POPE  164      85.514  27.299  79.182  1.00  0.00           C
ATOM   9371  C11 POPE  164      85.724  26.939  77.682  1.00  0.00           C
ATOM   9374  P   POPE  164      88.243  27.538  77.302  1.00  0.00           P
ATOM   9375  O13 POPE  164      88.793  28.819  76.832  1.00  0.00           O
ATOM   9376  O14 POPE  164      88.474  27.299  78.742  1.00  0.00           O
ATOM   9377  O11 POPE  164      88.733  26.358  76.382  1.00  0.00           O
ATOM   9378  O12 POPE  164      86.713  27.708  77.032  1.00  0.00           O
ATOM   9379  C1  POPE  164      87.953  25.628  75.432  1.00  0.00           C
ATOM   9382  C2  POPE  164      87.734  26.338  74.042  1.00  0.00           C
ATOM   9384  O21 POPE  164      88.093  25.448  72.962  1.00  0.00           O
ATOM   9385  C21 POPE  164      87.244  24.458  72.752  1.00  0.00           C
ATOM   9386  O22 POPE  164      86.244  24.249  73.422  1.00  0.00           O
ATOM   9387  C22 POPE  164      87.754  23.508  71.642  1.00  0.00           C
ATOM   9390  C3  POPE  164      88.513  27.678  73.902  1.00  0.00           C
ATOM   9393  O31 POPE  164      88.324  28.308  72.632  1.00  0.00           O
ATOM   9394  C31 POPE  164      89.203  28.208  71.632  1.00  0.00           C
ATOM   9395  O32 POPE  164      89.183  28.958  70.662  1.00  0.00           O
ATOM   9396  C32 POPE  164      90.344  27.178  71.822  1.00  0.00           C
ATOM   9399  C23 POPE  164      87.863  24.018  70.172  1.00  0.00           C
ATOM   9402  C24 POPE  164      87.894  22.819  69.202  1.00  0.00           C
ATOM   9405  C25 POPE  164      88.294  23.128  67.752  1.00  0.00           C
ATOM   9408  C26 POPE  164      87.194  23.628  66.782  1.00  0.00           C
ATOM   9411  C27 POPE  164      87.723  23.538  65.332  1.00  0.00           C
ATOM   9414  C28 POPE  164      86.703  23.779  64.202  1.00  0.00           C
ATOM   9417  C29 POPE  164      86.284  25.218  64.092  1.00  0.00           C
ATOM   9419 0C21 POPE  164      86.284  25.998  63.002  1.00  0.00           C
ATOM   9421 1C21 POPE  164      86.774  25.639  61.622  1.00  0.00           C
ATOM   9424 2C21 POPE  164      87.774  26.678  61.082  1.00  0.00           C
ATOM   9427 3C21 POPE  164      87.074  27.889  60.442  1.00  0.00           C
ATOM   9430 4C21 POPE  164      88.064  28.978  60.022  1.00  0.00           C
ATOM   9433 5C21 POPE  164      87.494  29.888  58.932  1.00  0.00           C
ATOM   9436 6C21 POPE  164      88.444  31.018  58.522  1.00  0.00           C
ATOM   9439 7C21 POPE  164      87.994  31.719  57.232  1.00  0.00           C
ATOM   9442 8C21 POPE  164      89.013  32.718  56.692  1.00  0.00           C
ATOM   9446  C33 POPE  164      91.004  26.728  70.492  1.00  0.00           C
ATOM   9449  C34 POPE  164      92.534  26.898  70.492  1.00  0.00           C
ATOM   9452  C35 POPE  164      93.003  28.338  70.742  1.00  0.00           C
ATOM   9455  C36 POPE  164      93.273  29.158  69.472  1.00  0.00           C
ATOM   9458  C37 POPE  164      92.023  29.848  68.932  1.00  0.00           C
ATOM   9461  C38 POPE  164      92.303  30.708  67.692  1.00  0.00           C
ATOM   9464  C39 POPE  164      93.383  31.758  67.942  1.00  0.00           C
ATOM   9467 0C31 POPE  164      93.663  32.628  66.712  1.00  0.00           C
ATOM   9470 1C31 POPE  164      94.694  33.709  67.032  1.00  0.00           C
ATOM   9473 2C31 POPE  164      94.824  34.749  65.912  1.00  0.00           C
ATOM   9476 3C31 POPE  164      96.093  35.599  66.042  1.00  0.00           C
ATOM   9479 4C31 POPE  164      96.233  36.358  67.362  1.00  0.00           C
ATOM   9482 5C31 POPE  164      97.594  37.058  67.502  1.00  0.00           C
ATOM   9485 6C31 POPE  164      97.793  37.698  68.882  1.00  0.00           C
ATOM   9489  NH3 POPE  165      33.964  87.579  35.422  1.00  0.00           N
ATOM   9493  C12 POPE  165      32.494  87.328  35.182  1.00  0.00           C
ATOM   9496  C11 POPE  165      32.204  85.880  34.722  1.00  0.00           C
ATOM   9499  P   POPE  165      29.744  85.410  35.632  1.00  0.00           P
ATOM   9500  O13 POPE  165      28.854  86.590  35.732  1.00  0.00           O
ATOM   9501  O14 POPE  165      29.114  84.079  35.392  1.00  0.00           O
ATOM   9502  O11 POPE  165      30.674  85.359  36.902  1.00  0.00           O
ATOM   9503  O12 POPE  165      30.804  85.699  34.492  1.00  0.00           O
ATOM   9504  C1  POPE  165      30.244  84.838  38.152  1.00  0.00           C
ATOM   9507  C2  POPE  165      30.374  85.938  39.232  1.00  0.00           C
ATOM   9509  O21 POPE  165      30.514  85.329  40.512  1.00  0.00           O
ATOM   9510  C21 POPE  165      29.454  84.688  40.982  1.00  0.00           C
ATOM   9511  O22 POPE  165      28.304  84.799  40.612  1.00  0.00           O
ATOM   9512  C22 POPE  165      29.944  83.609  41.952  1.00  0.00           C
ATOM   9515  C3  POPE  165      29.244  87.009  39.102  1.00  0.00           C
ATOM   9518  O31 POPE  165      29.014  87.729  40.342  1.00  0.00           O
ATOM   9519  C31 POPE  165      27.814  88.308  40.382  1.00  0.00           C
ATOM   9520  O32 POPE  165      27.004  88.308  39.462  1.00  0.00           O
ATOM   9521  C32 POPE  165      27.514  88.868  41.772  1.00  0.00           C
ATOM   9524  C23 POPE  165      29.434  83.738  43.392  1.00  0.00           C
ATOM   9527  C24 POPE  165      30.554  84.208  44.312  1.00  0.00           C
ATOM   9530  C25 POPE  165      30.064  84.269  45.762  1.00  0.00           C
ATOM   9533  C26 POPE  165      30.374  82.999  46.552  1.00  0.00           C
ATOM   9536  C27 POPE  165      29.304  82.719  47.612  1.00  0.00           C
ATOM   9539  C28 POPE  165      29.524  81.399  48.362  1.00  0.00           C
ATOM   9542  C29 POPE  165      30.714  81.469  49.282  1.00  0.00           C
ATOM   9544 0C21 POPE  165      30.824  80.868  50.482  1.00  0.00           C
ATOM   9546 1C21 POPE  165      29.804  79.959  51.112  1.00  0.00           C
ATOM   9549 2C21 POPE  165      28.704  80.699  51.912  1.00  0.00           C
ATOM   9552 3C21 POPE  165      29.164  81.228  53.282  1.00  0.00           C
ATOM   9555 4C21 POPE  165      28.104  82.159  53.912  1.00  0.00           C
ATOM   9558 5C21 POPE  165      28.354  82.478  55.392  1.00  0.00           C
ATOM   9561 6C21 POPE  165      29.794  82.919  55.702  1.00  0.00           C
ATOM   9564 7C21 POPE  165      29.964  83.458  57.122  1.00  0.00           C
ATOM   9567 8C21 POPE  165      31.374  83.960  57.432  1.00  0.00           C
ATOM   9571  C33 POPE  165      27.044  90.350  41.772  1.00  0.00           C
ATOM   9574  C34 POPE  165      28.144  91.378  42.092  1.00  0.00           C
ATOM   9577  C35 POPE  165      27.924  92.149  43.412  1.00  0.00           C
ATOM   9580  C36 POPE  165      28.194  91.349  44.692  1.00  0.00           C
ATOM   9583  C37 POPE  165      27.664  92.058  45.952  1.00  0.00           C
ATOM   9586  C38 POPE  165      28.574  91.928  47.182  1.00  0.00           C
ATOM   9589  C39 POPE  165      27.994  92.659  48.422  1.00  0.00           C
ATOM   9592 0C31 POPE  165      28.914  92.618  49.652  1.00  0.00           C
ATOM   9595 1C31 POPE  165      28.294  93.259  50.902  1.00  0.00           C
ATOM   9598 2C31 POPE  165      29.334  93.669  51.972  1.00  0.00           C
ATOM   9601 3C31 POPE  165      29.774  92.538  52.912  1.00  0.00           C
ATOM   9604 4C31 POPE  165      30.984  92.958  53.762  1.00  0.00           C
ATOM   9607 5C31 POPE  165      31.494  91.898  54.742  1.00  0.00           C
ATOM   9610 6C31 POPE  165      32.844  92.280  55.362  1.00  0.00           C
ATOM   9614  NH3 POPE  166      26.684  87.829  36.712  1.00  0.00           N
ATOM   9618  C12 POPE  166      25.804  88.839  36.032  1.00  0.00           C
ATOM   9621  C11 POPE  166      25.914  90.210  36.732  1.00  0.00           C
ATOM   9624  P   POPE  166      27.694  92.079  36.942  1.00  0.00           P
ATOM   9625  O13 POPE  166      28.804  92.289  37.882  1.00  0.00           O
ATOM   9626  O14 POPE  166      27.934  92.328  35.502  1.00  0.00           O
ATOM   9627  O11 POPE  166      26.394  92.859  37.412  1.00  0.00           O
ATOM   9628  O12 POPE  166      27.274  90.559  37.032  1.00  0.00           O
ATOM   9629  C1  POPE  166      26.374  93.409  38.732  1.00  0.00           C
ATOM   9632  C2  POPE  166      24.904  93.489  39.242  1.00  0.00           C
ATOM   9634  O21 POPE  166      24.644  94.719  39.942  1.00  0.00           O
ATOM   9635  C21 POPE  166      25.324  95.009  41.022  1.00  0.00           C
ATOM   9636  O22 POPE  166      26.274  94.398  41.492  1.00  0.00           O
ATOM   9637  C22 POPE  166      24.774  96.339  41.552  1.00  0.00           C
ATOM   9640  C3  POPE  166      24.524  92.208  40.042  1.00  0.00           C
ATOM   9643  O31 POPE  166      23.114  91.949  40.132  1.00  0.00           O
ATOM   9644  C31 POPE  166      22.574  92.359  41.272  1.00  0.00           C
ATOM   9645  O32 POPE  166      23.044  93.189  42.022  1.00  0.00           O
ATOM   9646  C32 POPE  166      21.364  91.479  41.592  1.00  0.00           C
ATOM   9649  C23 POPE  166      25.154  96.600  43.032  1.00  0.00           C
ATOM   9652  C24 POPE  166      24.314  95.759  44.002  1.00  0.00           C
ATOM   9655  C25 POPE  166      24.904  95.759  45.422  1.00  0.00           C
ATOM   9658  C26 POPE  166      24.004  95.038  46.412  1.00  0.00           C
ATOM   9661  C27 POPE  166      24.694  94.770  47.762  1.00  0.00           C
ATOM   9664  C28 POPE  166      23.654  94.538  48.872  1.00  0.00           C
ATOM   9667  C29 POPE  166      24.264  93.988  50.142  1.00  0.00           C
ATOM   9669 0C21 POPE  166      24.124  94.468  51.392  1.00  0.00           C
ATOM   9671 1C21 POPE  166      23.334  95.678  51.842  1.00  0.00           C
ATOM   9674 2C21 POPE  166      22.104  95.289  52.672  1.00  0.00           C
ATOM   9677 3C21 POPE  166      21.374  96.508  53.272  1.00  0.00           C
ATOM   9680 4C21 POPE  166      20.054  96.169  53.982  1.00  0.00           C
ATOM   9683 5C21 POPE  166      20.184  95.238  55.202  1.00  0.00           C
ATOM   9686 6C21 POPE  166      20.564  95.958  56.502  1.00  0.00           C
ATOM   9689 7C21 POPE  166      20.724  94.978  57.672  1.00  0.00           C
ATOM   9692 8C21 POPE  166      20.614  95.610  59.072  1.00  0.00           C
ATOM   9696  C33 POPE  166      21.144  91.460  43.112  1.00  0.00           C
ATOM   9699  C34 POPE  166      22.244  90.678  43.862  1.00  0.00           C
ATOM   9702  C35 POPE  166      22.204  90.948  45.362  1.00  0.00           C
ATOM   9705  C36 POPE  166      23.024  89.978  46.222  1.00  0.00           C
ATOM   9708  C37 POPE  166      23.204  90.549  47.632  1.00  0.00           C
ATOM   9711  C38 POPE  166      24.084  89.698  48.552  1.00  0.00           C
ATOM   9714  C39 POPE  166      23.314  88.699  49.422  1.00  0.00           C
ATOM   9717 0C31 POPE  166      22.454  89.360  50.512  1.00  0.00           C
ATOM   9720 1C31 POPE  166      21.704  88.329  51.362  1.00  0.00           C
ATOM   9723 2C31 POPE  166      20.604  88.949  52.232  1.00  0.00           C
ATOM   9726 3C31 POPE  166      19.894  87.878  53.062  1.00  0.00           C
ATOM   9729 4C31 POPE  166      18.704  88.409  53.872  1.00  0.00           C
ATOM   9732 5C31 POPE  166      18.294  87.419  54.972  1.00  0.00           C
ATOM   9735 6C31 POPE  166      17.104  87.868  55.822  1.00  0.00           C
ATOM   9739  NH3 POPE  167      45.854 118.089  72.852  1.00  0.00           N
ATOM   9743  C12 POPE  167      45.504 119.339  72.122  1.00  0.00           C
ATOM   9746  C11 POPE  167      44.254 119.208  71.262  1.00  0.00           C
ATOM   9749  P   POPE  167      42.474 121.049  70.792  1.00  0.00           P
ATOM   9750  O13 POPE  167      41.604 119.898  70.492  1.00  0.00           O
ATOM   9751  O14 POPE  167      42.254 121.850  72.012  1.00  0.00           O
ATOM   9752  O11 POPE  167      42.494 121.979  69.492  1.00  0.00           O
ATOM   9753  O12 POPE  167      43.954 120.508  70.782  1.00  0.00           O
ATOM   9754  C1  POPE  167      42.554 121.288  68.222  1.00  0.00           C
ATOM   9757  C2  POPE  167      43.834 121.638  67.432  1.00  0.00           C
ATOM   9759  O21 POPE  167      43.714 121.238  66.062  1.00  0.00           O
ATOM   9760  C21 POPE  167      43.804 119.959  65.782  1.00  0.00           C
ATOM   9761  O22 POPE  167      43.734 119.030  66.562  1.00  0.00           O
ATOM   9762  C22 POPE  167      43.934 119.819  64.262  1.00  0.00           C
ATOM   9765  C3  POPE  167      45.154 121.160  68.112  1.00  0.00           C
ATOM   9768  O31 POPE  167      46.234 121.368  67.202  1.00  0.00           O
ATOM   9769  C31 POPE  167      47.444 121.118  67.662  1.00  0.00           C
ATOM   9770  O32 POPE  167      47.733 120.678  68.762  1.00  0.00           O
ATOM   9771  C32 POPE  167      48.444 121.479  66.572  1.00  0.00           C
ATOM   9774  C23 POPE  167      44.464 118.448  63.782  1.00  0.00           C
ATOM   9777  C24 POPE  167      44.304 118.299  62.262  1.00  0.00           C
ATOM   9780  C25 POPE  167      45.184 117.229  61.612  1.00  0.00           C
ATOM   9783  C26 POPE  167      46.664 117.640  61.572  1.00  0.00           C
ATOM   9786  C27 POPE  167      47.554 116.679  60.762  1.00  0.00           C
ATOM   9789  C28 POPE  167      49.024 117.108  60.922  1.00  0.00           C
ATOM   9792  C29 POPE  167      50.184 116.209  60.562  1.00  0.00           C
ATOM   9794 0C21 POPE  167      50.354 115.410  59.492  1.00  0.00           C
ATOM   9796 1C21 POPE  167      49.434 115.210  58.322  1.00  0.00           C
ATOM   9799 2C21 POPE  167      48.824 113.799  58.372  1.00  0.00           C
ATOM   9802 3C21 POPE  167      49.844 112.678  58.112  1.00  0.00           C
ATOM   9805 4C21 POPE  167      49.194 111.299  58.062  1.00  0.00           C
ATOM   9808 5C21 POPE  167      50.134 110.189  57.552  1.00  0.00           C
ATOM   9811 6C21 POPE  167      51.364 109.968  58.452  1.00  0.00           C
ATOM   9814 7C21 POPE  167      52.234 108.809  57.972  1.00  0.00           C
ATOM   9817 8C21 POPE  167      53.334 108.438  58.962  1.00  0.00           C
ATOM   9821  C33 POPE  167      49.634 120.489  66.532  1.00  0.00           C
ATOM   9824  C34 POPE  167      49.864 119.949  65.122  1.00  0.00           C
ATOM   9827  C35 POPE  167      50.214 121.030  64.092  1.00  0.00           C
ATOM   9830  C36 POPE  167      50.214 120.479  62.662  1.00  0.00           C
ATOM   9833  C37 POPE  167      50.174 121.558  61.592  1.00  0.00           C
ATOM   9836  C38 POPE  167      50.034 120.929  60.202  1.00  0.00           C
ATOM   9839  C39 POPE  167      50.184 121.928  59.052  1.00  0.00           C
ATOM   9842 0C31 POPE  167      51.574 122.589  58.992  1.00  0.00           C
ATOM   9845 1C31 POPE  167      52.203 122.468  57.612  1.00  0.00           C
ATOM   9848 2C31 POPE  167      53.564 123.178  57.512  1.00  0.00           C
ATOM   9851 3C31 POPE  167      54.134 123.199  56.082  1.00  0.00           C
ATOM   9854 4C31 POPE  167      54.514 121.799  55.562  1.00  0.00           C
ATOM   9857 5C31 POPE  167      54.294 121.638  54.052  1.00  0.00           C
ATOM   9860 6C31 POPE  167      54.364 120.178  53.592  1.00  0.00           C
ATOM   9864  NH3 POPE  168      72.254 104.949  71.822  1.00  0.00           N
ATOM   9868  C12 POPE  168      71.663 104.889  73.212  1.00  0.00           C
ATOM   9871  C11 POPE  168      72.244 103.769  74.092  1.00  0.00           C
ATOM   9874  P   POPE  168      70.294 102.149  74.732  1.00  0.00           P
ATOM   9875  O13 POPE  168      68.904 102.579  74.952  1.00  0.00           O
ATOM   9876  O14 POPE  168      70.824 101.008  75.512  1.00  0.00           O
ATOM   9877  O11 POPE  168      70.524 101.959  73.192  1.00  0.00           O
ATOM   9878  O12 POPE  168      71.254 103.380  75.062  1.00  0.00           O
ATOM   9879  C1  POPE  168      70.644 100.689  72.572  1.00  0.00           C
ATOM   9882  C2  POPE  168      69.494 100.499  71.562  1.00  0.00           C
ATOM   9884  O21 POPE  168      69.964  99.898  70.342  1.00  0.00           O
ATOM   9885  C21 POPE  168      70.834 100.578  69.632  1.00  0.00           C
ATOM   9886  O22 POPE  168      71.264 101.699  69.852  1.00  0.00           O
ATOM   9887  C22 POPE  168      71.334  99.698  68.482  1.00  0.00           C
ATOM   9890  C3  POPE  168      68.664 101.788  71.292  1.00  0.00           C
ATOM   9893  O31 POPE  168      67.624 101.498  70.342  1.00  0.00           O
ATOM   9894  C31 POPE  168      66.494 102.149  70.482  1.00  0.00           C
ATOM   9895  O32 POPE  168      66.254 103.049  71.282  1.00  0.00           O
ATOM   9896  C32 POPE  168      65.524 101.600  69.452  1.00  0.00           C
ATOM   9899  C23 POPE  168      70.754 100.069  67.092  1.00  0.00           C
ATOM   9902  C24 POPE  168      71.604  99.439  65.972  1.00  0.00           C
ATOM   9905  C25 POPE  168      70.864  99.278  64.632  1.00  0.00           C
ATOM   9908  C26 POPE  168      70.724 100.578  63.822  1.00  0.00           C
ATOM   9911  C27 POPE  168      69.684 100.429  62.702  1.00  0.00           C
ATOM   9914  C28 POPE  168      69.594 101.638  61.752  1.00  0.00           C
ATOM   9917  C29 POPE  168      70.614 101.600  60.642  1.00  0.00           C
ATOM   9919 0C21 POPE  168      70.474 100.938  59.472  1.00  0.00           C
ATOM   9921 1C21 POPE  168      69.274 100.118  59.042  1.00  0.00           C
ATOM   9924 2C21 POPE  168      68.674 100.619  57.712  1.00  0.00           C
ATOM   9927 3C21 POPE  168      67.364  99.898  57.342  1.00  0.00           C
ATOM   9930 4C21 POPE  168      66.794 100.378  56.002  1.00  0.00           C
ATOM   9933 5C21 POPE  168      65.553  99.589  55.562  1.00  0.00           C
ATOM   9936 6C21 POPE  168      65.014 100.038  54.202  1.00  0.00           C
ATOM   9939 7C21 POPE  168      64.004  99.058  53.602  1.00  0.00           C
ATOM   9942 8C21 POPE  168      63.404  99.509  52.272  1.00  0.00           C
ATOM   9946  C33 POPE  168      65.894 102.089  68.042  1.00  0.00           C
ATOM   9949  C34 POPE  168      66.514 100.999  67.162  1.00  0.00           C
ATOM   9952  C35 POPE  168      65.504 100.538  66.112  1.00  0.00           C
ATOM   9955  C36 POPE  168      66.084  99.529  65.122  1.00  0.00           C
ATOM   9958  C37 POPE  168      65.084  99.258  63.992  1.00  0.00           C
ATOM   9961  C38 POPE  168      65.593  98.279  62.932  1.00  0.00           C
ATOM   9964  C39 POPE  168      65.124  98.699  61.542  1.00  0.00           C
ATOM   9967 0C31 POPE  168      65.494  97.710  60.432  1.00  0.00           C
ATOM   9970 1C31 POPE  168      64.474  96.568  60.292  1.00  0.00           C
ATOM   9973 2C31 POPE  168      64.864  95.528  59.242  1.00  0.00           C
ATOM   9976 3C31 POPE  168      65.254  96.129  57.882  1.00  0.00           C
ATOM   9979 4C31 POPE  168      65.453  95.069  56.792  1.00  0.00           C
ATOM   9982 5C31 POPE  168      65.834  95.699  55.452  1.00  0.00           C
ATOM   9985 6C31 POPE  168      66.064  94.669  54.342  1.00  0.00           C
ATOM   9989  NH3 POPE  169      35.264  17.918  32.522  1.00  0.00           N
ATOM   9993  C12 POPE  169      36.034  17.138  31.482  1.00  0.00           C
ATOM   9996  C11 POPE  169      36.474  15.778  32.022  1.00  0.00           C
ATOM   9999  P   POPE  169      37.134  13.428  31.032  1.00  0.00           P
ATOM  10000  O13 POPE  169      37.084  12.778  29.702  1.00  0.00           O
ATOM  10001  O14 POPE  169      38.464  13.508  31.682  1.00  0.00           O
ATOM  10002  O11 POPE  169      36.114  12.688  32.002  1.00  0.00           O
ATOM  10003  O12 POPE  169      36.564  14.888  30.932  1.00  0.00           O
ATOM  10004  C1  POPE  169      36.244  11.248  32.042  1.00  0.00           C
ATOM  10007  C2  POPE  169      35.334  10.538  33.092  1.00  0.00           C
ATOM  10009  O21 POPE  169      35.564  11.168  34.382  1.00  0.00           O
ATOM  10010  C21 POPE  169      34.814  10.778  35.392  1.00  0.00           C
ATOM  10011  O22 POPE  169      33.784  10.138  35.302  1.00  0.00           O
ATOM  10012  C22 POPE  169      35.454  11.208  36.732  1.00  0.00           C
ATOM  10015  C3  POPE  169      35.674   9.008  33.012  1.00  0.00           C
ATOM  10018  O31 POPE  169      34.774   8.098  33.702  1.00  0.00           O
ATOM  10019  C31 POPE  169      35.194   7.708  34.902  1.00  0.00           C
ATOM  10020  O32 POPE  169      36.284   7.928  35.392  1.00  0.00           O
ATOM  10021  C32 POPE  169      34.124   6.878  35.592  1.00  0.00           C
ATOM  10024  C23 POPE  169      34.444  11.558  37.872  1.00  0.00           C
ATOM  10027  C24 POPE  169      35.124  11.988  39.182  1.00  0.00           C
ATOM  10030  C25 POPE  169      34.624  13.308  39.812  1.00  0.00           C
ATOM  10033  C26 POPE  169      33.304  13.189  40.612  1.00  0.00           C
ATOM  10036  C27 POPE  169      33.524  13.208  42.132  1.00  0.00           C
ATOM  10039  C28 POPE  169      32.304  12.748  42.972  1.00  0.00           C
ATOM  10042  C29 POPE  169      31.114  13.678  42.932  1.00  0.00           C
ATOM  10044 0C21 POPE  169      30.524  14.318  43.952  1.00  0.00           C
ATOM  10046 1C21 POPE  169      30.954  14.328  45.402  1.00  0.00           C
ATOM  10049 2C21 POPE  169      31.264  15.768  45.842  1.00  0.00           C
ATOM  10052 3C21 POPE  169      31.924  15.888  47.222  1.00  0.00           C
ATOM  10055 4C21 POPE  169      31.024  16.568  48.272  1.00  0.00           C
ATOM  10058 5C21 POPE  169      30.104  15.578  49.012  1.00  0.00           C
ATOM  10061 6C21 POPE  169      29.244  16.258  50.092  1.00  0.00           C
ATOM  10064 7C21 POPE  169      28.644  15.238  51.072  1.00  0.00           C
ATOM  10067 8C21 POPE  169      27.884  15.878  52.232  1.00  0.00           C
ATOM  10071  C33 POPE  169      33.934   7.308  37.052  1.00  0.00           C
ATOM  10074  C34 POPE  169      32.964   6.398  37.812  1.00  0.00           C
ATOM  10077  C35 POPE  169      33.394   6.148  39.262  1.00  0.00           C
ATOM  10080  C36 POPE  169      33.494   7.418  40.132  1.00  0.00           C
ATOM  10083  C37 POPE  169      34.194   7.118  41.462  1.00  0.00           C
ATOM  10086  C38 POPE  169      34.424   8.338  42.362  1.00  0.00           C
ATOM  10089  C39 POPE  169      33.144   9.048  42.842  1.00  0.00           C
ATOM  10092 0C31 POPE  169      32.264   8.198  43.772  1.00  0.00           C
ATOM  10095 1C31 POPE  169      30.864   8.798  43.952  1.00  0.00           C
ATOM  10098 2C31 POPE  169      30.454   9.088  45.402  1.00  0.00           C
ATOM  10101 3C31 POPE  169      31.084  10.338  46.032  1.00  0.00           C
ATOM  10104 4C31 POPE  169      32.434  10.068  46.722  1.00  0.00           C
ATOM  10107 5C31 POPE  169      32.684  10.998  47.922  1.00  0.00           C
ATOM  10110 6C31 POPE  169      33.994  10.689  48.652  1.00  0.00           C
ATOM  10114  NH3 POPE  170     114.024 126.879  76.192  1.00  0.00           N
ATOM  10118  C12 POPE  170     114.113 125.479  75.692  1.00  0.00           C
ATOM  10121  C11 POPE  170     115.074 124.669  76.572  1.00  0.00           C
ATOM  10124  P   POPE  170     116.744 123.209  75.222  1.00  0.00           P
ATOM  10125  O13 POPE  170     117.863 123.458  76.132  1.00  0.00           O
ATOM  10126  O14 POPE  170     116.694 121.860  74.612  1.00  0.00           O
ATOM  10127  O11 POPE  170     116.734 124.328  74.122  1.00  0.00           O
ATOM  10128  O12 POPE  170     115.374 123.419  75.962  1.00  0.00           O
ATOM  10129  C1  POPE  170     117.004 124.030  72.752  1.00  0.00           C
ATOM  10132  C2  POPE  170     115.834 124.579  71.912  1.00  0.00           C
ATOM  10134  O21 POPE  170     115.544 123.699  70.802  1.00  0.00           O
ATOM  10135  C21 POPE  170     114.834 122.628  71.142  1.00  0.00           C
ATOM  10136  O22 POPE  170     114.504 122.319  72.272  1.00  0.00           O
ATOM  10137  C22 POPE  170     114.554 121.769  69.912  1.00  0.00           C
ATOM  10140  C3  POPE  170     116.174 126.030  71.442  1.00  0.00           C
ATOM  10143  O31 POPE  170     115.144 126.558  70.582  1.00  0.00           O
ATOM  10144  C31 POPE  170     115.304 126.188  69.312  1.00  0.00           C
ATOM  10145  O32 POPE  170     116.314 125.678  68.852  1.00  0.00           O
ATOM  10146  C32 POPE  170     114.043 126.439  68.512  1.00  0.00           C
ATOM  10149  C23 POPE  170     113.353 120.808  70.092  1.00  0.00           C
ATOM  10152  C24 POPE  170     113.394 119.669  69.062  1.00  0.00           C
ATOM  10155  C25 POPE  170     112.163 118.759  69.072  1.00  0.00           C
ATOM  10158  C26 POPE  170     112.103 117.910  67.792  1.00  0.00           C
ATOM  10161  C27 POPE  170     110.853 117.029  67.692  1.00  0.00           C
ATOM  10164  C28 POPE  170     110.754 116.259  66.352  1.00  0.00           C
ATOM  10167  C29 POPE  170     111.864 115.248  66.202  1.00  0.00           C
ATOM  10169 0C21 POPE  170     112.564 114.949  65.082  1.00  0.00           C
ATOM  10171 1C21 POPE  170     112.384 115.519  63.702  1.00  0.00           C
ATOM  10174 2C21 POPE  170     113.674 116.160  63.132  1.00  0.00           C
ATOM  10177 3C21 POPE  170     114.894 115.238  63.092  1.00  0.00           C
ATOM  10180 4C21 POPE  170     115.994 115.729  62.132  1.00  0.00           C
ATOM  10183 5C21 POPE  170     117.033 114.640  61.832  1.00  0.00           C
ATOM  10186 6C21 POPE  170     117.904 114.949  60.602  1.00  0.00           C
ATOM  10189 7C21 POPE  170     118.864 113.799  60.262  1.00  0.00           C
ATOM  10192 8C21 POPE  170     119.544 113.969  58.902  1.00  0.00           C
ATOM  10196  C33 POPE  170     114.054 125.668  67.162  1.00  0.00           C
ATOM  10199  C34 POPE  170     114.884 126.349  66.062  1.00  0.00           C
ATOM  10202  C35 POPE  170     114.733 125.619  64.712  1.00  0.00           C
ATOM  10205  C36 POPE  170     115.234 126.409  63.492  1.00  0.00           C
ATOM  10208  C37 POPE  170     115.274 125.519  62.232  1.00  0.00           C
ATOM  10211  C38 POPE  170     115.843 126.188  60.972  1.00  0.00           C
ATOM  10214  C39 POPE  170     116.324 125.149  59.952  1.00  0.00           C
ATOM  10217 0C31 POPE  170     116.784 125.769  58.622  1.00  0.00           C
ATOM  10220 1C31 POPE  170     117.384 124.739  57.632  1.00  0.00           C
ATOM  10223 2C31 POPE  170     116.354 123.799  56.972  1.00  0.00           C
ATOM  10226 3C31 POPE  170     115.593 124.439  55.792  1.00  0.00           C
ATOM  10229 4C31 POPE  170     114.603 123.469  55.142  1.00  0.00           C
ATOM  10232 5C31 POPE  170     113.873 124.049  53.912  1.00  0.00           C
ATOM  10235 6C31 POPE  170     114.714 124.058  52.632  1.00  0.00           C
ATOM  10239  NH3 POPE  171     121.504  83.998  75.682  1.00  0.00           N
ATOM  10243  C12 POPE  171     122.543  84.409  76.692  1.00  0.00           C
ATOM  10246  C11 POPE  171     123.453  83.209  76.932  1.00  0.00           C
ATOM  10249  P   POPE  171     125.864  82.478  77.522  1.00  0.00           P
ATOM  10250  O13 POPE  171     125.713  81.648  78.742  1.00  0.00           O
ATOM  10251  O14 POPE  171     127.123  83.259  77.352  1.00  0.00           O
ATOM  10252  O11 POPE  171     125.503  81.628  76.232  1.00  0.00           O
ATOM  10253  O12 POPE  171     124.714  83.588  77.502  1.00  0.00           O
ATOM  10254  C1  POPE  171     126.224  81.568  75.002  1.00  0.00           C
ATOM  10257  C2  POPE  171     125.503  82.319  73.832  1.00  0.00           C
ATOM  10259  O21 POPE  171     125.953  81.778  72.572  1.00  0.00           O
ATOM  10260  C21 POPE  171     125.104  81.879  71.552  1.00  0.00           C
ATOM  10261  O22 POPE  171     123.933  82.229  71.622  1.00  0.00           O
ATOM  10262  C22 POPE  171     125.814  81.549  70.232  1.00  0.00           C
ATOM  10265  C3  POPE  171     125.843  83.839  73.942  1.00  0.00           C
ATOM  10268  O31 POPE  171     125.453  84.659  72.822  1.00  0.00           O
ATOM  10269  C31 POPE  171     124.183  85.059  72.842  1.00  0.00           C
ATOM  10270  O32 POPE  171     123.334  84.669  73.622  1.00  0.00           O
ATOM  10271  C32 POPE  171     123.994  86.148  71.762  1.00  0.00           C
ATOM  10274  C23 POPE  171     124.843  81.049  69.142  1.00  0.00           C
ATOM  10277  C24 POPE  171     125.384  81.129  67.702  1.00  0.00           C
ATOM  10280  C25 POPE  171     125.404  82.559  67.162  1.00  0.00           C
ATOM  10283  C26 POPE  171     125.214  82.640  65.632  1.00  0.00           C
ATOM  10286  C27 POPE  171     124.864  84.058  65.162  1.00  0.00           C
ATOM  10289  C28 POPE  171     124.203  84.109  63.772  1.00  0.00           C
ATOM  10292  C29 POPE  171     125.134  83.709  62.652  1.00  0.00           C
ATOM  10294 0C21 POPE  171     125.384  84.398  61.522  1.00  0.00           C
ATOM  10296 1C21 POPE  171     124.784  85.729  61.112  1.00  0.00           C
ATOM  10299 2C21 POPE  171     124.253  85.779  59.662  1.00  0.00           C
ATOM  10302 3C21 POPE  171     125.354  85.729  58.602  1.00  0.00           C
ATOM  10305 4C21 POPE  171     125.074  86.669  57.412  1.00  0.00           C
ATOM  10308 5C21 POPE  171     126.303  86.819  56.502  1.00  0.00           C
ATOM  10311 6C21 POPE  171     126.114  87.799  55.352  1.00  0.00           C
ATOM  10314 7C21 POPE  171     127.443  88.159  54.682  1.00  0.00           C
ATOM  10317 8C21 POPE  171     127.294  89.090  53.482  1.00  0.00           C
ATOM  10321  C33 POPE  171     123.464  85.619  70.412  1.00  0.00           C
ATOM  10324  C34 POPE  171     123.103  86.749  69.432  1.00  0.00           C
ATOM  10327  C35 POPE  171     122.314  86.249  68.212  1.00  0.00           C
ATOM  10330  C36 POPE  171     122.233  87.289  67.082  1.00  0.00           C
ATOM  10333  C37 POPE  171     121.293  86.889  65.932  1.00  0.00           C
ATOM  10336  C38 POPE  171     121.443  87.818  64.722  1.00  0.00           C
ATOM  10339  C39 POPE  171     120.204  87.850  63.832  1.00  0.00           C
ATOM  10342 0C31 POPE  171     120.333  88.788  62.612  1.00  0.00           C
ATOM  10345 1C31 POPE  171     119.004  88.949  61.882  1.00  0.00           C
ATOM  10348 2C31 POPE  171     119.064  89.799  60.602  1.00  0.00           C
ATOM  10351 3C31 POPE  171     117.793  89.640  59.752  1.00  0.00           C
ATOM  10354 4C31 POPE  171     117.924  90.210  58.332  1.00  0.00           C
ATOM  10357 5C31 POPE  171     116.694  89.879  57.472  1.00  0.00           C
ATOM  10360 6C31 POPE  171     116.804  90.398  56.032  1.00  0.00           C
ATOM  10364  NH3 POPE  172     124.514 114.239  34.052  1.00  0.00           N
ATOM  10368  C12 POPE  172     125.944 113.809  34.202  1.00  0.00           C
ATOM  10371  C11 POPE  172     126.134 112.289  34.062  1.00  0.00           C
ATOM  10374  P   POPE  172     126.023 110.140  35.422  1.00  0.00           P
ATOM  10375  O13 POPE  172     125.304 109.459  36.532  1.00  0.00           O
ATOM  10376  O14 POPE  172     126.284 109.369  34.192  1.00  0.00           O
ATOM  10377  O11 POPE  172     127.413 110.639  35.982  1.00  0.00           O
ATOM  10378  O12 POPE  172     125.404 111.549  35.072  1.00  0.00           O
ATOM  10379  C1  POPE  172     127.483 111.439  37.162  1.00  0.00           C
ATOM  10382  C2  POPE  172     127.914 110.549  38.342  1.00  0.00           C
ATOM  10384  O21 POPE  172     128.523 111.349  39.362  1.00  0.00           O
ATOM  10385  C21 POPE  172     128.413 110.858  40.592  1.00  0.00           C
ATOM  10386  O22 POPE  172     127.714 109.919  40.922  1.00  0.00           O
ATOM  10387  C22 POPE  172     129.424 111.609  41.472  1.00  0.00           C
ATOM  10390  C3  POPE  172     128.943 109.519  37.792  1.00  0.00           C
ATOM  10393  O31 POPE  172     129.474 108.648  38.792  1.00  0.00           O
ATOM  10394  C31 POPE  172     130.754 108.868  39.112  1.00  0.00           C
ATOM  10395  O32 POPE  172     131.424 109.819  38.742  1.00  0.00           O
ATOM  10396  C32 POPE  172     131.204 107.799  40.082  1.00  0.00           C
ATOM  10399  C23 POPE  172     128.784 112.169  42.752  1.00  0.00           C
ATOM  10402  C24 POPE  172     128.864 111.179  43.922  1.00  0.00           C
ATOM  10405  C25 POPE  172     127.953 111.600  45.082  1.00  0.00           C
ATOM  10408  C26 POPE  172     128.184 113.038  45.552  1.00  0.00           C
ATOM  10411  C27 POPE  172     127.644 113.299  46.962  1.00  0.00           C
ATOM  10414  C28 POPE  172     127.974 114.719  47.462  1.00  0.00           C
ATOM  10417  C29 POPE  172     126.774 115.629  47.482  1.00  0.00           C
ATOM  10419 0C21 POPE  172     126.134 116.088  48.582  1.00  0.00           C
ATOM  10421 1C21 POPE  172     126.513 115.808  50.012  1.00  0.00           C
ATOM  10424 2C21 POPE  172     126.464 117.089  50.862  1.00  0.00           C
ATOM  10427 3C21 POPE  172     126.924 116.850  52.302  1.00  0.00           C
ATOM  10430 4C21 POPE  172     127.004 118.168  53.082  1.00  0.00           C
ATOM  10433 5C21 POPE  172     127.154 117.989  54.592  1.00  0.00           C
ATOM  10436 6C21 POPE  172     126.934 119.328  55.302  1.00  0.00           C
ATOM  10439 7C21 POPE  172     126.963 119.258  56.832  1.00  0.00           C
ATOM  10442 8C21 POPE  172     126.093 120.350  57.492  1.00  0.00           C
ATOM  10446  C33 POPE  172     132.310 108.339  41.002  1.00  0.00           C
ATOM  10449  C34 POPE  172     132.541 107.398  42.182  1.00  0.00           C
ATOM  10452  C35 POPE  172     131.323 107.338  43.112  1.00  0.00           C
ATOM  10455  C36 POPE  172     131.603 106.460  44.322  1.00  0.00           C
ATOM  10458  C37 POPE  172     130.483 106.558  45.352  1.00  0.00           C
ATOM  10461  C38 POPE  172     130.824 105.769  46.612  1.00  0.00           C
ATOM  10464  C39 POPE  172     129.864 106.088  47.772  1.00  0.00           C
ATOM  10467 0C31 POPE  172     130.544 105.868  49.112  1.00  0.00           C
ATOM  10470 1C31 POPE  172     129.554 105.788  50.272  1.00  0.00           C
ATOM  10473 2C31 POPE  172     130.263 105.808  51.632  1.00  0.00           C
ATOM  10476 3C31 POPE  172     129.493 105.038  52.712  1.00  0.00           C
ATOM  10479 4C31 POPE  172     129.994 103.598  52.872  1.00  0.00           C
ATOM  10482 5C31 POPE  172     129.453 102.938  54.152  1.00  0.00           C
ATOM  10485 6C31 POPE  172     130.123 101.600  54.462  1.00  0.00           C
ATOM  10489  NH3 POPE  173      29.104 105.829  33.852  1.00  0.00           N
ATOM  10493  C12 POPE  173      30.534 105.989  34.282  1.00  0.00           C
ATOM  10496  C11 POPE  173      31.514 105.808  33.112  1.00  0.00           C
ATOM  10499  P   POPE  173      33.724 107.108  32.552  1.00  0.00           P
ATOM  10500  O13 POPE  173      33.044 107.309  31.252  1.00  0.00           O
ATOM  10501  O14 POPE  173      35.044 106.449  32.532  1.00  0.00           O
ATOM  10502  O11 POPE  173      33.784 108.520  33.232  1.00  0.00           O
ATOM  10503  O12 POPE  173      32.794 106.279  33.512  1.00  0.00           O
ATOM  10504  C1  POPE  173      34.864 108.939  34.062  1.00  0.00           C
ATOM  10507  C2  POPE  173      34.414 109.138  35.532  1.00  0.00           C
ATOM  10509  O21 POPE  173      34.714 110.508  35.882  1.00  0.00           O
ATOM  10510  C21 POPE  173      33.854 111.069  36.702  1.00  0.00           C
ATOM  10511  O22 POPE  173      32.814 110.559  37.092  1.00  0.00           O
ATOM  10512  C22 POPE  173      34.344 112.449  37.162  1.00  0.00           C
ATOM  10515  C3  POPE  173      35.094 108.148  36.522  1.00  0.00           C
ATOM  10518  O31 POPE  173      34.984 108.609  37.892  1.00  0.00           O
ATOM  10519  C31 POPE  173      35.964 108.250  38.712  1.00  0.00           C
ATOM  10520  O32 POPE  173      36.794 107.379  38.472  1.00  0.00           O
ATOM  10521  C32 POPE  173      35.904 109.079  39.992  1.00  0.00           C
ATOM  10524  C23 POPE  173      34.604 112.449  38.692  1.00  0.00           C
ATOM  10527  C24 POPE  173      34.594 113.839  39.342  1.00  0.00           C
ATOM  10530  C25 POPE  173      33.654 113.960  40.562  1.00  0.00           C
ATOM  10533  C26 POPE  173      33.964 112.999  41.722  1.00  0.00           C
ATOM  10536  C27 POPE  173      32.924 113.110  42.852  1.00  0.00           C
ATOM  10539  C28 POPE  173      33.064 112.000  43.912  1.00  0.00           C
ATOM  10542  C29 POPE  173      32.104 112.229  45.052  1.00  0.00           C
ATOM  10544 0C21 POPE  173      32.434 112.338  46.352  1.00  0.00           C
ATOM  10546 1C21 POPE  173      33.824 112.188  46.912  1.00  0.00           C
ATOM  10549 2C21 POPE  173      33.874 112.219  48.452  1.00  0.00           C
ATOM  10552 3C21 POPE  173      33.914 113.639  49.042  1.00  0.00           C
ATOM  10555 4C21 POPE  173      33.874 113.679  50.572  1.00  0.00           C
ATOM  10558 5C21 POPE  173      34.944 112.818  51.272  1.00  0.00           C
ATOM  10561 6C21 POPE  173      34.984 113.049  52.792  1.00  0.00           C
ATOM  10564 7C21 POPE  173      36.084 112.239  53.492  1.00  0.00           C
ATOM  10567 8C21 POPE  173      36.224 112.538  54.982  1.00  0.00           C
ATOM  10571  C33 POPE  173      37.304 109.479  40.502  1.00  0.00           C
ATOM  10574  C34 POPE  173      37.264 110.589  41.562  1.00  0.00           C
ATOM  10577  C35 POPE  173      36.584 110.210  42.882  1.00  0.00           C
ATOM  10580  C36 POPE  173      37.134 108.928  43.532  1.00  0.00           C
ATOM  10583  C37 POPE  173      36.684 108.749  44.982  1.00  0.00           C
ATOM  10586  C38 POPE  173      37.054 107.379  45.562  1.00  0.00           C
ATOM  10589  C39 POPE  173      36.824 107.289  47.072  1.00  0.00           C
ATOM  10592 0C31 POPE  173      38.134 107.398  47.862  1.00  0.00           C
ATOM  10595 1C31 POPE  173      37.914 107.738  49.342  1.00  0.00           C
ATOM  10598 2C31 POPE  173      39.234 107.919  50.102  1.00  0.00           C
ATOM  10601 3C31 POPE  173      40.113 109.020  49.492  1.00  0.00           C
ATOM  10604 4C31 POPE  173      41.394 109.258  50.282  1.00  0.00           C
ATOM  10607 5C31 POPE  173      42.274 110.289  49.572  1.00  0.00           C
ATOM  10610 6C31 POPE  173      43.554 110.600  50.332  1.00  0.00           C
ATOM  10614  NH3 POPE  174       9.474  77.979  37.842  1.00  0.00           N
ATOM  10618  C12 POPE  174       8.324  77.030  37.762  1.00  0.00           C
ATOM  10621  C11 POPE  174       8.364  76.139  36.512  1.00  0.00           C
ATOM  10624  P   POPE  174       6.574  74.169  35.982  1.00  0.00           P
ATOM  10625  O13 POPE  174       5.164  74.008  36.422  1.00  0.00           O
ATOM  10626  O14 POPE  174       6.824  73.868  34.562  1.00  0.00           O
ATOM  10627  O11 POPE  174       7.434  73.168  36.842  1.00  0.00           O
ATOM  10628  O12 POPE  174       7.064  75.629  36.312  1.00  0.00           O
ATOM  10629  C1  POPE  174       8.004  73.368  38.122  1.00  0.00           C
ATOM  10632  C2  POPE  174       6.974  73.499  39.272  1.00  0.00           C
ATOM  10634  O21 POPE  174       7.674  73.258  40.502  1.00  0.00           O
ATOM  10635  C21 POPE  174       8.164  74.329  41.122  1.00  0.00           C
ATOM  10636  O22 POPE  174       7.994  75.489  40.812  1.00  0.00           O
ATOM  10637  C22 POPE  174       9.104  73.819  42.222  1.00  0.00           C
ATOM  10640  C3  POPE  174       5.824  72.448  39.142  1.00  0.00           C
ATOM  10643  O31 POPE  174       5.534  71.739  40.352  1.00  0.00           O
ATOM  10644  C31 POPE  174       4.754  72.188  41.342  1.00  0.00           C
ATOM  10645  O32 POPE  174       4.484  71.508  42.322  1.00  0.00           O
ATOM  10646  C32 POPE  174       4.174  73.589  41.142  1.00  0.00           C
ATOM  10649  C23 POPE  174       9.224  74.719  43.482  1.00  0.00           C
ATOM  10652  C24 POPE  174      10.194  74.049  44.472  1.00  0.00           C
ATOM  10655  C25 POPE  174      10.344  74.780  45.812  1.00  0.00           C
ATOM  10658  C26 POPE  174       9.144  74.609  46.742  1.00  0.00           C
ATOM  10661  C27 POPE  174       9.404  75.239  48.112  1.00  0.00           C
ATOM  10664  C28 POPE  174       8.134  75.629  48.872  1.00  0.00           C
ATOM  10667  C29 POPE  174       7.424  74.499  49.572  1.00  0.00           C
ATOM  10669 0C21 POPE  174       7.194  74.399  50.902  1.00  0.00           C
ATOM  10671 1C21 POPE  174       7.604  75.389  51.962  1.00  0.00           C
ATOM  10674 2C21 POPE  174       8.644  74.850  52.972  1.00  0.00           C
ATOM  10677 3C21 POPE  174       9.544  75.949  53.562  1.00  0.00           C
ATOM  10680 4C21 POPE  174       8.804  77.129  54.242  1.00  0.00           C
ATOM  10683 5C21 POPE  174       8.764  77.049  55.782  1.00  0.00           C
ATOM  10686 6C21 POPE  174       9.764  78.009  56.442  1.00  0.00           C
ATOM  10689 7C21 POPE  174       9.634  78.049  57.972  1.00  0.00           C
ATOM  10692 8C21 POPE  174      10.664  78.939  58.652  1.00  0.00           C
ATOM  10696  C33 POPE  174       4.014  74.359  42.482  1.00  0.00           C
ATOM  10699  C34 POPE  174       3.594  75.818  42.232  1.00  0.00           C
ATOM  10702  C35 POPE  174       3.804  76.739  43.432  1.00  0.00           C
ATOM  10705  C36 POPE  174       2.794  76.538  44.572  1.00  0.00           C
ATOM  10708  C37 POPE  174       3.054  77.499  45.742  1.00  0.00           C
ATOM  10711  C38 POPE  174       1.787  77.849  46.532  1.00  0.00           C
ATOM  10714  C39 POPE  174       1.997  79.039  47.472  1.00  0.00           C
ATOM  10717 0C31 POPE  174       0.707  79.509  48.152  1.00  0.00           C
ATOM  10720 1C31 POPE  174       0.857  80.899  48.812  1.00  0.00           C
ATOM  10723 2C31 POPE  174      -0.413  81.368  49.522  1.00  0.00           C
ATOM  10726 3C31 POPE  174      -0.303  82.799  50.062  1.00  0.00           C
ATOM  10729 4C31 POPE  174      -1.423  83.159  51.062  1.00  0.00           C
ATOM  10732 5C31 POPE  174      -1.463  84.659  51.382  1.00  0.00           C
ATOM  10735 6C31 POPE  174      -2.563  85.049  52.372  1.00  0.00           C
ATOM  10739  NH3 POPE  175      78.653 108.139  30.462  1.00  0.00           N
ATOM  10743  C12 POPE  175      80.034 108.709  30.342  1.00  0.00           C
ATOM  10746  C11 POPE  175      80.043 110.199  30.002  1.00  0.00           C
ATOM  10749  P   POPE  175      82.194 111.769  30.092  1.00  0.00           P
ATOM  10750  O13 POPE  175      83.614 111.469  29.832  1.00  0.00           O
ATOM  10751  O14 POPE  175      81.694 112.949  29.352  1.00  0.00           O
ATOM  10752  O11 POPE  175      81.894 111.909  31.642  1.00  0.00           O
ATOM  10753  O12 POPE  175      81.374 110.519  29.612  1.00  0.00           O
ATOM  10754  C1  POPE  175      82.774 111.259  32.592  1.00  0.00           C
ATOM  10757  C2  POPE  175      82.694 111.889  34.012  1.00  0.00           C
ATOM  10759  O21 POPE  175      83.003 110.839  34.962  1.00  0.00           O
ATOM  10760  C21 POPE  175      83.653 111.218  36.062  1.00  0.00           C
ATOM  10761  O22 POPE  175      84.054 112.338  36.302  1.00  0.00           O
ATOM  10762  C22 POPE  175      83.733 110.019  37.012  1.00  0.00           C
ATOM  10765  C3  POPE  175      81.254 112.449  34.262  1.00  0.00           C
ATOM  10768  O31 POPE  175      80.983 112.738  35.642  1.00  0.00           O
ATOM  10769  C31 POPE  175      81.263 113.949  36.072  1.00  0.00           C
ATOM  10770  O32 POPE  175      81.683 114.879  35.412  1.00  0.00           O
ATOM  10771  C32 POPE  175      80.924 114.039  37.562  1.00  0.00           C
ATOM  10774  C23 POPE  175      83.864 110.438  38.492  1.00  0.00           C
ATOM  10777  C24 POPE  175      83.434 109.299  39.422  1.00  0.00           C
ATOM  10780  C25 POPE  175      83.474 109.669  40.912  1.00  0.00           C
ATOM  10783  C26 POPE  175      82.744 108.609  41.742  1.00  0.00           C
ATOM  10786  C27 POPE  175      82.854 108.819  43.252  1.00  0.00           C
ATOM  10789  C28 POPE  175      81.944 107.868  44.062  1.00  0.00           C
ATOM  10792  C29 POPE  175      82.123 108.078  45.552  1.00  0.00           C
ATOM  10794 0C21 POPE  175      81.454 108.969  46.312  1.00  0.00           C
ATOM  10796 1C21 POPE  175      80.394 109.949  45.862  1.00  0.00           C
ATOM  10799 2C21 POPE  175      80.703 111.418  46.232  1.00  0.00           C
ATOM  10802 3C21 POPE  175      81.034 111.628  47.722  1.00  0.00           C
ATOM  10805 4C21 POPE  175      80.743 113.049  48.232  1.00  0.00           C
ATOM  10808 5C21 POPE  175      79.964 113.089  49.552  1.00  0.00           C
ATOM  10811 6C21 POPE  175      78.574 112.438  49.462  1.00  0.00           C
ATOM  10814 7C21 POPE  175      77.684 112.770  50.662  1.00  0.00           C
ATOM  10817 8C21 POPE  175      76.304 112.118  50.552  1.00  0.00           C
ATOM  10821  C33 POPE  175      82.154 114.418  38.412  1.00  0.00           C
ATOM  10824  C34 POPE  175      81.904 114.229  39.912  1.00  0.00           C
ATOM  10827  C35 POPE  175      83.154 114.500  40.752  1.00  0.00           C
ATOM  10830  C36 POPE  175      82.953 114.169  42.242  1.00  0.00           C
ATOM  10833  C37 POPE  175      84.264 114.249  43.032  1.00  0.00           C
ATOM  10836  C38 POPE  175      84.113 113.890  44.522  1.00  0.00           C
ATOM  10839  C39 POPE  175      84.113 115.128  45.422  1.00  0.00           C
ATOM  10842 0C31 POPE  175      84.004 114.789  46.902  1.00  0.00           C
ATOM  10845 1C31 POPE  175      84.294 116.008  47.802  1.00  0.00           C
ATOM  10848 2C31 POPE  175      83.814 115.839  49.252  1.00  0.00           C
ATOM  10851 3C31 POPE  175      84.434 114.649  49.992  1.00  0.00           C
ATOM  10854 4C31 POPE  175      84.013 114.630  51.472  1.00  0.00           C
ATOM  10857 5C31 POPE  175      84.463 113.358  52.202  1.00  0.00           C
ATOM  10860 6C31 POPE  175      84.054 113.358  53.682  1.00  0.00           C
ATOM  10864  NH3 POPE  176       2.387 112.038  36.852  1.00  0.00           N
ATOM  10868  C12 POPE  176       3.874 112.159  37.012  1.00  0.00           C
ATOM  10871  C11 POPE  176       4.504 112.649  35.702  1.00  0.00           C
ATOM  10874  P   POPE  176       6.974 113.489  36.152  1.00  0.00           P
ATOM  10875  O13 POPE  176       7.014 114.618  35.182  1.00  0.00           O
ATOM  10876  O14 POPE  176       8.254 112.789  36.392  1.00  0.00           O
ATOM  10877  O11 POPE  176       6.354 113.949  37.542  1.00  0.00           O
ATOM  10878  O12 POPE  176       5.904 112.419  35.672  1.00  0.00           O
ATOM  10879  C1  POPE  176       6.504 115.308  37.922  1.00  0.00           C
ATOM  10882  C2  POPE  176       5.654 115.648  39.162  1.00  0.00           C
ATOM  10884  O21 POPE  176       5.934 117.019  39.472  1.00  0.00           O
ATOM  10885  C21 POPE  176       4.904 117.799  39.712  1.00  0.00           C
ATOM  10886  O22 POPE  176       3.724 117.529  39.522  1.00  0.00           O
ATOM  10887  C22 POPE  176       5.394 119.079  40.362  1.00  0.00           C
ATOM  10890  C3  POPE  176       6.024 114.789  40.392  1.00  0.00           C
ATOM  10893  O31 POPE  176       5.284 115.248  41.542  1.00  0.00           O
ATOM  10894  C31 POPE  176       4.394 114.409  42.052  1.00  0.00           C
ATOM  10895  O32 POPE  176       4.304 113.218  41.822  1.00  0.00           O
ATOM  10896  C32 POPE  176       3.414 115.219  42.932  1.00  0.00           C
ATOM  10899  C23 POPE  176       4.254 119.698  41.182  1.00  0.00           C
ATOM  10902  C24 POPE  176       4.724 120.678  42.262  1.00  0.00           C
ATOM  10905  C25 POPE  176       5.534 119.968  43.342  1.00  0.00           C
ATOM  10908  C26 POPE  176       5.474 120.668  44.702  1.00  0.00           C
ATOM  10911  C27 POPE  176       6.794 120.549  45.482  1.00  0.00           C
ATOM  10914  C28 POPE  176       6.684 120.999  46.952  1.00  0.00           C
ATOM  10917  C29 POPE  176       5.884 120.019  47.772  1.00  0.00           C
ATOM  10919 0C21 POPE  176       6.284 119.379  48.882  1.00  0.00           C
ATOM  10921 1C21 POPE  176       7.604 119.519  49.602  1.00  0.00           C
ATOM  10924 2C21 POPE  176       7.374 119.599  51.122  1.00  0.00           C
ATOM  10927 3C21 POPE  176       6.594 120.849  51.542  1.00  0.00           C
ATOM  10930 4C21 POPE  176       6.674 121.139  53.052  1.00  0.00           C
ATOM  10933 5C21 POPE  176       5.354 121.669  53.602  1.00  0.00           C
ATOM  10936 6C21 POPE  176       4.314 120.569  53.802  1.00  0.00           C
ATOM  10939 7C21 POPE  176       2.914 121.139  53.992  1.00  0.00           C
ATOM  10942 8C21 POPE  176       1.947 120.108  54.562  1.00  0.00           C
ATOM  10946  C33 POPE  176       3.814 115.308  44.422  1.00  0.00           C
ATOM  10949  C34 POPE  176       2.904 114.428  45.302  1.00  0.00           C
ATOM  10952  C35 POPE  176       3.334 114.350  46.782  1.00  0.00           C
ATOM  10955  C36 POPE  176       3.224 115.678  47.552  1.00  0.00           C
ATOM  10958  C37 POPE  176       3.534 115.499  49.042  1.00  0.00           C
ATOM  10961  C38 POPE  176       3.354 116.788  49.852  1.00  0.00           C
ATOM  10964  C39 POPE  176       4.154 116.788  51.172  1.00  0.00           C
ATOM  10967 0C31 POPE  176       3.634 115.788  52.212  1.00  0.00           C
ATOM  10970 1C31 POPE  176       4.564 115.629  53.422  1.00  0.00           C
ATOM  10973 2C31 POPE  176       3.944 114.739  54.502  1.00  0.00           C
ATOM  10976 3C31 POPE  176       4.954 114.079  55.452  1.00  0.00           C
ATOM  10979 4C31 POPE  176       5.854 115.059  56.212  1.00  0.00           C
ATOM  10982 5C31 POPE  176       6.624 114.360  57.342  1.00  0.00           C
ATOM  10985 6C31 POPE  176       7.554 115.289  58.142  1.00  0.00           C
ATOM  10989  NH3 POPE  177      31.654  98.788  77.812  1.00  0.00           N
ATOM  10993  C12 POPE  177      32.134  97.459  78.342  1.00  0.00           C
ATOM  10996  C11 POPE  177      33.664  97.429  78.532  1.00  0.00           C
ATOM  10999  P   POPE  177      35.614  99.179  78.832  1.00  0.00           P
ATOM  11000  O13 POPE  177      36.234  99.618  80.102  1.00  0.00           O
ATOM  11001  O14 POPE  177      36.404  98.218  78.032  1.00  0.00           O
ATOM  11002  O11 POPE  177      35.294 100.458  77.982  1.00  0.00           O
ATOM  11003  O12 POPE  177      34.154  98.648  79.122  1.00  0.00           O
ATOM  11004  C1  POPE  177      34.953 100.238  76.602  1.00  0.00           C
ATOM  11007  C2  POPE  177      34.254 101.498  76.032  1.00  0.00           C
ATOM  11009  O21 POPE  177      34.034 101.368  74.632  1.00  0.00           O
ATOM  11010  C21 POPE  177      33.154 100.470  74.252  1.00  0.00           C
ATOM  11011  O22 POPE  177      32.494  99.758  75.002  1.00  0.00           O
ATOM  11012  C22 POPE  177      33.104 100.458  72.722  1.00  0.00           C
ATOM  11015  C3  POPE  177      35.164 102.729  76.282  1.00  0.00           C
ATOM  11018  O31 POPE  177      34.674 103.909  75.612  1.00  0.00           O
ATOM  11019  C31 POPE  177      35.524 104.500  74.792  1.00  0.00           C
ATOM  11020  O32 POPE  177      36.704 104.208  74.662  1.00  0.00           O
ATOM  11021  C32 POPE  177      34.834 105.668  74.102  1.00  0.00           C
ATOM  11024  C23 POPE  177      34.404 100.969  72.042  1.00  0.00           C
ATOM  11027  C24 POPE  177      34.344 101.039  70.512  1.00  0.00           C
ATOM  11030  C25 POPE  177      35.654 100.629  69.822  1.00  0.00           C
ATOM  11033  C26 POPE  177      35.494 100.479  68.292  1.00  0.00           C
ATOM  11036  C27 POPE  177      36.694  99.770  67.642  1.00  0.00           C
ATOM  11039  C28 POPE  177      36.544  99.500  66.132  1.00  0.00           C
ATOM  11042  C29 POPE  177      35.504  98.429  65.862  1.00  0.00           C
ATOM  11044 0C21 POPE  177      35.744  97.169  65.462  1.00  0.00           C
ATOM  11046 1C21 POPE  177      37.094  96.568  65.172  1.00  0.00           C
ATOM  11049 2C21 POPE  177      37.004  95.318  64.272  1.00  0.00           C
ATOM  11052 3C21 POPE  177      36.554  95.589  62.832  1.00  0.00           C
ATOM  11055 4C21 POPE  177      36.524  94.299  62.012  1.00  0.00           C
ATOM  11058 5C21 POPE  177      36.124  94.479  60.542  1.00  0.00           C
ATOM  11061 6C21 POPE  177      37.194  95.219  59.732  1.00  0.00           C
ATOM  11064 7C21 POPE  177      37.134  94.910  58.242  1.00  0.00           C
ATOM  11067 8C21 POPE  177      38.244  95.578  57.432  1.00  0.00           C
ATOM  11071  C33 POPE  177      35.784 106.488  73.192  1.00  0.00           C
ATOM  11074  C34 POPE  177      35.274 106.479  71.752  1.00  0.00           C
ATOM  11077  C35 POPE  177      36.214 107.089  70.712  1.00  0.00           C
ATOM  11080  C36 POPE  177      35.564 107.058  69.322  1.00  0.00           C
ATOM  11083  C37 POPE  177      36.534 107.299  68.162  1.00  0.00           C
ATOM  11086  C38 POPE  177      35.894 107.019  66.792  1.00  0.00           C
ATOM  11089  C39 POPE  177      34.884 108.089  66.362  1.00  0.00           C
ATOM  11092 0C31 POPE  177      34.334 107.818  64.952  1.00  0.00           C
ATOM  11095 1C31 POPE  177      34.054 109.109  64.172  1.00  0.00           C
ATOM  11098 2C31 POPE  177      33.634 108.829  62.722  1.00  0.00           C
ATOM  11101 3C31 POPE  177      33.384 110.099  61.882  1.00  0.00           C
ATOM  11104 4C31 POPE  177      34.574 110.559  61.032  1.00  0.00           C
ATOM  11107 5C31 POPE  177      34.134 111.520  59.912  1.00  0.00           C
ATOM  11110 6C31 POPE  177      35.274 112.130  59.092  1.00  0.00           C
ATOM  11114  NH3 POPE  178      41.433 107.140  78.642  1.00  0.00           N
ATOM  11118  C12 POPE  178      40.554 105.958  78.302  1.00  0.00           C
ATOM  11121  C11 POPE  178      39.404 106.339  77.352  1.00  0.00           C
ATOM  11124  P   POPE  178      38.634 108.819  77.872  1.00  0.00           P
ATOM  11125  O13 POPE  178      37.314 109.479  77.922  1.00  0.00           O
ATOM  11126  O14 POPE  178      39.584 109.188  78.952  1.00  0.00           O
ATOM  11127  O11 POPE  178      39.364 109.030  76.452  1.00  0.00           O
ATOM  11128  O12 POPE  178      38.484 107.258  77.952  1.00  0.00           O
ATOM  11129  C1  POPE  178      38.703 109.729  75.382  1.00  0.00           C
ATOM  11132  C2  POPE  178      39.424 109.558  73.992  1.00  0.00           C
ATOM  11134  O21 POPE  178      39.204 110.689  73.142  1.00  0.00           O
ATOM  11135  C21 POPE  178      38.014 110.868  72.602  1.00  0.00           C
ATOM  11136  O22 POPE  178      36.944 110.458  73.032  1.00  0.00           O
ATOM  11137  C22 POPE  178      38.194 111.609  71.272  1.00  0.00           C
ATOM  11140  C3  POPE  178      39.114 108.209  73.262  1.00  0.00           C
ATOM  11143  O31 POPE  178      39.034 108.299  71.812  1.00  0.00           O
ATOM  11144  C31 POPE  178      40.174 108.569  71.172  1.00  0.00           C
ATOM  11145  O32 POPE  178      41.254 108.759  71.682  1.00  0.00           O
ATOM  11146  C32 POPE  178      39.914 108.588  69.652  1.00  0.00           C
ATOM  11149  C23 POPE  178      36.924 111.549  70.382  1.00  0.00           C
ATOM  11152  C24 POPE  178      37.164 111.869  68.902  1.00  0.00           C
ATOM  11155  C25 POPE  178      35.824 111.959  68.142  1.00  0.00           C
ATOM  11158  C26 POPE  178      35.904 112.599  66.742  1.00  0.00           C
ATOM  11161  C27 POPE  178      34.494 112.710  66.132  1.00  0.00           C
ATOM  11164  C28 POPE  178      34.424 112.668  64.592  1.00  0.00           C
ATOM  11167  C29 POPE  178      34.644 113.988  63.902  1.00  0.00           C
ATOM  11169 0C21 POPE  178      33.834 114.568  62.982  1.00  0.00           C
ATOM  11171 1C21 POPE  178      32.514 114.068  62.442  1.00  0.00           C
ATOM  11174 2C21 POPE  178      31.354 115.049  62.692  1.00  0.00           C
ATOM  11177 3C21 POPE  178      31.074 115.289  64.172  1.00  0.00           C
ATOM  11180 4C21 POPE  178      29.764 116.049  64.412  1.00  0.00           C
ATOM  11183 5C21 POPE  178      29.504 116.378  65.892  1.00  0.00           C
ATOM  11186 6C21 POPE  178      29.354 115.128  66.762  1.00  0.00           C
ATOM  11189 7C21 POPE  178      28.934 115.449  68.202  1.00  0.00           C
ATOM  11192 8C21 POPE  178      28.994 114.220  69.102  1.00  0.00           C
ATOM  11196  C33 POPE  178      41.164 108.159  68.842  1.00  0.00           C
ATOM  11199  C34 POPE  178      40.843 107.758  67.382  1.00  0.00           C
ATOM  11202  C35 POPE  178      42.104 107.419  66.572  1.00  0.00           C
ATOM  11205  C36 POPE  178      42.774 108.629  65.892  1.00  0.00           C
ATOM  11208  C37 POPE  178      43.974 108.209  65.032  1.00  0.00           C
ATOM  11211  C38 POPE  178      44.534 109.309  64.112  1.00  0.00           C
ATOM  11214  C39 POPE  178      44.974 108.788  62.742  1.00  0.00           C
ATOM  11217 0C31 POPE  178      43.764 108.598  61.822  1.00  0.00           C
ATOM  11220 1C31 POPE  178      44.144 108.218  60.392  1.00  0.00           C
ATOM  11223 2C31 POPE  178      42.914 107.859  59.552  1.00  0.00           C
ATOM  11226 3C31 POPE  178      41.844 108.960  59.542  1.00  0.00           C
ATOM  11229 4C31 POPE  178      40.703 108.648  58.592  1.00  0.00           C
ATOM  11232 5C31 POPE  178      39.644 109.758  58.572  1.00  0.00           C
ATOM  11235 6C31 POPE  178      38.574 109.509  57.512  1.00  0.00           C
ATOM  11239  NH3 POPE  179      79.664  20.128  76.382  1.00  0.00           N
ATOM  11243  C12 POPE  179      79.054  20.069  77.752  1.00  0.00           C
ATOM  11246  C11 POPE  179      77.523  20.018  77.682  1.00  0.00           C
ATOM  11249  P   POPE  179      76.124  22.229  77.822  1.00  0.00           P
ATOM  11250  O13 POPE  179      75.354  21.518  78.862  1.00  0.00           O
ATOM  11251  O14 POPE  179      76.954  23.379  78.222  1.00  0.00           O
ATOM  11252  O11 POPE  179      75.084  22.728  76.762  1.00  0.00           O
ATOM  11253  O12 POPE  179      77.014  21.189  77.032  1.00  0.00           O
ATOM  11254  C1  POPE  179      74.684  21.898  75.672  1.00  0.00           C
ATOM  11257  C2  POPE  179      75.233  22.488  74.352  1.00  0.00           C
ATOM  11259  O21 POPE  179      74.194  22.708  73.402  1.00  0.00           O
ATOM  11260  C21 POPE  179      73.494  21.658  72.992  1.00  0.00           C
ATOM  11261  O22 POPE  179      73.644  20.499  73.372  1.00  0.00           O
ATOM  11262  C22 POPE  179      72.444  22.068  71.972  1.00  0.00           C
ATOM  11265  C3  POPE  179      76.474  21.770  73.762  1.00  0.00           C
ATOM  11268  O31 POPE  179      77.304  22.698  73.022  1.00  0.00           O
ATOM  11269  C31 POPE  179      76.964  22.838  71.742  1.00  0.00           C
ATOM  11270  O32 POPE  179      76.134  22.158  71.172  1.00  0.00           O
ATOM  11271  C32 POPE  179      77.714  24.018  71.112  1.00  0.00           C
ATOM  11274  C23 POPE  179      72.894  21.819  70.512  1.00  0.00           C
ATOM  11277  C24 POPE  179      71.733  22.008  69.522  1.00  0.00           C
ATOM  11280  C25 POPE  179      72.044  21.448  68.132  1.00  0.00           C
ATOM  11283  C26 POPE  179      70.834  21.549  67.182  1.00  0.00           C
ATOM  11286  C27 POPE  179      71.004  20.718  65.902  1.00  0.00           C
ATOM  11289  C28 POPE  179      69.763  20.658  65.002  1.00  0.00           C
ATOM  11292  C29 POPE  179      69.914  19.488  64.052  1.00  0.00           C
ATOM  11294 0C21 POPE  179      70.194  19.518  62.742  1.00  0.00           C
ATOM  11296 1C21 POPE  179      70.384  20.729  61.852  1.00  0.00           C
ATOM  11299 2C21 POPE  179      69.364  20.698  60.702  1.00  0.00           C
ATOM  11302 3C21 POPE  179      69.534  21.838  59.682  1.00  0.00           C
ATOM  11305 4C21 POPE  179      68.614  21.688  58.462  1.00  0.00           C
ATOM  11308 5C21 POPE  179      67.123  21.869  58.782  1.00  0.00           C
ATOM  11311 6C21 POPE  179      66.203  21.219  57.742  1.00  0.00           C
ATOM  11314 7C21 POPE  179      64.724  21.319  58.122  1.00  0.00           C
ATOM  11317 8C21 POPE  179      63.814  20.628  57.102  1.00  0.00           C
ATOM  11321  C33 POPE  179      79.233  23.799  70.902  1.00  0.00           C
ATOM  11324  C34 POPE  179      79.943  25.099  70.452  1.00  0.00           C
ATOM  11327  C35 POPE  179      79.324  25.779  69.222  1.00  0.00           C
ATOM  11330  C36 POPE  179      79.454  24.988  67.912  1.00  0.00           C
ATOM  11333  C37 POPE  179      78.604  25.619  66.812  1.00  0.00           C
ATOM  11336  C38 POPE  179      78.504  24.839  65.492  1.00  0.00           C
ATOM  11339  C39 POPE  179      79.773  24.909  64.632  1.00  0.00           C
ATOM  11342 0C31 POPE  179      79.514  24.668  63.142  1.00  0.00           C
ATOM  11345 1C31 POPE  179      80.754  24.818  62.242  1.00  0.00           C
ATOM  11348 2C31 POPE  179      80.414  24.668  60.752  1.00  0.00           C
ATOM  11351 3C31 POPE  179      81.524  25.069  59.762  1.00  0.00           C
ATOM  11354 4C31 POPE  179      82.763  24.158  59.762  1.00  0.00           C
ATOM  11357 5C31 POPE  179      83.444  24.149  58.382  1.00  0.00           C
ATOM  11360 6C31 POPE  179      84.794  23.408  58.352  1.00  0.00           C
ATOM  11364  NH3 POPE  180      -2.143  15.188  34.352  1.00  0.00           N
ATOM  11368  C12 POPE  180      -1.653  13.968  35.072  1.00  0.00           C
ATOM  11371  C11 POPE  180      -1.784  12.728  34.182  1.00  0.00           C
ATOM  11374  P   POPE  180      -0.593  10.388  34.102  1.00  0.00           P
ATOM  11375  O13 POPE  180      -0.963   9.078  34.672  1.00  0.00           O
ATOM  11376  O14 POPE  180      -0.753  10.558  32.642  1.00  0.00           O
ATOM  11377  O11 POPE  180       0.957  10.558  34.382  1.00  0.00           O
ATOM  11378  O12 POPE  180      -1.283  11.588  34.872  1.00  0.00           O
ATOM  11379  C1  POPE  180       1.467  11.508  35.322  1.00  0.00           C
ATOM  11382  C2  POPE  180       1.136  11.158  36.802  1.00  0.00           C
ATOM  11384  O21 POPE  180       1.997  11.928  37.672  1.00  0.00           O
ATOM  11385  C21 POPE  180       1.537  13.108  38.022  1.00  0.00           C
ATOM  11386  O22 POPE  180       0.557  13.658  37.562  1.00  0.00           O
ATOM  11387  C22 POPE  180       2.437  13.698  39.122  1.00  0.00           C
ATOM  11390  C3  POPE  180       1.367   9.658  37.132  1.00  0.00           C
ATOM  11393  O31 POPE  180       0.607   9.268  38.302  1.00  0.00           O
ATOM  11394  C31 POPE  180       0.616   7.958  38.522  1.00  0.00           C
ATOM  11395  O32 POPE  180       1.257   7.148  37.882  1.00  0.00           O
ATOM  11396  C32 POPE  180      -0.324   7.638  39.682  1.00  0.00           C
ATOM  11399  C23 POPE  180       1.616  14.408  40.222  1.00  0.00           C
ATOM  11402  C24 POPE  180       2.496  15.099  41.272  1.00  0.00           C
ATOM  11405  C25 POPE  180       3.144  14.138  42.282  1.00  0.00           C
ATOM  11408  C26 POPE  180       4.114  14.869  43.212  1.00  0.00           C
ATOM  11411  C27 POPE  180       4.954  13.918  44.072  1.00  0.00           C
ATOM  11414  C28 POPE  180       6.073  14.638  44.832  1.00  0.00           C
ATOM  11417  C29 POPE  180       5.574  15.378  46.052  1.00  0.00           C
ATOM  11419 0C21 POPE  180       5.833  15.038  47.322  1.00  0.00           C
ATOM  11421 1C21 POPE  180       6.644  13.849  47.782  1.00  0.00           C
ATOM  11424 2C21 POPE  180       8.134  14.168  48.012  1.00  0.00           C
ATOM  11427 3C21 POPE  180       8.613  13.858  49.442  1.00  0.00           C
ATOM  11430 4C21 POPE  180       8.074  14.848  50.482  1.00  0.00           C
ATOM  11433 5C21 POPE  180       8.624  14.618  51.892  1.00  0.00           C
ATOM  11436 6C21 POPE  180       8.263  15.778  52.812  1.00  0.00           C
ATOM  11439 7C21 POPE  180       8.883  15.689  54.202  1.00  0.00           C
ATOM  11442 8C21 POPE  180       8.694  16.998  54.972  1.00  0.00           C
ATOM  11446  C33 POPE  180      -0.763   6.158  39.742  1.00  0.00           C
ATOM  11449  C34 POPE  180      -1.863   5.888  40.772  1.00  0.00           C
ATOM  11452  C35 POPE  180      -1.394   5.988  42.232  1.00  0.00           C
ATOM  11455  C36 POPE  180      -2.504   5.648  43.242  1.00  0.00           C
ATOM  11458  C37 POPE  180      -2.134   6.068  44.672  1.00  0.00           C
ATOM  11461  C38 POPE  180      -3.204   5.678  45.702  1.00  0.00           C
ATOM  11464  C39 POPE  180      -2.973   6.308  47.092  1.00  0.00           C
ATOM  11467 0C31 POPE  180      -1.814   5.668  47.872  1.00  0.00           C
ATOM  11470 1C31 POPE  180      -1.604   6.218  49.292  1.00  0.00           C
ATOM  11473 2C31 POPE  180      -2.843   6.128  50.192  1.00  0.00           C
ATOM  11476 3C31 POPE  180      -3.663   7.428  50.222  1.00  0.00           C
ATOM  11479 4C31 POPE  180      -5.154   7.198  50.492  1.00  0.00           C
ATOM  11482 5C31 POPE  180      -5.933   8.508  50.612  1.00  0.00           C
ATOM  11485 6C31 POPE  180      -7.433   8.308  50.812  1.00  0.00           C
ATOM  11489  NH3 POPE  181     117.524 119.669  75.802  1.00  0.00           N
ATOM  11493  C12 POPE  181     118.404 120.429  76.752  1.00  0.00           C
ATOM  11496  C11 POPE  181     118.994 119.538  77.862  1.00  0.00           C
ATOM  11499  P   POPE  181     120.824 121.409  78.522  1.00  0.00           P
ATOM  11500  O13 POPE  181     120.104 122.689  78.622  1.00  0.00           O
ATOM  11501  O14 POPE  181     121.963 121.259  79.442  1.00  0.00           O
ATOM  11502  O11 POPE  181     121.254 121.309  77.012  1.00  0.00           O
ATOM  11503  O12 POPE  181     119.814 120.229  78.772  1.00  0.00           O
ATOM  11504  C1  POPE  181     121.924 120.258  76.322  1.00  0.00           C
ATOM  11507  C2  POPE  181     122.254 120.799  74.912  1.00  0.00           C
ATOM  11509  O21 POPE  181     122.354 119.758  73.922  1.00  0.00           O
ATOM  11510  C21 POPE  181     123.513 119.138  73.802  1.00  0.00           C
ATOM  11511  O22 POPE  181     124.453 119.220  74.572  1.00  0.00           O
ATOM  11512  C22 POPE  181     123.504 118.299  72.522  1.00  0.00           C
ATOM  11515  C3  POPE  181     123.453 121.809  74.962  1.00  0.00           C
ATOM  11518  O31 POPE  181     123.943 122.159  73.652  1.00  0.00           O
ATOM  11519  C31 POPE  181     123.324 123.159  73.052  1.00  0.00           C
ATOM  11520  O32 POPE  181     122.314 123.709  73.472  1.00  0.00           O
ATOM  11521  C32 POPE  181     124.113 123.530  71.812  1.00  0.00           C
ATOM  11524  C23 POPE  181     124.703 118.618  71.592  1.00  0.00           C
ATOM  11527  C24 POPE  181     124.593 117.910  70.242  1.00  0.00           C
ATOM  11530  C25 POPE  181     125.374 118.588  69.112  1.00  0.00           C
ATOM  11533  C26 POPE  181     124.714 119.879  68.592  1.00  0.00           C
ATOM  11536  C27 POPE  181     125.554 120.549  67.502  1.00  0.00           C
ATOM  11539  C28 POPE  181     124.824 121.720  66.822  1.00  0.00           C
ATOM  11542  C29 POPE  181     125.783 122.478  65.942  1.00  0.00           C
ATOM  11544 0C21 POPE  181     125.994 122.299  64.632  1.00  0.00           C
ATOM  11546 1C21 POPE  181     125.263 121.349  63.722  1.00  0.00           C
ATOM  11549 2C21 POPE  181     125.074 121.959  62.322  1.00  0.00           C
ATOM  11552 3C21 POPE  181     124.264 123.259  62.312  1.00  0.00           C
ATOM  11555 4C21 POPE  181     124.164 123.909  60.922  1.00  0.00           C
ATOM  11558 5C21 POPE  181     123.413 123.059  59.892  1.00  0.00           C
ATOM  11561 6C21 POPE  181     123.254 123.809  58.552  1.00  0.00           C
ATOM  11564 7C21 POPE  181     122.814 122.888  57.412  1.00  0.00           C
ATOM  11567 8C21 POPE  181     122.644 123.639  56.092  1.00  0.00           C
ATOM  11571  C33 POPE  181     125.573 123.899  72.162  1.00  0.00           C
ATOM  11574  C34 POPE  181     126.484 123.960  70.942  1.00  0.00           C
ATOM  11577  C35 POPE  181     126.053 125.029  69.942  1.00  0.00           C
ATOM  11580  C36 POPE  181     127.023 125.159  68.772  1.00  0.00           C
ATOM  11583  C37 POPE  181     126.594 126.249  67.782  1.00  0.00           C
ATOM  11586  C38 POPE  181     127.394 126.188  66.482  1.00  0.00           C
ATOM  11589  C39 POPE  181     127.103 127.329  65.512  1.00  0.00           C
ATOM  11592 0C31 POPE  181     125.743 127.239  64.822  1.00  0.00           C
ATOM  11595 1C31 POPE  181     125.404 128.548  64.102  1.00  0.00           C
ATOM  11598 2C31 POPE  181     124.274 128.419  63.072  1.00  0.00           C
ATOM  11601 3C31 POPE  181     122.974 127.859  63.652  1.00  0.00           C
ATOM  11604 4C31 POPE  181     121.814 127.970  62.662  1.00  0.00           C
ATOM  11607 5C31 POPE  181     120.484 127.499  63.262  1.00  0.00           C
ATOM  11610 6C31 POPE  181     119.334 127.559  62.262  1.00  0.00           C
ATOM  11614  NH3 POPE  182       1.477   7.918  32.682  1.00  0.00           N
ATOM  11618  C12 POPE  182       2.724   8.408  31.972  1.00  0.00           C
ATOM  11621  C11 POPE  182       2.697   9.918  31.662  1.00  0.00           C
ATOM  11624  P   POPE  182       4.494  11.258  30.202  1.00  0.00           P
ATOM  11625  O13 POPE  182       5.824  10.738  30.592  1.00  0.00           O
ATOM  11626  O14 POPE  182       4.384  11.708  28.792  1.00  0.00           O
ATOM  11627  O11 POPE  182       4.104  12.438  31.192  1.00  0.00           O
ATOM  11628  O12 POPE  182       3.414  10.148  30.452  1.00  0.00           O
ATOM  11629  C1  POPE  182       4.234  13.838  30.872  1.00  0.00           C
ATOM  11632  C2  POPE  182       4.694  14.668  32.112  1.00  0.00           C
ATOM  11634  O21 POPE  182       6.104  14.939  31.962  1.00  0.00           O
ATOM  11635  C21 POPE  182       6.714  15.838  32.732  1.00  0.00           C
ATOM  11636  O22 POPE  182       6.194  16.578  33.532  1.00  0.00           O
ATOM  11637  C22 POPE  182       8.204  15.908  32.332  1.00  0.00           C
ATOM  11640  C3  POPE  182       4.364  13.858  33.402  1.00  0.00           C
ATOM  11643  O31 POPE  182       4.444  14.648  34.602  1.00  0.00           O
ATOM  11644  C31 POPE  182       4.874  14.128  35.762  1.00  0.00           C
ATOM  11645  O32 POPE  182       4.814  14.718  36.832  1.00  0.00           O
ATOM  11646  C32 POPE  182       5.514  12.748  35.672  1.00  0.00           C
ATOM  11649  C23 POPE  182       9.144  16.138  33.542  1.00  0.00           C
ATOM  11652  C24 POPE  182      10.614  16.258  33.102  1.00  0.00           C
ATOM  11655  C25 POPE  182      11.634  16.088  34.232  1.00  0.00           C
ATOM  11658  C26 POPE  182      11.704  17.228  35.262  1.00  0.00           C
ATOM  11661  C27 POPE  182      10.894  16.958  36.542  1.00  0.00           C
ATOM  11664  C28 POPE  182      11.284  17.938  37.662  1.00  0.00           C
ATOM  11667  C29 POPE  182      10.334  18.008  38.832  1.00  0.00           C
ATOM  11669 0C21 POPE  182      10.204  17.119  39.822  1.00  0.00           C
ATOM  11671 1C21 POPE  182      10.954  15.818  39.962  1.00  0.00           C
ATOM  11674 2C21 POPE  182      10.554  15.019  41.222  1.00  0.00           C
ATOM  11677 3C21 POPE  182       9.094  14.548  41.212  1.00  0.00           C
ATOM  11680 4C21 POPE  182       8.664  13.768  42.462  1.00  0.00           C
ATOM  11683 5C21 POPE  182       9.284  12.368  42.522  1.00  0.00           C
ATOM  11686 6C21 POPE  182       8.764  11.528  43.692  1.00  0.00           C
ATOM  11689 7C21 POPE  182       9.444  10.158  43.752  1.00  0.00           C
ATOM  11692 8C21 POPE  182       8.994   9.278  44.922  1.00  0.00           C
ATOM  11696  C33 POPE  182       5.894  12.248  37.082  1.00  0.00           C
ATOM  11699  C34 POPE  182       6.624  10.898  37.052  1.00  0.00           C
ATOM  11702  C35 POPE  182       6.854  10.308  38.452  1.00  0.00           C
ATOM  11705  C36 POPE  182       5.534  10.088  39.202  1.00  0.00           C
ATOM  11708  C37 POPE  182       5.614   9.058  40.332  1.00  0.00           C
ATOM  11711  C38 POPE  182       4.214   8.678  40.812  1.00  0.00           C
ATOM  11714  C39 POPE  182       4.174   7.458  41.732  1.00  0.00           C
ATOM  11717 0C31 POPE  182       4.754   7.718  43.132  1.00  0.00           C
ATOM  11720 1C31 POPE  182       4.734   6.448  43.992  1.00  0.00           C
ATOM  11723 2C31 POPE  182       5.144   6.698  45.442  1.00  0.00           C
ATOM  11726 3C31 POPE  182       3.954   6.658  46.432  1.00  0.00           C
ATOM  11729 4C31 POPE  182       3.394   5.238  46.612  1.00  0.00           C
ATOM  11732 5C31 POPE  182       2.317   5.158  47.702  1.00  0.00           C
ATOM  11735 6C31 POPE  182       1.957   3.718  48.072  1.00  0.00           C
ATOM  11739  NH3 POPE  183     100.174  86.039  76.092  1.00  0.00           N
ATOM  11743  C12 POPE  183      98.844  86.020  75.402  1.00  0.00           C
ATOM  11746  C11 POPE  183      97.683  85.779  76.382  1.00  0.00           C
ATOM  11749  P   POPE  183      95.554  86.460  75.012  1.00  0.00           P
ATOM  11750  O13 POPE  183      94.174  85.909  75.112  1.00  0.00           O
ATOM  11751  O14 POPE  183      95.804  87.799  75.522  1.00  0.00           O
ATOM  11752  O11 POPE  183      95.883  86.539  73.482  1.00  0.00           O
ATOM  11753  O12 POPE  183      96.513  85.378  75.662  1.00  0.00           O
ATOM  11754  C1  POPE  183      96.713  85.619  72.812  1.00  0.00           C
ATOM  11757  C2  POPE  183      95.913  84.749  71.802  1.00  0.00           C
ATOM  11759  O21 POPE  183      95.983  85.270  70.472  1.00  0.00           O
ATOM  11760  C21 POPE  183      97.194  85.248  69.932  1.00  0.00           C
ATOM  11761  O22 POPE  183      98.203  84.758  70.422  1.00  0.00           O
ATOM  11762  C22 POPE  183      97.054  85.969  68.592  1.00  0.00           C
ATOM  11765  C3  POPE  183      94.424  84.568  72.202  1.00  0.00           C
ATOM  11768  O31 POPE  183      93.854  83.438  71.532  1.00  0.00           O
ATOM  11769  C31 POPE  183      92.854  83.639  70.722  1.00  0.00           C
ATOM  11770  O32 POPE  183      92.233  84.669  70.552  1.00  0.00           O
ATOM  11771  C32 POPE  183      92.664  82.359  69.912  1.00  0.00           C
ATOM  11774  C23 POPE  183      98.324  86.259  67.742  1.00  0.00           C
ATOM  11777  C24 POPE  183      99.323  85.099  67.572  1.00  0.00           C
ATOM  11780  C25 POPE  183     100.384  85.318  66.472  1.00  0.00           C
ATOM  11783  C26 POPE  183      99.814  85.750  65.102  1.00  0.00           C
ATOM  11786  C27 POPE  183     100.453  85.038  63.902  1.00  0.00           C
ATOM  11789  C28 POPE  183     100.314  85.818  62.582  1.00  0.00           C
ATOM  11792  C29 POPE  183      98.903  86.279  62.292  1.00  0.00           C
ATOM  11794 0C21 POPE  183      98.564  87.099  61.282  1.00  0.00           C
ATOM  11796 1C21 POPE  183      99.523  87.659  60.252  1.00  0.00           C
ATOM  11799 2C21 POPE  183      99.294  87.009  58.872  1.00  0.00           C
ATOM  11802 3C21 POPE  183      99.514  85.489  58.892  1.00  0.00           C
ATOM  11805 4C21 POPE  183      99.194  84.758  57.592  1.00  0.00           C
ATOM  11808 5C21 POPE  183     100.183  84.978  56.432  1.00  0.00           C
ATOM  11811 6C21 POPE  183     101.644  84.688  56.782  1.00  0.00           C
ATOM  11814 7C21 POPE  183     102.513  84.579  55.522  1.00  0.00           C
ATOM  11817 8C21 POPE  183     104.013  84.558  55.812  1.00  0.00           C
ATOM  11821  C33 POPE  183      91.644  81.378  70.532  1.00  0.00           C
ATOM  11824  C34 POPE  183      91.543  80.038  69.802  1.00  0.00           C
ATOM  11827  C35 POPE  183      91.153  80.189  68.322  1.00  0.00           C
ATOM  11830  C36 POPE  183      91.044  78.859  67.562  1.00  0.00           C
ATOM  11833  C37 POPE  183      90.674  79.100  66.092  1.00  0.00           C
ATOM  11836  C38 POPE  183      90.564  77.839  65.232  1.00  0.00           C
ATOM  11839  C39 POPE  183      90.244  78.168  63.762  1.00  0.00           C
ATOM  11842 0C31 POPE  183      91.414  78.890  63.072  1.00  0.00           C
ATOM  11845 1C31 POPE  183      91.064  79.459  61.692  1.00  0.00           C
ATOM  11848 2C31 POPE  183      92.263  80.219  61.122  1.00  0.00           C
ATOM  11851 3C31 POPE  183      91.963  80.880  59.772  1.00  0.00           C
ATOM  11854 4C31 POPE  183      93.224  81.439  59.112  1.00  0.00           C
ATOM  11857 5C31 POPE  183      92.914  82.029  57.732  1.00  0.00           C
ATOM  11860 6C31 POPE  183      94.073  81.918  56.742  1.00  0.00           C
ATOM  11864  NH3 POPE  184      31.434  25.408  76.182  1.00  0.00           N
ATOM  11868  C12 POPE  184      30.254  26.268  75.832  1.00  0.00           C
ATOM  11871  C11 POPE  184      30.434  27.689  76.352  1.00  0.00           C
ATOM  11874  P   POPE  184      28.624  29.158  75.102  1.00  0.00           P
ATOM  11875  O13 POPE  184      27.254  28.659  74.892  1.00  0.00           O
ATOM  11876  O14 POPE  184      28.814  30.608  75.352  1.00  0.00           O
ATOM  11877  O11 POPE  184      29.574  28.689  73.922  1.00  0.00           O
ATOM  11878  O12 POPE  184      29.184  28.368  76.352  1.00  0.00           O
ATOM  11879  C1  POPE  184      29.544  29.338  72.642  1.00  0.00           C
ATOM  11882  C2  POPE  184      30.634  30.428  72.482  1.00  0.00           C
ATOM  11884  O21 POPE  184      30.754  30.928  71.142  1.00  0.00           O
ATOM  11885  C21 POPE  184      29.744  31.448  70.482  1.00  0.00           C
ATOM  11886  O22 POPE  184      28.604  31.588  70.872  1.00  0.00           O
ATOM  11887  C22 POPE  184      30.264  31.849  69.092  1.00  0.00           C
ATOM  11890  C3  POPE  184      32.054  29.909  72.892  1.00  0.00           C
ATOM  11893  O31 POPE  184      32.824  29.378  71.772  1.00  0.00           O
ATOM  11894  C31 POPE  184      33.544  30.319  71.122  1.00  0.00           C
ATOM  11895  O32 POPE  184      33.674  31.468  71.492  1.00  0.00           O
ATOM  11896  C32 POPE  184      34.194  29.799  69.852  1.00  0.00           C
ATOM  11899  C23 POPE  184      29.694  33.168  68.522  1.00  0.00           C
ATOM  11902  C24 POPE  184      30.224  33.438  67.112  1.00  0.00           C
ATOM  11905  C25 POPE  184      30.284  34.918  66.722  1.00  0.00           C
ATOM  11908  C26 POPE  184      30.974  35.108  65.362  1.00  0.00           C
ATOM  11911  C27 POPE  184      30.844  36.529  64.772  1.00  0.00           C
ATOM  11914  C28 POPE  184      31.804  36.779  63.592  1.00  0.00           C
ATOM  11917  C29 POPE  184      31.824  35.658  62.582  1.00  0.00           C
ATOM  11919 0C21 POPE  184      31.594  35.738  61.262  1.00  0.00           C
ATOM  11921 1C21 POPE  184      31.284  36.988  60.482  1.00  0.00           C
ATOM  11924 2C21 POPE  184      32.574  37.788  60.172  1.00  0.00           C
ATOM  11927 3C21 POPE  184      33.624  36.988  59.382  1.00  0.00           C
ATOM  11930 4C21 POPE  184      34.964  37.729  59.282  1.00  0.00           C
ATOM  11933 5C21 POPE  184      35.174  38.448  57.942  1.00  0.00           C
ATOM  11936 6C21 POPE  184      36.374  39.398  58.012  1.00  0.00           C
ATOM  11939 7C21 POPE  184      36.824  39.910  56.642  1.00  0.00           C
ATOM  11942 8C21 POPE  184      37.974  40.918  56.742  1.00  0.00           C
ATOM  11946  C33 POPE  184      33.774  30.608  68.592  1.00  0.00           C
ATOM  11949  C34 POPE  184      34.744  30.438  67.402  1.00  0.00           C
ATOM  11952  C35 POPE  184      34.114  30.858  66.062  1.00  0.00           C
ATOM  11955  C36 POPE  184      35.064  30.750  64.862  1.00  0.00           C
ATOM  11958  C37 POPE  184      34.324  30.938  63.522  1.00  0.00           C
ATOM  11961  C38 POPE  184      35.264  30.948  62.302  1.00  0.00           C
ATOM  11964  C39 POPE  184      35.724  32.360  61.902  1.00  0.00           C
ATOM  11967 0C31 POPE  184      36.754  32.328  60.752  1.00  0.00           C
ATOM  11970 1C31 POPE  184      37.014  33.709  60.132  1.00  0.00           C
ATOM  11973 2C31 POPE  184      37.934  33.599  58.912  1.00  0.00           C
ATOM  11976 3C31 POPE  184      38.174  34.918  58.152  1.00  0.00           C
ATOM  11979 4C31 POPE  184      38.964  35.948  58.962  1.00  0.00           C
ATOM  11982 5C31 POPE  184      39.694  36.968  58.062  1.00  0.00           C
ATOM  11985 6C31 POPE  184      40.564  37.948  58.852  1.00  0.00           C
ATOM  11989  NH3 POPE  185      54.724  38.680  37.412  1.00  0.00           N
ATOM  11993  C12 POPE  185      55.334  37.319  37.252  1.00  0.00           C
ATOM  11996  C11 POPE  185      54.534  36.250  38.022  1.00  0.00           C
ATOM  11999  P   POPE  185      52.634  35.118  36.602  1.00  0.00           P
ATOM  12000  O13 POPE  185      52.434  35.769  35.312  1.00  0.00           O
ATOM  12001  O14 POPE  185      53.544  33.959  36.622  1.00  0.00           O
ATOM  12002  O11 POPE  185      51.234  34.698  37.172  1.00  0.00           O
ATOM  12003  O12 POPE  185      53.154  36.229  37.632  1.00  0.00           O
ATOM  12004  C1  POPE  185      50.904  34.828  38.552  1.00  0.00           C
ATOM  12007  C2  POPE  185      50.233  33.529  39.052  1.00  0.00           C
ATOM  12009  O21 POPE  185      49.554  33.750  40.312  1.00  0.00           O
ATOM  12010  C21 POPE  185      50.324  33.889  41.372  1.00  0.00           C
ATOM  12011  O22 POPE  185      51.524  34.078  41.382  1.00  0.00           O
ATOM  12012  C22 POPE  185      49.484  33.779  42.652  1.00  0.00           C
ATOM  12015  C3  POPE  185      51.174  32.288  39.082  1.00  0.00           C
ATOM  12018  O31 POPE  185      50.634  31.279  39.982  1.00  0.00           O
ATOM  12019  C31 POPE  185      49.714  30.478  39.462  1.00  0.00           C
ATOM  12020  O32 POPE  185      49.404  30.399  38.282  1.00  0.00           O
ATOM  12021  C32 POPE  185      49.134  29.599  40.562  1.00  0.00           C
ATOM  12024  C23 POPE  185      50.394  33.529  43.872  1.00  0.00           C
ATOM  12027  C24 POPE  185      49.674  33.628  45.222  1.00  0.00           C
ATOM  12030  C25 POPE  185      49.324  35.058  45.672  1.00  0.00           C
ATOM  12033  C26 POPE  185      50.544  35.988  45.842  1.00  0.00           C
ATOM  12036  C27 POPE  185      50.214  37.198  46.732  1.00  0.00           C
ATOM  12039  C28 POPE  185      51.194  38.378  46.582  1.00  0.00           C
ATOM  12042  C29 POPE  185      52.554  38.119  47.192  1.00  0.00           C
ATOM  12044 0C21 POPE  185      53.174  38.889  48.102  1.00  0.00           C
ATOM  12046 1C21 POPE  185      52.634  40.159  48.732  1.00  0.00           C
ATOM  12049 2C21 POPE  185      52.933  41.430  47.912  1.00  0.00           C
ATOM  12052 3C21 POPE  185      54.414  41.828  47.912  1.00  0.00           C
ATOM  12055 4C21 POPE  185      54.754  42.989  46.952  1.00  0.00           C
ATOM  12058 5C21 POPE  185      55.254  42.500  45.582  1.00  0.00           C
ATOM  12061 6C21 POPE  185      55.404  43.639  44.562  1.00  0.00           C
ATOM  12064 7C21 POPE  185      55.994  43.148  43.232  1.00  0.00           C
ATOM  12067 8C21 POPE  185      56.384  44.288  42.282  1.00  0.00           C
ATOM  12071  C33 POPE  185      47.874  30.238  41.192  1.00  0.00           C
ATOM  12074  C34 POPE  185      47.654  29.769  42.632  1.00  0.00           C
ATOM  12077  C35 POPE  185      46.574  30.538  43.402  1.00  0.00           C
ATOM  12080  C36 POPE  185      46.613  30.139  44.882  1.00  0.00           C
ATOM  12083  C37 POPE  185      45.404  30.578  45.722  1.00  0.00           C
ATOM  12086  C38 POPE  185      45.464  29.939  47.112  1.00  0.00           C
ATOM  12089  C39 POPE  185      44.244  30.258  47.992  1.00  0.00           C
ATOM  12092 0C31 POPE  185      44.183  29.328  49.222  1.00  0.00           C
ATOM  12095 1C31 POPE  185      43.014  29.658  50.162  1.00  0.00           C
ATOM  12098 2C31 POPE  185      43.344  30.698  51.232  1.00  0.00           C
ATOM  12101 3C31 POPE  185      44.124  30.139  52.432  1.00  0.00           C
ATOM  12104 4C31 POPE  185      43.234  29.398  53.442  1.00  0.00           C
ATOM  12107 5C31 POPE  185      43.994  28.998  54.712  1.00  0.00           C
ATOM  12110 6C31 POPE  185      43.064  28.668  55.892  1.00  0.00           C
ATOM  12114  NH3 POPE  186      56.023  84.020  30.632  1.00  0.00           N
ATOM  12118  C12 POPE  186      56.394  83.119  29.482  1.00  0.00           C
ATOM  12121  C11 POPE  186      55.184  82.398  28.882  1.00  0.00           C
ATOM  12124  P   POPE  186      53.044  81.860  30.302  1.00  0.00           P
ATOM  12125  O13 POPE  186      52.214  81.850  29.092  1.00  0.00           O
ATOM  12126  O14 POPE  186      52.744  80.829  31.312  1.00  0.00           O
ATOM  12127  O11 POPE  186      53.084  83.299  30.992  1.00  0.00           O
ATOM  12128  O12 POPE  186      54.544  81.590  29.862  1.00  0.00           O
ATOM  12129  C1  POPE  186      52.863  83.559  32.402  1.00  0.00           C
ATOM  12132  C2  POPE  186      51.354  83.629  32.862  1.00  0.00           C
ATOM  12134  O21 POPE  186      51.144  84.490  34.002  1.00  0.00           O
ATOM  12135  C21 POPE  186      51.554  84.118  35.202  1.00  0.00           C
ATOM  12136  O22 POPE  186      52.324  83.199  35.432  1.00  0.00           O
ATOM  12137  C22 POPE  186      50.884  84.999  36.282  1.00  0.00           C
ATOM  12140  C3  POPE  186      50.764  82.188  33.062  1.00  0.00           C
ATOM  12143  O31 POPE  186      49.654  82.130  34.002  1.00  0.00           O
ATOM  12144  C31 POPE  186      49.714  81.030  34.752  1.00  0.00           C
ATOM  12145  O32 POPE  186      50.464  80.089  34.552  1.00  0.00           O
ATOM  12146  C32 POPE  186      48.734  81.129  35.912  1.00  0.00           C
ATOM  12149  C23 POPE  186      51.764  85.368  37.522  1.00  0.00           C
ATOM  12152  C24 POPE  186      51.304  84.708  38.832  1.00  0.00           C
ATOM  12155  C25 POPE  186      52.084  85.168  40.092  1.00  0.00           C
ATOM  12158  C26 POPE  186      51.413  84.659  41.392  1.00  0.00           C
ATOM  12161  C27 POPE  186      52.294  84.618  42.662  1.00  0.00           C
ATOM  12164  C28 POPE  186      51.514  83.979  43.842  1.00  0.00           C
ATOM  12167  C29 POPE  186      52.374  83.259  44.852  1.00  0.00           C
ATOM  12169 0C21 POPE  186      52.094  83.038  46.152  1.00  0.00           C
ATOM  12171 1C21 POPE  186      50.884  83.479  46.922  1.00  0.00           C
ATOM  12174 2C21 POPE  186      50.034  82.299  47.462  1.00  0.00           C
ATOM  12177 3C21 POPE  186      49.034  82.748  48.542  1.00  0.00           C
ATOM  12180 4C21 POPE  186      48.164  81.618  49.092  1.00  0.00           C
ATOM  12183 5C21 POPE  186      47.234  82.089  50.222  1.00  0.00           C
ATOM  12186 6C21 POPE  186      47.854  81.939  51.622  1.00  0.00           C
ATOM  12189 7C21 POPE  186      47.114  82.738  52.702  1.00  0.00           C
ATOM  12192 8C21 POPE  186      47.544  82.389  54.132  1.00  0.00           C
ATOM  12196  C33 POPE  186      49.454  81.059  37.282  1.00  0.00           C
ATOM  12199  C34 POPE  186      48.544  81.508  38.442  1.00  0.00           C
ATOM  12202  C35 POPE  186      49.224  81.428  39.812  1.00  0.00           C
ATOM  12205  C36 POPE  186      49.464  79.988  40.302  1.00  0.00           C
ATOM  12208  C37 POPE  186      50.284  79.929  41.602  1.00  0.00           C
ATOM  12211  C38 POPE  186      49.514  80.318  42.872  1.00  0.00           C
ATOM  12214  C39 POPE  186      48.544  79.229  43.342  1.00  0.00           C
ATOM  12217 0C31 POPE  186      48.004  79.479  44.752  1.00  0.00           C
ATOM  12220 1C31 POPE  186      47.214  78.289  45.322  1.00  0.00           C
ATOM  12223 2C31 POPE  186      46.514  78.660  46.632  1.00  0.00           C
ATOM  12226 3C31 POPE  186      45.023  78.309  46.622  1.00  0.00           C
ATOM  12229 4C31 POPE  186      44.254  78.999  47.742  1.00  0.00           C
ATOM  12232 5C31 POPE  186      42.784  78.578  47.732  1.00  0.00           C
ATOM  12235 6C31 POPE  186      41.884  79.368  48.662  1.00  0.00           C
ATOM  12239  NH3 POPE  187     131.811 120.639  35.892  1.00  0.00           N
ATOM  12243  C12 POPE  187     131.784 119.249  36.472  1.00  0.00           C
ATOM  12246  C11 POPE  187     131.004 118.250  35.612  1.00  0.00           C
ATOM  12249  P   POPE  187     129.994 115.890  36.182  1.00  0.00           P
ATOM  12250  O13 POPE  187     129.244 116.059  34.912  1.00  0.00           O
ATOM  12251  O14 POPE  187     130.654 114.568  36.342  1.00  0.00           O
ATOM  12252  O11 POPE  187     129.094 116.088  37.482  1.00  0.00           O
ATOM  12253  O12 POPE  187     131.114 117.000  36.282  1.00  0.00           O
ATOM  12254  C1  POPE  187     129.574 116.749  38.672  1.00  0.00           C
ATOM  12257  C2  POPE  187     128.543 116.648  39.872  1.00  0.00           C
ATOM  12259  O21 POPE  187     129.264 116.729  41.142  1.00  0.00           O
ATOM  12260  C21 POPE  187     128.534 117.149  42.172  1.00  0.00           C
ATOM  12261  O22 POPE  187     127.384 117.538  42.122  1.00  0.00           O
ATOM  12262  C22 POPE  187     129.314 117.099  43.492  1.00  0.00           C
ATOM  12265  C3  POPE  187     127.664 115.359  39.752  1.00  0.00           C
ATOM  12268  O31 POPE  187     127.214 114.868  41.032  1.00  0.00           O
ATOM  12269  C31 POPE  187     125.913 114.968  41.332  1.00  0.00           C
ATOM  12270  O32 POPE  187     125.024 115.258  40.572  1.00  0.00           O
ATOM  12271  C32 POPE  187     125.773 114.739  42.832  1.00  0.00           C
ATOM  12274  C23 POPE  187     128.623 118.028  44.532  1.00  0.00           C
ATOM  12277  C24 POPE  187     129.343 118.229  45.872  1.00  0.00           C
ATOM  12280  C25 POPE  187     128.614 119.288  46.722  1.00  0.00           C
ATOM  12283  C26 POPE  187     129.203 119.568  48.122  1.00  0.00           C
ATOM  12286  C27 POPE  187     128.444 120.709  48.822  1.00  0.00           C
ATOM  12289  C28 POPE  187     129.043 121.169  50.182  1.00  0.00           C
ATOM  12292  C29 POPE  187     128.674 122.599  50.472  1.00  0.00           C
ATOM  12294 0C21 POPE  187     128.474 123.209  51.662  1.00  0.00           C
ATOM  12296 1C21 POPE  187     128.584 122.618  53.042  1.00  0.00           C
ATOM  12299 2C21 POPE  187     127.933 123.539  54.102  1.00  0.00           C
ATOM  12302 3C21 POPE  187     128.133 123.019  55.532  1.00  0.00           C
ATOM  12305 4C21 POPE  187     127.674 124.008  56.622  1.00  0.00           C
ATOM  12308 5C21 POPE  187     127.963 123.489  58.042  1.00  0.00           C
ATOM  12311 6C21 POPE  187     128.274 124.608  59.042  1.00  0.00           C
ATOM  12314 7C21 POPE  187     128.724 124.058  60.402  1.00  0.00           C
ATOM  12317 8C21 POPE  187     129.103 125.159  61.402  1.00  0.00           C
ATOM  12321  C33 POPE  187     124.353 114.389  43.332  1.00  0.00           C
ATOM  12324  C34 POPE  187     124.463 113.849  44.762  1.00  0.00           C
ATOM  12327  C35 POPE  187     123.154 113.469  45.442  1.00  0.00           C
ATOM  12330  C36 POPE  187     123.444 113.049  46.882  1.00  0.00           C
ATOM  12333  C37 POPE  187     122.173 112.789  47.702  1.00  0.00           C
ATOM  12336  C38 POPE  187     122.464 112.538  49.192  1.00  0.00           C
ATOM  12339  C39 POPE  187     123.054 113.749  49.932  1.00  0.00           C
ATOM  12342 0C31 POPE  187     122.364 114.039  51.272  1.00  0.00           C
ATOM  12345 1C31 POPE  187     123.014 115.199  52.032  1.00  0.00           C
ATOM  12348 2C31 POPE  187     122.233 115.629  53.282  1.00  0.00           C
ATOM  12351 3C31 POPE  187     122.844 116.879  53.922  1.00  0.00           C
ATOM  12354 4C31 POPE  187     122.084 117.368  55.162  1.00  0.00           C
ATOM  12357 5C31 POPE  187     122.623 118.709  55.672  1.00  0.00           C
ATOM  12360 6C31 POPE  187     121.963 119.160  56.972  1.00  0.00           C
ATOM  12364  NH3 POPE  188     119.323  18.318  34.852  1.00  0.00           N
ATOM  12368  C12 POPE  188     120.804  18.008  34.842  1.00  0.00           C
ATOM  12371  C11 POPE  188     121.144  16.798  35.732  1.00  0.00           C
ATOM  12374  P   POPE  188     123.264  15.258  35.842  1.00  0.00           P
ATOM  12375  O13 POPE  188     122.244  14.198  36.052  1.00  0.00           O
ATOM  12376  O14 POPE  188     124.194  15.158  34.692  1.00  0.00           O
ATOM  12377  O11 POPE  188     124.194  15.298  37.122  1.00  0.00           O
ATOM  12378  O12 POPE  188     122.564  16.678  35.852  1.00  0.00           O
ATOM  12379  C1  POPE  188     123.704  15.768  38.372  1.00  0.00           C
ATOM  12382  C2  POPE  188     124.603  15.208  39.522  1.00  0.00           C
ATOM  12384  O21 POPE  188     123.903  14.689  40.662  1.00  0.00           O
ATOM  12385  C21 POPE  188     122.814  15.198  41.252  1.00  0.00           C
ATOM  12386  O22 POPE  188     122.044  14.548  41.942  1.00  0.00           O
ATOM  12387  C22 POPE  188     122.594  16.698  41.032  1.00  0.00           C
ATOM  12390  C3  POPE  188     125.804  16.158  39.852  1.00  0.00           C
ATOM  12393  O31 POPE  188     126.724  15.578  40.792  1.00  0.00           O
ATOM  12394  C31 POPE  188     126.583  15.898  42.072  1.00  0.00           C
ATOM  12395  O32 POPE  188     125.814  16.748  42.502  1.00  0.00           O
ATOM  12396  C32 POPE  188     127.524  14.978  42.852  1.00  0.00           C
ATOM  12399  C23 POPE  188     121.664  17.299  42.112  1.00  0.00           C
ATOM  12402  C24 POPE  188     121.193  18.719  41.742  1.00  0.00           C
ATOM  12405  C25 POPE  188     120.254  19.349  42.782  1.00  0.00           C
ATOM  12408  C26 POPE  188     120.953  19.568  44.132  1.00  0.00           C
ATOM  12411  C27 POPE  188     120.043  20.118  45.242  1.00  0.00           C
ATOM  12414  C28 POPE  188     119.954  19.238  46.512  1.00  0.00           C
ATOM  12417  C29 POPE  188     121.324  18.908  47.052  1.00  0.00           C
ATOM  12419 0C21 POPE  188     121.804  19.118  48.292  1.00  0.00           C
ATOM  12421 1C21 POPE  188     121.104  19.788  49.442  1.00  0.00           C
ATOM  12424 2C21 POPE  188     122.004  19.848  50.692  1.00  0.00           C
ATOM  12427 3C21 POPE  188     121.944  18.588  51.552  1.00  0.00           C
ATOM  12430 4C21 POPE  188     122.894  18.658  52.762  1.00  0.00           C
ATOM  12433 5C21 POPE  188     124.384  18.478  52.412  1.00  0.00           C
ATOM  12436 6C21 POPE  188     124.663  17.178  51.652  1.00  0.00           C
ATOM  12439 7C21 POPE  188     126.134  16.758  51.652  1.00  0.00           C
ATOM  12442 8C21 POPE  188     126.324  15.359  51.062  1.00  0.00           C
ATOM  12446  C33 POPE  188     127.623  15.298  44.362  1.00  0.00           C
ATOM  12449  C34 POPE  188     128.844  16.148  44.722  1.00  0.00           C
ATOM  12452  C35 POPE  188     129.834  15.448  45.662  1.00  0.00           C
ATOM  12455  C36 POPE  188     129.264  15.218  47.072  1.00  0.00           C
ATOM  12458  C37 POPE  188     130.364  14.869  48.082  1.00  0.00           C
ATOM  12461  C38 POPE  188     129.824  14.508  49.472  1.00  0.00           C
ATOM  12464  C39 POPE  188     129.073  13.178  49.482  1.00  0.00           C
ATOM  12467 0C31 POPE  188     128.973  12.528  50.872  1.00  0.00           C
ATOM  12470 1C31 POPE  188     128.364  11.128  50.792  1.00  0.00           C
ATOM  12473 2C31 POPE  188     127.784  10.628  52.122  1.00  0.00           C
ATOM  12476 3C31 POPE  188     126.554  11.448  52.552  1.00  0.00           C
ATOM  12479 4C31 POPE  188     125.724  10.788  53.662  1.00  0.00           C
ATOM  12482 5C31 POPE  188     124.353  11.448  53.852  1.00  0.00           C
[truncated: 1,704,911 more chars]
