# Supplementary material for: Characterizing Membrane Association and Periplasmic Transfer of Bacterial Lipoproteins through Molecular Dynamics Simulations
Source: Structure. 2020 Apr 7;28(4):475–487.e3. doi: 10.1016/j.str.2020.01.012 (PMC7139219; doi:10.1016/j.str.2020.01.012)
Supplement: Data S3. Final Coordinates from Simulations (M–X), Related to Figure 3 [file mmc5.zip › M-X/TRAT-1-atomistic.pdb]

TITLE     Protein
REMARK    THIS IS A SIMULATION BOX
CRYST1  129.239  129.239  180.397  90.00  90.00  90.00 P 1           1
MODEL        1
ATOM      1  N   CYSTA   1      53.299  80.849 101.733  1.00  0.00           N
ATOM      3  CA  CYSTA   1      53.389  82.260 101.394  1.00  0.00           C
ATOM      5  C   CYSTA   1      53.229  83.219 102.593  1.00  0.00           C
ATOM      6  O   CYSTA   1      52.979  84.399 102.393  1.00  0.00           O
ATOM      7  CB  CYSTA   1      52.349  82.739 100.323  1.00  0.00           C
ATOM     10  SG  CYSTA   1      51.719  81.570  99.073  1.00  0.00           S
ATOM     11  C1  CYSTA   1      52.959  80.949  97.933  1.00  0.00           C
ATOM     14  CA1 CYSTA   1      54.209  80.200 102.473  1.00  0.00           C
ATOM     15  OA1 CYSTA   1      54.049  80.140 103.684  1.00  0.00           O
ATOM     16  CA2 CYSTA   1      55.409  79.509 101.883  1.00  0.00           C
ATOM     19  C11 CYSTA   1      52.349  80.609  96.543  1.00  0.00           C
ATOM     21  O11 CYSTA   1      51.989  81.869  95.943  1.00  0.00           O
ATOM     22  CX1 CYSTA   1      51.949  81.819  94.604  1.00  0.00           C
ATOM     23  OX1 CYSTA   1      52.159  80.829  93.943  1.00  0.00           O
ATOM     24  CX2 CYSTA   1      51.719  83.209  94.014  1.00  0.00           C
ATOM     27  C12 CYSTA   1      51.139  79.600  96.633  1.00  0.00           C
ATOM     30  O12 CYSTA   1      50.039  79.980  95.784  1.00  0.00           O
ATOM     31  CD1 CYSTA   1      49.199  78.989  95.493  1.00  0.00           C
ATOM     32  OD1 CYSTA   1      48.729  78.199  96.293  1.00  0.00           O
ATOM     33  CD2 CYSTA   1      49.069  78.959  93.964  1.00  0.00           C
ATOM     36  CA3 CYSTA   1      56.379  80.380 101.053  1.00  0.00           C
ATOM     39  CA4 CYSTA   1      56.009  80.499  99.574  1.00  0.00           C
ATOM     42  CA5 CYSTA   1      57.209  80.719  98.643  1.00  0.00           C
ATOM     45  CA6 CYSTA   1      57.839  79.419  98.123  1.00  0.00           C
ATOM     48  CA7 CYSTA   1      58.589  79.619  96.794  1.00  0.00           C
ATOM     51  CA8 CYSTA   1      59.089  78.309  96.184  1.00  0.00           C
ATOM     54  CA9 CYSTA   1      59.399  78.429  94.683  1.00  0.00           C
ATOM     57 0CA1 CYSTA   1      59.969  77.130  94.083  1.00  0.00           C
ATOM     60 1CA1 CYSTA   1      61.489  77.199  93.874  1.00  0.00           C
ATOM     63 2CA1 CYSTA   1      62.119  75.829  93.604  1.00  0.00           C
ATOM     66 3CA1 CYSTA   1      63.649  75.859  93.513  1.00  0.00           C
ATOM     69 4CA1 CYSTA   1      64.220  75.789  92.083  1.00  0.00           C
ATOM     72 5CA1 CYSTA   1      64.779  77.130  91.573  1.00  0.00           C
ATOM     75 6CA1 CYSTA   1      65.619  76.969  90.303  1.00  0.00           C
ATOM     79  CD3 CYSTA   1      48.979  77.529  93.383  1.00  0.00           C
ATOM     82  CD4 CYSTA   1      50.229  76.690  93.683  1.00  0.00           C
ATOM     85  CD5 CYSTA   1      50.349  75.340  92.953  1.00  0.00           C
ATOM     88  CD6 CYSTA   1      49.039  74.630  92.553  1.00  0.00           C
ATOM     91  CD7 CYSTA   1      48.809  74.549  91.033  1.00  0.00           C
ATOM     94  CD8 CYSTA   1      47.649  75.399  90.504  1.00  0.00           C
ATOM     97  CD9 CYSTA   1      47.489  75.209  88.993  1.00  0.00           C
ATOM    100 0CD1 CYSTA   1      46.390  76.069  88.354  1.00  0.00           C
ATOM    103 1CD1 CYSTA   1      45.819  75.370  87.113  1.00  0.00           C
ATOM    106 2CD1 CYSTA   1      44.779  76.200  86.343  1.00  0.00           C
ATOM    109 3CD1 CYSTA   1      44.219  75.419  85.143  1.00  0.00           C
ATOM    112 4CD1 CYSTA   1      42.869  75.939  84.623  1.00  0.00           C
ATOM    115 5CD1 CYSTA   1      42.899  77.420  84.213  1.00  0.00           C
ATOM    118 6CD1 CYSTA   1      41.559  77.929  83.703  1.00  0.00           C
ATOM    122  CX3 CYSTA   1      50.749  83.131  92.813  1.00  0.00           C
ATOM    125  CX4 CYSTA   1      50.509  84.469  92.093  1.00  0.00           C
ATOM    128  CX5 CYSTA   1      49.309  84.340  91.153  1.00  0.00           C
ATOM    131  CX6 CYSTA   1      49.439  84.990  89.773  1.00  0.00           C
ATOM    134  CX7 CYSTA   1      48.879  84.009  88.734  1.00  0.00           C
ATOM    137  CX8 CYSTA   1      48.769  84.509  87.283  1.00  0.00           C
ATOM    140  CX9 CYSTA   1      47.999  83.440  86.553  1.00  0.00           C
ATOM    142 0CX1 CYSTA   1      48.059  83.019  85.284  1.00  0.00           C
ATOM    144 1CX1 CYSTA   1      48.919  83.510  84.143  1.00  0.00           C
ATOM    147 2CX1 CYSTA   1      49.269  82.380  83.144  1.00  0.00           C
ATOM    150 3CX1 CYSTA   1      48.059  81.639  82.543  1.00  0.00           C
ATOM    153 4CX1 CYSTA   1      48.439  80.469  81.633  1.00  0.00           C
ATOM    156 5CX1 CYSTA   1      47.229  79.590  81.243  1.00  0.00           C
ATOM    159 6CX1 CYSTA   1      47.429  78.100  81.573  1.00  0.00           C
ATOM    162 7CX1 CYSTA   1      46.479  77.170  80.814  1.00  0.00           C
ATOM    165 8CX1 CYSTA   1      46.669  75.690  81.143  1.00  0.00           C
ATOM    169  N   GLY A   2      53.379  82.789 103.863  1.00  0.00           N
ATOM    171  CA  GLY A   2      53.459  83.740 104.963  1.00  0.00           C
ATOM    174  C   GLY A   2      53.769  83.169 106.324  1.00  0.00           C
ATOM    175  O   GLY A   2      52.979  83.279 107.253  1.00  0.00           O
ATOM    176  N   ALA A   3      54.949  82.590 106.563  1.00  0.00           N
ATOM    178  CA  ALA A   3      56.049  82.380 105.653  1.00  0.00           C
ATOM    180  CB  ALA A   3      56.989  83.609 105.633  1.00  0.00           C
ATOM    184  C   ALA A   3      56.809  81.150 106.093  1.00  0.00           C
ATOM    185  O   ALA A   3      56.499  80.029 105.673  1.00  0.00           O
ATOM    186  N   MET A   4      57.829  81.329 106.964  1.00  0.00           N
ATOM    188  CA  MET A   4      58.939  80.399 107.053  1.00  0.00           C
ATOM    190  CB  MET A   4      60.169  80.921 106.283  1.00  0.00           C
ATOM    193  CG  MET A   4      60.459  80.040 105.063  1.00  0.00           C
ATOM    196  SD  MET A   4      59.109  79.969 103.863  1.00  0.00           S
ATOM    197  CE  MET A   4      59.909  78.930 102.644  1.00  0.00           C
ATOM    201  C   MET A   4      59.309  80.009 108.464  1.00  0.00           C
ATOM    202  O   MET A   4      59.049  80.719 109.423  1.00  0.00           O
ATOM    203  N   SER A   5      59.959  78.829 108.563  1.00  0.00           N
ATOM    205  CA  SER A   5      60.169  78.100 109.803  1.00  0.00           C
ATOM    207  CB  SER A   5      60.129  76.560 109.623  1.00  0.00           C
ATOM    210  OG  SER A   5      60.019  75.889 110.883  1.00  0.00           O
ATOM    212  C   SER A   5      61.499  78.490 110.363  1.00  0.00           C
ATOM    213  O   SER A   5      62.459  78.679 109.633  1.00  0.00           O
ATOM    214  N   THR A   6      61.589  78.639 111.703  1.00  0.00           N
ATOM    216  CA  THR A   6      62.749  79.190 112.373  1.00  0.00           C
ATOM    218  CB  THR A   6      62.459  79.449 113.853  1.00  0.00           C
ATOM    220  OG1 THR A   6      61.269  80.210 114.003  1.00  0.00           O
ATOM    222  CG2 THR A   6      63.549  80.259 114.543  1.00  0.00           C
ATOM    226  C   THR A   6      63.979  78.309 112.233  1.00  0.00           C
ATOM    227  O   THR A   6      64.169  77.310 112.943  1.00  0.00           O
ATOM    228  N   ALA A   7      64.869  78.670 111.283  1.00  0.00           N
ATOM    230  CA  ALA A   7      66.129  78.029 111.013  1.00  0.00           C
ATOM    232  CB  ALA A   7      67.059  78.210 112.203  1.00  0.00           C
ATOM    236  C   ALA A   7      66.049  76.560 110.673  1.00  0.00           C
ATOM    237  O   ALA A   7      66.499  75.710 111.453  1.00  0.00           O
ATOM    238  N   ILE A   8      65.419  76.240 109.534  1.00  0.00           N
ATOM    240  CA  ILE A   8      65.039  74.889 109.174  1.00  0.00           C
ATOM    242  CB  ILE A   8      66.229  73.919 109.043  1.00  0.00           C
ATOM    244  CG2 ILE A   8      66.089  72.579 109.823  1.00  0.00           C
ATOM    248  CG1 ILE A   8      66.519  73.670 107.543  1.00  0.00           C
ATOM    251  CD  ILE A   8      67.949  73.199 107.294  1.00  0.00           C
ATOM    255  C   ILE A   8      63.809  74.460 109.973  1.00  0.00           C
ATOM    256  O   ILE A   8      62.749  74.241 109.413  1.00  0.00           O
ATOM    257  N   LYS A   9      63.929  74.350 111.313  1.00  0.00           N
ATOM    259  CA  LYS A   9      63.110  73.490 112.153  1.00  0.00           C
ATOM    261  CB  LYS A   9      62.509  72.189 111.483  1.00  0.00           C
ATOM    264  CG  LYS A   9      60.999  72.130 111.173  1.00  0.00           C
ATOM    267  CD  LYS A   9      60.539  70.780 110.603  1.00  0.00           C
ATOM    270  CE  LYS A   9      59.159  70.889 109.953  1.00  0.00           C
ATOM    273  NZ  LYS A   9      58.749  69.619 109.343  1.00  0.00           N
ATOM    277  C   LYS A   9      62.199  74.259 113.123  1.00  0.00           C
ATOM    278  O   LYS A   9      61.029  73.989 113.324  1.00  0.00           O
ATOM    279  N   LYS A  10      62.789  75.130 113.953  1.00  0.00           N
ATOM    281  CA  LYS A  10      62.659  74.910 115.383  1.00  0.00           C
ATOM    283  CB  LYS A  10      63.829  75.579 116.114  1.00  0.00           C
ATOM    286  CG  LYS A  10      63.609  76.990 116.674  1.00  0.00           C
ATOM    289  CD  LYS A  10      64.859  77.810 117.043  1.00  0.00           C
ATOM    292  CE  LYS A  10      65.839  78.039 115.893  1.00  0.00           C
ATOM    295  NZ  LYS A  10      66.819  76.940 115.813  1.00  0.00           N
ATOM    299  C   LYS A  10      61.339  75.270 116.053  1.00  0.00           C
ATOM    300  O   LYS A  10      60.639  76.200 115.673  1.00  0.00           O
ATOM    301  N   ARG A  11      61.019  74.609 117.193  1.00  0.00           N
ATOM    303  CA  ARG A  11      60.529  73.249 117.323  1.00  0.00           C
ATOM    305  CB  ARG A  11      61.569  72.249 117.904  1.00  0.00           C
ATOM    308  CG  ARG A  11      61.099  70.780 117.973  1.00  0.00           C
ATOM    311  CD  ARG A  11      62.219  69.719 118.063  1.00  0.00           C
ATOM    314  NE  ARG A  11      61.549  68.389 117.983  1.00  0.00           N
ATOM    316  CZ  ARG A  11      62.149  67.209 117.863  1.00  0.00           C
ATOM    317  NH1 ARG A  11      61.379  66.160 117.653  1.00  0.00           N
ATOM    320  NH2 ARG A  11      63.430  66.999 117.993  1.00  0.00           N
ATOM    323  C   ARG A  11      59.379  73.350 118.293  1.00  0.00           C
ATOM    324  O   ARG A  11      59.509  74.060 119.273  1.00  0.00           O
ATOM    325  N   ASN A  12      58.239  72.669 118.023  1.00  0.00           N
ATOM    327  CA  ASN A  12      57.269  72.170 119.014  1.00  0.00           C
ATOM    329  CB  ASN A  12      57.579  70.640 119.253  1.00  0.00           C
ATOM    332  CG  ASN A  12      56.489  69.709 119.854  1.00  0.00           C
ATOM    333  OD1 ASN A  12      56.579  68.490 119.693  1.00  0.00           O
ATOM    334  ND2 ASN A  12      55.439  70.249 120.493  1.00  0.00           N
ATOM    337  C   ASN A  12      57.059  72.969 120.333  1.00  0.00           C
ATOM    338  O   ASN A  12      57.079  72.340 121.383  1.00  0.00           O
ATOM    339  N   LEU A  13      56.819  74.309 120.284  1.00  0.00           N
ATOM    341  CA  LEU A  13      56.619  75.239 121.413  1.00  0.00           C
ATOM    343  CB  LEU A  13      56.149  74.699 122.793  1.00  0.00           C
ATOM    346  CG  LEU A  13      54.679  74.241 122.904  1.00  0.00           C
ATOM    348  CD1 LEU A  13      54.549  73.219 124.043  1.00  0.00           C
ATOM    352  CD2 LEU A  13      54.049  73.670 121.623  1.00  0.00           C
ATOM    356  C   LEU A  13      57.739  76.259 121.563  1.00  0.00           C
ATOM    357  O   LEU A  13      57.829  77.030 122.533  1.00  0.00           O
ATOM    358  N   GLU A  14      58.599  76.389 120.544  1.00  0.00           N
ATOM    360  CA  GLU A  14      59.459  77.539 120.383  1.00  0.00           C
ATOM    362  CB  GLU A  14      60.739  77.199 119.574  1.00  0.00           C
ATOM    365  CG  GLU A  14      62.019  77.490 120.404  1.00  0.00           C
ATOM    368  CD  GLU A  14      62.329  76.370 121.394  1.00  0.00           C
ATOM    369  OE1 GLU A  14      63.529  75.990 121.464  1.00  0.00           O
ATOM    370  OE2 GLU A  14      61.419  75.850 122.083  1.00  0.00           O
ATOM    371  C   GLU A  14      58.669  78.730 119.843  1.00  0.00           C
ATOM    372  O   GLU A  14      57.489  78.940 120.173  1.00  0.00           O
ATOM    373  N   VAL A  15      59.299  79.559 119.014  1.00  0.00           N
ATOM    375  CA  VAL A  15      58.609  80.649 118.354  1.00  0.00           C
ATOM    377  CB  VAL A  15      59.019  82.000 118.933  1.00  0.00           C
ATOM    379  CG1 VAL A  15      58.029  83.049 118.413  1.00  0.00           C
ATOM    383  CG2 VAL A  15      58.979  82.000 120.473  1.00  0.00           C
ATOM    387  C   VAL A  15      58.999  80.579 116.883  1.00  0.00           C
ATOM    388  O   VAL A  15      60.179  80.490 116.583  1.00  0.00           O
ATOM    389  N   LYS A  16      58.059  80.560 115.913  1.00  0.00           N
ATOM    391  CA  LYS A  16      56.669  80.979 116.013  1.00  0.00           C
ATOM    393  CB  LYS A  16      56.359  82.210 115.133  1.00  0.00           C
ATOM    396  CG  LYS A  16      57.239  82.329 113.894  1.00  0.00           C
ATOM    399  CD  LYS A  16      56.749  83.479 113.003  1.00  0.00           C
ATOM    402  CE  LYS A  16      57.779  83.919 111.964  1.00  0.00           C
ATOM    405  NZ  LYS A  16      57.269  85.149 111.353  1.00  0.00           N
ATOM    409  C   LYS A  16      55.659  79.880 115.763  1.00  0.00           C
ATOM    410  O   LYS A  16      55.339  79.539 114.623  1.00  0.00           O
ATOM    411  N   THR A  17      55.039  79.429 116.863  1.00  0.00           N
ATOM    413  CA  THR A  17      53.679  78.899 116.934  1.00  0.00           C
ATOM    415  CB  THR A  17      52.609  79.940 116.563  1.00  0.00           C
ATOM    417  OG1 THR A  17      51.849  80.289 117.714  1.00  0.00           O
ATOM    419  CG2 THR A  17      51.639  79.479 115.473  1.00  0.00           C
ATOM    423  C   THR A  17      53.479  77.509 116.353  1.00  0.00           C
ATOM    424  O   THR A  17      54.219  77.039 115.493  1.00  0.00           O
ATOM    425  N   GLN A  18      52.549  76.741 116.973  1.00  0.00           N
ATOM    427  CA  GLN A  18      52.729  75.300 117.063  1.00  0.00           C
ATOM    429  CB  GLN A  18      52.419  74.699 118.474  1.00  0.00           C
ATOM    432  CG  GLN A  18      51.259  73.670 118.673  1.00  0.00           C
ATOM    435  CD  GLN A  18      49.969  74.309 119.174  1.00  0.00           C
ATOM    436  OE1 GLN A  18      49.189  73.749 119.943  1.00  0.00           O
ATOM    437  NE2 GLN A  18      49.729  75.569 118.763  1.00  0.00           N
ATOM    440  C   GLN A  18      52.119  74.530 115.873  1.00  0.00           C
ATOM    441  O   GLN A  18      51.099  74.920 115.323  1.00  0.00           O
ATOM    442  N   MET A  19      52.729  73.399 115.463  1.00  0.00           N
ATOM    444  CA  MET A  19      54.029  72.919 115.893  1.00  0.00           C
ATOM    446  CB  MET A  19      53.899  71.890 117.043  1.00  0.00           C
ATOM    449  CG  MET A  19      54.449  70.479 116.813  1.00  0.00           C
ATOM    452  SD  MET A  19      53.299  69.490 115.833  1.00  0.00           S
ATOM    453  CE  MET A  19      54.019  67.950 116.423  1.00  0.00           C
ATOM    457  C   MET A  19      54.909  72.560 114.714  1.00  0.00           C
ATOM    458  O   MET A  19      54.709  71.639 113.923  1.00  0.00           O
ATOM    459  N   SER A  20      55.939  73.399 114.534  1.00  0.00           N
ATOM    461  CA  SER A  20      57.029  73.259 113.593  1.00  0.00           C
ATOM    463  CB  SER A  20      58.219  74.149 114.043  1.00  0.00           C
ATOM    466  OG  SER A  20      57.849  75.109 115.053  1.00  0.00           O
ATOM    468  C   SER A  20      56.579  73.630 112.203  1.00  0.00           C
ATOM    469  O   SER A  20      57.209  73.249 111.223  1.00  0.00           O
ATOM    470  N   GLU A  21      55.459  74.340 112.133  1.00  0.00           N
ATOM    472  CA  GLU A  21      54.649  74.670 110.993  1.00  0.00           C
ATOM    474  CB  GLU A  21      53.389  75.389 111.573  1.00  0.00           C
ATOM    477  CG  GLU A  21      52.319  75.920 110.593  1.00  0.00           C
ATOM    480  CD  GLU A  21      51.390  76.940 111.243  1.00  0.00           C
ATOM    481  OE1 GLU A  21      50.449  77.359 110.523  1.00  0.00           O
ATOM    482  OE2 GLU A  21      51.639  77.399 112.393  1.00  0.00           O
ATOM    483  C   GLU A  21      55.399  75.429 109.903  1.00  0.00           C
ATOM    484  O   GLU A  21      56.309  76.200 110.193  1.00  0.00           O
ATOM    485  N   THR A  22      55.039  75.139 108.633  1.00  0.00           N
ATOM    487  CA  THR A  22      55.769  75.499 107.413  1.00  0.00           C
ATOM    489  CB  THR A  22      55.809  76.979 107.093  1.00  0.00           C
ATOM    491  OG1 THR A  22      55.719  77.229 105.693  1.00  0.00           O
ATOM    493  CG2 THR A  22      57.099  77.639 107.563  1.00  0.00           C
ATOM    497  C   THR A  22      57.069  74.740 107.183  1.00  0.00           C
ATOM    498  O   THR A  22      57.589  74.020 108.044  1.00  0.00           O
ATOM    499  N   ILE A  23      57.509  74.709 105.913  1.00  0.00           N
ATOM    501  CA  ILE A  23      57.779  73.439 105.243  1.00  0.00           C
ATOM    503  CB  ILE A  23      56.529  73.039 104.443  1.00  0.00           C
ATOM    505  CG2 ILE A  23      55.489  72.380 105.383  1.00  0.00           C
ATOM    509  CG1 ILE A  23      55.949  74.279 103.723  1.00  0.00           C
ATOM    512  CD  ILE A  23      55.259  73.930 102.403  1.00  0.00           C
ATOM    516  C   ILE A  23      58.999  73.399 104.313  1.00  0.00           C
ATOM    517  O   ILE A  23      58.909  73.309 103.093  1.00  0.00           O
ATOM    518  N   TRP A  24      60.249  73.329 104.813  1.00  0.00           N
ATOM    520  CA  TRP A  24      60.839  74.139 105.863  1.00  0.00           C
ATOM    522  CB  TRP A  24      62.309  73.690 106.203  1.00  0.00           C
ATOM    525  CG  TRP A  24      62.619  72.271 106.573  1.00  0.00           C
ATOM    526  CD1 TRP A  24      62.469  71.710 107.803  1.00  0.00           C
ATOM    528  NE1 TRP A  24      63.189  70.539 107.873  1.00  0.00           N
ATOM    530  CE2 TRP A  24      63.849  70.340 106.703  1.00  0.00           C
ATOM    531  CD2 TRP A  24      63.500  71.399 105.833  1.00  0.00           C
ATOM    532  CE3 TRP A  24      64.049  71.450 104.543  1.00  0.00           C
ATOM    534  CZ3 TRP A  24      64.909  70.419 104.154  1.00  0.00           C
ATOM    536  CZ2 TRP A  24      64.759  69.369 106.333  1.00  0.00           C
ATOM    538  CH2 TRP A  24      65.259  69.399 105.033  1.00  0.00           C
ATOM    540  C   TRP A  24      60.949  75.600 105.393  1.00  0.00           C
ATOM    541  O   TRP A  24      60.199  76.489 105.793  1.00  0.00           O
ATOM    542  N   LEU A  25      61.949  75.829 104.523  1.00  0.00           N
ATOM    544  CA  LEU A  25      62.489  77.090 104.104  1.00  0.00           C
ATOM    546  CB  LEU A  25      62.759  77.109 102.563  1.00  0.00           C
ATOM    549  CG  LEU A  25      63.749  76.119 101.873  1.00  0.00           C
ATOM    551  CD1 LEU A  25      63.479  76.139 100.363  1.00  0.00           C
ATOM    555  CD2 LEU A  25      63.689  74.660 102.343  1.00  0.00           C
ATOM    559  C   LEU A  25      63.719  77.459 104.923  1.00  0.00           C
ATOM    560  O   LEU A  25      64.529  76.599 105.273  1.00  0.00           O
ATOM    561  N   GLU A  26      63.820  78.770 105.243  1.00  0.00           N
ATOM    563  CA  GLU A  26      64.719  79.469 106.153  1.00  0.00           C
ATOM    565  CB  GLU A  26      63.939  80.109 107.323  1.00  0.00           C
ATOM    568  CG  GLU A  26      64.039  81.660 107.354  1.00  0.00           C
ATOM    571  CD  GLU A  26      63.469  82.400 106.143  1.00  0.00           C
ATOM    572  OE1 GLU A  26      63.259  83.630 106.333  1.00  0.00           O
ATOM    573  OE2 GLU A  26      63.219  81.810 105.063  1.00  0.00           O
ATOM    574  C   GLU A  26      66.019  78.849 106.654  1.00  0.00           C
ATOM    575  O   GLU A  26      66.109  78.240 107.714  1.00  0.00           O
ATOM    576  N   PRO A  27      67.110  79.079 105.943  1.00  0.00           N
ATOM    577  CD  PRO A  27      67.140  79.259 104.493  1.00  0.00           C
ATOM    580  CA  PRO A  27      68.360  79.499 106.553  1.00  0.00           C
ATOM    582  CB  PRO A  27      69.309  79.689 105.333  1.00  0.00           C
ATOM    585  CG  PRO A  27      68.589  78.950 104.193  1.00  0.00           C
ATOM    588  C   PRO A  27      68.169  80.759 107.393  1.00  0.00           C
ATOM    589  O   PRO A  27      67.649  81.740 106.863  1.00  0.00           O
ATOM    590  N   ALA A  28      68.570  80.730 108.684  1.00  0.00           N
ATOM    592  CA  ALA A  28      68.259  81.740 109.674  1.00  0.00           C
ATOM    594  CB  ALA A  28      68.500  83.200 109.203  1.00  0.00           C
ATOM    598  C   ALA A  28      66.889  81.509 110.354  1.00  0.00           C
ATOM    599  O   ALA A  28      65.949  80.991 109.773  1.00  0.00           O
ATOM    600  N   SER A  29      66.729  81.779 111.663  1.00  0.00           N
ATOM    602  CA  SER A  29      67.609  82.599 112.483  1.00  0.00           C
ATOM    604  CB  SER A  29      66.860  83.289 113.643  1.00  0.00           C
ATOM    607  OG  SER A  29      66.119  82.350 114.434  1.00  0.00           O
ATOM    609  C   SER A  29      68.799  81.860 113.063  1.00  0.00           C
ATOM    610  O   SER A  29      69.599  82.469 113.754  1.00  0.00           O
ATOM    611  N   GLU A  30      69.029  80.569 112.743  1.00  0.00           N
ATOM    613  CA  GLU A  30      69.989  79.709 113.403  1.00  0.00           C
ATOM    615  CB  GLU A  30      69.209  78.819 114.434  1.00  0.00           C
ATOM    618  CG  GLU A  30      69.549  78.969 115.933  1.00  0.00           C
ATOM    621  CD  GLU A  30      69.539  80.410 116.433  1.00  0.00           C
ATOM    622  OE1 GLU A  30      70.559  81.100 116.203  1.00  0.00           O
ATOM    623  OE2 GLU A  30      68.519  80.800 117.074  1.00  0.00           O
ATOM    624  C   GLU A  30      70.769  78.889 112.354  1.00  0.00           C
ATOM    625  O   GLU A  30      70.389  78.829 111.193  1.00  0.00           O
ATOM    626  N   ARG A  31      71.939  78.289 112.703  1.00  0.00           N
ATOM    628  CA  ARG A  31      72.289  77.849 114.053  1.00  0.00           C
ATOM    630  CB  ARG A  31      72.939  78.899 114.993  1.00  0.00           C
ATOM    633  CG  ARG A  31      74.239  79.619 114.574  1.00  0.00           C
ATOM    636  CD  ARG A  31      74.239  80.509 113.324  1.00  0.00           C
ATOM    639  NE  ARG A  31      73.139  81.520 113.443  1.00  0.00           N
ATOM    641  CZ  ARG A  31      73.009  82.579 112.644  1.00  0.00           C
ATOM    642  NH1 ARG A  31      74.069  83.119 112.063  1.00  0.00           N
ATOM    645  NH2 ARG A  31      71.839  83.131 112.403  1.00  0.00           N
ATOM    648  C   ARG A  31      72.999  76.520 114.203  1.00  0.00           C
ATOM    649  O   ARG A  31      74.220  76.389 114.083  1.00  0.00           O
ATOM    650  N   THR A  32      72.219  75.499 114.613  1.00  0.00           N
ATOM    652  CA  THR A  32      72.629  74.619 115.703  1.00  0.00           C
ATOM    654  CB  THR A  32      72.899  75.340 117.053  1.00  0.00           C
ATOM    656  OG1 THR A  32      73.379  74.479 118.073  1.00  0.00           O
ATOM    658  CG2 THR A  32      71.669  75.949 117.683  1.00  0.00           C
ATOM    662  C   THR A  32      71.589  73.521 115.843  1.00  0.00           C
ATOM    663  O   THR A  32      70.379  73.770 116.003  1.00  0.00           O
ATOM    664  N   VAL A  33      72.009  72.259 115.653  1.00  0.00           N
ATOM    666  CA  VAL A  33      71.140  71.109 115.593  1.00  0.00           C
ATOM    668  CB  VAL A  33      70.699  70.690 114.183  1.00  0.00           C
ATOM    670  CG1 VAL A  33      69.879  71.819 113.533  1.00  0.00           C
ATOM    674  CG2 VAL A  33      71.879  70.279 113.284  1.00  0.00           C
ATOM    678  C   VAL A  33      71.869  69.969 116.263  1.00  0.00           C
ATOM    679  O   VAL A  33      73.099  69.969 116.394  1.00  0.00           O
ATOM    680  N   PHE A  34      71.119  68.969 116.723  1.00  0.00           N
ATOM    682  CA  PHE A  34      71.649  67.779 117.343  1.00  0.00           C
ATOM    684  CB  PHE A  34      70.930  67.450 118.684  1.00  0.00           C
ATOM    687  CG  PHE A  34      71.279  66.130 119.313  1.00  0.00           C
ATOM    688  CD1 PHE A  34      72.419  66.021 120.124  1.00  0.00           C
ATOM    690  CE1 PHE A  34      72.689  64.839 120.813  1.00  0.00           C
ATOM    692  CZ  PHE A  34      71.819  63.750 120.703  1.00  0.00           C
ATOM    694  CD2 PHE A  34      70.409  65.039 119.223  1.00  0.00           C
ATOM    696  CE2 PHE A  34      70.659  63.860 119.934  1.00  0.00           C
ATOM    698  C   PHE A  34      71.499  66.710 116.293  1.00  0.00           C
ATOM    699  O   PHE A  34      70.649  66.789 115.413  1.00  0.00           O
ATOM    700  N   LEU A  35      72.349  65.690 116.343  1.00  0.00           N
ATOM    702  CA  LEU A  35      72.209  64.600 115.413  1.00  0.00           C
ATOM    704  CB  LEU A  35      73.559  64.340 114.714  1.00  0.00           C
ATOM    707  CG  LEU A  35      73.479  63.359 113.544  1.00  0.00           C
ATOM    709  CD1 LEU A  35      72.439  63.780 112.513  1.00  0.00           C
ATOM    713  CD2 LEU A  35      74.839  63.299 112.854  1.00  0.00           C
ATOM    717  C   LEU A  35      71.799  63.459 116.283  1.00  0.00           C
ATOM    718  O   LEU A  35      72.409  63.239 117.323  1.00  0.00           O
ATOM    719  N   GLN A  36      70.709  62.759 115.974  1.00  0.00           N
ATOM    721  CA  GLN A  36      70.269  61.700 116.853  1.00  0.00           C
ATOM    723  CB  GLN A  36      68.909  61.149 116.394  1.00  0.00           C
ATOM    726  CG  GLN A  36      68.379  59.990 117.253  1.00  0.00           C
ATOM    729  CD  GLN A  36      66.979  59.619 116.773  1.00  0.00           C
ATOM    730  OE1 GLN A  36      66.669  59.579 115.593  1.00  0.00           O
ATOM    731  NE2 GLN A  36      66.070  59.389 117.733  1.00  0.00           N
ATOM    734  C   GLN A  36      71.279  60.579 117.013  1.00  0.00           C
ATOM    735  O   GLN A  36      71.829  60.079 116.033  1.00  0.00           O
ATOM    736  N   ILE A  37      71.549  60.139 118.243  1.00  0.00           N
ATOM    738  CA  ILE A  37      72.289  58.919 118.453  1.00  0.00           C
ATOM    740  CB  ILE A  37      73.729  59.190 118.883  1.00  0.00           C
ATOM    742  CG2 ILE A  37      73.869  59.660 120.354  1.00  0.00           C
ATOM    746  CG1 ILE A  37      74.689  58.039 118.503  1.00  0.00           C
ATOM    749  CD  ILE A  37      74.449  56.700 119.203  1.00  0.00           C
ATOM    753  C   ILE A  37      71.469  58.090 119.413  1.00  0.00           C
ATOM    754  O   ILE A  37      71.149  58.509 120.513  1.00  0.00           O
ATOM    755  N   LYS A  38      71.079  56.879 118.973  1.00  0.00           N
ATOM    757  CA  LYS A  38      70.470  55.849 119.763  1.00  0.00           C
ATOM    759  CB  LYS A  38      68.989  56.149 120.113  1.00  0.00           C
ATOM    762  CG  LYS A  38      68.789  56.759 121.514  1.00  0.00           C
ATOM    765  CD  LYS A  38      67.320  56.779 121.943  1.00  0.00           C
ATOM    768  CE  LYS A  38      66.439  57.810 121.223  1.00  0.00           C
ATOM    771  NZ  LYS A  38      66.789  59.179 121.643  1.00  0.00           N
ATOM    775  C   LYS A  38      70.619  54.569 118.973  1.00  0.00           C
ATOM    776  O   LYS A  38      71.019  54.609 117.823  1.00  0.00           O
ATOM    777  N   ASN A  39      70.299  53.389 119.543  1.00  0.00           N
ATOM    779  CA  ASN A  39      70.159  52.169 118.763  1.00  0.00           C
ATOM    781  CB  ASN A  39      70.079  50.949 119.733  1.00  0.00           C
ATOM    784  CG  ASN A  39      70.149  49.579 119.073  1.00  0.00           C
ATOM    785  OD1 ASN A  39      69.249  48.750 119.223  1.00  0.00           O
ATOM    786  ND2 ASN A  39      71.259  49.279 118.373  1.00  0.00           N
ATOM    789  C   ASN A  39      68.939  52.269 117.843  1.00  0.00           C
ATOM    790  O   ASN A  39      67.819  52.449 118.324  1.00  0.00           O
ATOM    791  N   THR A  40      69.119  52.239 116.503  1.00  0.00           N
ATOM    793  CA  THR A  40      68.049  52.449 115.513  1.00  0.00           C
ATOM    795  CB  THR A  40      68.159  53.810 114.803  1.00  0.00           C
ATOM    797  OG1 THR A  40      67.019  54.190 114.043  1.00  0.00           O
ATOM    799  CG2 THR A  40      69.369  53.939 113.883  1.00  0.00           C
ATOM    803  C   THR A  40      68.099  51.269 114.563  1.00  0.00           C
ATOM    804  O   THR A  40      68.649  50.230 114.913  1.00  0.00           O
ATOM    805  N   SER A  41      67.519  51.360 113.354  1.00  0.00           N
ATOM    807  CA  SER A  41      67.830  50.419 112.253  1.00  0.00           C
ATOM    809  CB  SER A  41      67.069  50.789 110.964  1.00  0.00           C
ATOM    812  OG  SER A  41      67.099  49.749 109.983  1.00  0.00           O
ATOM    814  C   SER A  41      69.319  50.239 111.923  1.00  0.00           C
ATOM    815  O   SER A  41      70.199  50.910 112.453  1.00  0.00           O
ATOM    816  N   ASP A  42      69.649  49.309 111.013  1.00  0.00           N
ATOM    818  CA  ASP A  42      71.009  49.009 110.563  1.00  0.00           C
ATOM    820  CB  ASP A  42      71.009  48.009 109.393  1.00  0.00           C
ATOM    823  CG  ASP A  42      70.610  46.609 109.803  1.00  0.00           C
ATOM    824  OD1 ASP A  42      70.869  46.209 110.964  1.00  0.00           O
ATOM    825  OD2 ASP A  42      70.209  45.859 108.874  1.00  0.00           O
ATOM    826  C   ASP A  42      71.759  50.230 110.074  1.00  0.00           C
ATOM    827  O   ASP A  42      72.970  50.370 110.293  1.00  0.00           O
ATOM    828  N   LYS A  43      71.089  51.180 109.393  1.00  0.00           N
ATOM    830  CA  LYS A  43      71.689  52.479 109.203  1.00  0.00           C
ATOM    832  CB  LYS A  43      71.140  53.169 107.943  1.00  0.00           C
ATOM    835  CG  LYS A  43      71.799  54.509 107.543  1.00  0.00           C
ATOM    838  CD  LYS A  43      73.309  54.479 107.214  1.00  0.00           C
ATOM    841  CE  LYS A  43      74.289  54.529 108.393  1.00  0.00           C
ATOM    844  NZ  LYS A  43      75.699  54.549 107.913  1.00  0.00           N
ATOM    848  C   LYS A  43      71.479  53.349 110.453  1.00  0.00           C
ATOM    849  O   LYS A  43      70.439  53.969 110.633  1.00  0.00           O
ATOM    850  N   ASP A  44      72.499  53.429 111.333  1.00  0.00           N
ATOM    852  CA  ASP A  44      72.529  54.389 112.434  1.00  0.00           C
ATOM    854  CB  ASP A  44      73.079  53.719 113.723  1.00  0.00           C
ATOM    857  CG  ASP A  44      73.159  54.599 114.973  1.00  0.00           C
ATOM    858  OD1 ASP A  44      72.399  55.599 115.074  1.00  0.00           O
ATOM    859  OD2 ASP A  44      73.969  54.249 115.863  1.00  0.00           O
ATOM    860  C   ASP A  44      73.279  55.649 112.043  1.00  0.00           C
ATOM    861  O   ASP A  44      74.249  55.639 111.283  1.00  0.00           O
ATOM    862  N   MET A  45      72.839  56.799 112.593  1.00  0.00           N
ATOM    864  CA  MET A  45      73.419  58.099 112.403  1.00  0.00           C
ATOM    866  CB  MET A  45      72.539  59.209 113.003  1.00  0.00           C
ATOM    869  CG  MET A  45      71.169  59.340 112.313  1.00  0.00           C
ATOM    872  SD  MET A  45      70.330  60.869 112.784  1.00  0.00           S
ATOM    873  CE  MET A  45      70.319  61.620 111.133  1.00  0.00           C
ATOM    877  C   MET A  45      74.799  58.229 113.023  1.00  0.00           C
ATOM    878  O   MET A  45      75.559  59.109 112.644  1.00  0.00           O
ATOM    879  N   SER A  46      75.179  57.290 113.913  1.00  0.00           N
ATOM    881  CA  SER A  46      76.549  57.090 114.403  1.00  0.00           C
ATOM    883  CB  SER A  46      76.709  55.799 115.243  1.00  0.00           C
ATOM    886  OG  SER A  46      75.969  55.879 116.453  1.00  0.00           O
ATOM    888  C   SER A  46      77.599  57.049 113.293  1.00  0.00           C
ATOM    889  O   SER A  46      78.599  57.770 113.324  1.00  0.00           O
ATOM    890  N   GLY A  47      77.329  56.269 112.233  1.00  0.00           N
ATOM    892  CA  GLY A  47      78.219  56.199 111.083  1.00  0.00           C
ATOM    895  C   GLY A  47      78.149  57.399 110.163  1.00  0.00           C
ATOM    896  O   GLY A  47      78.999  57.560 109.303  1.00  0.00           O
ATOM    897  N   LEU A  48      77.129  58.270 110.313  1.00  0.00           N
ATOM    899  CA  LEU A  48      76.919  59.419 109.453  1.00  0.00           C
ATOM    901  CB  LEU A  48      75.409  59.579 109.113  1.00  0.00           C
ATOM    904  CG  LEU A  48      74.750  58.349 108.464  1.00  0.00           C
ATOM    906  CD1 LEU A  48      73.239  58.559 108.253  1.00  0.00           C
ATOM    910  CD2 LEU A  48      75.419  58.009 107.133  1.00  0.00           C
ATOM    914  C   LEU A  48      77.409  60.709 110.113  1.00  0.00           C
ATOM    915  O   LEU A  48      77.449  61.759 109.483  1.00  0.00           O
ATOM    916  N   GLN A  49      77.819  60.660 111.403  1.00  0.00           N
ATOM    918  CA  GLN A  49      78.049  61.840 112.214  1.00  0.00           C
ATOM    920  CB  GLN A  49      78.369  61.520 113.684  1.00  0.00           C
ATOM    923  CG  GLN A  49      77.180  60.900 114.443  1.00  0.00           C
ATOM    926  CD  GLN A  49      77.219  61.289 115.924  1.00  0.00           C
ATOM    927  OE1 GLN A  49      77.469  62.449 116.254  1.00  0.00           O
ATOM    928  NE2 GLN A  49      76.929  60.329 116.823  1.00  0.00           N
ATOM    931  C   GLN A  49      79.119  62.789 111.723  1.00  0.00           C
ATOM    932  O   GLN A  49      78.979  64.009 111.813  1.00  0.00           O
ATOM    933  N   GLY A  50      80.239  62.229 111.223  1.00  0.00           N
ATOM    935  CA  GLY A  50      81.359  62.999 110.703  1.00  0.00           C
ATOM    938  C   GLY A  50      80.969  63.740 109.464  1.00  0.00           C
ATOM    939  O   GLY A  50      81.009  64.959 109.434  1.00  0.00           O
ATOM    940  N   LYS A  51      80.470  63.020 108.433  1.00  0.00           N
ATOM    942  CA  LYS A  51      80.070  63.659 107.193  1.00  0.00           C
ATOM    944  CB  LYS A  51      79.619  62.610 106.153  1.00  0.00           C
ATOM    947  CG  LYS A  51      79.399  63.270 104.783  1.00  0.00           C
ATOM    950  CD  LYS A  51      78.940  62.290 103.693  1.00  0.00           C
ATOM    953  CE  LYS A  51      78.869  62.940 102.313  1.00  0.00           C
ATOM    956  NZ  LYS A  51      80.209  63.479 102.003  1.00  0.00           N
ATOM    960  C   LYS A  51      78.970  64.699 107.343  1.00  0.00           C
ATOM    961  O   LYS A  51      79.049  65.789 106.773  1.00  0.00           O
ATOM    962  N   ILE A  52      77.909  64.399 108.133  1.00  0.00           N
ATOM    964  CA  ILE A  52      76.849  65.359 108.424  1.00  0.00           C
ATOM    966  CB  ILE A  52      75.689  64.729 109.203  1.00  0.00           C
ATOM    968  CG2 ILE A  52      74.649  65.799 109.623  1.00  0.00           C
ATOM    972  CG1 ILE A  52      75.009  63.629 108.354  1.00  0.00           C
ATOM    975  CD  ILE A  52      74.029  62.759 109.154  1.00  0.00           C
ATOM    979  C   ILE A  52      77.379  66.590 109.133  1.00  0.00           C
ATOM    980  O   ILE A  52      77.079  67.719 108.743  1.00  0.00           O
ATOM    981  N   ALA A  53      78.240  66.430 110.144  1.00  0.00           N
ATOM    983  CA  ALA A  53      78.869  67.560 110.803  1.00  0.00           C
ATOM    985  CB  ALA A  53      79.659  67.090 112.034  1.00  0.00           C
ATOM    989  C   ALA A  53      79.749  68.420 109.893  1.00  0.00           C
ATOM    990  O   ALA A  53      79.689  69.649 109.943  1.00  0.00           O
ATOM    991  N   ASP A  54      80.559  67.810 109.014  1.00  0.00           N
ATOM    993  CA  ASP A  54      81.349  68.509 108.003  1.00  0.00           C
ATOM    995  CB  ASP A  54      82.259  67.490 107.253  1.00  0.00           C
ATOM    998  CG  ASP A  54      83.260  66.749 108.143  1.00  0.00           C
ATOM    999  OD1 ASP A  54      83.250  66.919 109.383  1.00  0.00           O
ATOM   1000  OD2 ASP A  54      84.039  65.949 107.543  1.00  0.00           O
ATOM   1001  C   ASP A  54      80.459  69.279 107.003  1.00  0.00           C
ATOM   1002  O   ASP A  54      80.699  70.440 106.663  1.00  0.00           O
ATOM   1003  N   ALA A  55      79.360  68.639 106.543  1.00  0.00           N
ATOM   1005  CA  ALA A  55      78.319  69.229 105.733  1.00  0.00           C
ATOM   1007  CB  ALA A  55      77.309  68.119 105.363  1.00  0.00           C
ATOM   1011  C   ALA A  55      77.519  70.370 106.343  1.00  0.00           C
ATOM   1012  O   ALA A  55      77.180  71.340 105.663  1.00  0.00           O
ATOM   1013  N   VAL A  56      77.149  70.249 107.633  1.00  0.00           N
ATOM   1015  CA  VAL A  56      76.559  71.259 108.493  1.00  0.00           C
ATOM   1017  CB  VAL A  56      76.029  70.609 109.783  1.00  0.00           C
ATOM   1019  CG1 VAL A  56      75.629  71.620 110.883  1.00  0.00           C
ATOM   1023  CG2 VAL A  56      74.799  69.749 109.423  1.00  0.00           C
ATOM   1027  C   VAL A  56      77.499  72.420 108.773  1.00  0.00           C
ATOM   1028  O   VAL A  56      77.119  73.590 108.653  1.00  0.00           O
ATOM   1029  N   LYS A  57      78.779  72.130 109.083  1.00  0.00           N
ATOM   1031  CA  LYS A  57      79.819  73.109 109.294  1.00  0.00           C
ATOM   1033  CB  LYS A  57      81.069  72.509 109.983  1.00  0.00           C
ATOM   1036  CG  LYS A  57      82.199  73.521 110.264  1.00  0.00           C
ATOM   1039  CD  LYS A  57      83.229  73.119 111.343  1.00  0.00           C
ATOM   1042  CE  LYS A  57      82.859  73.490 112.793  1.00  0.00           C
ATOM   1045  NZ  LYS A  57      81.629  72.810 113.233  1.00  0.00           N
ATOM   1049  C   LYS A  57      80.089  73.980 108.073  1.00  0.00           C
ATOM   1050  O   LYS A  57      80.249  75.190 108.203  1.00  0.00           O
ATOM   1051  N   ALA A  58      80.010  73.410 106.853  1.00  0.00           N
ATOM   1053  CA  ALA A  58      80.109  74.149 105.613  1.00  0.00           C
ATOM   1055  CB  ALA A  58      80.259  73.149 104.453  1.00  0.00           C
ATOM   1059  C   ALA A  58      78.919  75.050 105.323  1.00  0.00           C
ATOM   1060  O   ALA A  58      78.999  75.969 104.513  1.00  0.00           O
ATOM   1061  N   LYS A  59      77.759  74.850 105.983  1.00  0.00           N
ATOM   1063  CA  LYS A  59      76.649  75.780 105.883  1.00  0.00           C
ATOM   1065  CB  LYS A  59      75.299  75.130 106.303  1.00  0.00           C
ATOM   1068  CG  LYS A  59      74.969  73.810 105.603  1.00  0.00           C
ATOM   1071  CD  LYS A  59      75.169  73.859 104.073  1.00  0.00           C
ATOM   1074  CE  LYS A  59      74.489  72.709 103.324  1.00  0.00           C
ATOM   1077  NZ  LYS A  59      75.059  71.419 103.773  1.00  0.00           N
ATOM   1081  C   LYS A  59      76.849  76.990 106.783  1.00  0.00           C
ATOM   1082  O   LYS A  59      76.149  77.999 106.663  1.00  0.00           O
ATOM   1083  N   GLY A  60      77.819  76.899 107.714  1.00  0.00           N
ATOM   1085  CA  GLY A  60      78.110  77.929 108.703  1.00  0.00           C
ATOM   1088  C   GLY A  60      77.399  77.669 110.004  1.00  0.00           C
ATOM   1089  O   GLY A  60      77.209  78.560 110.833  1.00  0.00           O
ATOM   1090  N   TYR A  61      76.979  76.399 110.193  1.00  0.00           N
ATOM   1092  CA  TYR A  61      76.209  75.969 111.343  1.00  0.00           C
ATOM   1094  CB  TYR A  61      74.949  75.149 110.943  1.00  0.00           C
ATOM   1097  CG  TYR A  61      73.859  75.829 110.133  1.00  0.00           C
ATOM   1098  CD1 TYR A  61      74.039  76.969 109.323  1.00  0.00           C
ATOM   1100  CE1 TYR A  61      73.029  77.450 108.483  1.00  0.00           C
ATOM   1102  CZ  TYR A  61      71.789  76.819 108.464  1.00  0.00           C
ATOM   1103  OH  TYR A  61      70.819  77.319 107.583  1.00  0.00           O
ATOM   1105  CD2 TYR A  61      72.579  75.230 110.113  1.00  0.00           C
ATOM   1107  CE2 TYR A  61      71.549  75.719 109.294  1.00  0.00           C
ATOM   1109  C   TYR A  61      77.129  75.090 112.183  1.00  0.00           C
ATOM   1110  O   TYR A  61      78.059  74.440 111.693  1.00  0.00           O
ATOM   1111  N   GLN A  62      76.949  75.060 113.513  1.00  0.00           N
ATOM   1113  CA  GLN A  62      77.709  74.139 114.353  1.00  0.00           C
ATOM   1115  CB  GLN A  62      78.079  74.749 115.733  1.00  0.00           C
ATOM   1118  CG  GLN A  62      79.029  75.969 115.673  1.00  0.00           C
ATOM   1121  CD  GLN A  62      80.330  75.631 114.953  1.00  0.00           C
ATOM   1122  OE1 GLN A  62      80.939  74.590 115.203  1.00  0.00           O
ATOM   1123  NE2 GLN A  62      80.779  76.469 114.014  1.00  0.00           N
ATOM   1126  C   GLN A  62      76.929  72.840 114.493  1.00  0.00           C
ATOM   1127  O   GLN A  62      75.789  72.730 114.053  1.00  0.00           O
ATOM   1128  N   VAL A  63      77.469  71.859 115.233  1.00  0.00           N
ATOM   1130  CA  VAL A  63      76.699  70.759 115.803  1.00  0.00           C
ATOM   1132  CB  VAL A  63      77.110  69.410 115.253  1.00  0.00           C
ATOM   1134  CG1 VAL A  63      76.789  69.419 113.743  1.00  0.00           C
ATOM   1138  CG2 VAL A  63      78.599  69.090 115.483  1.00  0.00           C
ATOM   1142  C   VAL A  63      76.849  70.859 117.313  1.00  0.00           C
ATOM   1143  O   VAL A  63      77.909  71.289 117.773  1.00  0.00           O
ATOM   1144  N   VAL A  64      75.779  70.631 118.103  1.00  0.00           N
ATOM   1146  CA  VAL A  64      75.789  70.859 119.543  1.00  0.00           C
ATOM   1148  CB  VAL A  64      74.899  72.021 119.993  1.00  0.00           C
ATOM   1150  CG1 VAL A  64      73.439  71.789 119.593  1.00  0.00           C
ATOM   1154  CG2 VAL A  64      75.009  72.271 121.514  1.00  0.00           C
ATOM   1158  C   VAL A  64      75.439  69.569 120.264  1.00  0.00           C
ATOM   1159  O   VAL A  64      74.549  68.810 119.864  1.00  0.00           O
ATOM   1160  N   THR A  65      76.209  69.249 121.324  1.00  0.00           N
ATOM   1162  CA  THR A  65      76.129  68.009 122.083  1.00  0.00           C
ATOM   1164  CB  THR A  65      77.299  67.859 123.033  1.00  0.00           C
ATOM   1166  OG1 THR A  65      77.399  68.980 123.903  1.00  0.00           O
ATOM   1168  CG2 THR A  65      78.579  67.779 122.193  1.00  0.00           C
ATOM   1172  C   THR A  65      74.869  67.849 122.904  1.00  0.00           C
ATOM   1173  O   THR A  65      74.339  66.749 123.073  1.00  0.00           O
ATOM   1174  N   SER A  66      74.369  68.969 123.453  1.00  0.00           N
ATOM   1176  CA  SER A  66      73.169  69.020 124.253  1.00  0.00           C
ATOM   1178  CB  SER A  66      73.129  70.289 125.144  1.00  0.00           C
ATOM   1181  OG  SER A  66      71.909  70.460 125.854  1.00  0.00           O
ATOM   1183  C   SER A  66      71.929  68.999 123.373  1.00  0.00           C
ATOM   1184  O   SER A  66      71.789  69.899 122.543  1.00  0.00           O
ATOM   1185  N   PRO A  67      71.000  68.049 123.503  1.00  0.00           N
ATOM   1186  CD  PRO A  67      71.149  66.850 124.343  1.00  0.00           C
ATOM   1189  CA  PRO A  67      69.890  67.910 122.563  1.00  0.00           C
ATOM   1191  CB  PRO A  67      69.360  66.489 122.833  1.00  0.00           C
ATOM   1194  CG  PRO A  67      69.809  66.160 124.253  1.00  0.00           C
ATOM   1197  C   PRO A  67      68.789  68.940 122.784  1.00  0.00           C
ATOM   1198  O   PRO A  67      67.869  68.969 121.973  1.00  0.00           O
ATOM   1199  N   ASP A  68      68.869  69.779 123.843  1.00  0.00           N
ATOM   1201  CA  ASP A  68      67.879  70.809 124.104  1.00  0.00           C
ATOM   1203  CB  ASP A  68      67.539  70.859 125.613  1.00  0.00           C
ATOM   1206  CG  ASP A  68      67.219  69.509 126.213  1.00  0.00           C
ATOM   1207  OD1 ASP A  68      66.569  68.649 125.573  1.00  0.00           O
ATOM   1208  OD2 ASP A  68      67.549  69.340 127.413  1.00  0.00           O
ATOM   1209  C   ASP A  68      68.439  72.170 123.723  1.00  0.00           C
ATOM   1210  O   ASP A  68      67.719  73.131 123.464  1.00  0.00           O
ATOM   1211  N   LYS A  69      69.789  72.319 123.693  1.00  0.00           N
ATOM   1213  CA  LYS A  69      70.479  73.449 123.073  1.00  0.00           C
ATOM   1215  CB  LYS A  69      72.000  73.459 123.383  1.00  0.00           C
ATOM   1218  CG  LYS A  69      72.329  73.600 124.873  1.00  0.00           C
ATOM   1221  CD  LYS A  69      72.049  74.990 125.453  1.00  0.00           C
ATOM   1224  CE  LYS A  69      71.969  74.969 126.983  1.00  0.00           C
ATOM   1227  NZ  LYS A  69      71.589  76.289 127.513  1.00  0.00           N
ATOM   1231  C   LYS A  69      70.330  73.429 121.583  1.00  0.00           C
ATOM   1232  O   LYS A  69      70.079  74.460 120.953  1.00  0.00           O
ATOM   1233  N   ALA A  70      70.419  72.219 121.003  1.00  0.00           N
ATOM   1235  CA  ALA A  70      69.890  71.940 119.714  1.00  0.00           C
ATOM   1237  CB  ALA A  70      70.119  70.491 119.323  1.00  0.00           C
ATOM   1241  C   ALA A  70      68.409  72.139 119.653  1.00  0.00           C
ATOM   1242  O   ALA A  70      67.679  71.990 120.623  1.00  0.00           O
ATOM   1243  N   TYR A  71      67.959  72.529 118.474  1.00  0.00           N
ATOM   1245  CA  TYR A  71      66.619  72.991 118.333  1.00  0.00           C
ATOM   1247  CB  TYR A  71      66.749  74.359 117.673  1.00  0.00           C
ATOM   1250  CG  TYR A  71      67.309  75.410 118.593  1.00  0.00           C
ATOM   1251  CD1 TYR A  71      66.529  75.920 119.653  1.00  0.00           C
ATOM   1253  CE1 TYR A  71      66.839  77.149 120.233  1.00  0.00           C
ATOM   1255  CZ  TYR A  71      67.999  77.829 119.854  1.00  0.00           C
ATOM   1256  OH  TYR A  71      68.289  79.070 120.433  1.00  0.00           O
ATOM   1258  CD2 TYR A  71      68.489  76.079 118.253  1.00  0.00           C
ATOM   1260  CE2 TYR A  71      68.849  77.279 118.894  1.00  0.00           C
ATOM   1262  C   TYR A  71      65.789  72.009 117.513  1.00  0.00           C
ATOM   1263  O   TYR A  71      64.680  71.649 117.883  1.00  0.00           O
ATOM   1264  N   TYR A  72      66.349  71.480 116.413  1.00  0.00           N
ATOM   1266  CA  TYR A  72      65.919  70.169 115.933  1.00  0.00           C
ATOM   1268  CB  TYR A  72      65.459  70.149 114.453  1.00  0.00           C
ATOM   1271  CG  TYR A  72      63.959  70.149 114.423  1.00  0.00           C
ATOM   1272  CD1 TYR A  72      63.289  71.319 114.783  1.00  0.00           C
ATOM   1274  CE1 TYR A  72      61.899  71.370 114.714  1.00  0.00           C
ATOM   1276  CZ  TYR A  72      61.149  70.259 114.313  1.00  0.00           C
ATOM   1277  OH  TYR A  72      59.759  70.399 114.163  1.00  0.00           O
ATOM   1279  CD2 TYR A  72      63.209  69.020 114.053  1.00  0.00           C
ATOM   1281  CE2 TYR A  72      61.809  69.079 113.983  1.00  0.00           C
ATOM   1283  C   TYR A  72      66.979  69.130 116.123  1.00  0.00           C
ATOM   1284  O   TYR A  72      68.179  69.399 116.193  1.00  0.00           O
ATOM   1285  N   TRP A  73      66.509  67.880 116.163  1.00  0.00           N
ATOM   1287  CA  TRP A  73      67.289  66.719 115.843  1.00  0.00           C
ATOM   1289  CB  TRP A  73      66.879  65.469 116.674  1.00  0.00           C
ATOM   1292  CG  TRP A  73      66.949  65.609 118.153  1.00  0.00           C
ATOM   1293  CD1 TRP A  73      67.180  66.719 118.923  1.00  0.00           C
ATOM   1295  NE1 TRP A  73      67.180  66.380 120.253  1.00  0.00           N
ATOM   1297  CE2 TRP A  73      67.000  65.039 120.373  1.00  0.00           C
ATOM   1298  CD2 TRP A  73      66.849  64.509 119.063  1.00  0.00           C
ATOM   1299  CE3 TRP A  73      66.659  63.139 118.894  1.00  0.00           C
ATOM   1301  CZ3 TRP A  73      66.720  62.319 120.013  1.00  0.00           C
ATOM   1303  CZ2 TRP A  73      66.989  64.219 121.483  1.00  0.00           C
ATOM   1305  CH2 TRP A  73      66.909  62.840 121.283  1.00  0.00           C
ATOM   1307  C   TRP A  73      67.039  66.440 114.393  1.00  0.00           C
ATOM   1308  O   TRP A  73      65.890  66.489 113.943  1.00  0.00           O
ATOM   1309  N   ILE A  74      68.079  66.100 113.633  1.00  0.00           N
ATOM   1311  CA  ILE A  74      67.869  65.349 112.413  1.00  0.00           C
ATOM   1313  CB  ILE A  74      68.959  65.569 111.383  1.00  0.00           C
ATOM   1315  CG2 ILE A  74      68.539  64.859 110.093  1.00  0.00           C
ATOM   1319  CG1 ILE A  74      69.179  67.090 111.153  1.00  0.00           C
ATOM   1322  CD  ILE A  74      70.439  67.380 110.333  1.00  0.00           C
ATOM   1326  C   ILE A  74      67.799  63.899 112.833  1.00  0.00           C
ATOM   1327  O   ILE A  74      68.559  63.479 113.713  1.00  0.00           O
ATOM   1328  N   GLN A  75      66.860  63.119 112.283  1.00  0.00           N
ATOM   1330  CA  GLN A  75      66.799  61.709 112.574  1.00  0.00           C
ATOM   1332  CB  GLN A  75      65.589  61.289 113.443  1.00  0.00           C
ATOM   1335  CG  GLN A  75      64.189  61.560 112.833  1.00  0.00           C
ATOM   1338  CD  GLN A  75      63.079  61.110 113.773  1.00  0.00           C
ATOM   1339  OE1 GLN A  75      62.099  61.799 114.043  1.00  0.00           O
ATOM   1340  NE2 GLN A  75      63.279  59.930 114.403  1.00  0.00           N
ATOM   1343  C   GLN A  75      66.769  60.900 111.313  1.00  0.00           C
ATOM   1344  O   GLN A  75      66.320  61.339 110.264  1.00  0.00           O
ATOM   1345  N   ALA A  76      67.259  59.660 111.413  1.00  0.00           N
ATOM   1347  CA  ALA A  76      67.209  58.709 110.333  1.00  0.00           C
ATOM   1349  CB  ALA A  76      68.559  58.670 109.613  1.00  0.00           C
ATOM   1353  C   ALA A  76      66.839  57.389 110.983  1.00  0.00           C
ATOM   1354  O   ALA A  76      67.019  57.209 112.193  1.00  0.00           O
ATOM   1355  N   ASN A  77      66.219  56.489 110.233  1.00  0.00           N
ATOM   1357  CA  ASN A  77      65.649  55.279 110.773  1.00  0.00           C
ATOM   1359  CB  ASN A  77      64.149  55.419 111.193  1.00  0.00           C
ATOM   1362  CG  ASN A  77      63.269  56.299 110.323  1.00  0.00           C
ATOM   1363  OD1 ASN A  77      62.299  55.859 109.714  1.00  0.00           O
ATOM   1364  ND2 ASN A  77      63.469  57.639 110.404  1.00  0.00           N
ATOM   1367  C   ASN A  77      65.909  54.120 109.803  1.00  0.00           C
ATOM   1368  OT1 ASN A  77      66.739  54.319 108.863  1.00  0.00           O
ATOM   1369  OT2 ASN A  77      65.330  53.020 110.033  1.00  0.00           O
ATOM   1370  NH3 POPEB  78      73.419 104.419 105.144  1.00  0.00           N
ATOM   1374  C12 POPEB  78      72.219 103.520 105.013  1.00  0.00           C
ATOM   1377  C11 POPEB  78      72.059 102.560 106.213  1.00  0.00           C
ATOM   1380  P   POPEB  78      74.009 100.779 105.964  1.00  0.00           P
ATOM   1381  O13 POPEB  78      75.470 100.920 106.163  1.00  0.00           O
ATOM   1382  O14 POPEB  78      73.369  99.539 106.423  1.00  0.00           O
ATOM   1383  O11 POPEB  78      73.709 100.949 104.423  1.00  0.00           O
ATOM   1384  O12 POPEB  78      73.309 102.021 106.643  1.00  0.00           O
ATOM   1385  C1  POPEB  78      74.229  99.940 103.544  1.00  0.00           C
ATOM   1388  C2  POPEB  78      74.149 100.449 102.083  1.00  0.00           C
ATOM   1390  O21 POPEB  78      74.349  99.319 101.203  1.00  0.00           O
ATOM   1391  C21 POPEB  78      73.929  99.500  99.953  1.00  0.00           C
ATOM   1392  O22 POPEB  78      73.759 100.569  99.423  1.00  0.00           O
ATOM   1393  C22 POPEB  78      73.579  98.149  99.333  1.00  0.00           C
ATOM   1396  C3  POPEB  78      75.169 101.629 101.923  1.00  0.00           C
ATOM   1399  O31 POPEB  78      74.919 102.549 100.843  1.00  0.00           O
ATOM   1400  C31 POPEB  78      73.779 103.230 100.913  1.00  0.00           C
ATOM   1401  O32 POPEB  78      72.979 103.189 101.823  1.00  0.00           O
ATOM   1402  C32 POPEB  78      73.619 104.090  99.674  1.00  0.00           C
ATOM   1405  C23 POPEB  78      72.669  98.219  98.073  1.00  0.00           C
ATOM   1408  C24 POPEB  78      71.329  97.490  98.233  1.00  0.00           C
ATOM   1411  C25 POPEB  78      70.379  97.669  97.023  1.00  0.00           C
ATOM   1414  C26 POPEB  78      70.750  96.799  95.813  1.00  0.00           C
ATOM   1417  C27 POPEB  78      70.079  97.260  94.513  1.00  0.00           C
ATOM   1420  C28 POPEB  78      70.529  96.460  93.273  1.00  0.00           C
ATOM   1423  C29 POPEB  78      70.049  95.029  93.273  1.00  0.00           C
ATOM   1425 0C21 POPEB  78      69.329  94.419  92.313  1.00  0.00           C
ATOM   1427 1C21 POPEB  78      68.839  95.049  91.033  1.00  0.00           C
ATOM   1430 2C21 POPEB  78      69.909  95.479  90.003  1.00  0.00           C
ATOM   1433 3C21 POPEB  78      70.789  94.340  89.473  1.00  0.00           C
ATOM   1436 4C21 POPEB  78      71.929  94.839  88.563  1.00  0.00           C
ATOM   1439 5C21 POPEB  78      71.459  95.519  87.273  1.00  0.00           C
ATOM   1442 6C21 POPEB  78      72.640  95.999  86.413  1.00  0.00           C
ATOM   1445 7C21 POPEB  78      72.199  96.829  85.203  1.00  0.00           C
ATOM   1448 8C21 POPEB  78      73.379  97.350  84.373  1.00  0.00           C
ATOM   1452  C33 POPEB  78      72.849 103.380  98.553  1.00  0.00           C
ATOM   1455  C34 POPEB  78      72.439 104.299  97.403  1.00  0.00           C
ATOM   1458  C35 POPEB  78      71.899 103.510  96.213  1.00  0.00           C
ATOM   1461  C36 POPEB  78      70.459 103.019  96.363  1.00  0.00           C
ATOM   1464  C37 POPEB  78      70.189 101.759  95.533  1.00  0.00           C
ATOM   1467  C38 POPEB  78      68.719 101.539  95.153  1.00  0.00           C
ATOM   1470  C39 POPEB  78      68.119 102.579  94.183  1.00  0.00           C
ATOM   1473 0C31 POPEB  78      68.899 102.730  92.873  1.00  0.00           C
ATOM   1476 1C31 POPEB  78      68.149 103.530  91.803  1.00  0.00           C
ATOM   1479 2C31 POPEB  78      68.959 103.749  90.533  1.00  0.00           C
ATOM   1482 3C31 POPEB  78      68.129 104.450  89.443  1.00  0.00           C
ATOM   1485 4C31 POPEB  78      68.949 104.789  88.193  1.00  0.00           C
ATOM   1488 5C31 POPEB  78      68.089 105.389  87.083  1.00  0.00           C
ATOM   1491 6C31 POPEB  78      68.839 105.579  85.763  1.00  0.00           C
ATOM   1495  NH3 POPEC  79      91.289 104.030  61.063  1.00  0.00           N
ATOM   1499  C12 POPEC  79      90.989 105.210  61.943  1.00  0.00           C
ATOM   1502  C11 POPEC  79      92.269 105.899  62.443  1.00  0.00           C
ATOM   1505  P   POPEC  79      92.199 108.390  63.173  1.00  0.00           P
ATOM   1506  O13 POPEC  79      93.669 108.520  63.193  1.00  0.00           O
ATOM   1507  O14 POPEC  79      91.489 108.729  61.923  1.00  0.00           O
ATOM   1508  O11 POPEC  79      91.599 109.129  64.423  1.00  0.00           O
ATOM   1509  O12 POPEC  79      91.939 106.860  63.453  1.00  0.00           O
ATOM   1510  C1  POPEC  79      92.010 108.740  65.733  1.00  0.00           C
ATOM   1513  C2  POPEC  79      91.779 109.929  66.683  1.00  0.00           C
ATOM   1515  O21 POPEC  79      92.319 109.699  68.003  1.00  0.00           O
ATOM   1516  C21 POPEC  79      91.729 108.820  68.773  1.00  0.00           C
ATOM   1517  O22 POPEC  79      90.909 107.979  68.443  1.00  0.00           O
ATOM   1518  C22 POPEC  79      92.129 109.051  70.233  1.00  0.00           C
ATOM   1521  C3  POPEC  79      90.289 110.420  66.713  1.00  0.00           C
ATOM   1524  O31 POPEC  79      90.190 111.590  67.553  1.00  0.00           O
ATOM   1525  C31 POPEC  79      89.339 111.749  68.583  1.00  0.00           C
ATOM   1526  O32 POPEC  79      89.469 112.680  69.383  1.00  0.00           O
ATOM   1527  C32 POPEC  79      88.189 110.750  68.623  1.00  0.00           C
ATOM   1530  C23 POPEC  79      91.289 108.230  71.233  1.00  0.00           C
ATOM   1533  C24 POPEC  79      91.300 108.840  72.643  1.00  0.00           C
ATOM   1536  C25 POPEC  79      92.649 108.709  73.343  1.00  0.00           C
ATOM   1539  C26 POPEC  79      92.659 109.521  74.643  1.00  0.00           C
ATOM   1542  C27 POPEC  79      93.899 109.279  75.513  1.00  0.00           C
ATOM   1545  C28 POPEC  79      93.879 110.210  76.743  1.00  0.00           C
ATOM   1548  C29 POPEC  79      94.650 109.670  77.924  1.00  0.00           C
ATOM   1550 0C21 POPEC  79      95.209 110.410  78.893  1.00  0.00           C
ATOM   1552 1C21 POPEC  79      95.209 111.910  78.983  1.00  0.00           C
ATOM   1555 2C21 POPEC  79      94.220 112.450  80.033  1.00  0.00           C
ATOM   1558 3C21 POPEC  79      94.569 111.990  81.453  1.00  0.00           C
ATOM   1561 4C21 POPEC  79      93.619 112.520  82.533  1.00  0.00           C
ATOM   1564 5C21 POPEC  79      93.709 111.719  83.833  1.00  0.00           C
ATOM   1567 6C21 POPEC  79      95.099 111.691  84.473  1.00  0.00           C
ATOM   1570 7C21 POPEC  79      95.199 110.669  85.613  1.00  0.00           C
ATOM   1573 8C21 POPEC  79      96.569 110.639  86.283  1.00  0.00           C
ATOM   1577  C33 POPEC  79      87.220 110.849  69.843  1.00  0.00           C
ATOM   1580  C34 POPEC  79      87.609 109.920  71.013  1.00  0.00           C
ATOM   1583  C35 POPEC  79      86.429 109.120  71.613  1.00  0.00           C
ATOM   1586  C36 POPEC  79      85.330 110.009  72.214  1.00  0.00           C
ATOM   1589  C37 POPEC  79      84.239 109.259  72.983  1.00  0.00           C
ATOM   1592  C38 POPEC  79      83.260 110.249  73.623  1.00  0.00           C
ATOM   1595  C39 POPEC  79      82.239 109.640  74.593  1.00  0.00           C
ATOM   1598 0C31 POPEC  79      81.720 110.709  75.553  1.00  0.00           C
ATOM   1601 1C31 POPEC  79      80.570 110.259  76.463  1.00  0.00           C
ATOM   1604 2C31 POPEC  79      80.309 111.290  77.573  1.00  0.00           C
ATOM   1607 3C31 POPEC  79      78.979 111.109  78.313  1.00  0.00           C
ATOM   1610 4C31 POPEC  79      77.769 111.439  77.433  1.00  0.00           C
ATOM   1613 5C31 POPEC  79      76.499 111.749  78.223  1.00  0.00           C
ATOM   1616 6C31 POPEC  79      75.349 112.260  77.354  1.00  0.00           C
ATOM   1620  NH3 POPED  80     104.269 120.289  62.023  1.00  0.00           N
ATOM   1624  C12 POPED  80     104.320 121.679  62.613  1.00  0.00           C
ATOM   1627  C11 POPED  80     102.979 122.459  62.463  1.00  0.00           C
ATOM   1630  P   POPED  80     103.359 124.279  64.313  1.00  0.00           P
ATOM   1631  O13 POPED  80     104.709 123.820  64.693  1.00  0.00           O
ATOM   1632  O14 POPED  80     103.339 125.460  63.423  1.00  0.00           O
ATOM   1633  O11 POPED  80     102.550 124.640  65.633  1.00  0.00           O
ATOM   1634  O12 POPED  80     102.550 123.079  63.683  1.00  0.00           O
ATOM   1635  C1  POPED  80     102.989 124.030  66.853  1.00  0.00           C
ATOM   1638  C2  POPED  80     101.829 123.889  67.863  1.00  0.00           C
ATOM   1640  O21 POPED  80     102.279 123.889  69.233  1.00  0.00           O
ATOM   1641  C21 POPED  80     103.309 123.160  69.643  1.00  0.00           C
ATOM   1642  O22 POPED  80     104.129 122.599  68.933  1.00  0.00           O
ATOM   1643  C22 POPED  80     103.289 123.079  71.173  1.00  0.00           C
ATOM   1646  C3  POPED  80     100.890 122.669  67.523  1.00  0.00           C
ATOM   1649  O31 POPED  80      99.479 122.840  67.823  1.00  0.00           O
ATOM   1650  C31 POPED  80      99.139 122.809  69.123  1.00  0.00           C
ATOM   1651  O32 POPED  80      99.919 122.789  70.043  1.00  0.00           O
ATOM   1652  C32 POPED  80      97.629 122.859  69.323  1.00  0.00           C
ATOM   1655  C23 POPED  80     102.959 124.389  71.934  1.00  0.00           C
ATOM   1658  C24 POPED  80     101.729 124.240  72.854  1.00  0.00           C
ATOM   1661  C25 POPED  80     101.799 123.110  73.893  1.00  0.00           C
ATOM   1664  C26 POPED  80     102.819 123.329  75.023  1.00  0.00           C
ATOM   1667  C27 POPED  80     102.749 122.170  76.033  1.00  0.00           C
ATOM   1670  C28 POPED  80     103.739 122.260  77.214  1.00  0.00           C
ATOM   1673  C29 POPED  80     103.379 123.349  78.203  1.00  0.00           C
ATOM   1675 0C21 POPED  80     102.979 123.200  79.473  1.00  0.00           C
ATOM   1677 1C21 POPED  80     102.729 121.910  80.224  1.00  0.00           C
ATOM   1680 2C21 POPED  80     103.540 121.749  81.514  1.00  0.00           C
ATOM   1683 3C21 POPED  80     103.119 120.469  82.243  1.00  0.00           C
ATOM   1686 4C21 POPED  80     103.909 120.180  83.533  1.00  0.00           C
ATOM   1689 5C21 POPED  80     103.579 118.810  84.123  1.00  0.00           C
ATOM   1692 6C21 POPED  80     104.149 117.639  83.293  1.00  0.00           C
ATOM   1695 7C21 POPED  80     103.729 116.270  83.833  1.00  0.00           C
ATOM   1698 8C21 POPED  80     104.369 115.109  83.074  1.00  0.00           C
ATOM   1702  C33 POPED  80      97.169 121.710  70.263  1.00  0.00           C
ATOM   1705  C34 POPED  80      95.859 122.000  71.003  1.00  0.00           C
ATOM   1708  C35 POPED  80      95.919 123.160  72.023  1.00  0.00           C
ATOM   1711  C36 POPED  80      97.150 123.149  72.933  1.00  0.00           C
ATOM   1714  C37 POPED  80      97.059 124.170  74.083  1.00  0.00           C
ATOM   1717  C38 POPED  80      98.390 124.240  74.833  1.00  0.00           C
ATOM   1720  C39 POPED  80      98.339 124.979  76.173  1.00  0.00           C
ATOM   1723 0C31 POPED  80      99.699 124.869  76.873  1.00  0.00           C
ATOM   1726 1C31 POPED  80      99.779 125.519  78.263  1.00  0.00           C
ATOM   1729 2C31 POPED  80      98.750 124.959  79.253  1.00  0.00           C
ATOM   1732 3C31 POPED  80      98.979 125.429  80.693  1.00  0.00           C
ATOM   1735 4C31 POPED  80     100.099 124.670  81.413  1.00  0.00           C
ATOM   1738 5C31 POPED  80     100.309 125.160  82.854  1.00  0.00           C
ATOM   1741 6C31 POPED  80     101.219 124.240  83.673  1.00  0.00           C
ATOM   1745  NH3 POPEE  81      18.579   0.340  63.633  1.00  0.00           N
ATOM   1749  C12 POPEE  81      19.399   1.490  63.083  1.00  0.00           C
ATOM   1752  C11 POPEE  81      20.919   1.200  63.063  1.00  0.00           C
ATOM   1755  P   POPEE  81      23.189   2.450  62.563  1.00  0.00           P
ATOM   1756  O13 POPEE  81      23.329   1.720  61.293  1.00  0.00           O
ATOM   1757  O14 POPEE  81      23.669   3.850  62.433  1.00  0.00           O
ATOM   1758  O11 POPEE  81      24.059   1.750  63.703  1.00  0.00           O
ATOM   1759  O12 POPEE  81      21.669   2.430  62.983  1.00  0.00           O
ATOM   1760  C1  POPEE  81      23.579   0.780  64.643  1.00  0.00           C
ATOM   1763  C2  POPEE  81      24.649   0.211  65.653  1.00  0.00           C
ATOM   1765  O21 POPEE  81      25.159   1.240  66.534  1.00  0.00           O
ATOM   1766  C21 POPEE  81      24.419   1.511  67.604  1.00  0.00           C
ATOM   1767  O22 POPEE  81      23.289   1.119  67.803  1.00  0.00           O
ATOM   1768  C22 POPEE  81      25.189   2.450  68.513  1.00  0.00           C
ATOM   1771  C3  POPEE  81      25.829  -0.548  64.953  1.00  0.00           C
ATOM   1774  O31 POPEE  81      27.119   0.080  65.133  1.00  0.00           O
ATOM   1775  C31 POPEE  81      27.729  -0.169  66.293  1.00  0.00           C
ATOM   1776  O32 POPEE  81      27.359  -0.968  67.133  1.00  0.00           O
ATOM   1777  C32 POPEE  81      28.989   0.711  66.373  1.00  0.00           C
ATOM   1780  C23 POPEE  81      25.539   1.770  69.854  1.00  0.00           C
ATOM   1783  C24 POPEE  81      26.589   2.550  70.643  1.00  0.00           C
ATOM   1786  C25 POPEE  81      26.969   1.779  71.903  1.00  0.00           C
ATOM   1789  C26 POPEE  81      28.189   2.330  72.643  1.00  0.00           C
ATOM   1792  C27 POPEE  81      28.519   1.430  73.843  1.00  0.00           C
ATOM   1795  C28 POPEE  81      29.759   1.890  74.633  1.00  0.00           C
ATOM   1798  C29 POPEE  81      31.039   1.580  73.893  1.00  0.00           C
ATOM   1800 0C21 POPEE  81      32.259   1.550  74.453  1.00  0.00           C
ATOM   1802 1C21 POPEE  81      32.559   1.881  75.893  1.00  0.00           C
ATOM   1805 2C21 POPEE  81      33.549   3.041  75.983  1.00  0.00           C
ATOM   1808 3C21 POPEE  81      33.749   3.499  77.433  1.00  0.00           C
ATOM   1811 4C21 POPEE  81      34.679   4.710  77.523  1.00  0.00           C
ATOM   1814 5C21 POPEE  81      34.919   5.100  78.973  1.00  0.00           C
ATOM   1817 6C21 POPEE  81      35.599   6.461  79.113  1.00  0.00           C
ATOM   1820 7C21 POPEE  81      35.849   6.810  80.574  1.00  0.00           C
ATOM   1823 8C21 POPEE  81      36.289   8.260  80.773  1.00  0.00           C
ATOM   1827  C33 POPEE  81      29.169   1.480  67.713  1.00  0.00           C
ATOM   1830  C34 POPEE  81      30.359   0.991  68.553  1.00  0.00           C
ATOM   1833  C35 POPEE  81      30.199  -0.429  69.113  1.00  0.00           C
ATOM   1836  C36 POPEE  81      31.429  -0.840  69.953  1.00  0.00           C
ATOM   1839  C37 POPEE  81      31.729  -2.350  70.043  1.00  0.00           C
ATOM   1842  C38 POPEE  81      32.709  -2.689  71.173  1.00  0.00           C
ATOM   1845  C39 POPEE  81      32.059  -2.610  72.553  1.00  0.00           C
ATOM   1848 0C31 POPEE  81      33.089  -2.499  73.673  1.00  0.00           C
ATOM   1851 1C31 POPEE  81      32.419  -2.299  75.034  1.00  0.00           C
ATOM   1854 2C31 POPEE  81      33.419  -2.000  76.144  1.00  0.00           C
ATOM   1857 3C31 POPEE  81      32.729  -1.769  77.493  1.00  0.00           C
ATOM   1860 4C31 POPEE  81      31.989  -3.019  77.983  1.00  0.00           C
ATOM   1863 5C31 POPEE  81      31.619  -2.929  79.463  1.00  0.00           C
ATOM   1866 6C31 POPEE  81      30.639  -4.029  79.894  1.00  0.00           C
ATOM   1870  NH3 POPEF  82      52.299  33.639  57.303  1.00  0.00           N
ATOM   1874  C12 POPEF  82      51.339  32.739  56.593  1.00  0.00           C
ATOM   1877  C11 POPEF  82      51.809  32.589  55.153  1.00  0.00           C
ATOM   1880  P   POPEF  82      50.439  30.629  54.063  1.00  0.00           P
ATOM   1881  O13 POPEF  82      49.159  30.509  53.363  1.00  0.00           O
ATOM   1882  O14 POPEF  82      51.619  29.969  53.453  1.00  0.00           O
ATOM   1883  O11 POPEF  82      50.219  30.089  55.533  1.00  0.00           O
ATOM   1884  O12 POPEF  82      50.759  32.149  54.313  1.00  0.00           O
ATOM   1885  C1  POPEF  82      51.239  29.369  56.213  1.00  0.00           C
ATOM   1888  C2  POPEF  82      50.709  28.939  57.593  1.00  0.00           C
ATOM   1890  O21 POPEF  82      51.819  28.489  58.353  1.00  0.00           O
ATOM   1891  C21 POPEF  82      51.769  28.249  59.673  1.00  0.00           C
ATOM   1892  O22 POPEF  82      52.549  27.479  60.213  1.00  0.00           O
ATOM   1893  C22 POPEF  82      50.779  29.119  60.473  1.00  0.00           C
ATOM   1896  C3  POPEF  82      49.649  27.809  57.413  1.00  0.00           C
ATOM   1899  O31 POPEF  82      49.089  27.419  58.683  1.00  0.00           O
ATOM   1900  C31 POPEF  82      48.479  26.259  58.643  1.00  0.00           C
ATOM   1901  O32 POPEF  82      48.209  25.629  57.623  1.00  0.00           O
ATOM   1902  C32 POPEF  82      48.219  25.769  60.073  1.00  0.00           C
ATOM   1905  C23 POPEF  82      50.799  28.680  61.953  1.00  0.00           C
ATOM   1908  C24 POPEF  82      49.859  29.439  62.903  1.00  0.00           C
ATOM   1911  C25 POPEF  82      49.799  28.719  64.263  1.00  0.00           C
ATOM   1914  C26 POPEF  82      49.129  29.469  65.413  1.00  0.00           C
ATOM   1917  C27 POPEF  82      48.959  28.559  66.643  1.00  0.00           C
ATOM   1920  C28 POPEF  82      48.459  29.279  67.913  1.00  0.00           C
ATOM   1923  C29 POPEF  82      46.999  29.669  67.863  1.00  0.00           C
ATOM   1925 0C21 POPEF  82      46.009  29.159  68.633  1.00  0.00           C
ATOM   1927 1C21 POPEF  82      46.169  28.069  69.663  1.00  0.00           C
ATOM   1930 2C21 POPEF  82      46.539  28.649  71.043  1.00  0.00           C
ATOM   1933 3C21 POPEF  82      47.019  27.609  72.063  1.00  0.00           C
ATOM   1936 4C21 POPEF  82      47.559  28.299  73.333  1.00  0.00           C
ATOM   1939 5C21 POPEF  82      48.379  27.409  74.273  1.00  0.00           C
ATOM   1942 6C21 POPEF  82      48.929  28.249  75.443  1.00  0.00           C
ATOM   1945 7C21 POPEF  82      49.819  27.479  76.424  1.00  0.00           C
ATOM   1948 8C21 POPEF  82      50.199  28.289  77.663  1.00  0.00           C
ATOM   1952  C33 POPEF  82      49.449  25.000  60.643  1.00  0.00           C
ATOM   1955  C34 POPEF  82      49.289  24.589  62.113  1.00  0.00           C
ATOM   1958  C35 POPEF  82      50.569  23.929  62.673  1.00  0.00           C
ATOM   1961  C36 POPEF  82      50.459  23.479  64.143  1.00  0.00           C
ATOM   1964  C37 POPEF  82      51.719  22.719  64.603  1.00  0.00           C
ATOM   1967  C38 POPEF  82      51.769  22.409  66.113  1.00  0.00           C
ATOM   1970  C39 POPEF  82      50.659  21.469  66.604  1.00  0.00           C
ATOM   1973 0C31 POPEF  82      50.869  21.009  68.053  1.00  0.00           C
ATOM   1976 1C31 POPEF  82      49.649  20.269  68.644  1.00  0.00           C
ATOM   1979 2C31 POPEF  82      49.499  18.819  68.153  1.00  0.00           C
ATOM   1982 3C31 POPEF  82      50.299  17.789  68.963  1.00  0.00           C
ATOM   1985 4C31 POPEF  82      49.709  17.519  70.354  1.00  0.00           C
ATOM   1988 5C31 POPEF  82      50.229  16.209  70.973  1.00  0.00           C
ATOM   1991 6C31 POPEF  82      50.009  16.119  72.483  1.00  0.00           C
ATOM   1995  NH3 POPEG  83       5.259 112.689  62.413  1.00  0.00           N
ATOM   1999  C12 POPEG  83       6.549 111.980  62.063  1.00  0.00           C
ATOM   2002  C11 POPEG  83       6.329 110.479  61.773  1.00  0.00           C
ATOM   2005  P   POPEG  83       8.999 110.060  61.643  1.00  0.00           P
ATOM   2006  O13 POPEG  83       9.519 111.200  60.853  1.00  0.00           O
ATOM   2007  O14 POPEG  83       9.779 108.810  61.583  1.00  0.00           O
ATOM   2008  O11 POPEG  83       8.959 110.479  63.183  1.00  0.00           O
ATOM   2009  O12 POPEG  83       7.489 109.819  61.263  1.00  0.00           O
ATOM   2010  C1  POPEG  83       8.249 109.649  64.113  1.00  0.00           C
ATOM   2013  C2  POPEG  83       9.079 109.279  65.383  1.00  0.00           C
ATOM   2015  O21 POPEG  83       9.669 110.410  66.053  1.00  0.00           O
ATOM   2016  C21 POPEG  83       8.779 111.170  66.674  1.00  0.00           C
ATOM   2017  O22 POPEG  83       7.569 111.100  66.553  1.00  0.00           O
ATOM   2018  C22 POPEG  83       9.469 112.039  67.733  1.00  0.00           C
ATOM   2021  C3  POPEG  83      10.209 108.279  65.013  1.00  0.00           C
ATOM   2024  O31 POPEG  83      10.779 107.680  66.203  1.00  0.00           O
ATOM   2025  C31 POPEG  83      12.099 107.809  66.343  1.00  0.00           C
ATOM   2026  O32 POPEG  83      12.819 108.410  65.553  1.00  0.00           O
ATOM   2027  C32 POPEG  83      12.569 107.090  67.593  1.00  0.00           C
ATOM   2030  C23 POPEG  83       8.429 112.809  68.604  1.00  0.00           C
ATOM   2033  C24 POPEG  83       8.939 113.209  70.053  1.00  0.00           C
ATOM   2036  C25 POPEG  83      10.329 112.920  70.773  1.00  0.00           C
ATOM   2039  C26 POPEG  83      10.219 112.140  72.103  1.00  0.00           C
ATOM   2042  C27 POPEG  83      11.579 112.021  72.833  1.00  0.00           C
ATOM   2045  C28 POPEG  83      11.499 111.249  74.174  1.00  0.00           C
ATOM   2048  C29 POPEG  83      12.879 110.910  74.683  1.00  0.00           C
ATOM   2050 0C21 POPEG  83      13.399 111.069  75.913  1.00  0.00           C
ATOM   2052 1C21 POPEG  83      12.729 111.590  77.163  1.00  0.00           C
ATOM   2055 2C21 POPEG  83      13.029 110.719  78.403  1.00  0.00           C
ATOM   2058 3C21 POPEG  83      14.529 110.569  78.763  1.00  0.00           C
ATOM   2061 4C21 POPEG  83      14.759 109.950  80.154  1.00  0.00           C
ATOM   2064 5C21 POPEG  83      14.329 108.479  80.273  1.00  0.00           C
ATOM   2067 6C21 POPEG  83      14.019 108.069  81.723  1.00  0.00           C
ATOM   2070 7C21 POPEG  83      13.619 106.590  81.853  1.00  0.00           C
ATOM   2073 8C21 POPEG  83      12.899 106.279  83.163  1.00  0.00           C
ATOM   2077  C33 POPEG  83      14.039 107.389  67.973  1.00  0.00           C
ATOM   2080  C34 POPEG  83      14.749 106.240  68.714  1.00  0.00           C
ATOM   2083  C35 POPEG  83      14.029 105.719  69.973  1.00  0.00           C
ATOM   2086  C36 POPEG  83      13.789 106.790  71.053  1.00  0.00           C
ATOM   2089  C37 POPEG  83      13.479 106.170  72.423  1.00  0.00           C
ATOM   2092  C38 POPEG  83      12.889 107.170  73.433  1.00  0.00           C
ATOM   2095  C39 POPEG  83      12.749 106.579  74.843  1.00  0.00           C
ATOM   2098 0C31 POPEG  83      11.809 107.410  75.733  1.00  0.00           C
ATOM   2101 1C31 POPEG  83      11.519 106.769  77.103  1.00  0.00           C
ATOM   2104 2C31 POPEG  83      10.399 107.509  77.854  1.00  0.00           C
ATOM   2107 3C31 POPEG  83      10.129 106.959  79.263  1.00  0.00           C
ATOM   2110 4C31 POPEG  83       9.489 105.560  79.253  1.00  0.00           C
ATOM   2113 5C31 POPEG  83       9.219 104.999  80.653  1.00  0.00           C
ATOM   2116 6C31 POPEG  83       8.389 103.709  80.644  1.00  0.00           C
ATOM   2120  NH3 POPEH  84      56.829  55.399  63.033  1.00  0.00           N
ATOM   2124  C12 POPEH  84      56.049  56.310  62.143  1.00  0.00           C
ATOM   2127  C11 POPEH  84      54.859  55.579  61.513  1.00  0.00           C
ATOM   2130  P   POPEH  84      52.689  56.879  62.123  1.00  0.00           P
ATOM   2131  O13 POPEH  84      52.549  58.359  62.103  1.00  0.00           O
ATOM   2132  O14 POPEH  84      51.549  56.059  61.683  1.00  0.00           O
ATOM   2133  O11 POPEH  84      53.279  56.399  63.523  1.00  0.00           O
ATOM   2134  O12 POPEH  84      53.869  56.539  61.133  1.00  0.00           O
ATOM   2135  C1  POPEH  84      52.469  56.250  64.683  1.00  0.00           C
ATOM   2138  C2  POPEH  84      53.339  56.029  65.964  1.00  0.00           C
ATOM   2140  O21 POPEH  84      52.619  56.500  67.113  1.00  0.00           O
ATOM   2141  C21 POPEH  84      51.719  55.629  67.553  1.00  0.00           C
ATOM   2142  O22 POPEH  84      51.519  54.529  67.074  1.00  0.00           O
ATOM   2143  C22 POPEH  84      51.039  56.229  68.793  1.00  0.00           C
ATOM   2146  C3  POPEH  84      54.699  56.809  65.853  1.00  0.00           C
ATOM   2149  O31 POPEH  84      55.369  56.969  67.123  1.00  0.00           O
ATOM   2150  C31 POPEH  84      56.689  56.819  67.193  1.00  0.00           C
ATOM   2151  O32 POPEH  84      57.439  56.459  66.313  1.00  0.00           O
ATOM   2152  C32 POPEH  84      57.149  57.299  68.563  1.00  0.00           C
ATOM   2155  C23 POPEH  84      50.539  55.159  69.793  1.00  0.00           C
ATOM   2158  C24 POPEH  84      50.419  55.699  71.223  1.00  0.00           C
ATOM   2161  C25 POPEH  84      49.989  54.599  72.203  1.00  0.00           C
ATOM   2164  C26 POPEH  84      50.379  54.879  73.663  1.00  0.00           C
ATOM   2167  C27 POPEH  84      50.029  53.699  74.574  1.00  0.00           C
ATOM   2170  C28 POPEH  84      50.369  53.930  76.053  1.00  0.00           C
ATOM   2173  C29 POPEH  84      50.149  52.659  76.833  1.00  0.00           C
ATOM   2175 0C21 POPEH  84      49.079  52.339  77.583  1.00  0.00           C
ATOM   2177 1C21 POPEH  84      47.839  53.169  77.813  1.00  0.00           C
ATOM   2180 2C21 POPEH  84      47.659  53.529  79.303  1.00  0.00           C
ATOM   2183 3C21 POPEH  84      47.319  52.319  80.193  1.00  0.00           C
ATOM   2186 4C21 POPEH  84      47.459  52.599  81.693  1.00  0.00           C
ATOM   2189 5C21 POPEH  84      46.439  53.610  82.243  1.00  0.00           C
ATOM   2192 6C21 POPEH  84      46.589  53.759  83.763  1.00  0.00           C
ATOM   2195 7C21 POPEH  84      45.569  54.699  84.413  1.00  0.00           C
ATOM   2198 8C21 POPEH  84      45.709  54.749  85.933  1.00  0.00           C
ATOM   2202  C33 POPEH  84      56.489  56.599  69.763  1.00  0.00           C
ATOM   2205  C34 POPEH  84      57.029  57.179  71.074  1.00  0.00           C
ATOM   2208  C35 POPEH  84      56.459  56.500  72.313  1.00  0.00           C
ATOM   2211  C36 POPEH  84      57.089  57.020  73.613  1.00  0.00           C
ATOM   2214  C37 POPEH  84      56.499  56.319  74.833  1.00  0.00           C
ATOM   2217  C38 POPEH  84      57.029  56.889  76.153  1.00  0.00           C
ATOM   2220  C39 POPEH  84      56.359  56.240  77.373  1.00  0.00           C
ATOM   2223 0C31 POPEH  84      56.789  56.889  78.683  1.00  0.00           C
ATOM   2226 1C31 POPEH  84      55.989  56.380  79.883  1.00  0.00           C
ATOM   2229 2C31 POPEH  84      56.409  57.020  81.213  1.00  0.00           C
ATOM   2232 3C31 POPEH  84      55.369  56.799  82.313  1.00  0.00           C
ATOM   2235 4C31 POPEH  84      55.799  57.360  83.673  1.00  0.00           C
ATOM   2238 5C31 POPEH  84      56.789  56.450  84.413  1.00  0.00           C
ATOM   2241 6C31 POPEH  84      57.129  56.959  85.814  1.00  0.00           C
ATOM   2245  NH3 POPEI  85     112.209 123.279  66.923  1.00  0.00           N
ATOM   2249  C12 POPEI  85     112.849 122.059  66.323  1.00  0.00           C
ATOM   2252  C11 POPEI  85     111.860 120.920  66.074  1.00  0.00           C
ATOM   2255  P   POPEI  85     109.559 120.230  67.043  1.00  0.00           P
ATOM   2256  O13 POPEI  85     108.849 121.150  66.123  1.00  0.00           O
ATOM   2257  O14 POPEI  85     109.569 118.790  66.703  1.00  0.00           O
ATOM   2258  O11 POPEI  85     108.899 120.460  68.453  1.00  0.00           O
ATOM   2259  O12 POPEI  85     111.049 120.719  67.233  1.00  0.00           O
ATOM   2260  C1  POPEI  85     109.609 121.200  69.443  1.00  0.00           C
ATOM   2263  C2  POPEI  85     108.680 121.740  70.573  1.00  0.00           C
ATOM   2265  O21 POPEI  85     109.239 122.949  71.104  1.00  0.00           O
ATOM   2266  C21 POPEI  85     110.449 122.879  71.633  1.00  0.00           C
ATOM   2267  O22 POPEI  85     111.099 121.881  71.853  1.00  0.00           O
ATOM   2268  C22 POPEI  85     110.869 124.290  72.033  1.00  0.00           C
ATOM   2271  C3  POPEI  85     108.309 120.700  71.683  1.00  0.00           C
ATOM   2274  O31 POPEI  85     106.969 120.789  72.223  1.00  0.00           O
ATOM   2275  C31 POPEI  85     106.680 121.419  73.363  1.00  0.00           C
ATOM   2276  O32 POPEI  85     105.699 121.190  74.053  1.00  0.00           O
ATOM   2277  C32 POPEI  85     107.679 122.529  73.693  1.00  0.00           C
ATOM   2280  C23 POPEI  85     111.750 124.240  73.303  1.00  0.00           C
ATOM   2283  C24 POPEI  85     111.849 125.590  74.013  1.00  0.00           C
ATOM   2286  C25 POPEI  85     112.719 125.479  75.273  1.00  0.00           C
ATOM   2289  C26 POPEI  85     112.430 126.559  76.323  1.00  0.00           C
ATOM   2292  C27 POPEI  85     113.419 126.480  77.493  1.00  0.00           C
ATOM   2295  C28 POPEI  85     113.099 127.459  78.623  1.00  0.00           C
ATOM   2298  C29 POPEI  85     114.229 127.490  79.623  1.00  0.00           C
ATOM   2300 0C21 POPEI  85     114.169 127.599  80.964  1.00  0.00           C
ATOM   2302 1C21 POPEI  85     112.939 127.780  81.813  1.00  0.00           C
ATOM   2305 2C21 POPEI  85     113.059 129.100  82.613  1.00  0.00           C
ATOM   2308 3C21 POPEI  85     111.989 129.270  83.713  1.00  0.00           C
ATOM   2311 4C21 POPEI  85     112.239 130.488  84.613  1.00  0.00           C
ATOM   2314 5C21 POPEI  85     112.159 131.828  83.863  1.00  0.00           C
ATOM   2317 6C21 POPEI  85     112.489 133.048  84.733  1.00  0.00           C
ATOM   2320 7C21 POPEI  85     112.369 134.348  83.923  1.00  0.00           C
ATOM   2323 8C21 POPEI  85     112.599 135.609  84.763  1.00  0.00           C
ATOM   2327  C33 POPEI  85     107.329 123.429  74.894  1.00  0.00           C
ATOM   2330  C34 POPEI  85     108.000 124.800  74.683  1.00  0.00           C
ATOM   2333  C35 POPEI  85     107.809 125.759  75.853  1.00  0.00           C
ATOM   2336  C36 POPEI  85     108.269 127.190  75.553  1.00  0.00           C
ATOM   2339  C37 POPEI  85     108.330 128.060  76.823  1.00  0.00           C
ATOM   2342  C38 POPEI  85     108.379 129.550  76.473  1.00  0.00           C
ATOM   2345  C39 POPEI  85     108.839 130.458  77.633  1.00  0.00           C
ATOM   2348 0C31 POPEI  85     110.330 130.298  77.943  1.00  0.00           C
ATOM   2351 1C31 POPEI  85     110.919 131.468  78.753  1.00  0.00           C
ATOM   2354 2C31 POPEI  85     112.439 131.608  78.543  1.00  0.00           C
ATOM   2357 3C31 POPEI  85     112.869 132.559  77.403  1.00  0.00           C
ATOM   2360 4C31 POPEI  85     112.119 132.419  76.074  1.00  0.00           C
ATOM   2363 5C31 POPEI  85     112.579 133.458  75.043  1.00  0.00           C
ATOM   2366 6C31 POPEI  85     111.689 133.499  73.813  1.00  0.00           C
ATOM   2370  NH3 POPEJ  86      76.429 108.579 101.613  1.00  0.00           N
ATOM   2374  C12 POPEJ  86      76.539 109.059 103.033  1.00  0.00           C
ATOM   2377  C11 POPEJ  86      75.419 108.460 103.903  1.00  0.00           C
ATOM   2380  P   POPEJ  86      72.809 108.380 104.083  1.00  0.00           P
ATOM   2381  O13 POPEJ  86      72.830 106.919 104.363  1.00  0.00           O
ATOM   2382  O14 POPEJ  86      72.649 109.279 105.233  1.00  0.00           O
ATOM   2383  O11 POPEJ  86      71.739 108.719 102.953  1.00  0.00           O
ATOM   2384  O12 POPEJ  86      74.149 108.709 103.303  1.00  0.00           O
ATOM   2385  C1  POPEJ  86      71.929 108.320 101.583  1.00  0.00           C
ATOM   2388  C2  POPEJ  86      71.899 109.509 100.593  1.00  0.00           C
ATOM   2390  O21 POPEJ  86      72.429 109.079  99.303  1.00  0.00           O
ATOM   2391  C21 POPEJ  86      71.499 109.059  98.333  1.00  0.00           C
ATOM   2392  O22 POPEJ  86      70.309 109.249  98.493  1.00  0.00           O
ATOM   2393  C22 POPEJ  86      72.140 108.810  96.964  1.00  0.00           C
ATOM   2396  C3  POPEJ  86      72.699 110.719 101.133  1.00  0.00           C
ATOM   2399  O31 POPEJ  86      73.149 111.590 100.074  1.00  0.00           O
ATOM   2400  C31 POPEJ  86      74.409 111.450  99.703  1.00  0.00           C
ATOM   2401  O32 POPEJ  86      75.179 110.600 100.124  1.00  0.00           O
ATOM   2402  C32 POPEJ  86      74.759 112.540  98.693  1.00  0.00           C
ATOM   2405  C23 POPEJ  86      71.169 108.060  96.023  1.00  0.00           C
ATOM   2408  C24 POPEJ  86      71.669 107.829  94.593  1.00  0.00           C
ATOM   2411  C25 POPEJ  86      70.579 107.229  93.673  1.00  0.00           C
ATOM   2414  C26 POPEJ  86      70.039 108.240  92.643  1.00  0.00           C
ATOM   2417  C27 POPEJ  86      68.829 107.719  91.843  1.00  0.00           C
ATOM   2420  C28 POPEJ  86      68.539 108.520  90.553  1.00  0.00           C
ATOM   2423  C29 POPEJ  86      68.229 109.969  90.824  1.00  0.00           C
ATOM   2425 0C21 POPEJ  86      67.159 110.680  90.393  1.00  0.00           C
ATOM   2427 1C21 POPEJ  86      66.000 110.189  89.564  1.00  0.00           C
ATOM   2430 2C21 POPEJ  86      66.059 110.680  88.103  1.00  0.00           C
ATOM   2433 3C21 POPEJ  86      64.759 110.359  87.333  1.00  0.00           C
ATOM   2436 4C21 POPEJ  86      64.849 110.689  85.833  1.00  0.00           C
ATOM   2439 5C21 POPEJ  86      63.559 110.350  85.083  1.00  0.00           C
ATOM   2442 6C21 POPEJ  86      63.729 110.429  83.563  1.00  0.00           C
ATOM   2445 7C21 POPEJ  86      62.459 110.060  82.794  1.00  0.00           C
ATOM   2448 8C21 POPEJ  86      62.640 110.099  81.273  1.00  0.00           C
ATOM   2452  C33 POPEJ  86      75.169 111.980  97.313  1.00  0.00           C
ATOM   2455  C34 POPEJ  86      76.379 112.719  96.733  1.00  0.00           C
ATOM   2458  C35 POPEJ  86      76.839 112.179  95.373  1.00  0.00           C
ATOM   2461  C36 POPEJ  86      77.329 110.719  95.424  1.00  0.00           C
ATOM   2464  C37 POPEJ  86      77.659 110.149  94.034  1.00  0.00           C
ATOM   2467  C38 POPEJ  86      76.419 110.020  93.133  1.00  0.00           C
ATOM   2470  C39 POPEJ  86      76.459 110.969  91.943  1.00  0.00           C
ATOM   2473 0C31 POPEJ  86      77.269 110.410  90.763  1.00  0.00           C
ATOM   2476 1C31 POPEJ  86      77.369 111.430  89.623  1.00  0.00           C
ATOM   2479 2C31 POPEJ  86      77.669 110.789  88.273  1.00  0.00           C
ATOM   2482 3C31 POPEJ  86      76.409 110.239  87.603  1.00  0.00           C
ATOM   2485 4C31 POPEJ  86      76.659 109.810  86.163  1.00  0.00           C
ATOM   2488 5C31 POPEJ  86      75.399 109.310  85.443  1.00  0.00           C
ATOM   2491 6C31 POPEJ  86      75.639 109.079  83.953  1.00  0.00           C
ATOM   2495  NH3 POPEK  87      96.349  24.029  65.284  1.00  0.00           N
ATOM   2499  C12 POPEK  87      94.899  24.029  64.883  1.00  0.00           C
ATOM   2502  C11 POPEK  87      94.489  25.369  64.223  1.00  0.00           C
ATOM   2505  P   POPEK  87      92.360  26.269  65.433  1.00  0.00           P
ATOM   2506  O13 POPEK  87      92.709  27.699  65.493  1.00  0.00           O
ATOM   2507  O14 POPEK  87      90.929  25.929  65.403  1.00  0.00           O
ATOM   2508  O11 POPEK  87      93.039  25.539  66.643  1.00  0.00           O
ATOM   2509  O12 POPEK  87      93.070  25.549  64.213  1.00  0.00           O
ATOM   2510  C1  POPEK  87      92.899  25.999  67.983  1.00  0.00           C
ATOM   2513  C2  POPEK  87      94.279  26.359  68.604  1.00  0.00           C
ATOM   2515  O21 POPEK  87      94.099  26.999  69.863  1.00  0.00           O
ATOM   2516  C21 POPEK  87      93.589  26.269  70.813  1.00  0.00           C
ATOM   2517  O22 POPEK  87      93.339  25.079  70.773  1.00  0.00           O
ATOM   2518  C22 POPEK  87      93.339  27.179  72.013  1.00  0.00           C
ATOM   2521  C3  POPEK  87      95.029  27.349  67.683  1.00  0.00           C
ATOM   2524  O31 POPEK  87      96.229  27.879  68.283  1.00  0.00           O
ATOM   2525  C31 POPEK  87      97.329  27.189  68.033  1.00  0.00           C
ATOM   2526  O32 POPEK  87      97.419  26.269  67.233  1.00  0.00           O
ATOM   2527  C32 POPEK  87      98.439  27.739  68.903  1.00  0.00           C
ATOM   2530  C23 POPEK  87      92.430  26.569  73.093  1.00  0.00           C
ATOM   2533  C24 POPEK  87      92.269  27.559  74.253  1.00  0.00           C
ATOM   2536  C25 POPEK  87      91.440  27.029  75.424  1.00  0.00           C
ATOM   2539  C26 POPEK  87      91.379  28.049  76.563  1.00  0.00           C
ATOM   2542  C27 POPEK  87      90.959  27.459  77.913  1.00  0.00           C
ATOM   2545  C28 POPEK  87      90.970  28.529  79.013  1.00  0.00           C
ATOM   2548  C29 POPEK  87      90.689  27.990  80.383  1.00  0.00           C
ATOM   2550 0C21 POPEK  87      90.760  28.729  81.514  1.00  0.00           C
ATOM   2552 1C21 POPEK  87      91.129  30.189  81.563  1.00  0.00           C
ATOM   2555 2C21 POPEK  87      92.500  30.409  82.233  1.00  0.00           C
ATOM   2558 3C21 POPEK  87      92.449  30.249  83.753  1.00  0.00           C
ATOM   2561 4C21 POPEK  87      93.779  30.619  84.434  1.00  0.00           C
ATOM   2564 5C21 POPEK  87      94.860  29.539  84.243  1.00  0.00           C
ATOM   2567 6C21 POPEK  87      96.279  30.089  84.434  1.00  0.00           C
ATOM   2570 7C21 POPEK  87      97.360  29.079  84.003  1.00  0.00           C
ATOM   2573 8C21 POPEK  87      97.369  27.789  84.813  1.00  0.00           C
ATOM   2577  C33 POPEK  87      98.390  27.179  70.343  1.00  0.00           C
ATOM   2580  C34 POPEK  87      99.419  27.929  71.183  1.00  0.00           C
ATOM   2583  C35 POPEK  87      99.749  27.399  72.583  1.00  0.00           C
ATOM   2586  C36 POPEK  87      98.519  26.969  73.383  1.00  0.00           C
ATOM   2589  C37 POPEK  87      98.829  26.599  74.833  1.00  0.00           C
ATOM   2592  C38 POPEK  87      97.609  25.999  75.533  1.00  0.00           C
ATOM   2595  C39 POPEK  87      97.949  25.369  76.883  1.00  0.00           C
ATOM   2598 0C31 POPEK  87      98.540  26.359  77.893  1.00  0.00           C
ATOM   2601 1C31 POPEK  87      99.019  25.669  79.163  1.00  0.00           C
ATOM   2604 2C31 POPEK  87      99.709  26.639  80.124  1.00  0.00           C
ATOM   2607 3C31 POPEK  87     100.419  25.929  81.283  1.00  0.00           C
ATOM   2610 4C31 POPEK  87     101.189  26.919  82.174  1.00  0.00           C
ATOM   2613 5C31 POPEK  87     102.000  26.219  83.263  1.00  0.00           C
ATOM   2616 6C31 POPEK  87     102.879  27.179  84.063  1.00  0.00           C
ATOM   2620  NH3 POPEL  88      23.759  49.209  60.133  1.00  0.00           N
ATOM   2624  C12 POPEL  88      23.979  47.739  60.373  1.00  0.00           C
ATOM   2627  C11 POPEL  88      23.019  46.819  59.603  1.00  0.00           C
ATOM   2630  P   POPEL  88      20.639  47.910  59.573  1.00  0.00           P
ATOM   2631  O13 POPEL  88      21.169  48.459  58.303  1.00  0.00           O
ATOM   2632  O14 POPEL  88      19.319  47.259  59.623  1.00  0.00           O
ATOM   2633  O11 POPEL  88      20.739  49.090  60.623  1.00  0.00           O
ATOM   2634  O12 POPEL  88      21.699  46.899  60.133  1.00  0.00           O
ATOM   2635  C1  POPEL  88      19.639  49.399  61.493  1.00  0.00           C
ATOM   2638  C2  POPEL  88      19.709  48.589  62.823  1.00  0.00           C
ATOM   2640  O21 POPEL  88      18.829  49.229  63.763  1.00  0.00           O
ATOM   2641  C21 POPEL  88      18.459  48.459  64.773  1.00  0.00           C
ATOM   2642  O22 POPEL  88      18.559  47.249  64.824  1.00  0.00           O
ATOM   2643  C22 POPEL  88      17.939  49.349  65.893  1.00  0.00           C
ATOM   2646  C3  POPEL  88      21.179  48.579  63.363  1.00  0.00           C
ATOM   2649  O31 POPEL  88      21.309  48.059  64.714  1.00  0.00           O
ATOM   2650  C31 POPEL  88      22.389  48.540  65.363  1.00  0.00           C
ATOM   2651  O32 POPEL  88      23.129  49.389  64.913  1.00  0.00           O
ATOM   2652  C32 POPEL  88      22.519  47.910  66.753  1.00  0.00           C
ATOM   2655  C23 POPEL  88      17.749  48.559  67.203  1.00  0.00           C
ATOM   2658  C24 POPEL  88      17.509  49.520  68.373  1.00  0.00           C
ATOM   2661  C25 POPEL  88      17.199  48.829  69.714  1.00  0.00           C
ATOM   2664  C26 POPEL  88      18.279  47.870  70.233  1.00  0.00           C
ATOM   2667  C27 POPEL  88      17.869  47.220  71.563  1.00  0.00           C
ATOM   2670  C28 POPEL  88      18.899  46.209  72.103  1.00  0.00           C
ATOM   2673  C29 POPEL  88      18.229  45.009  72.733  1.00  0.00           C
ATOM   2675 0C21 POPEL  88      18.319  44.579  74.003  1.00  0.00           C
ATOM   2677 1C21 POPEL  88      19.129  45.169  75.113  1.00  0.00           C
ATOM   2680 2C21 POPEL  88      20.159  44.160  75.643  1.00  0.00           C
ATOM   2683 3C21 POPEL  88      20.759  44.590  76.983  1.00  0.00           C
ATOM   2686 4C21 POPEL  88      21.559  43.519  77.733  1.00  0.00           C
ATOM   2689 5C21 POPEL  88      20.889  42.139  77.893  1.00  0.00           C
ATOM   2692 6C21 POPEL  88      21.669  41.199  78.823  1.00  0.00           C
ATOM   2695 7C21 POPEL  88      20.999  39.840  79.043  1.00  0.00           C
ATOM   2698 8C21 POPEL  88      21.739  38.959  80.053  1.00  0.00           C
ATOM   2702  C33 POPEL  88      22.189  48.919  67.873  1.00  0.00           C
ATOM   2705  C34 POPEL  88      22.249  48.279  69.273  1.00  0.00           C
ATOM   2708  C35 POPEL  88      23.669  48.090  69.833  1.00  0.00           C
ATOM   2711  C36 POPEL  88      24.109  49.190  70.824  1.00  0.00           C
ATOM   2714  C37 POPEL  88      24.869  48.639  72.033  1.00  0.00           C
ATOM   2717  C38 POPEL  88      25.359  49.689  73.043  1.00  0.00           C
ATOM   2720  C39 POPEL  88      26.309  50.779  72.493  1.00  0.00           C
ATOM   2723 0C31 POPEL  88      27.379  51.170  73.533  1.00  0.00           C
ATOM   2726 1C31 POPEL  88      28.449  52.129  73.003  1.00  0.00           C
ATOM   2729 2C31 POPEL  88      29.469  52.579  74.073  1.00  0.00           C
ATOM   2732 3C31 POPEL  88      30.369  51.469  74.633  1.00  0.00           C
ATOM   2735 4C31 POPEL  88      29.869  50.879  75.964  1.00  0.00           C
ATOM   2738 5C31 POPEL  88      30.859  49.879  76.573  1.00  0.00           C
ATOM   2741 6C31 POPEL  88      30.279  49.109  77.773  1.00  0.00           C
ATOM   2745  NH3 POPEM  89      -1.940  46.119  63.833  1.00  0.00           N
ATOM   2749  C12 POPEM  89      -0.690  46.590  63.163  1.00  0.00           C
ATOM   2752  C11 POPEM  89       0.500  46.500  64.113  1.00  0.00           C
ATOM   2755  P   POPEM  89       1.869  48.659  63.803  1.00  0.00           P
ATOM   2756  O13 POPEM  89       2.899  49.190  62.893  1.00  0.00           O
ATOM   2757  O14 POPEM  89       0.580  49.379  63.813  1.00  0.00           O
ATOM   2758  O11 POPEM  89       2.419  48.649  65.273  1.00  0.00           O
ATOM   2759  O12 POPEM  89       1.640  47.119  63.513  1.00  0.00           O
ATOM   2760  C1  POPEM  89       3.819  48.810  65.553  1.00  0.00           C
ATOM   2763  C2  POPEM  89       4.149  48.119  66.893  1.00  0.00           C
ATOM   2765  O21 POPEM  89       5.559  48.109  67.143  1.00  0.00           O
ATOM   2766  C21 POPEM  89       6.059  49.279  67.534  1.00  0.00           C
ATOM   2767  O22 POPEM  89       5.449  50.329  67.573  1.00  0.00           O
ATOM   2768  C22 POPEM  89       7.489  49.099  68.023  1.00  0.00           C
ATOM   2771  C3  POPEM  89       3.629  46.649  66.863  1.00  0.00           C
ATOM   2774  O31 POPEM  89       3.959  45.949  68.083  1.00  0.00           O
ATOM   2775  C31 POPEM  89       4.989  45.119  68.023  1.00  0.00           C
ATOM   2776  O32 POPEM  89       5.589  44.790  67.013  1.00  0.00           O
ATOM   2777  C32 POPEM  89       5.299  44.639  69.443  1.00  0.00           C
ATOM   2780  C23 POPEM  89       7.679  49.689  69.434  1.00  0.00           C
ATOM   2783  C24 POPEM  89       9.069  49.299  69.933  1.00  0.00           C
ATOM   2786  C25 POPEM  89       9.359  49.529  71.424  1.00  0.00           C
ATOM   2789  C26 POPEM  89      10.709  48.889  71.753  1.00  0.00           C
ATOM   2792  C27 POPEM  89      11.249  49.149  73.173  1.00  0.00           C
ATOM   2795  C28 POPEM  89      11.669  50.619  73.403  1.00  0.00           C
ATOM   2798  C29 POPEM  89      12.579  50.749  74.593  1.00  0.00           C
ATOM   2800 0C21 POPEM  89      13.909  50.999  74.574  1.00  0.00           C
ATOM   2802 1C21 POPEM  89      14.799  51.209  73.363  1.00  0.00           C
ATOM   2805 2C21 POPEM  89      15.379  52.639  73.353  1.00  0.00           C
ATOM   2808 3C21 POPEM  89      16.339  52.889  72.183  1.00  0.00           C
ATOM   2811 4C21 POPEM  89      16.879  54.340  72.133  1.00  0.00           C
ATOM   2814 5C21 POPEM  89      15.799  55.359  71.713  1.00  0.00           C
ATOM   2817 6C21 POPEM  89      16.279  56.809  71.783  1.00  0.00           C
ATOM   2820 7C21 POPEM  89      15.119  57.779  71.493  1.00  0.00           C
ATOM   2823 8C21 POPEM  89      15.479  59.259  71.683  1.00  0.00           C
ATOM   2827  C33 POPEM  89       6.139  45.649  70.263  1.00  0.00           C
ATOM   2830  C34 POPEM  89       6.489  45.089  71.653  1.00  0.00           C
ATOM   2833  C35 POPEM  89       7.599  45.879  72.363  1.00  0.00           C
ATOM   2836  C36 POPEM  89       7.819  45.410  73.813  1.00  0.00           C
ATOM   2839  C37 POPEM  89       9.019  46.110  74.473  1.00  0.00           C
ATOM   2842  C38 POPEM  89       9.079  45.989  76.013  1.00  0.00           C
ATOM   2845  C39 POPEM  89       9.019  44.549  76.543  1.00  0.00           C
ATOM   2848 0C31 POPEM  89       8.989  44.469  78.073  1.00  0.00           C
ATOM   2851 1C31 POPEM  89      10.359  44.340  78.743  1.00  0.00           C
ATOM   2854 2C31 POPEM  89      10.219  44.169  80.264  1.00  0.00           C
ATOM   2857 3C31 POPEM  89      11.519  43.789  80.973  1.00  0.00           C
ATOM   2860 4C31 POPEM  89      12.579  44.899  80.924  1.00  0.00           C
ATOM   2863 5C31 POPEM  89      13.769  44.619  81.853  1.00  0.00           C
ATOM   2866 6C31 POPEM  89      14.749  45.789  81.903  1.00  0.00           C
ATOM   2870  NH3 POPEN  90      23.549  43.589 102.123  1.00  0.00           N
ATOM   2874  C12 POPEN  90      22.939  44.959 102.193  1.00  0.00           C
ATOM   2877  C11 POPEN  90      23.459  45.840 101.044  1.00  0.00           C
ATOM   2880  P   POPEN  90      23.679  48.299 100.243  1.00  0.00           P
ATOM   2881  O13 POPEN  90      24.159  49.469 101.013  1.00  0.00           O
ATOM   2882  O14 POPEN  90      24.709  47.659  99.403  1.00  0.00           O
ATOM   2883  O11 POPEN  90      22.439  48.709  99.353  1.00  0.00           O
ATOM   2884  O12 POPEN  90      23.139  47.220 101.273  1.00  0.00           O
ATOM   2885  C1  POPEN  90      21.999  47.859  98.293  1.00  0.00           C
ATOM   2888  C2  POPEN  90      22.019  48.540  96.883  1.00  0.00           C
ATOM   2890  O21 POPEN  90      21.989  47.420  96.003  1.00  0.00           O
ATOM   2891  C21 POPEN  90      22.349  47.539  94.763  1.00  0.00           C
ATOM   2892  O22 POPEN  90      22.189  48.470  93.993  1.00  0.00           O
ATOM   2893  C22 POPEN  90      23.119  46.250  94.473  1.00  0.00           C
ATOM   2896  C3  POPEN  90      23.219  49.520  96.623  1.00  0.00           C
ATOM   2899  O31 POPEN  90      22.829  50.579  95.723  1.00  0.00           O
ATOM   2900  C31 POPEN  90      23.579  50.849  94.663  1.00  0.00           C
ATOM   2901  O32 POPEN  90      24.669  50.359  94.393  1.00  0.00           O
ATOM   2902  C32 POPEN  90      22.889  51.910  93.773  1.00  0.00           C
ATOM   2905  C23 POPEN  90      23.289  45.910  92.983  1.00  0.00           C
ATOM   2908  C24 POPEN  90      24.349  46.779  92.303  1.00  0.00           C
ATOM   2911  C25 POPEN  90      25.039  45.970  91.213  1.00  0.00           C
ATOM   2914  C26 POPEN  90      25.979  46.799  90.343  1.00  0.00           C
ATOM   2917  C27 POPEN  90      26.569  45.970  89.203  1.00  0.00           C
ATOM   2920  C28 POPEN  90      27.579  46.770  88.373  1.00  0.00           C
ATOM   2923  C29 POPEN  90      28.129  45.929  87.253  1.00  0.00           C
ATOM   2925 0C21 POPEN  90      27.979  46.139  85.933  1.00  0.00           C
ATOM   2927 1C21 POPEN  90      27.249  47.269  85.243  1.00  0.00           C
ATOM   2930 2C21 POPEN  90      28.079  48.009  84.163  1.00  0.00           C
ATOM   2933 3C21 POPEN  90      28.089  47.360  82.764  1.00  0.00           C
ATOM   2936 4C21 POPEN  90      28.779  45.989  82.713  1.00  0.00           C
ATOM   2939 5C21 POPEN  90      28.859  45.340  81.333  1.00  0.00           C
ATOM   2942 6C21 POPEN  90      29.859  45.989  80.364  1.00  0.00           C
ATOM   2945 7C21 POPEN  90      30.459  44.939  79.413  1.00  0.00           C
ATOM   2948 8C21 POPEN  90      31.239  45.529  78.243  1.00  0.00           C
ATOM   2952  C33 POPEN  90      23.879  52.449  92.724  1.00  0.00           C
ATOM   2955  C34 POPEN  90      23.369  53.410  91.633  1.00  0.00           C
ATOM   2958  C35 POPEN  90      24.489  53.829  90.653  1.00  0.00           C
ATOM   2961  C36 POPEN  90      24.829  52.739  89.613  1.00  0.00           C
ATOM   2964  C37 POPEN  90      26.099  52.999  88.783  1.00  0.00           C
ATOM   2967  C38 POPEN  90      25.889  53.740  87.453  1.00  0.00           C
ATOM   2970  C39 POPEN  90      25.719  55.259  87.583  1.00  0.00           C
ATOM   2973 0C31 POPEN  90      25.639  55.989  86.234  1.00  0.00           C
ATOM   2976 1C31 POPEN  90      26.999  56.129  85.533  1.00  0.00           C
ATOM   2979 2C31 POPEN  90      26.909  56.899  84.203  1.00  0.00           C
ATOM   2982 3C31 POPEN  90      26.209  56.119  83.083  1.00  0.00           C
ATOM   2985 4C31 POPEN  90      26.149  56.929  81.783  1.00  0.00           C
ATOM   2988 5C31 POPEN  90      25.699  56.110  80.563  1.00  0.00           C
ATOM   2991 6C31 POPEN  90      26.149  56.700  79.223  1.00  0.00           C
ATOM   2995  NH3 POPEO  91      19.009  99.839 101.233  1.00  0.00           N
ATOM   2999  C12 POPEO  91      17.959  99.620 102.294  1.00  0.00           C
ATOM   3002  C11 POPEO  91      17.099  98.380 101.973  1.00  0.00           C
ATOM   3005  P   POPEO  91      14.499  98.779 102.583  1.00  0.00           P
ATOM   3006  O13 POPEO  91      13.619  97.609 102.753  1.00  0.00           O
ATOM   3007  O14 POPEO  91      14.149 100.020 103.303  1.00  0.00           O
ATOM   3008  O11 POPEO  91      14.509  99.070 101.013  1.00  0.00           O
ATOM   3009  O12 POPEO  91      15.989  98.320 102.854  1.00  0.00           O
ATOM   3010  C1  POPEO  91      14.649 100.399 100.523  1.00  0.00           C
ATOM   3013  C2  POPEO  91      13.559 100.709  99.473  1.00  0.00           C
ATOM   3015  O21 POPEO  91      14.219 101.150  98.284  1.00  0.00           O
ATOM   3016  C21 POPEO  91      13.999 100.499  97.163  1.00  0.00           C
ATOM   3017  O22 POPEO  91      13.339  99.480  97.034  1.00  0.00           O
ATOM   3018  C22 POPEO  91      14.819 101.160  96.053  1.00  0.00           C
ATOM   3021  C3  POPEO  91      12.609 101.819  99.983  1.00  0.00           C
ATOM   3024  O31 POPEO  91      11.569 102.050  99.014  1.00  0.00           O
ATOM   3025  C31 POPEO  91      10.369 101.530  99.253  1.00  0.00           C
ATOM   3026  O32 POPEO  91      10.049 100.940 100.273  1.00  0.00           O
ATOM   3027  C32 POPEO  91       9.519 101.769  97.983  1.00  0.00           C
ATOM   3030  C23 POPEO  91      13.969 102.120  95.203  1.00  0.00           C
ATOM   3033  C24 POPEO  91      14.769 102.780  94.073  1.00  0.00           C
ATOM   3036  C25 POPEO  91      15.799 103.810  94.553  1.00  0.00           C
ATOM   3039  C26 POPEO  91      16.539 104.459  93.373  1.00  0.00           C
ATOM   3042  C27 POPEO  91      17.629 105.460  93.783  1.00  0.00           C
ATOM   3045  C28 POPEO  91      18.329 106.160  92.593  1.00  0.00           C
ATOM   3048  C29 POPEO  91      17.419 107.120  91.873  1.00  0.00           C
ATOM   3050 0C21 POPEO  91      17.789 108.289  91.303  1.00  0.00           C
ATOM   3052 1C21 POPEO  91      19.189 108.840  91.223  1.00  0.00           C
ATOM   3055 2C21 POPEO  91      19.459 109.760  90.023  1.00  0.00           C
ATOM   3058 3C21 POPEO  91      19.399 109.059  88.663  1.00  0.00           C
ATOM   3061 4C21 POPEO  91      19.809 109.950  87.473  1.00  0.00           C
ATOM   3064 5C21 POPEO  91      21.279 110.379  87.484  1.00  0.00           C
ATOM   3067 6C21 POPEO  91      21.749 110.949  86.133  1.00  0.00           C
ATOM   3070 7C21 POPEO  91      23.269 110.969  85.973  1.00  0.00           C
ATOM   3073 8C21 POPEO  91      23.729 111.530  84.623  1.00  0.00           C
ATOM   3077  C33 POPEO  91      10.299 101.499  96.663  1.00  0.00           C
ATOM   3080  C34 POPEO  91       9.509 101.769  95.373  1.00  0.00           C
ATOM   3083  C35 POPEO  91      10.389 101.660  94.113  1.00  0.00           C
ATOM   3086  C36 POPEO  91       9.689 102.021  92.784  1.00  0.00           C
ATOM   3089  C37 POPEO  91      10.699 102.099  91.623  1.00  0.00           C
ATOM   3092  C38 POPEO  91      10.129 102.649  90.303  1.00  0.00           C
ATOM   3095  C39 POPEO  91       9.139 101.699  89.593  1.00  0.00           C
ATOM   3098 0C31 POPEO  91       7.749 102.319  89.394  1.00  0.00           C
ATOM   3101 1C31 POPEO  91       6.749 101.329  88.773  1.00  0.00           C
ATOM   3104 2C31 POPEO  91       5.299 101.860  88.723  1.00  0.00           C
ATOM   3107 3C31 POPEO  91       5.039 102.979  87.703  1.00  0.00           C
ATOM   3110 4C31 POPEO  91       5.149 102.520  86.243  1.00  0.00           C
ATOM   3113 5C31 POPEO  91       4.659 103.579  85.243  1.00  0.00           C
ATOM   3116 6C31 POPEO  91       5.459 103.609  83.943  1.00  0.00           C
ATOM   3120  NH3 POPEP  92      82.869  31.169  63.723  1.00  0.00           N
ATOM   3124  C12 POPEP  92      82.599  30.099  62.713  1.00  0.00           C
ATOM   3127  C11 POPEP  92      83.599  28.969  62.913  1.00  0.00           C
ATOM   3130  P   POPEP  92      84.339  26.689  62.093  1.00  0.00           P
ATOM   3131  O13 POPEP  92      83.739  25.459  61.573  1.00  0.00           O
ATOM   3132  O14 POPEP  92      85.649  27.089  61.503  1.00  0.00           O
ATOM   3133  O11 POPEP  92      84.429  26.499  63.643  1.00  0.00           O
ATOM   3134  O12 POPEP  92      83.339  27.909  61.993  1.00  0.00           O
ATOM   3135  C1  POPEP  92      84.609  25.259  64.313  1.00  0.00           C
ATOM   3138  C2  POPEP  92      83.339  24.809  65.123  1.00  0.00           C
ATOM   3140  O21 POPEP  92      83.619  23.529  65.723  1.00  0.00           O
ATOM   3141  C21 POPEP  92      83.800  22.489  64.894  1.00  0.00           C
ATOM   3142  O22 POPEP  92      83.589  22.509  63.693  1.00  0.00           O
ATOM   3143  C22 POPEP  92      84.510  21.369  65.653  1.00  0.00           C
ATOM   3146  C3  POPEP  92      81.989  24.879  64.323  1.00  0.00           C
ATOM   3149  O31 POPEP  92      80.819  24.899  65.163  1.00  0.00           O
ATOM   3150  C31 POPEP  92      80.419  23.719  65.623  1.00  0.00           C
ATOM   3151  O32 POPEP  92      80.959  22.660  65.433  1.00  0.00           O
ATOM   3152  C32 POPEP  92      79.089  23.869  66.363  1.00  0.00           C
ATOM   3155  C23 POPEP  92      83.569  20.329  66.284  1.00  0.00           C
ATOM   3158  C24 POPEP  92      84.339  19.099  66.793  1.00  0.00           C
ATOM   3161  C25 POPEP  92      83.439  17.949  67.253  1.00  0.00           C
ATOM   3164  C26 POPEP  92      82.729  18.199  68.593  1.00  0.00           C
ATOM   3167  C27 POPEP  92      83.660  18.039  69.803  1.00  0.00           C
ATOM   3170  C28 POPEP  92      82.939  18.269  71.144  1.00  0.00           C
ATOM   3173  C29 POPEP  92      83.789  17.909  72.333  1.00  0.00           C
ATOM   3175 0C21 POPEP  92      83.379  17.219  73.413  1.00  0.00           C
ATOM   3177 1C21 POPEP  92      81.969  16.739  73.663  1.00  0.00           C
ATOM   3180 2C21 POPEP  92      81.569  16.759  75.153  1.00  0.00           C
ATOM   3183 3C21 POPEP  92      82.319  15.709  75.993  1.00  0.00           C
ATOM   3186 4C21 POPEP  92      81.739  15.519  77.403  1.00  0.00           C
ATOM   3189 5C21 POPEP  92      81.750  16.809  78.223  1.00  0.00           C
ATOM   3192 6C21 POPEP  92      81.359  16.569  79.683  1.00  0.00           C
ATOM   3195 7C21 POPEP  92      81.320  17.869  80.483  1.00  0.00           C
ATOM   3198 8C21 POPEP  92      80.859  17.669  81.923  1.00  0.00           C
ATOM   3202  C33 POPEP  92      79.159  23.469  67.854  1.00  0.00           C
ATOM   3205  C34 POPEP  92      77.799  22.959  68.324  1.00  0.00           C
ATOM   3208  C35 POPEP  92      77.499  23.239  69.803  1.00  0.00           C
ATOM   3211  C36 POPEP  92      78.269  22.359  70.783  1.00  0.00           C
ATOM   3214  C37 POPEP  92      77.759  22.509  72.214  1.00  0.00           C
ATOM   3217  C38 POPEP  92      77.939  21.219  73.043  1.00  0.00           C
ATOM   3220  C39 POPEP  92      77.459  21.359  74.493  1.00  0.00           C
ATOM   3223 0C31 POPEP  92      75.949  21.619  74.643  1.00  0.00           C
ATOM   3226 1C31 POPEP  92      75.659  22.729  75.653  1.00  0.00           C
ATOM   3229 2C31 POPEP  92      74.169  23.109  75.703  1.00  0.00           C
ATOM   3232 3C31 POPEP  92      73.899  24.189  76.753  1.00  0.00           C
ATOM   3235 4C31 POPEP  92      72.439  24.639  76.803  1.00  0.00           C
ATOM   3238 5C31 POPEP  92      72.180  25.660  77.924  1.00  0.00           C
ATOM   3241 6C31 POPEP  92      70.719  26.069  78.043  1.00  0.00           C
ATOM   3245  NH3 POPEQ  93     111.390  59.109 105.433  1.00  0.00           N
ATOM   3249  C12 POPEQ  93     111.469  60.319 104.543  1.00  0.00           C
ATOM   3252  C11 POPEQ  93     110.219  61.199 104.674  1.00  0.00           C
ATOM   3255  P   POPEQ  93     109.819  62.199 102.303  1.00  0.00           P
ATOM   3256  O13 POPEQ  93     109.879  60.770 101.923  1.00  0.00           O
ATOM   3257  O14 POPEQ  93     108.509  62.859 102.283  1.00  0.00           O
ATOM   3258  O11 POPEQ  93     110.859  63.039 101.453  1.00  0.00           O
ATOM   3259  O12 POPEQ  93     110.359  62.319 103.793  1.00  0.00           O
ATOM   3260  C1  POPEQ  93     112.199  63.349 101.863  1.00  0.00           C
ATOM   3263  C2  POPEQ  93     112.719  64.689 101.243  1.00  0.00           C
ATOM   3265  O21 POPEQ  93     112.949  64.549  99.823  1.00  0.00           O
ATOM   3266  C21 POPEQ  93     112.799  65.669  99.113  1.00  0.00           C
ATOM   3267  O22 POPEQ  93     112.290  66.710  99.513  1.00  0.00           O
ATOM   3268  C22 POPEQ  93     113.379  65.491  97.703  1.00  0.00           C
ATOM   3271  C3  POPEQ  93     114.059  65.119 101.923  1.00  0.00           C
ATOM   3274  O31 POPEQ  93     114.580  66.370 101.413  1.00  0.00           O
ATOM   3275  C31 POPEQ  93     114.109  67.480 101.973  1.00  0.00           C
ATOM   3276  O32 POPEQ  93     113.339  67.520 102.924  1.00  0.00           O
ATOM   3277  C32 POPEQ  93     114.659  68.700 101.223  1.00  0.00           C
ATOM   3280  C23 POPEQ  93     113.219  66.749  96.803  1.00  0.00           C
ATOM   3283  C24 POPEQ  93     113.999  66.710  95.473  1.00  0.00           C
ATOM   3286  C25 POPEQ  93     113.629  65.549  94.523  1.00  0.00           C
ATOM   3289  C26 POPEQ  93     114.419  65.520  93.193  1.00  0.00           C
ATOM   3292  C27 POPEQ  93     113.949  64.399  92.253  1.00  0.00           C
ATOM   3295  C28 POPEQ  93     114.539  64.440  90.824  1.00  0.00           C
ATOM   3298  C29 POPEQ  93     115.970  63.959  90.703  1.00  0.00           C
ATOM   3300 0C21 POPEQ  93     116.549  63.470  89.593  1.00  0.00           C
ATOM   3302 1C21 POPEQ  93     115.939  63.349  88.214  1.00  0.00           C
ATOM   3305 2C21 POPEQ  93     115.909  61.910  87.654  1.00  0.00           C
ATOM   3308 3C21 POPEQ  93     115.769  61.899  86.113  1.00  0.00           C
ATOM   3311 4C21 POPEQ  93     115.750  60.499  85.483  1.00  0.00           C
ATOM   3314 5C21 POPEQ  93     115.989  60.549  83.963  1.00  0.00           C
ATOM   3317 6C21 POPEQ  93     115.929  59.160  83.303  1.00  0.00           C
ATOM   3320 7C21 POPEQ  93     116.269  59.179  81.813  1.00  0.00           C
ATOM   3323 8C21 POPEQ  93     116.369  57.779  81.193  1.00  0.00           C
ATOM   3327  C33 POPEQ  93     113.569  69.630 100.643  1.00  0.00           C
ATOM   3330  C34 POPEQ  93     113.940  70.160  99.253  1.00  0.00           C
ATOM   3333  C35 POPEQ  93     112.739  70.759  98.523  1.00  0.00           C
ATOM   3336  C36 POPEQ  93     113.009  71.069  97.043  1.00  0.00           C
ATOM   3339  C37 POPEQ  93     111.739  71.579  96.333  1.00  0.00           C
ATOM   3342  C38 POPEQ  93     111.959  71.899  94.854  1.00  0.00           C
ATOM   3345  C39 POPEQ  93     110.669  72.410  94.193  1.00  0.00           C
ATOM   3348 0C31 POPEQ  93     110.789  72.529  92.673  1.00  0.00           C
ATOM   3351 1C31 POPEQ  93     109.439  72.849  92.013  1.00  0.00           C
ATOM   3354 2C31 POPEQ  93     109.429  72.709  90.493  1.00  0.00           C
ATOM   3357 3C31 POPEQ  93     110.470  73.590  89.793  1.00  0.00           C
ATOM   3360 4C31 POPEQ  93     110.409  73.439  88.263  1.00  0.00           C
ATOM   3363 5C31 POPEQ  93     111.459  74.299  87.553  1.00  0.00           C
ATOM   3366 6C31 POPEQ  93     111.429  74.130  86.033  1.00  0.00           C
ATOM   3370  NH3 POPER  94      88.979  52.619 105.404  1.00  0.00           N
ATOM   3374  C12 POPER  94      87.690  53.340 105.714  1.00  0.00           C
ATOM   3377  C11 POPER  94      87.619  54.720 105.053  1.00  0.00           C
ATOM   3380  P   POPER  94      85.079  55.319 105.413  1.00  0.00           P
ATOM   3381  O13 POPER  94      84.749  53.889 105.233  1.00  0.00           O
ATOM   3382  O14 POPER  94      84.309  56.019 106.464  1.00  0.00           O
ATOM   3383  O11 POPER  94      84.899  56.119 104.073  1.00  0.00           O
ATOM   3384  O12 POPER  94      86.629  55.509 105.693  1.00  0.00           O
ATOM   3385  C1  POPER  94      85.669  57.319 103.894  1.00  0.00           C
ATOM   3388  C2  POPER  94      85.000  58.279 102.883  1.00  0.00           C
ATOM   3390  O21 POPER  94      85.269  57.840 101.534  1.00  0.00           O
ATOM   3391  C21 POPER  94      85.839  58.579 100.613  1.00  0.00           C
ATOM   3392  O22 POPER  94      86.489  59.590 100.773  1.00  0.00           O
ATOM   3393  C22 POPER  94      85.439  58.029  99.223  1.00  0.00           C
ATOM   3396  C3  POPER  94      85.229  59.779 103.263  1.00  0.00           C
ATOM   3399  O31 POPER  94      86.589  60.049 103.663  1.00  0.00           O
ATOM   3400  C31 POPER  94      87.229  61.209 103.453  1.00  0.00           C
ATOM   3401  O32 POPER  94      88.319  61.469 103.953  1.00  0.00           O
ATOM   3402  C32 POPER  94      86.489  62.220 102.574  1.00  0.00           C
ATOM   3405  C23 POPER  94      85.649  59.029  98.053  1.00  0.00           C
ATOM   3408  C24 POPER  94      84.679  58.819  96.873  1.00  0.00           C
ATOM   3411  C25 POPER  94      83.400  59.669  96.953  1.00  0.00           C
ATOM   3414  C26 POPER  94      82.529  59.629  95.684  1.00  0.00           C
ATOM   3417  C27 POPER  94      81.199  60.389  95.854  1.00  0.00           C
ATOM   3420  C28 POPER  94      80.269  60.340  94.623  1.00  0.00           C
ATOM   3423  C29 POPER  94      80.689  61.259  93.503  1.00  0.00           C
ATOM   3425 0C21 POPER  94      80.010  61.450  92.354  1.00  0.00           C
ATOM   3427 1C21 POPER  94      78.739  60.739  91.964  1.00  0.00           C
ATOM   3430 2C21 POPER  94      77.509  61.669  91.843  1.00  0.00           C
ATOM   3433 3C21 POPER  94      76.239  60.859  91.563  1.00  0.00           C
ATOM   3436 4C21 POPER  94      74.939  61.669  91.593  1.00  0.00           C
ATOM   3439 5C21 POPER  94      74.669  62.519  90.343  1.00  0.00           C
ATOM   3442 6C21 POPER  94      73.229  63.049  90.364  1.00  0.00           C
ATOM   3445 7C21 POPER  94      73.069  64.419  89.683  1.00  0.00           C
ATOM   3448 8C21 POPER  94      71.720  65.069  89.993  1.00  0.00           C
ATOM   3452  C33 POPER  94      87.410  63.329 102.003  1.00  0.00           C
ATOM   3455  C34 POPER  94      86.629  64.369 101.173  1.00  0.00           C
ATOM   3458  C35 POPER  94      85.949  63.819  99.913  1.00  0.00           C
ATOM   3461  C36 POPER  94      86.750  64.009  98.614  1.00  0.00           C
ATOM   3464  C37 POPER  94      85.859  63.719  97.393  1.00  0.00           C
ATOM   3467  C38 POPER  94      86.539  63.939  96.033  1.00  0.00           C
ATOM   3470  C39 POPER  94      85.589  63.750  94.843  1.00  0.00           C
ATOM   3473 0C31 POPER  94      84.409  64.719  94.854  1.00  0.00           C
ATOM   3476 1C31 POPER  94      83.509  64.660  93.613  1.00  0.00           C
ATOM   3479 2C31 POPER  94      82.279  65.569  93.783  1.00  0.00           C
ATOM   3482 3C31 POPER  94      81.709  66.100  92.463  1.00  0.00           C
ATOM   3485 4C31 POPER  94      80.929  65.060  91.654  1.00  0.00           C
ATOM   3488 5C31 POPER  94      80.430  65.649  90.323  1.00  0.00           C
ATOM   3491 6C31 POPER  94      79.459  64.749  89.574  1.00  0.00           C
ATOM   3495  NH3 POPES  95      32.619  76.029  56.113  1.00  0.00           N
ATOM   3499  C12 POPES  95      33.009  75.819  54.683  1.00  0.00           C
ATOM   3502  C11 POPES  95      34.289  76.630  54.333  1.00  0.00           C
ATOM   3505  P   POPES  95      33.629  79.120  54.933  1.00  0.00           P
ATOM   3506  O13 POPES  95      34.239  79.889  53.824  1.00  0.00           O
ATOM   3507  O14 POPES  95      32.219  78.690  54.763  1.00  0.00           O
ATOM   3508  O11 POPES  95      33.849  79.840  56.323  1.00  0.00           O
ATOM   3509  O12 POPES  95      34.459  77.800  55.133  1.00  0.00           O
ATOM   3510  C1  POPES  95      33.579  79.249  57.603  1.00  0.00           C
ATOM   3513  C2  POPES  95      34.819  78.490  58.173  1.00  0.00           C
ATOM   3515  O21 POPES  95      34.479  77.450  59.113  1.00  0.00           O
ATOM   3516  C21 POPES  95      33.869  77.770  60.243  1.00  0.00           C
ATOM   3517  O22 POPES  95      33.329  78.829  60.503  1.00  0.00           O
ATOM   3518  C22 POPES  95      34.069  76.599  61.213  1.00  0.00           C
ATOM   3521  C3  POPES  95      36.019  79.410  58.603  1.00  0.00           C
ATOM   3524  O31 POPES  95      35.969  79.990  59.923  1.00  0.00           O
ATOM   3525  C31 POPES  95      36.629  79.319  60.853  1.00  0.00           C
ATOM   3526  O32 POPES  95      36.999  78.160  60.763  1.00  0.00           O
ATOM   3527  C32 POPES  95      36.899  80.210  62.053  1.00  0.00           C
ATOM   3530  C23 POPES  95      33.839  76.990  62.693  1.00  0.00           C
ATOM   3533  C24 POPES  95      34.259  75.850  63.633  1.00  0.00           C
ATOM   3536  C25 POPES  95      33.099  74.990  64.143  1.00  0.00           C
ATOM   3539  C26 POPES  95      32.159  75.759  65.083  1.00  0.00           C
ATOM   3542  C27 POPES  95      31.569  74.869  66.163  1.00  0.00           C
ATOM   3545  C28 POPES  95      30.439  75.549  66.943  1.00  0.00           C
ATOM   3548  C29 POPES  95      29.859  74.729  68.063  1.00  0.00           C
ATOM   3550 0C21 POPES  95      29.039  75.200  69.013  1.00  0.00           C
ATOM   3552 1C21 POPES  95      28.549  76.620  69.133  1.00  0.00           C
ATOM   3555 2C21 POPES  95      28.969  77.279  70.453  1.00  0.00           C
ATOM   3558 3C21 POPES  95      28.239  76.719  71.683  1.00  0.00           C
ATOM   3561 4C21 POPES  95      28.599  77.490  72.953  1.00  0.00           C
ATOM   3564 5C21 POPES  95      27.809  77.021  74.183  1.00  0.00           C
ATOM   3567 6C21 POPES  95      28.179  75.609  74.643  1.00  0.00           C
ATOM   3570 7C21 POPES  95      27.549  75.230  75.993  1.00  0.00           C
ATOM   3573 8C21 POPES  95      28.039  73.889  76.534  1.00  0.00           C
ATOM   3577  C33 POPES  95      37.569  79.440  63.213  1.00  0.00           C
ATOM   3580  C34 POPES  95      38.289  80.359  64.203  1.00  0.00           C
ATOM   3583  C35 POPES  95      37.369  80.929  65.284  1.00  0.00           C
ATOM   3586  C36 POPES  95      37.199  79.999  66.483  1.00  0.00           C
ATOM   3589  C37 POPES  95      36.789  80.779  67.733  1.00  0.00           C
ATOM   3592  C38 POPES  95      36.749  79.910  69.003  1.00  0.00           C
ATOM   3595  C39 POPES  95      36.469  80.770  70.243  1.00  0.00           C
ATOM   3598 0C31 POPES  95      36.519  79.969  71.553  1.00  0.00           C
ATOM   3601 1C31 POPES  95      36.139  80.849  72.743  1.00  0.00           C
ATOM   3604 2C31 POPES  95      36.439  80.200  74.104  1.00  0.00           C
ATOM   3607 3C31 POPES  95      35.789  80.921  75.293  1.00  0.00           C
ATOM   3610 4C31 POPES  95      36.039  82.440  75.323  1.00  0.00           C
ATOM   3613 5C31 POPES  95      35.389  83.100  76.553  1.00  0.00           C
ATOM   3616 6C31 POPES  95      35.389  84.630  76.483  1.00  0.00           C
ATOM   3620  NH3 POPET  96      89.849 105.949 103.973  1.00  0.00           N
ATOM   3624  C12 POPET  96      88.479 106.480 104.333  1.00  0.00           C
ATOM   3627  C11 POPET  96      88.260 107.960 103.943  1.00  0.00           C
ATOM   3630  P   POPET  96      87.179 110.020 105.214  1.00  0.00           P
ATOM   3631  O13 POPET  96      86.359 110.139 106.433  1.00  0.00           O
ATOM   3632  O14 POPET  96      88.549 110.590 105.203  1.00  0.00           O
ATOM   3633  O11 POPET  96      86.359 110.660 104.023  1.00  0.00           O
ATOM   3634  O12 POPET  96      87.220 108.499 104.763  1.00  0.00           O
ATOM   3635  C1  POPET  96      87.000 111.570 103.113  1.00  0.00           C
ATOM   3638  C2  POPET  96      86.119 111.910 101.873  1.00  0.00           C
ATOM   3640  O21 POPET  96      85.699 110.709 101.193  1.00  0.00           O
ATOM   3641  C21 POPET  96      84.609 110.149 101.693  1.00  0.00           C
ATOM   3642  O22 POPET  96      83.969 110.560 102.644  1.00  0.00           O
ATOM   3643  C22 POPET  96      84.239 108.930 100.843  1.00  0.00           C
ATOM   3646  C3  POPET  96      86.949 112.759 100.873  1.00  0.00           C
ATOM   3649  O31 POPET  96      86.269 112.899  99.604  1.00  0.00           O
ATOM   3650  C31 POPET  96      86.759 112.520  98.424  1.00  0.00           C
ATOM   3651  O32 POPET  96      86.129 112.599  97.383  1.00  0.00           O
ATOM   3652  C32 POPET  96      88.219 112.050  98.474  1.00  0.00           C
ATOM   3655  C23 POPET  96      84.629 107.599 101.534  1.00  0.00           C
ATOM   3658  C24 POPET  96      84.589 106.340 100.643  1.00  0.00           C
ATOM   3661  C25 POPET  96      85.239 106.570  99.263  1.00  0.00           C
ATOM   3664  C26 POPET  96      85.729 105.309  98.533  1.00  0.00           C
ATOM   3667  C27 POPET  96      86.269 105.689  97.143  1.00  0.00           C
ATOM   3670  C28 POPET  96      86.909 104.521  96.353  1.00  0.00           C
ATOM   3673  C29 POPET  96      88.260 104.139  96.903  1.00  0.00           C
ATOM   3675 0C21 POPET  96      88.899 102.979  96.683  1.00  0.00           C
ATOM   3677 1C21 POPET  96      88.369 101.829  95.854  1.00  0.00           C
ATOM   3680 2C21 POPET  96      88.540 102.009  94.333  1.00  0.00           C
ATOM   3683 3C21 POPET  96      90.009 101.990  93.863  1.00  0.00           C
ATOM   3686 4C21 POPET  96      90.149 101.889  92.323  1.00  0.00           C
ATOM   3689 5C21 POPET  96      89.419 103.009  91.583  1.00  0.00           C
ATOM   3692 6C21 POPET  96      89.489 102.899  90.053  1.00  0.00           C
ATOM   3695 7C21 POPET  96      88.599 103.960  89.383  1.00  0.00           C
ATOM   3698 8C21 POPET  96      88.509 103.849  87.864  1.00  0.00           C
ATOM   3702  C33 POPET  96      88.899 112.000  97.083  1.00  0.00           C
ATOM   3705  C34 POPET  96      90.419 111.799  97.193  1.00  0.00           C
ATOM   3708  C35 POPET  96      91.219 112.639  96.193  1.00  0.00           C
ATOM   3711  C36 POPET  96      91.009 112.240  94.733  1.00  0.00           C
ATOM   3714  C37 POPET  96      90.099 113.230  93.993  1.00  0.00           C
ATOM   3717  C38 POPET  96      89.739 112.801  92.563  1.00  0.00           C
ATOM   3720  C39 POPET  96      90.949 112.739  91.633  1.00  0.00           C
ATOM   3723 0C31 POPET  96      90.549 112.579  90.163  1.00  0.00           C
ATOM   3726 1C31 POPET  96      91.779 112.509  89.263  1.00  0.00           C
ATOM   3729 2C31 POPET  96      91.499 112.809  87.784  1.00  0.00           C
ATOM   3732 3C31 POPET  96      90.359 111.990  87.163  1.00  0.00           C
ATOM   3735 4C31 POPET  96      90.549 111.919  85.644  1.00  0.00           C
ATOM   3738 5C31 POPET  96      89.299 111.570  84.844  1.00  0.00           C
ATOM   3741 6C31 POPET  96      89.589 111.570  83.343  1.00  0.00           C
ATOM   3745  NH3 POPEU  97      91.440  30.199  64.793  1.00  0.00           N
ATOM   3749  C12 POPEU  97      90.059  30.739  64.473  1.00  0.00           C
ATOM   3752  C11 POPEU  97      88.919  29.729  64.723  1.00  0.00           C
ATOM   3755  P   POPEU  97      86.959  31.579  64.383  1.00  0.00           P
ATOM   3756  O13 POPEU  97      85.489  31.339  64.453  1.00  0.00           O
ATOM   3757  O14 POPEU  97      87.430  32.449  63.293  1.00  0.00           O
ATOM   3758  O11 POPEU  97      87.489  32.229  65.733  1.00  0.00           O
ATOM   3759  O12 POPEU  97      87.649  30.169  64.263  1.00  0.00           O
ATOM   3760  C1  POPEU  97      86.729  32.200  66.943  1.00  0.00           C
ATOM   3763  C2  POPEU  97      87.059  30.909  67.713  1.00  0.00           C
ATOM   3765  O21 POPEU  97      86.149  30.769  68.823  1.00  0.00           O
ATOM   3766  C21 POPEU  97      85.999  29.519  69.243  1.00  0.00           C
ATOM   3767  O22 POPEU  97      86.369  28.509  68.653  1.00  0.00           O
ATOM   3768  C22 POPEU  97      85.319  29.519  70.593  1.00  0.00           C
ATOM   3771  C3  POPEU  97      88.549  30.919  68.184  1.00  0.00           C
ATOM   3774  O31 POPEU  97      89.059  29.579  68.123  1.00  0.00           O
ATOM   3775  C31 POPEU  97      89.669  29.069  69.174  1.00  0.00           C
ATOM   3776  O32 POPEU  97      90.209  29.669  70.073  1.00  0.00           O
ATOM   3777  C32 POPEU  97      89.580  27.549  68.983  1.00  0.00           C
ATOM   3780  C23 POPEU  97      83.800  29.809  70.573  1.00  0.00           C
ATOM   3783  C24 POPEU  97      83.390  30.699  71.753  1.00  0.00           C
ATOM   3786  C25 POPEU  97      83.839  30.179  73.133  1.00  0.00           C
ATOM   3789  C26 POPEU  97      82.759  29.389  73.873  1.00  0.00           C
ATOM   3792  C27 POPEU  97      83.260  28.899  75.223  1.00  0.00           C
ATOM   3795  C28 POPEU  97      82.159  28.249  76.063  1.00  0.00           C
ATOM   3798  C29 POPEU  97      82.759  27.569  77.263  1.00  0.00           C
ATOM   3800 0C21 POPEU  97      82.699  26.259  77.573  1.00  0.00           C
ATOM   3802 1C21 POPEU  97      81.959  25.179  76.823  1.00  0.00           C
ATOM   3805 2C21 POPEU  97      81.309  24.219  77.843  1.00  0.00           C
ATOM   3808 3C21 POPEU  97      80.640  22.990  77.214  1.00  0.00           C
ATOM   3811 4C21 POPEU  97      80.389  21.919  78.293  1.00  0.00           C
ATOM   3814 5C21 POPEU  97      79.809  20.609  77.743  1.00  0.00           C
ATOM   3817 6C21 POPEU  97      78.329  20.439  78.093  1.00  0.00           C
ATOM   3820 7C21 POPEU  97      77.809  19.019  77.823  1.00  0.00           C
ATOM   3823 8C21 POPEU  97      76.309  18.879  78.123  1.00  0.00           C
ATOM   3827  C33 POPEU  97      90.029  26.719  70.193  1.00  0.00           C
ATOM   3830  C34 POPEU  97      89.589  25.249  70.053  1.00  0.00           C
ATOM   3833  C35 POPEU  97      88.099  25.029  70.333  1.00  0.00           C
ATOM   3836  C36 POPEU  97      87.779  24.909  71.833  1.00  0.00           C
ATOM   3839  C37 POPEU  97      86.269  25.009  72.133  1.00  0.00           C
ATOM   3842  C38 POPEU  97      85.909  24.869  73.613  1.00  0.00           C
ATOM   3845  C39 POPEU  97      86.689  25.829  74.513  1.00  0.00           C
ATOM   3848 0C31 POPEU  97      86.209  25.849  75.973  1.00  0.00           C
ATOM   3851 1C31 POPEU  97      87.039  26.829  76.813  1.00  0.00           C
ATOM   3854 2C31 POPEU  97      86.580  26.949  78.273  1.00  0.00           C
ATOM   3857 3C31 POPEU  97      86.629  25.649  79.083  1.00  0.00           C
ATOM   3860 4C31 POPEU  97      88.059  25.109  79.253  1.00  0.00           C
ATOM   3863 5C31 POPEU  97      88.149  23.939  80.253  1.00  0.00           C
ATOM   3866 6C31 POPEU  97      89.580  23.479  80.504  1.00  0.00           C
ATOM   3870  NH3 POPEV  98      59.359 102.789 100.893  1.00  0.00           N
ATOM   3874  C12 POPEV  98      60.369 103.840 101.254  1.00  0.00           C
ATOM   3877  C11 POPEV  98      61.429 103.320 102.243  1.00  0.00           C
ATOM   3880  P   POPEV  98      63.629 102.850 100.883  1.00  0.00           P
ATOM   3881  O13 POPEV  98      65.029 103.320 100.943  1.00  0.00           O
ATOM   3882  O14 POPEV  98      63.319 101.430 101.133  1.00  0.00           O
ATOM   3883  O11 POPEV  98      62.979 103.250  99.513  1.00  0.00           O
ATOM   3884  O12 POPEV  98      62.739 103.749 101.853  1.00  0.00           O
ATOM   3885  C1  POPEV  98      63.189 104.559  98.973  1.00  0.00           C
ATOM   3888  C2  POPEV  98      63.669 104.500  97.513  1.00  0.00           C
ATOM   3890  O21 POPEV  98      62.799 103.690  96.703  1.00  0.00           O
ATOM   3891  C21 POPEV  98      62.979 102.389  96.604  1.00  0.00           C
ATOM   3892  O22 POPEV  98      63.629 101.639  97.313  1.00  0.00           O
ATOM   3893  C22 POPEV  98      62.189 101.899  95.383  1.00  0.00           C
ATOM   3896  C3  POPEV  98      65.169 104.129  97.343  1.00  0.00           C
ATOM   3899  O31 POPEV  98      65.489 104.129  95.933  1.00  0.00           O
ATOM   3900  C31 POPEV  98      65.709 105.350  95.463  1.00  0.00           C
ATOM   3901  O32 POPEV  98      65.919 106.349  96.133  1.00  0.00           O
ATOM   3902  C32 POPEV  98      65.509 105.340  93.953  1.00  0.00           C
ATOM   3905  C23 POPEV  98      62.839 100.660  94.714  1.00  0.00           C
ATOM   3908  C24 POPEV  98      62.830 100.759  93.184  1.00  0.00           C
ATOM   3911  C25 POPEV  98      63.779 101.840  92.654  1.00  0.00           C
ATOM   3914  C26 POPEV  98      63.999 101.749  91.133  1.00  0.00           C
ATOM   3917  C27 POPEV  98      62.719 101.950  90.313  1.00  0.00           C
ATOM   3920  C28 POPEV  98      62.979 101.740  88.813  1.00  0.00           C
ATOM   3923  C29 POPEV  98      61.699 101.779  88.004  1.00  0.00           C
ATOM   3925 0C21 POPEV  98      61.629 101.930  86.674  1.00  0.00           C
ATOM   3927 1C21 POPEV  98      62.799 102.079  85.733  1.00  0.00           C
ATOM   3930 2C21 POPEV  98      62.929 100.899  84.743  1.00  0.00           C
ATOM   3933 3C21 POPEV  98      63.219  99.550  85.434  1.00  0.00           C
ATOM   3936 4C21 POPEV  98      63.269  98.380  84.434  1.00  0.00           C
ATOM   3939 5C21 POPEV  98      64.669  98.079  83.874  1.00  0.00           C
ATOM   3942 6C21 POPEV  98      65.639  97.529  84.923  1.00  0.00           C
ATOM   3945 7C21 POPEV  98      66.919  96.939  84.303  1.00  0.00           C
ATOM   3948 8C21 POPEV  98      68.039  96.699  85.313  1.00  0.00           C
ATOM   3952  C33 POPEV  98      65.249 106.769  93.433  1.00  0.00           C
ATOM   3955  C34 POPEV  98      65.019 106.829  91.923  1.00  0.00           C
ATOM   3958  C35 POPEV  98      63.809 105.999  91.474  1.00  0.00           C
ATOM   3961  C36 POPEV  98      63.229 106.399  90.113  1.00  0.00           C
ATOM   3964  C37 POPEV  98      64.139 106.079  88.913  1.00  0.00           C
ATOM   3967  C38 POPEV  98      63.419 106.359  87.583  1.00  0.00           C
ATOM   3970  C39 POPEV  98      64.209 105.890  86.363  1.00  0.00           C
ATOM   3973 0C31 POPEV  98      63.459 106.150  85.043  1.00  0.00           C
ATOM   3976 1C31 POPEV  98      64.089 105.441  83.843  1.00  0.00           C
ATOM   3979 2C31 POPEV  98      63.319 105.689  82.533  1.00  0.00           C
ATOM   3982 3C31 POPEV  98      63.640 104.630  81.474  1.00  0.00           C
ATOM   3985 4C31 POPEV  98      63.099 104.979  80.083  1.00  0.00           C
ATOM   3988 5C31 POPEV  98      63.199 103.790  79.113  1.00  0.00           C
ATOM   3991 6C31 POPEV  98      62.759 104.109  77.683  1.00  0.00           C
ATOM   3995  NH3 POPEW  99      15.369  39.689 101.794  1.00  0.00           N
ATOM   3999  C12 POPEW  99      14.009  40.200 101.443  1.00  0.00           C
ATOM   4002  C11 POPEW  99      13.219  40.369 102.733  1.00  0.00           C
ATOM   4005  P   POPEW  99      10.719  40.410 103.424  1.00  0.00           P
ATOM   4006  O13 POPEW  99      11.239  39.749 104.633  1.00  0.00           O
ATOM   4007  O14 POPEW  99       9.889  41.620 103.643  1.00  0.00           O
ATOM   4008  O11 POPEW  99       9.849  39.319 102.673  1.00  0.00           O
ATOM   4009  O12 POPEW  99      11.879  40.700 102.393  1.00  0.00           O
ATOM   4010  C1  POPEW  99      10.099  39.029 101.293  1.00  0.00           C
ATOM   4013  C2  POPEW  99       9.569  40.180 100.373  1.00  0.00           C
ATOM   4015  O21 POPEW  99       8.139  40.259 100.373  1.00  0.00           O
ATOM   4016  C21 POPEW  99       7.479  39.269  99.803  1.00  0.00           C
ATOM   4017  O22 POPEW  99       7.899  38.189  99.464  1.00  0.00           O
ATOM   4018  C22 POPEW  99       6.079  39.829  99.503  1.00  0.00           C
ATOM   4021  C3  POPEW  99      10.149  40.180  98.923  1.00  0.00           C
ATOM   4024  O31 POPEW  99       9.419  41.089  98.063  1.00  0.00           O
ATOM   4025  C31 POPEW  99       9.589  42.369  98.363  1.00  0.00           C
ATOM   4026  O32 POPEW  99      10.429  42.819  99.123  1.00  0.00           O
ATOM   4027  C32 POPEW  99       8.539  43.219  97.644  1.00  0.00           C
ATOM   4030  C23 POPEW  99       5.149  38.769  98.903  1.00  0.00           C
ATOM   4033  C24 POPEW  99       3.829  39.340  98.363  1.00  0.00           C
ATOM   4036  C25 POPEW  99       3.979  39.969  96.983  1.00  0.00           C
ATOM   4039  C26 POPEW  99       3.689  39.039  95.813  1.00  0.00           C
ATOM   4042  C27 POPEW  99       3.819  39.789  94.473  1.00  0.00           C
ATOM   4045  C28 POPEW  99       3.539  38.929  93.223  1.00  0.00           C
ATOM   4048  C29 POPEW  99       4.559  37.840  93.023  1.00  0.00           C
ATOM   4050 0C21 POPEW  99       5.439  37.729  92.013  1.00  0.00           C
ATOM   4052 1C21 POPEW  99       5.589  38.669  90.833  1.00  0.00           C
ATOM   4055 2C21 POPEW  99       6.719  38.179  89.913  1.00  0.00           C
ATOM   4058 3C21 POPEW  99       6.999  39.090  88.703  1.00  0.00           C
ATOM   4061 4C21 POPEW  99       8.329  38.729  88.023  1.00  0.00           C
ATOM   4064 5C21 POPEW  99       8.789  39.759  86.973  1.00  0.00           C
ATOM   4067 6C21 POPEW  99       8.079  39.629  85.613  1.00  0.00           C
ATOM   4070 7C21 POPEW  99       8.489  40.759  84.653  1.00  0.00           C
ATOM   4073 8C21 POPEW  99       7.799  40.719  83.284  1.00  0.00           C
ATOM   4077  C33 POPEW  99       9.169  44.090  96.553  1.00  0.00           C
ATOM   4080  C34 POPEW  99       8.399  45.370  96.223  1.00  0.00           C
ATOM   4083  C35 POPEW  99       9.299  46.409  95.544  1.00  0.00           C
ATOM   4086  C36 POPEW  99       9.829  46.040  94.154  1.00  0.00           C
ATOM   4089  C37 POPEW  99      11.049  46.889  93.763  1.00  0.00           C
ATOM   4092  C38 POPEW  99      11.359  46.919  92.263  1.00  0.00           C
ATOM   4095  C39 POPEW  99      10.349  47.800  91.503  1.00  0.00           C
ATOM   4098 0C31 POPEW  99      10.639  47.969  90.003  1.00  0.00           C
ATOM   4101 1C31 POPEW  99       9.639  48.950  89.394  1.00  0.00           C
ATOM   4104 2C31 POPEW  99       9.769  49.149  87.883  1.00  0.00           C
ATOM   4107 3C31 POPEW  99       8.759  50.189  87.383  1.00  0.00           C
ATOM   4110 4C31 POPEW  99       8.729  50.340  85.854  1.00  0.00           C
ATOM   4113 5C31 POPEW  99       7.759  51.439  85.413  1.00  0.00           C
ATOM   4116 6C31 POPEW  99       7.569  51.539  83.904  1.00  0.00           C
ATOM   4120  NH3 POPEX 100      13.539 116.930 100.193  1.00  0.00           N
ATOM   4124  C12 POPEX 100      13.559 115.719 101.083  1.00  0.00           C
ATOM   4127  C11 POPEX 100      14.199 114.500 100.413  1.00  0.00           C
ATOM   4130  P   POPEX 100      14.699 112.029 101.173  1.00  0.00           P
ATOM   4131  O13 POPEX 100      16.149 112.329 101.193  1.00  0.00           O
ATOM   4132  O14 POPEX 100      14.089 111.200 102.233  1.00  0.00           O
ATOM   4133  O11 POPEX 100      14.229 111.600  99.714  1.00  0.00           O
ATOM   4134  O12 POPEX 100      13.969 113.410 101.303  1.00  0.00           O
ATOM   4135  C1  POPEX 100      12.899 111.100  99.523  1.00  0.00           C
ATOM   4138  C2  POPEX 100      12.469 111.030  98.023  1.00  0.00           C
ATOM   4140  O21 POPEX 100      12.649 112.300  97.383  1.00  0.00           O
ATOM   4141  C21 POPEX 100      13.519 112.499  96.363  1.00  0.00           C
ATOM   4142  O22 POPEX 100      13.309 113.329  95.493  1.00  0.00           O
ATOM   4143  C22 POPEX 100      14.829 111.699  96.403  1.00  0.00           C
ATOM   4146  C3  POPEX 100      10.969 110.639  97.893  1.00  0.00           C
ATOM   4149  O31 POPEX 100      10.689 110.119  96.583  1.00  0.00           O
ATOM   4150  C31 POPEX 100      10.279 110.849  95.544  1.00  0.00           C
ATOM   4151  O32 POPEX 100      10.289 110.429  94.383  1.00  0.00           O
ATOM   4152  C32 POPEX 100       9.729 112.240  95.893  1.00  0.00           C
ATOM   4155  C23 POPEX 100      15.499 111.559  95.004  1.00  0.00           C
ATOM   4158  C24 POPEX 100      14.859 110.479  94.093  1.00  0.00           C
ATOM   4161  C25 POPEX 100      13.519 110.859  93.443  1.00  0.00           C
ATOM   4164  C26 POPEX 100      13.619 111.969  92.383  1.00  0.00           C
ATOM   4167  C27 POPEX 100      12.259 112.630  92.113  1.00  0.00           C
ATOM   4170  C28 POPEX 100      12.229 113.479  90.824  1.00  0.00           C
ATOM   4173  C29 POPEX 100      12.119 112.599  89.613  1.00  0.00           C
ATOM   4175 0C21 POPEX 100      11.459 112.870  88.464  1.00  0.00           C
ATOM   4177 1C21 POPEX 100      10.749 114.139  88.093  1.00  0.00           C
ATOM   4180 2C21 POPEX 100      11.699 115.020  87.273  1.00  0.00           C
ATOM   4183 3C21 POPEX 100      11.039 116.249  86.654  1.00  0.00           C
ATOM   4186 4C21 POPEX 100      12.069 117.059  85.863  1.00  0.00           C
ATOM   4189 5C21 POPEX 100      11.549 118.420  85.373  1.00  0.00           C
ATOM   4192 6C21 POPEX 100      12.649 119.199  84.633  1.00  0.00           C
ATOM   4195 7C21 POPEX 100      12.269 120.669  84.373  1.00  0.00           C
ATOM   4198 8C21 POPEX 100      13.359 121.469  83.653  1.00  0.00           C
ATOM   4202  C33 POPEX 100       9.159 113.009  94.663  1.00  0.00           C
ATOM   4205  C34 POPEX 100       9.739 114.430  94.523  1.00  0.00           C
ATOM   4208  C35 POPEX 100       9.319 115.090  93.203  1.00  0.00           C
ATOM   4211  C36 POPEX 100      10.089 116.389  92.893  1.00  0.00           C
ATOM   4214  C37 POPEX 100       9.599 117.029  91.593  1.00  0.00           C
ATOM   4217  C38 POPEX 100      10.399 118.271  91.173  1.00  0.00           C
ATOM   4220  C39 POPEX 100       9.499 119.329  90.523  1.00  0.00           C
ATOM   4223 0C31 POPEX 100      10.229 120.280  89.564  1.00  0.00           C
ATOM   4226 1C31 POPEX 100       9.259 121.259  88.904  1.00  0.00           C
ATOM   4229 2C31 POPEX 100       9.819 121.889  87.613  1.00  0.00           C
ATOM   4232 3C31 POPEX 100       8.849 122.899  86.993  1.00  0.00           C
ATOM   4235 4C31 POPEX 100       9.369 123.520  85.684  1.00  0.00           C
ATOM   4238 5C31 POPEX 100      10.409 124.630  85.913  1.00  0.00           C
ATOM   4241 6C31 POPEX 100      11.049 125.139  84.623  1.00  0.00           C
ATOM   4245  NH3 POPEY 101       9.869  84.839  58.493  1.00  0.00           N
ATOM   4249  C12 POPEY 101      10.799  84.100  59.423  1.00  0.00           C
ATOM   4252  C11 POPEY 101      10.669  84.630  60.853  1.00  0.00           C
ATOM   4255  P   POPEY 101      10.409  87.199  61.073  1.00  0.00           P
ATOM   4256  O13 POPEY 101      11.259  88.410  61.243  1.00  0.00           O
ATOM   4257  O14 POPEY 101       9.499  87.099  59.913  1.00  0.00           O
ATOM   4258  O11 POPEY 101       9.679  86.869  62.443  1.00  0.00           O
ATOM   4259  O12 POPEY 101      11.299  85.910  60.973  1.00  0.00           O
ATOM   4260  C1  POPEY 101       8.249  86.930  62.573  1.00  0.00           C
ATOM   4263  C2  POPEY 101       7.799  86.439  63.983  1.00  0.00           C
ATOM   4265  O21 POPEY 101       7.709  84.999  63.983  1.00  0.00           O
ATOM   4266  C21 POPEY 101       7.869  84.199  65.053  1.00  0.00           C
ATOM   4267  O22 POPEY 101       7.759  82.979  64.983  1.00  0.00           O
ATOM   4268  C22 POPEY 101       8.209  84.900  66.354  1.00  0.00           C
ATOM   4271  C3  POPEY 101       6.449  87.120  64.423  1.00  0.00           C
ATOM   4274  O31 POPEY 101       6.529  87.499  65.824  1.00  0.00           O
ATOM   4275  C31 POPEY 101       5.369  87.469  66.483  1.00  0.00           C
ATOM   4276  O32 POPEY 101       4.269  87.570  65.964  1.00  0.00           O
ATOM   4277  C32 POPEY 101       5.599  87.229  67.983  1.00  0.00           C
ATOM   4280  C23 POPEY 101       8.299  83.950  67.573  1.00  0.00           C
ATOM   4283  C24 POPEY 101       9.729  83.499  67.903  1.00  0.00           C
ATOM   4286  C25 POPEY 101      10.039  83.550  69.403  1.00  0.00           C
ATOM   4289  C26 POPEY 101       9.269  82.540  70.284  1.00  0.00           C
ATOM   4292  C27 POPEY 101       9.809  82.590  71.713  1.00  0.00           C
ATOM   4295  C28 POPEY 101       9.099  81.691  72.753  1.00  0.00           C
ATOM   4298  C29 POPEY 101       9.359  80.210  72.633  1.00  0.00           C
ATOM   4300 0C21 POPEY 101      10.469  79.569  73.073  1.00  0.00           C
ATOM   4302 1C21 POPEY 101      11.699  80.180  73.703  1.00  0.00           C
ATOM   4305 2C21 POPEY 101      12.179  79.490  74.993  1.00  0.00           C
ATOM   4308 3C21 POPEY 101      13.709  79.559  75.123  1.00  0.00           C
ATOM   4311 4C21 POPEY 101      14.279  79.079  76.463  1.00  0.00           C
ATOM   4314 5C21 POPEY 101      15.819  79.009  76.433  1.00  0.00           C
ATOM   4317 6C21 POPEY 101      16.429  78.770  77.823  1.00  0.00           C
ATOM   4320 7C21 POPEY 101      17.949  78.590  77.813  1.00  0.00           C
ATOM   4323 8C21 POPEY 101      18.509  78.410  79.223  1.00  0.00           C
ATOM   4327  C33 POPEY 101       4.539  86.259  68.563  1.00  0.00           C
ATOM   4330  C34 POPEY 101       4.989  85.359  69.733  1.00  0.00           C
ATOM   4333  C35 POPEY 101       5.069  86.030  71.113  1.00  0.00           C
ATOM   4336  C36 POPEY 101       5.209  84.990  72.233  1.00  0.00           C
ATOM   4339  C37 POPEY 101       5.169  85.610  73.644  1.00  0.00           C
ATOM   4342  C38 POPEY 101       5.109  84.590  74.793  1.00  0.00           C
ATOM   4345  C39 POPEY 101       6.259  83.579  74.843  1.00  0.00           C
ATOM   4348 0C31 POPEY 101       7.669  84.179  74.973  1.00  0.00           C
ATOM   4351 1C31 POPEY 101       7.909  84.950  76.293  1.00  0.00           C
ATOM   4354 2C31 POPEY 101       9.399  84.969  76.663  1.00  0.00           C
ATOM   4357 3C31 POPEY 101       9.689  85.519  78.063  1.00  0.00           C
ATOM   4360 4C31 POPEY 101      11.099  85.139  78.543  1.00  0.00           C
ATOM   4363 5C31 POPEY 101      11.439  85.680  79.933  1.00  0.00           C
ATOM   4366 6C31 POPEY 101      12.779  85.149  80.453  1.00  0.00           C
ATOM   4370  NH3 POPEZ 102      70.499 115.049  55.203  1.00  0.00           N
ATOM   4374  C12 POPEZ 102      69.089 115.529  54.973  1.00  0.00           C
ATOM   4377  C11 POPEZ 102      68.089 114.509  55.543  1.00  0.00           C
ATOM   4380  P   POPEZ 102      68.539 114.829  58.113  1.00  0.00           P
ATOM   4381  O13 POPEZ 102      69.919 114.800  58.633  1.00  0.00           O
ATOM   4382  O14 POPEZ 102      68.029 116.179  57.763  1.00  0.00           O
ATOM   4383  O11 POPEZ 102      67.549 114.059  59.073  1.00  0.00           O
ATOM   4384  O12 POPEZ 102      68.529 113.960  56.783  1.00  0.00           O
ATOM   4385  C1  POPEZ 102      67.899 112.850  59.773  1.00  0.00           C
ATOM   4388  C2  POPEZ 102      67.329 112.859  61.223  1.00  0.00           C
ATOM   4390  O21 POPEZ 102      67.779 111.699  61.953  1.00  0.00           O
ATOM   4391  C21 POPEZ 102      68.839 111.860  62.723  1.00  0.00           C
ATOM   4392  O22 POPEZ 102      69.509 112.870  62.833  1.00  0.00           O
ATOM   4393  C22 POPEZ 102      69.119 110.560  63.473  1.00  0.00           C
ATOM   4396  C3  POPEZ 102      65.769 112.859  61.233  1.00  0.00           C
ATOM   4399  O31 POPEZ 102      65.229 113.309  62.493  1.00  0.00           O
ATOM   4400  C31 POPEZ 102      64.789 112.389  63.343  1.00  0.00           C
ATOM   4401  O32 POPEZ 102      64.809 111.179  63.173  1.00  0.00           O
ATOM   4402  C32 POPEZ 102      64.239 113.090  64.593  1.00  0.00           C
ATOM   4405  C23 POPEZ 102      69.179 110.820  64.993  1.00  0.00           C
ATOM   4408  C24 POPEZ 102      68.999 109.539  65.813  1.00  0.00           C
ATOM   4411  C25 POPEZ 102      68.729 109.810  67.293  1.00  0.00           C
ATOM   4414  C26 POPEZ 102      69.829 110.631  67.973  1.00  0.00           C
ATOM   4417  C27 POPEZ 102      69.519 110.920  69.443  1.00  0.00           C
ATOM   4420  C28 POPEZ 102      70.539 111.850  70.113  1.00  0.00           C
ATOM   4423  C29 POPEZ 102      70.529 113.250  69.553  1.00  0.00           C
ATOM   4425 0C21 POPEZ 102      71.079 114.319  70.153  1.00  0.00           C
ATOM   4427 1C21 POPEZ 102      71.819 114.249  71.463  1.00  0.00           C
ATOM   4430 2C21 POPEZ 102      70.989 114.810  72.633  1.00  0.00           C
ATOM   4433 3C21 POPEZ 102      71.459 114.259  73.993  1.00  0.00           C
ATOM   4436 4C21 POPEZ 102      70.579 114.770  75.133  1.00  0.00           C
ATOM   4439 5C21 POPEZ 102      70.610 113.880  76.383  1.00  0.00           C
ATOM   4442 6C21 POPEZ 102      69.479 114.240  77.354  1.00  0.00           C
ATOM   4445 7C21 POPEZ 102      69.309 113.271  78.513  1.00  0.00           C
ATOM   4448 8C21 POPEZ 102      68.059 113.569  79.353  1.00  0.00           C
ATOM   4452  C33 POPEZ 102      63.019 112.380  65.213  1.00  0.00           C
ATOM   4455  C34 POPEZ 102      63.390 111.209  66.144  1.00  0.00           C
ATOM   4458  C35 POPEZ 102      63.059 111.469  67.633  1.00  0.00           C
ATOM   4461  C36 POPEZ 102      61.549 111.480  67.953  1.00  0.00           C
ATOM   4464  C37 POPEZ 102      60.949 112.879  68.184  1.00  0.00           C
ATOM   4467  C38 POPEZ 102      60.039 112.949  69.423  1.00  0.00           C
ATOM   4470  C39 POPEZ 102      60.839 112.949  70.733  1.00  0.00           C
ATOM   4473 0C31 POPEZ 102      59.969 112.660  71.963  1.00  0.00           C
ATOM   4476 1C31 POPEZ 102      60.789 112.660  73.263  1.00  0.00           C
ATOM   4479 2C31 POPEZ 102      60.099 111.939  74.434  1.00  0.00           C
ATOM   4482 3C31 POPEZ 102      58.719 112.499  74.793  1.00  0.00           C
ATOM   4485 4C31 POPEZ 102      58.099 111.779  76.003  1.00  0.00           C
ATOM   4488 5C31 POPEZ 102      56.659 112.210  76.323  1.00  0.00           C
ATOM   4491 6C31 POPEZ 102      56.499 113.709  76.613  1.00  0.00           C
ATOM   4495  NH3 POPEa 103      97.349  90.370 106.433  1.00  0.00           N
ATOM   4499  C12 POPEa 103      98.540  89.590 106.903  1.00  0.00           C
ATOM   4502  C11 POPEa 103      99.769  89.789 106.003  1.00  0.00           C
ATOM   4505  P   POPEa 103     100.879  87.499 106.464  1.00  0.00           P
ATOM   4506  O13 POPEa 103     102.249  86.950 106.483  1.00  0.00           O
ATOM   4507  O14 POPEa 103      99.959  87.059 107.523  1.00  0.00           O
ATOM   4508  O11 POPEa 103     100.190  87.249 105.074  1.00  0.00           O
ATOM   4509  O12 POPEa 103     100.900  89.079 106.534  1.00  0.00           O
ATOM   4510  C1  POPEa 103      99.459  86.050 104.843  1.00  0.00           C
ATOM   4513  C2  POPEa 103      99.829  85.529 103.453  1.00  0.00           C
ATOM   4515  O21 POPEa 103      98.689  84.819 102.943  1.00  0.00           O
ATOM   4516  C21 POPEa 103      98.649  84.740 101.613  1.00  0.00           C
ATOM   4517  O22 POPEa 103      99.250  85.449 100.833  1.00  0.00           O
ATOM   4518  C22 POPEa 103      97.699  83.619 101.223  1.00  0.00           C
ATOM   4521  C3  POPEa 103     101.099  84.649 103.503  1.00  0.00           C
ATOM   4524  O31 POPEa 103     101.589  84.369 102.174  1.00  0.00           O
ATOM   4525  C31 POPEa 103     102.759  84.880 101.833  1.00  0.00           C
ATOM   4526  O32 POPEa 103     103.400  85.700 102.483  1.00  0.00           O
ATOM   4527  C32 POPEa 103     103.279  84.179 100.573  1.00  0.00           C
ATOM   4530  C23 POPEa 103      98.339  82.649 100.223  1.00  0.00           C
ATOM   4533  C24 POPEa 103      97.349  81.570  99.773  1.00  0.00           C
ATOM   4536  C25 POPEa 103      97.799  80.809  98.533  1.00  0.00           C
ATOM   4539  C26 POPEa 103      96.799  80.929  97.383  1.00  0.00           C
ATOM   4542  C27 POPEa 103      97.269  80.200  96.133  1.00  0.00           C
ATOM   4545  C28 POPEa 103      96.279  80.359  94.973  1.00  0.00           C
ATOM   4548  C29 POPEa 103      96.829  79.789  93.683  1.00  0.00           C
ATOM   4550 0C21 POPEa 103      96.580  80.249  92.453  1.00  0.00           C
ATOM   4552 1C21 POPEa 103      95.649  81.389  92.083  1.00  0.00           C
ATOM   4555 2C21 POPEa 103      94.289  80.849  91.593  1.00  0.00           C
ATOM   4558 3C21 POPEa 103      94.349  80.159  90.224  1.00  0.00           C
ATOM   4561 4C21 POPEa 103      93.119  79.289  89.923  1.00  0.00           C
ATOM   4564 5C21 POPEa 103      93.309  77.800  90.253  1.00  0.00           C
ATOM   4567 6C21 POPEa 103      93.260  77.469  91.754  1.00  0.00           C
ATOM   4570 7C21 POPEa 103      93.400  75.969  92.023  1.00  0.00           C
ATOM   4573 8C21 POPEa 103      93.189  75.600  93.493  1.00  0.00           C
ATOM   4577  C33 POPEa 103     102.169  83.799  99.563  1.00  0.00           C
ATOM   4580  C34 POPEa 103     102.669  82.949  98.383  1.00  0.00           C
ATOM   4583  C35 POPEa 103     101.639  82.899  97.253  1.00  0.00           C
ATOM   4586  C36 POPEa 103     101.909  81.810  96.193  1.00  0.00           C
ATOM   4589  C37 POPEa 103     100.959  81.950  94.993  1.00  0.00           C
ATOM   4592  C38 POPEa 103     100.729  80.649  94.203  1.00  0.00           C
ATOM   4595  C39 POPEa 103     101.929  80.140  93.393  1.00  0.00           C
ATOM   4598 0C31 POPEa 103     102.389  81.089  92.273  1.00  0.00           C
ATOM   4601 1C31 POPEa 103     103.129  80.340  91.153  1.00  0.00           C
ATOM   4604 2C31 POPEa 103     103.519  81.240  89.973  1.00  0.00           C
ATOM   4607 3C31 POPEa 103     104.069  80.441  88.783  1.00  0.00           C
ATOM   4610 4C31 POPEa 103     103.849  81.131  87.423  1.00  0.00           C
ATOM   4613 5C31 POPEa 103     104.149  80.190  86.253  1.00  0.00           C
ATOM   4616 6C31 POPEa 103     103.540  80.630  84.923  1.00  0.00           C
ATOM   4620  NH3 POPEb 104      65.669 116.259 102.123  1.00  0.00           N
ATOM   4624  C12 POPEb 104      65.689 114.880 101.534  1.00  0.00           C
ATOM   4627  C11 POPEb 104      67.140 114.329 101.473  1.00  0.00           C
ATOM   4630  P   POPEb 104      68.589 114.950 103.593  1.00  0.00           P
ATOM   4631  O13 POPEb 104      67.749 116.130 103.874  1.00  0.00           O
ATOM   4632  O14 POPEb 104      69.159 114.210 104.743  1.00  0.00           O
ATOM   4633  O11 POPEb 104      69.739 115.270 102.563  1.00  0.00           O
ATOM   4634  O12 POPEb 104      67.640 113.980 102.773  1.00  0.00           O
ATOM   4635  C1  POPEb 104      70.299 116.570 102.383  1.00  0.00           C
ATOM   4638  C2  POPEb 104      69.979 117.090 100.974  1.00  0.00           C
ATOM   4640  O21 POPEb 104      71.189 117.109 100.183  1.00  0.00           O
ATOM   4641  C21 POPEb 104      71.039 116.769  98.913  1.00  0.00           C
ATOM   4642  O22 POPEb 104      70.019 116.359  98.393  1.00  0.00           O
ATOM   4643  C22 POPEb 104      72.369 117.000  98.184  1.00  0.00           C
ATOM   4646  C3  POPEb 104      69.309 118.499 101.003  1.00  0.00           C
ATOM   4649  O31 POPEb 104      68.749 118.829  99.714  1.00  0.00           O
ATOM   4650  C31 POPEb 104      67.649 118.180  99.383  1.00  0.00           C
ATOM   4651  O32 POPEb 104      66.959 117.509 100.124  1.00  0.00           O
ATOM   4652  C32 POPEb 104      67.429 118.340  97.873  1.00  0.00           C
ATOM   4655  C23 POPEb 104      72.390 116.489  96.723  1.00  0.00           C
ATOM   4658  C24 POPEb 104      72.699 114.990  96.654  1.00  0.00           C
ATOM   4661  C25 POPEb 104      72.519 114.360  95.253  1.00  0.00           C
ATOM   4664  C26 POPEb 104      73.449 114.929  94.174  1.00  0.00           C
ATOM   4667  C27 POPEb 104      73.459 114.039  92.924  1.00  0.00           C
ATOM   4670  C28 POPEb 104      73.879 114.729  91.614  1.00  0.00           C
ATOM   4673  C29 POPEb 104      75.289 115.270  91.614  1.00  0.00           C
ATOM   4675 0C21 POPEb 104      75.930 115.719  90.523  1.00  0.00           C
ATOM   4677 1C21 POPEb 104      75.369 115.730  89.123  1.00  0.00           C
ATOM   4680 2C21 POPEb 104      76.449 115.820  88.023  1.00  0.00           C
ATOM   4683 3C21 POPEb 104      77.449 114.660  88.083  1.00  0.00           C
ATOM   4686 4C21 POPEb 104      78.359 114.529  86.853  1.00  0.00           C
ATOM   4689 5C21 POPEb 104      77.659 113.859  85.663  1.00  0.00           C
ATOM   4692 6C21 POPEb 104      78.669 113.390  84.604  1.00  0.00           C
ATOM   4695 7C21 POPEb 104      78.039 112.689  83.393  1.00  0.00           C
ATOM   4698 8C21 POPEb 104      79.069 112.310  82.333  1.00  0.00           C
ATOM   4702  C33 POPEb 104      66.869 117.070  97.203  1.00  0.00           C
ATOM   4705  C34 POPEb 104      66.959 117.179  95.673  1.00  0.00           C
ATOM   4708  C35 POPEb 104      66.639 115.880  94.934  1.00  0.00           C
ATOM   4711  C36 POPEb 104      66.699 116.079  93.403  1.00  0.00           C
ATOM   4714  C37 POPEb 104      66.659 114.770  92.613  1.00  0.00           C
ATOM   4717  C38 POPEb 104      66.819 114.969  91.104  1.00  0.00           C
ATOM   4720  C39 POPEb 104      68.209 115.490  90.693  1.00  0.00           C
ATOM   4723 0C31 POPEb 104      68.430 115.579  89.174  1.00  0.00           C
ATOM   4726 1C31 POPEb 104      69.899 115.350  88.793  1.00  0.00           C
ATOM   4729 2C31 POPEb 104      70.169 115.441  87.293  1.00  0.00           C
ATOM   4732 3C31 POPEb 104      71.459 114.719  86.894  1.00  0.00           C
ATOM   4735 4C31 POPEb 104      71.709 114.719  85.373  1.00  0.00           C
ATOM   4738 5C31 POPEb 104      72.669 113.609  84.933  1.00  0.00           C
ATOM   4741 6C31 POPEb 104      72.919 113.579  83.424  1.00  0.00           C
ATOM   4745  NH3 POPEc 105      89.049  47.700  64.533  1.00  0.00           N
ATOM   4749  C12 POPEc 105      88.260  46.809  63.613  1.00  0.00           C
ATOM   4752  C11 POPEc 105      87.529  45.719  64.423  1.00  0.00           C
ATOM   4755  P   POPEc 105      85.489  44.060  64.213  1.00  0.00           P
ATOM   4756  O13 POPEc 105      84.199  44.739  64.283  1.00  0.00           O
ATOM   4757  O14 POPEc 105      85.539  42.770  63.493  1.00  0.00           O
ATOM   4758  O11 POPEc 105      86.040  43.829  65.713  1.00  0.00           O
ATOM   4759  O12 POPEc 105      86.589  45.030  63.583  1.00  0.00           O
ATOM   4760  C1  POPEc 105      85.349  44.520  66.773  1.00  0.00           C
ATOM   4763  C2  POPEc 105      86.119  44.549  68.143  1.00  0.00           C
ATOM   4765  O21 POPEc 105      86.720  45.840  68.343  1.00  0.00           O
ATOM   4766  C21 POPEc 105      87.069  46.119  69.593  1.00  0.00           C
ATOM   4767  O22 POPEc 105      87.979  45.609  70.213  1.00  0.00           O
ATOM   4768  C22 POPEc 105      86.079  47.119  70.193  1.00  0.00           C
ATOM   4771  C3  POPEc 105      87.109  43.369  68.363  1.00  0.00           C
ATOM   4774  O31 POPEc 105      87.169  42.999  69.763  1.00  0.00           O
ATOM   4775  C31 POPEc 105      86.229  42.160  70.163  1.00  0.00           C
ATOM   4776  O32 POPEc 105      85.389  41.639  69.453  1.00  0.00           O
ATOM   4777  C32 POPEc 105      86.250  42.090  71.703  1.00  0.00           C
ATOM   4780  C23 POPEc 105      85.479  46.590  71.513  1.00  0.00           C
ATOM   4783  C24 POPEc 105      84.510  47.589  72.153  1.00  0.00           C
ATOM   4786  C25 POPEc 105      83.859  47.020  73.423  1.00  0.00           C
ATOM   4789  C26 POPEc 105      83.149  48.099  74.243  1.00  0.00           C
ATOM   4792  C27 POPEc 105      82.469  47.549  75.503  1.00  0.00           C
ATOM   4795  C28 POPEc 105      81.860  48.649  76.373  1.00  0.00           C
ATOM   4798  C29 POPEc 105      81.069  48.329  77.633  1.00  0.00           C
ATOM   4800 0C21 POPEc 105      80.799  47.169  78.253  1.00  0.00           C
ATOM   4802 1C21 POPEc 105      81.219  45.759  77.924  1.00  0.00           C
ATOM   4805 2C21 POPEc 105      81.659  44.969  79.163  1.00  0.00           C
ATOM   4808 3C21 POPEc 105      82.109  43.540  78.823  1.00  0.00           C
ATOM   4811 4C21 POPEc 105      82.509  42.739  80.063  1.00  0.00           C
ATOM   4814 5C21 POPEc 105      81.289  42.249  80.863  1.00  0.00           C
ATOM   4817 6C21 POPEc 105      81.519  42.209  82.373  1.00  0.00           C
ATOM   4820 7C21 POPEc 105      80.220  41.919  83.123  1.00  0.00           C
ATOM   4823 8C21 POPEc 105      80.349  41.979  84.643  1.00  0.00           C
ATOM   4827  C33 POPEc 105      87.649  41.929  72.363  1.00  0.00           C
ATOM   4830  C34 POPEc 105      87.589  41.819  73.913  1.00  0.00           C
ATOM   4833  C35 POPEc 105      86.879  42.999  74.583  1.00  0.00           C
ATOM   4836  C36 POPEc 105      86.869  42.989  76.123  1.00  0.00           C
ATOM   4839  C37 POPEc 105      85.879  44.039  76.653  1.00  0.00           C
ATOM   4842  C38 POPEc 105      85.779  44.160  78.184  1.00  0.00           C
ATOM   4845  C39 POPEc 105      87.000  44.799  78.893  1.00  0.00           C
ATOM   4848 0C31 POPEc 105      87.299  46.229  78.423  1.00  0.00           C
ATOM   4851 1C31 POPEc 105      88.250  47.020  79.333  1.00  0.00           C
ATOM   4854 2C31 POPEc 105      89.089  48.049  78.574  1.00  0.00           C
ATOM   4857 3C31 POPEc 105      90.359  47.409  77.993  1.00  0.00           C
ATOM   4860 4C31 POPEc 105      91.229  48.349  77.153  1.00  0.00           C
ATOM   4863 5C31 POPEc 105      92.519  47.669  76.703  1.00  0.00           C
ATOM   4866 6C31 POPEc 105      93.299  48.449  75.643  1.00  0.00           C
ATOM   4870  NH3 POPEd 106     125.789 102.780  64.943  1.00  0.00           N
ATOM   4874  C12 POPEd 106     125.839 104.279  65.123  1.00  0.00           C
ATOM   4877  C11 POPEd 106     125.059 104.959  63.973  1.00  0.00           C
ATOM   4880  P   POPEd 106     124.369 107.440  64.623  1.00  0.00           P
ATOM   4881  O13 POPEd 106     124.969 108.740  64.293  1.00  0.00           O
ATOM   4882  O14 POPEd 106     122.959 107.199  64.233  1.00  0.00           O
ATOM   4883  O11 POPEd 106     124.600 107.120  66.153  1.00  0.00           O
ATOM   4884  O12 POPEd 106     125.299 106.349  63.943  1.00  0.00           O
ATOM   4885  C1  POPEd 106     125.029 108.219  66.963  1.00  0.00           C
ATOM   4888  C2  POPEd 106     125.439 107.739  68.363  1.00  0.00           C
ATOM   4890  O21 POPEd 106     125.439 108.859  69.263  1.00  0.00           O
ATOM   4891  C21 POPEd 106     126.390 109.760  69.133  1.00  0.00           C
ATOM   4892  O22 POPEd 106     127.330 109.729  68.363  1.00  0.00           O
ATOM   4893  C22 POPEd 106     126.069 110.920  70.083  1.00  0.00           C
ATOM   4896  C3  POPEd 106     126.759 106.899  68.333  1.00  0.00           C
ATOM   4899  O31 POPEd 106     127.570 107.021  69.523  1.00  0.00           O
ATOM   4900  C31 POPEd 106     127.010 106.570  70.633  1.00  0.00           C
ATOM   4901  O32 POPEd 106     125.920 106.050  70.723  1.00  0.00           O
ATOM   4902  C32 POPEd 106     127.939 106.881  71.803  1.00  0.00           C
ATOM   4905  C23 POPEd 106     127.310 111.670  70.623  1.00  0.00           C
ATOM   4908  C24 POPEd 106     127.959 110.979  71.833  1.00  0.00           C
ATOM   4911  C25 POPEd 106     128.829 111.950  72.643  1.00  0.00           C
ATOM   4914  C26 POPEd 106     129.410 111.349  73.933  1.00  0.00           C
ATOM   4917  C27 POPEd 106     129.950 112.459  74.854  1.00  0.00           C
ATOM   4920  C28 POPEd 106     130.439 111.980  76.243  1.00  0.00           C
ATOM   4923  C29 POPEd 106     130.249 113.029  77.313  1.00  0.00           C
ATOM   4925 0C21 POPEd 106     131.069 114.051  77.633  1.00  0.00           C
ATOM   4927 1C21 POPEd 106     132.389 114.399  76.993  1.00  0.00           C
ATOM   4930 2C21 POPEd 106     133.559 114.290  77.983  1.00  0.00           C
ATOM   4933 3C21 POPEd 106     133.419 115.139  79.263  1.00  0.00           C
ATOM   4936 4C21 POPEd 106     134.688 115.189  80.113  1.00  0.00           C
ATOM   4939 5C21 POPEd 106     134.968 113.930  80.943  1.00  0.00           C
ATOM   4942 6C21 POPEd 106     134.149 113.840  82.233  1.00  0.00           C
ATOM   4945 7C21 POPEd 106     134.608 112.710  83.163  1.00  0.00           C
ATOM   4948 8C21 POPEd 106     133.869 112.669  84.493  1.00  0.00           C
ATOM   4952  C33 POPEd 106     127.179 107.090  73.143  1.00  0.00           C
ATOM   4955  C34 POPEd 106     128.160 107.149  74.323  1.00  0.00           C
ATOM   4958  C35 POPEd 106     127.480 107.140  75.703  1.00  0.00           C
ATOM   4961  C36 POPEd 106     126.869 108.499  76.083  1.00  0.00           C
ATOM   4964  C37 POPEd 106     126.530 108.609  77.573  1.00  0.00           C
ATOM   4967  C38 POPEd 106     127.620 109.290  78.423  1.00  0.00           C
ATOM   4970  C39 POPEd 106     128.949 108.530  78.553  1.00  0.00           C
ATOM   4973 0C31 POPEd 106     128.840 107.179  79.293  1.00  0.00           C
ATOM   4976 1C31 POPEd 106     130.190 106.729  79.873  1.00  0.00           C
ATOM   4979 2C31 POPEd 106     130.120 105.379  80.613  1.00  0.00           C
ATOM   4982 3C31 POPEd 106     131.399 105.020  81.393  1.00  0.00           C
ATOM   4985 4C31 POPEd 106     131.708 105.979  82.563  1.00  0.00           C
ATOM   4988 5C31 POPEd 106     132.798 107.009  82.243  1.00  0.00           C
ATOM   4991 6C31 POPEd 106     132.979 108.049  83.354  1.00  0.00           C
ATOM   4995  NH3 POPEe 107      10.099  32.209  58.003  1.00  0.00           N
ATOM   4999  C12 POPEe 107       8.839  31.429  57.953  1.00  0.00           C
ATOM   5002  C11 POPEe 107       8.389  30.939  59.323  1.00  0.00           C
ATOM   5005  P   POPEe 107       5.779  31.049  59.313  1.00  0.00           P
ATOM   5006  O13 POPEe 107       6.009  32.509  59.443  1.00  0.00           O
ATOM   5007  O14 POPEe 107       4.849  30.619  58.243  1.00  0.00           O
ATOM   5008  O11 POPEe 107       5.239  30.539  60.703  1.00  0.00           O
ATOM   5009  O12 POPEe 107       7.129  30.279  59.163  1.00  0.00           O
ATOM   5010  C1  POPEe 107       5.869  29.559  61.534  1.00  0.00           C
ATOM   5013  C2  POPEe 107       6.189  30.109  62.933  1.00  0.00           C
ATOM   5015  O21 POPEe 107       6.959  29.089  63.603  1.00  0.00           O
ATOM   5016  C21 POPEe 107       7.819  29.519  64.513  1.00  0.00           C
ATOM   5017  O22 POPEe 107       7.969  30.679  64.863  1.00  0.00           O
ATOM   5018  C22 POPEe 107       8.659  28.359  64.993  1.00  0.00           C
ATOM   5021  C3  POPEe 107       4.889  30.449  63.723  1.00  0.00           C
ATOM   5024  O31 POPEe 107       5.159  31.369  64.803  1.00  0.00           O
ATOM   5025  C31 POPEe 107       5.219  30.879  66.033  1.00  0.00           C
ATOM   5026  O32 POPEe 107       4.929  29.739  66.363  1.00  0.00           O
ATOM   5027  C32 POPEe 107       5.729  31.989  66.953  1.00  0.00           C
ATOM   5030  C23 POPEe 107       8.459  28.029  66.493  1.00  0.00           C
ATOM   5033  C24 POPEe 107       9.779  27.819  67.253  1.00  0.00           C
ATOM   5036  C25 POPEe 107       9.629  26.799  68.393  1.00  0.00           C
ATOM   5039  C26 POPEe 107      10.179  27.289  69.733  1.00  0.00           C
ATOM   5042  C27 POPEe 107      10.129  26.169  70.783  1.00  0.00           C
ATOM   5045  C28 POPEe 107      10.129  26.669  72.233  1.00  0.00           C
ATOM   5048  C29 POPEe 107      11.429  27.329  72.633  1.00  0.00           C
ATOM   5050 0C21 POPEe 107      12.249  26.959  73.633  1.00  0.00           C
ATOM   5052 1C21 POPEe 107      12.069  25.799  74.583  1.00  0.00           C
ATOM   5055 2C21 POPEe 107      13.169  24.729  74.423  1.00  0.00           C
ATOM   5058 3C21 POPEe 107      13.229  24.089  73.023  1.00  0.00           C
ATOM   5061 4C21 POPEe 107      14.329  23.029  72.893  1.00  0.00           C
ATOM   5064 5C21 POPEe 107      13.959  21.669  73.493  1.00  0.00           C
ATOM   5067 6C21 POPEe 107      15.149  20.989  74.203  1.00  0.00           C
ATOM   5070 7C21 POPEe 107      14.749  19.709  74.943  1.00  0.00           C
ATOM   5073 8C21 POPEe 107      15.899  19.099  75.753  1.00  0.00           C
ATOM   5077  C33 POPEe 107       6.049  31.479  68.373  1.00  0.00           C
ATOM   5080  C34 POPEe 107       6.399  32.639  69.303  1.00  0.00           C
ATOM   5083  C35 POPEe 107       6.549  32.179  70.753  1.00  0.00           C
ATOM   5086  C36 POPEe 107       6.679  33.349  71.733  1.00  0.00           C
ATOM   5089  C37 POPEe 107       6.849  32.869  73.173  1.00  0.00           C
ATOM   5092  C38 POPEe 107       6.829  34.020  74.183  1.00  0.00           C
ATOM   5095  C39 POPEe 107       7.469  33.649  75.523  1.00  0.00           C
ATOM   5098 0C31 POPEe 107       6.729  32.539  76.293  1.00  0.00           C
ATOM   5101 1C31 POPEe 107       7.449  32.169  77.593  1.00  0.00           C
ATOM   5104 2C31 POPEe 107       6.509  32.089  78.803  1.00  0.00           C
ATOM   5107 3C31 POPEe 107       7.259  31.709  80.093  1.00  0.00           C
ATOM   5110 4C31 POPEe 107       6.369  31.719  81.343  1.00  0.00           C
ATOM   5113 5C31 POPEe 107       7.079  31.109  82.563  1.00  0.00           C
ATOM   5116 6C31 POPEe 107       6.109  30.559  83.613  1.00  0.00           C
ATOM   5120  NH3 POPEf 108      -4.259  87.350  62.503  1.00  0.00           N
ATOM   5124  C12 POPEf 108      -4.739  86.469  61.393  1.00  0.00           C
ATOM   5127  C11 POPEf 108      -3.579  86.200  60.413  1.00  0.00           C
ATOM   5130  P   POPEf 108      -2.779  88.650  59.603  1.00  0.00           P
ATOM   5131  O13 POPEf 108      -1.540  88.740  58.803  1.00  0.00           O
ATOM   5132  O14 POPEf 108      -3.789  89.699  59.383  1.00  0.00           O
ATOM   5133  O11 POPEf 108      -2.430  88.700  61.153  1.00  0.00           O
ATOM   5134  O12 POPEf 108      -3.430  87.229  59.443  1.00  0.00           O
ATOM   5135  C1  POPEf 108      -1.099  88.849  61.643  1.00  0.00           C
ATOM   5138  C2  POPEf 108      -0.919  90.090  62.573  1.00  0.00           C
ATOM   5140  O21 POPEf 108       0.200  89.800  63.433  1.00  0.00           O
ATOM   5141  C21 POPEf 108       0.840  90.859  63.893  1.00  0.00           C
ATOM   5142  O22 POPEf 108       0.571  92.021  63.653  1.00  0.00           O
ATOM   5143  C22 POPEf 108       1.970  90.410  64.824  1.00  0.00           C
ATOM   5146  C3  POPEf 108      -2.229  90.420  63.373  1.00  0.00           C
ATOM   5149  O31 POPEf 108      -2.019  90.719  64.773  1.00  0.00           O
ATOM   5150  C31 POPEf 108      -2.139  89.679  65.593  1.00  0.00           C
ATOM   5151  O32 POPEf 108      -2.410  88.539  65.253  1.00  0.00           O
ATOM   5152  C32 POPEf 108      -1.929  90.119  67.043  1.00  0.00           C
ATOM   5155  C23 POPEf 108       1.430  90.259  66.253  1.00  0.00           C
ATOM   5158  C24 POPEf 108       2.510  90.160  67.343  1.00  0.00           C
ATOM   5161  C25 POPEf 108       1.879  90.139  68.733  1.00  0.00           C
ATOM   5164  C26 POPEf 108       2.869  89.969  69.903  1.00  0.00           C
ATOM   5167  C27 POPEf 108       2.139  90.189  71.223  1.00  0.00           C
ATOM   5170  C28 POPEf 108       2.840  89.679  72.493  1.00  0.00           C
ATOM   5173  C29 POPEf 108       3.819  90.660  73.093  1.00  0.00           C
ATOM   5175 0C21 POPEf 108       4.720  90.340  74.034  1.00  0.00           C
ATOM   5177 1C21 POPEf 108       4.890  88.960  74.633  1.00  0.00           C
ATOM   5180 2C21 POPEf 108       4.870  88.950  76.173  1.00  0.00           C
ATOM   5183 3C21 POPEf 108       6.240  89.229  76.803  1.00  0.00           C
ATOM   5186 4C21 POPEf 108       6.199  89.129  78.343  1.00  0.00           C
ATOM   5189 5C21 POPEf 108       7.569  88.790  78.963  1.00  0.00           C
ATOM   5192 6C21 POPEf 108       8.100  89.900  79.883  1.00  0.00           C
ATOM   5195 7C21 POPEf 108       9.499  89.620  80.424  1.00  0.00           C
ATOM   5198 8C21 POPEf 108      10.030  90.771  81.293  1.00  0.00           C
ATOM   5202  C33 POPEf 108      -3.269  90.389  67.753  1.00  0.00           C
ATOM   5205  C34 POPEf 108      -3.100  90.800  69.223  1.00  0.00           C
ATOM   5208  C35 POPEf 108      -2.799  89.620  70.174  1.00  0.00           C
ATOM   5211  C36 POPEf 108      -2.760  90.060  71.643  1.00  0.00           C
ATOM   5214  C37 POPEf 108      -2.939  88.899  72.643  1.00  0.00           C
ATOM   5217  C38 POPEf 108      -2.729  89.399  74.073  1.00  0.00           C
ATOM   5220  C39 POPEf 108      -2.960  88.309  75.123  1.00  0.00           C
ATOM   5223 0C31 POPEf 108      -2.790  88.840  76.553  1.00  0.00           C
ATOM   5226 1C31 POPEf 108      -2.880  87.730  77.593  1.00  0.00           C
ATOM   5229 2C31 POPEf 108      -2.840  88.279  79.023  1.00  0.00           C
ATOM   5232 3C31 POPEf 108      -2.600  87.199  80.073  1.00  0.00           C
ATOM   5235 4C31 POPEf 108      -1.140  86.710  80.103  1.00  0.00           C
ATOM   5238 5C31 POPEf 108      -0.880  85.789  81.293  1.00  0.00           C
ATOM   5241 6C31 POPEf 108       0.601  85.449  81.503  1.00  0.00           C
ATOM   5245  NH3 POPEg 109      54.629 123.180 100.373  1.00  0.00           N
ATOM   5249  C12 POPEg 109      54.609 121.980 101.263  1.00  0.00           C
ATOM   5252  C11 POPEg 109      53.629 120.940 100.723  1.00  0.00           C
ATOM   5255  P   POPEg 109      53.159 119.521  98.593  1.00  0.00           P
ATOM   5256  O13 POPEg 109      53.829 118.340  99.154  1.00  0.00           O
ATOM   5257  O14 POPEg 109      51.679 119.550  98.653  1.00  0.00           O
ATOM   5258  O11 POPEg 109      53.669 119.800  97.133  1.00  0.00           O
ATOM   5259  O12 POPEg 109      53.749 120.789  99.303  1.00  0.00           O
ATOM   5260  C1  POPEg 109      53.489 121.050  96.453  1.00  0.00           C
ATOM   5263  C2  POPEg 109      52.499 120.920  95.253  1.00  0.00           C
ATOM   5265  O21 POPEg 109      52.489 122.109  94.443  1.00  0.00           O
ATOM   5266  C21 POPEg 109      53.439 122.160  93.513  1.00  0.00           C
ATOM   5267  O22 POPEg 109      54.409 121.430  93.454  1.00  0.00           O
ATOM   5268  C22 POPEg 109      53.179 123.289  92.513  1.00  0.00           C
ATOM   5271  C3  POPEg 109      51.059 120.649  95.763  1.00  0.00           C
ATOM   5274  O31 POPEg 109      50.099 120.649  94.703  1.00  0.00           O
ATOM   5275  C31 POPEg 109      50.029 119.539  93.983  1.00  0.00           C
ATOM   5276  O32 POPEg 109      50.699 118.530  94.154  1.00  0.00           O
ATOM   5277  C32 POPEg 109      48.979 119.749  92.893  1.00  0.00           C
ATOM   5280  C23 POPEg 109      52.889 122.719  91.104  1.00  0.00           C
ATOM   5283  C24 POPEg 109      52.599 123.820  90.073  1.00  0.00           C
ATOM   5286  C25 POPEg 109      51.889 123.271  88.833  1.00  0.00           C
ATOM   5289  C26 POPEg 109      52.769 122.469  87.854  1.00  0.00           C
ATOM   5292  C27 POPEg 109      53.539 123.370  86.873  1.00  0.00           C
ATOM   5295  C28 POPEg 109      54.509 122.599  85.954  1.00  0.00           C
ATOM   5298  C29 POPEg 109      53.820 121.609  85.043  1.00  0.00           C
ATOM   5300 0C21 POPEg 109      53.479 121.829  83.763  1.00  0.00           C
ATOM   5302 1C21 POPEg 109      53.729 123.110  83.023  1.00  0.00           C
ATOM   5305 2C21 POPEg 109      53.369 123.029  81.534  1.00  0.00           C
ATOM   5308 3C21 POPEg 109      53.669 124.369  80.833  1.00  0.00           C
ATOM   5311 4C21 POPEg 109      53.139 124.439  79.393  1.00  0.00           C
ATOM   5314 5C21 POPEg 109      53.479 125.779  78.723  1.00  0.00           C
ATOM   5317 6C21 POPEg 109      52.839 126.959  79.453  1.00  0.00           C
ATOM   5320 7C21 POPEg 109      52.969 128.290  78.703  1.00  0.00           C
ATOM   5323 8C21 POPEg 109      52.349 129.440  79.483  1.00  0.00           C
ATOM   5327  C33 POPEg 109      48.869 118.579  91.903  1.00  0.00           C
ATOM   5330  C34 POPEg 109      47.849 118.859  90.793  1.00  0.00           C
ATOM   5333  C35 POPEg 109      48.079 117.969  89.564  1.00  0.00           C
ATOM   5336  C36 POPEg 109      47.179 118.340  88.363  1.00  0.00           C
ATOM   5339  C37 POPEg 109      47.499 117.479  87.133  1.00  0.00           C
ATOM   5342  C38 POPEg 109      46.599 117.749  85.913  1.00  0.00           C
ATOM   5345  C39 POPEg 109      47.009 116.919  84.693  1.00  0.00           C
ATOM   5348 0C31 POPEg 109      47.869 117.689  83.683  1.00  0.00           C
ATOM   5351 1C31 POPEg 109      47.039 118.399  82.603  1.00  0.00           C
ATOM   5354 2C31 POPEg 109      47.859 119.319  81.684  1.00  0.00           C
ATOM   5357 3C31 POPEg 109      48.899 118.579  80.843  1.00  0.00           C
ATOM   5360 4C31 POPEg 109      49.599 119.490  79.813  1.00  0.00           C
ATOM   5363 5C31 POPEg 109      50.599 118.709  78.943  1.00  0.00           C
ATOM   5366 6C31 POPEg 109      51.199 119.539  77.813  1.00  0.00           C
ATOM   5370  NH3 POPEh 110      39.329  15.359 102.074  1.00  0.00           N
ATOM   5374  C12 POPEh 110      38.159  16.179 101.604  1.00  0.00           C
ATOM   5377  C11 POPEh 110      36.879  15.339 101.623  1.00  0.00           C
ATOM   5380  P   POPEh 110      35.149  17.049 102.624  1.00  0.00           P
ATOM   5381  O13 POPEh 110      33.739  16.669 102.793  1.00  0.00           O
ATOM   5382  O14 POPEh 110      36.019  16.919 103.813  1.00  0.00           O
ATOM   5383  O11 POPEh 110      35.229  18.499 102.013  1.00  0.00           O
ATOM   5384  O12 POPEh 110      35.719  16.159 101.433  1.00  0.00           O
ATOM   5385  C1  POPEh 110      34.379  18.819 100.893  1.00  0.00           C
ATOM   5388  C2  POPEh 110      35.179  19.409  99.703  1.00  0.00           C
ATOM   5390  O21 POPEh 110      36.039  18.399  99.154  1.00  0.00           O
ATOM   5391  C21 POPEh 110      36.199  18.499  97.833  1.00  0.00           C
ATOM   5392  O22 POPEh 110      35.499  19.169  97.083  1.00  0.00           O
ATOM   5393  C22 POPEh 110      37.429  17.669  97.434  1.00  0.00           C
ATOM   5396  C3  POPEh 110      36.019  20.639 100.153  1.00  0.00           C
ATOM   5399  O31 POPEh 110      37.019  20.989  99.183  1.00  0.00           O
ATOM   5400  C31 POPEh 110      37.399  22.259  99.223  1.00  0.00           C
ATOM   5401  O32 POPEh 110      36.849  23.139  99.864  1.00  0.00           O
ATOM   5402  C32 POPEh 110      38.619  22.469  98.333  1.00  0.00           C
ATOM   5405  C23 POPEh 110      37.869  17.799  95.953  1.00  0.00           C
ATOM   5408  C24 POPEh 110      39.359  17.449  95.773  1.00  0.00           C
ATOM   5411  C25 POPEh 110      40.009  18.059  94.523  1.00  0.00           C
ATOM   5414  C26 POPEh 110      39.619  17.399  93.193  1.00  0.00           C
ATOM   5417  C27 POPEh 110      40.349  18.049  92.003  1.00  0.00           C
ATOM   5420  C28 POPEh 110      40.039  17.409  90.633  1.00  0.00           C
ATOM   5423  C29 POPEh 110      38.639  17.719  90.163  1.00  0.00           C
ATOM   5425 0C21 POPEh 110      38.289  18.789  89.403  1.00  0.00           C
ATOM   5427 1C21 POPEh 110      39.239  19.859  88.913  1.00  0.00           C
ATOM   5430 2C21 POPEh 110      38.529  21.139  88.413  1.00  0.00           C
ATOM   5433 3C21 POPEh 110      37.629  20.919  87.193  1.00  0.00           C
ATOM   5436 4C21 POPEh 110      37.089  22.229  86.593  1.00  0.00           C
ATOM   5439 5C21 POPEh 110      36.149  21.979  85.404  1.00  0.00           C
ATOM   5442 6C21 POPEh 110      35.619  23.259  84.753  1.00  0.00           C
ATOM   5445 7C21 POPEh 110      34.999  23.019  83.363  1.00  0.00           C
ATOM   5448 8C21 POPEh 110      35.359  24.059  82.293  1.00  0.00           C
ATOM   5452  C33 POPEh 110      38.269  22.799  96.863  1.00  0.00           C
ATOM   5455  C34 POPEh 110      38.049  21.529  96.033  1.00  0.00           C
ATOM   5458  C35 POPEh 110      37.399  21.759  94.663  1.00  0.00           C
ATOM   5461  C36 POPEh 110      38.329  22.359  93.594  1.00  0.00           C
ATOM   5464  C37 POPEh 110      38.389  23.899  93.594  1.00  0.00           C
ATOM   5467  C38 POPEh 110      38.899  24.429  92.243  1.00  0.00           C
ATOM   5470  C39 POPEh 110      38.759  25.949  92.064  1.00  0.00           C
ATOM   5473 0C31 POPEh 110      38.899  26.349  90.583  1.00  0.00           C
ATOM   5476 1C31 POPEh 110      38.479  27.789  90.253  1.00  0.00           C
ATOM   5479 2C31 POPEh 110      38.279  28.069  88.753  1.00  0.00           C
ATOM   5482 3C31 POPEh 110      37.149  27.279  88.053  1.00  0.00           C
ATOM   5485 4C31 POPEh 110      37.029  27.629  86.563  1.00  0.00           C
ATOM   5488 5C31 POPEh 110      35.779  27.039  85.903  1.00  0.00           C
ATOM   5491 6C31 POPEh 110      35.599  27.459  84.443  1.00  0.00           C
ATOM   5495  NH3 POPEi 111       5.389  67.609  60.953  1.00  0.00           N
ATOM   5499  C12 POPEi 111       6.879  67.739  60.713  1.00  0.00           C
ATOM   5502  C11 POPEi 111       7.419  69.120  61.083  1.00  0.00           C
ATOM   5505  P   POPEi 111       5.719  71.100  60.633  1.00  0.00           P
ATOM   5506  O13 POPEi 111       6.139  72.469  60.323  1.00  0.00           O
ATOM   5507  O14 POPEi 111       4.439  70.569  60.093  1.00  0.00           O
ATOM   5508  O11 POPEi 111       5.649  70.880  62.183  1.00  0.00           O
ATOM   5509  O12 POPEi 111       6.859  70.099  60.203  1.00  0.00           O
ATOM   5510  C1  POPEi 111       5.319  71.910  63.093  1.00  0.00           C
ATOM   5513  C2  POPEi 111       4.329  71.380  64.153  1.00  0.00           C
ATOM   5515  O21 POPEi 111       4.779  71.660  65.483  1.00  0.00           O
ATOM   5516  C21 POPEi 111       4.919  72.910  65.833  1.00  0.00           C
ATOM   5517  O22 POPEi 111       4.799  73.899  65.123  1.00  0.00           O
ATOM   5518  C22 POPEi 111       5.179  72.919  67.333  1.00  0.00           C
ATOM   5521  C3  POPEi 111       4.179  69.840  64.043  1.00  0.00           C
ATOM   5524  O31 POPEi 111       3.459  69.259  65.143  1.00  0.00           O
ATOM   5525  C31 POPEi 111       4.039  68.930  66.323  1.00  0.00           C
ATOM   5526  O32 POPEi 111       3.379  68.499  67.253  1.00  0.00           O
ATOM   5527  C32 POPEi 111       5.569  68.969  66.403  1.00  0.00           C
ATOM   5530  C23 POPEi 111       3.989  72.389  68.173  1.00  0.00           C
ATOM   5533  C24 POPEi 111       4.429  72.119  69.623  1.00  0.00           C
ATOM   5536  C25 POPEi 111       3.379  71.380  70.473  1.00  0.00           C
ATOM   5539  C26 POPEi 111       3.889  71.149  71.903  1.00  0.00           C
ATOM   5542  C27 POPEi 111       2.889  70.450  72.843  1.00  0.00           C
ATOM   5545  C28 POPEi 111       3.319  70.399  74.323  1.00  0.00           C
ATOM   5548  C29 POPEi 111       3.709  71.749  74.894  1.00  0.00           C
ATOM   5550 0C21 POPEi 111       3.139  72.410  75.913  1.00  0.00           C
ATOM   5552 1C21 POPEi 111       1.959  71.969  76.743  1.00  0.00           C
ATOM   5555 2C21 POPEi 111       2.379  71.190  78.003  1.00  0.00           C
ATOM   5558 3C21 POPEi 111       3.359  71.960  78.924  1.00  0.00           C
ATOM   5561 4C21 POPEi 111       3.649  71.219  80.243  1.00  0.00           C
ATOM   5564 5C21 POPEi 111       2.509  71.319  81.273  1.00  0.00           C
ATOM   5567 6C21 POPEi 111       2.439  72.700  81.943  1.00  0.00           C
ATOM   5570 7C21 POPEi 111       1.220  72.859  82.864  1.00  0.00           C
ATOM   5573 8C21 POPEi 111       1.170  74.241  83.513  1.00  0.00           C
ATOM   5577  C33 POPEi 111       6.099  67.950  67.443  1.00  0.00           C
ATOM   5580  C34 POPEi 111       7.539  68.219  67.883  1.00  0.00           C
ATOM   5583  C35 POPEi 111       7.639  69.270  69.003  1.00  0.00           C
ATOM   5586  C36 POPEi 111       7.169  68.749  70.373  1.00  0.00           C
ATOM   5589  C37 POPEi 111       7.589  69.670  71.523  1.00  0.00           C
ATOM   5592  C38 POPEi 111       7.289  69.060  72.893  1.00  0.00           C
ATOM   5595  C39 POPEi 111       8.079  69.729  74.034  1.00  0.00           C
ATOM   5598 0C31 POPEi 111       7.559  71.119  74.423  1.00  0.00           C
ATOM   5601 1C31 POPEi 111       8.309  71.690  75.633  1.00  0.00           C
ATOM   5604 2C31 POPEi 111       7.639  72.950  76.183  1.00  0.00           C
ATOM   5607 3C31 POPEi 111       8.219  73.439  77.523  1.00  0.00           C
ATOM   5610 4C31 POPEi 111       9.699  73.859  77.443  1.00  0.00           C
ATOM   5613 5C31 POPEi 111      10.179  74.509  78.743  1.00  0.00           C
ATOM   5616 6C31 POPEi 111      11.639  74.969  78.693  1.00  0.00           C
ATOM   5620  NH3 POPEj 112      68.799  80.849  63.803  1.00  0.00           N
ATOM   5624  C12 POPEj 112      69.669  79.771  63.223  1.00  0.00           C
ATOM   5627  C11 POPEj 112      70.659  79.169  64.233  1.00  0.00           C
ATOM   5630  P   POPEj 112      72.320  77.199  64.513  1.00  0.00           P
ATOM   5631  O13 POPEj 112      71.599  76.480  65.583  1.00  0.00           O
ATOM   5632  O14 POPEj 112      73.149  76.359  63.623  1.00  0.00           O
ATOM   5633  O11 POPEj 112      73.209  78.319  65.174  1.00  0.00           O
ATOM   5634  O12 POPEj 112      71.279  78.039  63.633  1.00  0.00           O
ATOM   5635  C1  POPEj 112      74.569  78.160  65.573  1.00  0.00           C
ATOM   5638  C2  POPEj 112      74.680  77.820  67.083  1.00  0.00           C
ATOM   5640  O21 POPEj 112      75.419  78.870  67.763  1.00  0.00           O
ATOM   5641  C21 POPEj 112      75.019  79.079  69.013  1.00  0.00           C
ATOM   5642  O22 POPEj 112      74.049  78.550  69.533  1.00  0.00           O
ATOM   5643  C22 POPEj 112      75.979  79.999  69.753  1.00  0.00           C
ATOM   5646  C3  POPEj 112      75.399  76.450  67.313  1.00  0.00           C
ATOM   5649  O31 POPEj 112      75.809  76.230  68.683  1.00  0.00           O
ATOM   5650  C31 POPEj 112      74.989  75.569  69.493  1.00  0.00           C
ATOM   5651  O32 POPEj 112      73.999  74.940  69.123  1.00  0.00           O
ATOM   5652  C32 POPEj 112      75.539  75.740  70.913  1.00  0.00           C
ATOM   5655  C23 POPEj 112      75.699  80.009  71.273  1.00  0.00           C
ATOM   5658  C24 POPEj 112      76.779  80.779  72.063  1.00  0.00           C
ATOM   5661  C25 POPEj 112      76.519  80.880  73.574  1.00  0.00           C
ATOM   5664  C26 POPEj 112      76.580  79.539  74.333  1.00  0.00           C
ATOM   5667  C27 POPEj 112      76.569  79.759  75.853  1.00  0.00           C
ATOM   5670  C28 POPEj 112      76.899  78.499  76.674  1.00  0.00           C
ATOM   5673  C29 POPEj 112      76.860  78.829  78.143  1.00  0.00           C
ATOM   5675 0C21 POPEj 112      76.259  78.149  79.133  1.00  0.00           C
ATOM   5677 1C21 POPEj 112      75.539  76.819  79.063  1.00  0.00           C
ATOM   5680 2C21 POPEj 112      76.189  75.789  80.003  1.00  0.00           C
ATOM   5683 3C21 POPEj 112      76.189  76.209  81.483  1.00  0.00           C
ATOM   5686 4C21 POPEj 112      76.749  75.160  82.443  1.00  0.00           C
ATOM   5689 5C21 POPEj 112      76.769  75.729  83.863  1.00  0.00           C
ATOM   5692 6C21 POPEj 112      77.180  74.729  84.943  1.00  0.00           C
ATOM   5695 7C21 POPEj 112      77.149  75.389  86.323  1.00  0.00           C
ATOM   5698 8C21 POPEj 112      77.429  74.419  87.463  1.00  0.00           C
ATOM   5702  C33 POPEj 112      74.859  74.920  72.033  1.00  0.00           C
ATOM   5705  C34 POPEj 112      75.559  75.180  73.383  1.00  0.00           C
ATOM   5708  C35 POPEj 112      75.099  74.259  74.523  1.00  0.00           C
ATOM   5711  C36 POPEj 112      73.839  74.740  75.253  1.00  0.00           C
ATOM   5714  C37 POPEj 112      73.189  73.670  76.144  1.00  0.00           C
ATOM   5717  C38 POPEj 112      71.699  73.950  76.413  1.00  0.00           C
ATOM   5720  C39 POPEj 112      71.409  75.079  77.403  1.00  0.00           C
ATOM   5723 0C31 POPEj 112      71.519  74.639  78.873  1.00  0.00           C
ATOM   5726 1C31 POPEj 112      71.049  75.729  79.833  1.00  0.00           C
ATOM   5729 2C31 POPEj 112      70.909  75.270  81.293  1.00  0.00           C
ATOM   5732 3C31 POPEj 112      72.129  74.521  81.824  1.00  0.00           C
ATOM   5735 4C31 POPEj 112      72.149  74.429  83.354  1.00  0.00           C
ATOM   5738 5C31 POPEj 112      73.299  73.569  83.874  1.00  0.00           C
ATOM   5741 6C31 POPEj 112      73.409  73.550  85.404  1.00  0.00           C
ATOM   5745  NH3 POPEk 113      42.279 121.219 100.924  1.00  0.00           N
ATOM   5749  C12 POPEk 113      42.289 120.009 100.053  1.00  0.00           C
ATOM   5752  C11 POPEk 113      43.649 119.310 100.133  1.00  0.00           C
ATOM   5755  P   POPEk 113      43.269 117.070  98.913  1.00  0.00           P
ATOM   5756  O13 POPEk 113      43.859 116.359 100.063  1.00  0.00           O
ATOM   5757  O14 POPEk 113      41.799 117.099  98.803  1.00  0.00           O
ATOM   5758  O11 POPEk 113      43.909 116.480  97.613  1.00  0.00           O
ATOM   5759  O12 POPEk 113      43.839 118.539  98.953  1.00  0.00           O
ATOM   5760  C1  POPEk 113      43.659 117.000  96.313  1.00  0.00           C
ATOM   5763  C2  POPEk 113      44.439 116.119  95.303  1.00  0.00           C
ATOM   5765  O21 POPEk 113      44.099 116.430  93.943  1.00  0.00           O
ATOM   5766  C21 POPEk 113      42.939 115.990  93.473  1.00  0.00           C
ATOM   5767  O22 POPEk 113      42.059 115.441  94.104  1.00  0.00           O
ATOM   5768  C22 POPEk 113      42.829 116.349  91.993  1.00  0.00           C
ATOM   5771  C3  POPEk 113      44.299 114.620  95.703  1.00  0.00           C
ATOM   5774  O31 POPEk 113      44.619 113.670  94.674  1.00  0.00           O
ATOM   5775  C31 POPEk 113      45.889 113.289  94.633  1.00  0.00           C
ATOM   5776  O32 POPEk 113      46.819 113.889  95.153  1.00  0.00           O
ATOM   5777  C32 POPEk 113      45.959 111.919  93.973  1.00  0.00           C
ATOM   5780  C23 POPEk 113      42.869 115.109  91.073  1.00  0.00           C
ATOM   5783  C24 POPEk 113      43.749 115.329  89.833  1.00  0.00           C
ATOM   5786  C25 POPEk 113      43.379 116.559  88.983  1.00  0.00           C
ATOM   5789  C26 POPEk 113      42.039 116.450  88.263  1.00  0.00           C
ATOM   5792  C27 POPEk 113      42.119 115.639  86.964  1.00  0.00           C
ATOM   5795  C28 POPEk 113      40.759 115.631  86.234  1.00  0.00           C
ATOM   5798  C29 POPEk 113      40.809 115.040  84.844  1.00  0.00           C
ATOM   5800 0C21 POPEk 113      40.039 114.059  84.343  1.00  0.00           C
ATOM   5802 1C21 POPEk 113      38.929 113.309  85.043  1.00  0.00           C
ATOM   5805 2C21 POPEk 113      37.589 113.309  84.283  1.00  0.00           C
ATOM   5808 3C21 POPEk 113      36.759 114.579  84.503  1.00  0.00           C
ATOM   5811 4C21 POPEk 113      35.369 114.500  83.843  1.00  0.00           C
ATOM   5814 5C21 POPEk 113      34.469 115.689  84.193  1.00  0.00           C
ATOM   5817 6C21 POPEk 113      33.059 115.569  83.583  1.00  0.00           C
ATOM   5820 7C21 POPEk 113      32.069 116.579  84.174  1.00  0.00           C
ATOM   5823 8C21 POPEk 113      30.639 116.349  83.683  1.00  0.00           C
ATOM   5827  C33 POPEk 113      47.399 111.520  93.623  1.00  0.00           C
ATOM   5830  C34 POPEk 113      47.439 110.249  92.753  1.00  0.00           C
ATOM   5833  C35 POPEk 113      48.809 110.040  92.113  1.00  0.00           C
ATOM   5836  C36 POPEk 113      48.769 109.030  90.964  1.00  0.00           C
ATOM   5839  C37 POPEk 113      50.159 108.799  90.354  1.00  0.00           C
ATOM   5842  C38 POPEk 113      50.219 107.570  89.443  1.00  0.00           C
ATOM   5845  C39 POPEk 113      49.489 107.739  88.103  1.00  0.00           C
ATOM   5848 0C31 POPEk 113      49.229 106.380  87.433  1.00  0.00           C
ATOM   5851 1C31 POPEk 113      48.459 106.499  86.113  1.00  0.00           C
ATOM   5854 2C31 POPEk 113      49.269 106.039  84.903  1.00  0.00           C
ATOM   5857 3C31 POPEk 113      49.439 104.521  84.854  1.00  0.00           C
ATOM   5860 4C31 POPEk 113      50.259 104.059  83.653  1.00  0.00           C
ATOM   5863 5C31 POPEk 113      50.369 102.540  83.553  1.00  0.00           C
ATOM   5866 6C31 POPEk 113      51.269 102.109  82.403  1.00  0.00           C
ATOM   5870  NH3 POPEl 114      12.379 107.689  61.433  1.00  0.00           N
ATOM   5874  C12 POPEl 114      13.879 107.560  61.483  1.00  0.00           C
ATOM   5877  C11 POPEl 114      14.299 107.099  62.883  1.00  0.00           C
ATOM   5880  P   POPEl 114      13.759 104.559  63.033  1.00  0.00           P
ATOM   5881  O13 POPEl 114      13.659 104.381  61.573  1.00  0.00           O
ATOM   5882  O14 POPEl 114      15.029 104.191  63.693  1.00  0.00           O
ATOM   5883  O11 POPEl 114      12.529 103.810  63.683  1.00  0.00           O
ATOM   5884  O12 POPEl 114      13.429 106.069  63.373  1.00  0.00           O
ATOM   5885  C1  POPEl 114      12.419 103.770  65.113  1.00  0.00           C
ATOM   5888  C2  POPEl 114      11.179 102.929  65.553  1.00  0.00           C
ATOM   5890  O21 POPEl 114      11.099 102.929  66.993  1.00  0.00           O
ATOM   5891  C21 POPEl 114      11.959 102.229  67.683  1.00  0.00           C
ATOM   5892  O22 POPEl 114      12.839 101.509  67.223  1.00  0.00           O
ATOM   5893  C22 POPEl 114      11.699 102.440  69.174  1.00  0.00           C
ATOM   5896  C3  POPEl 114      11.149 101.520  64.863  1.00  0.00           C
ATOM   5899  O31 POPEl 114       9.919 100.800  65.034  1.00  0.00           O
ATOM   5900  C31 POPEl 114       9.739  99.670  65.733  1.00  0.00           C
ATOM   5901  O32 POPEl 114       8.669  99.079  65.773  1.00  0.00           O
ATOM   5902  C32 POPEl 114      10.919  99.191  66.583  1.00  0.00           C
ATOM   5905  C23 POPEl 114      12.679 101.609  70.043  1.00  0.00           C
ATOM   5908  C24 POPEl 114      12.299 101.539  71.534  1.00  0.00           C
ATOM   5911  C25 POPEl 114      13.309 100.730  72.383  1.00  0.00           C
ATOM   5914  C26 POPEl 114      13.519  99.279  71.893  1.00  0.00           C
ATOM   5917  C27 POPEl 114      14.509  98.499  72.773  1.00  0.00           C
ATOM   5920  C28 POPEl 114      14.829  97.090  72.233  1.00  0.00           C
ATOM   5923  C29 POPEl 114      13.649  96.160  72.303  1.00  0.00           C
ATOM   5925 0C21 POPEl 114      13.549  94.999  72.993  1.00  0.00           C
ATOM   5927 1C21 POPEl 114      14.589  94.350  73.863  1.00  0.00           C
ATOM   5930 2C21 POPEl 114      14.099  94.120  75.303  1.00  0.00           C
ATOM   5933 3C21 POPEl 114      12.939  93.119  75.443  1.00  0.00           C
ATOM   5936 4C21 POPEl 114      12.649  92.739  76.903  1.00  0.00           C
ATOM   5939 5C21 POPEl 114      12.449  93.960  77.803  1.00  0.00           C
ATOM   5942 6C21 POPEl 114      12.049  93.609  79.243  1.00  0.00           C
ATOM   5945 7C21 POPEl 114      11.989  94.869  80.124  1.00  0.00           C
ATOM   5948 8C21 POPEl 114      11.489  94.599  81.544  1.00  0.00           C
ATOM   5952  C33 POPEl 114      10.789  97.700  67.033  1.00  0.00           C
ATOM   5955  C34 POPEl 114      11.799  97.319  68.123  1.00  0.00           C
ATOM   5958  C35 POPEl 114      11.879  95.800  68.363  1.00  0.00           C
ATOM   5961  C36 POPEl 114      10.609  95.210  68.993  1.00  0.00           C
ATOM   5964  C37 POPEl 114      10.609  93.679  69.093  1.00  0.00           C
ATOM   5967  C38 POPEl 114      11.389  93.079  70.284  1.00  0.00           C
ATOM   5970  C39 POPEl 114      12.889  92.840  70.003  1.00  0.00           C
ATOM   5973 0C31 POPEl 114      13.389  91.509  70.573  1.00  0.00           C
ATOM   5976 1C31 POPEl 114      14.789  91.130  70.083  1.00  0.00           C
ATOM   5979 2C31 POPEl 114      15.169  89.660  70.363  1.00  0.00           C
ATOM   5982 3C31 POPEl 114      15.589  89.381  71.813  1.00  0.00           C
ATOM   5985 4C31 POPEl 114      16.999  89.889  72.153  1.00  0.00           C
ATOM   5988 5C31 POPEl 114      17.369  89.609  73.613  1.00  0.00           C
ATOM   5991 6C31 POPEl 114      18.789  90.049  73.973  1.00  0.00           C
ATOM   5995  NH3 POPEm 115      78.940  13.239 103.253  1.00  0.00           N
ATOM   5999  C12 POPEm 115      77.489  13.689 103.184  1.00  0.00           C
ATOM   6002  C11 POPEm 115      76.439  12.709 103.743  1.00  0.00           C
ATOM   6005  P   POPEm 115      73.820  13.029 103.143  1.00  0.00           P
ATOM   6006  O13 POPEm 115      72.830  12.679 104.174  1.00  0.00           O
ATOM   6007  O14 POPEm 115      73.379  14.089 102.203  1.00  0.00           O
ATOM   6008  O11 POPEm 115      74.129  11.719 102.313  1.00  0.00           O
ATOM   6009  O12 POPEm 115      75.189  13.389 103.833  1.00  0.00           O
ATOM   6010  C1  POPEm 115      74.449  11.869 100.924  1.00  0.00           C
ATOM   6013  C2  POPEm 115      74.699  10.489 100.293  1.00  0.00           C
ATOM   6015  O21 POPEm 115      75.429  10.649  99.053  1.00  0.00           O
ATOM   6016  C21 POPEm 115      76.289   9.689  98.803  1.00  0.00           C
ATOM   6017  O22 POPEm 115      76.779   8.939  99.633  1.00  0.00           O
ATOM   6018  C22 POPEm 115      76.699   9.709  97.343  1.00  0.00           C
ATOM   6021  C3  POPEm 115      73.379   9.719 100.043  1.00  0.00           C
ATOM   6024  O31 POPEm 115      73.599   8.719  99.034  1.00  0.00           O
ATOM   6025  C31 POPEm 115      72.539   8.079  98.593  1.00  0.00           C
ATOM   6026  O32 POPEm 115      71.390   8.259  98.964  1.00  0.00           O
ATOM   6027  C32 POPEm 115      73.029   6.999  97.644  1.00  0.00           C
ATOM   6030  C23 POPEm 115      77.679   8.559  97.043  1.00  0.00           C
ATOM   6033  C24 POPEm 115      78.019   8.469  95.553  1.00  0.00           C
ATOM   6036  C25 POPEm 115      78.839   9.659  95.043  1.00  0.00           C
ATOM   6039  C26 POPEm 115      78.399  10.139  93.653  1.00  0.00           C
ATOM   6042  C27 POPEm 115      78.820  11.589  93.393  1.00  0.00           C
ATOM   6045  C28 POPEm 115      78.459  12.079  91.983  1.00  0.00           C
ATOM   6048  C29 POPEm 115      78.669  13.559  91.853  1.00  0.00           C
ATOM   6050 0C21 POPEm 115      79.599  14.179  91.104  1.00  0.00           C
ATOM   6052 1C21 POPEm 115      80.619  13.519  90.213  1.00  0.00           C
ATOM   6055 2C21 POPEm 115      81.120  14.509  89.133  1.00  0.00           C
ATOM   6058 3C21 POPEm 115      80.109  14.669  87.983  1.00  0.00           C
ATOM   6061 4C21 POPEm 115      79.789  16.129  87.633  1.00  0.00           C
ATOM   6064 5C21 POPEm 115      78.839  16.789  88.643  1.00  0.00           C
ATOM   6067 6C21 POPEm 115      78.199  18.079  88.113  1.00  0.00           C
ATOM   6070 7C21 POPEm 115      79.110  19.309  88.203  1.00  0.00           C
ATOM   6073 8C21 POPEm 115      78.419  20.599  87.743  1.00  0.00           C
ATOM   6077  C33 POPEm 115      72.279   6.969  96.303  1.00  0.00           C
ATOM   6080  C34 POPEm 115      72.589   5.669  95.573  1.00  0.00           C
ATOM   6083  C35 POPEm 115      71.849   5.549  94.243  1.00  0.00           C
ATOM   6086  C36 POPEm 115      72.579   6.189  93.053  1.00  0.00           C
ATOM   6089  C37 POPEm 115      71.889   5.799  91.733  1.00  0.00           C
ATOM   6092  C38 POPEm 115      72.839   5.719  90.533  1.00  0.00           C
ATOM   6095  C39 POPEm 115      72.309   4.859  89.373  1.00  0.00           C
ATOM   6098 0C31 POPEm 115      71.059   5.449  88.693  1.00  0.00           C
ATOM   6101 1C31 POPEm 115      70.409   4.519  87.663  1.00  0.00           C
ATOM   6104 2C31 POPEm 115      69.039   5.019  87.153  1.00  0.00           C
ATOM   6107 3C31 POPEm 115      69.059   6.409  86.493  1.00  0.00           C
ATOM   6110 4C31 POPEm 115      70.140   6.539  85.413  1.00  0.00           C
ATOM   6113 5C31 POPEm 115      70.059   7.859  84.623  1.00  0.00           C
ATOM   6116 6C31 POPEm 115      71.229   8.029  83.663  1.00  0.00           C
ATOM   6120  NH3 POPEn 116     113.070  23.889  64.113  1.00  0.00           N
ATOM   6124  C12 POPEn 116     113.629  22.589  63.603  1.00  0.00           C
ATOM   6127  C11 POPEn 116     114.109  21.719  64.773  1.00  0.00           C
ATOM   6130  P   POPEn 116     114.180  19.099  64.723  1.00  0.00           P
ATOM   6131  O13 POPEn 116     112.709  19.119  64.613  1.00  0.00           O
ATOM   6132  O14 POPEn 116     114.889  18.049  63.963  1.00  0.00           O
ATOM   6133  O11 POPEn 116     114.629  19.009  66.243  1.00  0.00           O
ATOM   6134  O12 POPEn 116     114.709  20.520  64.283  1.00  0.00           O
ATOM   6135  C1  POPEn 116     113.719  18.679  67.313  1.00  0.00           C
ATOM   6138  C2  POPEn 116     113.260  19.949  68.103  1.00  0.00           C
ATOM   6140  O21 POPEn 116     113.759  19.939  69.463  1.00  0.00           O
ATOM   6141  C21 POPEn 116     113.179  19.179  70.373  1.00  0.00           C
ATOM   6142  O22 POPEn 116     112.209  18.469  70.233  1.00  0.00           O
ATOM   6143  C22 POPEn 116     114.019  19.299  71.643  1.00  0.00           C
ATOM   6146  C3  POPEn 116     111.739  20.239  67.983  1.00  0.00           C
ATOM   6149  O31 POPEn 116     111.320  21.369  68.784  1.00  0.00           O
ATOM   6150  C31 POPEn 116     111.329  22.549  68.184  1.00  0.00           C
ATOM   6151  O32 POPEn 116     111.729  22.769  67.043  1.00  0.00           O
ATOM   6152  C32 POPEn 116     110.739  23.609  69.104  1.00  0.00           C
ATOM   6155  C23 POPEn 116     113.250  18.859  72.903  1.00  0.00           C
ATOM   6158  C24 POPEn 116     114.159  18.829  74.143  1.00  0.00           C
ATOM   6161  C25 POPEn 116     113.400  18.499  75.433  1.00  0.00           C
ATOM   6164  C26 POPEn 116     112.679  19.729  76.023  1.00  0.00           C
ATOM   6167  C27 POPEn 116     111.829  19.379  77.253  1.00  0.00           C
ATOM   6170  C28 POPEn 116     111.219  20.639  77.883  1.00  0.00           C
ATOM   6173  C29 POPEn 116     110.209  20.349  78.963  1.00  0.00           C
ATOM   6175 0C21 POPEn 116     110.419  20.399  80.294  1.00  0.00           C
ATOM   6177 1C21 POPEn 116     111.729  20.709  80.973  1.00  0.00           C
ATOM   6180 2C21 POPEn 116     111.989  22.219  81.083  1.00  0.00           C
ATOM   6183 3C21 POPEn 116     111.029  22.979  82.013  1.00  0.00           C
ATOM   6186 4C21 POPEn 116     111.239  24.499  81.934  1.00  0.00           C
ATOM   6189 5C21 POPEn 116     110.640  25.279  83.113  1.00  0.00           C
ATOM   6192 6C21 POPEn 116     111.419  25.049  84.413  1.00  0.00           C
ATOM   6195 7C21 POPEn 116     111.009  25.989  85.553  1.00  0.00           C
ATOM   6198 8C21 POPEn 116     111.890  25.839  86.794  1.00  0.00           C
ATOM   6202  C33 POPEn 116     111.769  24.199  70.083  1.00  0.00           C
ATOM   6205  C34 POPEn 116     112.000  23.329  71.323  1.00  0.00           C
ATOM   6208  C35 POPEn 116     112.970  23.949  72.343  1.00  0.00           C
ATOM   6211  C36 POPEn 116     112.619  25.399  72.713  1.00  0.00           C
ATOM   6214  C37 POPEn 116     113.390  25.939  73.913  1.00  0.00           C
ATOM   6217  C38 POPEn 116     113.009  27.399  74.213  1.00  0.00           C
ATOM   6220  C39 POPEn 116     113.709  27.939  75.463  1.00  0.00           C
ATOM   6223 0C31 POPEn 116     113.299  29.379  75.824  1.00  0.00           C
ATOM   6226 1C31 POPEn 116     113.660  29.689  77.283  1.00  0.00           C
ATOM   6229 2C31 POPEn 116     113.429  31.149  77.683  1.00  0.00           C
ATOM   6232 3C31 POPEn 116     113.779  31.410  79.163  1.00  0.00           C
ATOM   6235 4C31 POPEn 116     112.789  30.769  80.143  1.00  0.00           C
ATOM   6238 5C31 POPEn 116     113.269  30.829  81.593  1.00  0.00           C
ATOM   6241 6C31 POPEn 116     112.209  30.329  82.593  1.00  0.00           C
ATOM   6245  NH3 POPEo 117      91.979  62.189  63.813  1.00  0.00           N
ATOM   6249  C12 POPEo 117      92.469  61.100  62.893  1.00  0.00           C
ATOM   6252  C11 POPEo 117      93.979  60.809  63.053  1.00  0.00           C
ATOM   6255  P   POPEo 117      95.159  63.139  62.793  1.00  0.00           P
ATOM   6256  O13 POPEo 117      96.440  63.649  62.233  1.00  0.00           O
ATOM   6257  O14 POPEo 117      93.989  64.029  62.653  1.00  0.00           O
ATOM   6258  O11 POPEo 117      95.330  62.979  64.333  1.00  0.00           O
ATOM   6259  O12 POPEo 117      94.799  61.700  62.293  1.00  0.00           O
ATOM   6260  C1  POPEo 117      96.619  63.029  64.933  1.00  0.00           C
ATOM   6263  C2  POPEo 117      96.419  62.859  66.443  1.00  0.00           C
ATOM   6265  O21 POPEo 117      97.669  62.500  67.063  1.00  0.00           O
ATOM   6266  C21 POPEo 117      98.400  63.549  67.443  1.00  0.00           C
ATOM   6267  O22 POPEo 117      98.070  64.719  67.333  1.00  0.00           O
ATOM   6268  C22 POPEo 117      99.640  63.020  68.184  1.00  0.00           C
ATOM   6271  C3  POPEo 117      95.339  61.759  66.693  1.00  0.00           C
ATOM   6274  O31 POPEo 117      95.299  61.319  68.063  1.00  0.00           O
ATOM   6275  C31 POPEo 117      94.849  62.220  68.924  1.00  0.00           C
ATOM   6276  O32 POPEo 117      94.529  63.369  68.693  1.00  0.00           O
ATOM   6277  C32 POPEo 117      94.959  61.620  70.313  1.00  0.00           C
ATOM   6280  C23 POPEo 117     100.610  64.109  68.743  1.00  0.00           C
ATOM   6283  C24 POPEo 117     101.359  63.709  70.034  1.00  0.00           C
ATOM   6286  C25 POPEo 117     100.479  63.449  71.273  1.00  0.00           C
ATOM   6289  C26 POPEo 117     100.029  64.679  72.074  1.00  0.00           C
ATOM   6292  C27 POPEo 117      98.859  64.350  73.013  1.00  0.00           C
ATOM   6295  C28 POPEo 117      98.379  65.529  73.893  1.00  0.00           C
ATOM   6298  C29 POPEo 117      99.259  65.749  75.104  1.00  0.00           C
ATOM   6300 0C21 POPEo 117      98.919  65.579  76.393  1.00  0.00           C
ATOM   6302 1C21 POPEo 117      97.579  65.119  76.934  1.00  0.00           C
ATOM   6305 2C21 POPEo 117      96.759  66.230  77.604  1.00  0.00           C
ATOM   6308 3C21 POPEo 117      97.220  66.570  79.034  1.00  0.00           C
ATOM   6311 4C21 POPEo 117      96.219  67.480  79.763  1.00  0.00           C
ATOM   6314 5C21 POPEo 117      96.449  67.529  81.273  1.00  0.00           C
ATOM   6317 6C21 POPEo 117      97.709  68.289  81.693  1.00  0.00           C
ATOM   6320 7C21 POPEo 117      97.869  68.309  83.214  1.00  0.00           C
ATOM   6323 8C21 POPEo 117      99.080  69.099  83.713  1.00  0.00           C
ATOM   6327  C33 POPEo 117      93.779  62.079  71.193  1.00  0.00           C
ATOM   6330  C34 POPEo 117      93.969  61.879  72.703  1.00  0.00           C
ATOM   6333  C35 POPEo 117      95.399  61.989  73.263  1.00  0.00           C
ATOM   6336  C36 POPEo 117      95.409  61.779  74.793  1.00  0.00           C
ATOM   6339  C37 POPEo 117      96.820  61.739  75.383  1.00  0.00           C
ATOM   6342  C38 POPEo 117      96.820  61.690  76.913  1.00  0.00           C
ATOM   6345  C39 POPEo 117      96.429  60.340  77.523  1.00  0.00           C
ATOM   6348 0C31 POPEo 117      96.759  60.279  79.023  1.00  0.00           C
ATOM   6351 1C31 POPEo 117      96.589  58.880  79.633  1.00  0.00           C
ATOM   6354 2C31 POPEo 117      96.879  58.810  81.133  1.00  0.00           C
ATOM   6357 3C31 POPEo 117      98.379  58.769  81.474  1.00  0.00           C
ATOM   6360 4C31 POPEo 117      98.610  58.789  82.983  1.00  0.00           C
ATOM   6363 5C31 POPEo 117     100.089  58.659  83.363  1.00  0.00           C
ATOM   6366 6C31 POPEo 117     100.330  58.719  84.873  1.00  0.00           C
ATOM   6370  NH3 POPEp 118      70.019  88.520  61.223  1.00  0.00           N
ATOM   6374  C12 POPEp 118      68.509  88.560  61.153  1.00  0.00           C
ATOM   6377  C11 POPEp 118      67.919  89.880  60.593  1.00  0.00           C
ATOM   6380  P   POPEp 118      65.529  91.119  60.743  1.00  0.00           P
ATOM   6381  O13 POPEp 118      66.249  92.410  60.743  1.00  0.00           O
ATOM   6382  O14 POPEp 118      64.459  90.829  59.773  1.00  0.00           O
ATOM   6383  O11 POPEp 118      64.829  90.910  62.153  1.00  0.00           O
ATOM   6384  O12 POPEp 118      66.499  89.850  60.743  1.00  0.00           O
ATOM   6385  C1  POPEp 118      65.219  91.699  63.273  1.00  0.00           C
ATOM   6388  C2  POPEp 118      66.599  91.229  63.813  1.00  0.00           C
ATOM   6390  O21 POPEp 118      66.499  90.469  65.034  1.00  0.00           O
ATOM   6391  C21 POPEp 118      66.000  91.100  66.093  1.00  0.00           C
ATOM   6392  O22 POPEp 118      65.629  92.260  66.113  1.00  0.00           O
ATOM   6393  C22 POPEp 118      66.079  90.160  67.283  1.00  0.00           C
ATOM   6396  C3  POPEp 118      67.679  92.359  63.833  1.00  0.00           C
ATOM   6399  O31 POPEp 118      68.969  91.869  63.393  1.00  0.00           O
ATOM   6400  C31 POPEp 118      69.559  90.929  64.123  1.00  0.00           C
ATOM   6401  O32 POPEp 118      69.959  89.869  63.663  1.00  0.00           O
ATOM   6402  C32 POPEp 118      69.709  91.380  65.573  1.00  0.00           C
ATOM   6405  C23 POPEp 118      65.789  90.840  68.644  1.00  0.00           C
ATOM   6408  C24 POPEp 118      66.819  90.370  69.673  1.00  0.00           C
ATOM   6411  C25 POPEp 118      66.489  90.689  71.133  1.00  0.00           C
ATOM   6414  C26 POPEp 118      66.539  92.190  71.453  1.00  0.00           C
ATOM   6417  C27 POPEp 118      66.709  92.429  72.963  1.00  0.00           C
ATOM   6420  C28 POPEp 118      68.179  92.410  73.433  1.00  0.00           C
ATOM   6423  C29 POPEp 118      68.919  93.660  73.013  1.00  0.00           C
ATOM   6425 0C21 POPEp 118      69.259  94.699  73.793  1.00  0.00           C
ATOM   6427 1C21 POPEp 118      69.009  94.850  75.273  1.00  0.00           C
ATOM   6430 2C21 POPEp 118      68.149  96.089  75.583  1.00  0.00           C
ATOM   6433 3C21 POPEp 118      67.779  96.150  77.074  1.00  0.00           C
ATOM   6436 4C21 POPEp 118      66.749  97.249  77.373  1.00  0.00           C
ATOM   6439 5C21 POPEp 118      66.079  97.090  78.743  1.00  0.00           C
ATOM   6442 6C21 POPEp 118      65.309  95.771  78.873  1.00  0.00           C
ATOM   6445 7C21 POPEp 118      64.220  95.829  79.943  1.00  0.00           C
ATOM   6448 8C21 POPEp 118      63.469  94.509  80.143  1.00  0.00           C
ATOM   6452  C33 POPEp 118      70.639  90.460  66.383  1.00  0.00           C
ATOM   6455  C34 POPEp 118      70.739  90.899  67.843  1.00  0.00           C
ATOM   6458  C35 POPEp 118      71.749  90.060  68.613  1.00  0.00           C
ATOM   6461  C36 POPEp 118      71.709  90.280  70.133  1.00  0.00           C
ATOM   6464  C37 POPEp 118      72.919  89.640  70.813  1.00  0.00           C
ATOM   6467  C38 POPEp 118      73.049  89.999  72.303  1.00  0.00           C
ATOM   6470  C39 POPEp 118      73.849  88.969  73.093  1.00  0.00           C
ATOM   6473 0C31 POPEp 118      74.049  89.369  74.563  1.00  0.00           C
ATOM   6476 1C31 POPEp 118      74.659  88.240  75.393  1.00  0.00           C
ATOM   6479 2C31 POPEp 118      74.759  88.609  76.873  1.00  0.00           C
ATOM   6482 3C31 POPEp 118      75.419  87.520  77.723  1.00  0.00           C
ATOM   6485 4C31 POPEp 118      75.369  87.840  79.213  1.00  0.00           C
ATOM   6488 5C31 POPEp 118      76.009  86.740  80.063  1.00  0.00           C
ATOM   6491 6C31 POPEp 118      75.899  87.009  81.563  1.00  0.00           C
ATOM   6495  NH3 POPEq 119      39.309  66.700  56.113  1.00  0.00           N
ATOM   6499  C12 POPEq 119      38.989  65.499  56.963  1.00  0.00           C
ATOM   6502  C11 POPEq 119      38.199  64.469  56.163  1.00  0.00           C
ATOM   6505  P   POPEq 119      35.859  64.410  54.953  1.00  0.00           P
ATOM   6506  O13 POPEq 119      35.449  65.491  54.034  1.00  0.00           O
ATOM   6507  O14 POPEq 119      36.329  63.099  54.413  1.00  0.00           O
ATOM   6508  O11 POPEq 119      34.649  64.149  55.923  1.00  0.00           O
ATOM   6509  O12 POPEq 119      36.919  65.020  55.943  1.00  0.00           O
ATOM   6510  C1  POPEq 119      34.669  63.389  57.133  1.00  0.00           C
ATOM   6513  C2  POPEq 119      35.039  64.239  58.383  1.00  0.00           C
ATOM   6515  O21 POPEq 119      36.419  64.160  58.813  1.00  0.00           O
ATOM   6516  C21 POPEq 119      36.919  62.999  59.223  1.00  0.00           C
ATOM   6517  O22 POPEq 119      36.429  61.899  59.053  1.00  0.00           O
ATOM   6518  C22 POPEq 119      38.289  63.249  59.863  1.00  0.00           C
ATOM   6521  C3  POPEq 119      34.069  63.980  59.573  1.00  0.00           C
ATOM   6524  O31 POPEq 119      34.319  64.950  60.613  1.00  0.00           O
ATOM   6525  C31 POPEq 119      34.619  64.460  61.813  1.00  0.00           C
ATOM   6526  O32 POPEq 119      34.669  63.279  62.113  1.00  0.00           O
ATOM   6527  C32 POPEq 119      34.959  65.631  62.723  1.00  0.00           C
ATOM   6530  C23 POPEq 119      38.209  64.009  61.213  1.00  0.00           C
ATOM   6533  C24 POPEq 119      39.569  64.569  61.674  1.00  0.00           C
ATOM   6536  C25 POPEq 119      39.529  65.219  63.073  1.00  0.00           C
ATOM   6539  C26 POPEq 119      39.219  64.210  64.183  1.00  0.00           C
ATOM   6542  C27 POPEq 119      39.419  64.749  65.603  1.00  0.00           C
ATOM   6545  C28 POPEq 119      38.799  63.799  66.653  1.00  0.00           C
ATOM   6548  C29 POPEq 119      39.149  64.200  68.063  1.00  0.00           C
ATOM   6550 0C21 POPEq 119      38.729  63.610  69.193  1.00  0.00           C
ATOM   6552 1C21 POPEq 119      37.799  62.430  69.333  1.00  0.00           C
ATOM   6555 2C21 POPEq 119      36.509  62.880  70.053  1.00  0.00           C
ATOM   6558 3C21 POPEq 119      35.699  61.749  70.703  1.00  0.00           C
ATOM   6561 4C21 POPEq 119      34.429  62.339  71.333  1.00  0.00           C
ATOM   6564 5C21 POPEq 119      33.449  61.310  71.913  1.00  0.00           C
ATOM   6567 6C21 POPEq 119      32.479  61.969  72.913  1.00  0.00           C
ATOM   6570 7C21 POPEq 119      31.369  61.049  73.413  1.00  0.00           C
ATOM   6573 8C21 POPEq 119      30.419  61.749  74.393  1.00  0.00           C
ATOM   6577  C33 POPEq 119      34.809  65.320  64.223  1.00  0.00           C
ATOM   6580  C34 POPEq 119      35.589  66.319  65.083  1.00  0.00           C
ATOM   6583  C35 POPEq 119      35.359  66.090  66.583  1.00  0.00           C
ATOM   6586  C36 POPEq 119      36.329  66.899  67.464  1.00  0.00           C
ATOM   6589  C37 POPEq 119      36.059  66.719  68.963  1.00  0.00           C
ATOM   6592  C38 POPEq 119      37.099  67.450  69.813  1.00  0.00           C
ATOM   6595  C39 POPEq 119      36.809  67.450  71.323  1.00  0.00           C
ATOM   6598 0C31 POPEq 119      36.779  66.069  71.973  1.00  0.00           C
ATOM   6601 1C31 POPEq 119      36.769  66.179  73.493  1.00  0.00           C
ATOM   6604 2C31 POPEq 119      36.759  64.829  74.233  1.00  0.00           C
ATOM   6607 3C31 POPEq 119      36.859  65.039  75.753  1.00  0.00           C
ATOM   6610 4C31 POPEq 119      36.919  63.740  76.553  1.00  0.00           C
ATOM   6613 5C31 POPEq 119      37.149  64.009  78.053  1.00  0.00           C
ATOM   6616 6C31 POPEq 119      37.269  62.730  78.893  1.00  0.00           C
ATOM   6620  NH3 POPEr 120      33.739 103.499  59.073  1.00  0.00           N
ATOM   6624  C12 POPEr 120      34.949 104.249  59.583  1.00  0.00           C
ATOM   6627  C11 POPEr 120      35.779 104.839  58.443  1.00  0.00           C
ATOM   6630  P   POPEr 120      37.709 106.520  58.183  1.00  0.00           P
ATOM   6631  O13 POPEr 120      38.739 105.789  57.433  1.00  0.00           O
ATOM   6632  O14 POPEr 120      36.779 107.359  57.403  1.00  0.00           O
ATOM   6633  O11 POPEr 120      38.359 107.479  59.233  1.00  0.00           O
ATOM   6634  O12 POPEr 120      36.859 105.519  59.063  1.00  0.00           O
ATOM   6635  C1  POPEr 120      38.739 107.090  60.553  1.00  0.00           C
ATOM   6638  C2  POPEr 120      37.929 107.910  61.583  1.00  0.00           C
ATOM   6640  O21 POPEr 120      38.149 107.350  62.883  1.00  0.00           O
ATOM   6641  C21 POPEr 120      37.569 106.240  63.263  1.00  0.00           C
ATOM   6642  O22 POPEr 120      36.699 105.610  62.683  1.00  0.00           O
ATOM   6643  C22 POPEr 120      38.169 105.820  64.613  1.00  0.00           C
ATOM   6646  C3  POPEr 120      36.439 108.090  61.163  1.00  0.00           C
ATOM   6649  O31 POPEr 120      35.649 108.650  62.233  1.00  0.00           O
ATOM   6650  C31 POPEr 120      34.359 108.829  61.933  1.00  0.00           C
ATOM   6651  O32 POPEr 120      33.869 108.700  60.833  1.00  0.00           O
ATOM   6652  C32 POPEr 120      33.579 109.120  63.223  1.00  0.00           C
ATOM   6655  C23 POPEr 120      37.129 105.859  65.753  1.00  0.00           C
ATOM   6658  C24 POPEr 120      37.759 105.509  67.113  1.00  0.00           C
ATOM   6661  C25 POPEr 120      38.299 104.070  67.193  1.00  0.00           C
ATOM   6664  C26 POPEr 120      37.829 103.320  68.443  1.00  0.00           C
ATOM   6667  C27 POPEr 120      38.799 102.190  68.813  1.00  0.00           C
ATOM   6670  C28 POPEr 120      38.349 101.349  70.023  1.00  0.00           C
ATOM   6673  C29 POPEr 120      37.649 100.090  69.613  1.00  0.00           C
ATOM   6675 0C21 POPEr 120      37.779  98.869  70.163  1.00  0.00           C
ATOM   6677 1C21 POPEr 120      38.579  98.510  71.393  1.00  0.00           C
ATOM   6680 2C21 POPEr 120      37.669  97.979  72.513  1.00  0.00           C
ATOM   6683 3C21 POPEr 120      37.059  96.609  72.193  1.00  0.00           C
ATOM   6686 4C21 POPEr 120      36.039  96.109  73.233  1.00  0.00           C
ATOM   6689 5C21 POPEr 120      34.779  96.990  73.303  1.00  0.00           C
ATOM   6692 6C21 POPEr 120      33.669  96.359  74.163  1.00  0.00           C
ATOM   6695 7C21 POPEr 120      32.459  97.280  74.333  1.00  0.00           C
ATOM   6698 8C21 POPEr 120      31.419  96.729  75.313  1.00  0.00           C
ATOM   6702  C33 POPEr 120      34.459 108.989  64.493  1.00  0.00           C
ATOM   6705  C34 POPEr 120      33.719 109.229  65.813  1.00  0.00           C
ATOM   6708  C35 POPEr 120      34.719 109.521  66.934  1.00  0.00           C
ATOM   6711  C36 POPEr 120      34.059 109.670  68.313  1.00  0.00           C
ATOM   6714  C37 POPEr 120      35.059 110.079  69.403  1.00  0.00           C
ATOM   6717  C38 POPEr 120      34.419 110.049  70.783  1.00  0.00           C
ATOM   6720  C39 POPEr 120      35.319 110.579  71.903  1.00  0.00           C
ATOM   6723 0C31 POPEr 120      34.599 110.499  73.253  1.00  0.00           C
ATOM   6726 1C31 POPEr 120      35.379 111.060  74.443  1.00  0.00           C
ATOM   6729 2C31 POPEr 120      34.509 110.969  75.703  1.00  0.00           C
ATOM   6732 3C31 POPEr 120      35.169 111.539  76.963  1.00  0.00           C
ATOM   6735 4C31 POPEr 120      34.169 111.600  78.123  1.00  0.00           C
ATOM   6738 5C31 POPEr 120      34.839 111.950  79.443  1.00  0.00           C
ATOM   6741 6C31 POPEr 120      33.859 112.050  80.613  1.00  0.00           C
ATOM   6745  NH3 POPEs 121      91.399  98.499 104.183  1.00  0.00           N
ATOM   6749  C12 POPEs 121      92.039  99.789 103.773  1.00  0.00           C
ATOM   6752  C11 POPEs 121      91.609 100.910 104.733  1.00  0.00           C
ATOM   6755  P   POPEs 121      89.279 102.179 104.794  1.00  0.00           P
ATOM   6756  O13 POPEs 121      88.209 102.160 105.824  1.00  0.00           O
ATOM   6757  O14 POPEs 121      90.099 103.399 104.703  1.00  0.00           O
ATOM   6758  O11 POPEs 121      88.669 101.950 103.354  1.00  0.00           O
ATOM   6759  O12 POPEs 121      90.190 100.910 104.903  1.00  0.00           O
ATOM   6760  C1  POPEs 121      89.489 102.149 102.183  1.00  0.00           C
ATOM   6763  C2  POPEs 121      89.159 101.100 101.093  1.00  0.00           C
ATOM   6765  O21 POPEs 121      90.349 100.540 100.503  1.00  0.00           O
ATOM   6766  C21 POPEs 121      91.049 101.270  99.653  1.00  0.00           C
ATOM   6767  O22 POPEs 121      90.959 102.479  99.473  1.00  0.00           O
ATOM   6768  C22 POPEs 121      91.959 100.329  98.863  1.00  0.00           C
ATOM   6771  C3  POPEs 121      88.110 101.639 100.063  1.00  0.00           C
ATOM   6774  O31 POPEs 121      87.709 100.619  99.123  1.00  0.00           O
ATOM   6775  C31 POPEs 121      86.419 100.590  98.813  1.00  0.00           C
ATOM   6776  O32 POPEs 121      85.589 101.450  99.083  1.00  0.00           O
ATOM   6777  C32 POPEs 121      86.069  99.259  98.123  1.00  0.00           C
ATOM   6780  C23 POPEs 121      92.419 100.890  97.493  1.00  0.00           C
ATOM   6783  C24 POPEs 121      92.839  99.749  96.553  1.00  0.00           C
ATOM   6786  C25 POPEs 121      93.459 100.219  95.233  1.00  0.00           C
ATOM   6789  C26 POPEs 121      93.660  99.051  94.263  1.00  0.00           C
ATOM   6792  C27 POPEs 121      94.679  99.329  93.153  1.00  0.00           C
ATOM   6795  C28 POPEs 121      94.099  99.259  91.723  1.00  0.00           C
ATOM   6798  C29 POPEs 121      95.229  99.329  90.714  1.00  0.00           C
ATOM   6800 0C21 POPEs 121      95.570  98.390  89.803  1.00  0.00           C
ATOM   6802 1C21 POPEs 121      94.839  97.099  89.543  1.00  0.00           C
ATOM   6805 2C21 POPEs 121      95.489  95.870  90.224  1.00  0.00           C
ATOM   6808 3C21 POPEs 121      96.759  95.379  89.513  1.00  0.00           C
ATOM   6811 4C21 POPEs 121      97.150  93.939  89.913  1.00  0.00           C
ATOM   6814 5C21 POPEs 121      97.809  93.829  91.293  1.00  0.00           C
ATOM   6817 6C21 POPEs 121      97.749  92.400  91.853  1.00  0.00           C
ATOM   6820 7C21 POPEs 121      98.509  92.229  93.173  1.00  0.00           C
ATOM   6823 8C21 POPEs 121      98.390  90.809  93.743  1.00  0.00           C
ATOM   6827  C33 POPEs 121      87.099  98.110  98.313  1.00  0.00           C
ATOM   6830  C34 POPEs 121      88.039  97.910  97.113  1.00  0.00           C
ATOM   6833  C35 POPEs 121      87.339  97.199  95.943  1.00  0.00           C
ATOM   6836  C36 POPEs 121      88.099  97.270  94.604  1.00  0.00           C
ATOM   6839  C37 POPEs 121      87.269  96.639  93.473  1.00  0.00           C
ATOM   6842  C38 POPEs 121      87.759  97.000  92.064  1.00  0.00           C
ATOM   6845  C39 POPEs 121      86.779  96.530  90.973  1.00  0.00           C
ATOM   6848 0C31 POPEs 121      87.239  96.869  89.553  1.00  0.00           C
ATOM   6851 1C31 POPEs 121      86.119  96.749  88.503  1.00  0.00           C
ATOM   6854 2C31 POPEs 121      86.649  96.899  87.074  1.00  0.00           C
ATOM   6857 3C31 POPEs 121      87.080  95.569  86.433  1.00  0.00           C
ATOM   6860 4C31 POPEs 121      87.749  95.750  85.063  1.00  0.00           C
ATOM   6863 5C31 POPEs 121      87.919  94.419  84.303  1.00  0.00           C
ATOM   6866 6C31 POPEs 121      88.689  94.559  82.993  1.00  0.00           C
ATOM   6870  NH3 POPEt 122      83.159   8.639  61.313  1.00  0.00           N
ATOM   6874  C12 POPEt 122      82.959   8.699  59.823  1.00  0.00           C
ATOM   6877  C11 POPEt 122      83.110   7.289  59.223  1.00  0.00           C
ATOM   6880  P   POPEt 122      81.969   4.939  59.513  1.00  0.00           P
ATOM   6881  O13 POPEt 122      80.769   5.189  58.683  1.00  0.00           O
ATOM   6882  O14 POPEt 122      83.079   4.149  58.933  1.00  0.00           O
ATOM   6883  O11 POPEt 122      81.499   4.269  60.863  1.00  0.00           O
ATOM   6884  O12 POPEt 122      82.469   6.329  60.073  1.00  0.00           O
ATOM   6885  C1  POPEt 122      80.339   3.419  60.853  1.00  0.00           C
ATOM   6888  C2  POPEt 122      80.449   2.339  61.963  1.00  0.00           C
ATOM   6890  O21 POPEt 122      80.249   2.899  63.283  1.00  0.00           O
ATOM   6891  C21 POPEt 122      78.989   2.979  63.673  1.00  0.00           C
ATOM   6892  O22 POPEt 122      78.009   2.839  62.973  1.00  0.00           O
ATOM   6893  C22 POPEt 122      78.959   3.119  65.203  1.00  0.00           C
ATOM   6896  C3  POPEt 122      81.829   1.639  61.913  1.00  0.00           C
ATOM   6899  O31 POPEt 122      81.779   0.380  62.603  1.00  0.00           O
ATOM   6900  C31 POPEt 122      81.720   0.420  63.953  1.00  0.00           C
ATOM   6901  O32 POPEt 122      80.929  -0.240  64.603  1.00  0.00           O
ATOM   6902  C32 POPEt 122      82.789   1.289  64.603  1.00  0.00           C
ATOM   6905  C23 POPEt 122      77.709   2.469  65.843  1.00  0.00           C
ATOM   6908  C24 POPEt 122      77.869   2.179  67.343  1.00  0.00           C
ATOM   6911  C25 POPEt 122      76.609   1.579  67.983  1.00  0.00           C
ATOM   6914  C26 POPEt 122      75.559   2.629  68.373  1.00  0.00           C
ATOM   6917  C27 POPEt 122      74.229   1.999  68.823  1.00  0.00           C
ATOM   6920  C28 POPEt 122      73.189   3.049  69.263  1.00  0.00           C
ATOM   6923  C29 POPEt 122      71.799   2.459  69.373  1.00  0.00           C
ATOM   6925 0C21 POPEt 122      71.320   1.769  70.413  1.00  0.00           C
ATOM   6927 1C21 POPEt 122      72.079   1.489  71.674  1.00  0.00           C
ATOM   6930 2C21 POPEt 122      71.199   1.019  72.854  1.00  0.00           C
ATOM   6933 3C21 POPEt 122      72.079   0.570  74.023  1.00  0.00           C
ATOM   6936 4C21 POPEt 122      71.320  -0.100  75.174  1.00  0.00           C
ATOM   6939 5C21 POPEt 122      70.459   0.849  76.023  1.00  0.00           C
ATOM   6942 6C21 POPEt 122      69.929   0.150  77.273  1.00  0.00           C
ATOM   6945 7C21 POPEt 122      69.109   1.079  78.184  1.00  0.00           C
ATOM   6948 8C21 POPEt 122      68.669   0.390  79.483  1.00  0.00           C
ATOM   6952  C33 POPEt 122      83.199   0.739  65.993  1.00  0.00           C
ATOM   6955  C34 POPEt 122      84.379   1.509  66.613  1.00  0.00           C
ATOM   6958  C35 POPEt 122      84.989   0.839  67.863  1.00  0.00           C
ATOM   6961  C36 POPEt 122      84.009   0.660  69.034  1.00  0.00           C
ATOM   6964  C37 POPEt 122      83.419  -0.760  69.123  1.00  0.00           C
ATOM   6967  C38 POPEt 122      82.199  -0.890  70.053  1.00  0.00           C
ATOM   6970  C39 POPEt 122      82.469  -0.550  71.523  1.00  0.00           C
ATOM   6973 0C31 POPEt 122      81.199  -0.630  72.373  1.00  0.00           C
ATOM   6976 1C31 POPEt 122      81.419  -0.120  73.803  1.00  0.00           C
ATOM   6979 2C31 POPEt 122      80.159  -0.270  74.673  1.00  0.00           C
ATOM   6982 3C31 POPEt 122      80.399   0.060  76.153  1.00  0.00           C
ATOM   6985 4C31 POPEt 122      80.519   1.569  76.443  1.00  0.00           C
ATOM   6988 5C31 POPEt 122      80.750   1.839  77.933  1.00  0.00           C
ATOM   6991 6C31 POPEt 122      80.829   3.329  78.273  1.00  0.00           C
ATOM   6995  NH3 POPEu 123     114.269  64.499  61.313  1.00  0.00           N
ATOM   6999  C12 POPEu 123     113.820  64.050  62.683  1.00  0.00           C
ATOM   7002  C11 POPEu 123     112.830  62.849  62.613  1.00  0.00           C
ATOM   7005  P   POPEu 123     110.830  64.390  61.613  1.00  0.00           P
ATOM   7006  O13 POPEu 123     111.599  64.999  60.513  1.00  0.00           O
ATOM   7007  O14 POPEu 123     109.409  64.039  61.363  1.00  0.00           O
ATOM   7008  O11 POPEu 123     110.989  65.189  62.973  1.00  0.00           O
ATOM   7009  O12 POPEu 123     111.589  63.059  61.933  1.00  0.00           O
ATOM   7010  C1  POPEu 123     109.860  65.609  63.763  1.00  0.00           C
ATOM   7013  C2  POPEu 123     109.539  64.600  64.903  1.00  0.00           C
ATOM   7015  O21 POPEu 123     108.470  65.039  65.783  1.00  0.00           O
ATOM   7016  C21 POPEu 123     108.759  65.869  66.773  1.00  0.00           C
ATOM   7017  O22 POPEu 123     109.720  66.609  66.833  1.00  0.00           O
ATOM   7018  C22 POPEu 123     107.759  65.619  67.924  1.00  0.00           C
ATOM   7021  C3  POPEu 123     110.830  64.190  65.663  1.00  0.00           C
ATOM   7024  O31 POPEu 123     110.549  63.540  66.923  1.00  0.00           O
ATOM   7025  C31 POPEu 123     111.649  63.470  67.674  1.00  0.00           C
ATOM   7026  O32 POPEu 123     112.779  63.659  67.283  1.00  0.00           O
ATOM   7027  C32 POPEu 123     111.250  63.139  69.113  1.00  0.00           C
ATOM   7030  C23 POPEu 123     107.989  66.499  69.174  1.00  0.00           C
ATOM   7033  C24 POPEu 123     107.869  65.740  70.503  1.00  0.00           C
ATOM   7036  C25 POPEu 123     106.459  65.219  70.843  1.00  0.00           C
ATOM   7039  C26 POPEu 123     105.519  66.310  71.393  1.00  0.00           C
ATOM   7042  C27 POPEu 123     104.519  65.749  72.423  1.00  0.00           C
ATOM   7045  C28 POPEu 123     103.449  66.759  72.873  1.00  0.00           C
ATOM   7048  C29 POPEu 123     104.049  68.020  73.433  1.00  0.00           C
ATOM   7050 0C21 POPEu 123     104.399  68.240  74.723  1.00  0.00           C
ATOM   7052 1C21 POPEu 123     104.279  67.271  75.873  1.00  0.00           C
ATOM   7055 2C21 POPEu 123     103.049  67.590  76.733  1.00  0.00           C
ATOM   7058 3C21 POPEu 123     103.000  66.799  78.043  1.00  0.00           C
ATOM   7061 4C21 POPEu 123     101.769  67.189  78.893  1.00  0.00           C
ATOM   7064 5C21 POPEu 123     101.629  66.370  80.183  1.00  0.00           C
ATOM   7067 6C21 POPEu 123     102.839  66.509  81.104  1.00  0.00           C
ATOM   7070 7C21 POPEu 123     102.509  66.419  82.593  1.00  0.00           C
ATOM   7073 8C21 POPEu 123     103.739  66.700  83.454  1.00  0.00           C
ATOM   7077  C33 POPEu 123     112.019  64.000  70.133  1.00  0.00           C
ATOM   7080  C34 POPEu 123     111.689  65.491  70.063  1.00  0.00           C
ATOM   7083  C35 POPEu 123     112.399  66.270  71.183  1.00  0.00           C
ATOM   7086  C36 POPEu 123     112.080  67.770  71.144  1.00  0.00           C
ATOM   7089  C37 POPEu 123     112.749  68.499  72.313  1.00  0.00           C
ATOM   7092  C38 POPEu 123     112.529  70.020  72.263  1.00  0.00           C
ATOM   7095  C39 POPEu 123     113.489  70.780  73.193  1.00  0.00           C
ATOM   7098 0C31 POPEu 123     113.369  70.440  74.683  1.00  0.00           C
ATOM   7101 1C31 POPEu 123     114.459  71.149  75.503  1.00  0.00           C
ATOM   7104 2C31 POPEu 123     114.519  70.699  76.963  1.00  0.00           C
ATOM   7107 3C31 POPEu 123     113.369  71.219  77.843  1.00  0.00           C
ATOM   7110 4C31 POPEu 123     113.409  72.739  78.083  1.00  0.00           C
ATOM   7113 5C31 POPEu 123     112.529  73.160  79.273  1.00  0.00           C
ATOM   7116 6C31 POPEu 123     112.539  74.660  79.553  1.00  0.00           C
ATOM   7120  NH3 POPEv 124      98.899  53.689 105.243  1.00  0.00           N
ATOM   7124  C12 POPEv 124      99.439  52.409 105.833  1.00  0.00           C
ATOM   7127  C11 POPEv 124      98.339  51.419 106.243  1.00  0.00           C
ATOM   7130  P   POPEv 124      98.119  48.899 106.923  1.00  0.00           P
ATOM   7131  O13 POPEv 124      98.110  48.759 108.393  1.00  0.00           O
ATOM   7132  O14 POPEv 124      96.809  48.989 106.213  1.00  0.00           O
ATOM   7133  O11 POPEv 124      98.940  47.709 106.243  1.00  0.00           O
ATOM   7134  O12 POPEv 124      98.969  50.169 106.514  1.00  0.00           O
ATOM   7135  C1  POPEv 124      99.650  47.969 105.013  1.00  0.00           C
ATOM   7138  C2  POPEv 124      99.709  46.700 104.093  1.00  0.00           C
ATOM   7140  O21 POPEv 124     100.589  46.739 102.953  1.00  0.00           O
ATOM   7141  C21 POPEv 124     101.300  47.770 102.574  1.00  0.00           C
ATOM   7142  O22 POPEv 124     101.349  48.880 103.063  1.00  0.00           O
ATOM   7143  C22 POPEv 124     102.049  47.409 101.283  1.00  0.00           C
ATOM   7146  C3  POPEv 124      98.279  46.250 103.604  1.00  0.00           C
ATOM   7149  O31 POPEv 124      98.179  46.069 102.163  1.00  0.00           O
ATOM   7150  C31 POPEv 124      98.039  47.179 101.453  1.00  0.00           C
ATOM   7151  O32 POPEv 124      97.739  48.270 101.903  1.00  0.00           O
ATOM   7152  C32 POPEv 124      98.429  46.919  99.993  1.00  0.00           C
ATOM   7155  C23 POPEv 124     102.189  48.639 100.363  1.00  0.00           C
ATOM   7158  C24 POPEv 124     103.260  48.429  99.294  1.00  0.00           C
ATOM   7161  C25 POPEv 124     103.219  49.499  98.184  1.00  0.00           C
ATOM   7164  C26 POPEv 124     102.379  49.060  96.983  1.00  0.00           C
ATOM   7167  C27 POPEv 124     103.159  48.039  96.163  1.00  0.00           C
ATOM   7170  C28 POPEv 124     102.329  47.099  95.284  1.00  0.00           C
ATOM   7173  C29 POPEv 124     101.589  46.069  96.104  1.00  0.00           C
ATOM   7175 0C21 POPEv 124     100.679  45.230  95.593  1.00  0.00           C
ATOM   7177 1C21 POPEv 124     100.299  45.209  94.133  1.00  0.00           C
ATOM   7180 2C21 POPEv 124      99.360  44.039  93.813  1.00  0.00           C
ATOM   7183 3C21 POPEv 124      97.949  44.279  94.363  1.00  0.00           C
ATOM   7186 4C21 POPEv 124      97.059  43.039  94.313  1.00  0.00           C
ATOM   7189 5C21 POPEv 124      95.619  43.389  94.703  1.00  0.00           C
ATOM   7192 6C21 POPEv 124      94.790  42.160  95.063  1.00  0.00           C
ATOM   7195 7C21 POPEv 124      93.379  42.539  95.513  1.00  0.00           C
ATOM   7198 8C21 POPEv 124      92.589  41.349  96.044  1.00  0.00           C
ATOM   7202  C33 POPEv 124      98.159  48.119  99.043  1.00  0.00           C
ATOM   7205  C34 POPEv 124      98.209  47.730  97.563  1.00  0.00           C
ATOM   7208  C35 POPEv 124      97.279  48.579  96.683  1.00  0.00           C
ATOM   7211  C36 POPEv 124      97.299  48.119  95.223  1.00  0.00           C
ATOM   7214  C37 POPEv 124      96.419  48.980  94.303  1.00  0.00           C
ATOM   7217  C38 POPEv 124      96.569  48.579  92.823  1.00  0.00           C
ATOM   7220  C39 POPEv 124      95.939  49.579  91.843  1.00  0.00           C
ATOM   7223 0C31 POPEv 124      96.329  49.249  90.393  1.00  0.00           C
ATOM   7226 1C31 POPEv 124      95.830  50.270  89.363  1.00  0.00           C
ATOM   7229 2C31 POPEv 124      96.149  49.829  87.924  1.00  0.00           C
ATOM   7232 3C31 POPEv 124      95.619  50.789  86.843  1.00  0.00           C
ATOM   7235 4C31 POPEv 124      96.729  51.639  86.213  1.00  0.00           C
ATOM   7238 5C31 POPEv 124      96.189  52.639  85.173  1.00  0.00           C
ATOM   7241 6C31 POPEv 124      97.309  53.400  84.443  1.00  0.00           C
ATOM   7245  NH3 POPEw 125      88.149  81.131 107.904  1.00  0.00           N
ATOM   7249  C12 POPEw 125      89.519  80.700 107.453  1.00  0.00           C
ATOM   7252  C11 POPEw 125      90.659  81.250 108.333  1.00  0.00           C
ATOM   7255  P   POPEw 125      92.649  79.539 108.883  1.00  0.00           P
ATOM   7256  O13 POPEw 125      94.019  80.009 109.243  1.00  0.00           O
ATOM   7257  O14 POPEw 125      91.809  79.050 109.983  1.00  0.00           O
ATOM   7258  O11 POPEw 125      92.889  78.359 107.913  1.00  0.00           O
ATOM   7259  O12 POPEw 125      91.899  80.630 107.983  1.00  0.00           O
ATOM   7260  C1  POPEw 125      91.949  77.910 106.964  1.00  0.00           C
ATOM   7263  C2  POPEw 125      92.279  78.550 105.603  1.00  0.00           C
ATOM   7265  O21 POPEw 125      91.739  77.759 104.534  1.00  0.00           O
ATOM   7266  C21 POPEw 125      92.239  76.550 104.383  1.00  0.00           C
ATOM   7267  O22 POPEw 125      93.140  76.039 105.033  1.00  0.00           O
ATOM   7268  C22 POPEw 125      91.469  75.819 103.303  1.00  0.00           C
ATOM   7271  C3  POPEw 125      93.809  78.840 105.443  1.00  0.00           C
ATOM   7274  O31 POPEw 125      94.149  79.120 104.073  1.00  0.00           O
ATOM   7275  C31 POPEw 125      94.329  80.380 103.754  1.00  0.00           C
ATOM   7276  O32 POPEw 125      94.390  81.329 104.513  1.00  0.00           O
ATOM   7277  C32 POPEw 125      94.469  80.479 102.243  1.00  0.00           C
ATOM   7280  C23 POPEw 125      92.389  75.590 102.104  1.00  0.00           C
ATOM   7283  C24 POPEw 125      91.750  74.600 101.143  1.00  0.00           C
ATOM   7286  C25 POPEw 125      92.519  74.549  99.833  1.00  0.00           C
ATOM   7289  C26 POPEw 125      91.939  73.479  98.913  1.00  0.00           C
ATOM   7292  C27 POPEw 125      92.669  73.490  97.583  1.00  0.00           C
ATOM   7295  C28 POPEw 125      92.249  72.310  96.713  1.00  0.00           C
ATOM   7298  C29 POPEw 125      93.000  72.249  95.413  1.00  0.00           C
ATOM   7300 0C21 POPEw 125      94.029  71.430  95.144  1.00  0.00           C
ATOM   7302 1C21 POPEw 125      94.669  70.460  96.114  1.00  0.00           C
ATOM   7305 2C21 POPEw 125      94.329  68.989  95.793  1.00  0.00           C
ATOM   7308 3C21 POPEw 125      94.779  68.569  94.393  1.00  0.00           C
ATOM   7311 4C21 POPEw 125      94.510  67.090  94.113  1.00  0.00           C
ATOM   7314 5C21 POPEw 125      94.809  66.700  92.663  1.00  0.00           C
ATOM   7317 6C21 POPEw 125      93.859  67.369  91.654  1.00  0.00           C
ATOM   7320 7C21 POPEw 125      93.919  66.729  90.264  1.00  0.00           C
ATOM   7323 8C21 POPEw 125      92.970  67.380  89.254  1.00  0.00           C
ATOM   7327  C33 POPEw 125      93.239  79.969 101.483  1.00  0.00           C
ATOM   7330  C34 POPEw 125      93.579  79.729 100.013  1.00  0.00           C
ATOM   7333  C35 POPEw 125      92.339  79.689  99.123  1.00  0.00           C
ATOM   7336  C36 POPEw 125      92.669  79.499  97.644  1.00  0.00           C
ATOM   7339  C37 POPEw 125      91.440  79.619  96.743  1.00  0.00           C
ATOM   7342  C38 POPEw 125      91.839  79.729  95.273  1.00  0.00           C
ATOM   7345  C39 POPEw 125      90.629  79.689  94.343  1.00  0.00           C
ATOM   7348 0C31 POPEw 125      90.089  78.259  94.143  1.00  0.00           C
ATOM   7351 1C31 POPEw 125      89.289  78.119  92.854  1.00  0.00           C
ATOM   7354 2C31 POPEw 125      89.189  76.660  92.363  1.00  0.00           C
ATOM   7357 3C31 POPEw 125      88.689  76.570  90.913  1.00  0.00           C
ATOM   7360 4C31 POPEw 125      87.209  76.919  90.743  1.00  0.00           C
ATOM   7363 5C31 POPEw 125      86.839  77.179  89.283  1.00  0.00           C
ATOM   7366 6C31 POPEw 125      85.339  77.440  89.073  1.00  0.00           C
ATOM   7370  NH3 POPEx 126      59.699 130.648 100.433  1.00  0.00           N
ATOM   7374  C12 POPEx 126      59.529 129.570 101.483  1.00  0.00           C
ATOM   7377  C11 POPEx 126      58.039 129.260 101.743  1.00  0.00           C
ATOM   7380  P   POPEx 126      57.719 126.759 102.693  1.00  0.00           P
ATOM   7381  O13 POPEx 126      59.089 126.200 102.683  1.00  0.00           O
ATOM   7382  O14 POPEx 126      56.759 126.329 103.733  1.00  0.00           O
ATOM   7383  O11 POPEx 126      57.039 126.559 101.283  1.00  0.00           O
ATOM   7384  O12 POPEx 126      57.869 128.329 102.803  1.00  0.00           O
ATOM   7385  C1  POPEx 126      57.729 126.050 100.144  1.00  0.00           C
ATOM   7388  C2  POPEx 126      56.659 125.859  99.023  1.00  0.00           C
ATOM   7390  O21 POPEx 126      57.109 125.460  97.714  1.00  0.00           O
ATOM   7391  C21 POPEx 126      58.209 125.899  97.163  1.00  0.00           C
ATOM   7392  O22 POPEx 126      59.059 126.629  97.644  1.00  0.00           O
ATOM   7393  C22 POPEx 126      58.229 125.359  95.733  1.00  0.00           C
ATOM   7396  C3  POPEx 126      55.669 127.059  98.933  1.00  0.00           C
ATOM   7399  O31 POPEx 126      54.839 127.000  97.753  1.00  0.00           O
ATOM   7400  C31 POPEx 126      53.789 126.170  97.823  1.00  0.00           C
ATOM   7401  O32 POPEx 126      53.529 125.441  98.754  1.00  0.00           O
ATOM   7402  C32 POPEx 126      53.169 126.069  96.423  1.00  0.00           C
ATOM   7405  C23 POPEx 126      59.609 125.460  95.053  1.00  0.00           C
ATOM   7408  C24 POPEx 126      59.579 124.800  93.673  1.00  0.00           C
ATOM   7411  C25 POPEx 126      60.959 124.690  93.013  1.00  0.00           C
ATOM   7414  C26 POPEx 126      61.039 123.479  92.074  1.00  0.00           C
ATOM   7417  C27 POPEx 126      62.169 123.550  91.043  1.00  0.00           C
ATOM   7420  C28 POPEx 126      63.549 123.250  91.643  1.00  0.00           C
ATOM   7423  C29 POPEx 126      64.589 123.230  90.544  1.00  0.00           C
ATOM   7425 0C21 POPEx 126      65.179 122.140  90.013  1.00  0.00           C
ATOM   7427 1C21 POPEx 126      64.919 120.700  90.383  1.00  0.00           C
ATOM   7430 2C21 POPEx 126      64.759 119.800  89.154  1.00  0.00           C
ATOM   7433 3C21 POPEx 126      64.409 118.340  89.503  1.00  0.00           C
ATOM   7436 4C21 POPEx 126      63.999 117.490  88.293  1.00  0.00           C
ATOM   7439 5C21 POPEx 126      65.149 117.160  87.333  1.00  0.00           C
ATOM   7442 6C21 POPEx 126      64.699 116.320  86.133  1.00  0.00           C
ATOM   7445 7C21 POPEx 126      65.860 115.979  85.183  1.00  0.00           C
ATOM   7448 8C21 POPEx 126      65.439 115.139  83.974  1.00  0.00           C
ATOM   7452  C33 POPEx 126      51.749 126.670  96.313  1.00  0.00           C
ATOM   7455  C34 POPEx 126      51.429 127.090  94.873  1.00  0.00           C
ATOM   7458  C35 POPEx 126      52.279 128.290  94.443  1.00  0.00           C
ATOM   7461  C36 POPEx 126      51.759 129.051  93.214  1.00  0.00           C
ATOM   7464  C37 POPEx 126      52.649 130.268  92.973  1.00  0.00           C
ATOM   7467  C38 POPEx 126      52.309 131.089  91.733  1.00  0.00           C
ATOM   7470  C39 POPEx 126      52.769 130.449  90.424  1.00  0.00           C
ATOM   7473 0C31 POPEx 126      52.989 131.518  89.333  1.00  0.00           C
ATOM   7476 1C31 POPEx 126      53.189 130.908  87.943  1.00  0.00           C
ATOM   7479 2C31 POPEx 126      53.559 131.979  86.903  1.00  0.00           C
ATOM   7482 3C31 POPEx 126      53.479 131.480  85.453  1.00  0.00           C
ATOM   7485 4C31 POPEx 126      52.039 131.328  84.953  1.00  0.00           C
ATOM   7488 5C31 POPEx 126      51.939 130.799  83.513  1.00  0.00           C
ATOM   7491 6C31 POPEx 126      50.499 130.678  83.023  1.00  0.00           C
ATOM   7495  NH3 POPEy 127     109.969  77.749 105.303  1.00  0.00           N
ATOM   7499  C12 POPEy 127     108.959  78.800 104.943  1.00  0.00           C
ATOM   7502  C11 POPEy 127     109.589  79.859 104.034  1.00  0.00           C
ATOM   7505  P   POPEy 127     109.699  82.120 105.373  1.00  0.00           P
ATOM   7506  O13 POPEy 127     108.729  83.139 105.793  1.00  0.00           O
ATOM   7507  O14 POPEy 127     110.409  81.349 106.423  1.00  0.00           O
ATOM   7508  O11 POPEy 127     110.769  82.801 104.393  1.00  0.00           O
ATOM   7509  O12 POPEy 127     109.029  81.131 104.343  1.00  0.00           O
ATOM   7510  C1  POPEy 127     110.229  83.639 103.354  1.00  0.00           C
ATOM   7513  C2  POPEy 127     111.239  83.910 102.193  1.00  0.00           C
ATOM   7515  O21 POPEy 127     110.559  84.640 101.153  1.00  0.00           O
ATOM   7516  C21 POPEy 127     111.219  84.969 100.043  1.00  0.00           C
ATOM   7517  O22 POPEy 127     112.329  84.599  99.714  1.00  0.00           O
ATOM   7518  C22 POPEy 127     110.309  85.870  99.203  1.00  0.00           C
ATOM   7521  C3  POPEy 127     111.869  82.570 101.723  1.00  0.00           C
ATOM   7524  O31 POPEy 127     113.260  82.579 102.083  1.00  0.00           O
ATOM   7525  C31 POPEy 127     114.159  81.719 101.613  1.00  0.00           C
ATOM   7526  O32 POPEy 127     115.349  81.729 101.923  1.00  0.00           O
ATOM   7527  C32 POPEy 127     113.599  80.679 100.643  1.00  0.00           C
ATOM   7530  C23 POPEy 127     110.900  86.380  97.873  1.00  0.00           C
ATOM   7533  C24 POPEy 127     109.769  86.829  96.934  1.00  0.00           C
ATOM   7536  C25 POPEy 127     110.219  87.660  95.723  1.00  0.00           C
ATOM   7539  C26 POPEy 127     111.069  86.899  94.693  1.00  0.00           C
ATOM   7542  C27 POPEy 127     110.919  87.549  93.314  1.00  0.00           C
ATOM   7545  C28 POPEy 127     111.919  87.039  92.263  1.00  0.00           C
ATOM   7548  C29 POPEy 127     111.759  87.829  90.973  1.00  0.00           C
ATOM   7550 0C21 POPEy 127     111.609  87.329  89.733  1.00  0.00           C
ATOM   7552 1C21 POPEy 127     111.619  85.870  89.353  1.00  0.00           C
ATOM   7555 2C21 POPEy 127     113.059  85.359  89.133  1.00  0.00           C
ATOM   7558 3C21 POPEy 127     113.149  83.849  88.904  1.00  0.00           C
ATOM   7561 4C21 POPEy 127     114.580  83.329  89.133  1.00  0.00           C
ATOM   7564 5C21 POPEy 127     114.799  81.860  88.743  1.00  0.00           C
ATOM   7567 6C21 POPEy 127     113.660  80.910  89.114  1.00  0.00           C
ATOM   7570 7C21 POPEy 127     113.989  79.440  88.793  1.00  0.00           C
ATOM   7573 8C21 POPEy 127     112.749  78.539  88.753  1.00  0.00           C
ATOM   7577  C33 POPEy 127     113.579  81.180  99.183  1.00  0.00           C
ATOM   7580  C34 POPEy 127     112.949  80.159  98.243  1.00  0.00           C
ATOM   7583  C35 POPEy 127     112.239  80.809  97.043  1.00  0.00           C
ATOM   7586  C36 POPEy 127     113.140  81.629  96.114  1.00  0.00           C
ATOM   7589  C37 POPEy 127     112.360  82.319  94.983  1.00  0.00           C
ATOM   7592  C38 POPEy 127     113.219  83.131  94.003  1.00  0.00           C
ATOM   7595  C39 POPEy 127     114.019  82.270  93.013  1.00  0.00           C
ATOM   7598 0C31 POPEy 127     115.470  82.021  93.454  1.00  0.00           C
ATOM   7601 1C31 POPEy 127     116.339  81.349  92.383  1.00  0.00           C
ATOM   7604 2C31 POPEy 127     117.719  80.991  92.953  1.00  0.00           C
ATOM   7607 3C31 POPEy 127     118.680  80.450  91.883  1.00  0.00           C
ATOM   7610 4C31 POPEy 127     119.479  81.579  91.203  1.00  0.00           C
ATOM   7613 5C31 POPEy 127     120.039  81.190  89.844  1.00  0.00           C
ATOM   7616 6C31 POPEy 127     120.879  82.289  89.193  1.00  0.00           C
ATOM   7620  NH3 POPEz 128      38.039  39.029 102.793  1.00  0.00           N
ATOM   7624  C12 POPEz 128      37.519  40.189 101.983  1.00  0.00           C
ATOM   7627  C11 POPEz 128      38.639  41.059 101.343  1.00  0.00           C
ATOM   7630  P   POPEz 128      41.079  40.289 101.753  1.00  0.00           P
ATOM   7631  O13 POPEz 128      41.759  41.599 101.613  1.00  0.00           O
ATOM   7632  O14 POPEz 128      40.639  39.889 103.103  1.00  0.00           O
ATOM   7633  O11 POPEz 128      41.959  39.119 101.173  1.00  0.00           O
ATOM   7634  O12 POPEz 128      39.769  40.309 100.873  1.00  0.00           O
ATOM   7635  C1  POPEz 128      42.399  39.090  99.823  1.00  0.00           C
ATOM   7638  C2  POPEz 128      42.739  37.639  99.383  1.00  0.00           C
ATOM   7640  O21 POPEz 128      43.619  37.719  98.253  1.00  0.00           O
ATOM   7641  C21 POPEz 128      44.469  36.729  98.053  1.00  0.00           C
ATOM   7642  O22 POPEz 128      44.759  35.869  98.863  1.00  0.00           O
ATOM   7643  C22 POPEz 128      45.049  36.899  96.633  1.00  0.00           C
ATOM   7646  C3  POPEz 128      41.469  36.849  98.964  1.00  0.00           C
ATOM   7649  O31 POPEz 128      40.749  37.539  97.913  1.00  0.00           O
ATOM   7650  C31 POPEz 128      40.919  37.059  96.703  1.00  0.00           C
ATOM   7651  O32 POPEz 128      41.479  36.009  96.423  1.00  0.00           O
ATOM   7652  C32 POPEz 128      40.329  38.029  95.673  1.00  0.00           C
ATOM   7655  C23 POPEz 128      45.179  35.579  95.843  1.00  0.00           C
ATOM   7658  C24 POPEz 128      44.579  35.649  94.423  1.00  0.00           C
ATOM   7661  C25 POPEz 128      45.269  36.629  93.464  1.00  0.00           C
ATOM   7664  C26 POPEz 128      44.529  36.699  92.113  1.00  0.00           C
ATOM   7667  C27 POPEz 128      45.169  37.660  91.104  1.00  0.00           C
ATOM   7670  C28 POPEz 128      44.439  37.719  89.753  1.00  0.00           C
ATOM   7673  C29 POPEz 128      44.529  36.429  88.974  1.00  0.00           C
ATOM   7675 0C21 POPEz 128      45.079  36.250  87.764  1.00  0.00           C
ATOM   7677 1C21 POPEz 128      45.699  37.299  86.883  1.00  0.00           C
ATOM   7680 2C21 POPEz 128      45.429  37.069  85.383  1.00  0.00           C
ATOM   7683 3C21 POPEz 128      46.129  35.819  84.813  1.00  0.00           C
ATOM   7686 4C21 POPEz 128      45.829  35.619  83.324  1.00  0.00           C
ATOM   7689 5C21 POPEz 128      46.419  34.340  82.724  1.00  0.00           C
ATOM   7692 6C21 POPEz 128      45.739  33.979  81.404  1.00  0.00           C
ATOM   7695 7C21 POPEz 128      46.409  32.809  80.663  1.00  0.00           C
ATOM   7698 8C21 POPEz 128      45.649  32.389  79.413  1.00  0.00           C
ATOM   7702  C33 POPEz 128      40.809  37.719  94.243  1.00  0.00           C
ATOM   7705  C34 POPEz 128      40.140  38.579  93.153  1.00  0.00           C
ATOM   7708  C35 POPEz 128      41.029  39.709  92.613  1.00  0.00           C
ATOM   7711  C36 POPEz 128      40.679  40.110  91.163  1.00  0.00           C
ATOM   7714  C37 POPEz 128      41.899  40.649  90.393  1.00  0.00           C
ATOM   7717  C38 POPEz 128      41.619  41.129  88.953  1.00  0.00           C
ATOM   7720  C39 POPEz 128      40.689  40.259  88.083  1.00  0.00           C
ATOM   7723 0C31 POPEz 128      41.189  38.839  87.753  1.00  0.00           C
ATOM   7726 1C31 POPEz 128      40.189  38.109  86.843  1.00  0.00           C
ATOM   7729 2C31 POPEz 128      40.399  36.590  86.693  1.00  0.00           C
ATOM   7732 3C31 POPEz 128      41.499  36.199  85.703  1.00  0.00           C
ATOM   7735 4C31 POPEz 128      41.399  34.719  85.294  1.00  0.00           C
ATOM   7738 5C31 POPEz 128      42.519  34.259  84.343  1.00  0.00           C
ATOM   7741 6C31 POPEz 128      42.379  32.809  83.874  1.00  0.00           C
ATOM   7745  NH3 POPE0 129      29.569   4.029  58.383  1.00  0.00           N
ATOM   7749  C12 POPE0 129      30.079   5.159  59.253  1.00  0.00           C
ATOM   7752  C11 POPE0 129      31.519   5.569  58.843  1.00  0.00           C
ATOM   7755  P   POPE0 129      31.469   7.689  60.483  1.00  0.00           P
ATOM   7756  O13 POPE0 129      30.399   8.189  59.573  1.00  0.00           O
ATOM   7757  O14 POPE0 129      32.449   8.659  60.983  1.00  0.00           O
ATOM   7758  O11 POPE0 129      30.809   6.939  61.723  1.00  0.00           O
ATOM   7759  O12 POPE0 129      32.159   6.519  59.703  1.00  0.00           O
ATOM   7760  C1  POPE0 129      31.549   6.039  62.553  1.00  0.00           C
ATOM   7763  C2  POPE0 129      32.529   6.739  63.563  1.00  0.00           C
ATOM   7765  O21 POPE0 129      33.139   5.799  64.483  1.00  0.00           O
ATOM   7766  C21 POPE0 129      32.359   5.119  65.303  1.00  0.00           C
ATOM   7767  O22 POPE0 129      31.159   5.279  65.473  1.00  0.00           O
ATOM   7768  C22 POPE0 129      33.169   4.029  66.023  1.00  0.00           C
ATOM   7771  C3  POPE0 129      31.919   7.959  64.323  1.00  0.00           C
ATOM   7774  O31 POPE0 129      32.879   9.039  64.443  1.00  0.00           O
ATOM   7775  C31 POPE0 129      32.319  10.249  64.393  1.00  0.00           C
ATOM   7776  O32 POPE0 129      31.119  10.449  64.493  1.00  0.00           O
ATOM   7777  C32 POPE0 129      33.369  11.309  64.104  1.00  0.00           C
ATOM   7780  C23 POPE0 129      33.539   4.369  67.483  1.00  0.00           C
ATOM   7783  C24 POPE0 129      32.329   4.449  68.433  1.00  0.00           C
ATOM   7786  C25 POPE0 129      32.759   4.619  69.903  1.00  0.00           C
ATOM   7789  C26 POPE0 129      31.569   4.739  70.873  1.00  0.00           C
ATOM   7792  C27 POPE0 129      31.969   5.369  72.223  1.00  0.00           C
ATOM   7795  C28 POPE0 129      30.799   5.429  73.233  1.00  0.00           C
ATOM   7798  C29 POPE0 129      30.799   6.689  74.063  1.00  0.00           C
ATOM   7800 0C21 POPE0 129      30.919   6.809  75.393  1.00  0.00           C
ATOM   7802 1C21 POPE0 129      31.069   5.699  76.403  1.00  0.00           C
ATOM   7805 2C21 POPE0 129      29.839   5.589  77.313  1.00  0.00           C
ATOM   7808 3C21 POPE0 129      29.689   6.759  78.303  1.00  0.00           C
ATOM   7811 4C21 POPE0 129      28.299   6.789  78.953  1.00  0.00           C
ATOM   7814 5C21 POPE0 129      27.909   5.469  79.613  1.00  0.00           C
ATOM   7817 6C21 POPE0 129      26.649   5.619  80.463  1.00  0.00           C
ATOM   7820 7C21 POPE0 129      26.219   4.319  81.143  1.00  0.00           C
ATOM   7823 8C21 POPE0 129      25.139   4.569  82.174  1.00  0.00           C
ATOM   7827  C33 POPE0 129      32.849  12.749  64.313  1.00  0.00           C
ATOM   7830  C34 POPE0 129      33.679  13.779  63.523  1.00  0.00           C
ATOM   7833  C35 POPE0 129      33.869  15.119  64.253  1.00  0.00           C
ATOM   7836  C36 POPE0 129      35.079  15.079  65.203  1.00  0.00           C
ATOM   7839  C37 POPE0 129      35.139  16.269  66.163  1.00  0.00           C
ATOM   7842  C38 POPE0 129      36.269  16.109  67.183  1.00  0.00           C
ATOM   7845  C39 POPE0 129      36.269  17.159  68.293  1.00  0.00           C
ATOM   7848 0C31 POPE0 129      37.359  16.899  69.333  1.00  0.00           C
ATOM   7851 1C31 POPE0 129      37.159  17.669  70.653  1.00  0.00           C
ATOM   7854 2C31 POPE0 129      38.139  17.189  71.723  1.00  0.00           C
ATOM   7857 3C31 POPE0 129      37.909  17.829  73.103  1.00  0.00           C
ATOM   7860 4C31 POPE0 129      38.879  17.259  74.143  1.00  0.00           C
ATOM   7863 5C31 POPE0 129      38.649  17.829  75.553  1.00  0.00           C
ATOM   7866 6C31 POPE0 129      39.619  17.249  76.583  1.00  0.00           C
ATOM   7870  NH3 POPE1 130      30.889  96.520  59.633  1.00  0.00           N
ATOM   7874  C12 POPE1 130      31.469  96.639  58.253  1.00  0.00           C
ATOM   7877  C11 POPE1 130      32.259  95.370  57.883  1.00  0.00           C
ATOM   7880  P   POPE1 130      34.529  94.940  56.674  1.00  0.00           P
ATOM   7881  O13 POPE1 130      34.829  94.789  55.243  1.00  0.00           O
ATOM   7882  O14 POPE1 130      35.529  95.569  57.553  1.00  0.00           O
ATOM   7883  O11 POPE1 130      34.229  93.499  57.263  1.00  0.00           O
ATOM   7884  O12 POPE1 130      33.139  95.680  56.813  1.00  0.00           O
ATOM   7885  C1  POPE1 130      35.299  92.540  57.343  1.00  0.00           C
ATOM   7888  C2  POPE1 130      35.889  92.369  58.773  1.00  0.00           C
ATOM   7890  O21 POPE1 130      36.059  90.990  59.163  1.00  0.00           O
ATOM   7891  C21 POPE1 130      37.039  90.320  58.573  1.00  0.00           C
ATOM   7892  O22 POPE1 130      37.629  90.619  57.563  1.00  0.00           O
ATOM   7893  C22 POPE1 130      37.409  89.139  59.503  1.00  0.00           C
ATOM   7896  C3  POPE1 130      34.989  93.040  59.833  1.00  0.00           C
ATOM   7899  O31 POPE1 130      35.699  93.189  61.083  1.00  0.00           O
ATOM   7900  C31 POPE1 130      35.389  92.280  62.013  1.00  0.00           C
ATOM   7901  O32 POPE1 130      34.479  91.469  61.953  1.00  0.00           O
ATOM   7902  C32 POPE1 130      36.429  92.359  63.133  1.00  0.00           C
ATOM   7905  C23 POPE1 130      36.549  87.859  59.333  1.00  0.00           C
ATOM   7908  C24 POPE1 130      36.789  86.749  60.383  1.00  0.00           C
ATOM   7911  C25 POPE1 130      35.749  85.610  60.303  1.00  0.00           C
ATOM   7914  C26 POPE1 130      35.609  84.740  61.573  1.00  0.00           C
ATOM   7917  C27 POPE1 130      34.569  83.609  61.403  1.00  0.00           C
ATOM   7920  C28 POPE1 130      34.179  82.910  62.723  1.00  0.00           C
ATOM   7923  C29 POPE1 130      33.159  81.810  62.533  1.00  0.00           C
ATOM   7925 0C21 POPE1 130      32.639  80.999  63.483  1.00  0.00           C
ATOM   7927 1C21 POPE1 130      32.989  80.940  64.953  1.00  0.00           C
ATOM   7930 2C21 POPE1 130      32.689  79.530  65.503  1.00  0.00           C
ATOM   7933 3C21 POPE1 130      33.329  79.200  66.863  1.00  0.00           C
ATOM   7936 4C21 POPE1 130      32.619  79.740  68.103  1.00  0.00           C
ATOM   7939 5C21 POPE1 130      32.809  78.759  69.273  1.00  0.00           C
ATOM   7942 6C21 POPE1 130      32.429  79.309  70.653  1.00  0.00           C
ATOM   7945 7C21 POPE1 130      32.729  78.259  71.743  1.00  0.00           C
ATOM   7948 8C21 POPE1 130      32.469  78.770  73.153  1.00  0.00           C
ATOM   7952  C33 POPE1 130      35.859  92.850  64.483  1.00  0.00           C
ATOM   7955  C34 POPE1 130      35.419  91.719  65.413  1.00  0.00           C
ATOM   7958  C35 POPE1 130      36.609  90.880  65.903  1.00  0.00           C
ATOM   7961  C36 POPE1 130      36.339  90.070  67.173  1.00  0.00           C
ATOM   7964  C37 POPE1 130      37.659  89.539  67.753  1.00  0.00           C
ATOM   7967  C38 POPE1 130      37.519  88.939  69.153  1.00  0.00           C
ATOM   7970  C39 POPE1 130      38.820  89.070  69.953  1.00  0.00           C
ATOM   7973 0C31 POPE1 130      38.680  88.589  71.393  1.00  0.00           C
ATOM   7976 1C31 POPE1 130      39.829  89.100  72.263  1.00  0.00           C
ATOM   7979 2C31 POPE1 130      39.699  88.679  73.743  1.00  0.00           C
ATOM   7982 3C31 POPE1 130      40.689  89.410  74.653  1.00  0.00           C
ATOM   7985 4C31 POPE1 130      42.149  88.989  74.453  1.00  0.00           C
ATOM   7988 5C31 POPE1 130      43.129  90.020  75.023  1.00  0.00           C
ATOM   7991 6C31 POPE1 130      44.579  89.559  75.003  1.00  0.00           C
ATOM   7995  NH3 POPE2 131      66.149  44.850 105.093  1.00  0.00           N
ATOM   7999  C12 POPE2 131      67.149  43.709 105.113  1.00  0.00           C
ATOM   8002  C11 POPE2 131      68.500  44.069 104.493  1.00  0.00           C
ATOM   8005  P   POPE2 131      70.979  43.179 104.523  1.00  0.00           P
ATOM   8006  O13 POPE2 131      71.789  43.249 105.763  1.00  0.00           O
ATOM   8007  O14 POPE2 131      71.289  42.099 103.553  1.00  0.00           O
ATOM   8008  O11 POPE2 131      71.039  44.599 103.813  1.00  0.00           O
ATOM   8009  O12 POPE2 131      69.449  43.069 104.864  1.00  0.00           O
ATOM   8010  C1  POPE2 131      71.849  44.759 102.633  1.00  0.00           C
ATOM   8013  C2  POPE2 131      72.320  46.240 102.423  1.00  0.00           C
ATOM   8015  O21 POPE2 131      71.369  46.949 101.583  1.00  0.00           O
ATOM   8016  C21 POPE2 131      70.109  46.889 102.003  1.00  0.00           C
ATOM   8017  O22 POPE2 131      69.750  46.979 103.163  1.00  0.00           O
ATOM   8018  C22 POPE2 131      69.149  46.630 100.843  1.00  0.00           C
ATOM   8021  C3  POPE2 131      73.739  46.299 101.763  1.00  0.00           C
ATOM   8024  O31 POPE2 131      74.559  47.439 102.113  1.00  0.00           O
ATOM   8025  C31 POPE2 131      74.559  48.449 101.243  1.00  0.00           C
ATOM   8026  O32 POPE2 131      73.689  48.670 100.424  1.00  0.00           O
ATOM   8027  C32 POPE2 131      75.739  49.389 101.514  1.00  0.00           C
ATOM   8030  C23 POPE2 131      68.959  47.870  99.943  1.00  0.00           C
ATOM   8033  C24 POPE2 131      68.059  47.630  98.713  1.00  0.00           C
ATOM   8036  C25 POPE2 131      68.849  47.459  97.403  1.00  0.00           C
ATOM   8039  C26 POPE2 131      69.220  45.999  97.104  1.00  0.00           C
ATOM   8042  C27 POPE2 131      70.319  45.889  96.033  1.00  0.00           C
ATOM   8045  C28 POPE2 131      70.739  44.429  95.793  1.00  0.00           C
ATOM   8048  C29 POPE2 131      71.699  44.340  94.633  1.00  0.00           C
ATOM   8050 0C21 POPE2 131      71.390  43.930  93.383  1.00  0.00           C
ATOM   8052 1C21 POPE2 131      70.019  43.499  92.904  1.00  0.00           C
ATOM   8055 2C21 POPE2 131      69.739  43.930  91.453  1.00  0.00           C
ATOM   8058 3C21 POPE2 131      70.629  43.249  90.404  1.00  0.00           C
ATOM   8061 4C21 POPE2 131      70.089  43.459  88.983  1.00  0.00           C
ATOM   8064 5C21 POPE2 131      71.000  42.899  87.873  1.00  0.00           C
ATOM   8067 6C21 POPE2 131      72.309  43.699  87.733  1.00  0.00           C
ATOM   8070 7C21 POPE2 131      73.149  43.249  86.534  1.00  0.00           C
ATOM   8073 8C21 POPE2 131      74.469  44.029  86.404  1.00  0.00           C
ATOM   8077  C33 POPE2 131      76.349  49.959 100.203  1.00  0.00           C
ATOM   8080  C34 POPE2 131      77.649  50.739 100.473  1.00  0.00           C
ATOM   8083  C35 POPE2 131      78.269  51.430  99.233  1.00  0.00           C
ATOM   8086  C36 POPE2 131      78.709  50.419  98.173  1.00  0.00           C
ATOM   8089  C37 POPE2 131      79.320  50.970  96.873  1.00  0.00           C
ATOM   8092  C38 POPE2 131      79.429  49.839  95.824  1.00  0.00           C
ATOM   8095  C39 POPE2 131      80.209  50.209  94.553  1.00  0.00           C
ATOM   8098 0C31 POPE2 131      80.209  49.039  93.553  1.00  0.00           C
ATOM   8101 1C31 POPE2 131      81.129  49.289  92.344  1.00  0.00           C
ATOM   8104 2C31 POPE2 131      81.169  48.079  91.383  1.00  0.00           C
ATOM   8107 3C31 POPE2 131      82.080  48.329  90.173  1.00  0.00           C
ATOM   8110 4C31 POPE2 131      82.129  47.160  89.193  1.00  0.00           C
ATOM   8113 5C31 POPE2 131      83.009  47.469  87.973  1.00  0.00           C
ATOM   8116 6C31 POPE2 131      83.089  46.329  86.953  1.00  0.00           C
ATOM   8120  NH3 POPE3 132     121.909  98.899 106.903  1.00  0.00           N
ATOM   8124  C12 POPE3 132     122.729  97.660 106.563  1.00  0.00           C
ATOM   8127  C11 POPE3 132     123.699  97.210 107.683  1.00  0.00           C
ATOM   8130  P   POPE3 132     125.519  95.750 106.473  1.00  0.00           P
ATOM   8131  O13 POPE3 132     125.890  97.059 105.913  1.00  0.00           O
ATOM   8132  O14 POPE3 132     126.630  95.020 107.153  1.00  0.00           O
ATOM   8133  O11 POPE3 132     124.979  94.839 105.293  1.00  0.00           O
ATOM   8134  O12 POPE3 132     124.269  95.920 107.413  1.00  0.00           O
ATOM   8135  C1  POPE3 132     125.629  94.869 104.014  1.00  0.00           C
ATOM   8138  C2  POPE3 132     124.659  95.249 102.873  1.00  0.00           C
ATOM   8140  O21 POPE3 132     125.379  95.099 101.633  1.00  0.00           O
ATOM   8141  C21 POPE3 132     125.199  93.939 101.023  1.00  0.00           C
ATOM   8142  O22 POPE3 132     124.479  93.029 101.403  1.00  0.00           O
ATOM   8143  C22 POPE3 132     125.959  93.999  99.703  1.00  0.00           C
ATOM   8146  C3  POPE3 132     124.119  96.710 103.013  1.00  0.00           C
ATOM   8149  O31 POPE3 132     123.800  97.380 101.773  1.00  0.00           O
ATOM   8150  C31 POPE3 132     122.970  96.790 100.943  1.00  0.00           C
ATOM   8151  O32 POPE3 132     122.279  95.820 101.184  1.00  0.00           O
ATOM   8152  C32 POPE3 132     123.110  97.469  99.574  1.00  0.00           C
ATOM   8155  C23 POPE3 132     125.779  92.739  98.824  1.00  0.00           C
ATOM   8158  C24 POPE3 132     126.039  93.090  97.364  1.00  0.00           C
ATOM   8161  C25 POPE3 132     125.949  91.899  96.394  1.00  0.00           C
ATOM   8164  C26 POPE3 132     126.080  92.380  94.943  1.00  0.00           C
ATOM   8167  C27 POPE3 132     126.369  91.270  93.933  1.00  0.00           C
ATOM   8170  C28 POPE3 132     126.569  91.850  92.513  1.00  0.00           C
ATOM   8173  C29 POPE3 132     127.279  90.910  91.573  1.00  0.00           C
ATOM   8175 0C21 POPE3 132     126.739  90.301  90.504  1.00  0.00           C
ATOM   8177 1C21 POPE3 132     125.299  90.389  90.063  1.00  0.00           C
ATOM   8180 2C21 POPE3 132     124.979  91.600  89.163  1.00  0.00           C
ATOM   8183 3C21 POPE3 132     125.739  91.629  87.833  1.00  0.00           C
ATOM   8186 4C21 POPE3 132     125.299  92.820  86.964  1.00  0.00           C
ATOM   8189 5C21 POPE3 132     126.089  92.960  85.653  1.00  0.00           C
ATOM   8192 6C21 POPE3 132     125.909  94.360  85.043  1.00  0.00           C
ATOM   8195 7C21 POPE3 132     126.779  94.640  83.813  1.00  0.00           C
ATOM   8198 8C21 POPE3 132     126.899  96.130  83.493  1.00  0.00           C
ATOM   8202  C33 POPE3 132     122.059  98.560  99.273  1.00  0.00           C
ATOM   8205  C34 POPE3 132     122.559  99.529  98.193  1.00  0.00           C
ATOM   8208  C35 POPE3 132     121.469 100.441  97.593  1.00  0.00           C
ATOM   8211  C36 POPE3 132     120.589  99.719  96.563  1.00  0.00           C
ATOM   8214  C37 POPE3 132     119.720 100.660  95.723  1.00  0.00           C
ATOM   8217  C38 POPE3 132     118.800  99.889  94.763  1.00  0.00           C
ATOM   8220  C39 POPE3 132     117.949 100.779  93.833  1.00  0.00           C
ATOM   8223 0C31 POPE3 132     118.750 101.480  92.713  1.00  0.00           C
ATOM   8226 1C31 POPE3 132     117.819 102.130  91.674  1.00  0.00           C
ATOM   8229 2C31 POPE3 132     118.559 102.840  90.523  1.00  0.00           C
ATOM   8232 3C31 POPE3 132     119.220 101.881  89.523  1.00  0.00           C
ATOM   8235 4C31 POPE3 132     119.759 102.609  88.284  1.00  0.00           C
ATOM   8238 5C31 POPE3 132     120.519 101.710  87.303  1.00  0.00           C
ATOM   8241 6C31 POPE3 132     121.040 102.459  86.073  1.00  0.00           C
ATOM   8245  NH3 POPE4 133     123.159 115.631 105.463  1.00  0.00           N
ATOM   8249  C12 POPE4 133     123.519 117.079 105.503  1.00  0.00           C
ATOM   8252  C11 POPE4 133     123.260 117.660 106.913  1.00  0.00           C
ATOM   8255  P   POPE4 133     125.519 118.829 107.513  1.00  0.00           P
ATOM   8256  O13 POPE4 133     126.049 117.490 107.193  1.00  0.00           O
ATOM   8257  O14 POPE4 133     125.629 119.310 108.903  1.00  0.00           O
ATOM   8258  O11 POPE4 133     126.149 119.880 106.483  1.00  0.00           O
ATOM   8259  O12 POPE4 133     123.969 118.880 107.113  1.00  0.00           O
ATOM   8260  C1  POPE4 133     125.899 119.760 105.074  1.00  0.00           C
ATOM   8263  C2  POPE4 133     126.419 120.969 104.203  1.00  0.00           C
ATOM   8265  O21 POPE4 133     125.549 121.039 103.063  1.00  0.00           O
ATOM   8266  C21 POPE4 133     125.269 122.240 102.583  1.00  0.00           C
ATOM   8267  O22 POPE4 133     125.739 123.289 102.963  1.00  0.00           O
ATOM   8268  C22 POPE4 133     124.289 122.070 101.433  1.00  0.00           C
ATOM   8271  C3  POPE4 133     127.899 120.820 103.723  1.00  0.00           C
ATOM   8274  O31 POPE4 133     128.419 122.050 103.173  1.00  0.00           O
ATOM   8275  C31 POPE4 133     128.580 122.339 101.873  1.00  0.00           C
ATOM   8276  O32 POPE4 133     128.819 123.469 101.483  1.00  0.00           O
ATOM   8277  C32 POPE4 133     128.379 121.170 100.913  1.00  0.00           C
ATOM   8280  C23 POPE4 133     123.859 123.370 100.723  1.00  0.00           C
ATOM   8283  C24 POPE4 133     122.679 123.049  99.803  1.00  0.00           C
ATOM   8286  C25 POPE4 133     122.220 124.210  98.894  1.00  0.00           C
ATOM   8289  C26 POPE4 133     123.099 124.399  97.653  1.00  0.00           C
ATOM   8292  C27 POPE4 133     122.360 125.180  96.553  1.00  0.00           C
ATOM   8295  C28 POPE4 133     123.179 125.370  95.273  1.00  0.00           C
ATOM   8298  C29 POPE4 133     122.349 126.089  94.233  1.00  0.00           C
ATOM   8300 0C21 POPE4 133     122.539 126.060  92.904  1.00  0.00           C
ATOM   8302 1C21 POPE4 133     123.639 125.329  92.174  1.00  0.00           C
ATOM   8305 2C21 POPE4 133     123.199 123.960  91.633  1.00  0.00           C
ATOM   8308 3C21 POPE4 133     122.010 124.030  90.663  1.00  0.00           C
ATOM   8311 4C21 POPE4 133     121.589 122.639  90.173  1.00  0.00           C
ATOM   8314 5C21 POPE4 133     120.179 122.619  89.574  1.00  0.00           C
ATOM   8317 6C21 POPE4 133     119.589 121.200  89.473  1.00  0.00           C
ATOM   8320 7C21 POPE4 133     118.059 121.229  89.483  1.00  0.00           C
ATOM   8323 8C21 POPE4 133     117.419 119.850  89.674  1.00  0.00           C
ATOM   8327  C33 POPE4 133     128.829 121.499  99.464  1.00  0.00           C
ATOM   8330  C34 POPE4 133     128.610 120.350  98.464  1.00  0.00           C
ATOM   8333  C35 POPE4 133     127.259 120.350  97.723  1.00  0.00           C
ATOM   8336  C36 POPE4 133     127.289 121.219  96.453  1.00  0.00           C
ATOM   8339  C37 POPE4 133     126.009 121.119  95.613  1.00  0.00           C
ATOM   8342  C38 POPE4 133     126.019 121.980  94.333  1.00  0.00           C
ATOM   8345  C39 POPE4 133     127.000 121.509  93.243  1.00  0.00           C
ATOM   8348 0C31 POPE4 133     126.770 122.229  91.903  1.00  0.00           C
ATOM   8351 1C31 POPE4 133     127.579 121.660  90.733  1.00  0.00           C
ATOM   8354 2C31 POPE4 133     127.309 122.410  89.423  1.00  0.00           C
ATOM   8357 3C31 POPE4 133     127.929 121.749  88.193  1.00  0.00           C
ATOM   8360 4C31 POPE4 133     127.059 120.619  87.633  1.00  0.00           C
ATOM   8363 5C31 POPE4 133     127.799 119.810  86.563  1.00  0.00           C
ATOM   8366 6C31 POPE4 133     126.979 118.660  85.964  1.00  0.00           C
ATOM   8370  NH3 POPE5 134      24.319  52.099 101.363  1.00  0.00           N
ATOM   8374  C12 POPE5 134      25.719  52.439 100.933  1.00  0.00           C
ATOM   8377  C11 POPE5 134      26.009  51.989  99.483  1.00  0.00           C
ATOM   8380  P   POPE5 134      28.459  51.079  99.333  1.00  0.00           P
ATOM   8381  O13 POPE5 134      28.519  50.749 100.784  1.00  0.00           O
ATOM   8382  O14 POPE5 134      28.069  49.920  98.503  1.00  0.00           O
ATOM   8383  O11 POPE5 134      29.839  51.669  98.813  1.00  0.00           O
ATOM   8384  O12 POPE5 134      27.389  52.229  99.143  1.00  0.00           O
ATOM   8385  C1  POPE5 134      30.399  51.250  97.553  1.00  0.00           C
ATOM   8388  C2  POPE5 134      31.559  52.209  97.113  1.00  0.00           C
ATOM   8390  O21 POPE5 134      32.349  51.759  95.983  1.00  0.00           O
ATOM   8391  C21 POPE5 134      31.739  51.729  94.823  1.00  0.00           C
ATOM   8392  O22 POPE5 134      30.549  51.919  94.633  1.00  0.00           O
ATOM   8393  C22 POPE5 134      32.769  51.409  93.723  1.00  0.00           C
ATOM   8396  C3  POPE5 134      32.559  52.379  98.273  1.00  0.00           C
ATOM   8399  O31 POPE5 134      33.639  53.279  97.913  1.00  0.00           O
ATOM   8400  C31 POPE5 134      34.789  52.950  98.493  1.00  0.00           C
ATOM   8401  O32 POPE5 134      34.909  52.189  99.434  1.00  0.00           O
ATOM   8402  C32 POPE5 134      35.939  53.629  97.764  1.00  0.00           C
ATOM   8405  C23 POPE5 134      32.359  51.809  92.283  1.00  0.00           C
ATOM   8408  C24 POPE5 134      33.049  53.079  91.773  1.00  0.00           C
ATOM   8411  C25 POPE5 134      34.279  52.849  90.863  1.00  0.00           C
ATOM   8414  C26 POPE5 134      33.979  52.179  89.513  1.00  0.00           C
ATOM   8417  C27 POPE5 134      35.209  52.150  88.583  1.00  0.00           C
ATOM   8420  C28 POPE5 134      34.909  51.529  87.204  1.00  0.00           C
ATOM   8423  C29 POPE5 134      36.149  51.409  86.353  1.00  0.00           C
ATOM   8425 0C21 POPE5 134      36.559  50.329  85.653  1.00  0.00           C
ATOM   8427 1C21 POPE5 134      35.859  49.000  85.533  1.00  0.00           C
ATOM   8430 2C21 POPE5 134      35.309  48.750  84.114  1.00  0.00           C
ATOM   8433 3C21 POPE5 134      34.529  47.420  84.034  1.00  0.00           C
ATOM   8436 4C21 POPE5 134      33.919  47.119  82.654  1.00  0.00           C
ATOM   8439 5C21 POPE5 134      34.979  46.849  81.583  1.00  0.00           C
ATOM   8442 6C21 POPE5 134      34.359  46.389  80.253  1.00  0.00           C
ATOM   8445 7C21 POPE5 134      35.409  46.100  79.183  1.00  0.00           C
ATOM   8448 8C21 POPE5 134      34.819  45.590  77.873  1.00  0.00           C
ATOM   8452  C33 POPE5 134      36.029  53.229  96.273  1.00  0.00           C
ATOM   8455  C34 POPE5 134      36.959  54.149  95.473  1.00  0.00           C
ATOM   8458  C35 POPE5 134      36.999  53.759  93.983  1.00  0.00           C
ATOM   8461  C36 POPE5 134      37.689  54.769  93.063  1.00  0.00           C
ATOM   8464  C37 POPE5 134      37.599  54.329  91.604  1.00  0.00           C
ATOM   8467  C38 POPE5 134      38.099  55.340  90.563  1.00  0.00           C
ATOM   8470  C39 POPE5 134      37.209  56.579  90.424  1.00  0.00           C
ATOM   8473 0C31 POPE5 134      37.519  57.350  89.133  1.00  0.00           C
ATOM   8476 1C31 POPE5 134      36.849  58.729  89.073  1.00  0.00           C
ATOM   8479 2C31 POPE5 134      37.219  59.539  87.823  1.00  0.00           C
ATOM   8482 3C31 POPE5 134      36.629  58.969  86.534  1.00  0.00           C
ATOM   8485 4C31 POPE5 134      37.139  59.679  85.284  1.00  0.00           C
ATOM   8488 5C31 POPE5 134      36.729  58.969  83.983  1.00  0.00           C
ATOM   8491 6C31 POPE5 134      37.429  59.529  82.753  1.00  0.00           C
ATOM   8495  NH3 POPE6 135     105.399  37.059  61.703  1.00  0.00           N
ATOM   8499  C12 POPE6 135     104.580  35.969  61.073  1.00  0.00           C
ATOM   8502  C11 POPE6 135     105.409  35.239  60.003  1.00  0.00           C
ATOM   8505  P   POPE6 135     105.099  32.609  60.233  1.00  0.00           P
ATOM   8506  O13 POPE6 135     103.890  31.939  60.753  1.00  0.00           O
ATOM   8507  O14 POPE6 135     105.989  31.869  59.303  1.00  0.00           O
ATOM   8508  O11 POPE6 135     106.009  32.910  61.483  1.00  0.00           O
ATOM   8509  O12 POPE6 135     104.769  34.029  59.653  1.00  0.00           O
ATOM   8510  C1  POPE6 135     106.509  31.719  62.113  1.00  0.00           C
ATOM   8513  C2  POPE6 135     106.729  31.899  63.623  1.00  0.00           C
ATOM   8515  O21 POPE6 135     105.549  32.349  64.303  1.00  0.00           O
ATOM   8516  C21 POPE6 135     105.239  33.619  64.463  1.00  0.00           C
ATOM   8517  O22 POPE6 135     105.659  34.569  63.843  1.00  0.00           O
ATOM   8518  C22 POPE6 135     104.309  33.709  65.703  1.00  0.00           C
ATOM   8521  C3  POPE6 135     108.000  32.749  63.893  1.00  0.00           C
ATOM   8524  O31 POPE6 135     108.219  32.969  65.293  1.00  0.00           O
ATOM   8525  C31 POPE6 135     108.569  31.889  66.003  1.00  0.00           C
ATOM   8526  O32 POPE6 135     108.869  30.799  65.553  1.00  0.00           O
ATOM   8527  C32 POPE6 135     108.339  32.270  67.453  1.00  0.00           C
ATOM   8530  C23 POPE6 135     103.549  35.059  65.903  1.00  0.00           C
ATOM   8533  C24 POPE6 135     103.680  35.739  67.283  1.00  0.00           C
ATOM   8536  C25 POPE6 135     103.439  34.859  68.523  1.00  0.00           C
ATOM   8539  C26 POPE6 135     103.829  35.559  69.843  1.00  0.00           C
ATOM   8542  C27 POPE6 135     104.559  34.609  70.813  1.00  0.00           C
ATOM   8545  C28 POPE6 135     104.959  35.229  72.173  1.00  0.00           C
ATOM   8548  C29 POPE6 135     105.909  34.279  72.854  1.00  0.00           C
ATOM   8550 0C21 POPE6 135     105.809  33.699  74.063  1.00  0.00           C
ATOM   8552 1C21 POPE6 135     104.749  33.899  75.113  1.00  0.00           C
ATOM   8555 2C21 POPE6 135     105.379  33.910  76.523  1.00  0.00           C
ATOM   8558 3C21 POPE6 135     104.329  34.180  77.613  1.00  0.00           C
ATOM   8561 4C21 POPE6 135     104.879  33.969  79.034  1.00  0.00           C
ATOM   8564 5C21 POPE6 135     103.859  34.289  80.133  1.00  0.00           C
ATOM   8567 6C21 POPE6 135     103.549  35.789  80.233  1.00  0.00           C
ATOM   8570 7C21 POPE6 135     102.459  36.149  81.243  1.00  0.00           C
ATOM   8573 8C21 POPE6 135     101.959  37.589  81.073  1.00  0.00           C
ATOM   8577  C33 POPE6 135     108.919  31.309  68.503  1.00  0.00           C
ATOM   8580  C34 POPE6 135     108.540  31.819  69.903  1.00  0.00           C
ATOM   8583  C35 POPE6 135     108.719  30.739  70.964  1.00  0.00           C
ATOM   8586  C36 POPE6 135     108.439  31.219  72.383  1.00  0.00           C
ATOM   8589  C37 POPE6 135     109.689  31.599  73.184  1.00  0.00           C
ATOM   8592  C38 POPE6 135     109.289  32.289  74.493  1.00  0.00           C
ATOM   8595  C39 POPE6 135     110.459  32.549  75.443  1.00  0.00           C
ATOM   8598 0C31 POPE6 135     111.499  33.539  74.883  1.00  0.00           C
ATOM   8601 1C31 POPE6 135     112.209  34.289  76.003  1.00  0.00           C
ATOM   8604 2C31 POPE6 135     113.289  35.259  75.493  1.00  0.00           C
ATOM   8607 3C31 POPE6 135     113.949  36.069  76.613  1.00  0.00           C
ATOM   8610 4C31 POPE6 135     114.899  35.239  77.483  1.00  0.00           C
ATOM   8613 5C31 POPE6 135     115.389  36.020  78.714  1.00  0.00           C
ATOM   8616 6C31 POPE6 135     116.339  35.219  79.593  1.00  0.00           C
ATOM   8620  NH3 POPE7 136      48.729  95.840 104.363  1.00  0.00           N
ATOM   8624  C12 POPE7 136      49.589  95.759 105.593  1.00  0.00           C
ATOM   8627  C11 POPE7 136      50.579  96.939 105.613  1.00  0.00           C
ATOM   8630  P   POPE7 136      51.329  98.069 103.354  1.00  0.00           P
ATOM   8631  O13 POPE7 136      49.889  98.180 102.983  1.00  0.00           O
ATOM   8632  O14 POPE7 136      52.029  99.279 103.824  1.00  0.00           O
ATOM   8633  O11 POPE7 136      52.079  97.400 102.123  1.00  0.00           O
ATOM   8634  O12 POPE7 136      51.390  96.919 104.443  1.00  0.00           O
ATOM   8635  C1  POPE7 136      52.459  98.309 101.073  1.00  0.00           C
ATOM   8638  C2  POPE7 136      52.729  97.560  99.733  1.00  0.00           C
ATOM   8640  O21 POPE7 136      53.059  98.510  98.693  1.00  0.00           O
ATOM   8641  C21 POPE7 136      52.119  99.360  98.324  1.00  0.00           C
ATOM   8642  O22 POPE7 136      50.959  99.381  98.703  1.00  0.00           O
ATOM   8643  C22 POPE7 136      52.699 100.389  97.364  1.00  0.00           C
ATOM   8646  C3  POPE7 136      51.559  96.600  99.353  1.00  0.00           C
ATOM   8649  O31 POPE7 136      51.509  96.299  97.943  1.00  0.00           O
ATOM   8650  C31 POPE7 136      52.399  95.420  97.513  1.00  0.00           C
ATOM   8651  O32 POPE7 136      53.169  94.770  98.203  1.00  0.00           O
ATOM   8652  C32 POPE7 136      52.279  95.320  95.993  1.00  0.00           C
ATOM   8655  C23 POPE7 136      51.929 100.379  96.023  1.00  0.00           C
ATOM   8658  C24 POPE7 136      52.389  99.249  95.103  1.00  0.00           C
ATOM   8661  C25 POPE7 136      53.579  99.660  94.243  1.00  0.00           C
ATOM   8664  C26 POPE7 136      53.979  98.589  93.214  1.00  0.00           C
ATOM   8667  C27 POPE7 136      55.140  99.059  92.333  1.00  0.00           C
ATOM   8670  C28 POPE7 136      55.409  98.189  91.104  1.00  0.00           C
ATOM   8673  C29 POPE7 136      54.339  98.340  90.053  1.00  0.00           C
ATOM   8675 0C21 POPE7 136      54.009  97.410  89.154  1.00  0.00           C
ATOM   8677 1C21 POPE7 136      54.699  96.079  89.003  1.00  0.00           C
ATOM   8680 2C21 POPE7 136      54.449  95.469  87.613  1.00  0.00           C
ATOM   8683 3C21 POPE7 136      54.939  94.020  87.533  1.00  0.00           C
ATOM   8686 4C21 POPE7 136      54.519  93.340  86.223  1.00  0.00           C
ATOM   8689 5C21 POPE7 136      54.829  91.840  86.223  1.00  0.00           C
ATOM   8692 6C21 POPE7 136      54.219  91.100  85.023  1.00  0.00           C
ATOM   8695 7C21 POPE7 136      54.289  89.579  85.193  1.00  0.00           C
ATOM   8698 8C21 POPE7 136      53.619  88.810  84.063  1.00  0.00           C
ATOM   8702  C33 POPE7 136      53.129  94.179  95.413  1.00  0.00           C
ATOM   8705  C34 POPE7 136      53.289  94.249  93.893  1.00  0.00           C
ATOM   8708  C35 POPE7 136      51.959  94.191  93.123  1.00  0.00           C
ATOM   8711  C36 POPE7 136      52.209  94.170  91.614  1.00  0.00           C
ATOM   8714  C37 POPE7 136      50.939  94.059  90.763  1.00  0.00           C
ATOM   8717  C38 POPE7 136      51.279  94.051  89.273  1.00  0.00           C
ATOM   8720  C39 POPE7 136      50.070  93.969  88.343  1.00  0.00           C
ATOM   8723 0C31 POPE7 136      50.519  93.740  86.894  1.00  0.00           C
ATOM   8726 1C31 POPE7 136      49.399  93.779  85.854  1.00  0.00           C
ATOM   8729 2C31 POPE7 136      49.909  93.300  84.493  1.00  0.00           C
ATOM   8732 3C31 POPE7 136      48.899  93.479  83.354  1.00  0.00           C
ATOM   8735 4C31 POPE7 136      49.509  93.079  82.003  1.00  0.00           C
ATOM   8738 5C31 POPE7 136      48.519  93.131  80.833  1.00  0.00           C
ATOM   8741 6C31 POPE7 136      49.149  92.739  79.503  1.00  0.00           C
ATOM   8745  NH3 POPE8 137       8.589   6.899  61.823  1.00  0.00           N
ATOM   8749  C12 POPE8 137       9.049   5.609  61.203  1.00  0.00           C
ATOM   8752  C11 POPE8 137      10.399   5.769  60.483  1.00  0.00           C
ATOM   8755  P   POPE8 137      11.089   3.249  60.533  1.00  0.00           P
ATOM   8756  O13 POPE8 137      12.359   2.719  59.993  1.00  0.00           O
ATOM   8757  O14 POPE8 137       9.899   2.379  60.643  1.00  0.00           O
ATOM   8758  O11 POPE8 137      11.339   3.779  61.993  1.00  0.00           O
ATOM   8759  O12 POPE8 137      10.709   4.569  59.753  1.00  0.00           O
ATOM   8760  C1  POPE8 137      11.829   2.969  63.063  1.00  0.00           C
ATOM   8763  C2  POPE8 137      11.759   3.769  64.403  1.00  0.00           C
ATOM   8765  O21 POPE8 137      10.439   3.779  64.953  1.00  0.00           O
ATOM   8766  C21 POPE8 137       9.939   2.849  65.783  1.00  0.00           C
ATOM   8767  O22 POPE8 137       8.789   2.939  66.193  1.00  0.00           O
ATOM   8768  C22 POPE8 137      10.789   1.619  66.063  1.00  0.00           C
ATOM   8771  C3  POPE8 137      12.169   5.239  64.113  1.00  0.00           C
ATOM   8774  O31 POPE8 137      12.039   6.149  65.213  1.00  0.00           O
ATOM   8775  C31 POPE8 137      12.959   6.049  66.153  1.00  0.00           C
ATOM   8776  O32 POPE8 137      13.789   5.159  66.233  1.00  0.00           O
ATOM   8777  C32 POPE8 137      12.829   7.219  67.103  1.00  0.00           C
ATOM   8780  C23 POPE8 137      11.219   1.529  67.543  1.00  0.00           C
ATOM   8783  C24 POPE8 137      12.479   2.349  67.863  1.00  0.00           C
ATOM   8786  C25 POPE8 137      13.059   2.059  69.253  1.00  0.00           C
ATOM   8789  C26 POPE8 137      12.109   2.379  70.403  1.00  0.00           C
ATOM   8792  C27 POPE8 137      12.799   2.229  71.763  1.00  0.00           C
ATOM   8795  C28 POPE8 137      11.849   2.439  72.953  1.00  0.00           C
ATOM   8798  C29 POPE8 137      12.619   2.529  74.253  1.00  0.00           C
ATOM   8800 0C21 POPE8 137      12.939   3.669  74.883  1.00  0.00           C
ATOM   8802 1C21 POPE8 137      12.539   5.059  74.443  1.00  0.00           C
ATOM   8805 2C21 POPE8 137      12.519   6.079  75.603  1.00  0.00           C
ATOM   8808 3C21 POPE8 137      11.539   5.709  76.723  1.00  0.00           C
ATOM   8811 4C21 POPE8 137      11.399   6.829  77.763  1.00  0.00           C
ATOM   8814 5C21 POPE8 137      10.669   6.369  79.034  1.00  0.00           C
ATOM   8817 6C21 POPE8 137      11.609   5.669  80.023  1.00  0.00           C
ATOM   8820 7C21 POPE8 137      10.939   5.309  81.353  1.00  0.00           C
ATOM   8823 8C21 POPE8 137       9.899   4.189  81.253  1.00  0.00           C
ATOM   8827  C33 POPE8 137      13.629   8.459  66.623  1.00  0.00           C
ATOM   8830  C34 POPE8 137      13.189   9.739  67.343  1.00  0.00           C
ATOM   8833  C35 POPE8 137      13.609   9.789  68.813  1.00  0.00           C
ATOM   8836  C36 POPE8 137      12.849  10.879  69.563  1.00  0.00           C
ATOM   8839  C37 POPE8 137      13.409  11.159  70.964  1.00  0.00           C
ATOM   8842  C38 POPE8 137      12.509  12.119  71.753  1.00  0.00           C
ATOM   8845  C39 POPE8 137      13.169  12.689  73.013  1.00  0.00           C
ATOM   8848 0C31 POPE8 137      12.269  13.759  73.644  1.00  0.00           C
ATOM   8851 1C31 POPE8 137      12.949  14.669  74.673  1.00  0.00           C
ATOM   8854 2C31 POPE8 137      12.089  15.919  74.943  1.00  0.00           C
ATOM   8857 3C31 POPE8 137      12.749  16.919  75.903  1.00  0.00           C
ATOM   8860 4C31 POPE8 137      12.409  16.669  77.373  1.00  0.00           C
ATOM   8863 5C31 POPE8 137      13.129  17.649  78.303  1.00  0.00           C
ATOM   8866 6C31 POPE8 137      12.889  17.379  79.793  1.00  0.00           C
ATOM   8870  NH3 POPE9 138     131.428  47.360 106.753  1.00  0.00           N
ATOM   8874  C12 POPE9 138     130.820  47.259 108.113  1.00  0.00           C
ATOM   8877  C11 POPE9 138     130.409  45.799 108.363  1.00  0.00           C
ATOM   8880  P   POPE9 138     128.149  44.599 107.773  1.00  0.00           P
ATOM   8881  O13 POPE9 138     128.429  43.169 107.493  1.00  0.00           O
ATOM   8882  O14 POPE9 138     127.719  44.979 109.133  1.00  0.00           O
ATOM   8883  O11 POPE9 138     127.129  45.139 106.703  1.00  0.00           O
ATOM   8884  O12 POPE9 138     129.460  45.380 107.373  1.00  0.00           O
ATOM   8885  C1  POPE9 138     126.189  44.270 106.073  1.00  0.00           C
ATOM   8888  C2  POPE9 138     126.770  43.729 104.743  1.00  0.00           C
ATOM   8890  O21 POPE9 138     126.040  44.209 103.604  1.00  0.00           O
ATOM   8891  C21 POPE9 138     126.279  45.489 103.373  1.00  0.00           C
ATOM   8892  O22 POPE9 138     125.789  46.419 103.973  1.00  0.00           O
ATOM   8893  C22 POPE9 138     127.349  45.619 102.283  1.00  0.00           C
ATOM   8896  C3  POPE9 138     126.829  42.179 104.683  1.00  0.00           C
ATOM   8899  O31 POPE9 138     127.419  41.719 103.443  1.00  0.00           O
ATOM   8900  C31 POPE9 138     127.070  40.469 103.103  1.00  0.00           C
ATOM   8901  O32 POPE9 138     126.449  39.700 103.813  1.00  0.00           O
ATOM   8902  C32 POPE9 138     127.609  40.130 101.713  1.00  0.00           C
ATOM   8905  C23 POPE9 138     126.939  46.489 101.073  1.00  0.00           C
ATOM   8908  C24 POPE9 138     128.189  46.789 100.223  1.00  0.00           C
ATOM   8911  C25 POPE9 138     127.930  47.129  98.754  1.00  0.00           C
ATOM   8914  C26 POPE9 138     129.250  47.319  97.993  1.00  0.00           C
ATOM   8917  C27 POPE9 138     129.039  47.630  96.503  1.00  0.00           C
ATOM   8920  C28 POPE9 138     130.369  47.730  95.714  1.00  0.00           C
ATOM   8923  C29 POPE9 138     130.240  47.560  94.223  1.00  0.00           C
ATOM   8925 0C21 POPE9 138     129.659  48.389  93.343  1.00  0.00           C
ATOM   8927 1C21 POPE9 138     128.990  49.709  93.633  1.00  0.00           C
ATOM   8930 2C21 POPE9 138     127.550  49.709  93.074  1.00  0.00           C
ATOM   8933 3C21 POPE9 138     126.790  51.040  93.173  1.00  0.00           C
ATOM   8936 4C21 POPE9 138     127.539  52.249  92.583  1.00  0.00           C
ATOM   8939 5C21 POPE9 138     126.779  53.569  92.713  1.00  0.00           C
ATOM   8942 6C21 POPE9 138     125.559  53.680  91.783  1.00  0.00           C
ATOM   8945 7C21 POPE9 138     124.880  55.060  91.863  1.00  0.00           C
ATOM   8948 8C21 POPE9 138     123.700  55.200  90.893  1.00  0.00           C
ATOM   8952  C33 POPE9 138     126.750  40.700 100.563  1.00  0.00           C
ATOM   8955  C34 POPE9 138     127.150  40.219  99.154  1.00  0.00           C
ATOM   8958  C35 POPE9 138     128.440  40.820  98.573  1.00  0.00           C
ATOM   8961  C36 POPE9 138     128.359  40.960  97.043  1.00  0.00           C
ATOM   8964  C37 POPE9 138     129.600  41.590  96.374  1.00  0.00           C
ATOM   8967  C38 POPE9 138     129.279  42.160  94.983  1.00  0.00           C
ATOM   8970  C39 POPE9 138     128.639  43.559  95.053  1.00  0.00           C
ATOM   8973 0C31 POPE9 138     127.850  43.939  93.783  1.00  0.00           C
ATOM   8976 1C31 POPE9 138     127.170  45.310  93.893  1.00  0.00           C
ATOM   8979 2C31 POPE9 138     126.449  45.789  92.633  1.00  0.00           C
ATOM   8982 3C31 POPE9 138     127.369  45.869  91.404  1.00  0.00           C
ATOM   8985 4C31 POPE9 138     126.869  46.840  90.323  1.00  0.00           C
ATOM   8988 5C31 POPE9 138     127.830  46.949  89.133  1.00  0.00           C
ATOM   8991 6C31 POPE9 138     127.450  48.049  88.144  1.00  0.00           C
ATOM   8995  NH3 POPE  139     129.049  13.959 103.723  1.00  0.00           N
ATOM   8999  C12 POPE  139     128.479  12.689 104.273  1.00  0.00           C
ATOM   9002  C11 POPE  139     129.619  11.699 104.523  1.00  0.00           C
ATOM   9005  P   POPE  139     129.580  10.139 102.403  1.00  0.00           P
ATOM   9006  O13 POPE  139     130.709  10.989 101.964  1.00  0.00           O
ATOM   9007  O14 POPE  139     129.759   8.679 102.263  1.00  0.00           O
ATOM   9008  O11 POPE  139     128.220  10.599 101.743  1.00  0.00           O
ATOM   9009  O12 POPE  139     129.349  10.449 103.923  1.00  0.00           O
ATOM   9010  C1  POPE  139     128.189  11.519 100.653  1.00  0.00           C
ATOM   9013  C2  POPE  139     126.779  11.539 100.004  1.00  0.00           C
ATOM   9015  O21 POPE  139     126.619  12.819  99.343  1.00  0.00           O
ATOM   9016  C21 POPE  139     127.100  12.919  98.103  1.00  0.00           C
ATOM   9017  O22 POPE  139     127.959  13.729  97.773  1.00  0.00           O
ATOM   9018  C22 POPE  139     126.369  11.989  97.123  1.00  0.00           C
ATOM   9021  C3  POPE  139     125.669  11.319 101.083  1.00  0.00           C
ATOM   9024  O31 POPE  139     124.469  12.079 100.873  1.00  0.00           O
ATOM   9025  C31 POPE  139     123.439  11.699 100.093  1.00  0.00           C
ATOM   9026  O32 POPE  139     122.479  12.409  99.893  1.00  0.00           O
ATOM   9027  C32 POPE  139     123.529  10.279  99.523  1.00  0.00           C
ATOM   9030  C23 POPE  139     125.830  12.709  95.854  1.00  0.00           C
ATOM   9033  C24 POPE  139     124.479  12.199  95.313  1.00  0.00           C
ATOM   9036  C25 POPE  139     124.510  10.999  94.353  1.00  0.00           C
ATOM   9039  C26 POPE  139     125.209  11.269  93.004  1.00  0.00           C
ATOM   9042  C27 POPE  139     124.689  10.349  91.873  1.00  0.00           C
ATOM   9045  C28 POPE  139     125.489  10.489  90.553  1.00  0.00           C
ATOM   9048  C29 POPE  139     124.779   9.839  89.394  1.00  0.00           C
ATOM   9050 0C21 POPE  139     125.289   8.969  88.483  1.00  0.00           C
ATOM   9052 1C21 POPE  139     126.690   8.429  88.424  1.00  0.00           C
ATOM   9055 2C21 POPE  139     126.750   6.969  87.913  1.00  0.00           C
ATOM   9058 3C21 POPE  139     126.149   5.939  88.883  1.00  0.00           C
ATOM   9061 4C21 POPE  139     126.919   4.609  88.933  1.00  0.00           C
ATOM   9064 5C21 POPE  139     126.860   3.779  87.633  1.00  0.00           C
ATOM   9067 6C21 POPE  139     125.449   3.279  87.323  1.00  0.00           C
ATOM   9070 7C21 POPE  139     125.369   2.229  86.203  1.00  0.00           C
ATOM   9073 8C21 POPE  139     125.789   0.819  86.633  1.00  0.00           C
ATOM   9077  C33 POPE  139     122.399  10.079  98.483  1.00  0.00           C
ATOM   9080  C34 POPE  139     122.659   8.889  97.553  1.00  0.00           C
ATOM   9083  C35 POPE  139     121.769   8.869  96.303  1.00  0.00           C
ATOM   9086  C36 POPE  139     120.279   8.579  96.573  1.00  0.00           C
ATOM   9089  C37 POPE  139     119.439   8.889  95.323  1.00  0.00           C
ATOM   9092  C38 POPE  139     117.970   8.449  95.424  1.00  0.00           C
ATOM   9095  C39 POPE  139     117.259   8.549  94.063  1.00  0.00           C
ATOM   9098 0C31 POPE  139     115.789   8.119  94.093  1.00  0.00           C
ATOM   9101 1C31 POPE  139     115.029   8.579  92.843  1.00  0.00           C
ATOM   9104 2C31 POPE  139     113.559   8.129  92.843  1.00  0.00           C
ATOM   9107 3C31 POPE  139     112.679   8.989  91.923  1.00  0.00           C
ATOM   9110 4C31 POPE  139     113.119   8.969  90.443  1.00  0.00           C
ATOM   9113 5C31 POPE  139     112.229   9.849  89.564  1.00  0.00           C
ATOM   9116 6C31 POPE  139     112.659   9.879  88.093  1.00  0.00           C
ATOM   9120  NH3 POPE  140      67.459  20.119  62.543  1.00  0.00           N
ATOM   9124  C12 POPE  140      66.649  19.349  61.543  1.00  0.00           C
ATOM   9127  C11 POPE  140      67.529  18.429  60.703  1.00  0.00           C
ATOM   9130  P   POPE  140      65.909  16.469  59.973  1.00  0.00           P
ATOM   9131  O13 POPE  140      65.119  16.219  58.753  1.00  0.00           O
ATOM   9132  O14 POPE  140      66.839  15.409  60.424  1.00  0.00           O
ATOM   9133  O11 POPE  140      64.939  16.759  61.183  1.00  0.00           O
ATOM   9134  O12 POPE  140      66.720  17.799  59.723  1.00  0.00           O
ATOM   9135  C1  POPE  140      64.149  15.669  61.703  1.00  0.00           C
ATOM   9138  C2  POPE  140      63.039  15.119  60.743  1.00  0.00           C
ATOM   9140  O21 POPE  140      61.849  14.879  61.523  1.00  0.00           O
ATOM   9141  C21 POPE  140      61.069  15.949  61.693  1.00  0.00           C
ATOM   9142  O22 POPE  140      61.189  17.019  61.143  1.00  0.00           O
ATOM   9143  C22 POPE  140      60.089  15.639  62.833  1.00  0.00           C
ATOM   9146  C3  POPE  140      63.489  13.789  60.093  1.00  0.00           C
ATOM   9149  O31 POPE  140      62.839  13.489  58.843  1.00  0.00           O
ATOM   9150  C31 POPE  140      61.539  13.219  58.853  1.00  0.00           C
ATOM   9151  O32 POPE  140      60.689  13.829  58.223  1.00  0.00           O
ATOM   9152  C32 POPE  140      61.259  11.889  59.543  1.00  0.00           C
ATOM   9155  C23 POPE  140      58.919  16.649  62.903  1.00  0.00           C
ATOM   9158  C24 POPE  140      57.829  16.179  63.863  1.00  0.00           C
ATOM   9161  C25 POPE  140      56.729  17.209  64.163  1.00  0.00           C
ATOM   9164  C26 POPE  140      55.769  16.679  65.233  1.00  0.00           C
ATOM   9167  C27 POPE  140      55.099  17.759  66.113  1.00  0.00           C
ATOM   9170  C28 POPE  140      54.119  17.179  67.163  1.00  0.00           C
ATOM   9173  C29 POPE  140      54.689  16.019  67.943  1.00  0.00           C
ATOM   9175 0C21 POPE  140      54.749  15.859  69.283  1.00  0.00           C
ATOM   9177 1C21 POPE  140      54.219  16.829  70.303  1.00  0.00           C
ATOM   9180 2C21 POPE  140      54.479  16.399  71.763  1.00  0.00           C
ATOM   9183 3C21 POPE  140      53.890  15.049  72.173  1.00  0.00           C
ATOM   9186 4C21 POPE  140      53.769  14.919  73.703  1.00  0.00           C
ATOM   9189 5C21 POPE  140      53.239  13.559  74.174  1.00  0.00           C
ATOM   9192 6C21 POPE  140      52.669  13.579  75.603  1.00  0.00           C
ATOM   9195 7C21 POPE  140      53.599  14.149  76.683  1.00  0.00           C
ATOM   9198 8C21 POPE  140      52.909  14.219  78.053  1.00  0.00           C
ATOM   9202  C33 POPE  140      60.039  11.989  60.483  1.00  0.00           C
ATOM   9205  C34 POPE  140      59.799  10.709  61.283  1.00  0.00           C
ATOM   9208  C35 POPE  140      60.709  10.609  62.513  1.00  0.00           C
ATOM   9211  C36 POPE  140      60.209  11.349  63.753  1.00  0.00           C
ATOM   9214  C37 POPE  140      61.119  11.049  64.953  1.00  0.00           C
ATOM   9217  C38 POPE  140      60.489  11.339  66.323  1.00  0.00           C
ATOM   9220  C39 POPE  140      60.259  12.829  66.583  1.00  0.00           C
ATOM   9223 0C31 POPE  140      59.729  13.059  68.003  1.00  0.00           C
ATOM   9226 1C31 POPE  140      59.489  14.539  68.303  1.00  0.00           C
ATOM   9229 2C31 POPE  140      58.659  14.799  69.574  1.00  0.00           C
ATOM   9232 3C31 POPE  140      59.239  14.219  70.873  1.00  0.00           C
ATOM   9235 4C31 POPE  140      58.759  12.799  71.203  1.00  0.00           C
ATOM   9238 5C31 POPE  140      59.149  12.349  72.623  1.00  0.00           C
ATOM   9241 6C31 POPE  140      58.329  13.019  73.723  1.00  0.00           C
ATOM   9245  NH3 POPE  141      38.680  49.149  57.753  1.00  0.00           N
ATOM   9249  C12 POPE  141      40.109  48.709  57.993  1.00  0.00           C
ATOM   9252  C11 POPE  141      40.869  49.689  58.903  1.00  0.00           C
ATOM   9255  P   POPE  141      43.469  49.489  58.433  1.00  0.00           P
ATOM   9256  O13 POPE  141      44.329  48.279  58.393  1.00  0.00           O
ATOM   9257  O14 POPE  141      43.119  50.110  57.143  1.00  0.00           O
ATOM   9258  O11 POPE  141      44.219  50.579  59.303  1.00  0.00           O
ATOM   9259  O12 POPE  141      42.159  49.160  59.253  1.00  0.00           O
ATOM   9260  C1  POPE  141      44.339  50.499  60.723  1.00  0.00           C
ATOM   9263  C2  POPE  141      43.929  51.840  61.393  1.00  0.00           C
ATOM   9265  O21 POPE  141      43.549  51.599  62.773  1.00  0.00           O
ATOM   9266  C21 POPE  141      44.569  51.360  63.583  1.00  0.00           C
ATOM   9267  O22 POPE  141      45.749  51.339  63.273  1.00  0.00           O
ATOM   9268  C22 POPE  141      44.019  51.149  64.993  1.00  0.00           C
ATOM   9271  C3  POPE  141      42.759  52.509  60.603  1.00  0.00           C
ATOM   9274  O31 POPE  141      41.939  53.340  61.453  1.00  0.00           O
ATOM   9275  C31 POPE  141      40.969  52.659  62.063  1.00  0.00           C
ATOM   9276  O32 POPE  141      40.469  51.609  61.693  1.00  0.00           O
ATOM   9277  C32 POPE  141      40.649  53.349  63.373  1.00  0.00           C
ATOM   9280  C23 POPE  141      45.140  51.089  66.043  1.00  0.00           C
ATOM   9283  C24 POPE  141      44.669  50.539  67.394  1.00  0.00           C
ATOM   9286  C25 POPE  141      44.139  51.590  68.393  1.00  0.00           C
ATOM   9289  C26 POPE  141      43.709  50.919  69.714  1.00  0.00           C
ATOM   9292  C27 POPE  141      43.729  51.849  70.933  1.00  0.00           C
ATOM   9295  C28 POPE  141      43.429  51.069  72.233  1.00  0.00           C
ATOM   9298  C29 POPE  141      44.169  51.590  73.443  1.00  0.00           C
ATOM   9300 0C21 POPE  141      43.839  51.450  74.733  1.00  0.00           C
ATOM   9302 1C21 POPE  141      42.629  50.739  75.303  1.00  0.00           C
ATOM   9305 2C21 POPE  141      41.849  51.620  76.303  1.00  0.00           C
ATOM   9308 3C21 POPE  141      42.579  51.879  77.633  1.00  0.00           C
ATOM   9311 4C21 POPE  141      42.079  53.160  78.324  1.00  0.00           C
ATOM   9314 5C21 POPE  141      42.859  53.540  79.583  1.00  0.00           C
ATOM   9317 6C21 POPE  141      42.419  54.909  80.143  1.00  0.00           C
ATOM   9320 7C21 POPE  141      43.249  55.349  81.353  1.00  0.00           C
ATOM   9323 8C21 POPE  141      42.809  56.700  81.934  1.00  0.00           C
ATOM   9327  C33 POPE  141      40.349  52.309  64.473  1.00  0.00           C
ATOM   9330  C34 POPE  141      40.529  52.840  65.903  1.00  0.00           C
ATOM   9333  C35 POPE  141      39.930  51.899  66.953  1.00  0.00           C
ATOM   9336  C36 POPE  141      40.609  50.520  66.993  1.00  0.00           C
ATOM   9339  C37 POPE  141      39.889  49.539  67.924  1.00  0.00           C
ATOM   9342  C38 POPE  141      40.439  48.109  67.793  1.00  0.00           C
ATOM   9345  C39 POPE  141      41.769  47.849  68.483  1.00  0.00           C
ATOM   9348 0C31 POPE  141      42.259  46.439  68.163  1.00  0.00           C
ATOM   9351 1C31 POPE  141      43.489  46.049  68.973  1.00  0.00           C
ATOM   9354 2C31 POPE  141      43.949  44.619  68.683  1.00  0.00           C
ATOM   9357 3C31 POPE  141      44.879  44.099  69.773  1.00  0.00           C
ATOM   9360 4C31 POPE  141      45.289  42.639  69.583  1.00  0.00           C
ATOM   9363 5C31 POPE  141      46.279  42.160  70.653  1.00  0.00           C
ATOM   9366 6C31 POPE  141      46.729  40.719  70.424  1.00  0.00           C
ATOM   9370  NH3 POPE  142      61.339  16.179 102.383  1.00  0.00           N
ATOM   9374  C12 POPE  142      60.589  14.919 102.663  1.00  0.00           C
ATOM   9377  C11 POPE  142      59.079  15.129 102.723  1.00  0.00           C
ATOM   9380  P   POPE  142      57.339  13.469 103.803  1.00  0.00           P
ATOM   9381  O13 POPE  142      57.929  12.749 104.953  1.00  0.00           O
ATOM   9382  O14 POPE  142      56.589  14.719 104.093  1.00  0.00           O
ATOM   9383  O11 POPE  142      56.499  12.449 102.893  1.00  0.00           O
ATOM   9384  O12 POPE  142      58.509  13.839 102.803  1.00  0.00           O
ATOM   9385  C1  POPE  142      55.799  12.939 101.743  1.00  0.00           C
ATOM   9388  C2  POPE  142      56.669  12.969 100.453  1.00  0.00           C
ATOM   9390  O21 POPE  142      56.009  13.709  99.434  1.00  0.00           O
ATOM   9391  C21 POPE  142      54.869  13.329  98.903  1.00  0.00           C
ATOM   9392  O22 POPE  142      54.209  12.339  99.213  1.00  0.00           O
ATOM   9393  C22 POPE  142      54.609  14.239  97.693  1.00  0.00           C
ATOM   9396  C3  POPE  142      57.289  11.619  99.923  1.00  0.00           C
ATOM   9399  O31 POPE  142      56.849  11.269  98.583  1.00  0.00           O
ATOM   9400  C31 POPE  142      57.779  11.049  97.653  1.00  0.00           C
ATOM   9401  O32 POPE  142      58.859  10.509  97.833  1.00  0.00           O
ATOM   9402  C32 POPE  142      57.359  11.739  96.353  1.00  0.00           C
ATOM   9405  C23 POPE  142      53.149  14.359  97.243  1.00  0.00           C
ATOM   9408  C24 POPE  142      53.069  15.149  95.924  1.00  0.00           C
ATOM   9411  C25 POPE  142      51.639  15.239  95.383  1.00  0.00           C
ATOM   9414  C26 POPE  142      51.609  15.649  93.904  1.00  0.00           C
ATOM   9417  C27 POPE  142      51.369  17.149  93.663  1.00  0.00           C
ATOM   9420  C28 POPE  142      51.729  17.589  92.233  1.00  0.00           C
ATOM   9423  C29 POPE  142      50.959  16.829  91.183  1.00  0.00           C
ATOM   9425 0C21 POPE  142      51.259  16.779  89.873  1.00  0.00           C
ATOM   9427 1C21 POPE  142      52.379  17.509  89.174  1.00  0.00           C
ATOM   9430 2C21 POPE  142      51.809  18.549  88.193  1.00  0.00           C
ATOM   9433 3C21 POPE  142      52.899  19.289  87.403  1.00  0.00           C
ATOM   9436 4C21 POPE  142      52.299  20.389  86.514  1.00  0.00           C
ATOM   9439 5C21 POPE  142      53.329  21.049  85.583  1.00  0.00           C
ATOM   9442 6C21 POPE  142      54.499  21.699  86.323  1.00  0.00           C
ATOM   9445 7C21 POPE  142      55.429  22.500  85.404  1.00  0.00           C
ATOM   9448 8C21 POPE  142      56.619  23.109  86.143  1.00  0.00           C
ATOM   9452  C33 POPE  142      58.339  11.559  95.173  1.00  0.00           C
ATOM   9455  C34 POPE  142      57.949  12.479  94.003  1.00  0.00           C
ATOM   9458  C35 POPE  142      58.949  12.499  92.843  1.00  0.00           C
ATOM   9461  C36 POPE  142      58.699  11.439  91.773  1.00  0.00           C
ATOM   9464  C37 POPE  142      59.669  11.599  90.593  1.00  0.00           C
ATOM   9467  C38 POPE  142      59.619  10.419  89.613  1.00  0.00           C
ATOM   9470  C39 POPE  142      60.229   9.129  90.183  1.00  0.00           C
ATOM   9473 0C31 POPE  142      59.269   7.939  90.154  1.00  0.00           C
ATOM   9476 1C31 POPE  142      59.919   6.669  90.714  1.00  0.00           C
ATOM   9479 2C31 POPE  142      59.019   5.439  90.623  1.00  0.00           C
ATOM   9482 3C31 POPE  142      58.849   4.899  89.193  1.00  0.00           C
ATOM   9485 4C31 POPE  142      58.059   3.589  89.143  1.00  0.00           C
ATOM   9488 5C31 POPE  142      57.889   3.069  87.713  1.00  0.00           C
ATOM   9491 6C31 POPE  142      57.149   1.739  87.633  1.00  0.00           C
ATOM   9495  NH3 POPE  143     112.849  94.640 105.333  1.00  0.00           N
ATOM   9499  C12 POPE  143     113.909  93.980 106.173  1.00  0.00           C
ATOM   9502  C11 POPE  143     113.379  92.739 106.923  1.00  0.00           C
ATOM   9505  P   POPE  143     110.869  92.899 107.543  1.00  0.00           P
ATOM   9506  O13 POPE  143     110.009  92.949 108.743  1.00  0.00           O
ATOM   9507  O14 POPE  143     110.589  93.939 106.523  1.00  0.00           O
ATOM   9508  O11 POPE  143     110.789  91.480 106.903  1.00  0.00           O
ATOM   9509  O12 POPE  143     112.389  93.090 107.904  1.00  0.00           O
ATOM   9510  C1  POPE  143     109.519  91.050 106.423  1.00  0.00           C
ATOM   9513  C2  POPE  143     109.779  90.070 105.284  1.00  0.00           C
ATOM   9515  O21 POPE  143     110.169  90.859 104.133  1.00  0.00           O
ATOM   9516  C21 POPE  143     110.669  90.139 103.173  1.00  0.00           C
ATOM   9517  O22 POPE  143     110.979  88.960 103.243  1.00  0.00           O
ATOM   9518  C22 POPE  143     110.750  90.979 101.903  1.00  0.00           C
ATOM   9521  C3  POPE  143     108.559  89.129 105.033  1.00  0.00           C
ATOM   9524  O31 POPE  143     107.599  89.640 104.063  1.00  0.00           O
ATOM   9525  C31 POPE  143     106.529  88.840 103.973  1.00  0.00           C
ATOM   9526  O32 POPE  143     106.359  87.850 104.674  1.00  0.00           O
ATOM   9527  C32 POPE  143     105.529  89.310 102.913  1.00  0.00           C
ATOM   9530  C23 POPE  143     110.470  90.109 100.663  1.00  0.00           C
ATOM   9533  C24 POPE  143     109.849  90.890  99.503  1.00  0.00           C
ATOM   9536  C25 POPE  143     110.750  91.939  98.833  1.00  0.00           C
ATOM   9539  C26 POPE  143     111.839  91.279  97.973  1.00  0.00           C
ATOM   9542  C27 POPE  143     112.459  92.240  96.953  1.00  0.00           C
ATOM   9545  C28 POPE  143     113.649  91.639  96.184  1.00  0.00           C
ATOM   9548  C29 POPE  143     113.299  90.399  95.404  1.00  0.00           C
ATOM   9550 0C21 POPE  143     113.390  90.210  94.073  1.00  0.00           C
ATOM   9552 1C21 POPE  143     113.849  91.190  93.023  1.00  0.00           C
ATOM   9555 2C21 POPE  143     115.140  90.730  92.323  1.00  0.00           C
ATOM   9558 3C21 POPE  143     115.529  91.679  91.183  1.00  0.00           C
ATOM   9561 4C21 POPE  143     116.899  91.389  90.574  1.00  0.00           C
ATOM   9564 5C21 POPE  143     117.179  92.260  89.343  1.00  0.00           C
ATOM   9567 6C21 POPE  143     118.599  92.090  88.793  1.00  0.00           C
ATOM   9570 7C21 POPE  143     118.699  92.410  87.293  1.00  0.00           C
ATOM   9573 8C21 POPE  143     120.109  92.229  86.723  1.00  0.00           C
ATOM   9577  C33 POPE  143     105.869  90.590 102.113  1.00  0.00           C
ATOM   9580  C34 POPE  143     104.790  90.870 101.063  1.00  0.00           C
ATOM   9583  C35 POPE  143     104.930  92.160 100.233  1.00  0.00           C
ATOM   9586  C36 POPE  143     103.809  92.240  99.174  1.00  0.00           C
ATOM   9589  C37 POPE  143     103.699  93.619  98.483  1.00  0.00           C
ATOM   9592  C38 POPE  143     104.099  93.619  97.003  1.00  0.00           C
ATOM   9595  C39 POPE  143     103.070  93.009  96.033  1.00  0.00           C
ATOM   9598 0C31 POPE  143     103.610  93.040  94.593  1.00  0.00           C
ATOM   9601 1C31 POPE  143     102.679  92.410  93.553  1.00  0.00           C
ATOM   9604 2C31 POPE  143     103.289  92.479  92.143  1.00  0.00           C
ATOM   9607 3C31 POPE  143     102.360  91.910  91.053  1.00  0.00           C
ATOM   9610 4C31 POPE  143     102.779  90.499  90.593  1.00  0.00           C
ATOM   9613 5C31 POPE  143     101.739  89.869  89.653  1.00  0.00           C
ATOM   9616 6C31 POPE  143     102.189  88.520  89.093  1.00  0.00           C
ATOM   9620  NH3 POPE  144       5.969  57.689  60.133  1.00  0.00           N
ATOM   9624  C12 POPE  144       4.549  57.859  60.613  1.00  0.00           C
ATOM   9627  C11 POPE  144       3.699  58.709  59.653  1.00  0.00           C
ATOM   9630  P   POPE  144       1.809  60.110  60.823  1.00  0.00           P
ATOM   9631  O13 POPE  144       1.320  60.999  59.753  1.00  0.00           O
ATOM   9632  O14 POPE  144       0.820  59.790  61.873  1.00  0.00           O
ATOM   9633  O11 POPE  144       3.099  60.729  61.503  1.00  0.00           O
ATOM   9634  O12 POPE  144       2.369  58.789  60.163  1.00  0.00           O
ATOM   9635  C1  POPE  144       3.039  61.969  62.233  1.00  0.00           C
ATOM   9638  C2  POPE  144       3.259  61.709  63.763  1.00  0.00           C
ATOM   9640  O21 POPE  144       2.849  62.840  64.593  1.00  0.00           O
ATOM   9641  C21 POPE  144       1.540  63.139  64.593  1.00  0.00           C
ATOM   9642  O22 POPE  144       0.680  62.509  64.013  1.00  0.00           O
ATOM   9643  C22 POPE  144       1.240  64.350  65.493  1.00  0.00           C
ATOM   9646  C3  POPE  144       4.759  61.319  64.023  1.00  0.00           C
ATOM   9649  O31 POPE  144       5.209  61.489  65.403  1.00  0.00           O
ATOM   9650  C31 POPE  144       6.549  61.360  65.533  1.00  0.00           C
ATOM   9651  O32 POPE  144       7.309  61.059  64.623  1.00  0.00           O
ATOM   9652  C32 POPE  144       7.009  61.669  66.963  1.00  0.00           C
ATOM   9655  C23 POPE  144       1.390  64.050  67.003  1.00  0.00           C
ATOM   9658  C24 POPE  144       1.480  65.279  67.924  1.00  0.00           C
ATOM   9661  C25 POPE  144       1.580  64.910  69.413  1.00  0.00           C
ATOM   9664  C26 POPE  144       1.949  66.069  70.343  1.00  0.00           C
ATOM   9667  C27 POPE  144       2.629  65.600  71.643  1.00  0.00           C
ATOM   9670  C28 POPE  144       1.680  64.910  72.643  1.00  0.00           C
ATOM   9673  C29 POPE  144       2.399  64.000  73.613  1.00  0.00           C
ATOM   9675 0C21 POPE  144       2.859  64.299  74.843  1.00  0.00           C
ATOM   9677 1C21 POPE  144       2.799  65.631  75.563  1.00  0.00           C
ATOM   9680 2C21 POPE  144       2.349  65.469  77.033  1.00  0.00           C
ATOM   9683 3C21 POPE  144       3.199  66.340  77.973  1.00  0.00           C
ATOM   9686 4C21 POPE  144       2.859  66.130  79.463  1.00  0.00           C
ATOM   9689 5C21 POPE  144       3.779  66.949  80.383  1.00  0.00           C
ATOM   9692 6C21 POPE  144       5.139  66.279  80.644  1.00  0.00           C
ATOM   9695 7C21 POPE  144       6.119  67.229  81.343  1.00  0.00           C
ATOM   9698 8C21 POPE  144       7.479  66.609  81.674  1.00  0.00           C
ATOM   9702  C33 POPE  144       7.929  62.910  67.083  1.00  0.00           C
ATOM   9705  C34 POPE  144       8.389  63.229  68.523  1.00  0.00           C
ATOM   9708  C35 POPE  144       7.239  63.319  69.543  1.00  0.00           C
ATOM   9711  C36 POPE  144       7.479  64.139  70.833  1.00  0.00           C
ATOM   9714  C37 POPE  144       6.479  63.719  71.923  1.00  0.00           C
ATOM   9717  C38 POPE  144       6.449  64.590  73.203  1.00  0.00           C
ATOM   9720  C39 POPE  144       7.549  64.249  74.223  1.00  0.00           C
ATOM   9723 0C31 POPE  144       7.339  64.920  75.593  1.00  0.00           C
ATOM   9726 1C31 POPE  144       8.559  64.779  76.523  1.00  0.00           C
ATOM   9729 2C31 POPE  144       8.529  65.771  77.693  1.00  0.00           C
ATOM   9732 3C31 POPE  144       9.849  65.859  78.473  1.00  0.00           C
ATOM   9735 4C31 POPE  144      10.409  64.490  78.893  1.00  0.00           C
ATOM   9738 5C31 POPE  144      11.549  64.579  79.923  1.00  0.00           C
ATOM   9741 6C31 POPE  144      11.079  64.899  81.353  1.00  0.00           C
ATOM   9745  NH3 POPE  145      14.019  32.410 101.973  1.00  0.00           N
ATOM   9749  C12 POPE  145      13.599  33.169 103.193  1.00  0.00           C
ATOM   9752  C11 POPE  145      12.919  32.299 104.273  1.00  0.00           C
ATOM   9755  P   POPE  145      11.559  30.259 103.403  1.00  0.00           P
ATOM   9756  O13 POPE  145      11.249  29.410 104.574  1.00  0.00           O
ATOM   9757  O14 POPE  145      12.809  29.989 102.653  1.00  0.00           O
ATOM   9758  O11 POPE  145      10.389  30.269 102.383  1.00  0.00           O
ATOM   9759  O12 POPE  145      11.649  31.779 103.833  1.00  0.00           O
ATOM   9760  C1  POPE  145       9.359  29.309 102.203  1.00  0.00           C
ATOM   9763  C2  POPE  145       7.999  30.039 102.053  1.00  0.00           C
ATOM   9765  O21 POPE  145       7.039  29.029 101.703  1.00  0.00           O
ATOM   9766  C21 POPE  145       5.989  29.229 100.943  1.00  0.00           C
ATOM   9767  O22 POPE  145       5.509  30.299 100.593  1.00  0.00           O
ATOM   9768  C22 POPE  145       5.539  27.839 100.493  1.00  0.00           C
ATOM   9771  C3  POPE  145       8.119  31.269 101.083  1.00  0.00           C
ATOM   9774  O31 POPE  145       7.279  32.340 101.563  1.00  0.00           O
ATOM   9775  C31 POPE  145       6.929  33.369 100.793  1.00  0.00           C
ATOM   9776  O32 POPE  145       6.309  34.340 101.213  1.00  0.00           O
ATOM   9777  C32 POPE  145       7.319  33.249  99.323  1.00  0.00           C
ATOM   9780  C23 POPE  145       4.299  27.839  99.583  1.00  0.00           C
ATOM   9783  C24 POPE  145       4.549  28.449  98.203  1.00  0.00           C
ATOM   9786  C25 POPE  145       3.269  28.739  97.403  1.00  0.00           C
ATOM   9789  C26 POPE  145       2.369  27.509  97.224  1.00  0.00           C
ATOM   9792  C27 POPE  145       1.240  27.779  96.223  1.00  0.00           C
ATOM   9795  C28 POPE  145       0.410  26.519  95.893  1.00  0.00           C
ATOM   9798  C29 POPE  145       0.940  25.689  94.763  1.00  0.00           C
ATOM   9800 0C21 POPE  145       0.250  24.689  94.193  1.00  0.00           C
ATOM   9802 1C21 POPE  145      -1.100  24.199  94.663  1.00  0.00           C
ATOM   9805 2C21 POPE  145      -2.310  24.829  93.953  1.00  0.00           C
ATOM   9808 3C21 POPE  145      -2.700  24.139  92.643  1.00  0.00           C
ATOM   9811 4C21 POPE  145      -4.010  24.689  92.064  1.00  0.00           C
ATOM   9814 5C21 POPE  145      -4.520  23.899  90.854  1.00  0.00           C
ATOM   9817 6C21 POPE  145      -3.530  23.929  89.693  1.00  0.00           C
ATOM   9820 7C21 POPE  145      -4.040  23.199  88.454  1.00  0.00           C
ATOM   9823 8C21 POPE  145      -3.020  23.229  87.313  1.00  0.00           C
ATOM   9827  C33 POPE  145       6.979  34.539  98.533  1.00  0.00           C
ATOM   9830  C34 POPE  145       6.979  34.319  97.013  1.00  0.00           C
ATOM   9833  C35 POPE  145       6.689  35.599  96.193  1.00  0.00           C
ATOM   9836  C36 POPE  145       7.859  36.590  96.163  1.00  0.00           C
ATOM   9839  C37 POPE  145       7.499  37.930  95.513  1.00  0.00           C
ATOM   9842  C38 POPE  145       8.719  38.839  95.354  1.00  0.00           C
ATOM   9845  C39 POPE  145       8.369  40.309  95.074  1.00  0.00           C
ATOM   9848 0C31 POPE  145       7.829  40.619  93.663  1.00  0.00           C
ATOM   9851 1C31 POPE  145       7.509  42.119  93.533  1.00  0.00           C
ATOM   9854 2C31 POPE  145       6.779  42.549  92.253  1.00  0.00           C
ATOM   9857 3C31 POPE  145       7.659  42.639  91.003  1.00  0.00           C
ATOM   9860 4C31 POPE  145       7.029  43.540  89.923  1.00  0.00           C
ATOM   9863 5C31 POPE  145       7.919  43.740  88.693  1.00  0.00           C
ATOM   9866 6C31 POPE  145       7.459  44.899  87.803  1.00  0.00           C
ATOM   9870  NH3 POPE  146      47.179  82.260  99.693  1.00  0.00           N
ATOM   9874  C12 POPE  146      48.189  81.139  99.794  1.00  0.00           C
ATOM   9877  C11 POPE  146      48.859  81.061 101.184  1.00  0.00           C
ATOM   9880  P   POPE  146      50.140  78.759 101.374  1.00  0.00           P
ATOM   9881  O13 POPE  146      50.619  78.350 102.714  1.00  0.00           O
ATOM   9882  O14 POPE  146      48.859  78.169 100.943  1.00  0.00           O
ATOM   9883  O11 POPE  146      51.229  78.259 100.333  1.00  0.00           O
ATOM   9884  O12 POPE  146      50.079  80.310 101.173  1.00  0.00           O
ATOM   9885  C1  POPE  146      51.179  76.850 100.023  1.00  0.00           C
ATOM   9888  C2  POPE  146      52.599  76.230  99.903  1.00  0.00           C
ATOM   9890  O21 POPE  146      53.449  76.990  99.023  1.00  0.00           O
ATOM   9891  C21 POPE  146      53.189  76.890  97.733  1.00  0.00           C
ATOM   9892  O22 POPE  146      52.179  76.450  97.224  1.00  0.00           O
ATOM   9893  C22 POPE  146      54.429  77.359  96.973  1.00  0.00           C
ATOM   9896  C3  POPE  146      52.570  74.709  99.523  1.00  0.00           C
ATOM   9899  O31 POPE  146      53.729  74.369  98.743  1.00  0.00           O
ATOM   9900  C31 POPE  146      54.339  73.240  99.034  1.00  0.00           C
ATOM   9901  O32 POPE  146      54.139  72.539 100.013  1.00  0.00           O
ATOM   9902  C32 POPE  146      55.239  72.859  97.854  1.00  0.00           C
ATOM   9905  C23 POPE  146      54.249  77.319  95.443  1.00  0.00           C
ATOM   9908  C24 POPE  146      55.529  77.709  94.714  1.00  0.00           C
ATOM   9911  C25 POPE  146      55.369  77.719  93.193  1.00  0.00           C
ATOM   9914  C26 POPE  146      54.639  78.959  92.663  1.00  0.00           C
ATOM   9917  C27 POPE  146      54.339  78.840  91.163  1.00  0.00           C
ATOM   9920  C28 POPE  146      53.849  80.140  90.483  1.00  0.00           C
ATOM   9923  C29 POPE  146      54.949  81.020  89.953  1.00  0.00           C
ATOM   9925 0C21 POPE  146      55.489  80.979  88.723  1.00  0.00           C
ATOM   9927 1C21 POPE  146      55.119  80.019  87.613  1.00  0.00           C
ATOM   9930 2C21 POPE  146      54.599  80.709  86.333  1.00  0.00           C
ATOM   9933 3C21 POPE  146      54.029  79.670  85.364  1.00  0.00           C
ATOM   9936 4C21 POPE  146      53.519  80.230  84.023  1.00  0.00           C
ATOM   9939 5C21 POPE  146      52.999  79.090  83.133  1.00  0.00           C
ATOM   9942 6C21 POPE  146      52.489  79.549  81.763  1.00  0.00           C
ATOM   9945 7C21 POPE  146      52.249  78.369  80.793  1.00  0.00           C
ATOM   9948 8C21 POPE  146      51.419  77.229  81.393  1.00  0.00           C
ATOM   9952  C33 POPE  146      54.329  72.310  96.743  1.00  0.00           C
ATOM   9955  C34 POPE  146      54.999  71.669  95.523  1.00  0.00           C
ATOM   9958  C35 POPE  146      53.909  70.990  94.674  1.00  0.00           C
ATOM   9961  C36 POPE  146      54.439  70.149  93.503  1.00  0.00           C
ATOM   9964  C37 POPE  146      53.329  69.340  92.823  1.00  0.00           C
ATOM   9967  C38 POPE  146      53.879  68.380  91.763  1.00  0.00           C
ATOM   9970  C39 POPE  146      52.809  67.639  90.954  1.00  0.00           C
ATOM   9973 0C31 POPE  146      51.969  66.639  91.763  1.00  0.00           C
ATOM   9976 1C31 POPE  146      51.019  65.829  90.854  1.00  0.00           C
ATOM   9979 2C31 POPE  146      50.089  64.869  91.604  1.00  0.00           C
ATOM   9982 3C31 POPE  146      50.719  63.519  92.003  1.00  0.00           C
ATOM   9985 4C31 POPE  146      49.689  62.579  92.654  1.00  0.00           C
ATOM   9988 5C31 POPE  146      50.119  61.110  92.654  1.00  0.00           C
ATOM   9991 6C31 POPE  146      49.039  60.159  93.193  1.00  0.00           C
ATOM   9995  NH3 POPE  147      20.009 116.290  62.793  1.00  0.00           N
ATOM   9999  C12 POPE  147      20.039 115.619  61.453  1.00  0.00           C
ATOM  10002  C11 POPE  147      21.399 114.959  61.203  1.00  0.00           C
ATOM  10005  P   POPE  147      22.419 113.359  59.343  1.00  0.00           P
ATOM  10006  O13 POPE  147      22.089 113.410  57.903  1.00  0.00           O
ATOM  10007  O14 POPE  147      23.769 113.810  59.743  1.00  0.00           O
ATOM  10008  O11 POPE  147      22.099 111.930  59.943  1.00  0.00           O
ATOM  10009  O12 POPE  147      21.299 114.240  59.993  1.00  0.00           O
ATOM  10010  C1  POPE  147      22.219 111.570  61.313  1.00  0.00           C
ATOM  10013  C2  POPE  147      23.269 110.429  61.473  1.00  0.00           C
ATOM  10015  O21 POPE  147      23.479 110.060  62.854  1.00  0.00           O
ATOM  10016  C21 POPE  147      24.139 110.910  63.643  1.00  0.00           C
ATOM  10017  O22 POPE  147      24.599 111.990  63.283  1.00  0.00           O
ATOM  10018  C22 POPE  147      24.249 110.359  65.063  1.00  0.00           C
ATOM  10021  C3  POPE  147      24.569 110.820  60.683  1.00  0.00           C
ATOM  10024  O31 POPE  147      25.699 109.990  61.033  1.00  0.00           O
ATOM  10025  C31 POPE  147      26.809 110.649  61.353  1.00  0.00           C
ATOM  10026  O32 POPE  147      26.979 111.860  61.283  1.00  0.00           O
ATOM  10027  C32 POPE  147      27.749 109.670  62.043  1.00  0.00           C
ATOM  10030  C23 POPE  147      24.999 111.279  66.053  1.00  0.00           C
ATOM  10033  C24 POPE  147      24.739 110.899  67.523  1.00  0.00           C
ATOM  10036  C25 POPE  147      23.499 111.600  68.093  1.00  0.00           C
ATOM  10039  C26 POPE  147      23.009 111.039  69.434  1.00  0.00           C
ATOM  10042  C27 POPE  147      21.899 111.919  70.023  1.00  0.00           C
ATOM  10045  C28 POPE  147      21.249 111.369  71.303  1.00  0.00           C
ATOM  10048  C29 POPE  147      22.239 111.139  72.403  1.00  0.00           C
ATOM  10050 0C21 POPE  147      22.489 111.919  73.464  1.00  0.00           C
ATOM  10052 1C21 POPE  147      21.869 113.259  73.793  1.00  0.00           C
ATOM  10055 2C21 POPE  147      22.949 114.299  74.163  1.00  0.00           C
ATOM  10058 3C21 POPE  147      23.739 113.899  75.413  1.00  0.00           C
ATOM  10061 4C21 POPE  147      24.729 114.969  75.913  1.00  0.00           C
ATOM  10064 5C21 POPE  147      25.369 114.500  77.223  1.00  0.00           C
ATOM  10067 6C21 POPE  147      26.619 115.280  77.643  1.00  0.00           C
ATOM  10070 7C21 POPE  147      26.339 116.740  78.023  1.00  0.00           C
ATOM  10073 8C21 POPE  147      27.549 117.380  78.703  1.00  0.00           C
ATOM  10077  C33 POPE  147      27.479 109.609  63.573  1.00  0.00           C
ATOM  10080  C34 POPE  147      28.749 109.539  64.413  1.00  0.00           C
ATOM  10083  C35 POPE  147      28.459 109.290  65.903  1.00  0.00           C
ATOM  10086  C36 POPE  147      29.599 109.770  66.803  1.00  0.00           C
ATOM  10089  C37 POPE  147      29.279 109.660  68.303  1.00  0.00           C
ATOM  10092  C38 POPE  147      30.519 109.999  69.153  1.00  0.00           C
ATOM  10095  C39 POPE  147      30.319 109.929  70.673  1.00  0.00           C
ATOM  10098 0C31 POPE  147      29.509 111.100  71.253  1.00  0.00           C
ATOM  10101 1C31 POPE  147      29.609 111.150  72.784  1.00  0.00           C
ATOM  10104 2C31 POPE  147      28.759 112.260  73.433  1.00  0.00           C
ATOM  10107 3C31 POPE  147      29.139 113.679  72.993  1.00  0.00           C
ATOM  10110 4C31 POPE  147      28.369 114.760  73.763  1.00  0.00           C
ATOM  10113 5C31 POPE  147      28.799 116.179  73.353  1.00  0.00           C
ATOM  10116 6C31 POPE  147      28.139 117.300  74.153  1.00  0.00           C
ATOM  10120  NH3 POPE  148      71.390  55.209  68.953  1.00  0.00           N
ATOM  10124  C12 POPE  148      69.939  55.429  69.313  1.00  0.00           C
ATOM  10127  C11 POPE  148      69.029  55.669  68.093  1.00  0.00           C
ATOM  10130  P   POPE  148      66.679  56.669  67.464  1.00  0.00           P
ATOM  10131  O13 POPE  148      67.289  57.439  66.343  1.00  0.00           O
ATOM  10132  O14 POPE  148      65.799  55.520  67.143  1.00  0.00           O
ATOM  10133  O11 POPE  148      65.789  57.759  68.213  1.00  0.00           O
ATOM  10134  O12 POPE  148      67.799  56.280  68.503  1.00  0.00           O
ATOM  10135  C1  POPE  148      64.579  57.360  68.873  1.00  0.00           C
ATOM  10138  C2  POPE  148      64.599  57.779  70.354  1.00  0.00           C
ATOM  10140  O21 POPE  148      63.749  56.869  71.083  1.00  0.00           O
ATOM  10141  C21 POPE  148      63.989  56.969  72.403  1.00  0.00           C
ATOM  10142  O22 POPE  148      64.909  57.599  72.883  1.00  0.00           O
ATOM  10143  C22 POPE  148      62.849  56.280  73.123  1.00  0.00           C
ATOM  10146  C3  POPE  148      64.189  59.289  70.513  1.00  0.00           C
ATOM  10149  O31 POPE  148      62.970  59.499  71.253  1.00  0.00           O
ATOM  10150  C31 POPE  148      62.839  60.289  72.333  1.00  0.00           C
ATOM  10151  O32 POPE  148      61.749  60.609  72.784  1.00  0.00           O
ATOM  10152  C32 POPE  148      64.149  60.749  72.973  1.00  0.00           C
ATOM  10155  C23 POPE  148      62.439  57.099  74.343  1.00  0.00           C
ATOM  10158  C24 POPE  148      61.349  56.419  75.174  1.00  0.00           C
ATOM  10161  C25 POPE  148      61.169  57.069  76.543  1.00  0.00           C
ATOM  10164  C26 POPE  148      60.619  58.489  76.473  1.00  0.00           C
ATOM  10167  C27 POPE  148      61.059  59.349  77.653  1.00  0.00           C
ATOM  10170  C28 POPE  148      60.059  60.479  77.903  1.00  0.00           C
ATOM  10173  C29 POPE  148      58.919  59.939  78.723  1.00  0.00           C
ATOM  10175 0C21 POPE  148      58.299  60.579  79.733  1.00  0.00           C
ATOM  10177 1C21 POPE  148      58.599  61.989  80.143  1.00  0.00           C
ATOM  10180 2C21 POPE  148      59.609  62.009  81.293  1.00  0.00           C
ATOM  10183 3C21 POPE  148      60.029  63.429  81.654  1.00  0.00           C
ATOM  10186 4C21 POPE  148      60.859  63.499  82.934  1.00  0.00           C
ATOM  10189 5C21 POPE  148      61.309  64.920  83.253  1.00  0.00           C
ATOM  10192 6C21 POPE  148      61.649  65.090  84.733  1.00  0.00           C
ATOM  10195 7C21 POPE  148      62.110  66.520  85.043  1.00  0.00           C
ATOM  10198 8C21 POPE  148      62.059  66.881  86.523  1.00  0.00           C
ATOM  10202  C33 POPE  148      64.049  60.929  74.503  1.00  0.00           C
ATOM  10205  C34 POPE  148      65.389  61.369  75.113  1.00  0.00           C
ATOM  10208  C35 POPE  148      65.799  62.800  74.753  1.00  0.00           C
ATOM  10211  C36 POPE  148      64.949  63.860  75.473  1.00  0.00           C
ATOM  10214  C37 POPE  148      65.229  65.279  74.983  1.00  0.00           C
ATOM  10217  C38 POPE  148      64.329  66.310  75.684  1.00  0.00           C
ATOM  10220  C39 POPE  148      64.419  67.709  75.073  1.00  0.00           C
ATOM  10223 0C31 POPE  148      63.369  68.660  75.653  1.00  0.00           C
ATOM  10226 1C31 POPE  148      63.409  70.029  74.964  1.00  0.00           C
ATOM  10229 2C31 POPE  148      62.159  70.869  75.233  1.00  0.00           C
ATOM  10232 3C31 POPE  148      60.989  70.520  74.303  1.00  0.00           C
ATOM  10235 4C31 POPE  148      59.819  71.509  74.434  1.00  0.00           C
ATOM  10238 5C31 POPE  148      58.739  71.270  73.373  1.00  0.00           C
ATOM  10241 6C31 POPE  148      57.549  72.219  73.483  1.00  0.00           C
ATOM  10245  NH3 POPE  149     123.390  54.520  62.323  1.00  0.00           N
ATOM  10249  C12 POPE  149     122.189  55.180  62.924  1.00  0.00           C
ATOM  10252  C11 POPE  149     121.239  54.200  63.623  1.00  0.00           C
ATOM  10255  P   POPE  149     118.649  54.410  63.993  1.00  0.00           P
ATOM  10256  O13 POPE  149     117.709  55.549  64.153  1.00  0.00           O
ATOM  10257  O14 POPE  149     118.569  53.619  62.753  1.00  0.00           O
ATOM  10258  O11 POPE  149     118.549  53.400  65.203  1.00  0.00           O
ATOM  10259  O12 POPE  149     120.129  54.949  64.113  1.00  0.00           O
ATOM  10260  C1  POPE  149     118.119  53.829  66.493  1.00  0.00           C
ATOM  10263  C2  POPE  149     119.129  53.309  67.543  1.00  0.00           C
ATOM  10265  O21 POPE  149     118.549  53.149  68.843  1.00  0.00           O
ATOM  10266  C21 POPE  149     118.089  54.219  69.453  1.00  0.00           C
ATOM  10267  O22 POPE  149     118.029  55.340  68.993  1.00  0.00           O
ATOM  10268  C22 POPE  149     117.570  53.839  70.843  1.00  0.00           C
ATOM  10271  C3  POPE  149     120.470  54.099  67.543  1.00  0.00           C
ATOM  10274  O31 POPE  149     121.580  53.209  67.733  1.00  0.00           O
ATOM  10275  C31 POPE  149     121.829  52.910  69.003  1.00  0.00           C
ATOM  10276  O32 POPE  149     121.329  53.439  69.973  1.00  0.00           O
ATOM  10277  C32 POPE  149     122.799  51.729  69.013  1.00  0.00           C
ATOM  10280  C23 POPE  149     118.689  53.429  71.833  1.00  0.00           C
ATOM  10283  C24 POPE  149     118.179  53.410  73.283  1.00  0.00           C
ATOM  10286  C25 POPE  149     119.250  52.979  74.313  1.00  0.00           C
ATOM  10289  C26 POPE  149     119.459  51.459  74.383  1.00  0.00           C
ATOM  10292  C27 POPE  149     120.389  51.040  75.543  1.00  0.00           C
ATOM  10295  C28 POPE  149     119.689  50.250  76.674  1.00  0.00           C
ATOM  10298  C29 POPE  149     118.969  51.089  77.693  1.00  0.00           C
ATOM  10300 0C21 POPE  149     118.709  50.729  78.973  1.00  0.00           C
ATOM  10302 1C21 POPE  149     119.099  49.440  79.643  1.00  0.00           C
ATOM  10305 2C21 POPE  149     117.939  48.429  79.753  1.00  0.00           C
ATOM  10308 3C21 POPE  149     116.989  48.680  80.943  1.00  0.00           C
ATOM  10311 4C21 POPE  149     115.500  48.589  80.553  1.00  0.00           C
ATOM  10314 5C21 POPE  149     114.959  49.930  80.023  1.00  0.00           C
ATOM  10317 6C21 POPE  149     113.589  49.809  79.343  1.00  0.00           C
ATOM  10320 7C21 POPE  149     113.009  51.180  78.983  1.00  0.00           C
ATOM  10323 8C21 POPE  149     111.809  51.119  78.023  1.00  0.00           C
ATOM  10327  C33 POPE  149     123.400  51.409  70.403  1.00  0.00           C
ATOM  10330  C34 POPE  149     123.509  49.899  70.613  1.00  0.00           C
ATOM  10333  C35 POPE  149     124.309  49.469  71.843  1.00  0.00           C
ATOM  10336  C36 POPE  149     123.849  50.119  73.163  1.00  0.00           C
ATOM  10339  C37 POPE  149     124.619  49.509  74.333  1.00  0.00           C
ATOM  10342  C38 POPE  149     124.589  50.340  75.623  1.00  0.00           C
ATOM  10345  C39 POPE  149     125.349  49.609  76.743  1.00  0.00           C
ATOM  10348 0C31 POPE  149     125.610  50.450  77.993  1.00  0.00           C
ATOM  10351 1C31 POPE  149     126.479  49.679  78.993  1.00  0.00           C
ATOM  10354 2C31 POPE  149     126.709  50.440  80.313  1.00  0.00           C
ATOM  10357 3C31 POPE  149     127.339  49.549  81.393  1.00  0.00           C
ATOM  10360 4C31 POPE  149     128.800  49.169  81.133  1.00  0.00           C
ATOM  10363 5C31 POPE  149     129.250  48.009  82.034  1.00  0.00           C
ATOM  10366 6C31 POPE  149     130.669  47.519  81.743  1.00  0.00           C
ATOM  10370  NH3 POPE  150      84.289  15.209  63.973  1.00  0.00           N
ATOM  10374  C12 POPE  150      83.119  14.599  63.273  1.00  0.00           C
ATOM  10377  C11 POPE  150      83.449  14.409  61.793  1.00  0.00           C
ATOM  10380  P   POPE  150      82.529  12.049  61.093  1.00  0.00           P
ATOM  10381  O13 POPE  150      82.889  11.659  59.713  1.00  0.00           O
ATOM  10382  O14 POPE  150      83.309  11.389  62.173  1.00  0.00           O
ATOM  10383  O11 POPE  150      81.039  11.629  61.333  1.00  0.00           O
ATOM  10384  O12 POPE  150      82.439  13.609  61.223  1.00  0.00           O
ATOM  10385  C1  POPE  150      80.239  12.299  62.323  1.00  0.00           C
ATOM  10388  C2  POPE  150      79.360  11.279  63.073  1.00  0.00           C
ATOM  10390  O21 POPE  150      78.679  11.849  64.203  1.00  0.00           O
ATOM  10391  C21 POPE  150      79.320  11.969  65.354  1.00  0.00           C
ATOM  10392  O22 POPE  150      80.529  11.989  65.513  1.00  0.00           O
ATOM  10393  C22 POPE  150      78.299  12.059  66.493  1.00  0.00           C
ATOM  10396  C3  POPE  150      80.159   9.969  63.373  1.00  0.00           C
ATOM  10399  O31 POPE  150      79.339   8.929  63.943  1.00  0.00           O
ATOM  10400  C31 POPE  150      78.520   8.369  63.033  1.00  0.00           C
ATOM  10401  O32 POPE  150      78.419   8.739  61.873  1.00  0.00           O
ATOM  10402  C32 POPE  150      77.739   7.229  63.663  1.00  0.00           C
ATOM  10405  C23 POPE  150      78.869  11.669  67.883  1.00  0.00           C
ATOM  10408  C24 POPE  150      77.769  11.069  68.763  1.00  0.00           C
ATOM  10411  C25 POPE  150      78.129  10.819  70.233  1.00  0.00           C
ATOM  10414  C26 POPE  150      76.939  10.199  70.983  1.00  0.00           C
ATOM  10417  C27 POPE  150      77.110  10.029  72.503  1.00  0.00           C
ATOM  10420  C28 POPE  150      77.899   8.779  72.943  1.00  0.00           C
ATOM  10423  C29 POPE  150      79.390   9.019  73.003  1.00  0.00           C
ATOM  10425 0C21 POPE  150      80.259   8.389  73.823  1.00  0.00           C
ATOM  10427 1C21 POPE  150      79.929   7.279  74.783  1.00  0.00           C
ATOM  10430 2C21 POPE  150      79.949   7.749  76.253  1.00  0.00           C
ATOM  10433 3C21 POPE  150      79.719   6.589  77.233  1.00  0.00           C
ATOM  10436 4C21 POPE  150      79.559   7.009  78.703  1.00  0.00           C
ATOM  10439 5C21 POPE  150      80.699   7.859  79.293  1.00  0.00           C
ATOM  10442 6C21 POPE  150      82.059   7.159  79.313  1.00  0.00           C
ATOM  10445 7C21 POPE  150      83.129   7.989  80.033  1.00  0.00           C
ATOM  10448 8C21 POPE  150      84.510   7.339  80.033  1.00  0.00           C
ATOM  10452  C33 POPE  150      76.479   6.959  62.813  1.00  0.00           C
ATOM  10455  C34 POPE  150      75.789   5.649  63.163  1.00  0.00           C
ATOM  10458  C35 POPE  150      74.279   5.709  62.913  1.00  0.00           C
ATOM  10461  C36 POPE  150      73.559   6.459  64.043  1.00  0.00           C
ATOM  10464  C37 POPE  150      72.049   6.579  63.833  1.00  0.00           C
ATOM  10467  C38 POPE  150      71.339   7.119  65.083  1.00  0.00           C
ATOM  10470  C39 POPE  150      71.019   6.029  66.113  1.00  0.00           C
ATOM  10473 0C31 POPE  150      70.209   6.569  67.303  1.00  0.00           C
ATOM  10476 1C31 POPE  150      69.680   5.469  68.223  1.00  0.00           C
ATOM  10479 2C31 POPE  150      68.629   5.959  69.243  1.00  0.00           C
ATOM  10482 3C31 POPE  150      69.129   7.129  70.104  1.00  0.00           C
ATOM  10485 4C31 POPE  150      68.239   7.419  71.313  1.00  0.00           C
ATOM  10488 5C31 POPE  150      68.749   8.619  72.123  1.00  0.00           C
ATOM  10491 6C31 POPE  150      67.869   8.969  73.324  1.00  0.00           C
ATOM  10495  NH3 POPE  151     107.299   4.919  69.243  1.00  0.00           N
ATOM  10499  C12 POPE  151     105.939   4.289  69.034  1.00  0.00           C
ATOM  10502  C11 POPE  151     105.900   3.169  67.973  1.00  0.00           C
ATOM  10505  P   POPE  151     103.899   2.019  66.683  1.00  0.00           P
ATOM  10506  O13 POPE  151     102.679   2.489  65.993  1.00  0.00           O
ATOM  10507  O14 POPE  151     104.790   1.049  65.983  1.00  0.00           O
ATOM  10508  O11 POPE  151     103.519   1.269  68.013  1.00  0.00           O
ATOM  10509  O12 POPE  151     104.709   3.279  67.203  1.00  0.00           O
ATOM  10510  C1  POPE  151     102.349   1.589  68.753  1.00  0.00           C
ATOM  10513  C2  POPE  151     102.739   2.259  70.093  1.00  0.00           C
ATOM  10515  O21 POPE  151     103.709   1.549  70.903  1.00  0.00           O
ATOM  10516  C21 POPE  151     103.569   0.240  71.133  1.00  0.00           C
ATOM  10517  O22 POPE  151     102.769  -0.520  70.633  1.00  0.00           O
ATOM  10518  C22 POPE  151     104.519  -0.160  72.263  1.00  0.00           C
ATOM  10521  C3  POPE  151     101.509   2.659  70.933  1.00  0.00           C
ATOM  10524  O31 POPE  151     101.839   3.699  71.873  1.00  0.00           O
ATOM  10525  C31 POPE  151     101.619   3.389  73.163  1.00  0.00           C
ATOM  10526  O32 POPE  151     101.419   2.269  73.583  1.00  0.00           O
ATOM  10527  C32 POPE  151     101.649   4.639  74.034  1.00  0.00           C
ATOM  10530  C23 POPE  151     103.689  -0.470  73.523  1.00  0.00           C
ATOM  10533  C24 POPE  151     104.489  -0.750  74.803  1.00  0.00           C
ATOM  10536  C25 POPE  151     103.529  -0.840  75.993  1.00  0.00           C
ATOM  10539  C26 POPE  151     104.209  -1.190  77.324  1.00  0.00           C
ATOM  10542  C27 POPE  151     103.209  -1.220  78.493  1.00  0.00           C
ATOM  10545  C28 POPE  151     103.859  -1.680  79.803  1.00  0.00           C
ATOM  10548  C29 POPE  151     102.959  -1.510  81.003  1.00  0.00           C
ATOM  10550 0C21 POPE  151     103.140  -0.650  82.023  1.00  0.00           C
ATOM  10552 1C21 POPE  151     104.269   0.350  82.123  1.00  0.00           C
ATOM  10555 2C21 POPE  151     105.589  -0.240  82.663  1.00  0.00           C
ATOM  10558 3C21 POPE  151     105.799  -0.010  84.163  1.00  0.00           C
ATOM  10561 4C21 POPE  151     107.150  -0.560  84.653  1.00  0.00           C
ATOM  10564 5C21 POPE  151     107.459  -0.190  86.113  1.00  0.00           C
ATOM  10567 6C21 POPE  151     108.859  -0.640  86.563  1.00  0.00           C
ATOM  10570 7C21 POPE  151     109.109  -0.370  88.053  1.00  0.00           C
ATOM  10573 8C21 POPE  151     110.539  -0.680  88.503  1.00  0.00           C
ATOM  10577  C33 POPE  151     100.589   4.529  75.163  1.00  0.00           C
ATOM  10580  C34 POPE  151     100.190   5.879  75.783  1.00  0.00           C
ATOM  10583  C35 POPE  151     101.219   6.419  76.783  1.00  0.00           C
ATOM  10586  C36 POPE  151     100.839   7.779  77.383  1.00  0.00           C
ATOM  10589  C37 POPE  151     100.839   8.899  76.323  1.00  0.00           C
ATOM  10592  C38 POPE  151     100.789  10.319  76.903  1.00  0.00           C
ATOM  10595  C39 POPE  151     101.419  11.329  75.933  1.00  0.00           C
ATOM  10598 0C31 POPE  151     101.399  12.769  76.443  1.00  0.00           C
ATOM  10601 1C31 POPE  151     102.339  13.679  75.633  1.00  0.00           C
ATOM  10604 2C31 POPE  151     102.559  15.049  76.293  1.00  0.00           C
ATOM  10607 3C31 POPE  151     101.339  15.969  76.263  1.00  0.00           C
ATOM  10610 4C31 POPE  151     101.629  17.339  76.893  1.00  0.00           C
ATOM  10613 5C31 POPE  151     100.509  18.359  76.674  1.00  0.00           C
ATOM  10616 6C31 POPE  151     100.830  19.739  77.233  1.00  0.00           C
ATOM  10620  NH3 POPE  152      53.699 116.749 101.423  1.00  0.00           N
ATOM  10624  C12 POPE  152      53.659 117.120 102.893  1.00  0.00           C
ATOM  10627  C11 POPE  152      55.039 117.450 103.453  1.00  0.00           C
ATOM  10630  P   POPE  152      56.519 119.570 103.783  1.00  0.00           P
ATOM  10631  O13 POPE  152      56.189 120.999 103.703  1.00  0.00           O
ATOM  10632  O14 POPE  152      56.829 118.980 105.113  1.00  0.00           O
ATOM  10633  O11 POPE  152      57.779 119.299 102.854  1.00  0.00           O
ATOM  10634  O12 POPE  152      55.409 118.749 103.003  1.00  0.00           O
ATOM  10635  C1  POPE  152      57.819 120.020 101.613  1.00  0.00           C
ATOM  10638  C2  POPE  152      59.149 119.760 100.843  1.00  0.00           C
ATOM  10640  O21 POPE  152      59.109 120.270  99.513  1.00  0.00           O
ATOM  10641  C21 POPE  152      58.949 121.551  99.273  1.00  0.00           C
ATOM  10642  O22 POPE  152      58.659 122.420 100.074  1.00  0.00           O
ATOM  10643  C22 POPE  152      59.209 121.799  97.784  1.00  0.00           C
ATOM  10646  C3  POPE  152      59.449 118.230 100.753  1.00  0.00           C
ATOM  10649  O31 POPE  152      60.289 117.910  99.613  1.00  0.00           O
ATOM  10650  C31 POPE  152      61.559 118.279  99.733  1.00  0.00           C
ATOM  10651  O32 POPE  152      62.129 118.490 100.784  1.00  0.00           O
ATOM  10652  C32 POPE  152      62.180 118.440  98.333  1.00  0.00           C
ATOM  10655  C23 POPE  152      58.729 120.649  96.863  1.00  0.00           C
ATOM  10658  C24 POPE  152      58.779 121.010  95.373  1.00  0.00           C
ATOM  10661  C25 POPE  152      58.059 119.959  94.503  1.00  0.00           C
ATOM  10664  C26 POPE  152      58.039 120.379  93.033  1.00  0.00           C
ATOM  10667  C27 POPE  152      57.949 119.170  92.093  1.00  0.00           C
ATOM  10670  C28 POPE  152      58.059 119.590  90.613  1.00  0.00           C
ATOM  10673  C29 POPE  152      58.209 118.390  89.723  1.00  0.00           C
ATOM  10675 0C21 POPE  152      57.809 118.340  88.443  1.00  0.00           C
ATOM  10677 1C21 POPE  152      57.239 119.500  87.673  1.00  0.00           C
ATOM  10680 2C21 POPE  152      57.479 119.369  86.153  1.00  0.00           C
ATOM  10683 3C21 POPE  152      56.629 118.271  85.523  1.00  0.00           C
ATOM  10686 4C21 POPE  152      56.929 118.019  84.034  1.00  0.00           C
ATOM  10689 5C21 POPE  152      56.839 119.279  83.153  1.00  0.00           C
ATOM  10692 6C21 POPE  152      56.959 118.950  81.663  1.00  0.00           C
ATOM  10695 7C21 POPE  152      57.129 120.200  80.784  1.00  0.00           C
ATOM  10698 8C21 POPE  152      57.389 119.880  79.313  1.00  0.00           C
ATOM  10702  C33 POPE  152      62.119 117.149  97.493  1.00  0.00           C
ATOM  10705  C34 POPE  152      61.049 117.140  96.383  1.00  0.00           C
ATOM  10708  C35 POPE  152      61.589 117.639  95.023  1.00  0.00           C
ATOM  10711  C36 POPE  152      61.309 116.691  93.843  1.00  0.00           C
ATOM  10714  C37 POPE  152      62.349 116.840  92.724  1.00  0.00           C
ATOM  10717  C38 POPE  152      62.289 115.759  91.633  1.00  0.00           C
ATOM  10720  C39 POPE  152      61.229 116.030  90.553  1.00  0.00           C
ATOM  10723 0C31 POPE  152      61.239 114.950  89.453  1.00  0.00           C
ATOM  10726 1C31 POPE  152      60.479 115.340  88.173  1.00  0.00           C
ATOM  10729 2C31 POPE  152      60.569 114.229  87.113  1.00  0.00           C
ATOM  10732 3C31 POPE  152      59.769 114.500  85.824  1.00  0.00           C
ATOM  10735 4C31 POPE  152      60.319 115.639  84.963  1.00  0.00           C
ATOM  10738 5C31 POPE  152      59.939 115.479  83.483  1.00  0.00           C
ATOM  10741 6C31 POPE  152      60.559 116.551  82.573  1.00  0.00           C
ATOM  10745  NH3 POPE  153     104.669  21.319 106.263  1.00  0.00           N
ATOM  10749  C12 POPE  153     103.540  22.249 105.903  1.00  0.00           C
ATOM  10752  C11 POPE  153     102.209  21.899 106.604  1.00  0.00           C
ATOM  10755  P   POPE  153     100.179  23.569 106.803  1.00  0.00           P
ATOM  10756  O13 POPE  153      99.139  22.699 107.393  1.00  0.00           O
ATOM  10757  O14 POPE  153     100.979  24.399 107.723  1.00  0.00           O
ATOM  10758  O11 POPE  153      99.469  24.489 105.703  1.00  0.00           O
ATOM  10759  O12 POPE  153     101.149  22.629 105.974  1.00  0.00           O
ATOM  10760  C1  POPE  153     100.229  24.849 104.543  1.00  0.00           C
ATOM  10763  C2  POPE  153     100.019  26.329 104.113  1.00  0.00           C
ATOM  10765  O21 POPE  153     100.879  26.559 102.973  1.00  0.00           O
ATOM  10766  C21 POPE  153     100.309  26.439 101.773  1.00  0.00           C
ATOM  10767  O22 POPE  153      99.129  26.199 101.583  1.00  0.00           O
ATOM  10768  C22 POPE  153     101.349  26.709 100.663  1.00  0.00           C
ATOM  10771  C3  POPE  153     100.389  27.309 105.264  1.00  0.00           C
ATOM  10774  O31 POPE  153     100.409  28.689 104.803  1.00  0.00           O
ATOM  10775  C31 POPE  153     101.599  29.079 104.333  1.00  0.00           C
ATOM  10776  O32 POPE  153     102.640  28.439 104.443  1.00  0.00           O
ATOM  10777  C32 POPE  153     101.459  30.359 103.523  1.00  0.00           C
ATOM  10780  C23 POPE  153     100.979  26.079  99.294  1.00  0.00           C
ATOM  10783  C24 POPE  153     102.099  26.079  98.233  1.00  0.00           C
ATOM  10786  C25 POPE  153     101.689  25.249  97.003  1.00  0.00           C
ATOM  10789  C26 POPE  153     102.629  25.369  95.784  1.00  0.00           C
ATOM  10792  C27 POPE  153     102.109  24.589  94.574  1.00  0.00           C
ATOM  10795  C28 POPE  153     102.679  25.059  93.214  1.00  0.00           C
ATOM  10798  C29 POPE  153     104.099  24.619  92.963  1.00  0.00           C
ATOM  10800 0C21 POPE  153     104.609  24.149  91.803  1.00  0.00           C
ATOM  10802 1C21 POPE  153     103.869  23.979  90.493  1.00  0.00           C
ATOM  10805 2C21 POPE  153     103.809  22.509  90.033  1.00  0.00           C
ATOM  10808 3C21 POPE  153     102.889  22.329  88.813  1.00  0.00           C
ATOM  10811 4C21 POPE  153     103.159  21.069  87.983  1.00  0.00           C
ATOM  10814 5C21 POPE  153     104.479  21.099  87.183  1.00  0.00           C
ATOM  10817 6C21 POPE  153     104.529  22.179  86.094  1.00  0.00           C
ATOM  10820 7C21 POPE  153     105.859  22.219  85.354  1.00  0.00           C
ATOM  10823 8C21 POPE  153     105.890  23.259  84.223  1.00  0.00           C
ATOM  10827  C33 POPE  153     102.439  30.439 102.323  1.00  0.00           C
ATOM  10830  C34 POPE  153     102.239  31.709 101.483  1.00  0.00           C
ATOM  10833  C35 POPE  153     102.970  31.679 100.133  1.00  0.00           C
ATOM  10836  C36 POPE  153     102.709  32.930  99.283  1.00  0.00           C
ATOM  10839  C37 POPE  153     103.529  32.949  97.993  1.00  0.00           C
ATOM  10842  C38 POPE  153     103.449  34.269  97.203  1.00  0.00           C
ATOM  10845  C39 POPE  153     104.309  34.239  95.933  1.00  0.00           C
ATOM  10848 0C31 POPE  153     104.539  35.619  95.303  1.00  0.00           C
ATOM  10851 1C31 POPE  153     103.269  36.319  94.803  1.00  0.00           C
ATOM  10854 2C31 POPE  153     103.569  37.749  94.343  1.00  0.00           C
ATOM  10857 3C31 POPE  153     102.339  38.579  93.943  1.00  0.00           C
ATOM  10860 4C31 POPE  153     101.739  38.199  92.583  1.00  0.00           C
ATOM  10863 5C31 POPE  153     100.779  39.269  92.064  1.00  0.00           C
ATOM  10866 6C31 POPE  153     100.209  38.969  90.673  1.00  0.00           C
ATOM  10870  NH3 POPE  154      68.729  26.139 104.393  1.00  0.00           N
ATOM  10874  C12 POPE  154      68.339  24.739 104.813  1.00  0.00           C
ATOM  10877  C11 POPE  154      69.339  24.139 105.813  1.00  0.00           C
ATOM  10880  P   POPE  154      71.879  23.989 106.313  1.00  0.00           P
ATOM  10881  O13 POPE  154      72.059  25.179 107.153  1.00  0.00           O
ATOM  10882  O14 POPE  154      71.649  22.689 106.993  1.00  0.00           O
ATOM  10883  O11 POPE  154      73.149  23.859 105.373  1.00  0.00           O
ATOM  10884  O12 POPE  154      70.669  24.279 105.323  1.00  0.00           O
ATOM  10885  C1  POPE  154      73.250  24.340 104.023  1.00  0.00           C
ATOM  10888  C2  POPE  154      73.049  23.199 102.983  1.00  0.00           C
ATOM  10890  O21 POPE  154      73.640  23.529 101.713  1.00  0.00           O
ATOM  10891  C21 POPE  154      72.929  24.279 100.873  1.00  0.00           C
ATOM  10892  O22 POPE  154      72.029  25.039 101.163  1.00  0.00           O
ATOM  10893  C22 POPE  154      73.259  23.750  99.453  1.00  0.00           C
ATOM  10896  C3  POPE  154      71.559  22.729 102.913  1.00  0.00           C
ATOM  10899  O31 POPE  154      71.140  22.259 101.613  1.00  0.00           O
ATOM  10900  C31 POPE  154      69.919  21.759 101.654  1.00  0.00           C
ATOM  10901  O32 POPE  154      69.319  21.439 102.673  1.00  0.00           O
ATOM  10902  C32 POPE  154      69.279  21.840 100.264  1.00  0.00           C
ATOM  10905  C23 POPE  154      73.099  24.689  98.214  1.00  0.00           C
ATOM  10908  C24 POPE  154      73.419  23.889  96.934  1.00  0.00           C
ATOM  10911  C25 POPE  154      73.069  24.549  95.573  1.00  0.00           C
ATOM  10914  C26 POPE  154      73.149  23.509  94.434  1.00  0.00           C
ATOM  10917  C27 POPE  154      72.579  23.939  93.074  1.00  0.00           C
ATOM  10920  C28 POPE  154      71.989  22.729  92.313  1.00  0.00           C
ATOM  10923  C29 POPE  154      71.679  22.919  90.854  1.00  0.00           C
ATOM  10925 0C21 POPE  154      70.449  23.019  90.294  1.00  0.00           C
ATOM  10927 1C21 POPE  154      69.119  22.979  91.003  1.00  0.00           C
ATOM  10930 2C21 POPE  154      67.949  22.430  90.143  1.00  0.00           C
ATOM  10933 3C21 POPE  154      67.570  23.379  89.014  1.00  0.00           C
ATOM  10936 4C21 POPE  154      66.289  23.019  88.243  1.00  0.00           C
ATOM  10939 5C21 POPE  154      65.919  24.179  87.323  1.00  0.00           C
ATOM  10942 6C21 POPE  154      64.859  23.869  86.263  1.00  0.00           C
ATOM  10945 7C21 POPE  154      64.529  25.129  85.453  1.00  0.00           C
ATOM  10948 8C21 POPE  154      63.739  24.869  84.174  1.00  0.00           C
ATOM  10952  C33 POPE  154      67.789  22.209 100.443  1.00  0.00           C
ATOM  10955  C34 POPE  154      67.009  22.509  99.163  1.00  0.00           C
ATOM  10958  C35 POPE  154      67.689  23.469  98.173  1.00  0.00           C
ATOM  10961  C36 POPE  154      66.679  24.019  97.153  1.00  0.00           C
ATOM  10964  C37 POPE  154      67.349  24.589  95.903  1.00  0.00           C
ATOM  10967  C38 POPE  154      66.339  24.989  94.833  1.00  0.00           C
ATOM  10970  C39 POPE  154      67.009  25.339  93.503  1.00  0.00           C
ATOM  10973 0C31 POPE  154      65.979  25.829  92.473  1.00  0.00           C
ATOM  10976 1C31 POPE  154      66.580  26.819  91.474  1.00  0.00           C
ATOM  10979 2C31 POPE  154      65.529  27.759  90.843  1.00  0.00           C
ATOM  10982 3C31 POPE  154      65.209  27.419  89.383  1.00  0.00           C
ATOM  10985 4C31 POPE  154      64.610  28.619  88.633  1.00  0.00           C
ATOM  10988 5C31 POPE  154      64.509  28.409  87.123  1.00  0.00           C
ATOM  10991 6C31 POPE  154      64.469  29.719  86.333  1.00  0.00           C
ATOM  10995  NH3 POPE  155      25.819 121.399  60.313  1.00  0.00           N
ATOM  10999  C12 POPE  155      26.859 122.090  59.483  1.00  0.00           C
ATOM  11002  C11 POPE  155      28.109 122.429  60.354  1.00  0.00           C
ATOM  11005  P   POPE  155      26.909 124.299  61.733  1.00  0.00           P
ATOM  11006  O13 POPE  155      27.469 125.379  60.893  1.00  0.00           O
ATOM  11007  O14 POPE  155      25.549 123.799  61.463  1.00  0.00           O
ATOM  11008  O11 POPE  155      27.019 124.729  63.243  1.00  0.00           O
ATOM  11009  O12 POPE  155      27.829 122.999  61.633  1.00  0.00           O
ATOM  11010  C1  POPE  155      27.479 123.840  64.243  1.00  0.00           C
ATOM  11013  C2  POPE  155      26.799 124.170  65.573  1.00  0.00           C
ATOM  11015  O21 POPE  155      27.119 123.119  66.483  1.00  0.00           O
ATOM  11016  C21 POPE  155      27.259 123.271  67.803  1.00  0.00           C
ATOM  11017  O22 POPE  155      27.539 122.329  68.543  1.00  0.00           O
ATOM  11018  C22 POPE  155      27.029 124.660  68.393  1.00  0.00           C
ATOM  11021  C3  POPE  155      25.269 124.249  65.373  1.00  0.00           C
ATOM  11024  O31 POPE  155      24.619 124.439  66.633  1.00  0.00           O
ATOM  11025  C31 POPE  155      23.559 123.679  66.863  1.00  0.00           C
ATOM  11026  O32 POPE  155      23.099 122.850  66.104  1.00  0.00           O
ATOM  11027  C32 POPE  155      23.049 124.020  68.263  1.00  0.00           C
ATOM  11030  C23 POPE  155      28.329 125.301  68.943  1.00  0.00           C
ATOM  11033  C24 POPE  155      28.049 126.209  70.143  1.00  0.00           C
ATOM  11036  C25 POPE  155      27.749 125.449  71.433  1.00  0.00           C
ATOM  11039  C26 POPE  155      27.649 126.369  72.653  1.00  0.00           C
ATOM  11042  C27 POPE  155      27.559 125.540  73.943  1.00  0.00           C
ATOM  11045  C28 POPE  155      27.349 126.369  75.213  1.00  0.00           C
ATOM  11048  C29 POPE  155      28.549 127.219  75.543  1.00  0.00           C
ATOM  11050 0C21 POPE  155      28.639 128.090  76.563  1.00  0.00           C
ATOM  11052 1C21 POPE  155      27.569 128.380  77.593  1.00  0.00           C
ATOM  11055 2C21 POPE  155      28.109 128.300  79.034  1.00  0.00           C
ATOM  11058 3C21 POPE  155      29.179 129.350  79.353  1.00  0.00           C
ATOM  11061 4C21 POPE  155      29.679 129.270  80.793  1.00  0.00           C
ATOM  11064 5C21 POPE  155      31.029 129.988  80.993  1.00  0.00           C
ATOM  11067 6C21 POPE  155      30.909 131.509  81.013  1.00  0.00           C
ATOM  11070 7C21 POPE  155      32.249 132.199  81.283  1.00  0.00           C
ATOM  11073 8C21 POPE  155      32.119 133.719  81.453  1.00  0.00           C
ATOM  11077  C33 POPE  155      23.289 122.941  69.353  1.00  0.00           C
ATOM  11080  C34 POPE  155      23.489 123.600  70.723  1.00  0.00           C
ATOM  11083  C35 POPE  155      23.289 122.669  71.923  1.00  0.00           C
ATOM  11086  C36 POPE  155      23.169 123.449  73.243  1.00  0.00           C
ATOM  11089  C37 POPE  155      22.809 122.579  74.463  1.00  0.00           C
ATOM  11092  C38 POPE  155      22.229 123.390  75.633  1.00  0.00           C
ATOM  11095  C39 POPE  155      23.269 123.869  76.663  1.00  0.00           C
ATOM  11098 0C31 POPE  155      23.779 122.730  77.563  1.00  0.00           C
ATOM  11101 1C31 POPE  155      24.759 123.189  78.653  1.00  0.00           C
ATOM  11104 2C31 POPE  155      24.079 123.790  79.894  1.00  0.00           C
ATOM  11107 3C31 POPE  155      25.039 123.950  81.083  1.00  0.00           C
ATOM  11110 4C31 POPE  155      25.639 125.350  81.213  1.00  0.00           C
ATOM  11113 5C31 POPE  155      26.519 125.479  82.463  1.00  0.00           C
ATOM  11116 6C31 POPE  155      27.169 126.850  82.613  1.00  0.00           C
ATOM  11120  NH3 POPE  156      86.649   8.229 104.383  1.00  0.00           N
ATOM  11124  C12 POPE  156      85.430   7.959 105.223  1.00  0.00           C
ATOM  11127  C11 POPE  156      85.229   9.079 106.254  1.00  0.00           C
ATOM  11130  P   POPE  156      86.979  10.929 107.013  1.00  0.00           P
ATOM  11131  O13 POPE  156      85.979  11.789 107.714  1.00  0.00           O
ATOM  11132  O14 POPE  156      88.339  10.909 107.583  1.00  0.00           O
ATOM  11133  O11 POPE  156      87.089  11.499 105.563  1.00  0.00           O
ATOM  11134  O12 POPE  156      86.479   9.489 106.763  1.00  0.00           O
ATOM  11135  C1  POPE  156      85.999  12.189 104.923  1.00  0.00           C
ATOM  11138  C2  POPE  156      86.440  13.009 103.673  1.00  0.00           C
ATOM  11140  O21 POPE  156      85.890  12.509 102.443  1.00  0.00           O
ATOM  11141  C21 POPE  156      86.040  11.249 102.104  1.00  0.00           C
ATOM  11142  O22 POPE  156      86.680  10.389 102.673  1.00  0.00           O
ATOM  11143  C22 POPE  156      85.249  11.029 100.803  1.00  0.00           C
ATOM  11146  C3  POPE  156      87.970  13.299 103.553  1.00  0.00           C
ATOM  11149  O31 POPE  156      88.800  12.119 103.614  1.00  0.00           O
ATOM  11150  C31 POPE  156      89.720  11.769 102.714  1.00  0.00           C
ATOM  11151  O32 POPE  156      90.599  10.949 102.953  1.00  0.00           O
ATOM  11152  C32 POPE  156      89.539  12.439 101.353  1.00  0.00           C
ATOM  11155  C23 POPE  156      86.019  10.189  99.753  1.00  0.00           C
ATOM  11158  C24 POPE  156      86.259  10.949  98.443  1.00  0.00           C
ATOM  11161  C25 POPE  156      86.789  10.069  97.303  1.00  0.00           C
ATOM  11164  C26 POPE  156      85.739   9.079  96.783  1.00  0.00           C
ATOM  11167  C27 POPE  156      86.119   8.469  95.424  1.00  0.00           C
ATOM  11170  C28 POPE  156      85.050   7.489  94.903  1.00  0.00           C
ATOM  11173  C29 POPE  156      85.289   7.159  93.454  1.00  0.00           C
ATOM  11175 0C21 POPE  156      85.559   5.949  92.924  1.00  0.00           C
ATOM  11177 1C21 POPE  156      85.619   4.629  93.643  1.00  0.00           C
ATOM  11180 2C21 POPE  156      85.039   3.479  92.794  1.00  0.00           C
ATOM  11183 3C21 POPE  156      83.549   3.649  92.423  1.00  0.00           C
ATOM  11186 4C21 POPE  156      83.260   4.249  91.033  1.00  0.00           C
ATOM  11189 5C21 POPE  156      83.800   3.439  89.854  1.00  0.00           C
ATOM  11192 6C21 POPE  156      83.339   1.979  89.844  1.00  0.00           C
ATOM  11195 7C21 POPE  156      83.719   1.239  88.553  1.00  0.00           C
ATOM  11198 8C21 POPE  156      83.309  -0.240  88.573  1.00  0.00           C
ATOM  11202  C33 POPE  156      90.509  11.929 100.264  1.00  0.00           C
ATOM  11205  C34 POPE  156      90.470  12.839  99.014  1.00  0.00           C
ATOM  11208  C35 POPE  156      91.839  13.079  98.373  1.00  0.00           C
ATOM  11211  C36 POPE  156      91.949  14.409  97.603  1.00  0.00           C
ATOM  11214  C37 POPE  156      91.949  14.279  96.073  1.00  0.00           C
ATOM  11217  C38 POPE  156      91.580  15.619  95.413  1.00  0.00           C
ATOM  11220  C39 POPE  156      91.599  15.579  93.874  1.00  0.00           C
ATOM  11223 0C31 POPE  156      90.900  16.809  93.263  1.00  0.00           C
ATOM  11226 1C31 POPE  156      90.209  16.579  91.913  1.00  0.00           C
ATOM  11229 2C31 POPE  156      89.519  17.849  91.404  1.00  0.00           C
ATOM  11232 3C31 POPE  156      88.429  17.599  90.354  1.00  0.00           C
ATOM  11235 4C31 POPE  156      87.189  16.909  90.943  1.00  0.00           C
ATOM  11238 5C31 POPE  156      85.949  16.949  90.043  1.00  0.00           C
ATOM  11241 6C31 POPE  156      84.779  16.129  90.593  1.00  0.00           C
ATOM  11245  NH3 POPE  157       9.749  61.840  63.613  1.00  0.00           N
ATOM  11249  C12 POPE  157       9.099  63.149  63.293  1.00  0.00           C
ATOM  11252  C11 POPE  157      10.059  64.169  62.663  1.00  0.00           C
ATOM  11255  P   POPE  157       9.109  66.399  63.713  1.00  0.00           P
ATOM  11256  O13 POPE  157       9.039  67.800  63.263  1.00  0.00           O
ATOM  11257  O14 POPE  157       7.959  65.859  64.463  1.00  0.00           O
ATOM  11258  O11 POPE  157      10.389  66.219  64.633  1.00  0.00           O
ATOM  11259  O12 POPE  157       9.409  65.429  62.493  1.00  0.00           O
ATOM  11260  C1  POPE  157      10.229  66.560  66.013  1.00  0.00           C
ATOM  11263  C2  POPE  157      11.479  66.109  66.803  1.00  0.00           C
ATOM  11265  O21 POPE  157      11.149  66.029  68.193  1.00  0.00           O
ATOM  11266  C21 POPE  157      11.179  67.149  68.893  1.00  0.00           C
ATOM  11267  O22 POPE  157      11.179  68.289  68.483  1.00  0.00           O
ATOM  11268  C22 POPE  157      11.309  66.719  70.354  1.00  0.00           C
ATOM  11271  C3  POPE  157      12.729  66.979  66.493  1.00  0.00           C
ATOM  11274  O31 POPE  157      13.709  66.929  67.553  1.00  0.00           O
ATOM  11275  C31 POPE  157      14.729  66.130  67.293  1.00  0.00           C
ATOM  11276  O32 POPE  157      14.779  65.340  66.363  1.00  0.00           O
ATOM  11277  C32 POPE  157      15.879  66.310  68.293  1.00  0.00           C
ATOM  11280  C23 POPE  157      11.809  67.840  71.284  1.00  0.00           C
ATOM  11283  C24 POPE  157      11.889  67.350  72.733  1.00  0.00           C
ATOM  11286  C25 POPE  157      13.079  66.440  73.063  1.00  0.00           C
ATOM  11289  C26 POPE  157      12.909  65.809  74.453  1.00  0.00           C
ATOM  11292  C27 POPE  157      14.109  64.950  74.883  1.00  0.00           C
ATOM  11295  C28 POPE  157      13.859  64.139  76.183  1.00  0.00           C
ATOM  11298  C29 POPE  157      12.939  62.969  75.933  1.00  0.00           C
ATOM  11300 0C21 POPE  157      13.139  61.690  76.303  1.00  0.00           C
ATOM  11302 1C21 POPE  157      14.279  61.149  77.123  1.00  0.00           C
ATOM  11305 2C21 POPE  157      13.819  60.000  78.043  1.00  0.00           C
ATOM  11308 3C21 POPE  157      14.979  59.379  78.843  1.00  0.00           C
ATOM  11311 4C21 POPE  157      14.639  57.999  79.434  1.00  0.00           C
ATOM  11314 5C21 POPE  157      13.629  58.039  80.583  1.00  0.00           C
ATOM  11317 6C21 POPE  157      14.299  58.199  81.953  1.00  0.00           C
ATOM  11320 7C21 POPE  157      13.319  58.589  83.063  1.00  0.00           C
ATOM  11323 8C21 POPE  157      13.999  58.689  84.434  1.00  0.00           C
ATOM  11327  C33 POPE  157      15.589  67.119  69.593  1.00  0.00           C
ATOM  11330  C34 POPE  157      16.889  67.410  70.354  1.00  0.00           C
ATOM  11333  C35 POPE  157      16.699  68.079  71.723  1.00  0.00           C
ATOM  11336  C36 POPE  157      18.049  68.550  72.303  1.00  0.00           C
ATOM  11339  C37 POPE  157      17.969  69.120  73.733  1.00  0.00           C
ATOM  11342  C38 POPE  157      19.329  69.630  74.223  1.00  0.00           C
ATOM  11345  C39 POPE  157      19.309  70.209  75.653  1.00  0.00           C
ATOM  11348 0C31 POPE  157      20.719  70.539  76.173  1.00  0.00           C
ATOM  11351 1C31 POPE  157      20.699  71.499  77.373  1.00  0.00           C
ATOM  11354 2C31 POPE  157      22.049  71.579  78.103  1.00  0.00           C
ATOM  11357 3C31 POPE  157      22.059  72.550  79.293  1.00  0.00           C
ATOM  11360 4C31 POPE  157      22.059  74.029  78.873  1.00  0.00           C
ATOM  11363 5C31 POPE  157      22.259  74.990  80.053  1.00  0.00           C
ATOM  11366 6C31 POPE  157      22.349  76.459  79.623  1.00  0.00           C
ATOM  11370  NH3 POPE  158      74.659  35.559 102.263  1.00  0.00           N
ATOM  11374  C12 POPE  158      75.269  34.219 101.943  1.00  0.00           C
ATOM  11377  C11 POPE  158      74.419  33.459 100.913  1.00  0.00           C
ATOM  11380  P   POPE  158      71.769  33.859 101.104  1.00  0.00           P
ATOM  11381  O13 POPE  158      70.809  33.569 102.183  1.00  0.00           O
ATOM  11382  O14 POPE  158      72.089  35.289 100.903  1.00  0.00           O
ATOM  11383  O11 POPE  158      71.239  33.259  99.724  1.00  0.00           O
ATOM  11384  O12 POPE  158      73.129  33.099 101.403  1.00  0.00           O
ATOM  11385  C1  POPE  158      72.159  33.389  98.623  1.00  0.00           C
ATOM  11388  C2  POPE  158      71.429  33.219  97.273  1.00  0.00           C
ATOM  11390  O21 POPE  158      72.309  33.000  96.153  1.00  0.00           O
ATOM  11391  C21 POPE  158      73.459  33.619  96.013  1.00  0.00           C
ATOM  11392  O22 POPE  158      73.919  34.499  96.703  1.00  0.00           O
ATOM  11393  C22 POPE  158      74.099  33.039  94.753  1.00  0.00           C
ATOM  11396  C3  POPE  158      70.399  34.369  97.003  1.00  0.00           C
ATOM  11399  O31 POPE  158      69.739  34.289  95.714  1.00  0.00           O
ATOM  11400  C31 POPE  158      70.389  34.879  94.703  1.00  0.00           C
ATOM  11401  O32 POPE  158      71.419  35.529  94.813  1.00  0.00           O
ATOM  11402  C32 POPE  158      69.610  34.639  93.413  1.00  0.00           C
ATOM  11405  C23 POPE  158      75.299  33.859  94.213  1.00  0.00           C
ATOM  11408  C24 POPE  158      75.169  34.149  92.724  1.00  0.00           C
ATOM  11411  C25 POPE  158      75.429  32.949  91.803  1.00  0.00           C
ATOM  11414  C26 POPE  158      76.919  32.789  91.433  1.00  0.00           C
ATOM  11417  C27 POPE  158      77.669  31.689  92.193  1.00  0.00           C
ATOM  11420  C28 POPE  158      79.139  31.589  91.713  1.00  0.00           C
ATOM  11423  C29 POPE  158      79.870  30.429  92.344  1.00  0.00           C
ATOM  11425 0C21 POPE  158      81.169  30.399  92.693  1.00  0.00           C
ATOM  11427 1C21 POPE  158      82.189  31.459  92.413  1.00  0.00           C
ATOM  11430 2C21 POPE  158      82.469  32.389  93.604  1.00  0.00           C
ATOM  11433 3C21 POPE  158      83.649  33.319  93.314  1.00  0.00           C
ATOM  11436 4C21 POPE  158      83.869  34.379  94.393  1.00  0.00           C
ATOM  11439 5C21 POPE  158      84.500  33.829  95.673  1.00  0.00           C
ATOM  11442 6C21 POPE  158      84.549  34.899  96.763  1.00  0.00           C
ATOM  11445 7C21 POPE  158      85.459  34.529  97.933  1.00  0.00           C
ATOM  11448 8C21 POPE  158      85.529  35.549  99.073  1.00  0.00           C
ATOM  11452  C33 POPE  158      70.470  34.930  92.163  1.00  0.00           C
ATOM  11455  C34 POPE  158      69.729  34.639  90.843  1.00  0.00           C
ATOM  11458  C35 POPE  158      68.529  35.559  90.553  1.00  0.00           C
ATOM  11461  C36 POPE  158      68.949  37.009  90.253  1.00  0.00           C
ATOM  11464  C37 POPE  158      67.809  37.919  89.773  1.00  0.00           C
ATOM  11467  C38 POPE  158      68.329  39.329  89.413  1.00  0.00           C
ATOM  11470  C39 POPE  158      67.219  40.349  89.114  1.00  0.00           C
ATOM  11473 0C31 POPE  158      66.569  40.919  90.383  1.00  0.00           C
ATOM  11476 1C31 POPE  158      65.439  41.919  90.083  1.00  0.00           C
ATOM  11479 2C31 POPE  158      64.579  42.229  91.313  1.00  0.00           C
ATOM  11482 3C31 POPE  158      63.509  43.309  91.073  1.00  0.00           C
ATOM  11485 4C31 POPE  158      62.469  42.919  90.003  1.00  0.00           C
ATOM  11488 5C31 POPE  158      61.379  43.980  89.813  1.00  0.00           C
ATOM  11491 6C31 POPE  158      60.349  43.600  88.743  1.00  0.00           C
ATOM  11495  NH3 POPE  159       7.860  39.669 105.083  1.00  0.00           N
ATOM  11499  C12 POPE  159       6.999  38.680 105.833  1.00  0.00           C
ATOM  11502  C11 POPE  159       5.600  39.250 106.184  1.00  0.00           C
ATOM  11505  P   POPE  159       3.260  38.639 107.193  1.00  0.00           P
ATOM  11506  O13 POPE  159       2.879  37.969 108.453  1.00  0.00           O
ATOM  11507  O14 POPE  159       3.089  40.110 107.074  1.00  0.00           O
ATOM  11508  O11 POPE  159       2.370  38.000 106.063  1.00  0.00           O
ATOM  11509  O12 POPE  159       4.739  38.249 106.753  1.00  0.00           O
ATOM  11510  C1  POPE  159       2.549  38.369 104.693  1.00  0.00           C
ATOM  11513  C2  POPE  159       2.270  37.169 103.763  1.00  0.00           C
ATOM  11515  O21 POPE  159       0.861  36.939 103.763  1.00  0.00           O
ATOM  11516  C21 POPE  159       0.081  36.869 102.683  1.00  0.00           C
ATOM  11517  O22 POPE  159      -1.120  36.629 102.753  1.00  0.00           O
ATOM  11518  C22 POPE  159       0.761  37.179 101.363  1.00  0.00           C
ATOM  11521  C3  POPE  159       3.059  35.929 104.273  1.00  0.00           C
ATOM  11524  O31 POPE  159       3.400  35.049 103.203  1.00  0.00           O
ATOM  11525  C31 POPE  159       2.429  34.259 102.784  1.00  0.00           C
ATOM  11526  O32 POPE  159       1.320  34.199 103.263  1.00  0.00           O
ATOM  11527  C32 POPE  159       2.919  33.499 101.543  1.00  0.00           C
ATOM  11530  C23 POPE  159      -0.190  36.819 100.203  1.00  0.00           C
ATOM  11533  C24 POPE  159       0.420  37.089  98.833  1.00  0.00           C
ATOM  11536  C25 POPE  159      -0.530  36.649  97.703  1.00  0.00           C
ATOM  11539  C26 POPE  159       0.060  36.919  96.324  1.00  0.00           C
ATOM  11542  C27 POPE  159      -0.839  36.349  95.214  1.00  0.00           C
ATOM  11545  C28 POPE  159      -0.380  36.789  93.813  1.00  0.00           C
ATOM  11548  C29 POPE  159      -1.149  36.090  92.733  1.00  0.00           C
ATOM  11550 0C21 POPE  159      -1.029  36.359  91.423  1.00  0.00           C
ATOM  11552 1C21 POPE  159      -0.130  37.419  90.843  1.00  0.00           C
ATOM  11555 2C21 POPE  159      -0.489  37.770  89.394  1.00  0.00           C
ATOM  11558 3C21 POPE  159      -1.820  38.520  89.263  1.00  0.00           C
ATOM  11561 4C21 POPE  159      -2.189  38.809  87.803  1.00  0.00           C
ATOM  11564 5C21 POPE  159      -3.570  39.459  87.654  1.00  0.00           C
ATOM  11567 6C21 POPE  159      -4.149  39.309  86.243  1.00  0.00           C
ATOM  11570 7C21 POPE  159      -5.500  40.009  86.083  1.00  0.00           C
ATOM  11573 8C21 POPE  159      -6.219  39.649  84.783  1.00  0.00           C
ATOM  11577  C33 POPE  159       2.040  33.709 100.284  1.00  0.00           C
ATOM  11580  C34 POPE  159       2.659  33.149  98.993  1.00  0.00           C
ATOM  11583  C35 POPE  159       1.591  32.930  97.913  1.00  0.00           C
ATOM  11586  C36 POPE  159       2.150  32.519  96.543  1.00  0.00           C
ATOM  11589  C37 POPE  159       1.030  32.159  95.553  1.00  0.00           C
ATOM  11592  C38 POPE  159       1.511  31.999  94.104  1.00  0.00           C
ATOM  11595  C39 POPE  159       0.370  31.649  93.133  1.00  0.00           C
ATOM  11598 0C31 POPE  159      -0.080  30.189  93.223  1.00  0.00           C
ATOM  11601 1C31 POPE  159      -1.370  29.909  92.433  1.00  0.00           C
ATOM  11604 2C31 POPE  159      -1.719  28.419  92.383  1.00  0.00           C
ATOM  11607 3C31 POPE  159      -0.930  27.599  91.343  1.00  0.00           C
ATOM  11610 4C31 POPE  159      -1.219  28.019  89.893  1.00  0.00           C
ATOM  11613 5C31 POPE  159      -0.609  27.079  88.853  1.00  0.00           C
ATOM  11616 6C31 POPE  159      -0.889  27.519  87.413  1.00  0.00           C
ATOM  11620  NH3 POPE  160      95.559  66.620  62.843  1.00  0.00           N
ATOM  11624  C12 POPE  160      95.809  66.679  61.363  1.00  0.00           C
ATOM  11627  C11 POPE  160      94.609  67.369  60.673  1.00  0.00           C
ATOM  11630  P   POPE  160      95.279  69.859  61.373  1.00  0.00           P
ATOM  11631  O13 POPE  160      96.669  69.499  61.723  1.00  0.00           O
ATOM  11632  O14 POPE  160      95.029  71.200  60.763  1.00  0.00           O
ATOM  11633  O11 POPE  160      94.399  69.670  62.683  1.00  0.00           O
ATOM  11634  O12 POPE  160      94.739  68.759  60.393  1.00  0.00           O
ATOM  11635  C1  POPE  160      94.569  70.619  63.763  1.00  0.00           C
ATOM  11638  C2  POPE  160      95.859  70.429  64.633  1.00  0.00           C
ATOM  11640  O21 POPE  160      95.579  69.521  65.723  1.00  0.00           O
ATOM  11641  C21 POPE  160      96.619  68.749  66.013  1.00  0.00           C
ATOM  11642  O22 POPE  160      97.500  68.439  65.223  1.00  0.00           O
ATOM  11643  C22 POPE  160      96.659  68.319  67.473  1.00  0.00           C
ATOM  11646  C3  POPE  160      96.409  71.759  65.243  1.00  0.00           C
ATOM  11649  O31 POPE  160      97.279  71.539  66.393  1.00  0.00           O
ATOM  11650  C31 POPE  160      98.569  71.819  66.303  1.00  0.00           C
ATOM  11651  O32 POPE  160      99.139  72.259  65.333  1.00  0.00           O
ATOM  11652  C32 POPE  160      99.209  71.630  67.683  1.00  0.00           C
ATOM  11655  C23 POPE  160      95.309  68.329  68.213  1.00  0.00           C
ATOM  11658  C24 POPE  160      95.330  67.369  69.413  1.00  0.00           C
ATOM  11661  C25 POPE  160      96.149  67.820  70.633  1.00  0.00           C
ATOM  11664  C26 POPE  160      95.379  68.709  71.593  1.00  0.00           C
ATOM  11667  C27 POPE  160      96.199  69.149  72.813  1.00  0.00           C
ATOM  11670  C28 POPE  160      95.289  69.920  73.784  1.00  0.00           C
ATOM  11673  C29 POPE  160      96.040  70.491  74.953  1.00  0.00           C
ATOM  11675 0C21 POPE  160      95.900  71.729  75.443  1.00  0.00           C
ATOM  11677 1C21 POPE  160      94.949  72.770  74.903  1.00  0.00           C
ATOM  11680 2C21 POPE  160      95.419  74.241  74.993  1.00  0.00           C
ATOM  11683 3C21 POPE  160      95.909  74.639  76.373  1.00  0.00           C
ATOM  11686 4C21 POPE  160      95.979  76.149  76.583  1.00  0.00           C
ATOM  11689 5C21 POPE  160      96.659  76.509  77.913  1.00  0.00           C
ATOM  11692 6C21 POPE  160      96.049  75.780  79.123  1.00  0.00           C
ATOM  11695 7C21 POPE  160      96.609  76.249  80.463  1.00  0.00           C
ATOM  11698 8C21 POPE  160      96.049  75.450  81.633  1.00  0.00           C
ATOM  11702  C33 POPE  160     100.659  71.090  67.713  1.00  0.00           C
ATOM  11705  C34 POPE  160     101.219  70.959  69.143  1.00  0.00           C
ATOM  11708  C35 POPE  160     100.459  69.959  70.013  1.00  0.00           C
ATOM  11711  C36 POPE  160     101.139  69.729  71.373  1.00  0.00           C
ATOM  11714  C37 POPE  160     100.179  69.120  72.403  1.00  0.00           C
ATOM  11717  C38 POPE  160     100.719  69.210  73.833  1.00  0.00           C
ATOM  11720  C39 POPE  160      99.669  69.670  74.843  1.00  0.00           C
ATOM  11723 0C31 POPE  160     100.279  69.929  76.223  1.00  0.00           C
ATOM  11726 1C31 POPE  160      99.469  70.889  77.093  1.00  0.00           C
ATOM  11729 2C31 POPE  160     100.199  71.179  78.403  1.00  0.00           C
ATOM  11732 3C31 POPE  160      99.429  72.090  79.363  1.00  0.00           C
ATOM  11735 4C31 POPE  160     100.179  72.209  80.693  1.00  0.00           C
ATOM  11738 5C31 POPE  160      99.369  72.849  81.824  1.00  0.00           C
ATOM  11741 6C31 POPE  160     100.119  72.779  83.153  1.00  0.00           C
ATOM  11745  NH3 POPE  161      97.640  97.780  63.853  1.00  0.00           N
ATOM  11749  C12 POPE  161      96.269  97.260  64.163  1.00  0.00           C
ATOM  11752  C11 POPE  161      95.890  96.170  63.173  1.00  0.00           C
ATOM  11755  P   POPE  161      96.379  93.899  64.353  1.00  0.00           P
ATOM  11756  O13 POPE  161      95.640  92.829  63.653  1.00  0.00           O
ATOM  11757  O14 POPE  161      97.599  93.530  65.093  1.00  0.00           O
ATOM  11758  O11 POPE  161      95.369  94.670  65.284  1.00  0.00           O
ATOM  11759  O12 POPE  161      96.769  95.049  63.313  1.00  0.00           O
ATOM  11760  C1  POPE  161      94.889  94.090  66.493  1.00  0.00           C
ATOM  11763  C2  POPE  161      94.109  95.189  67.253  1.00  0.00           C
ATOM  11765  O21 POPE  161      94.029  94.920  68.653  1.00  0.00           O
ATOM  11766  C21 POPE  161      93.629  93.770  69.104  1.00  0.00           C
ATOM  11767  O22 POPE  161      93.110  92.859  68.473  1.00  0.00           O
ATOM  11768  C22 POPE  161      93.909  93.679  70.593  1.00  0.00           C
ATOM  11771  C3  POPE  161      92.719  95.479  66.623  1.00  0.00           C
ATOM  11774  O31 POPE  161      92.140  96.710  67.153  1.00  0.00           O
ATOM  11775  C31 POPE  161      90.809  96.729  67.113  1.00  0.00           C
ATOM  11776  O32 POPE  161      90.099  95.820  66.753  1.00  0.00           O
ATOM  11777  C32 POPE  161      90.299  98.110  67.573  1.00  0.00           C
ATOM  11780  C23 POPE  161      93.169  94.780  71.383  1.00  0.00           C
ATOM  11783  C24 POPE  161      93.779  94.979  72.773  1.00  0.00           C
ATOM  11786  C25 POPE  161      92.989  95.979  73.623  1.00  0.00           C
ATOM  11789  C26 POPE  161      91.689  95.399  74.174  1.00  0.00           C
ATOM  11792  C27 POPE  161      90.970  96.369  75.104  1.00  0.00           C
ATOM  11795  C28 POPE  161      89.930  95.669  75.983  1.00  0.00           C
ATOM  11798  C29 POPE  161      89.320  96.600  77.003  1.00  0.00           C
ATOM  11800 0C21 POPE  161      89.899  96.969  78.163  1.00  0.00           C
ATOM  11802 1C21 POPE  161      91.259  96.520  78.633  1.00  0.00           C
ATOM  11805 2C21 POPE  161      91.469  96.691  80.154  1.00  0.00           C
ATOM  11808 3C21 POPE  161      91.489  98.169  80.583  1.00  0.00           C
ATOM  11811 4C21 POPE  161      92.229  98.399  81.913  1.00  0.00           C
ATOM  11814 5C21 POPE  161      91.449  97.929  83.144  1.00  0.00           C
ATOM  11817 6C21 POPE  161      92.220  98.180  84.443  1.00  0.00           C
ATOM  11820 7C21 POPE  161      91.349  97.969  85.693  1.00  0.00           C
ATOM  11823 8C21 POPE  161      92.089  98.279  87.003  1.00  0.00           C
ATOM  11827  C33 POPE  161      89.919  98.209  69.083  1.00  0.00           C
ATOM  11830  C34 POPE  161      91.059  98.759  69.953  1.00  0.00           C
ATOM  11833  C35 POPE  161      90.709  98.919  71.443  1.00  0.00           C
ATOM  11836  C36 POPE  161      91.680  99.859  72.203  1.00  0.00           C
ATOM  11839  C37 POPE  161      91.429  99.850  73.723  1.00  0.00           C
ATOM  11842  C38 POPE  161      92.119 100.979  74.503  1.00  0.00           C
ATOM  11845  C39 POPE  161      91.789 100.910  76.013  1.00  0.00           C
ATOM  11848 0C31 POPE  161      92.449 102.039  76.823  1.00  0.00           C
ATOM  11851 1C31 POPE  161      91.929 102.149  78.263  1.00  0.00           C
ATOM  11854 2C31 POPE  161      92.509 103.380  78.983  1.00  0.00           C
ATOM  11857 3C31 POPE  161      91.849 103.690  80.333  1.00  0.00           C
ATOM  11860 4C31 POPE  161      92.299 102.749  81.453  1.00  0.00           C
ATOM  11863 5C31 POPE  161      91.720 103.131  82.813  1.00  0.00           C
ATOM  11866 6C31 POPE  161      92.189 102.210  83.933  1.00  0.00           C
ATOM  11870  NH3 POPE  162     117.669   4.310  65.713  1.00  0.00           N
ATOM  11874  C12 POPE  162     118.629   4.480  64.563  1.00  0.00           C
ATOM  11877  C11 POPE  162     118.899   3.149  63.853  1.00  0.00           C
ATOM  11880  P   POPE  162     121.229   3.169  62.633  1.00  0.00           P
ATOM  11881  O13 POPE  162     121.189   4.609  62.323  1.00  0.00           O
ATOM  11882  O14 POPE  162     120.819   2.241  61.563  1.00  0.00           O
ATOM  11883  O11 POPE  162     122.659   2.860  63.233  1.00  0.00           O
ATOM  11884  O12 POPE  162     120.299   2.881  63.883  1.00  0.00           O
ATOM  11885  C1  POPE  162     122.970   3.380  64.543  1.00  0.00           C
ATOM  11888  C2  POPE  162     123.029   2.241  65.573  1.00  0.00           C
ATOM  11890  O21 POPE  162     123.969   2.620  66.593  1.00  0.00           O
ATOM  11891  C21 POPE  162     123.509   2.740  67.813  1.00  0.00           C
ATOM  11892  O22 POPE  162     122.379   2.521  68.193  1.00  0.00           O
ATOM  11893  C22 POPE  162     124.699   3.160  68.693  1.00  0.00           C
ATOM  11896  C3  POPE  162     123.489   0.910  64.894  1.00  0.00           C
ATOM  11899  O31 POPE  162     124.159  -0.009  65.773  1.00  0.00           O
ATOM  11900  C31 POPE  162     123.339  -0.580  66.674  1.00  0.00           C
ATOM  11901  O32 POPE  162     122.189  -0.279  66.903  1.00  0.00           O
ATOM  11902  C32 POPE  162     124.139  -1.629  67.443  1.00  0.00           C
ATOM  11905  C23 POPE  162     124.360   3.370  70.183  1.00  0.00           C
ATOM  11908  C24 POPE  162     125.579   3.860  70.993  1.00  0.00           C
ATOM  11911  C25 POPE  162     126.599   2.750  71.333  1.00  0.00           C
ATOM  11914  C26 POPE  162     126.369   2.090  72.703  1.00  0.00           C
ATOM  11917  C27 POPE  162     127.159   2.800  73.813  1.00  0.00           C
ATOM  11920  C28 POPE  162     126.939   2.190  75.203  1.00  0.00           C
ATOM  11923  C29 POPE  162     127.809   2.889  76.223  1.00  0.00           C
ATOM  11925 0C21 POPE  162     128.509   2.310  77.223  1.00  0.00           C
ATOM  11927 1C21 POPE  162     128.539   0.840  77.563  1.00  0.00           C
ATOM  11930 2C21 POPE  162     129.589   0.541  78.644  1.00  0.00           C
ATOM  11933 3C21 POPE  162     129.509  -0.890  79.193  1.00  0.00           C
ATOM  11936 4C21 POPE  162     130.129  -1.049  80.603  1.00  0.00           C
ATOM  11939 5C21 POPE  162     131.668  -1.049  80.684  1.00  0.00           C
ATOM  11942 6C21 POPE  162     132.298   0.351  80.763  1.00  0.00           C
ATOM  11945 7C21 POPE  162     133.789   0.340  81.163  1.00  0.00           C
ATOM  11948 8C21 POPE  162     134.348   1.741  81.404  1.00  0.00           C
ATOM  11952  C33 POPE  162     124.799  -1.019  68.703  1.00  0.00           C
ATOM  11955  C34 POPE  162     125.589  -2.049  69.523  1.00  0.00           C
ATOM  11958  C35 POPE  162     125.919  -1.539  70.933  1.00  0.00           C
ATOM  11961  C36 POPE  162     126.659  -2.590  71.783  1.00  0.00           C
ATOM  11964  C37 POPE  162     126.589  -2.269  73.283  1.00  0.00           C
ATOM  11967  C38 POPE  162     127.619  -3.029  74.143  1.00  0.00           C
ATOM  11970  C39 POPE  162     127.500  -4.559  74.113  1.00  0.00           C
ATOM  11973 0C31 POPE  162     126.309  -5.118  74.923  1.00  0.00           C
ATOM  11976 1C31 POPE  162     126.640  -6.399  75.713  1.00  0.00           C
ATOM  11979 2C31 POPE  162     126.360  -6.249  77.214  1.00  0.00           C
ATOM  11982 3C31 POPE  162     126.739  -7.490  78.033  1.00  0.00           C
ATOM  11985 4C31 POPE  162     126.490  -7.289  79.543  1.00  0.00           C
ATOM  11988 5C31 POPE  162     126.970  -8.460  80.404  1.00  0.00           C
ATOM  11991 6C31 POPE  162     126.669  -8.279  81.894  1.00  0.00           C
ATOM  11995  NH3 POPE  163     101.300  26.109  65.973  1.00  0.00           N
ATOM  11999  C12 POPE  163     102.690  26.059  66.534  1.00  0.00           C
ATOM  12002  C11 POPE  163     103.400  27.369  66.193  1.00  0.00           C
ATOM  12005  P   POPE  163     105.939  27.169  65.623  1.00  0.00           P
ATOM  12006  O13 POPE  163     105.489  26.349  64.483  1.00  0.00           O
ATOM  12007  O14 POPE  163     106.369  28.559  65.354  1.00  0.00           O
ATOM  12008  O11 POPE  163     107.010  26.389  66.483  1.00  0.00           O
ATOM  12009  O12 POPE  163     104.749  27.279  66.643  1.00  0.00           O
ATOM  12010  C1  POPE  163     107.709  26.919  67.613  1.00  0.00           C
ATOM  12013  C2  POPE  163     106.879  26.819  68.924  1.00  0.00           C
ATOM  12015  O21 POPE  163     107.599  27.409  70.023  1.00  0.00           O
ATOM  12016  C21 POPE  163     108.219  26.669  70.913  1.00  0.00           C
ATOM  12017  O22 POPE  163     108.639  25.539  70.773  1.00  0.00           O
ATOM  12018  C22 POPE  163     108.319  27.479  72.214  1.00  0.00           C
ATOM  12021  C3  POPE  163     106.300  25.379  69.163  1.00  0.00           C
ATOM  12024  O31 POPE  163     105.649  25.229  70.443  1.00  0.00           O
ATOM  12025  C31 POPE  163     104.439  25.759  70.523  1.00  0.00           C
ATOM  12026  O32 POPE  163     103.859  26.389  69.653  1.00  0.00           O
ATOM  12027  C32 POPE  163     103.829  25.419  71.883  1.00  0.00           C
ATOM  12030  C23 POPE  163     108.070  26.579  73.443  1.00  0.00           C
ATOM  12033  C24 POPE  163     107.579  27.359  74.673  1.00  0.00           C
ATOM  12036  C25 POPE  163     108.680  28.179  75.363  1.00  0.00           C
ATOM  12039  C26 POPE  163     108.129  28.939  76.583  1.00  0.00           C
ATOM  12042  C27 POPE  163     109.229  29.449  77.523  1.00  0.00           C
ATOM  12045  C28 POPE  163     108.660  30.289  78.693  1.00  0.00           C
ATOM  12048  C29 POPE  163     108.279  31.689  78.273  1.00  0.00           C
ATOM  12050 0C21 POPE  163     108.429  32.809  79.013  1.00  0.00           C
ATOM  12052 1C21 POPE  163     108.999  32.869  80.404  1.00  0.00           C
ATOM  12055 2C21 POPE  163     109.689  34.209  80.753  1.00  0.00           C
ATOM  12058 3C21 POPE  163     110.900  34.549  79.873  1.00  0.00           C
ATOM  12061 4C21 POPE  163     111.649  35.809  80.354  1.00  0.00           C
ATOM  12064 5C21 POPE  163     112.729  35.500  81.404  1.00  0.00           C
ATOM  12067 6C21 POPE  163     113.269  36.779  82.064  1.00  0.00           C
ATOM  12070 7C21 POPE  163     114.309  36.509  83.163  1.00  0.00           C
ATOM  12073 8C21 POPE  163     114.739  37.779  83.904  1.00  0.00           C
ATOM  12077  C33 POPE  163     103.049  24.089  71.783  1.00  0.00           C
ATOM  12080  C34 POPE  163     102.220  23.759  73.033  1.00  0.00           C
ATOM  12083  C35 POPE  163     103.059  23.449  74.273  1.00  0.00           C
ATOM  12086  C36 POPE  163     102.199  23.279  75.533  1.00  0.00           C
ATOM  12089  C37 POPE  163     103.079  22.969  76.753  1.00  0.00           C
ATOM  12092  C38 POPE  163     102.339  23.079  78.093  1.00  0.00           C
ATOM  12095  C39 POPE  163     103.299  23.039  79.283  1.00  0.00           C
ATOM  12098 0C31 POPE  163     103.999  21.689  79.513  1.00  0.00           C
ATOM  12101 1C31 POPE  163     105.129  21.819  80.544  1.00  0.00           C
ATOM  12104 2C31 POPE  163     105.470  20.520  81.293  1.00  0.00           C
ATOM  12107 3C31 POPE  163     106.499  19.609  80.603  1.00  0.00           C
ATOM  12110 4C31 POPE  163     106.939  18.469  81.534  1.00  0.00           C
ATOM  12113 5C31 POPE  163     107.989  17.519  80.933  1.00  0.00           C
ATOM  12116 6C31 POPE  163     108.349  16.359  81.863  1.00  0.00           C
ATOM  12120  NH3 POPE  164      47.729  97.759 101.343  1.00  0.00           N
ATOM  12124  C12 POPE  164      47.159  96.359 101.293  1.00  0.00           C
ATOM  12127  C11 POPE  164      48.029  95.469 100.404  1.00  0.00           C
ATOM  12130  P   POPE  164      48.890  93.579 101.973  1.00  0.00           P
ATOM  12131  O13 POPE  164      49.979  94.550 102.133  1.00  0.00           O
ATOM  12132  O14 POPE  164      48.079  93.420 103.214  1.00  0.00           O
ATOM  12133  O11 POPE  164      49.429  92.170 101.443  1.00  0.00           O
ATOM  12134  O12 POPE  164      47.969  94.109 100.813  1.00  0.00           O
ATOM  12135  C1  POPE  164      50.109  92.009 100.193  1.00  0.00           C
ATOM  12138  C2  POPE  164      49.149  91.910  98.964  1.00  0.00           C
ATOM  12140  O21 POPE  164      49.189  90.610  98.324  1.00  0.00           O
ATOM  12141  C21 POPE  164      50.209  90.420  97.473  1.00  0.00           C
ATOM  12142  O22 POPE  164      51.269  91.010  97.504  1.00  0.00           O
ATOM  12143  C22 POPE  164      49.819  89.381  96.433  1.00  0.00           C
ATOM  12146  C3  POPE  164      49.349  93.100  97.963  1.00  0.00           C
ATOM  12149  O31 POPE  164      48.549  92.941  96.763  1.00  0.00           O
ATOM  12150  C31 POPE  164      48.019  94.051  96.273  1.00  0.00           C
ATOM  12151  O32 POPE  164      48.149  95.169  96.753  1.00  0.00           O
ATOM  12152  C32 POPE  164      47.209  93.719  95.023  1.00  0.00           C
ATOM  12155  C23 POPE  164      51.069  88.749  95.763  1.00  0.00           C
ATOM  12158  C24 POPE  164      50.759  88.060  94.423  1.00  0.00           C
ATOM  12161  C25 POPE  164      50.489  89.070  93.293  1.00  0.00           C
ATOM  12164  C26 POPE  164      50.070  88.399  91.983  1.00  0.00           C
ATOM  12167  C27 POPE  164      49.899  89.430  90.843  1.00  0.00           C
ATOM  12170  C28 POPE  164      49.229  88.829  89.604  1.00  0.00           C
ATOM  12173  C29 POPE  164      49.169  89.839  88.473  1.00  0.00           C
ATOM  12175 0C21 POPE  164      49.459  89.570  87.193  1.00  0.00           C
ATOM  12177 1C21 POPE  164      49.819  88.200  86.684  1.00  0.00           C
ATOM  12180 2C21 POPE  164      49.839  88.040  85.154  1.00  0.00           C
ATOM  12183 3C21 POPE  164      48.529  88.460  84.464  1.00  0.00           C
ATOM  12186 4C21 POPE  164      48.359  87.870  83.044  1.00  0.00           C
ATOM  12189 5C21 POPE  164      49.609  87.910  82.133  1.00  0.00           C
ATOM  12192 6C21 POPE  164      50.179  89.310  81.883  1.00  0.00           C
ATOM  12195 7C21 POPE  164      51.369  89.279  80.913  1.00  0.00           C
ATOM  12198 8C21 POPE  164      52.229  90.549  80.924  1.00  0.00           C
ATOM  12202  C33 POPE  164      46.419  94.929  94.464  1.00  0.00           C
ATOM  12205  C34 POPE  164      46.069  94.810  92.973  1.00  0.00           C
ATOM  12208  C35 POPE  164      45.140  93.639  92.633  1.00  0.00           C
ATOM  12211  C36 POPE  164      44.809  93.560  91.133  1.00  0.00           C
ATOM  12214  C37 POPE  164      43.769  92.479  90.803  1.00  0.00           C
ATOM  12217  C38 POPE  164      43.349  92.509  89.324  1.00  0.00           C
ATOM  12220  C39 POPE  164      44.409  91.950  88.373  1.00  0.00           C
ATOM  12223 0C31 POPE  164      43.939  91.980  86.903  1.00  0.00           C
ATOM  12226 1C31 POPE  164      44.799  91.109  85.983  1.00  0.00           C
ATOM  12229 2C31 POPE  164      44.179  90.920  84.593  1.00  0.00           C
ATOM  12232 3C31 POPE  164      44.939  89.910  83.723  1.00  0.00           C
ATOM  12235 4C31 POPE  164      44.229  89.640  82.393  1.00  0.00           C
ATOM  12238 5C31 POPE  164      44.929  88.569  81.544  1.00  0.00           C
ATOM  12241 6C31 POPE  164      44.239  88.209  80.224  1.00  0.00           C
ATOM  12245  NH3 POPE  165      65.449  50.719  65.653  1.00  0.00           N
ATOM  12249  C12 POPE  165      66.839  50.389  66.104  1.00  0.00           C
ATOM  12252  C11 POPE  165      66.860  49.160  66.983  1.00  0.00           C
ATOM  12255  P   POPE  165      68.390  49.149  69.113  1.00  0.00           P
ATOM  12256  O13 POPE  165      67.250  48.499  69.783  1.00  0.00           O
ATOM  12257  O14 POPE  165      69.750  48.659  69.393  1.00  0.00           O
ATOM  12258  O11 POPE  165      68.369  50.699  69.443  1.00  0.00           O
ATOM  12259  O12 POPE  165      68.149  49.099  67.553  1.00  0.00           O
ATOM  12260  C1  POPE  165      67.239  51.369  69.993  1.00  0.00           C
ATOM  12263  C2  POPE  165      67.709  52.420  71.023  1.00  0.00           C
ATOM  12265  O21 POPE  165      67.479  51.899  72.343  1.00  0.00           O
ATOM  12266  C21 POPE  165      68.379  52.279  73.243  1.00  0.00           C
ATOM  12267  O22 POPE  165      69.319  53.020  73.033  1.00  0.00           O
ATOM  12268  C22 POPE  165      68.159  51.590  74.583  1.00  0.00           C
ATOM  12271  C3  POPE  165      67.009  53.789  70.793  1.00  0.00           C
ATOM  12274  O31 POPE  165      67.579  54.850  71.604  1.00  0.00           O
ATOM  12275  C31 POPE  165      66.879  55.110  72.713  1.00  0.00           C
ATOM  12276  O32 POPE  165      65.789  54.639  72.953  1.00  0.00           O
ATOM  12277  C32 POPE  165      67.679  56.069  73.613  1.00  0.00           C
ATOM  12280  C23 POPE  165      69.469  50.900  75.003  1.00  0.00           C
ATOM  12283  C24 POPE  165      69.519  50.499  76.483  1.00  0.00           C
ATOM  12286  C25 POPE  165      69.559  51.679  77.473  1.00  0.00           C
ATOM  12289  C26 POPE  165      69.949  51.209  78.883  1.00  0.00           C
ATOM  12292  C27 POPE  165      70.109  52.339  79.913  1.00  0.00           C
ATOM  12295  C28 POPE  165      70.709  51.799  81.234  1.00  0.00           C
ATOM  12298  C29 POPE  165      70.969  52.910  82.223  1.00  0.00           C
ATOM  12300 0C21 POPE  165      70.479  53.029  83.464  1.00  0.00           C
ATOM  12302 1C21 POPE  165      69.539  52.079  84.184  1.00  0.00           C
ATOM  12305 2C21 POPE  165      69.969  51.770  85.633  1.00  0.00           C
ATOM  12308 3C21 POPE  165      70.159  53.029  86.503  1.00  0.00           C
ATOM  12311 4C21 POPE  165      70.309  52.750  88.004  1.00  0.00           C
ATOM  12314 5C21 POPE  165      70.549  54.050  88.783  1.00  0.00           C
ATOM  12317 6C21 POPE  165      70.930  53.829  90.253  1.00  0.00           C
ATOM  12320 7C21 POPE  165      71.109  55.159  91.003  1.00  0.00           C
ATOM  12323 8C21 POPE  165      71.629  55.000  92.433  1.00  0.00           C
ATOM  12327  C33 POPE  165      67.140  56.049  75.053  1.00  0.00           C
ATOM  12330  C34 POPE  165      67.739  57.059  76.053  1.00  0.00           C
ATOM  12333  C35 POPE  165      67.189  56.809  77.473  1.00  0.00           C
ATOM  12336  C36 POPE  165      67.849  57.560  78.623  1.00  0.00           C
ATOM  12339  C37 POPE  165      67.299  57.109  79.983  1.00  0.00           C
ATOM  12342  C38 POPE  165      67.830  57.950  81.153  1.00  0.00           C
ATOM  12345  C39 POPE  165      67.279  57.530  82.523  1.00  0.00           C
ATOM  12348 0C31 POPE  165      66.669  58.709  83.284  1.00  0.00           C
ATOM  12351 1C31 POPE  165      66.199  58.349  84.704  1.00  0.00           C
ATOM  12354 2C31 POPE  165      65.519  59.520  85.434  1.00  0.00           C
ATOM  12357 3C31 POPE  165      64.099  59.809  84.933  1.00  0.00           C
ATOM  12360 4C31 POPE  165      63.339  60.770  85.854  1.00  0.00           C
ATOM  12363 5C31 POPE  165      61.829  60.799  85.574  1.00  0.00           C
ATOM  12366 6C31 POPE  165      61.039  61.700  86.534  1.00  0.00           C
ATOM  12370  NH3 POPE  166      84.320 112.070 105.083  1.00  0.00           N
ATOM  12374  C12 POPE  166      82.989 112.029 105.763  1.00  0.00           C
ATOM  12377  C11 POPE  166      82.739 113.320 106.563  1.00  0.00           C
ATOM  12380  P   POPE  166      80.109 113.390 106.633  1.00  0.00           P
ATOM  12381  O13 POPE  166      79.469 112.050 106.613  1.00  0.00           O
ATOM  12382  O14 POPE  166      79.409 114.439 107.373  1.00  0.00           O
ATOM  12383  O11 POPE  166      80.470 113.799 105.153  1.00  0.00           O
ATOM  12384  O12 POPE  166      81.540 113.219 107.313  1.00  0.00           O
ATOM  12385  C1  POPE  166      79.549 114.500 104.323  1.00  0.00           C
ATOM  12388  C2  POPE  166      79.959 114.290 102.854  1.00  0.00           C
ATOM  12390  O21 POPE  166      79.469 115.340 102.003  1.00  0.00           O
ATOM  12391  C21 POPE  166      78.469 115.119 101.173  1.00  0.00           C
ATOM  12392  O22 POPE  166      77.619 114.259 101.233  1.00  0.00           O
ATOM  12393  C22 POPE  166      78.520 116.219 100.093  1.00  0.00           C
ATOM  12396  C3  POPE  166      79.719 112.809 102.403  1.00  0.00           C
ATOM  12399  O31 POPE  166      79.979 112.590 101.003  1.00  0.00           O
ATOM  12400  C31 POPE  166      81.249 112.520 100.643  1.00  0.00           C
ATOM  12401  O32 POPE  166      82.220 112.700 101.353  1.00  0.00           O
ATOM  12402  C32 POPE  166      81.260 112.090  99.183  1.00  0.00           C
ATOM  12405  C23 POPE  166      78.349 115.689  98.643  1.00  0.00           C
ATOM  12408  C24 POPE  166      78.549 116.799  97.593  1.00  0.00           C
ATOM  12411  C25 POPE  166      78.259 116.399  96.133  1.00  0.00           C
ATOM  12414  C26 POPE  166      79.279 115.420  95.553  1.00  0.00           C
ATOM  12417  C27 POPE  166      79.110 115.070  94.063  1.00  0.00           C
ATOM  12420  C28 POPE  166      80.179 114.059  93.594  1.00  0.00           C
ATOM  12423  C29 POPE  166      80.089 113.679  92.133  1.00  0.00           C
ATOM  12425 0C21 POPE  166      80.459 112.509  91.593  1.00  0.00           C
ATOM  12427 1C21 POPE  166      81.109 111.340  92.303  1.00  0.00           C
ATOM  12430 2C21 POPE  166      82.279 110.680  91.544  1.00  0.00           C
ATOM  12433 3C21 POPE  166      81.860 109.770  90.373  1.00  0.00           C
ATOM  12436 4C21 POPE  166      83.079 109.199  89.633  1.00  0.00           C
ATOM  12439 5C21 POPE  166      82.769 108.180  88.523  1.00  0.00           C
ATOM  12442 6C21 POPE  166      82.169 106.869  89.044  1.00  0.00           C
ATOM  12445 7C21 POPE  166      82.459 105.669  88.133  1.00  0.00           C
ATOM  12448 8C21 POPE  166      82.099 104.319  88.763  1.00  0.00           C
ATOM  12452  C33 POPE  166      82.679 111.881  98.604  1.00  0.00           C
ATOM  12455  C34 POPE  166      82.669 111.399  97.133  1.00  0.00           C
ATOM  12458  C35 POPE  166      81.929 110.079  96.934  1.00  0.00           C
ATOM  12461  C36 POPE  166      82.039 109.550  95.493  1.00  0.00           C
ATOM  12464  C37 POPE  166      81.459 108.139  95.323  1.00  0.00           C
ATOM  12467  C38 POPE  166      81.890 107.459  94.023  1.00  0.00           C
ATOM  12470  C39 POPE  166      83.379 107.050  94.034  1.00  0.00           C
ATOM  12473 0C31 POPE  166      83.820 106.349  92.743  1.00  0.00           C
ATOM  12476 1C31 POPE  166      85.309 105.960  92.784  1.00  0.00           C
ATOM  12479 2C31 POPE  166      85.799 105.259  91.514  1.00  0.00           C
ATOM  12482 3C31 POPE  166      85.859 106.150  90.243  1.00  0.00           C
ATOM  12485 4C31 POPE  166      86.890 107.289  90.333  1.00  0.00           C
ATOM  12488 5C31 POPE  166      87.249 107.870  88.963  1.00  0.00           C
ATOM  12491 6C31 POPE  166      88.289 108.999  89.044  1.00  0.00           C
ATOM  12495  NH3 POPE  167      97.179  21.549 105.933  1.00  0.00           N
ATOM  12499  C12 POPE  167      95.760  22.019 106.114  1.00  0.00           C
ATOM  12502  C11 POPE  167      95.439  22.279 107.593  1.00  0.00           C
ATOM  12505  P   POPE  167      93.079  23.459 107.733  1.00  0.00           P
ATOM  12506  O13 POPE  167      91.759  23.099 108.313  1.00  0.00           O
ATOM  12507  O14 POPE  167      93.759  24.629 108.303  1.00  0.00           O
ATOM  12508  O11 POPE  167      92.939  23.719 106.163  1.00  0.00           O
ATOM  12509  O12 POPE  167      94.029  22.199 107.833  1.00  0.00           O
ATOM  12510  C1  POPE  167      92.000  22.949 105.404  1.00  0.00           C
ATOM  12513  C2  POPE  167      91.860  23.399 103.903  1.00  0.00           C
ATOM  12515  O21 POPE  167      93.110  23.769 103.303  1.00  0.00           O
ATOM  12516  C21 POPE  167      93.929  22.769 103.093  1.00  0.00           C
ATOM  12517  O22 POPE  167      93.809  21.629 103.533  1.00  0.00           O
ATOM  12518  C22 POPE  167      95.029  23.199 102.133  1.00  0.00           C
ATOM  12521  C3  POPE  167      90.859  24.589 103.713  1.00  0.00           C
ATOM  12524  O31 POPE  167      90.999  25.359 102.493  1.00  0.00           O
ATOM  12525  C31 POPE  167      90.779  24.719 101.333  1.00  0.00           C
ATOM  12526  O32 POPE  167      90.419  23.559 101.233  1.00  0.00           O
ATOM  12527  C32 POPE  167      91.059  25.689 100.173  1.00  0.00           C
ATOM  12530  C23 POPE  167      95.929  22.039 101.633  1.00  0.00           C
ATOM  12533  C24 POPE  167      96.849  22.519 100.493  1.00  0.00           C
ATOM  12536  C25 POPE  167      97.759  21.439  99.893  1.00  0.00           C
ATOM  12539  C26 POPE  167      98.489  21.889  98.623  1.00  0.00           C
ATOM  12542  C27 POPE  167      99.189  20.719  97.913  1.00  0.00           C
ATOM  12545  C28 POPE  167      98.660  20.429  96.503  1.00  0.00           C
ATOM  12548  C29 POPE  167      98.999  21.559  95.563  1.00  0.00           C
ATOM  12550 0C21 POPE  167      99.910  21.519  94.583  1.00  0.00           C
ATOM  12552 1C21 POPE  167     100.739  20.339  94.163  1.00  0.00           C
ATOM  12555 2C21 POPE  167     100.769  20.219  92.633  1.00  0.00           C
ATOM  12558 3C21 POPE  167      99.419  19.789  92.064  1.00  0.00           C
ATOM  12561 4C21 POPE  167      99.409  19.739  90.533  1.00  0.00           C
ATOM  12564 5C21 POPE  167      99.049  21.089  89.903  1.00  0.00           C
ATOM  12567 6C21 POPE  167      99.019  20.989  88.383  1.00  0.00           C
ATOM  12570 7C21 POPE  167      98.390  22.219  87.724  1.00  0.00           C
ATOM  12573 8C21 POPE  167      98.359  22.079  86.213  1.00  0.00           C
ATOM  12577  C33 POPE  167      92.489  25.579  99.593  1.00  0.00           C
ATOM  12580  C34 POPE  167      92.729  26.449  98.343  1.00  0.00           C
ATOM  12583  C35 POPE  167      94.220  26.419  97.943  1.00  0.00           C
ATOM  12586  C36 POPE  167      94.640  27.169  96.674  1.00  0.00           C
ATOM  12589  C37 POPE  167      96.089  26.829  96.254  1.00  0.00           C
ATOM  12592  C38 POPE  167      96.580  27.719  95.103  1.00  0.00           C
[truncated: 1,693,851 more chars]
