# Supplementary material for: Characterizing Membrane Association and Periplasmic Transfer of Bacterial Lipoproteins through Molecular Dynamics Simulations
Source: Structure. 2020 Apr 7;28(4):475–487.e3. doi: 10.1016/j.str.2020.01.012 (PMC7139219; doi:10.1016/j.str.2020.01.012)
Supplement: Data S3. Final Coordinates from Simulations (M–X), Related to Figure 3 [file mmc5.zip › M-X/TRAT-2-atomistic.pdb]

TITLE     Protein
REMARK    THIS IS A SIMULATION BOX
CRYST1  129.308  129.308  180.164  90.00  90.00  90.00 P 1           1
MODEL        1
ATOM      1  N   CYSTA   1      58.814  72.519  99.322  1.00  0.00           N
ATOM      3  CA  CYSTA   1      60.134  72.199  99.852  1.00  0.00           C
ATOM      5  C   CYSTA   1      59.884  71.209 100.992  1.00  0.00           C
ATOM      6  O   CYSTA   1      60.254  70.049 100.892  1.00  0.00           O
ATOM      7  CB  CYSTA   1      61.024  73.399 100.282  1.00  0.00           C
ATOM     10  SG  CYSTA   1      60.904  74.929  99.312  1.00  0.00           S
ATOM     11  C1  CYSTA   1      60.944  74.519  97.552  1.00  0.00           C
ATOM     14  CA1 CYSTA   1      58.114  71.669  98.562  1.00  0.00           C
ATOM     15  OA1 CYSTA   1      56.934  71.479  98.842  1.00  0.00           O
ATOM     16  CA2 CYSTA   1      58.694  71.059  97.332  1.00  0.00           C
ATOM     19  C11 CYSTA   1      61.204  75.769  96.692  1.00  0.00           C
ATOM     21  O11 CYSTA   1      62.524  76.279  96.912  1.00  0.00           O
ATOM     22  CX1 CYSTA   1      63.434  75.779  96.112  1.00  0.00           C
ATOM     23  OX1 CYSTA   1      63.284  74.809  95.382  1.00  0.00           O
ATOM     24  CX2 CYSTA   1      64.674  76.659  96.152  1.00  0.00           C
ATOM     27  C12 CYSTA   1      60.244  76.929  97.032  1.00  0.00           C
ATOM     30  O12 CYSTA   1      60.284  77.889  95.962  1.00  0.00           O
ATOM     31  CD1 CYSTA   1      59.694  79.039  96.252  1.00  0.00           C
ATOM     32  OD1 CYSTA   1      59.284  79.359  97.352  1.00  0.00           O
ATOM     33  CD2 CYSTA   1      59.454  79.769  94.942  1.00  0.00           C
ATOM     36  CA3 CYSTA   1      59.374  69.679  97.502  1.00  0.00           C
ATOM     39  CA4 CYSTA   1      59.474  69.079  96.092  1.00  0.00           C
ATOM     42  CA5 CYSTA   1      60.304  67.809  95.922  1.00  0.00           C
ATOM     45  CA6 CYSTA   1      59.874  67.069  94.652  1.00  0.00           C
ATOM     48  CA7 CYSTA   1      59.874  67.929  93.362  1.00  0.00           C
ATOM     51  CA8 CYSTA   1      59.074  67.269  92.222  1.00  0.00           C
ATOM     54  CA9 CYSTA   1      59.564  67.619  90.812  1.00  0.00           C
ATOM     57 0CA1 CYSTA   1      58.964  66.659  89.782  1.00  0.00           C
ATOM     60 1CA1 CYSTA   1      59.754  66.529  88.472  1.00  0.00           C
ATOM     63 2CA1 CYSTA   1      59.154  65.449  87.562  1.00  0.00           C
ATOM     66 3CA1 CYSTA   1      60.024  65.119  86.342  1.00  0.00           C
ATOM     69 4CA1 CYSTA   1      60.504  63.659  86.342  1.00  0.00           C
ATOM     72 5CA1 CYSTA   1      61.534  63.349  85.252  1.00  0.00           C
ATOM     75 6CA1 CYSTA   1      61.984  61.879  85.232  1.00  0.00           C
ATOM     79  CD3 CYSTA   1      57.984  79.529  94.492  1.00  0.00           C
ATOM     82  CD4 CYSTA   1      57.544  78.069  94.682  1.00  0.00           C
ATOM     85  CD5 CYSTA   1      56.274  77.629  93.932  1.00  0.00           C
ATOM     88  CD6 CYSTA   1      56.464  77.599  92.412  1.00  0.00           C
ATOM     91  CD7 CYSTA   1      55.624  76.539  91.702  1.00  0.00           C
ATOM     94  CD8 CYSTA   1      56.234  76.139  90.352  1.00  0.00           C
ATOM     97  CD9 CYSTA   1      55.414  75.119  89.542  1.00  0.00           C
ATOM    100 0CD1 CYSTA   1      56.004  74.899  88.142  1.00  0.00           C
ATOM    103 1CD1 CYSTA   1      57.384  74.229  88.162  1.00  0.00           C
ATOM    106 2CD1 CYSTA   1      58.124  74.309  86.812  1.00  0.00           C
ATOM    109 3CD1 CYSTA   1      59.554  73.759  86.892  1.00  0.00           C
ATOM    112 4CD1 CYSTA   1      59.604  72.219  86.932  1.00  0.00           C
ATOM    115 5CD1 CYSTA   1      61.054  71.709  86.962  1.00  0.00           C
ATOM    118 6CD1 CYSTA   1      61.164  70.179  86.982  1.00  0.00           C
ATOM    122  CX3 CYSTA   1      64.744  77.579  94.912  1.00  0.00           C
ATOM    125  CX4 CYSTA   1      64.054  78.929  95.142  1.00  0.00           C
ATOM    128  CX5 CYSTA   1      63.894  79.759  93.862  1.00  0.00           C
ATOM    131  CX6 CYSTA   1      65.194  80.119  93.122  1.00  0.00           C
ATOM    134  CX7 CYSTA   1      64.934  81.059  91.932  1.00  0.00           C
ATOM    137  CX8 CYSTA   1      66.174  81.359  91.062  1.00  0.00           C
ATOM    140  CX9 CYSTA   1      66.554  80.169  90.212  1.00  0.00           C
ATOM    142 0CX1 CYSTA   1      66.744  80.139  88.872  1.00  0.00           C
ATOM    144 1CX1 CYSTA   1      66.644  81.299  87.922  1.00  0.00           C
ATOM    147 2CX1 CYSTA   1      65.304  81.279  87.162  1.00  0.00           C
ATOM    150 3CX1 CYSTA   1      65.104  82.549  86.322  1.00  0.00           C
ATOM    153 4CX1 CYSTA   1      63.764  82.589  85.592  1.00  0.00           C
ATOM    156 5CX1 CYSTA   1      63.404  83.989  85.102  1.00  0.00           C
ATOM    159 6CX1 CYSTA   1      64.164  84.399  83.832  1.00  0.00           C
ATOM    162 7CX1 CYSTA   1      63.684  85.749  83.292  1.00  0.00           C
ATOM    165 8CX1 CYSTA   1      64.314  86.129  81.952  1.00  0.00           C
ATOM    169  N   GLY A   2      59.164  71.559 102.072  1.00  0.00           N
ATOM    171  CA  GLY A   2      58.874  72.889 102.572  1.00  0.00           C
ATOM    174  C   GLY A   2      59.904  73.269 103.572  1.00  0.00           C
ATOM    175  O   GLY A   2      60.424  72.409 104.272  1.00  0.00           O
ATOM    176  N   ALA A   3      60.204  74.579 103.772  1.00  0.00           N
ATOM    178  CA  ALA A   3      60.704  74.959 105.072  1.00  0.00           C
ATOM    180  CB  ALA A   3      61.284  76.369 105.122  1.00  0.00           C
ATOM    184  C   ALA A   3      59.614  74.639 106.132  1.00  0.00           C
ATOM    185  O   ALA A   3      58.414  74.599 105.872  1.00  0.00           O
ATOM    186  N   MET A   4      60.024  74.179 107.312  1.00  0.00           N
ATOM    188  CA  MET A   4      61.204  74.659 107.972  1.00  0.00           C
ATOM    190  CB  MET A   4      60.884  74.799 109.462  1.00  0.00           C
ATOM    193  CG  MET A   4      61.814  75.869 110.012  1.00  0.00           C
ATOM    196  SD  MET A   4      61.274  76.889 111.402  1.00  0.00           S
ATOM    197  CE  MET A   4      59.604  77.379 110.912  1.00  0.00           C
ATOM    201  C   MET A   4      62.394  73.759 107.752  1.00  0.00           C
ATOM    202  O   MET A   4      63.504  73.999 108.232  1.00  0.00           O
ATOM    203  N   SER A   5      62.124  72.709 106.962  1.00  0.00           N
ATOM    205  CA  SER A   5      62.964  71.589 106.682  1.00  0.00           C
ATOM    207  CB  SER A   5      63.324  70.709 107.912  1.00  0.00           C
ATOM    210  OG  SER A   5      63.734  71.419 109.072  1.00  0.00           O
ATOM    212  C   SER A   5      63.984  71.749 105.542  1.00  0.00           C
ATOM    213  O   SER A   5      65.074  72.279 105.682  1.00  0.00           O
ATOM    214  N   THR A   6      63.554  71.259 104.352  1.00  0.00           N
ATOM    216  CA  THR A   6      64.194  70.479 103.282  1.00  0.00           C
ATOM    218  CB  THR A   6      63.104  70.189 102.232  1.00  0.00           C
ATOM    220  OG1 THR A   6      62.704  68.829 102.272  1.00  0.00           O
ATOM    222  CG2 THR A   6      63.444  70.539 100.782  1.00  0.00           C
ATOM    226  C   THR A   6      65.494  70.919 102.582  1.00  0.00           C
ATOM    227  O   THR A   6      65.734  72.099 102.352  1.00  0.00           O
ATOM    228  N   ALA A   7      66.334  69.919 102.172  1.00  0.00           N
ATOM    230  CA  ALA A   7      67.584  70.029 101.412  1.00  0.00           C
ATOM    232  CB  ALA A   7      68.154  68.609 101.232  1.00  0.00           C
ATOM    236  C   ALA A   7      67.464  70.619 100.002  1.00  0.00           C
ATOM    237  O   ALA A   7      66.424  70.479  99.362  1.00  0.00           O
ATOM    238  N   ILE A   8      68.464  71.299  99.392  1.00  0.00           N
ATOM    240  CA  ILE A   8      69.804  71.669  99.842  1.00  0.00           C
ATOM    242  CB  ILE A   8      70.904  71.429  98.782  1.00  0.00           C
ATOM    244  CG2 ILE A   8      71.674  70.179  99.212  1.00  0.00           C
ATOM    248  CG1 ILE A   8      70.364  71.349  97.332  1.00  0.00           C
ATOM    251  CD  ILE A   8      71.494  71.239  96.282  1.00  0.00           C
ATOM    255  C   ILE A   8      69.904  73.139 100.212  1.00  0.00           C
ATOM    256  O   ILE A   8      69.454  74.029  99.512  1.00  0.00           O
ATOM    257  N   LYS A   9      70.594  73.459 101.312  1.00  0.00           N
ATOM    259  CA  LYS A   9      72.044  73.379 101.342  1.00  0.00           C
ATOM    261  CB  LYS A   9      72.624  74.699 101.932  1.00  0.00           C
ATOM    264  CG  LYS A   9      71.864  75.949 101.392  1.00  0.00           C
ATOM    267  CD  LYS A   9      72.404  77.329 101.822  1.00  0.00           C
ATOM    270  CE  LYS A   9      71.874  77.809 103.192  1.00  0.00           C
ATOM    273  NZ  LYS A   9      72.344  79.179 103.532  1.00  0.00           N
ATOM    277  C   LYS A   9      72.424  72.109 102.112  1.00  0.00           C
ATOM    278  O   LYS A   9      71.554  71.539 102.722  1.00  0.00           O
ATOM    279  N   LYS A  10      73.704  71.629 102.112  1.00  0.00           N
ATOM    281  CA  LYS A  10      74.194  70.759 103.182  1.00  0.00           C
ATOM    283  CB  LYS A  10      74.574  69.309 102.702  1.00  0.00           C
ATOM    286  CG  LYS A  10      76.034  68.959 102.352  1.00  0.00           C
ATOM    289  CD  LYS A  10      76.224  67.429 102.152  1.00  0.00           C
ATOM    292  CE  LYS A  10      76.804  67.049 100.782  1.00  0.00           C
ATOM    295  NZ  LYS A  10      77.044  65.599 100.682  1.00  0.00           N
ATOM    299  C   LYS A  10      75.394  71.519 103.722  1.00  0.00           C
ATOM    300  O   LYS A  10      76.034  72.249 102.962  1.00  0.00           O
ATOM    301  N   ARG A  11      75.794  71.469 105.022  1.00  0.00           N
ATOM    303  CA  ARG A  11      75.024  71.399 106.272  1.00  0.00           C
ATOM    305  CB  ARG A  11      74.504  72.839 106.542  1.00  0.00           C
ATOM    308  CG  ARG A  11      75.644  73.819 106.932  1.00  0.00           C
ATOM    311  CD  ARG A  11      75.664  75.219 106.272  1.00  0.00           C
ATOM    314  NE  ARG A  11      75.834  75.099 104.782  1.00  0.00           N
ATOM    316  CZ  ARG A  11      75.824  76.129 103.942  1.00  0.00           C
ATOM    317  NH1 ARG A  11      75.874  75.909 102.642  1.00  0.00           N
ATOM    320  NH2 ARG A  11      75.824  77.369 104.402  1.00  0.00           N
ATOM    323  C   ARG A  11      74.134  70.149 106.482  1.00  0.00           C
ATOM    324  O   ARG A  11      74.354  69.149 105.812  1.00  0.00           O
ATOM    325  N   ASN A  12      73.124  69.999 107.392  1.00  0.00           N
ATOM    327  CA  ASN A  12      72.624  70.659 108.592  1.00  0.00           C
ATOM    329  CB  ASN A  12      71.094  70.389 108.882  1.00  0.00           C
ATOM    332  CG  ASN A  12      70.494  70.769 110.252  1.00  0.00           C
ATOM    333  OD1 ASN A  12      69.584  71.589 110.402  1.00  0.00           O
ATOM    334  ND2 ASN A  12      70.954  70.079 111.312  1.00  0.00           N
ATOM    337  C   ASN A  12      73.504  70.129 109.692  1.00  0.00           C
ATOM    338  O   ASN A  12      73.314  69.059 110.272  1.00  0.00           O
ATOM    339  N   LEU A  13      74.524  70.929 109.972  1.00  0.00           N
ATOM    341  CA  LEU A  13      75.664  70.579 110.762  1.00  0.00           C
ATOM    343  CB  LEU A  13      76.784  71.399 110.072  1.00  0.00           C
ATOM    346  CG  LEU A  13      78.234  71.409 110.592  1.00  0.00           C
ATOM    348  CD1 LEU A  13      79.074  70.289 109.962  1.00  0.00           C
ATOM    352  CD2 LEU A  13      78.404  71.439 112.102  1.00  0.00           C
ATOM    356  C   LEU A  13      75.244  70.899 112.192  1.00  0.00           C
ATOM    357  O   LEU A  13      75.444  71.979 112.752  1.00  0.00           O
ATOM    358  N   GLU A  14      74.484  69.969 112.812  1.00  0.00           N
ATOM    360  CA  GLU A  14      75.084  68.979 113.662  1.00  0.00           C
ATOM    362  CB  GLU A  14      74.864  69.549 115.082  1.00  0.00           C
ATOM    365  CG  GLU A  14      75.574  68.849 116.262  1.00  0.00           C
ATOM    368  CD  GLU A  14      75.704  69.769 117.492  1.00  0.00           C
ATOM    369  OE1 GLU A  14      75.914  69.269 118.612  1.00  0.00           O
ATOM    370  OE2 GLU A  14      75.564  71.019 117.312  1.00  0.00           O
ATOM    371  C   GLU A  14      74.464  67.579 113.532  1.00  0.00           C
ATOM    372  O   GLU A  14      75.144  66.589 113.792  1.00  0.00           O
ATOM    373  N   VAL A  15      73.184  67.449 113.112  1.00  0.00           N
ATOM    375  CA  VAL A  15      72.404  66.229 113.372  1.00  0.00           C
ATOM    377  CB  VAL A  15      71.084  66.499 114.092  1.00  0.00           C
ATOM    379  CG1 VAL A  15      70.234  65.199 114.232  1.00  0.00           C
ATOM    383  CG2 VAL A  15      71.424  67.039 115.492  1.00  0.00           C
ATOM    387  C   VAL A  15      72.114  65.359 112.162  1.00  0.00           C
ATOM    388  O   VAL A  15      72.274  64.129 112.222  1.00  0.00           O
ATOM    389  N   LYS A  16      71.724  65.909 111.002  1.00  0.00           N
ATOM    391  CA  LYS A  16      71.764  65.079 109.812  1.00  0.00           C
ATOM    393  CB  LYS A  16      70.354  64.639 109.332  1.00  0.00           C
ATOM    396  CG  LYS A  16      70.374  63.369 108.432  1.00  0.00           C
ATOM    399  CD  LYS A  16      69.144  62.429 108.582  1.00  0.00           C
ATOM    402  CE  LYS A  16      69.144  61.219 107.592  1.00  0.00           C
ATOM    405  NZ  LYS A  16      67.834  60.549 107.322  1.00  0.00           N
ATOM    409  C   LYS A  16      72.534  65.869 108.792  1.00  0.00           C
ATOM    410  O   LYS A  16      72.004  66.729 108.102  1.00  0.00           O
ATOM    411  N   THR A  17      73.794  65.469 108.592  1.00  0.00           N
ATOM    413  CA  THR A  17      74.334  65.369 107.262  1.00  0.00           C
ATOM    415  CB  THR A  17      75.854  65.559 107.202  1.00  0.00           C
ATOM    417  OG1 THR A  17      76.264  66.789 107.802  1.00  0.00           O
ATOM    419  CG2 THR A  17      76.324  65.569 105.742  1.00  0.00           C
ATOM    423  C   THR A  17      73.894  63.949 106.882  1.00  0.00           C
ATOM    424  O   THR A  17      74.144  62.989 107.612  1.00  0.00           O
ATOM    425  N   GLN A  18      73.064  63.759 105.852  1.00  0.00           N
ATOM    427  CA  GLN A  18      73.054  64.459 104.612  1.00  0.00           C
ATOM    429  CB  GLN A  18      73.984  63.759 103.572  1.00  0.00           C
ATOM    432  CG  GLN A  18      73.584  62.399 102.912  1.00  0.00           C
ATOM    435  CD  GLN A  18      73.094  61.219 103.772  1.00  0.00           C
ATOM    436  OE1 GLN A  18      72.234  60.449 103.332  1.00  0.00           O
ATOM    437  NE2 GLN A  18      73.664  60.999 104.972  1.00  0.00           N
ATOM    440  C   GLN A  18      71.624  64.449 104.152  1.00  0.00           C
ATOM    441  O   GLN A  18      70.864  63.569 104.532  1.00  0.00           O
ATOM    442  N   MET A  19      71.154  65.419 103.362  1.00  0.00           N
ATOM    444  CA  MET A  19      71.844  66.529 102.732  1.00  0.00           C
ATOM    446  CB  MET A  19      71.654  66.349 101.212  1.00  0.00           C
ATOM    449  CG  MET A  19      72.724  66.949 100.292  1.00  0.00           C
ATOM    452  SD  MET A  19      72.574  66.299  98.592  1.00  0.00           S
ATOM    453  CE  MET A  19      73.214  67.679  97.622  1.00  0.00           C
ATOM    457  C   MET A  19      71.224  67.849 103.162  1.00  0.00           C
ATOM    458  O   MET A  19      71.624  68.889 102.682  1.00  0.00           O
ATOM    459  N   SER A  20      70.244  67.799 104.082  1.00  0.00           N
ATOM    461  CA  SER A  20      69.784  68.759 105.092  1.00  0.00           C
ATOM    463  CB  SER A  20      70.104  68.119 106.482  1.00  0.00           C
ATOM    466  OG  SER A  20      69.124  68.339 107.502  1.00  0.00           O
ATOM    468  C   SER A  20      70.344  70.189 105.162  1.00  0.00           C
ATOM    469  O   SER A  20      71.544  70.359 105.232  1.00  0.00           O
ATOM    470  N   GLU A  21      69.474  71.209 105.192  1.00  0.00           N
ATOM    472  CA  GLU A  21      69.674  72.619 105.542  1.00  0.00           C
ATOM    474  CB  GLU A  21      71.094  73.259 105.322  1.00  0.00           C
ATOM    477  CG  GLU A  21      71.354  74.739 105.742  1.00  0.00           C
ATOM    480  CD  GLU A  21      71.744  74.989 107.202  1.00  0.00           C
ATOM    481  OE1 GLU A  21      72.554  75.939 107.412  1.00  0.00           O
ATOM    482  OE2 GLU A  21      71.194  74.329 108.132  1.00  0.00           O
ATOM    483  C   GLU A  21      68.634  73.219 104.622  1.00  0.00           C
ATOM    484  O   GLU A  21      68.174  72.549 103.712  1.00  0.00           O
ATOM    485  N   THR A  22      68.164  74.439 104.892  1.00  0.00           N
ATOM    487  CA  THR A  22      67.064  75.099 104.182  1.00  0.00           C
ATOM    489  CB  THR A  22      66.694  76.409 104.922  1.00  0.00           C
ATOM    491  OG1 THR A  22      65.304  76.469 105.232  1.00  0.00           O
ATOM    493  CG2 THR A  22      67.094  77.719 104.222  1.00  0.00           C
ATOM    497  C   THR A  22      67.394  75.299 102.692  1.00  0.00           C
ATOM    498  O   THR A  22      68.464  75.789 102.352  1.00  0.00           O
ATOM    499  N   ILE A  23      66.494  74.939 101.732  1.00  0.00           N
ATOM    501  CA  ILE A  23      66.544  75.519 100.392  1.00  0.00           C
ATOM    503  CB  ILE A  23      65.734  74.929  99.212  1.00  0.00           C
ATOM    505  CG2 ILE A  23      66.684  74.049  98.382  1.00  0.00           C
ATOM    509  CG1 ILE A  23      64.444  74.159  99.602  1.00  0.00           C
ATOM    512  CD  ILE A  23      64.044  73.129  98.522  1.00  0.00           C
ATOM    516  C   ILE A  23      66.404  77.019 100.462  1.00  0.00           C
ATOM    517  O   ILE A  23      65.634  77.579 101.222  1.00  0.00           O
ATOM    518  N   TRP A  24      67.264  77.699  99.712  1.00  0.00           N
ATOM    520  CA  TRP A  24      67.574  79.079  99.922  1.00  0.00           C
ATOM    522  CB  TRP A  24      68.744  79.449  98.982  1.00  0.00           C
ATOM    525  CG  TRP A  24      68.404  79.339  97.532  1.00  0.00           C
ATOM    526  CD1 TRP A  24      67.834  80.349  96.802  1.00  0.00           C
ATOM    528  NE1 TRP A  24      67.674  79.929  95.502  1.00  0.00           N
ATOM    530  CE2 TRP A  24      68.134  78.659  95.382  1.00  0.00           C
ATOM    531  CD2 TRP A  24      68.524  78.199  96.662  1.00  0.00           C
ATOM    532  CE3 TRP A  24      68.894  76.869  96.832  1.00  0.00           C
ATOM    534  CZ3 TRP A  24      68.924  76.039  95.712  1.00  0.00           C
ATOM    536  CZ2 TRP A  24      68.314  77.879  94.252  1.00  0.00           C
ATOM    538  CH2 TRP A  24      68.704  76.549  94.442  1.00  0.00           C
ATOM    540  C   TRP A  24      66.354  79.989  99.702  1.00  0.00           C
ATOM    541  O   TRP A  24      65.654  79.869  98.702  1.00  0.00           O
ATOM    542  N   LEU A  25      66.084  80.979 100.562  1.00  0.00           N
ATOM    544  CA  LEU A  25      66.204  80.879 101.992  1.00  0.00           C
ATOM    546  CB  LEU A  25      67.184  81.939 102.542  1.00  0.00           C
ATOM    549  CG  LEU A  25      67.244  83.319 101.842  1.00  0.00           C
ATOM    551  CD1 LEU A  25      68.254  84.189 102.572  1.00  0.00           C
ATOM    555  CD2 LEU A  25      65.914  84.069 101.832  1.00  0.00           C
ATOM    559  C   LEU A  25      64.814  81.069 102.562  1.00  0.00           C
ATOM    560  O   LEU A  25      64.074  81.949 102.122  1.00  0.00           O
ATOM    561  N   GLU A  26      64.364  80.269 103.542  1.00  0.00           N
ATOM    563  CA  GLU A  26      63.044  80.539 104.062  1.00  0.00           C
ATOM    565  CB  GLU A  26      61.914  80.299 102.992  1.00  0.00           C
ATOM    568  CG  GLU A  26      60.804  79.259 103.222  1.00  0.00           C
ATOM    571  CD  GLU A  26      60.914  77.959 102.422  1.00  0.00           C
ATOM    572  OE1 GLU A  26      59.934  77.159 102.542  1.00  0.00           O
ATOM    573  OE2 GLU A  26      61.904  77.739 101.692  1.00  0.00           O
ATOM    574  C   GLU A  26      62.884  79.919 105.452  1.00  0.00           C
ATOM    575  O   GLU A  26      63.664  79.029 105.832  1.00  0.00           O
ATOM    576  N   PRO A  27      61.984  80.459 106.292  1.00  0.00           N
ATOM    577  CD  PRO A  27      60.984  81.469 105.922  1.00  0.00           C
ATOM    580  CA  PRO A  27      62.284  80.539 107.702  1.00  0.00           C
ATOM    582  CB  PRO A  27      61.324  81.609 108.272  1.00  0.00           C
ATOM    585  CG  PRO A  27      60.224  81.719 107.222  1.00  0.00           C
ATOM    588  C   PRO A  27      62.094  79.239 108.422  1.00  0.00           C
ATOM    589  O   PRO A  27      61.074  78.589 108.232  1.00  0.00           O
ATOM    590  N   ALA A  28      63.014  78.779 109.282  1.00  0.00           N
ATOM    592  CA  ALA A  28      64.444  78.979 109.302  1.00  0.00           C
ATOM    594  CB  ALA A  28      64.874  80.369 109.792  1.00  0.00           C
ATOM    598  C   ALA A  28      65.034  77.989 110.292  1.00  0.00           C
ATOM    599  O   ALA A  28      65.464  78.379 111.372  1.00  0.00           O
ATOM    600  N   SER A  29      65.004  76.679 109.962  1.00  0.00           N
ATOM    602  CA  SER A  29      65.484  75.649 110.882  1.00  0.00           C
ATOM    604  CB  SER A  29      66.984  75.779 111.242  1.00  0.00           C
ATOM    607  OG  SER A  29      67.794  75.539 110.092  1.00  0.00           O
ATOM    609  C   SER A  29      64.664  75.509 112.162  1.00  0.00           C
ATOM    610  O   SER A  29      64.774  76.309 113.102  1.00  0.00           O
ATOM    611  N   GLU A  30      63.844  74.449 112.292  1.00  0.00           N
ATOM    613  CA  GLU A  30      63.264  74.069 113.572  1.00  0.00           C
ATOM    615  CB  GLU A  30      61.764  74.439 113.712  1.00  0.00           C
ATOM    618  CG  GLU A  30      61.124  74.159 115.102  1.00  0.00           C
ATOM    621  CD  GLU A  30      62.004  74.629 116.252  1.00  0.00           C
ATOM    622  OE1 GLU A  30      61.894  75.819 116.662  1.00  0.00           O
ATOM    623  OE2 GLU A  30      62.814  73.829 116.762  1.00  0.00           O
ATOM    624  C   GLU A  30      63.534  72.599 113.752  1.00  0.00           C
ATOM    625  O   GLU A  30      62.814  71.859 114.412  1.00  0.00           O
ATOM    626  N   ARG A  31      64.664  72.149 113.152  1.00  0.00           N
ATOM    628  CA  ARG A  31      65.354  70.969 113.592  1.00  0.00           C
ATOM    630  CB  ARG A  31      66.024  71.249 114.962  1.00  0.00           C
ATOM    633  CG  ARG A  31      66.934  72.529 114.972  1.00  0.00           C
ATOM    636  CD  ARG A  31      66.304  73.799 115.592  1.00  0.00           C
ATOM    639  NE  ARG A  31      66.644  75.049 114.812  1.00  0.00           N
ATOM    641  CZ  ARG A  31      67.784  75.699 115.022  1.00  0.00           C
ATOM    642  NH1 ARG A  31      67.764  76.949 115.442  1.00  0.00           N
ATOM    645  NH2 ARG A  31      68.934  75.119 114.782  1.00  0.00           N
ATOM    648  C   ARG A  31      64.474  69.719 113.472  1.00  0.00           C
ATOM    649  O   ARG A  31      64.504  68.789 114.282  1.00  0.00           O
ATOM    650  N   THR A  32      63.564  69.739 112.472  1.00  0.00           N
ATOM    652  CA  THR A  32      62.264  69.109 112.582  1.00  0.00           C
ATOM    654  CB  THR A  32      61.054  70.009 112.272  1.00  0.00           C
ATOM    656  OG1 THR A  32      59.864  69.429 112.792  1.00  0.00           O
ATOM    658  CG2 THR A  32      60.834  70.279 110.782  1.00  0.00           C
ATOM    662  C   THR A  32      62.284  67.889 111.722  1.00  0.00           C
ATOM    663  O   THR A  32      62.814  67.849 110.612  1.00  0.00           O
ATOM    664  N   VAL A  33      61.784  66.789 112.302  1.00  0.00           N
ATOM    666  CA  VAL A  33      61.984  65.479 111.742  1.00  0.00           C
ATOM    668  CB  VAL A  33      63.084  64.599 112.362  1.00  0.00           C
ATOM    670  CG1 VAL A  33      64.384  65.419 112.502  1.00  0.00           C
ATOM    674  CG2 VAL A  33      62.644  63.929 113.672  1.00  0.00           C
ATOM    678  C   VAL A  33      60.664  64.779 111.802  1.00  0.00           C
ATOM    679  O   VAL A  33      59.764  65.129 112.572  1.00  0.00           O
ATOM    680  N   PHE A  34      60.564  63.759 110.952  1.00  0.00           N
ATOM    682  CA  PHE A  34      59.394  62.969 110.802  1.00  0.00           C
ATOM    684  CB  PHE A  34      58.934  62.949 109.322  1.00  0.00           C
ATOM    687  CG  PHE A  34      57.794  62.009 109.112  1.00  0.00           C
ATOM    688  CD1 PHE A  34      56.494  62.379 109.492  1.00  0.00           C
ATOM    690  CE1 PHE A  34      55.444  61.469 109.352  1.00  0.00           C
ATOM    692  CZ  PHE A  34      55.674  60.199 108.822  1.00  0.00           C
ATOM    694  CD2 PHE A  34      58.014  60.739 108.562  1.00  0.00           C
ATOM    696  CE2 PHE A  34      56.954  59.849 108.382  1.00  0.00           C
ATOM    698  C   PHE A  34      59.754  61.619 111.332  1.00  0.00           C
ATOM    699  O   PHE A  34      60.884  61.139 111.212  1.00  0.00           O
ATOM    700  N   LEU A  35      58.774  60.969 111.972  1.00  0.00           N
ATOM    702  CA  LEU A  35      58.964  59.679 112.532  1.00  0.00           C
ATOM    704  CB  LEU A  35      58.464  59.669 113.992  1.00  0.00           C
ATOM    707  CG  LEU A  35      59.004  58.509 114.832  1.00  0.00           C
ATOM    709  CD1 LEU A  35      60.544  58.429 114.792  1.00  0.00           C
ATOM    713  CD2 LEU A  35      58.524  58.689 116.262  1.00  0.00           C
ATOM    717  C   LEU A  35      58.194  58.709 111.672  1.00  0.00           C
ATOM    718  O   LEU A  35      56.964  58.799 111.552  1.00  0.00           O
ATOM    719  N   GLN A  36      58.924  57.809 110.992  1.00  0.00           N
ATOM    721  CA  GLN A  36      58.354  56.929 110.012  1.00  0.00           C
ATOM    723  CB  GLN A  36      59.434  56.059 109.352  1.00  0.00           C
ATOM    726  CG  GLN A  36      58.854  55.219 108.192  1.00  0.00           C
ATOM    729  CD  GLN A  36      59.974  54.429 107.532  1.00  0.00           C
ATOM    730  OE1 GLN A  36      60.944  54.039 108.172  1.00  0.00           O
ATOM    731  NE2 GLN A  36      59.814  54.069 106.252  1.00  0.00           N
ATOM    734  C   GLN A  36      57.304  56.039 110.612  1.00  0.00           C
ATOM    735  O   GLN A  36      57.504  55.469 111.672  1.00  0.00           O
ATOM    736  N   ILE A  37      56.144  55.869 109.962  1.00  0.00           N
ATOM    738  CA  ILE A  37      55.174  54.919 110.432  1.00  0.00           C
ATOM    740  CB  ILE A  37      54.024  55.649 111.142  1.00  0.00           C
ATOM    742  CG2 ILE A  37      53.094  56.379 110.152  1.00  0.00           C
ATOM    746  CG1 ILE A  37      53.264  54.759 112.162  1.00  0.00           C
ATOM    749  CD  ILE A  37      52.294  53.739 111.542  1.00  0.00           C
ATOM    753  C   ILE A  37      54.824  54.129 109.192  1.00  0.00           C
ATOM    754  O   ILE A  37      54.584  54.699 108.132  1.00  0.00           O
ATOM    755  N   LYS A  38      54.914  52.789 109.272  1.00  0.00           N
ATOM    757  CA  LYS A  38      54.524  51.869 108.232  1.00  0.00           C
ATOM    759  CB  LYS A  38      55.474  51.809 107.002  1.00  0.00           C
ATOM    762  CG  LYS A  38      54.914  52.589 105.792  1.00  0.00           C
ATOM    765  CD  LYS A  38      55.734  52.409 104.502  1.00  0.00           C
ATOM    768  CE  LYS A  38      57.064  53.169 104.472  1.00  0.00           C
ATOM    771  NZ  LYS A  38      56.844  54.599 104.162  1.00  0.00           N
ATOM    775  C   LYS A  38      54.314  50.519 108.872  1.00  0.00           C
ATOM    776  O   LYS A  38      54.634  50.339 110.042  1.00  0.00           O
ATOM    777  N   ASN A  39      53.794  49.499 108.162  1.00  0.00           N
ATOM    779  CA  ASN A  39      53.774  48.159 108.672  1.00  0.00           C
ATOM    781  CB  ASN A  39      52.634  47.369 107.992  1.00  0.00           C
ATOM    784  CG  ASN A  39      52.514  45.939 108.482  1.00  0.00           C
ATOM    785  OD1 ASN A  39      53.054  45.009 107.902  1.00  0.00           O
ATOM    786  ND2 ASN A  39      51.724  45.729 109.562  1.00  0.00           N
ATOM    789  C   ASN A  39      55.154  47.549 108.502  1.00  0.00           C
ATOM    790  O   ASN A  39      55.454  46.829 107.562  1.00  0.00           O
ATOM    791  N   THR A  40      56.054  47.889 109.432  1.00  0.00           N
ATOM    793  CA  THR A  40      57.434  47.419 109.502  1.00  0.00           C
ATOM    795  CB  THR A  40      58.344  48.539 110.012  1.00  0.00           C
ATOM    797  OG1 THR A  40      59.634  48.439 109.442  1.00  0.00           O
ATOM    799  CG2 THR A  40      58.474  48.629 111.542  1.00  0.00           C
ATOM    803  C   THR A  40      57.434  46.139 110.342  1.00  0.00           C
ATOM    804  O   THR A  40      56.374  45.639 110.692  1.00  0.00           O
ATOM    805  N   SER A  41      58.594  45.519 110.652  1.00  0.00           N
ATOM    807  CA  SER A  41      58.734  44.459 111.672  1.00  0.00           C
ATOM    809  CB  SER A  41      60.214  43.979 111.982  1.00  0.00           C
ATOM    812  OG  SER A  41      60.324  42.729 112.692  1.00  0.00           O
ATOM    814  C   SER A  41      58.064  44.779 113.002  1.00  0.00           C
ATOM    815  O   SER A  41      57.484  45.839 113.242  1.00  0.00           O
ATOM    816  N   ASP A  42      58.134  43.829 113.942  1.00  0.00           N
ATOM    818  CA  ASP A  42      57.434  43.869 115.202  1.00  0.00           C
ATOM    820  CB  ASP A  42      57.594  42.549 116.032  1.00  0.00           C
ATOM    823  CG  ASP A  42      56.754  41.379 115.542  1.00  0.00           C
ATOM    824  OD1 ASP A  42      56.074  41.489 114.492  1.00  0.00           O
ATOM    825  OD2 ASP A  42      56.714  40.369 116.282  1.00  0.00           O
ATOM    826  C   ASP A  42      57.794  45.089 116.032  1.00  0.00           C
ATOM    827  O   ASP A  42      56.944  45.689 116.702  1.00  0.00           O
ATOM    828  N   LYS A  43      59.064  45.549 115.992  1.00  0.00           N
ATOM    830  CA  LYS A  43      59.384  46.819 116.582  1.00  0.00           C
ATOM    832  CB  LYS A  43      60.844  46.919 117.072  1.00  0.00           C
ATOM    835  CG  LYS A  43      61.124  48.139 117.962  1.00  0.00           C
ATOM    838  CD  LYS A  43      60.274  48.229 119.262  1.00  0.00           C
ATOM    841  CE  LYS A  43      58.884  48.899 119.142  1.00  0.00           C
ATOM    844  NZ  LYS A  43      58.164  48.899 120.452  1.00  0.00           N
ATOM    848  C   LYS A  43      59.034  48.019 115.692  1.00  0.00           C
ATOM    849  O   LYS A  43      59.884  48.779 115.252  1.00  0.00           O
ATOM    850  N   ASP A  44      57.724  48.259 115.452  1.00  0.00           N
ATOM    852  CA  ASP A  44      57.294  49.489 114.822  1.00  0.00           C
ATOM    854  CB  ASP A  44      55.814  49.479 114.322  1.00  0.00           C
ATOM    857  CG  ASP A  44      55.424  50.689 113.462  1.00  0.00           C
ATOM    858  OD1 ASP A  44      56.304  51.299 112.812  1.00  0.00           O
ATOM    859  OD2 ASP A  44      54.204  51.019 113.442  1.00  0.00           O
ATOM    860  C   ASP A  44      57.584  50.729 115.662  1.00  0.00           C
ATOM    861  O   ASP A  44      57.524  50.759 116.892  1.00  0.00           O
ATOM    862  N   MET A  45      57.854  51.809 114.932  1.00  0.00           N
ATOM    864  CA  MET A  45      57.924  53.179 115.342  1.00  0.00           C
ATOM    866  CB  MET A  45      58.324  54.019 114.122  1.00  0.00           C
ATOM    869  CG  MET A  45      59.814  53.839 113.772  1.00  0.00           C
ATOM    872  SD  MET A  45      60.584  55.319 113.052  1.00  0.00           S
ATOM    873  CE  MET A  45      62.044  55.439 114.122  1.00  0.00           C
ATOM    877  C   MET A  45      56.664  53.719 116.002  1.00  0.00           C
ATOM    878  O   MET A  45      56.784  54.509 116.942  1.00  0.00           O
ATOM    879  N   SER A  46      55.454  53.309 115.572  1.00  0.00           N
ATOM    881  CA  SER A  46      54.184  53.539 116.292  1.00  0.00           C
ATOM    883  CB  SER A  46      53.104  52.499 115.912  1.00  0.00           C
ATOM    886  OG  SER A  46      52.644  52.709 114.582  1.00  0.00           O
ATOM    888  C   SER A  46      54.224  53.519 117.812  1.00  0.00           C
ATOM    889  O   SER A  46      53.844  54.479 118.492  1.00  0.00           O
ATOM    890  N   GLY A  47      54.744  52.429 118.402  1.00  0.00           N
ATOM    892  CA  GLY A  47      54.784  52.259 119.842  1.00  0.00           C
ATOM    895  C   GLY A  47      55.814  53.119 120.522  1.00  0.00           C
ATOM    896  O   GLY A  47      55.734  53.389 121.722  1.00  0.00           O
ATOM    897  N   LEU A  48      56.824  53.579 119.762  1.00  0.00           N
ATOM    899  CA  LEU A  48      57.914  54.369 120.272  1.00  0.00           C
ATOM    901  CB  LEU A  48      59.184  54.029 119.452  1.00  0.00           C
ATOM    904  CG  LEU A  48      59.574  52.539 119.402  1.00  0.00           C
ATOM    906  CD1 LEU A  48      60.774  52.309 118.472  1.00  0.00           C
ATOM    910  CD2 LEU A  48      59.834  51.959 120.802  1.00  0.00           C
ATOM    914  C   LEU A  48      57.664  55.869 120.162  1.00  0.00           C
ATOM    915  O   LEU A  48      58.394  56.679 120.742  1.00  0.00           O
ATOM    916  N   GLN A  49      56.604  56.299 119.422  1.00  0.00           N
ATOM    918  CA  GLN A  49      56.404  57.679 118.982  1.00  0.00           C
ATOM    920  CB  GLN A  49      55.154  57.889 118.062  1.00  0.00           C
ATOM    923  CG  GLN A  49      55.204  57.189 116.672  1.00  0.00           C
ATOM    926  CD  GLN A  49      54.274  57.819 115.612  1.00  0.00           C
ATOM    927  OE1 GLN A  49      54.134  59.039 115.492  1.00  0.00           O
ATOM    928  NE2 GLN A  49      53.644  56.949 114.782  1.00  0.00           N
ATOM    931  C   GLN A  49      56.384  58.709 120.102  1.00  0.00           C
ATOM    932  O   GLN A  49      57.074  59.729 120.022  1.00  0.00           O
ATOM    933  N   GLY A  50      55.674  58.419 121.202  1.00  0.00           N
ATOM    935  CA  GLY A  50      55.584  59.259 122.392  1.00  0.00           C
ATOM    938  C   GLY A  50      56.904  59.549 123.042  1.00  0.00           C
ATOM    939  O   GLY A  50      57.314  60.689 123.212  1.00  0.00           O
ATOM    940  N   LYS A  51      57.654  58.489 123.362  1.00  0.00           N
ATOM    942  CA  LYS A  51      58.914  58.669 124.072  1.00  0.00           C
ATOM    944  CB  LYS A  51      59.534  57.349 124.532  1.00  0.00           C
ATOM    947  CG  LYS A  51      60.724  57.579 125.482  1.00  0.00           C
ATOM    950  CD  LYS A  51      61.414  56.299 125.962  1.00  0.00           C
ATOM    953  CE  LYS A  51      62.534  56.589 126.962  1.00  0.00           C
ATOM    956  NZ  LYS A  51      62.004  57.189 128.192  1.00  0.00           N
ATOM    960  C   LYS A  51      59.974  59.369 123.242  1.00  0.00           C
ATOM    961  O   LYS A  51      60.804  60.129 123.752  1.00  0.00           O
ATOM    962  N   ILE A  52      59.974  59.079 121.922  1.00  0.00           N
ATOM    964  CA  ILE A  52      60.814  59.769 120.972  1.00  0.00           C
ATOM    966  CB  ILE A  52      60.714  59.139 119.592  1.00  0.00           C
ATOM    968  CG2 ILE A  52      61.364  60.009 118.492  1.00  0.00           C
ATOM    972  CG1 ILE A  52      61.354  57.739 119.632  1.00  0.00           C
ATOM    975  CD  ILE A  52      60.864  56.899 118.472  1.00  0.00           C
ATOM    979  C   ILE A  52      60.484  61.229 120.852  1.00  0.00           C
ATOM    980  O   ILE A  52      61.354  62.089 120.952  1.00  0.00           O
ATOM    981  N   ALA A  53      59.194  61.539 120.642  1.00  0.00           N
ATOM    983  CA  ALA A  53      58.704  62.879 120.492  1.00  0.00           C
ATOM    985  CB  ALA A  53      57.254  62.829 120.012  1.00  0.00           C
ATOM    989  C   ALA A  53      58.874  63.729 121.742  1.00  0.00           C
ATOM    990  O   ALA A  53      59.274  64.889 121.652  1.00  0.00           O
ATOM    991  N   ASP A  54      58.664  63.139 122.942  1.00  0.00           N
ATOM    993  CA  ASP A  54      59.064  63.699 124.212  1.00  0.00           C
ATOM    995  CB  ASP A  54      58.664  62.709 125.362  1.00  0.00           C
ATOM    998  CG  ASP A  54      57.184  62.799 125.692  1.00  0.00           C
ATOM    999  OD1 ASP A  54      56.654  63.939 125.632  1.00  0.00           O
ATOM   1000  OD2 ASP A  54      56.574  61.789 126.152  1.00  0.00           O
ATOM   1001  C   ASP A  54      60.574  63.979 124.292  1.00  0.00           C
ATOM   1002  O   ASP A  54      61.034  65.079 124.592  1.00  0.00           O
ATOM   1003  N   ALA A  55      61.424  62.999 123.962  1.00  0.00           N
ATOM   1005  CA  ALA A  55      62.864  63.159 123.992  1.00  0.00           C
ATOM   1007  CB  ALA A  55      63.494  61.769 123.822  1.00  0.00           C
ATOM   1011  C   ALA A  55      63.434  64.179 122.972  1.00  0.00           C
ATOM   1012  O   ALA A  55      64.354  64.939 123.262  1.00  0.00           O
ATOM   1013  N   VAL A  56      62.874  64.189 121.752  1.00  0.00           N
ATOM   1015  CA  VAL A  56      63.074  65.179 120.692  1.00  0.00           C
ATOM   1017  CB  VAL A  56      62.304  64.759 119.432  1.00  0.00           C
ATOM   1019  CG1 VAL A  56      62.124  65.889 118.402  1.00  0.00           C
ATOM   1023  CG2 VAL A  56      63.044  63.589 118.742  1.00  0.00           C
ATOM   1027  C   VAL A  56      62.664  66.579 121.102  1.00  0.00           C
ATOM   1028  O   VAL A  56      63.404  67.539 120.952  1.00  0.00           O
ATOM   1029  N   LYS A  57      61.474  66.729 121.712  1.00  0.00           N
ATOM   1031  CA  LYS A  57      61.004  67.989 122.242  1.00  0.00           C
ATOM   1033  CB  LYS A  57      59.494  67.939 122.522  1.00  0.00           C
ATOM   1036  CG  LYS A  57      58.924  69.199 123.182  1.00  0.00           C
ATOM   1039  CD  LYS A  57      57.384  69.259 123.172  1.00  0.00           C
ATOM   1042  CE  LYS A  57      56.804  70.149 122.072  1.00  0.00           C
ATOM   1045  NZ  LYS A  57      57.134  69.559 120.762  1.00  0.00           N
ATOM   1049  C   LYS A  57      61.864  68.519 123.392  1.00  0.00           C
ATOM   1050  O   LYS A  57      62.154  69.709 123.462  1.00  0.00           O
ATOM   1051  N   ALA A  58      62.394  67.659 124.272  1.00  0.00           N
ATOM   1053  CA  ALA A  58      63.384  68.059 125.262  1.00  0.00           C
ATOM   1055  CB  ALA A  58      63.614  66.869 126.212  1.00  0.00           C
ATOM   1059  C   ALA A  58      64.724  68.559 124.672  1.00  0.00           C
ATOM   1060  O   ALA A  58      65.424  69.359 125.302  1.00  0.00           O
ATOM   1061  N   LYS A  59      65.084  68.149 123.432  1.00  0.00           N
ATOM   1063  CA  LYS A  59      66.194  68.699 122.652  1.00  0.00           C
ATOM   1065  CB  LYS A  59      66.534  67.899 121.362  1.00  0.00           C
ATOM   1068  CG  LYS A  59      66.774  66.399 121.532  1.00  0.00           C
ATOM   1071  CD  LYS A  59      67.744  66.089 122.682  1.00  0.00           C
ATOM   1074  CE  LYS A  59      68.344  64.699 122.582  1.00  0.00           C
ATOM   1077  NZ  LYS A  59      67.314  63.659 122.582  1.00  0.00           N
ATOM   1081  C   LYS A  59      65.874  70.089 122.142  1.00  0.00           C
ATOM   1082  O   LYS A  59      66.764  70.859 121.802  1.00  0.00           O
ATOM   1083  N   GLY A  60      64.574  70.409 122.112  1.00  0.00           N
ATOM   1085  CA  GLY A  60      64.044  71.679 121.662  1.00  0.00           C
ATOM   1088  C   GLY A  60      63.754  71.709 120.212  1.00  0.00           C
ATOM   1089  O   GLY A  60      63.834  72.759 119.582  1.00  0.00           O
ATOM   1090  N   TYR A  61      63.394  70.549 119.662  1.00  0.00           N
ATOM   1092  CA  TYR A  61      63.154  70.339 118.262  1.00  0.00           C
ATOM   1094  CB  TYR A  61      63.944  69.109 117.722  1.00  0.00           C
ATOM   1097  CG  TYR A  61      65.454  69.199 117.702  1.00  0.00           C
ATOM   1098  CD1 TYR A  61      66.224  70.119 118.442  1.00  0.00           C
ATOM   1100  CE1 TYR A  61      67.624  70.119 118.382  1.00  0.00           C
ATOM   1102  CZ  TYR A  61      68.264  69.209 117.552  1.00  0.00           C
ATOM   1103  OH  TYR A  61      69.654  69.249 117.482  1.00  0.00           O
ATOM   1105  CD2 TYR A  61      66.134  68.279 116.882  1.00  0.00           C
ATOM   1107  CE2 TYR A  61      67.534  68.289 116.792  1.00  0.00           C
ATOM   1109  C   TYR A  61      61.684  70.009 118.152  1.00  0.00           C
ATOM   1110  O   TYR A  61      61.054  69.569 119.112  1.00  0.00           O
ATOM   1111  N   GLN A  62      61.094  70.169 116.962  1.00  0.00           N
ATOM   1113  CA  GLN A  62      59.734  69.719 116.742  1.00  0.00           C
ATOM   1115  CB  GLN A  62      58.904  70.789 115.992  1.00  0.00           C
ATOM   1118  CG  GLN A  62      58.744  72.079 116.832  1.00  0.00           C
ATOM   1121  CD  GLN A  62      58.174  71.789 118.222  1.00  0.00           C
ATOM   1122  OE1 GLN A  62      57.374  70.869 118.442  1.00  0.00           O
ATOM   1123  NE2 GLN A  62      58.624  72.569 119.222  1.00  0.00           N
ATOM   1126  C   GLN A  62      59.694  68.379 116.062  1.00  0.00           C
ATOM   1127  O   GLN A  62      60.654  67.889 115.472  1.00  0.00           O
ATOM   1128  N   VAL A  63      58.524  67.719 116.132  1.00  0.00           N
ATOM   1130  CA  VAL A  63      58.174  66.699 115.182  1.00  0.00           C
ATOM   1132  CB  VAL A  63      57.854  65.339 115.792  1.00  0.00           C
ATOM   1134  CG1 VAL A  63      59.084  64.829 116.572  1.00  0.00           C
ATOM   1138  CG2 VAL A  63      56.654  65.419 116.742  1.00  0.00           C
ATOM   1142  C   VAL A  63      57.054  67.309 114.362  1.00  0.00           C
ATOM   1143  O   VAL A  63      56.284  68.149 114.822  1.00  0.00           O
ATOM   1144  N   VAL A  64      57.044  66.989 113.072  1.00  0.00           N
ATOM   1146  CA  VAL A  64      56.134  67.549 112.102  1.00  0.00           C
ATOM   1148  CB  VAL A  64      56.854  68.419 111.082  1.00  0.00           C
ATOM   1150  CG1 VAL A  64      58.054  67.679 110.442  1.00  0.00           C
ATOM   1154  CG2 VAL A  64      55.884  68.949 110.012  1.00  0.00           C
ATOM   1158  C   VAL A  64      55.414  66.399 111.442  1.00  0.00           C
ATOM   1159  O   VAL A  64      56.024  65.389 111.112  1.00  0.00           O
ATOM   1160  N   THR A  65      54.074  66.499 111.262  1.00  0.00           N
ATOM   1162  CA  THR A  65      53.284  65.449 110.632  1.00  0.00           C
ATOM   1164  CB  THR A  65      51.794  65.699 110.742  1.00  0.00           C
ATOM   1166  OG1 THR A  65      51.434  66.999 110.262  1.00  0.00           O
ATOM   1168  CG2 THR A  65      51.454  65.649 112.242  1.00  0.00           C
ATOM   1172  C   THR A  65      53.614  65.149 109.192  1.00  0.00           C
ATOM   1173  O   THR A  65      53.574  64.009 108.752  1.00  0.00           O
ATOM   1174  N   SER A  66      53.944  66.199 108.422  1.00  0.00           N
ATOM   1176  CA  SER A  66      54.274  66.079 107.022  1.00  0.00           C
ATOM   1178  CB  SER A  66      54.024  67.419 106.292  1.00  0.00           C
ATOM   1181  OG  SER A  66      54.354  67.379 104.902  1.00  0.00           O
ATOM   1183  C   SER A  66      55.734  65.649 106.822  1.00  0.00           C
ATOM   1184  O   SER A  66      56.634  66.299 107.352  1.00  0.00           O
ATOM   1185  N   PRO A  67      56.024  64.589 106.062  1.00  0.00           N
ATOM   1186  CD  PRO A  67      55.024  63.639 105.572  1.00  0.00           C
ATOM   1189  CA  PRO A  67      57.374  64.079 105.912  1.00  0.00           C
ATOM   1191  CB  PRO A  67      57.174  62.709 105.242  1.00  0.00           C
ATOM   1194  CG  PRO A  67      55.794  62.759 104.602  1.00  0.00           C
ATOM   1197  C   PRO A  67      58.234  65.009 105.092  1.00  0.00           C
ATOM   1198  O   PRO A  67      59.394  65.199 105.432  1.00  0.00           O
ATOM   1199  N   ASP A  68      57.704  65.629 104.032  1.00  0.00           N
ATOM   1201  CA  ASP A  68      58.374  66.639 103.242  1.00  0.00           C
ATOM   1203  CB  ASP A  68      57.454  67.129 102.102  1.00  0.00           C
ATOM   1206  CG  ASP A  68      57.024  66.029 101.152  1.00  0.00           C
ATOM   1207  OD1 ASP A  68      57.714  64.989 101.042  1.00  0.00           O
ATOM   1208  OD2 ASP A  68      56.054  66.289 100.392  1.00  0.00           O
ATOM   1209  C   ASP A  68      58.804  67.879 104.032  1.00  0.00           C
ATOM   1210  O   ASP A  68      59.804  68.529 103.742  1.00  0.00           O
ATOM   1211  N   LYS A  69      57.994  68.289 105.042  1.00  0.00           N
ATOM   1213  CA  LYS A  69      58.354  69.339 105.972  1.00  0.00           C
ATOM   1215  CB  LYS A  69      57.174  69.739 106.872  1.00  0.00           C
ATOM   1218  CG  LYS A  69      56.024  70.399 106.112  1.00  0.00           C
ATOM   1221  CD  LYS A  69      56.414  71.739 105.482  1.00  0.00           C
ATOM   1224  CE  LYS A  69      55.434  72.089 104.362  1.00  0.00           C
ATOM   1227  NZ  LYS A  69      55.614  73.479 103.942  1.00  0.00           N
ATOM   1231  C   LYS A  69      59.514  69.039 106.872  1.00  0.00           C
ATOM   1232  O   LYS A  69      60.274  69.929 107.222  1.00  0.00           O
ATOM   1233  N   ALA A  70      59.644  67.779 107.312  1.00  0.00           N
ATOM   1235  CA  ALA A  70      60.834  67.289 107.952  1.00  0.00           C
ATOM   1237  CB  ALA A  70      60.604  65.849 108.442  1.00  0.00           C
ATOM   1241  C   ALA A  70      62.014  67.319 107.012  1.00  0.00           C
ATOM   1242  O   ALA A  70      61.894  67.169 105.802  1.00  0.00           O
ATOM   1243  N   TYR A  71      63.244  67.499 107.532  1.00  0.00           N
ATOM   1245  CA  TYR A  71      64.404  67.289 106.672  1.00  0.00           C
ATOM   1247  CB  TYR A  71      65.774  67.409 107.392  1.00  0.00           C
ATOM   1250  CG  TYR A  71      66.154  68.759 107.832  1.00  0.00           C
ATOM   1251  CD1 TYR A  71      66.584  69.699 106.882  1.00  0.00           C
ATOM   1253  CE1 TYR A  71      66.954  70.979 107.282  1.00  0.00           C
ATOM   1255  CZ  TYR A  71      66.794  71.369 108.602  1.00  0.00           C
ATOM   1256  OH  TYR A  71      66.734  72.749 108.852  1.00  0.00           O
ATOM   1258  CD2 TYR A  71      66.144  69.109 109.192  1.00  0.00           C
ATOM   1260  CE2 TYR A  71      66.454  70.419 109.582  1.00  0.00           C
ATOM   1262  C   TYR A  71      64.424  65.869 106.152  1.00  0.00           C
ATOM   1263  O   TYR A  71      64.744  65.569 105.012  1.00  0.00           O
ATOM   1264  N   TYR A  72      64.114  64.979 107.092  1.00  0.00           N
ATOM   1266  CA  TYR A  72      64.494  63.609 107.072  1.00  0.00           C
ATOM   1268  CB  TYR A  72      65.954  63.409 107.522  1.00  0.00           C
ATOM   1271  CG  TYR A  72      66.884  63.779 106.412  1.00  0.00           C
ATOM   1272  CD1 TYR A  72      67.634  64.949 106.532  1.00  0.00           C
ATOM   1274  CE1 TYR A  72      68.114  65.559 105.372  1.00  0.00           C
ATOM   1276  CZ  TYR A  72      68.044  64.919 104.152  1.00  0.00           C
ATOM   1277  OH  TYR A  72      68.384  65.639 102.992  1.00  0.00           O
ATOM   1279  CD2 TYR A  72      66.914  63.059 105.212  1.00  0.00           C
ATOM   1281  CE2 TYR A  72      67.524  63.629 104.082  1.00  0.00           C
ATOM   1283  C   TYR A  72      63.664  62.879 108.072  1.00  0.00           C
ATOM   1284  O   TYR A  72      63.124  63.419 109.042  1.00  0.00           O
ATOM   1285  N   TRP A  73      63.614  61.579 107.842  1.00  0.00           N
ATOM   1287  CA  TRP A  73      63.004  60.649 108.732  1.00  0.00           C
ATOM   1289  CB  TRP A  73      62.304  59.529 107.932  1.00  0.00           C
ATOM   1292  CG  TRP A  73      61.264  60.019 106.952  1.00  0.00           C
ATOM   1293  CD1 TRP A  73      60.934  61.289 106.572  1.00  0.00           C
ATOM   1295  NE1 TRP A  73      59.934  61.259 105.652  1.00  0.00           N
ATOM   1297  CE2 TRP A  73      59.544  59.989 105.442  1.00  0.00           C
ATOM   1298  CD2 TRP A  73      60.374  59.159 106.232  1.00  0.00           C
ATOM   1299  CE3 TRP A  73      60.214  57.779 106.172  1.00  0.00           C
ATOM   1301  CZ3 TRP A  73      59.224  57.279 105.322  1.00  0.00           C
ATOM   1303  CZ2 TRP A  73      58.554  59.489 104.632  1.00  0.00           C
ATOM   1305  CH2 TRP A  73      58.414  58.109 104.562  1.00  0.00           C
ATOM   1307  C   TRP A  73      64.074  60.089 109.632  1.00  0.00           C
ATOM   1308  O   TRP A  73      65.264  60.039 109.292  1.00  0.00           O
ATOM   1309  N   ILE A  74      63.634  59.649 110.812  1.00  0.00           N
ATOM   1311  CA  ILE A  74      64.294  58.589 111.562  1.00  0.00           C
ATOM   1313  CB  ILE A  74      64.354  58.869 113.072  1.00  0.00           C
ATOM   1315  CG2 ILE A  74      65.224  57.779 113.742  1.00  0.00           C
ATOM   1319  CG1 ILE A  74      64.934  60.289 113.362  1.00  0.00           C
ATOM   1322  CD  ILE A  74      64.844  60.719 114.822  1.00  0.00           C
ATOM   1326  C   ILE A  74      63.484  57.329 111.262  1.00  0.00           C
ATOM   1327  O   ILE A  74      62.254  57.399 111.202  1.00  0.00           O
ATOM   1328  N   GLN A  75      64.114  56.169 111.052  1.00  0.00           N
ATOM   1330  CA  GLN A  75      63.414  54.929 110.802  1.00  0.00           C
ATOM   1332  CB  GLN A  75      63.594  54.399 109.362  1.00  0.00           C
ATOM   1335  CG  GLN A  75      65.034  54.009 108.952  1.00  0.00           C
ATOM   1338  CD  GLN A  75      65.114  53.519 107.502  1.00  0.00           C
ATOM   1339  OE1 GLN A  75      66.144  53.659 106.862  1.00  0.00           O
ATOM   1340  NE2 GLN A  75      64.014  52.929 106.972  1.00  0.00           N
ATOM   1343  C   GLN A  75      63.914  53.859 111.732  1.00  0.00           C
ATOM   1344  O   GLN A  75      65.024  53.929 112.222  1.00  0.00           O
ATOM   1345  N   ALA A  76      63.074  52.829 111.962  1.00  0.00           N
ATOM   1347  CA  ALA A  76      63.394  51.699 112.812  1.00  0.00           C
ATOM   1349  CB  ALA A  76      62.584  51.679 114.122  1.00  0.00           C
ATOM   1353  C   ALA A  76      63.104  50.429 112.052  1.00  0.00           C
ATOM   1354  O   ALA A  76      62.074  50.329 111.392  1.00  0.00           O
ATOM   1355  N   ASN A  77      64.024  49.449 112.142  1.00  0.00           N
ATOM   1357  CA  ASN A  77      63.774  48.079 111.792  1.00  0.00           C
ATOM   1359  CB  ASN A  77      64.264  47.729 110.342  1.00  0.00           C
ATOM   1362  CG  ASN A  77      65.624  48.319 109.982  1.00  0.00           C
ATOM   1363  OD1 ASN A  77      66.664  47.679 110.082  1.00  0.00           O
ATOM   1364  ND2 ASN A  77      65.634  49.559 109.432  1.00  0.00           N
ATOM   1367  C   ASN A  77      64.364  47.159 112.902  1.00  0.00           C
ATOM   1368  OT1 ASN A  77      65.094  47.639 113.822  1.00  0.00           O
ATOM   1369  OT2 ASN A  77      64.034  45.939 112.872  1.00  0.00           O
ATOM   1370  NH3 POPEB  78      37.644  46.799 105.252  1.00  0.00           N
ATOM   1374  C12 POPEB  78      36.304  47.359 105.642  1.00  0.00           C
ATOM   1377  C11 POPEB  78      35.304  47.289 104.472  1.00  0.00           C
ATOM   1380  P   POPEB  78      32.744  47.219 103.952  1.00  0.00           P
ATOM   1381  O13 POPEB  78      32.774  45.919 103.222  1.00  0.00           O
ATOM   1382  O14 POPEB  78      31.474  47.569 104.612  1.00  0.00           O
ATOM   1383  O11 POPEB  78      33.154  48.379 102.972  1.00  0.00           O
ATOM   1384  O12 POPEB  78      33.964  47.249 104.982  1.00  0.00           O
ATOM   1385  C1  POPEB  78      32.704  48.449 101.622  1.00  0.00           C
ATOM   1388  C2  POPEB  78      33.834  47.959 100.672  1.00  0.00           C
ATOM   1390  O21 POPEB  78      34.084  48.879  99.582  1.00  0.00           O
ATOM   1391  C21 POPEB  78      33.124  48.989  98.672  1.00  0.00           C
ATOM   1392  O22 POPEB  78      31.954  48.709  98.822  1.00  0.00           O
ATOM   1393  C22 POPEB  78      33.764  49.419  97.352  1.00  0.00           C
ATOM   1396  C3  POPEB  78      33.674  46.509 100.142  1.00  0.00           C
ATOM   1399  O31 POPEB  78      34.804  46.189  99.302  1.00  0.00           O
ATOM   1400  C31 POPEB  78      35.834  45.649  99.932  1.00  0.00           C
ATOM   1401  O32 POPEB  78      35.804  45.149 101.042  1.00  0.00           O
ATOM   1402  C32 POPEB  78      37.134  45.809  99.132  1.00  0.00           C
ATOM   1405  C23 POPEB  78      32.764  49.409  96.172  1.00  0.00           C
ATOM   1408  C24 POPEB  78      33.404  49.879  94.862  1.00  0.00           C
ATOM   1411  C25 POPEB  78      34.394  48.889  94.232  1.00  0.00           C
ATOM   1414  C26 POPEB  78      33.814  48.069  93.062  1.00  0.00           C
ATOM   1417  C27 POPEB  78      32.644  47.149  93.412  1.00  0.00           C
ATOM   1420  C28 POPEB  78      32.314  46.209  92.232  1.00  0.00           C
ATOM   1423  C29 POPEB  78      31.294  45.159  92.602  1.00  0.00           C
ATOM   1425 0C21 POPEB  78      30.214  44.799  91.892  1.00  0.00           C
ATOM   1427 1C21 POPEB  78      29.804  45.359  90.552  1.00  0.00           C
ATOM   1430 2C21 POPEB  78      29.874  44.329  89.402  1.00  0.00           C
ATOM   1433 3C21 POPEB  78      31.134  43.449  89.392  1.00  0.00           C
ATOM   1436 4C21 POPEB  78      31.284  42.699  88.062  1.00  0.00           C
ATOM   1439 5C21 POPEB  78      32.074  41.389  88.142  1.00  0.00           C
ATOM   1442 6C21 POPEB  78      32.174  40.709  86.772  1.00  0.00           C
ATOM   1445 7C21 POPEB  78      32.484  39.209  86.832  1.00  0.00           C
ATOM   1448 8C21 POPEB  78      32.624  38.589  85.442  1.00  0.00           C
ATOM   1452  C33 POPEB  78      36.964  46.179  97.642  1.00  0.00           C
ATOM   1455  C34 POPEB  78      38.304  46.549  96.992  1.00  0.00           C
ATOM   1458  C35 POPEB  78      38.274  46.639  95.462  1.00  0.00           C
ATOM   1461  C36 POPEB  78      38.734  45.309  94.852  1.00  0.00           C
ATOM   1464  C37 POPEB  78      38.194  45.019  93.442  1.00  0.00           C
ATOM   1467  C38 POPEB  78      36.664  44.889  93.452  1.00  0.00           C
ATOM   1470  C39 POPEB  78      36.064  44.249  92.202  1.00  0.00           C
ATOM   1473 0C31 POPEB  78      36.394  45.039  90.932  1.00  0.00           C
ATOM   1476 1C31 POPEB  78      35.404  44.769  89.792  1.00  0.00           C
ATOM   1479 2C31 POPEB  78      35.914  45.269  88.432  1.00  0.00           C
ATOM   1482 3C31 POPEB  78      37.024  44.369  87.852  1.00  0.00           C
ATOM   1485 4C31 POPEB  78      37.634  44.939  86.572  1.00  0.00           C
ATOM   1488 5C31 POPEB  78      37.134  44.209  85.322  1.00  0.00           C
ATOM   1491 6C31 POPEB  78      37.674  44.809  84.022  1.00  0.00           C
ATOM   1495  NH3 POPEC  79      57.394  77.349  60.862  1.00  0.00           N
ATOM   1499  C12 POPEC  79      57.574  78.849  60.862  1.00  0.00           C
ATOM   1502  C11 POPEC  79      56.594  79.599  59.922  1.00  0.00           C
ATOM   1505  P   POPEC  79      54.654  80.329  61.502  1.00  0.00           P
ATOM   1506  O13 POPEC  79      53.844  81.529  61.762  1.00  0.00           O
ATOM   1507  O14 POPEC  79      53.924  79.209  60.862  1.00  0.00           O
ATOM   1508  O11 POPEC  79      55.284  79.859  62.872  1.00  0.00           O
ATOM   1509  O12 POPEC  79      55.914  80.679  60.592  1.00  0.00           O
ATOM   1510  C1  POPEC  79      55.944  80.799  63.742  1.00  0.00           C
ATOM   1513  C2  POPEC  79      55.094  81.109  65.012  1.00  0.00           C
ATOM   1515  O21 POPEC  79      55.794  82.039  65.872  1.00  0.00           O
ATOM   1516  C21 POPEC  79      54.984  82.839  66.582  1.00  0.00           C
ATOM   1517  O22 POPEC  79      53.774  82.859  66.492  1.00  0.00           O
ATOM   1518  C22 POPEC  79      55.824  83.639  67.592  1.00  0.00           C
ATOM   1521  C3  POPEC  79      54.754  79.779  65.762  1.00  0.00           C
ATOM   1524  O31 POPEC  79      54.454  79.939  67.162  1.00  0.00           O
ATOM   1525  C31 POPEC  79      55.504  79.899  67.992  1.00  0.00           C
ATOM   1526  O32 POPEC  79      56.654  79.649  67.682  1.00  0.00           O
ATOM   1527  C32 POPEC  79      55.054  80.339  69.382  1.00  0.00           C
ATOM   1530  C23 POPEC  79      54.984  84.439  68.622  1.00  0.00           C
ATOM   1533  C24 POPEC  79      55.844  85.389  69.482  1.00  0.00           C
ATOM   1536  C25 POPEC  79      56.114  84.929  70.922  1.00  0.00           C
ATOM   1539  C26 POPEC  79      56.894  85.989  71.732  1.00  0.00           C
ATOM   1542  C27 POPEC  79      57.684  85.399  72.912  1.00  0.00           C
ATOM   1545  C28 POPEC  79      58.634  86.399  73.592  1.00  0.00           C
ATOM   1548  C29 POPEC  79      57.954  87.389  74.502  1.00  0.00           C
ATOM   1550 0C21 POPEC  79      57.904  87.319  75.852  1.00  0.00           C
ATOM   1552 1C21 POPEC  79      58.464  86.229  76.732  1.00  0.00           C
ATOM   1555 2C21 POPEC  79      59.864  86.559  77.282  1.00  0.00           C
ATOM   1558 3C21 POPEC  79      59.904  87.649  78.372  1.00  0.00           C
ATOM   1561 4C21 POPEC  79      61.144  88.539  78.222  1.00  0.00           C
ATOM   1564 5C21 POPEC  79      61.334  89.589  79.332  1.00  0.00           C
ATOM   1567 6C21 POPEC  79      60.164  90.579  79.462  1.00  0.00           C
ATOM   1570 7C21 POPEC  79      60.614  91.969  79.962  1.00  0.00           C
ATOM   1573 8C21 POPEC  79      61.004  92.909  78.822  1.00  0.00           C
ATOM   1577  C33 POPEC  79      55.914  79.759  70.532  1.00  0.00           C
ATOM   1580  C34 POPEC  79      55.944  80.649  71.782  1.00  0.00           C
ATOM   1583  C35 POPEC  79      54.594  81.299  72.162  1.00  0.00           C
ATOM   1586  C36 POPEC  79      54.654  82.049  73.492  1.00  0.00           C
ATOM   1589  C37 POPEC  79      53.264  82.449  74.002  1.00  0.00           C
ATOM   1592  C38 POPEC  79      53.294  83.199  75.342  1.00  0.00           C
ATOM   1595  C39 POPEC  79      53.734  84.659  75.202  1.00  0.00           C
ATOM   1598 0C31 POPEC  79      54.044  85.299  76.562  1.00  0.00           C
ATOM   1601 1C31 POPEC  79      54.044  86.829  76.532  1.00  0.00           C
ATOM   1604 2C31 POPEC  79      54.684  87.479  77.772  1.00  0.00           C
ATOM   1607 3C31 POPEC  79      54.324  86.809  79.112  1.00  0.00           C
ATOM   1610 4C31 POPEC  79      55.024  87.489  80.302  1.00  0.00           C
ATOM   1613 5C31 POPEC  79      54.874  86.689  81.592  1.00  0.00           C
ATOM   1616 6C31 POPEC  79      55.664  87.269  82.762  1.00  0.00           C
ATOM   1620  NH3 POPED  80      26.064  99.629  60.722  1.00  0.00           N
ATOM   1624  C12 POPED  80      25.934 100.769  59.742  1.00  0.00           C
ATOM   1627  C11 POPED  80      26.924 100.659  58.572  1.00  0.00           C
ATOM   1630  P   POPED  80      28.924 102.349  58.632  1.00  0.00           P
ATOM   1631  O13 POPED  80      29.864 101.559  57.802  1.00  0.00           O
ATOM   1632  O14 POPED  80      29.084 103.819  58.572  1.00  0.00           O
ATOM   1633  O11 POPED  80      28.984 101.859  60.132  1.00  0.00           O
ATOM   1634  O12 POPED  80      27.434 101.949  58.242  1.00  0.00           O
ATOM   1635  C1  POPED  80      28.674 102.749  61.212  1.00  0.00           C
ATOM   1638  C2  POPED  80      29.384 102.259  62.502  1.00  0.00           C
ATOM   1640  O21 POPED  80      28.544 102.299  63.662  1.00  0.00           O
ATOM   1641  C21 POPED  80      27.594 101.419  63.782  1.00  0.00           C
ATOM   1642  O22 POPED  80      27.044 100.799  62.872  1.00  0.00           O
ATOM   1643  C22 POPED  80      27.314 101.199  65.272  1.00  0.00           C
ATOM   1646  C3  POPED  80      30.644 103.129  62.762  1.00  0.00           C
ATOM   1649  O31 POPED  80      31.264 102.899  64.042  1.00  0.00           O
ATOM   1650  C31 POPED  80      31.934 101.759  64.152  1.00  0.00           C
ATOM   1651  O32 POPED  80      32.004 100.889  63.292  1.00  0.00           O
ATOM   1652  C32 POPED  80      32.674 101.769  65.482  1.00  0.00           C
ATOM   1655  C23 POPED  80      25.834 101.349  65.712  1.00  0.00           C
ATOM   1658  C24 POPED  80      25.774 101.979  67.112  1.00  0.00           C
ATOM   1661  C25 POPED  80      24.384 102.109  67.752  1.00  0.00           C
ATOM   1664  C26 POPED  80      23.864 100.849  68.442  1.00  0.00           C
ATOM   1667  C27 POPED  80      22.864 101.169  69.562  1.00  0.00           C
ATOM   1670  C28 POPED  80      22.094  99.939  70.082  1.00  0.00           C
ATOM   1673  C29 POPED  80      22.334  99.619  71.542  1.00  0.00           C
ATOM   1675 0C21 POPED  80      21.544  99.959  72.572  1.00  0.00           C
ATOM   1677 1C21 POPED  80      20.274 100.759  72.502  1.00  0.00           C
ATOM   1680 2C21 POPED  80      18.984  99.909  72.502  1.00  0.00           C
ATOM   1683 3C21 POPED  80      17.744 100.819  72.482  1.00  0.00           C
ATOM   1686 4C21 POPED  80      16.434 100.099  72.112  1.00  0.00           C
ATOM   1689 5C21 POPED  80      15.934  99.079  73.142  1.00  0.00           C
ATOM   1692 6C21 POPED  80      14.404  98.919  73.042  1.00  0.00           C
ATOM   1695 7C21 POPED  80      13.884  97.569  73.542  1.00  0.00           C
ATOM   1698 8C21 POPED  80      12.354  97.479  73.472  1.00  0.00           C
ATOM   1702  C33 POPED  80      34.104 102.339  65.332  1.00  0.00           C
ATOM   1705  C34 POPED  80      34.744 102.659  66.682  1.00  0.00           C
ATOM   1708  C35 POPED  80      35.164 101.439  67.502  1.00  0.00           C
ATOM   1711  C36 POPED  80      35.544 101.859  68.932  1.00  0.00           C
ATOM   1714  C37 POPED  80      36.324 100.769  69.672  1.00  0.00           C
ATOM   1717  C38 POPED  80      36.754 101.219  71.072  1.00  0.00           C
ATOM   1720  C39 POPED  80      35.614 101.209  72.102  1.00  0.00           C
ATOM   1723 0C31 POPED  80      35.914 102.119  73.302  1.00  0.00           C
ATOM   1726 1C31 POPED  80      34.974 101.869  74.482  1.00  0.00           C
ATOM   1729 2C31 POPED  80      35.294 102.729  75.702  1.00  0.00           C
ATOM   1732 3C31 POPED  80      34.604 102.229  76.982  1.00  0.00           C
ATOM   1735 4C31 POPED  80      33.074 102.159  76.872  1.00  0.00           C
ATOM   1738 5C31 POPED  80      32.414 101.519  78.102  1.00  0.00           C
ATOM   1741 6C31 POPED  80      30.894 101.389  77.952  1.00  0.00           C
ATOM   1745  NH3 POPEE  81      16.444 103.499  59.972  1.00  0.00           N
ATOM   1749  C12 POPEE  81      17.834 103.959  59.722  1.00  0.00           C
ATOM   1752  C11 POPEE  81      17.884 105.379  59.202  1.00  0.00           C
ATOM   1755  P   POPEE  81      19.534 107.079  58.322  1.00  0.00           P
ATOM   1756  O13 POPEE  81      18.944 107.159  56.982  1.00  0.00           O
ATOM   1757  O14 POPEE  81      19.034 108.049  59.322  1.00  0.00           O
ATOM   1758  O11 POPEE  81      21.104 107.159  58.312  1.00  0.00           O
ATOM   1759  O12 POPEE  81      19.254 105.639  58.912  1.00  0.00           O
ATOM   1760  C1  POPEE  81      21.964 106.359  59.132  1.00  0.00           C
ATOM   1763  C2  POPEE  81      21.984 106.789  60.632  1.00  0.00           C
ATOM   1765  O21 POPEE  81      23.314 106.719  61.202  1.00  0.00           O
ATOM   1766  C21 POPEE  81      23.964 105.559  61.202  1.00  0.00           C
ATOM   1767  O22 POPEE  81      23.514 104.479  60.882  1.00  0.00           O
ATOM   1768  C22 POPEE  81      25.414 105.809  61.662  1.00  0.00           C
ATOM   1771  C3  POPEE  81      20.904 106.039  61.462  1.00  0.00           C
ATOM   1774  O31 POPEE  81      21.074 106.159  62.882  1.00  0.00           O
ATOM   1775  C31 POPEE  81      20.764 107.349  63.382  1.00  0.00           C
ATOM   1776  O32 POPEE  81      20.394 108.329  62.762  1.00  0.00           O
ATOM   1777  C32 POPEE  81      20.974 107.279  64.892  1.00  0.00           C
ATOM   1780  C23 POPEE  81      25.814 105.089  62.982  1.00  0.00           C
ATOM   1783  C24 POPEE  81      26.824 105.889  63.832  1.00  0.00           C
ATOM   1786  C25 POPEE  81      27.234 105.159  65.122  1.00  0.00           C
ATOM   1789  C26 POPEE  81      28.014 106.049  66.102  1.00  0.00           C
ATOM   1792  C27 POPEE  81      28.634 105.279  67.282  1.00  0.00           C
ATOM   1795  C28 POPEE  81      29.444 106.209  68.222  1.00  0.00           C
ATOM   1798  C29 POPEE  81      29.894 105.529  69.492  1.00  0.00           C
ATOM   1800 0C21 POPEE  81      30.234 106.139  70.642  1.00  0.00           C
ATOM   1802 1C21 POPEE  81      30.294 107.629  70.912  1.00  0.00           C
ATOM   1805 2C21 POPEE  81      29.534 108.079  72.182  1.00  0.00           C
ATOM   1808 3C21 POPEE  81      30.004 107.359  73.462  1.00  0.00           C
ATOM   1811 4C21 POPEE  81      29.754 108.149  74.762  1.00  0.00           C
ATOM   1814 5C21 POPEE  81      30.144 107.309  75.992  1.00  0.00           C
ATOM   1817 6C21 POPEE  81      30.124 108.059  77.332  1.00  0.00           C
ATOM   1820 7C21 POPEE  81      31.164 109.179  77.442  1.00  0.00           C
ATOM   1823 8C21 POPEE  81      31.464 109.559  78.892  1.00  0.00           C
ATOM   1827  C33 POPEE  81      22.384 106.779  65.292  1.00  0.00           C
ATOM   1830  C34 POPEE  81      22.544 106.719  66.822  1.00  0.00           C
ATOM   1833  C35 POPEE  81      23.894 106.179  67.292  1.00  0.00           C
ATOM   1836  C36 POPEE  81      24.014 106.269  68.812  1.00  0.00           C
ATOM   1839  C37 POPEE  81      25.324 105.679  69.362  1.00  0.00           C
ATOM   1842  C38 POPEE  81      25.824 106.379  70.632  1.00  0.00           C
ATOM   1845  C39 POPEE  81      26.294 105.379  71.702  1.00  0.00           C
ATOM   1848 0C31 POPEE  81      25.114 104.739  72.452  1.00  0.00           C
ATOM   1851 1C31 POPEE  81      25.204 103.209  72.522  1.00  0.00           C
ATOM   1854 2C31 POPEE  81      23.974 102.559  73.162  1.00  0.00           C
ATOM   1857 3C31 POPEE  81      23.734 102.929  74.632  1.00  0.00           C
ATOM   1860 4C31 POPEE  81      22.284 103.349  74.892  1.00  0.00           C
ATOM   1863 5C31 POPEE  81      22.004 103.679  76.362  1.00  0.00           C
ATOM   1866 6C31 POPEE  81      20.574 104.179  76.592  1.00  0.00           C
ATOM   1870  NH3 POPEF  82     105.314  69.129  59.332  1.00  0.00           N
ATOM   1874  C12 POPEF  82     104.344  69.559  58.242  1.00  0.00           C
ATOM   1877  C11 POPEF  82     104.354  71.069  57.912  1.00  0.00           C
ATOM   1880  P   POPEF  82     105.454  72.599  59.672  1.00  0.00           P
ATOM   1881  O13 POPEF  82     106.514  71.579  59.842  1.00  0.00           O
ATOM   1882  O14 POPEF  82     105.704  73.849  58.932  1.00  0.00           O
ATOM   1883  O11 POPEF  82     104.934  72.979  61.112  1.00  0.00           O
ATOM   1884  O12 POPEF  82     104.194  71.879  59.072  1.00  0.00           O
ATOM   1885  C1  POPEF  82     105.834  72.969  62.222  1.00  0.00           C
ATOM   1888  C2  POPEF  82     105.314  73.919  63.332  1.00  0.00           C
ATOM   1890  O21 POPEF  82     106.444  74.199  64.182  1.00  0.00           O
ATOM   1891  C21 POPEF  82     106.514  73.939  65.462  1.00  0.00           C
ATOM   1892  O22 POPEF  82     105.684  73.399  66.152  1.00  0.00           O
ATOM   1893  C22 POPEF  82     107.884  74.419  65.952  1.00  0.00           C
ATOM   1896  C3  POPEF  82     103.974  73.409  63.972  1.00  0.00           C
ATOM   1899  O31 POPEF  82     103.334  74.439  64.742  1.00  0.00           O
ATOM   1900  C31 POPEF  82     102.714  74.229  65.922  1.00  0.00           C
ATOM   1901  O32 POPEF  82     102.344  75.139  66.652  1.00  0.00           O
ATOM   1902  C32 POPEF  82     102.434  72.749  66.232  1.00  0.00           C
ATOM   1905  C23 POPEF  82     108.244  73.989  67.382  1.00  0.00           C
ATOM   1908  C24 POPEF  82     107.774  75.019  68.422  1.00  0.00           C
ATOM   1911  C25 POPEF  82     108.044  74.569  69.852  1.00  0.00           C
ATOM   1914  C26 POPEF  82     107.344  75.439  70.892  1.00  0.00           C
ATOM   1917  C27 POPEF  82     107.194  74.679  72.212  1.00  0.00           C
ATOM   1920  C28 POPEF  82     106.434  75.489  73.272  1.00  0.00           C
ATOM   1923  C29 POPEF  82     106.094  74.599  74.442  1.00  0.00           C
ATOM   1925 0C21 POPEF  82     106.634  74.649  75.662  1.00  0.00           C
ATOM   1927 1C21 POPEF  82     107.694  75.609  76.122  1.00  0.00           C
ATOM   1930 2C21 POPEF  82     107.064  76.849  76.792  1.00  0.00           C
ATOM   1933 3C21 POPEF  82     106.084  76.479  77.922  1.00  0.00           C
ATOM   1936 4C21 POPEF  82     105.914  77.619  78.942  1.00  0.00           C
ATOM   1939 5C21 POPEF  82     107.144  77.769  79.842  1.00  0.00           C
ATOM   1942 6C21 POPEF  82     107.424  79.219  80.222  1.00  0.00           C
ATOM   1945 7C21 POPEF  82     108.854  79.429  80.742  1.00  0.00           C
ATOM   1948 8C21 POPEF  82     109.164  80.869  81.122  1.00  0.00           C
ATOM   1952  C33 POPEF  82     101.534  72.609  67.492  1.00  0.00           C
ATOM   1955  C34 POPEF  82     101.134  71.169  67.852  1.00  0.00           C
ATOM   1958  C35 POPEF  82     102.304  70.269  68.272  1.00  0.00           C
ATOM   1961  C36 POPEF  82     101.824  69.079  69.132  1.00  0.00           C
ATOM   1964  C37 POPEF  82     102.964  68.249  69.722  1.00  0.00           C
ATOM   1967  C38 POPEF  82     102.534  67.319  70.862  1.00  0.00           C
ATOM   1970  C39 POPEF  82     102.214  68.049  72.182  1.00  0.00           C
ATOM   1973 0C31 POPEF  82     101.824  67.059  73.292  1.00  0.00           C
ATOM   1976 1C31 POPEF  82     101.364  67.729  74.592  1.00  0.00           C
ATOM   1979 2C31 POPEF  82     101.174  66.669  75.692  1.00  0.00           C
ATOM   1982 3C31 POPEF  82     100.354  67.159  76.892  1.00  0.00           C
ATOM   1985 4C31 POPEF  82     100.144  66.059  77.932  1.00  0.00           C
ATOM   1988 5C31 POPEF  82     100.354  66.539  79.372  1.00  0.00           C
ATOM   1991 6C31 POPEF  82     100.144  65.449  80.412  1.00  0.00           C
ATOM   1995  NH3 POPEG  83      38.624  61.549  62.632  1.00  0.00           N
ATOM   1999  C12 POPEG  83      38.794  63.039  62.702  1.00  0.00           C
ATOM   2002  C11 POPEG  83      38.314  63.569  64.052  1.00  0.00           C
ATOM   2005  P   POPEG  83      38.494  66.159  63.542  1.00  0.00           P
ATOM   2006  O13 POPEG  83      39.644  65.819  62.672  1.00  0.00           O
ATOM   2007  O14 POPEG  83      37.564  67.199  63.032  1.00  0.00           O
ATOM   2008  O11 POPEG  83      39.084  66.739  64.872  1.00  0.00           O
ATOM   2009  O12 POPEG  83      37.724  64.859  63.952  1.00  0.00           O
ATOM   2010  C1  POPEG  83      39.364  65.919  66.002  1.00  0.00           C
ATOM   2013  C2  POPEG  83      39.194  66.739  67.292  1.00  0.00           C
ATOM   2015  O21 POPEG  83      39.854  66.019  68.342  1.00  0.00           O
ATOM   2016  C21 POPEG  83      40.544  66.789  69.162  1.00  0.00           C
ATOM   2017  O22 POPEG  83      40.944  67.909  68.952  1.00  0.00           O
ATOM   2018  C22 POPEG  83      40.594  66.049  70.482  1.00  0.00           C
ATOM   2021  C3  POPEG  83      37.694  66.859  67.672  1.00  0.00           C
ATOM   2024  O31 POPEG  83      37.394  68.189  68.102  1.00  0.00           O
ATOM   2025  C31 POPEG  83      36.794  68.369  69.262  1.00  0.00           C
ATOM   2026  O32 POPEG  83      36.594  67.539  70.122  1.00  0.00           O
ATOM   2027  C32 POPEG  83      36.404  69.849  69.292  1.00  0.00           C
ATOM   2030  C23 POPEG  83      41.344  66.749  71.612  1.00  0.00           C
ATOM   2033  C24 POPEG  83      40.924  66.049  72.912  1.00  0.00           C
ATOM   2036  C25 POPEG  83      41.904  66.299  74.052  1.00  0.00           C
ATOM   2039  C26 POPEG  83      41.384  65.689  75.352  1.00  0.00           C
ATOM   2042  C27 POPEG  83      42.484  65.629  76.412  1.00  0.00           C
ATOM   2045  C28 POPEG  83      42.404  66.729  77.482  1.00  0.00           C
ATOM   2048  C29 POPEG  83      43.234  66.339  78.672  1.00  0.00           C
ATOM   2050 0C21 POPEG  83      43.284  66.989  79.842  1.00  0.00           C
ATOM   2052 1C21 POPEG  83      42.584  68.279  80.182  1.00  0.00           C
ATOM   2055 2C21 POPEG  83      43.624  69.389  80.352  1.00  0.00           C
ATOM   2058 3C21 POPEG  83      43.024  70.699  80.882  1.00  0.00           C
ATOM   2061 4C21 POPEG  83      44.104  71.759  81.122  1.00  0.00           C
ATOM   2064 5C21 POPEG  83      43.524  73.109  81.552  1.00  0.00           C
ATOM   2067 6C21 POPEG  83      44.624  74.039  82.062  1.00  0.00           C
ATOM   2070 7C21 POPEG  83      44.114  75.439  82.402  1.00  0.00           C
ATOM   2073 8C21 POPEG  83      45.184  76.309  83.072  1.00  0.00           C
ATOM   2077  C33 POPEG  83      35.694  70.289  70.572  1.00  0.00           C
ATOM   2080  C34 POPEG  83      36.674  70.719  71.662  1.00  0.00           C
ATOM   2083  C35 POPEG  83      37.544  69.599  72.232  1.00  0.00           C
ATOM   2086  C36 POPEG  83      38.154  69.959  73.592  1.00  0.00           C
ATOM   2089  C37 POPEG  83      39.134  68.889  74.052  1.00  0.00           C
ATOM   2092  C38 POPEG  83      39.884  69.209  75.352  1.00  0.00           C
ATOM   2095  C39 POPEG  83      40.544  70.589  75.332  1.00  0.00           C
ATOM   2098 0C31 POPEG  83      41.754  70.659  76.262  1.00  0.00           C
ATOM   2101 1C31 POPEG  83      42.194  72.099  76.522  1.00  0.00           C
ATOM   2104 2C31 POPEG  83      43.434  72.209  77.412  1.00  0.00           C
ATOM   2107 3C31 POPEG  83      44.724  71.869  76.662  1.00  0.00           C
ATOM   2110 4C31 POPEG  83      45.954  71.849  77.582  1.00  0.00           C
ATOM   2113 5C31 POPEG  83      47.214  71.369  76.852  1.00  0.00           C
ATOM   2116 6C31 POPEG  83      48.454  71.329  77.742  1.00  0.00           C
ATOM   2120  NH3 POPEH  84      40.524  52.629  65.222  1.00  0.00           N
ATOM   2124  C12 POPEH  84      39.264  53.309  64.742  1.00  0.00           C
ATOM   2127  C11 POPEH  84      38.014  52.389  64.682  1.00  0.00           C
ATOM   2130  P   POPEH  84      38.384  50.159  66.012  1.00  0.00           P
ATOM   2131  O13 POPEH  84      38.134  51.129  67.092  1.00  0.00           O
ATOM   2132  O14 POPEH  84      37.544  48.939  65.912  1.00  0.00           O
ATOM   2133  O11 POPEH  84      39.934  49.819  66.002  1.00  0.00           O
ATOM   2134  O12 POPEH  84      38.314  50.979  64.642  1.00  0.00           O
ATOM   2135  C1  POPEH  84      40.684  49.999  67.212  1.00  0.00           C
ATOM   2138  C2  POPEH  84      40.584  48.729  68.092  1.00  0.00           C
ATOM   2140  O21 POPEH  84      40.474  49.059  69.502  1.00  0.00           O
ATOM   2141  C21 POPEH  84      41.394  49.889  69.962  1.00  0.00           C
ATOM   2142  O22 POPEH  84      42.514  50.009  69.482  1.00  0.00           O
ATOM   2143  C22 POPEH  84      40.824  50.739  71.082  1.00  0.00           C
ATOM   2146  C3  POPEH  84      41.694  47.699  67.752  1.00  0.00           C
ATOM   2149  O31 POPEH  84      41.614  46.549  68.612  1.00  0.00           O
ATOM   2150  C31 POPEH  84      41.014  45.479  68.102  1.00  0.00           C
ATOM   2151  O32 POPEH  84      40.584  45.369  66.962  1.00  0.00           O
ATOM   2152  C32 POPEH  84      40.944  44.379  69.172  1.00  0.00           C
ATOM   2155  C23 POPEH  84      40.044  49.999  72.202  1.00  0.00           C
ATOM   2158  C24 POPEH  84      39.724  51.019  73.302  1.00  0.00           C
ATOM   2161  C25 POPEH  84      38.744  50.569  74.382  1.00  0.00           C
ATOM   2164  C26 POPEH  84      39.374  49.649  75.442  1.00  0.00           C
ATOM   2167  C27 POPEH  84      38.394  49.429  76.602  1.00  0.00           C
ATOM   2170  C28 POPEH  84      38.904  48.529  77.732  1.00  0.00           C
ATOM   2173  C29 POPEH  84      40.014  49.169  78.532  1.00  0.00           C
ATOM   2175 0C21 POPEH  84      40.184  49.119  79.872  1.00  0.00           C
ATOM   2177 1C21 POPEH  84      39.304  48.399  80.862  1.00  0.00           C
ATOM   2180 2C21 POPEH  84      38.724  49.369  81.902  1.00  0.00           C
ATOM   2183 3C21 POPEH  84      37.734  48.679  82.842  1.00  0.00           C
ATOM   2186 4C21 POPEH  84      37.224  49.609  83.962  1.00  0.00           C
ATOM   2189 5C21 POPEH  84      36.194  48.929  84.862  1.00  0.00           C
ATOM   2192 6C21 POPEH  84      35.804  49.789  86.072  1.00  0.00           C
ATOM   2195 7C21 POPEH  84      35.884  49.029  87.392  1.00  0.00           C
ATOM   2198 8C21 POPEH  84      35.724  49.929  88.612  1.00  0.00           C
ATOM   2202  C33 POPEH  84      42.334  43.919  69.672  1.00  0.00           C
ATOM   2205  C34 POPEH  84      42.264  43.039  70.932  1.00  0.00           C
ATOM   2208  C35 POPEH  84      43.624  42.449  71.352  1.00  0.00           C
ATOM   2211  C36 POPEH  84      43.484  41.479  72.532  1.00  0.00           C
ATOM   2214  C37 POPEH  84      44.834  40.989  73.102  1.00  0.00           C
ATOM   2217  C38 POPEH  84      44.714  39.659  73.882  1.00  0.00           C
ATOM   2220  C39 POPEH  84      43.824  39.739  75.142  1.00  0.00           C
ATOM   2223 0C31 POPEH  84      44.594  40.119  76.422  1.00  0.00           C
ATOM   2226 1C31 POPEH  84      43.714  40.059  77.682  1.00  0.00           C
ATOM   2229 2C31 POPEH  84      44.214  39.049  78.722  1.00  0.00           C
ATOM   2232 3C31 POPEH  84      44.144  37.579  78.272  1.00  0.00           C
ATOM   2235 4C31 POPEH  84      42.714  37.029  78.252  1.00  0.00           C
ATOM   2238 5C31 POPEH  84      42.664  35.539  77.902  1.00  0.00           C
ATOM   2241 6C31 POPEH  84      41.244  35.029  77.662  1.00  0.00           C
ATOM   2245  NH3 POPEI  85      18.504 110.569  59.522  1.00  0.00           N
ATOM   2249  C12 POPEI  85      19.874 111.059  59.902  1.00  0.00           C
ATOM   2252  C11 POPEI  85      20.234 112.339  59.132  1.00  0.00           C
ATOM   2255  P   POPEI  85      17.974 113.649  59.002  1.00  0.00           P
ATOM   2256  O13 POPEI  85      17.614 115.089  58.992  1.00  0.00           O
ATOM   2257  O14 POPEI  85      17.804 112.899  57.742  1.00  0.00           O
ATOM   2258  O11 POPEI  85      17.214 112.879  60.142  1.00  0.00           O
ATOM   2259  O12 POPEI  85      19.454 113.469  59.522  1.00  0.00           O
ATOM   2260  C1  POPEI  85      16.724 113.579  61.292  1.00  0.00           C
ATOM   2263  C2  POPEI  85      17.854 113.949  62.302  1.00  0.00           C
ATOM   2265  O21 POPEI  85      18.294 112.809  63.062  1.00  0.00           O
ATOM   2266  C21 POPEI  85      17.484 112.429  64.052  1.00  0.00           C
ATOM   2267  O22 POPEI  85      16.374 112.849  64.262  1.00  0.00           O
ATOM   2268  C22 POPEI  85      18.194 111.379  64.882  1.00  0.00           C
ATOM   2271  C3  POPEI  85      17.504 115.209  63.162  1.00  0.00           C
ATOM   2274  O31 POPEI  85      18.384 115.399  64.292  1.00  0.00           O
ATOM   2275  C31 POPEI  85      19.234 116.409  64.262  1.00  0.00           C
ATOM   2276  O32 POPEI  85      19.554 117.049  63.272  1.00  0.00           O
ATOM   2277  C32 POPEI  85      19.714 116.739  65.672  1.00  0.00           C
ATOM   2280  C23 POPEI  85      19.394 112.019  65.582  1.00  0.00           C
ATOM   2283  C24 POPEI  85      20.244 110.999  66.322  1.00  0.00           C
ATOM   2286  C25 POPEI  85      19.704 110.679  67.722  1.00  0.00           C
ATOM   2289  C26 POPEI  85      20.494 109.539  68.372  1.00  0.00           C
ATOM   2292  C27 POPEI  85      20.094 109.279  69.832  1.00  0.00           C
ATOM   2295  C28 POPEI  85      21.094 108.369  70.562  1.00  0.00           C
ATOM   2298  C29 POPEI  85      22.364 109.099  70.912  1.00  0.00           C
ATOM   2300 0C21 POPEI  85      22.634 109.669  72.102  1.00  0.00           C
ATOM   2302 1C21 POPEI  85      21.714 109.669  73.302  1.00  0.00           C
ATOM   2305 2C21 POPEI  85      21.934 108.449  74.202  1.00  0.00           C
ATOM   2308 3C21 POPEI  85      23.344 108.399  74.802  1.00  0.00           C
ATOM   2311 4C21 POPEI  85      23.624 107.069  75.512  1.00  0.00           C
ATOM   2314 5C21 POPEI  85      25.104 106.909  75.902  1.00  0.00           C
ATOM   2317 6C21 POPEI  85      25.304 106.859  77.412  1.00  0.00           C
ATOM   2320 7C21 POPEI  85      26.744 106.529  77.802  1.00  0.00           C
ATOM   2323 8C21 POPEI  85      26.964 106.479  79.312  1.00  0.00           C
ATOM   2327  C33 POPEI  85      20.454 115.599  66.392  1.00  0.00           C
ATOM   2330  C34 POPEI  85      20.524 115.889  67.902  1.00  0.00           C
ATOM   2333  C35 POPEI  85      21.244 114.789  68.702  1.00  0.00           C
ATOM   2336  C36 POPEI  85      20.754 114.719  70.152  1.00  0.00           C
ATOM   2339  C37 POPEI  85      21.474 113.629  70.962  1.00  0.00           C
ATOM   2342  C38 POPEI  85      20.734 113.239  72.252  1.00  0.00           C
ATOM   2345  C39 POPEI  85      21.034 114.129  73.482  1.00  0.00           C
ATOM   2348 0C31 POPEI  85      22.244 113.619  74.292  1.00  0.00           C
ATOM   2351 1C31 POPEI  85      22.504 114.429  75.572  1.00  0.00           C
ATOM   2354 2C31 POPEI  85      23.714 113.899  76.352  1.00  0.00           C
ATOM   2357 3C31 POPEI  85      23.984 114.599  77.692  1.00  0.00           C
ATOM   2360 4C31 POPEI  85      23.034 114.149  78.812  1.00  0.00           C
ATOM   2363 5C31 POPEI  85      23.364 114.819  80.152  1.00  0.00           C
ATOM   2366 6C31 POPEI  85      22.584 114.259  81.342  1.00  0.00           C
ATOM   2370  NH3 POPEJ  86      89.964  36.119 100.972  1.00  0.00           N
ATOM   2374  C12 POPEJ  86      90.264  36.539 102.372  1.00  0.00           C
ATOM   2377  C11 POPEJ  86      90.524  38.059 102.422  1.00  0.00           C
ATOM   2380  P   POPEJ  86      92.184  39.829 101.482  1.00  0.00           P
ATOM   2381  O13 POPEJ  86      91.444  40.659 102.472  1.00  0.00           O
ATOM   2382  O14 POPEJ  86      93.614  39.519 101.722  1.00  0.00           O
ATOM   2383  O11 POPEJ  86      91.994  40.419 100.042  1.00  0.00           O
ATOM   2384  O12 POPEJ  86      91.414  38.449 101.372  1.00  0.00           O
ATOM   2385  C1  POPEJ  86      93.034  41.159  99.392  1.00  0.00           C
ATOM   2388  C2  POPEJ  86      92.434  42.259  98.492  1.00  0.00           C
ATOM   2390  O21 POPEJ  86      93.484  43.159  98.112  1.00  0.00           O
ATOM   2391  C21 POPEJ  86      93.254  44.049  97.132  1.00  0.00           C
ATOM   2392  O22 POPEJ  86      93.714  45.179  97.152  1.00  0.00           O
ATOM   2393  C22 POPEJ  86      92.494  43.469  95.932  1.00  0.00           C
ATOM   2396  C3  POPEJ  86      91.304  43.009  99.242  1.00  0.00           C
ATOM   2399  O31 POPEJ  86      90.634  43.969  98.412  1.00  0.00           O
ATOM   2400  C31 POPEJ  86      89.784  44.729  99.092  1.00  0.00           C
ATOM   2401  O32 POPEJ  86      89.654  44.689 100.312  1.00  0.00           O
ATOM   2402  C32 POPEJ  86      88.914  45.539  98.132  1.00  0.00           C
ATOM   2405  C23 POPEJ  86      92.744  44.269  94.632  1.00  0.00           C
ATOM   2408  C24 POPEJ  86      92.154  43.569  93.402  1.00  0.00           C
ATOM   2411  C25 POPEJ  86      92.864  43.999  92.102  1.00  0.00           C
ATOM   2414  C26 POPEJ  86      92.594  45.449  91.672  1.00  0.00           C
ATOM   2417  C27 POPEJ  86      93.704  45.979  90.762  1.00  0.00           C
ATOM   2420  C28 POPEJ  86      93.294  47.199  89.912  1.00  0.00           C
ATOM   2423  C29 POPEJ  86      94.504  47.799  89.242  1.00  0.00           C
ATOM   2425 0C21 POPEJ  86      95.054  47.429  88.072  1.00  0.00           C
ATOM   2427 1C21 POPEJ  86      94.574  46.359  87.132  1.00  0.00           C
ATOM   2430 2C21 POPEJ  86      94.294  46.839  85.682  1.00  0.00           C
ATOM   2433 3C21 POPEJ  86      95.504  46.819  84.732  1.00  0.00           C
ATOM   2436 4C21 POPEJ  86      96.574  47.919  84.902  1.00  0.00           C
ATOM   2439 5C21 POPEJ  86      96.094  49.359  84.632  1.00  0.00           C
ATOM   2442 6C21 POPEJ  86      95.624  50.099  85.882  1.00  0.00           C
ATOM   2445 7C21 POPEJ  86      95.264  51.569  85.622  1.00  0.00           C
ATOM   2448 8C21 POPEJ  86      94.674  52.269  86.852  1.00  0.00           C
ATOM   2452  C33 POPEJ  86      89.534  46.909  97.772  1.00  0.00           C
ATOM   2455  C34 POPEJ  86      90.374  46.909  96.482  1.00  0.00           C
ATOM   2458  C35 POPEJ  86      89.584  47.259  95.212  1.00  0.00           C
ATOM   2461  C36 POPEJ  86      90.324  48.249  94.292  1.00  0.00           C
ATOM   2464  C37 POPEJ  86      89.404  49.129  93.432  1.00  0.00           C
ATOM   2467  C38 POPEJ  86      90.184  50.089  92.532  1.00  0.00           C
ATOM   2470  C39 POPEJ  86      89.994  49.749  91.052  1.00  0.00           C
ATOM   2473 0C31 POPEJ  86      88.714  50.379  90.512  1.00  0.00           C
ATOM   2476 1C31 POPEJ  86      88.474  50.049  89.042  1.00  0.00           C
ATOM   2479 2C31 POPEJ  86      87.174  50.679  88.532  1.00  0.00           C
ATOM   2482 3C31 POPEJ  86      86.584  49.939  87.332  1.00  0.00           C
ATOM   2485 4C31 POPEJ  86      85.304  50.639  86.832  1.00  0.00           C
ATOM   2488 5C31 POPEJ  86      85.194  50.709  85.302  1.00  0.00           C
ATOM   2491 6C31 POPEJ  86      83.944  51.449  84.852  1.00  0.00           C
ATOM   2495  NH3 POPEK  87      17.984  79.279  62.872  1.00  0.00           N
ATOM   2499  C12 POPEK  87      17.034  79.399  64.042  1.00  0.00           C
ATOM   2502  C11 POPEK  87      15.594  79.559  63.552  1.00  0.00           C
ATOM   2505  P   POPEK  87      13.134  79.439  64.282  1.00  0.00           P
ATOM   2506  O13 POPEK  87      12.694  80.849  64.272  1.00  0.00           O
ATOM   2507  O14 POPEK  87      12.884  78.639  63.062  1.00  0.00           O
ATOM   2508  O11 POPEK  87      12.414  78.649  65.452  1.00  0.00           O
ATOM   2509  O12 POPEK  87      14.684  79.339  64.632  1.00  0.00           O
ATOM   2510  C1  POPEK  87      12.204  79.329  66.682  1.00  0.00           C
ATOM   2513  C2  POPEK  87      11.754  78.369  67.812  1.00  0.00           C
ATOM   2515  O21 POPEK  87      12.764  78.279  68.832  1.00  0.00           O
ATOM   2516  C21 POPEK  87      12.954  79.389  69.502  1.00  0.00           C
ATOM   2517  O22 POPEK  87      12.404  80.459  69.302  1.00  0.00           O
ATOM   2518  C22 POPEK  87      13.914  79.099  70.652  1.00  0.00           C
ATOM   2521  C3  POPEK  87      11.434  76.919  67.372  1.00  0.00           C
ATOM   2524  O31 POPEK  87      10.864  76.199  68.502  1.00  0.00           O
ATOM   2525  C31 POPEK  87      11.514  75.089  68.832  1.00  0.00           C
ATOM   2526  O32 POPEK  87      12.174  74.409  68.072  1.00  0.00           O
ATOM   2527  C32 POPEK  87      11.394  74.829  70.332  1.00  0.00           C
ATOM   2530  C23 POPEK  87      14.614  80.379  71.152  1.00  0.00           C
ATOM   2533  C24 POPEK  87      15.554  80.129  72.332  1.00  0.00           C
ATOM   2536  C25 POPEK  87      14.764  79.739  73.592  1.00  0.00           C
ATOM   2539  C26 POPEK  87      15.624  79.579  74.842  1.00  0.00           C
ATOM   2542  C27 POPEK  87      14.754  79.379  76.092  1.00  0.00           C
ATOM   2545  C28 POPEK  87      15.464  79.809  77.382  1.00  0.00           C
ATOM   2548  C29 POPEK  87      16.724  79.019  77.592  1.00  0.00           C
ATOM   2550 0C21 POPEK  87      17.034  78.259  78.652  1.00  0.00           C
ATOM   2552 1C21 POPEK  87      16.194  78.009  79.872  1.00  0.00           C
ATOM   2555 2C21 POPEK  87      15.974  76.509  80.072  1.00  0.00           C
ATOM   2558 3C21 POPEK  87      15.214  76.139  81.352  1.00  0.00           C
ATOM   2561 4C21 POPEK  87      15.954  75.039  82.122  1.00  0.00           C
ATOM   2564 5C21 POPEK  87      15.194  74.499  83.332  1.00  0.00           C
ATOM   2567 6C21 POPEK  87      15.974  73.369  84.022  1.00  0.00           C
ATOM   2570 7C21 POPEK  87      15.154  72.659  85.102  1.00  0.00           C
ATOM   2573 8C21 POPEK  87      15.884  71.439  85.672  1.00  0.00           C
ATOM   2577  C33 POPEK  87      12.784  74.949  71.012  1.00  0.00           C
ATOM   2580  C34 POPEK  87      12.724  74.769  72.532  1.00  0.00           C
ATOM   2583  C35 POPEK  87      14.064  75.109  73.212  1.00  0.00           C
ATOM   2586  C36 POPEK  87      14.044  74.809  74.722  1.00  0.00           C
ATOM   2589  C37 POPEK  87      15.404  75.029  75.402  1.00  0.00           C
ATOM   2592  C38 POPEK  87      15.394  74.709  76.902  1.00  0.00           C
ATOM   2595  C39 POPEK  87      15.134  73.239  77.222  1.00  0.00           C
ATOM   2598 0C31 POPEK  87      15.124  72.919  78.732  1.00  0.00           C
ATOM   2601 1C31 POPEK  87      14.564  71.509  78.992  1.00  0.00           C
ATOM   2604 2C31 POPEK  87      14.744  71.019  80.442  1.00  0.00           C
ATOM   2607 3C31 POPEK  87      15.814  69.919  80.562  1.00  0.00           C
ATOM   2610 4C31 POPEK  87      17.254  70.369  80.282  1.00  0.00           C
ATOM   2613 5C31 POPEK  87      18.164  69.189  79.922  1.00  0.00           C
ATOM   2616 6C31 POPEK  87      19.654  69.529  79.782  1.00  0.00           C
ATOM   2620  NH3 POPEL  88     104.034  31.179  60.352  1.00  0.00           N
ATOM   2624  C12 POPEL  88     103.384  31.509  59.052  1.00  0.00           C
ATOM   2627  C11 POPEL  88     102.274  32.549  59.272  1.00  0.00           C
ATOM   2630  P   POPEL  88     103.844  34.539  60.272  1.00  0.00           P
ATOM   2631  O13 POPEL  88     105.064  33.689  60.282  1.00  0.00           O
ATOM   2632  O14 POPEL  88     103.734  35.689  59.342  1.00  0.00           O
ATOM   2633  O11 POPEL  88     103.644  34.999  61.762  1.00  0.00           O
ATOM   2634  O12 POPEL  88     102.604  33.619  60.142  1.00  0.00           O
ATOM   2635  C1  POPEL  88     103.474  33.949  62.732  1.00  0.00           C
ATOM   2638  C2  POPEL  88     103.254  34.579  64.132  1.00  0.00           C
ATOM   2640  O21 POPEL  88     103.114  33.559  65.132  1.00  0.00           O
ATOM   2641  C21 POPEL  88     102.014  32.859  65.232  1.00  0.00           C
ATOM   2642  O22 POPEL  88     101.004  32.959  64.542  1.00  0.00           O
ATOM   2643  C22 POPEL  88     102.184  31.799  66.312  1.00  0.00           C
ATOM   2646  C3  POPEL  88     102.094  35.599  64.032  1.00  0.00           C
ATOM   2649  O31 POPEL  88     101.614  36.109  65.282  1.00  0.00           O
ATOM   2650  C31 POPEL  88     102.104  37.289  65.622  1.00  0.00           C
ATOM   2651  O32 POPEL  88     103.094  37.819  65.142  1.00  0.00           O
ATOM   2652  C32 POPEL  88     101.074  37.999  66.492  1.00  0.00           C
ATOM   2655  C23 POPEL  88     101.174  31.999  67.452  1.00  0.00           C
ATOM   2658  C24 POPEL  88     101.854  32.339  68.782  1.00  0.00           C
ATOM   2661  C25 POPEL  88     102.614  33.669  68.832  1.00  0.00           C
ATOM   2664  C26 POPEL  88     103.084  33.969  70.262  1.00  0.00           C
ATOM   2667  C27 POPEL  88     103.954  35.219  70.372  1.00  0.00           C
ATOM   2670  C28 POPEL  88     104.494  35.469  71.802  1.00  0.00           C
ATOM   2673  C29 POPEL  88     103.444  36.049  72.702  1.00  0.00           C
ATOM   2675 0C21 POPEL  88     103.204  35.759  74.002  1.00  0.00           C
ATOM   2677 1C21 POPEL  88     104.004  34.839  74.892  1.00  0.00           C
ATOM   2680 2C21 POPEL  88     103.984  35.319  76.352  1.00  0.00           C
ATOM   2683 3C21 POPEL  88     102.684  34.979  77.122  1.00  0.00           C
ATOM   2686 4C21 POPEL  88     102.684  33.579  77.732  1.00  0.00           C
ATOM   2689 5C21 POPEL  88     101.624  33.429  78.842  1.00  0.00           C
ATOM   2692 6C21 POPEL  88     101.604  32.049  79.512  1.00  0.00           C
ATOM   2695 7C21 POPEL  88     100.804  32.049  80.822  1.00  0.00           C
ATOM   2698 8C21 POPEL  88     100.394  30.659  81.312  1.00  0.00           C
ATOM   2702  C33 POPEL  88     100.254  37.069  67.402  1.00  0.00           C
ATOM   2705  C34 POPEL  88      99.324  37.869  68.312  1.00  0.00           C
ATOM   2708  C35 POPEL  88      98.374  36.989  69.122  1.00  0.00           C
ATOM   2711  C36 POPEL  88      99.054  36.329  70.332  1.00  0.00           C
ATOM   2714  C37 POPEL  88      98.204  35.199  70.912  1.00  0.00           C
ATOM   2717  C38 POPEL  88      98.754  34.659  72.232  1.00  0.00           C
ATOM   2720  C39 POPEL  88      98.674  33.129  72.312  1.00  0.00           C
ATOM   2723 0C31 POPEL  88      98.874  32.589  73.732  1.00  0.00           C
ATOM   2726 1C31 POPEL  88      98.664  31.069  73.812  1.00  0.00           C
ATOM   2729 2C31 POPEL  88      98.734  30.519  75.242  1.00  0.00           C
ATOM   2732 3C31 POPEL  88      97.644  31.099  76.162  1.00  0.00           C
ATOM   2735 4C31 POPEL  88      97.544  30.379  77.512  1.00  0.00           C
ATOM   2738 5C31 POPEL  88      96.174  30.569  78.172  1.00  0.00           C
ATOM   2741 6C31 POPEL  88      96.044  29.839  79.502  1.00  0.00           C
ATOM   2745  NH3 POPEM  89     124.264 117.309  60.722  1.00  0.00           N
ATOM   2749  C12 POPEM  89     125.024 116.719  61.872  1.00  0.00           C
ATOM   2752  C11 POPEM  89     124.094 116.139  62.922  1.00  0.00           C
ATOM   2755  P   POPEM  89     124.344 114.429  64.862  1.00  0.00           P
ATOM   2756  O13 POPEM  89     123.324 113.629  64.132  1.00  0.00           O
ATOM   2757  O14 POPEM  89     125.464 113.729  65.512  1.00  0.00           O
ATOM   2758  O11 POPEM  89     123.664 115.389  65.922  1.00  0.00           O
ATOM   2759  O12 POPEM  89     124.924 115.509  63.882  1.00  0.00           O
ATOM   2760  C1  POPEM  89     123.584 115.099  67.312  1.00  0.00           C
ATOM   2763  C2  POPEM  89     122.094 115.079  67.692  1.00  0.00           C
ATOM   2765  O21 POPEM  89     121.894 114.619  69.032  1.00  0.00           O
ATOM   2766  C21 POPEM  89     121.844 115.619  69.902  1.00  0.00           C
ATOM   2767  O22 POPEM  89     122.294 116.729  69.712  1.00  0.00           O
ATOM   2768  C22 POPEM  89     120.914 115.199  71.022  1.00  0.00           C
ATOM   2771  C3  POPEM  89     121.324 114.139  66.732  1.00  0.00           C
ATOM   2774  O31 POPEM  89     120.064 113.709  67.272  1.00  0.00           O
ATOM   2775  C31 POPEM  89     118.964 114.459  67.232  1.00  0.00           C
ATOM   2776  O32 POPEM  89     117.954 114.179  67.862  1.00  0.00           O
ATOM   2777  C32 POPEM  89     119.044 115.669  66.302  1.00  0.00           C
ATOM   2780  C23 POPEM  89     121.074 116.109  72.242  1.00  0.00           C
ATOM   2783  C24 POPEM  89     120.004 115.899  73.312  1.00  0.00           C
ATOM   2786  C25 POPEM  89     120.334 116.659  74.602  1.00  0.00           C
ATOM   2789  C26 POPEM  89     120.474 118.169  74.352  1.00  0.00           C
ATOM   2792  C27 POPEM  89     120.134 119.009  75.572  1.00  0.00           C
ATOM   2795  C28 POPEM  89     120.174 120.519  75.272  1.00  0.00           C
ATOM   2798  C29 POPEM  89     121.574 121.009  75.042  1.00  0.00           C
ATOM   2800 0C21 POPEM  89     122.214 121.959  75.742  1.00  0.00           C
ATOM   2802 1C21 POPEM  89     121.674 122.739  76.912  1.00  0.00           C
ATOM   2805 2C21 POPEM  89     122.574 122.609  78.142  1.00  0.00           C
ATOM   2808 3C21 POPEM  89     121.974 123.359  79.332  1.00  0.00           C
ATOM   2811 4C21 POPEM  89     122.854 123.279  80.592  1.00  0.00           C
ATOM   2814 5C21 POPEM  89     122.334 124.209  81.702  1.00  0.00           C
ATOM   2817 6C21 POPEM  89     122.734 125.669  81.492  1.00  0.00           C
ATOM   2820 7C21 POPEM  89     122.094 126.619  82.502  1.00  0.00           C
ATOM   2823 8C21 POPEM  89     122.494 128.067  82.282  1.00  0.00           C
ATOM   2827  C33 POPEM  89     117.714 116.459  66.182  1.00  0.00           C
ATOM   2830  C34 POPEM  89     117.914 117.899  65.692  1.00  0.00           C
ATOM   2833  C35 POPEM  89     117.924 118.949  66.822  1.00  0.00           C
ATOM   2836  C36 POPEM  89     118.844 118.589  68.002  1.00  0.00           C
ATOM   2839  C37 POPEM  89     119.114 119.779  68.912  1.00  0.00           C
ATOM   2842  C38 POPEM  89     119.984 119.419  70.122  1.00  0.00           C
ATOM   2845  C39 POPEM  89     120.444 120.669  70.892  1.00  0.00           C
ATOM   2848 0C31 POPEM  89     119.294 121.439  71.552  1.00  0.00           C
ATOM   2851 1C31 POPEM  89     119.744 122.819  72.042  1.00  0.00           C
ATOM   2854 2C31 POPEM  89     118.644 123.629  72.752  1.00  0.00           C
ATOM   2857 3C31 POPEM  89     118.674 123.499  74.272  1.00  0.00           C
ATOM   2860 4C31 POPEM  89     117.854 124.589  74.962  1.00  0.00           C
ATOM   2863 5C31 POPEM  89     117.944 124.499  76.492  1.00  0.00           C
ATOM   2866 6C31 POPEM  89     116.964 125.439  77.202  1.00  0.00           C
ATOM   2870  NH3 POPEN  90     104.154  78.669 101.442  1.00  0.00           N
ATOM   2874  C12 POPEN  90     103.094  77.599 101.322  1.00  0.00           C
ATOM   2877  C11 POPEN  90     103.354  76.759 100.072  1.00  0.00           C
ATOM   2880  P   POPEN  90     105.904  76.259  99.532  1.00  0.00           P
ATOM   2881  O13 POPEN  90     106.354  77.549 100.102  1.00  0.00           O
ATOM   2882  O14 POPEN  90     106.734  75.039  99.682  1.00  0.00           O
ATOM   2883  O11 POPEN  90     105.594  76.419  98.012  1.00  0.00           O
ATOM   2884  O12 POPEN  90     104.514  75.939 100.212  1.00  0.00           O
ATOM   2885  C1  POPEN  90     104.664  75.639  97.262  1.00  0.00           C
ATOM   2888  C2  POPEN  90     103.644  76.559  96.552  1.00  0.00           C
ATOM   2890  O21 POPEN  90     102.754  75.759  95.752  1.00  0.00           O
ATOM   2891  C21 POPEN  90     101.554  75.579  96.312  1.00  0.00           C
ATOM   2892  O22 POPEN  90     101.264  75.869  97.452  1.00  0.00           O
ATOM   2893  C22 POPEN  90     100.564  75.009  95.302  1.00  0.00           C
ATOM   2896  C3  POPEN  90     104.314  77.639  95.652  1.00  0.00           C
ATOM   2899  O31 POPEN  90     103.334  78.509  95.042  1.00  0.00           O
ATOM   2900  C31 POPEN  90     102.944  79.519  95.812  1.00  0.00           C
ATOM   2901  O32 POPEN  90     103.154  79.629  97.002  1.00  0.00           O
ATOM   2902  C32 POPEN  90     102.214  80.579  94.952  1.00  0.00           C
ATOM   2905  C23 POPEN  90     100.524  75.699  93.922  1.00  0.00           C
ATOM   2908  C24 POPEN  90     100.024  74.719  92.842  1.00  0.00           C
ATOM   2911  C25 POPEN  90      99.594  75.389  91.532  1.00  0.00           C
ATOM   2914  C26 POPEN  90      99.624  74.419  90.342  1.00  0.00           C
ATOM   2917  C27 POPEN  90     100.144  75.059  89.042  1.00  0.00           C
ATOM   2920  C28 POPEN  90     100.164  74.049  87.882  1.00  0.00           C
ATOM   2923  C29 POPEN  90     101.324  74.229  86.932  1.00  0.00           C
ATOM   2925 0C21 POPEN  90     101.294  74.819  85.722  1.00  0.00           C
ATOM   2927 1C21 POPEN  90     100.094  75.479  85.092  1.00  0.00           C
ATOM   2930 2C21 POPEN  90      99.514  74.719  83.902  1.00  0.00           C
ATOM   2933 3C21 POPEN  90      98.704  73.459  84.252  1.00  0.00           C
ATOM   2936 4C21 POPEN  90      98.174  72.829  82.962  1.00  0.00           C
ATOM   2939 5C21 POPEN  90      97.454  71.479  83.092  1.00  0.00           C
ATOM   2942 6C21 POPEN  90      96.044  71.579  83.692  1.00  0.00           C
ATOM   2945 7C21 POPEN  90      95.094  70.539  83.082  1.00  0.00           C
ATOM   2948 8C21 POPEN  90      93.774  70.399  83.852  1.00  0.00           C
ATOM   2952  C33 POPEN  90     101.384  80.099  93.722  1.00  0.00           C
ATOM   2955  C34 POPEN  90     101.134  81.269  92.742  1.00  0.00           C
ATOM   2958  C35 POPEN  90      99.764  81.379  92.022  1.00  0.00           C
ATOM   2961  C36 POPEN  90      99.344  80.219  91.102  1.00  0.00           C
ATOM   2964  C37 POPEN  90      98.174  80.679  90.212  1.00  0.00           C
ATOM   2967  C38 POPEN  90      97.484  79.549  89.432  1.00  0.00           C
ATOM   2970  C39 POPEN  90      98.434  78.759  88.522  1.00  0.00           C
ATOM   2973 0C31 POPEN  90      99.244  79.669  87.602  1.00  0.00           C
ATOM   2976 1C31 POPEN  90     100.124  78.909  86.612  1.00  0.00           C
ATOM   2979 2C31 POPEN  90     100.884  79.879  85.702  1.00  0.00           C
ATOM   2982 3C31 POPEN  90     101.274  79.259  84.352  1.00  0.00           C
ATOM   2985 4C31 POPEN  90     100.074  78.999  83.432  1.00  0.00           C
ATOM   2988 5C31 POPEN  90     100.484  78.409  82.082  1.00  0.00           C
ATOM   2991 6C31 POPEN  90      99.284  77.969  81.252  1.00  0.00           C
ATOM   2995  NH3 POPEO  91     107.294  48.549 107.212  1.00  0.00           N
ATOM   2999  C12 POPEO  91     108.724  48.189 107.062  1.00  0.00           C
ATOM   3002  C11 POPEO  91     109.624  49.349 106.692  1.00  0.00           C
ATOM   3005  P   POPEO  91     112.204  49.739 106.642  1.00  0.00           P
ATOM   3006  O13 POPEO  91     111.754  51.149 106.762  1.00  0.00           O
ATOM   3007  O14 POPEO  91     113.184  49.269 107.622  1.00  0.00           O
ATOM   3008  O11 POPEO  91     112.814  49.589 105.172  1.00  0.00           O
ATOM   3009  O12 POPEO  91     110.934  48.809 106.572  1.00  0.00           O
ATOM   3010  C1  POPEO  91     113.474  48.399 104.742  1.00  0.00           C
ATOM   3013  C2  POPEO  91     112.824  47.709 103.492  1.00  0.00           C
ATOM   3015  O21 POPEO  91     113.564  47.739 102.252  1.00  0.00           O
ATOM   3016  C21 POPEO  91     114.364  48.699 101.862  1.00  0.00           C
ATOM   3017  O22 POPEO  91     114.744  49.659 102.502  1.00  0.00           O
ATOM   3018  C22 POPEO  91     114.634  48.489 100.372  1.00  0.00           C
ATOM   3021  C3  POPEO  91     111.334  48.169 103.282  1.00  0.00           C
ATOM   3024  O31 POPEO  91     110.614  47.349 102.342  1.00  0.00           O
ATOM   3025  C31 POPEO  91     110.614  47.719 101.082  1.00  0.00           C
ATOM   3026  O32 POPEO  91     111.164  48.719 100.632  1.00  0.00           O
ATOM   3027  C32 POPEO  91     109.784  46.729 100.242  1.00  0.00           C
ATOM   3030  C23 POPEO  91     115.084  49.799  99.682  1.00  0.00           C
ATOM   3033  C24 POPEO  91     114.744  49.869  98.182  1.00  0.00           C
ATOM   3036  C25 POPEO  91     113.264  50.179  97.932  1.00  0.00           C
ATOM   3039  C26 POPEO  91     112.824  49.999  96.472  1.00  0.00           C
ATOM   3042  C27 POPEO  91     111.354  49.569  96.362  1.00  0.00           C
ATOM   3045  C28 POPEO  91     110.914  49.159  94.942  1.00  0.00           C
ATOM   3048  C29 POPEO  91     110.304  50.289  94.152  1.00  0.00           C
ATOM   3050 0C21 POPEO  91     110.694  50.809  92.972  1.00  0.00           C
ATOM   3052 1C21 POPEO  91     111.874  50.409  92.132  1.00  0.00           C
ATOM   3055 2C21 POPEO  91     111.464  49.849  90.762  1.00  0.00           C
ATOM   3058 3C21 POPEO  91     110.704  50.839  89.862  1.00  0.00           C
ATOM   3061 4C21 POPEO  91     110.524  50.309  88.432  1.00  0.00           C
ATOM   3064 5C21 POPEO  91     111.224  51.109  87.322  1.00  0.00           C
ATOM   3067 6C21 POPEO  91     112.734  51.269  87.512  1.00  0.00           C
ATOM   3070 7C21 POPEO  91     113.394  51.949  86.302  1.00  0.00           C
ATOM   3073 8C21 POPEO  91     114.864  52.299  86.512  1.00  0.00           C
ATOM   3077  C33 POPEO  91     110.114  46.779  98.732  1.00  0.00           C
ATOM   3080  C34 POPEO  91     109.564  45.579  97.922  1.00  0.00           C
ATOM   3083  C35 POPEO  91     110.024  45.649  96.452  1.00  0.00           C
ATOM   3086  C36 POPEO  91     109.794  44.369  95.622  1.00  0.00           C
ATOM   3089  C37 POPEO  91     110.454  44.479  94.232  1.00  0.00           C
ATOM   3092  C38 POPEO  91     110.374  43.209  93.382  1.00  0.00           C
ATOM   3095  C39 POPEO  91     109.144  43.139  92.452  1.00  0.00           C
ATOM   3098 0C31 POPEO  91     109.194  44.009  91.192  1.00  0.00           C
ATOM   3101 1C31 POPEO  91     108.014  43.689  90.262  1.00  0.00           C
ATOM   3104 2C31 POPEO  91     107.884  44.649  89.082  1.00  0.00           C
ATOM   3107 3C31 POPEO  91     108.654  44.229  87.822  1.00  0.00           C
ATOM   3110 4C31 POPEO  91     107.964  43.079  87.062  1.00  0.00           C
ATOM   3113 5C31 POPEO  91     108.514  42.889  85.642  1.00  0.00           C
ATOM   3116 6C31 POPEO  91     107.754  41.829  84.842  1.00  0.00           C
ATOM   3120  NH3 POPEP  92      11.474  89.699  56.882  1.00  0.00           N
ATOM   3124  C12 POPEP  92      11.854  90.559  58.052  1.00  0.00           C
ATOM   3127  C11 POPEP  92      12.124  91.999  57.582  1.00  0.00           C
ATOM   3130  P   POPEP  92       9.764  92.789  56.732  1.00  0.00           P
ATOM   3131  O13 POPEP  92       9.344  93.909  55.882  1.00  0.00           O
ATOM   3132  O14 POPEP  92       8.994  91.529  56.632  1.00  0.00           O
ATOM   3133  O11 POPEP  92       9.704  93.239  58.232  1.00  0.00           O
ATOM   3134  O12 POPEP  92      11.264  92.399  56.502  1.00  0.00           O
ATOM   3135  C1  POPEP  92       8.494  93.849  58.712  1.00  0.00           C
ATOM   3138  C2  POPEP  92       8.374  93.679  60.242  1.00  0.00           C
ATOM   3140  O21 POPEP  92       8.374  94.939  60.932  1.00  0.00           O
ATOM   3141  C21 POPEP  92       9.454  95.689  60.902  1.00  0.00           C
ATOM   3142  O22 POPEP  92      10.474  95.509  60.252  1.00  0.00           O
ATOM   3143  C22 POPEP  92       9.284  96.799  61.942  1.00  0.00           C
ATOM   3146  C3  POPEP  92       9.454  92.679  60.772  1.00  0.00           C
ATOM   3149  O31 POPEP  92       9.374  92.449  62.192  1.00  0.00           O
ATOM   3150  C31 POPEP  92       9.914  91.269  62.542  1.00  0.00           C
ATOM   3151  O32 POPEP  92      10.054  90.329  61.782  1.00  0.00           O
ATOM   3152  C32 POPEP  92      10.314  91.269  64.012  1.00  0.00           C
ATOM   3155  C23 POPEP  92      10.614  97.149  62.652  1.00  0.00           C
ATOM   3158  C24 POPEP  92      10.364  97.959  63.932  1.00  0.00           C
ATOM   3161  C25 POPEP  92      11.634  98.259  64.752  1.00  0.00           C
ATOM   3164  C26 POPEP  92      12.684  99.089  64.022  1.00  0.00           C
ATOM   3167  C27 POPEP  92      13.724  99.679  64.982  1.00  0.00           C
ATOM   3170  C28 POPEP  92      14.724 100.619  64.292  1.00  0.00           C
ATOM   3173  C29 POPEP  92      15.834 101.019  65.232  1.00  0.00           C
ATOM   3175 0C21 POPEP  92      16.144 102.269  65.622  1.00  0.00           C
ATOM   3177 1C21 POPEP  92      15.444 103.539  65.212  1.00  0.00           C
ATOM   3180 2C21 POPEP  92      16.084 104.769  65.882  1.00  0.00           C
ATOM   3183 3C21 POPEP  92      15.384 106.079  65.482  1.00  0.00           C
ATOM   3186 4C21 POPEP  92      16.054 107.339  66.042  1.00  0.00           C
ATOM   3189 5C21 POPEP  92      15.564 107.719  67.442  1.00  0.00           C
ATOM   3192 6C21 POPEP  92      16.254 108.989  67.992  1.00  0.00           C
ATOM   3195 7C21 POPEP  92      15.714 109.419  69.362  1.00  0.00           C
ATOM   3198 8C21 POPEP  92      16.534 110.499  70.082  1.00  0.00           C
ATOM   3202  C33 POPEP  92      10.074  89.899  64.672  1.00  0.00           C
ATOM   3205  C34 POPEP  92      10.544  89.869  66.132  1.00  0.00           C
ATOM   3208  C35 POPEP  92       9.774  90.859  67.002  1.00  0.00           C
ATOM   3211  C36 POPEP  92      10.094  90.759  68.502  1.00  0.00           C
ATOM   3214  C37 POPEP  92      11.574  91.049  68.802  1.00  0.00           C
ATOM   3217  C38 POPEP  92      11.784  91.589  70.212  1.00  0.00           C
ATOM   3220  C39 POPEP  92      11.304  90.649  71.322  1.00  0.00           C
ATOM   3223 0C31 POPEP  92      11.594  91.219  72.712  1.00  0.00           C
ATOM   3226 1C31 POPEP  92      11.304  90.219  73.832  1.00  0.00           C
ATOM   3229 2C31 POPEP  92      11.844  90.669  75.192  1.00  0.00           C
ATOM   3232 3C31 POPEP  92      10.904  91.599  75.982  1.00  0.00           C
ATOM   3235 4C31 POPEP  92       9.864  90.829  76.812  1.00  0.00           C
ATOM   3238 5C31 POPEP  92       9.024  91.749  77.702  1.00  0.00           C
ATOM   3241 6C31 POPEP  92       7.734  91.069  78.192  1.00  0.00           C
ATOM   3245  NH3 POPEQ  93      45.714  -1.311 104.652  1.00  0.00           N
ATOM   3249  C12 POPEQ  93      45.084  -1.021 105.982  1.00  0.00           C
ATOM   3252  C11 POPEQ  93      44.254   0.279 105.952  1.00  0.00           C
ATOM   3255  P   POPEQ  93      45.794   2.429 105.462  1.00  0.00           P
ATOM   3256  O13 POPEQ  93      46.974   2.819 106.252  1.00  0.00           O
ATOM   3257  O14 POPEQ  93      44.874   3.489 104.972  1.00  0.00           O
ATOM   3258  O11 POPEQ  93      46.174   1.469 104.242  1.00  0.00           O
ATOM   3259  O12 POPEQ  93      44.984   1.429 106.372  1.00  0.00           O
ATOM   3260  C1  POPEQ  93      46.674   1.959 102.992  1.00  0.00           C
ATOM   3263  C2  POPEQ  93      45.744   1.589 101.782  1.00  0.00           C
ATOM   3265  O21 POPEQ  93      46.304   1.679 100.462  1.00  0.00           O
ATOM   3266  C21 POPEQ  93      47.574   1.479 100.112  1.00  0.00           C
ATOM   3267  O22 POPEQ  93      48.434   0.919 100.772  1.00  0.00           O
ATOM   3268  C22 POPEQ  93      47.694   1.839  98.622  1.00  0.00           C
ATOM   3271  C3  POPEQ  93      44.434   2.469 101.842  1.00  0.00           C
ATOM   3274  O31 POPEQ  93      43.794   2.779 100.572  1.00  0.00           O
ATOM   3275  C31 POPEQ  93      43.094   1.789 100.022  1.00  0.00           C
ATOM   3276  O32 POPEQ  93      43.044   0.659 100.482  1.00  0.00           O
ATOM   3277  C32 POPEQ  93      42.454   2.209  98.692  1.00  0.00           C
ATOM   3280  C23 POPEQ  93      48.624   0.949  97.762  1.00  0.00           C
ATOM   3283  C24 POPEQ  93      48.144   0.989  96.302  1.00  0.00           C
ATOM   3286  C25 POPEQ  93      49.054   0.309  95.282  1.00  0.00           C
ATOM   3289  C26 POPEQ  93      48.354   0.269  93.922  1.00  0.00           C
ATOM   3292  C27 POPEQ  93      49.224  -0.281  92.782  1.00  0.00           C
ATOM   3295  C28 POPEQ  93      48.414  -0.411  91.482  1.00  0.00           C
ATOM   3298  C29 POPEQ  93      49.304  -0.941  90.392  1.00  0.00           C
ATOM   3300 0C21 POPEQ  93      49.094  -0.791  89.072  1.00  0.00           C
ATOM   3302 1C21 POPEQ  93      47.904  -0.151  88.402  1.00  0.00           C
ATOM   3305 2C21 POPEQ  93      48.214   1.159  87.662  1.00  0.00           C
ATOM   3308 3C21 POPEQ  93      48.534   2.319  88.622  1.00  0.00           C
ATOM   3311 4C21 POPEQ  93      48.624   3.699  87.942  1.00  0.00           C
ATOM   3314 5C21 POPEQ  93      47.264   4.229  87.452  1.00  0.00           C
ATOM   3317 6C21 POPEQ  93      47.284   5.739  87.192  1.00  0.00           C
ATOM   3320 7C21 POPEQ  93      45.914   6.329  86.852  1.00  0.00           C
ATOM   3323 8C21 POPEQ  93      45.944   7.839  86.612  1.00  0.00           C
ATOM   3327  C33 POPEQ  93      41.794   3.609  98.702  1.00  0.00           C
ATOM   3330  C34 POPEQ  93      41.414   4.209  97.342  1.00  0.00           C
ATOM   3333  C35 POPEQ  93      40.614   3.329  96.382  1.00  0.00           C
ATOM   3336  C36 POPEQ  93      40.724   3.789  94.922  1.00  0.00           C
ATOM   3339  C37 POPEQ  93      39.794   4.939  94.512  1.00  0.00           C
ATOM   3342  C38 POPEQ  93      39.914   5.209  93.002  1.00  0.00           C
ATOM   3345  C39 POPEQ  93      38.924   6.259  92.482  1.00  0.00           C
ATOM   3348 0C31 POPEQ  93      38.594   6.089  90.992  1.00  0.00           C
ATOM   3351 1C31 POPEQ  93      37.584   7.139  90.532  1.00  0.00           C
ATOM   3354 2C31 POPEQ  93      37.144   7.029  89.062  1.00  0.00           C
ATOM   3357 3C31 POPEQ  93      35.944   7.939  88.812  1.00  0.00           C
ATOM   3360 4C31 POPEQ  93      35.664   8.249  87.342  1.00  0.00           C
ATOM   3363 5C31 POPEQ  93      34.264   8.849  87.152  1.00  0.00           C
ATOM   3366 6C31 POPEQ  93      34.034   9.449  85.772  1.00  0.00           C
ATOM   3370  NH3 POPER  94      79.874  58.339 105.352  1.00  0.00           N
ATOM   3374  C12 POPER  94      79.404  58.929 104.062  1.00  0.00           C
ATOM   3377  C11 POPER  94      80.524  59.719 103.372  1.00  0.00           C
ATOM   3380  P   POPER  94      80.174  61.779 101.792  1.00  0.00           P
ATOM   3381  O13 POPER  94      79.404  62.589 102.762  1.00  0.00           O
ATOM   3382  O14 POPER  94      81.594  62.109 101.552  1.00  0.00           O
ATOM   3383  O11 POPER  94      79.354  61.819 100.422  1.00  0.00           O
ATOM   3384  O12 POPER  94      80.044  60.229 102.122  1.00  0.00           O
ATOM   3385  C1  POPER  94      80.084  62.119  99.232  1.00  0.00           C
ATOM   3388  C2  POPER  94      79.204  61.919  97.972  1.00  0.00           C
ATOM   3390  O21 POPER  94      80.004  61.629  96.822  1.00  0.00           O
ATOM   3391  C21 POPER  94      80.604  60.469  96.802  1.00  0.00           C
ATOM   3392  O22 POPER  94      80.504  59.579  97.652  1.00  0.00           O
ATOM   3393  C22 POPER  94      81.424  60.429  95.522  1.00  0.00           C
ATOM   3396  C3  POPER  94      78.354  63.189  97.612  1.00  0.00           C
ATOM   3399  O31 POPER  94      78.014  63.249  96.202  1.00  0.00           O
ATOM   3400  C31 POPER  94      77.174  62.299  95.832  1.00  0.00           C
ATOM   3401  O32 POPER  94      76.574  61.569  96.602  1.00  0.00           O
ATOM   3402  C32 POPER  94      77.124  62.159  94.322  1.00  0.00           C
ATOM   3405  C23 POPER  94      80.634  59.879  94.302  1.00  0.00           C
ATOM   3408  C24 POPER  94      81.494  59.969  93.032  1.00  0.00           C
ATOM   3411  C25 POPER  94      80.994  59.169  91.832  1.00  0.00           C
ATOM   3414  C26 POPER  94      81.994  59.279  90.672  1.00  0.00           C
ATOM   3417  C27 POPER  94      81.814  58.219  89.572  1.00  0.00           C
ATOM   3420  C28 POPER  94      82.774  58.429  88.382  1.00  0.00           C
ATOM   3423  C29 POPER  94      82.344  59.579  87.512  1.00  0.00           C
ATOM   3425 0C21 POPER  94      82.274  59.609  86.162  1.00  0.00           C
ATOM   3427 1C21 POPER  94      82.684  58.519  85.212  1.00  0.00           C
ATOM   3430 2C21 POPER  94      83.494  59.099  84.032  1.00  0.00           C
ATOM   3433 3C21 POPER  94      84.044  57.999  83.112  1.00  0.00           C
ATOM   3436 4C21 POPER  94      85.114  58.509  82.142  1.00  0.00           C
ATOM   3439 5C21 POPER  94      84.674  58.489  80.672  1.00  0.00           C
ATOM   3442 6C21 POPER  94      85.814  58.899  79.732  1.00  0.00           C
ATOM   3445 7C21 POPER  94      85.544  58.539  78.272  1.00  0.00           C
ATOM   3448 8C21 POPER  94      86.694  58.939  77.342  1.00  0.00           C
ATOM   3452  C33 POPER  94      76.394  60.849  93.942  1.00  0.00           C
ATOM   3455  C34 POPER  94      76.314  60.589  92.432  1.00  0.00           C
ATOM   3458  C35 POPER  94      75.854  61.799  91.622  1.00  0.00           C
ATOM   3461  C36 POPER  94      74.474  62.349  92.032  1.00  0.00           C
ATOM   3464  C37 POPER  94      74.294  63.779  91.542  1.00  0.00           C
ATOM   3467  C38 POPER  94      73.194  63.979  90.502  1.00  0.00           C
ATOM   3470  C39 POPER  94      73.094  65.449  90.082  1.00  0.00           C
ATOM   3473 0C31 POPER  94      72.084  65.619  88.952  1.00  0.00           C
ATOM   3476 1C31 POPER  94      71.884  67.079  88.542  1.00  0.00           C
ATOM   3479 2C31 POPER  94      71.194  67.209  87.192  1.00  0.00           C
ATOM   3482 3C31 POPER  94      71.564  68.519  86.492  1.00  0.00           C
ATOM   3485 4C31 POPER  94      71.004  68.659  85.082  1.00  0.00           C
ATOM   3488 5C31 POPER  94      71.704  69.809  84.342  1.00  0.00           C
ATOM   3491 6C31 POPER  94      71.044  70.129  83.012  1.00  0.00           C
ATOM   3495  NH3 POPES  95      76.264 114.269  57.942  1.00  0.00           N
ATOM   3499  C12 POPES  95      76.944 113.819  59.202  1.00  0.00           C
ATOM   3502  C11 POPES  95      78.454 113.839  58.952  1.00  0.00           C
ATOM   3505  P   POPES  95      80.354 112.669  57.662  1.00  0.00           P
ATOM   3506  O13 POPES  95      80.564 111.509  56.772  1.00  0.00           O
ATOM   3507  O14 POPES  95      80.874 113.989  57.262  1.00  0.00           O
ATOM   3508  O11 POPES  95      80.964 112.329  59.072  1.00  0.00           O
ATOM   3509  O12 POPES  95      78.794 112.849  57.972  1.00  0.00           O
ATOM   3510  C1  POPES  95      80.374 111.299  59.872  1.00  0.00           C
ATOM   3513  C2  POPES  95      81.264 111.079  61.122  1.00  0.00           C
ATOM   3515  O21 POPES  95      80.534 110.709  62.312  1.00  0.00           O
ATOM   3516  C21 POPES  95      79.744 111.609  62.862  1.00  0.00           C
ATOM   3517  O22 POPES  95      79.314 112.629  62.342  1.00  0.00           O
ATOM   3518  C22 POPES  95      79.444 111.249  64.322  1.00  0.00           C
ATOM   3521  C3  POPES  95      82.204 112.279  61.432  1.00  0.00           C
ATOM   3524  O31 POPES  95      82.804 112.209  62.742  1.00  0.00           O
ATOM   3525  C31 POPES  95      83.724 111.269  62.932  1.00  0.00           C
ATOM   3526  O32 POPES  95      84.134 110.489  62.082  1.00  0.00           O
ATOM   3527  C32 POPES  95      84.124 111.239  64.412  1.00  0.00           C
ATOM   3530  C23 POPES  95      79.034 112.529  65.092  1.00  0.00           C
ATOM   3533  C24 POPES  95      79.234 112.499  66.622  1.00  0.00           C
ATOM   3536  C25 POPES  95      79.114 113.929  67.182  1.00  0.00           C
ATOM   3539  C26 POPES  95      78.834 114.009  68.692  1.00  0.00           C
ATOM   3542  C27 POPES  95      78.194 115.349  69.082  1.00  0.00           C
ATOM   3545  C28 POPES  95      77.814 115.369  70.572  1.00  0.00           C
ATOM   3548  C29 POPES  95      76.984 116.569  70.972  1.00  0.00           C
ATOM   3550 0C21 POPES  95      76.804 116.999  72.232  1.00  0.00           C
ATOM   3552 1C21 POPES  95      77.424 116.379  73.462  1.00  0.00           C
ATOM   3555 2C21 POPES  95      77.794 117.429  74.532  1.00  0.00           C
ATOM   3558 3C21 POPES  95      78.804 118.479  74.042  1.00  0.00           C
ATOM   3561 4C21 POPES  95      79.114 119.539  75.102  1.00  0.00           C
ATOM   3564 5C21 POPES  95      79.844 120.749  74.492  1.00  0.00           C
ATOM   3567 6C21 POPES  95      80.374 121.729  75.542  1.00  0.00           C
ATOM   3570 7C21 POPES  95      81.024 122.969  74.912  1.00  0.00           C
ATOM   3573 8C21 POPES  95      81.634 123.929  75.942  1.00  0.00           C
ATOM   3577  C33 POPES  95      83.474 110.059  65.152  1.00  0.00           C
ATOM   3580  C34 POPES  95      83.494 110.229  66.672  1.00  0.00           C
ATOM   3583  C35 POPES  95      82.704 109.129  67.392  1.00  0.00           C
ATOM   3586  C36 POPES  95      83.454 107.789  67.472  1.00  0.00           C
ATOM   3589  C37 POPES  95      82.664 106.739  68.272  1.00  0.00           C
ATOM   3592  C38 POPES  95      83.564 105.699  68.952  1.00  0.00           C
ATOM   3595  C39 POPES  95      82.714 104.679  69.722  1.00  0.00           C
ATOM   3598 0C31 POPES  95      83.514 103.629  70.512  1.00  0.00           C
ATOM   3601 1C31 POPES  95      82.554 102.699  71.262  1.00  0.00           C
ATOM   3604 2C31 POPES  95      83.154 101.379  71.742  1.00  0.00           C
ATOM   3607 3C31 POPES  95      82.114 100.589  72.542  1.00  0.00           C
ATOM   3610 4C31 POPES  95      82.474  99.129  72.832  1.00  0.00           C
ATOM   3613 5C31 POPES  95      81.324  98.429  73.562  1.00  0.00           C
ATOM   3616 6C31 POPES  95      81.594  96.959  73.902  1.00  0.00           C
ATOM   3620  NH3 POPET  96     124.424 102.189 100.292  1.00  0.00           N
ATOM   3624  C12 POPET  96     123.324 101.399 100.982  1.00  0.00           C
ATOM   3627  C11 POPET  96     123.854 100.449 102.092  1.00  0.00           C
ATOM   3630  P   POPET  96     123.144  97.919 101.832  1.00  0.00           P
ATOM   3631  O13 POPET  96     121.744  98.379 101.802  1.00  0.00           O
ATOM   3632  O14 POPET  96     123.574  97.039 102.932  1.00  0.00           O
ATOM   3633  O11 POPET  96     123.404  97.109 100.502  1.00  0.00           O
ATOM   3634  O12 POPET  96     124.154  99.129 101.612  1.00  0.00           O
ATOM   3635  C1  POPET  96     122.874  97.669  99.302  1.00  0.00           C
ATOM   3638  C2  POPET  96     123.464  97.019  98.002  1.00  0.00           C
ATOM   3640  O21 POPET  96     122.434  96.299  97.292  1.00  0.00           O
ATOM   3641  C21 POPET  96     121.514  97.079  96.752  1.00  0.00           C
ATOM   3642  O22 POPET  96     121.484  98.299  96.832  1.00  0.00           O
ATOM   3643  C22 POPET  96     120.554  96.259  95.922  1.00  0.00           C
ATOM   3646  C3  POPET  96     124.714  96.109  98.282  1.00  0.00           C
ATOM   3649  O31 POPET  96     124.884  95.089  97.272  1.00  0.00           O
ATOM   3650  C31 POPET  96     126.084  94.519  97.192  1.00  0.00           C
ATOM   3651  O32 POPET  96     127.044  94.819  97.882  1.00  0.00           O
ATOM   3652  C32 POPET  96     126.054  93.349  96.202  1.00  0.00           C
ATOM   3655  C23 POPET  96     121.284  95.569  94.752  1.00  0.00           C
ATOM   3658  C24 POPET  96     120.334  95.139  93.612  1.00  0.00           C
ATOM   3661  C25 POPET  96     119.704  96.329  92.892  1.00  0.00           C
ATOM   3664  C26 POPET  96     118.794  95.909  91.722  1.00  0.00           C
ATOM   3667  C27 POPET  96     117.874  97.059  91.272  1.00  0.00           C
ATOM   3670  C28 POPET  96     116.824  96.659  90.222  1.00  0.00           C
ATOM   3673  C29 POPET  96     115.844  95.669  90.792  1.00  0.00           C
ATOM   3675 0C21 POPET  96     114.694  95.249  90.222  1.00  0.00           C
ATOM   3677 1C21 POPET  96     114.144  95.729  88.912  1.00  0.00           C
ATOM   3680 2C21 POPET  96     112.624  95.449  88.772  1.00  0.00           C
ATOM   3683 3C21 POPET  96     112.294  93.969  88.542  1.00  0.00           C
ATOM   3686 4C21 POPET  96     110.794  93.659  88.642  1.00  0.00           C
ATOM   3689 5C21 POPET  96     110.414  92.319  87.982  1.00  0.00           C
ATOM   3692 6C21 POPET  96     109.024  91.829  88.402  1.00  0.00           C
ATOM   3695 7C21 POPET  96     108.594  90.539  87.692  1.00  0.00           C
ATOM   3698 8C21 POPET  96     107.154  90.129  88.012  1.00  0.00           C
ATOM   3702  C33 POPET  96     127.104  93.469  95.072  1.00  0.00           C
ATOM   3705  C34 POPET  96     127.004  92.299  94.082  1.00  0.00           C
ATOM   3708  C35 POPET  96     126.444  92.639  92.692  1.00  0.00           C
ATOM   3711  C36 POPET  96     127.424  93.409  91.772  1.00  0.00           C
ATOM   3714  C37 POPET  96     126.944  93.449  90.312  1.00  0.00           C
ATOM   3717  C38 POPET  96     127.544  94.599  89.482  1.00  0.00           C
ATOM   3720  C39 POPET  96     128.924  94.309  88.882  1.00  0.00           C
ATOM   3723 0C31 POPET  96     128.874  93.579  87.532  1.00  0.00           C
ATOM   3726 1C31 POPET  96     130.272  93.379  86.912  1.00  0.00           C
ATOM   3729 2C31 POPET  96     130.192  92.679  85.552  1.00  0.00           C
ATOM   3732 3C31 POPET  96     131.572  92.419  84.922  1.00  0.00           C
ATOM   3735 4C31 POPET  96     131.452  91.549  83.662  1.00  0.00           C
ATOM   3738 5C31 POPET  96     132.792  91.279  82.982  1.00  0.00           C
ATOM   3741 6C31 POPET  96     132.662  90.369  81.762  1.00  0.00           C
ATOM   3745  NH3 POPEU  97      18.264  46.419  63.822  1.00  0.00           N
ATOM   3749  C12 POPEU  97      18.054  46.559  62.342  1.00  0.00           C
ATOM   3752  C11 POPEU  97      17.144  45.499  61.712  1.00  0.00           C
ATOM   3755  P   POPEU  97      17.634  43.079  62.522  1.00  0.00           P
ATOM   3756  O13 POPEU  97      16.244  43.099  63.042  1.00  0.00           O
ATOM   3757  O14 POPEU  97      18.084  41.829  61.872  1.00  0.00           O
ATOM   3758  O11 POPEU  97      18.664  43.499  63.662  1.00  0.00           O
ATOM   3759  O12 POPEU  97      17.844  44.269  61.532  1.00  0.00           O
ATOM   3760  C1  POPEU  97      19.294  42.499  64.472  1.00  0.00           C
ATOM   3763  C2  POPEU  97      18.854  42.699  65.932  1.00  0.00           C
ATOM   3765  O21 POPEU  97      19.844  42.129  66.802  1.00  0.00           O
ATOM   3766  C21 POPEU  97      19.884  42.699  68.002  1.00  0.00           C
ATOM   3767  O22 POPEU  97      19.124  43.569  68.392  1.00  0.00           O
ATOM   3768  C22 POPEU  97      21.064  42.109  68.782  1.00  0.00           C
ATOM   3771  C3  POPEU  97      17.424  42.139  66.162  1.00  0.00           C
ATOM   3774  O31 POPEU  97      16.694  42.799  67.222  1.00  0.00           O
ATOM   3775  C31 POPEU  97      16.394  44.089  67.022  1.00  0.00           C
ATOM   3776  O32 POPEU  97      16.684  44.759  66.052  1.00  0.00           O
ATOM   3777  C32 POPEU  97      15.584  44.589  68.202  1.00  0.00           C
ATOM   3780  C23 POPEU  97      21.774  43.139  69.702  1.00  0.00           C
ATOM   3783  C24 POPEU  97      21.234  43.229  71.142  1.00  0.00           C
ATOM   3786  C25 POPEU  97      19.974  44.099  71.262  1.00  0.00           C
ATOM   3789  C26 POPEU  97      19.714  44.659  72.672  1.00  0.00           C
ATOM   3792  C27 POPEU  97      19.114  43.629  73.642  1.00  0.00           C
ATOM   3795  C28 POPEU  97      20.084  43.219  74.752  1.00  0.00           C
ATOM   3798  C29 POPEU  97      19.464  42.139  75.602  1.00  0.00           C
ATOM   3800 0C21 POPEU  97      19.704  41.919  76.912  1.00  0.00           C
ATOM   3802 1C21 POPEU  97      20.704  42.649  77.752  1.00  0.00           C
ATOM   3805 2C21 POPEU  97      21.124  41.839  79.002  1.00  0.00           C
ATOM   3808 3C21 POPEU  97      20.084  41.849  80.132  1.00  0.00           C
ATOM   3811 4C21 POPEU  97      20.504  40.939  81.302  1.00  0.00           C
ATOM   3814 5C21 POPEU  97      19.644  41.099  82.552  1.00  0.00           C
ATOM   3817 6C21 POPEU  97      20.144  40.219  83.712  1.00  0.00           C
ATOM   3820 7C21 POPEU  97      19.214  40.249  84.932  1.00  0.00           C
ATOM   3823 8C21 POPEU  97      19.684  39.309  86.052  1.00  0.00           C
ATOM   3827  C33 POPEU  97      16.124  44.069  69.542  1.00  0.00           C
ATOM   3830  C34 POPEU  97      15.204  44.439  70.702  1.00  0.00           C
ATOM   3833  C35 POPEU  97      15.774  45.599  71.522  1.00  0.00           C
ATOM   3836  C36 POPEU  97      15.024  45.769  72.842  1.00  0.00           C
ATOM   3839  C37 POPEU  97      15.494  46.989  73.622  1.00  0.00           C
ATOM   3842  C38 POPEU  97      14.914  47.009  75.042  1.00  0.00           C
ATOM   3845  C39 POPEU  97      15.604  46.009  75.992  1.00  0.00           C
ATOM   3848 0C31 POPEU  97      16.994  46.479  76.452  1.00  0.00           C
ATOM   3851 1C31 POPEU  97      17.494  45.709  77.682  1.00  0.00           C
ATOM   3854 2C31 POPEU  97      18.474  46.519  78.552  1.00  0.00           C
ATOM   3857 3C31 POPEU  97      17.764  47.669  79.292  1.00  0.00           C
ATOM   3860 4C31 POPEU  97      18.664  48.409  80.292  1.00  0.00           C
ATOM   3863 5C31 POPEU  97      17.914  49.579  80.942  1.00  0.00           C
ATOM   3866 6C31 POPEU  97      18.744  50.369  81.962  1.00  0.00           C
ATOM   3870  NH3 POPEV  98      48.664  31.289 108.732  1.00  0.00           N
ATOM   3874  C12 POPEV  98      47.584  30.239 108.712  1.00  0.00           C
ATOM   3877  C11 POPEV  98      46.414  30.699 107.802  1.00  0.00           C
ATOM   3880  P   POPEV  98      47.594  30.859 105.492  1.00  0.00           P
ATOM   3881  O13 POPEV  98      48.574  31.829 104.992  1.00  0.00           O
ATOM   3882  O14 POPEV  98      48.134  29.569 105.942  1.00  0.00           O
ATOM   3883  O11 POPEV  98      46.504  30.669 104.392  1.00  0.00           O
ATOM   3884  O12 POPEV  98      46.854  31.519 106.722  1.00  0.00           O
ATOM   3885  C1  POPEV  98      46.244  29.359 103.872  1.00  0.00           C
ATOM   3888  C2  POPEV  98      47.024  29.099 102.582  1.00  0.00           C
ATOM   3890  O21 POPEV  98      46.804  27.749 102.182  1.00  0.00           O
ATOM   3891  C21 POPEV  98      45.684  27.379 101.572  1.00  0.00           C
ATOM   3892  O22 POPEV  98      45.294  26.229 101.542  1.00  0.00           O
ATOM   3893  C22 POPEV  98      45.034  28.489 100.752  1.00  0.00           C
ATOM   3896  C3  POPEV  98      48.554  29.349 102.692  1.00  0.00           C
ATOM   3899  O31 POPEV  98      49.314  28.819 101.602  1.00  0.00           O
ATOM   3900  C31 POPEV  98      48.964  29.159 100.372  1.00  0.00           C
ATOM   3901  O32 POPEV  98      48.184  30.039 100.052  1.00  0.00           O
ATOM   3902  C32 POPEV  98      49.674  28.199  99.422  1.00  0.00           C
ATOM   3905  C23 POPEV  98      43.964  27.889  99.822  1.00  0.00           C
ATOM   3908  C24 POPEV  98      44.534  27.049  98.672  1.00  0.00           C
ATOM   3911  C25 POPEV  98      43.994  27.489  97.312  1.00  0.00           C
ATOM   3914  C26 POPEV  98      44.494  26.589  96.182  1.00  0.00           C
ATOM   3917  C27 POPEV  98      43.744  26.799  94.872  1.00  0.00           C
ATOM   3920  C28 POPEV  98      44.104  25.749  93.802  1.00  0.00           C
ATOM   3923  C29 POPEV  98      45.554  25.759  93.392  1.00  0.00           C
ATOM   3925 0C21 POPEV  98      45.994  25.389  92.172  1.00  0.00           C
ATOM   3927 1C21 POPEV  98      45.104  24.889  91.072  1.00  0.00           C
ATOM   3930 2C21 POPEV  98      44.594  26.049  90.212  1.00  0.00           C
ATOM   3933 3C21 POPEV  98      45.664  26.659  89.292  1.00  0.00           C
ATOM   3936 4C21 POPEV  98      45.104  27.839  88.512  1.00  0.00           C
ATOM   3939 5C21 POPEV  98      46.084  28.459  87.512  1.00  0.00           C
ATOM   3942 6C21 POPEV  98      45.424  29.669  86.832  1.00  0.00           C
ATOM   3945 7C21 POPEV  98      46.214  30.279  85.672  1.00  0.00           C
ATOM   3948 8C21 POPEV  98      45.474  31.459  85.032  1.00  0.00           C
ATOM   3952  C33 POPEV  98      49.284  28.319  97.932  1.00  0.00           C
ATOM   3955  C34 POPEV  98      49.794  27.089  97.172  1.00  0.00           C
ATOM   3958  C35 POPEV  98      49.464  27.079  95.672  1.00  0.00           C
ATOM   3961  C36 POPEV  98      49.934  25.759  95.042  1.00  0.00           C
ATOM   3964  C37 POPEV  98      49.574  25.599  93.552  1.00  0.00           C
ATOM   3967  C38 POPEV  98      49.614  24.109  93.172  1.00  0.00           C
ATOM   3970  C39 POPEV  98      49.514  23.809  91.672  1.00  0.00           C
ATOM   3973 0C31 POPEV  98      48.464  22.729  91.372  1.00  0.00           C
ATOM   3976 1C31 POPEV  98      48.484  22.209  89.922  1.00  0.00           C
ATOM   3979 2C31 POPEV  98      47.174  21.479  89.592  1.00  0.00           C
ATOM   3982 3C31 POPEV  98      47.214  20.689  88.282  1.00  0.00           C
ATOM   3985 4C31 POPEV  98      45.934  19.879  88.072  1.00  0.00           C
ATOM   3988 5C31 POPEV  98      45.864  19.199  86.702  1.00  0.00           C
ATOM   3991 6C31 POPEV  98      44.604  18.339  86.522  1.00  0.00           C
ATOM   3995  NH3 POPEW  99      43.224  49.589 104.062  1.00  0.00           N
ATOM   3999  C12 POPEW  99      43.134  48.419 104.982  1.00  0.00           C
ATOM   4002  C11 POPEW  99      42.034  48.629 106.022  1.00  0.00           C
ATOM   4005  P   POPEW  99      41.494  46.399 107.312  1.00  0.00           P
ATOM   4006  O13 POPEW  99      40.064  46.519 106.932  1.00  0.00           O
ATOM   4007  O14 POPEW  99      41.884  45.909 108.652  1.00  0.00           O
ATOM   4008  O11 POPEW  99      42.274  45.559 106.222  1.00  0.00           O
ATOM   4009  O12 POPEW  99      42.254  47.749 107.112  1.00  0.00           O
ATOM   4010  C1  POPEW  99      41.794  44.319 105.692  1.00  0.00           C
ATOM   4013  C2  POPEW  99      41.224  44.519 104.262  1.00  0.00           C
ATOM   4015  O21 POPEW  99      40.624  43.329 103.732  1.00  0.00           O
ATOM   4016  C21 POPEW  99      41.454  42.369 103.342  1.00  0.00           C
ATOM   4017  O22 POPEW  99      42.614  42.239 103.682  1.00  0.00           O
ATOM   4018  C22 POPEW  99      40.774  41.549 102.272  1.00  0.00           C
ATOM   4021  C3  POPEW  99      42.254  45.129 103.262  1.00  0.00           C
ATOM   4024  O31 POPEW  99      41.584  45.959 102.272  1.00  0.00           O
ATOM   4025  C31 POPEW  99      42.434  46.819 101.682  1.00  0.00           C
ATOM   4026  O32 POPEW  99      43.594  46.959 102.022  1.00  0.00           O
ATOM   4027  C32 POPEW  99      41.784  47.559 100.532  1.00  0.00           C
ATOM   4030  C23 POPEW  99      41.784  41.029 101.222  1.00  0.00           C
ATOM   4033  C24 POPEW  99      41.064  40.829  99.882  1.00  0.00           C
ATOM   4036  C25 POPEW  99      41.694  39.759  98.982  1.00  0.00           C
ATOM   4039  C26 POPEW  99      43.044  40.129  98.372  1.00  0.00           C
ATOM   4042  C27 POPEW  99      43.154  39.629  96.922  1.00  0.00           C
ATOM   4045  C28 POPEW  99      44.574  39.179  96.532  1.00  0.00           C
ATOM   4048  C29 POPEW  99      44.654  38.789  95.072  1.00  0.00           C
ATOM   4050 0C21 POPEW  99      44.734  37.529  94.592  1.00  0.00           C
ATOM   4052 1C21 POPEW  99      44.724  36.269  95.412  1.00  0.00           C
ATOM   4055 2C21 POPEW  99      44.394  34.999  94.612  1.00  0.00           C
ATOM   4058 3C21 POPEW  99      43.034  35.019  93.882  1.00  0.00           C
ATOM   4061 4C21 POPEW  99      42.654  33.629  93.352  1.00  0.00           C
ATOM   4064 5C21 POPEW  99      41.534  33.619  92.292  1.00  0.00           C
ATOM   4067 6C21 POPEW  99      40.264  34.389  92.702  1.00  0.00           C
ATOM   4070 7C21 POPEW  99      39.054  33.989  91.842  1.00  0.00           C
ATOM   4073 8C21 POPEW  99      37.954  35.059  91.802  1.00  0.00           C
ATOM   4077  C33 POPEW  99      42.474  48.889 100.182  1.00  0.00           C
ATOM   4080  C34 POPEW  99      41.844  49.559  98.962  1.00  0.00           C
ATOM   4083  C35 POPEW  99      42.664  50.779  98.532  1.00  0.00           C
ATOM   4086  C36 POPEW  99      42.674  51.019  97.032  1.00  0.00           C
ATOM   4089  C37 POPEW  99      43.614  52.159  96.652  1.00  0.00           C
ATOM   4092  C38 POPEW  99      44.204  51.999  95.242  1.00  0.00           C
ATOM   4095  C39 POPEW  99      43.124  51.949  94.162  1.00  0.00           C
ATOM   4098 0C31 POPEW  99      43.694  51.909  92.742  1.00  0.00           C
ATOM   4101 1C31 POPEW  99      42.574  52.039  91.712  1.00  0.00           C
ATOM   4104 2C31 POPEW  99      43.044  52.209  90.262  1.00  0.00           C
ATOM   4107 3C31 POPEW  99      41.874  52.609  89.352  1.00  0.00           C
ATOM   4110 4C31 POPEW  99      42.254  52.809  87.882  1.00  0.00           C
ATOM   4113 5C31 POPEW  99      40.994  53.019  87.022  1.00  0.00           C
ATOM   4116 6C31 POPEW  99      41.294  53.419  85.572  1.00  0.00           C
ATOM   4120  NH3 POPEX 100      99.234  -0.481 101.042  1.00  0.00           N
ATOM   4124  C12 POPEX 100      98.774   0.579 102.002  1.00  0.00           C
ATOM   4127  C11 POPEX 100      98.864   0.119 103.482  1.00  0.00           C
ATOM   4130  P   POPEX 100      96.954  -1.581 103.982  1.00  0.00           P
ATOM   4131  O13 POPEX 100      96.674  -2.959 103.522  1.00  0.00           O
ATOM   4132  O14 POPEX 100      96.594  -1.241 105.382  1.00  0.00           O
ATOM   4133  O11 POPEX 100      96.284  -0.541 103.032  1.00  0.00           O
ATOM   4134  O12 POPEX 100      98.474  -1.241 103.702  1.00  0.00           O
ATOM   4135  C1  POPEX 100      95.074  -0.681 102.312  1.00  0.00           C
ATOM   4138  C2  POPEX 100      95.334  -0.971 100.812  1.00  0.00           C
ATOM   4140  O21 POPEX 100      94.534  -0.071 100.012  1.00  0.00           O
ATOM   4141  C21 POPEX 100      95.074   0.219  98.812  1.00  0.00           C
ATOM   4142  O22 POPEX 100      95.894  -0.431  98.222  1.00  0.00           O
ATOM   4143  C22 POPEX 100      94.574   1.609  98.442  1.00  0.00           C
ATOM   4146  C3  POPEX 100      95.054  -2.479 100.532  1.00  0.00           C
ATOM   4149  O31 POPEX 100      95.564  -2.989  99.292  1.00  0.00           O
ATOM   4150  C31 POPEX 100      96.884  -2.949  99.122  1.00  0.00           C
ATOM   4151  O32 POPEX 100      97.704  -2.539  99.942  1.00  0.00           O
ATOM   4152  C32 POPEX 100      97.254  -3.389  97.692  1.00  0.00           C
ATOM   4155  C23 POPEX 100      94.764   1.989  96.962  1.00  0.00           C
ATOM   4158  C24 POPEX 100      93.464   2.449  96.292  1.00  0.00           C
ATOM   4161  C25 POPEX 100      93.744   3.009  94.902  1.00  0.00           C
ATOM   4164  C26 POPEX 100      92.714   4.049  94.442  1.00  0.00           C
ATOM   4167  C27 POPEX 100      93.144   4.639  93.092  1.00  0.00           C
ATOM   4170  C28 POPEX 100      92.444   5.939  92.662  1.00  0.00           C
ATOM   4173  C29 POPEX 100      92.994   7.149  93.372  1.00  0.00           C
ATOM   4175 0C21 POPEX 100      93.274   8.349  92.822  1.00  0.00           C
ATOM   4177 1C21 POPEX 100      93.074   8.739  91.372  1.00  0.00           C
ATOM   4180 2C21 POPEX 100      94.004   9.889  90.902  1.00  0.00           C
ATOM   4183 3C21 POPEX 100      93.804  11.199  91.672  1.00  0.00           C
ATOM   4186 4C21 POPEX 100      94.084  12.469  90.852  1.00  0.00           C
ATOM   4189 5C21 POPEX 100      93.424  13.699  91.502  1.00  0.00           C
ATOM   4192 6C21 POPEX 100      93.614  15.019  90.732  1.00  0.00           C
ATOM   4195 7C21 POPEX 100      93.084  16.229  91.502  1.00  0.00           C
ATOM   4198 8C21 POPEX 100      93.444  17.569  90.862  1.00  0.00           C
ATOM   4202  C33 POPEX 100      96.234  -4.349  97.042  1.00  0.00           C
ATOM   4205  C34 POPEX 100      96.514  -4.629  95.562  1.00  0.00           C
ATOM   4208  C35 POPEX 100      95.384  -5.449  94.922  1.00  0.00           C
ATOM   4211  C36 POPEX 100      95.734  -5.979  93.532  1.00  0.00           C
ATOM   4214  C37 POPEX 100      94.574  -6.769  92.932  1.00  0.00           C
ATOM   4217  C38 POPEX 100      94.874  -7.389  91.562  1.00  0.00           C
ATOM   4220  C39 POPEX 100      93.634  -8.119  91.032  1.00  0.00           C
ATOM   4223 0C31 POPEX 100      93.864  -8.779  89.672  1.00  0.00           C
ATOM   4226 1C31 POPEX 100      92.634  -9.559  89.212  1.00  0.00           C
ATOM   4229 2C31 POPEX 100      92.764 -10.069  87.772  1.00  0.00           C
ATOM   4232 3C31 POPEX 100      91.694 -11.109  87.402  1.00  0.00           C
ATOM   4235 4C31 POPEX 100      90.264 -10.559  87.332  1.00  0.00           C
ATOM   4238 5C31 POPEX 100      89.364 -11.449  86.452  1.00  0.00           C
ATOM   4241 6C31 POPEX 100      87.884 -11.079  86.472  1.00  0.00           C
ATOM   4245  NH3 POPEY 101      83.384  98.989  59.872  1.00  0.00           N
ATOM   4249  C12 POPEY 101      84.444  99.099  60.902  1.00  0.00           C
ATOM   4252  C11 POPEY 101      85.824  98.689  60.342  1.00  0.00           C
ATOM   4255  P   POPEY 101      87.334  96.599  59.842  1.00  0.00           P
ATOM   4256  O13 POPEY 101      87.874  97.019  58.542  1.00  0.00           O
ATOM   4257  O14 POPEY 101      87.314  95.149  60.072  1.00  0.00           O
ATOM   4258  O11 POPEY 101      88.324  97.219  60.902  1.00  0.00           O
ATOM   4259  O12 POPEY 101      85.924  97.279  60.152  1.00  0.00           O
ATOM   4260  C1  POPEY 101      88.664  96.579  62.142  1.00  0.00           C
ATOM   4263  C2  POPEY 101      89.244  97.629  63.142  1.00  0.00           C
ATOM   4265  O21 POPEY 101      89.084  97.119  64.482  1.00  0.00           O
ATOM   4266  C21 POPEY 101      89.934  97.649  65.372  1.00  0.00           C
ATOM   4267  O22 POPEY 101      90.804  98.449  65.112  1.00  0.00           O
ATOM   4268  C22 POPEY 101      89.574  97.159  66.772  1.00  0.00           C
ATOM   4271  C3  POPEY 101      88.504  98.999  62.942  1.00  0.00           C
ATOM   4274  O31 POPEY 101      89.124 100.119  63.582  1.00  0.00           O
ATOM   4275  C31 POPEY 101      88.504 100.569  64.662  1.00  0.00           C
ATOM   4276  O32 POPEY 101      87.494 100.079  65.152  1.00  0.00           O
ATOM   4277  C32 POPEY 101      89.204 101.789  65.222  1.00  0.00           C
ATOM   4280  C23 POPEY 101      90.714  97.369  67.802  1.00  0.00           C
ATOM   4283  C24 POPEY 101      91.794  96.279  67.762  1.00  0.00           C
ATOM   4286  C25 POPEY 101      92.934  96.489  66.752  1.00  0.00           C
ATOM   4289  C26 POPEY 101      94.234  95.739  67.122  1.00  0.00           C
ATOM   4292  C27 POPEY 101      95.054  95.359  65.872  1.00  0.00           C
ATOM   4295  C28 POPEY 101      96.364  94.619  66.182  1.00  0.00           C
ATOM   4298  C29 POPEY 101      96.934  94.059  64.892  1.00  0.00           C
ATOM   4300 0C21 POPEY 101      97.304  92.779  64.662  1.00  0.00           C
ATOM   4302 1C21 POPEY 101      97.344  91.669  65.672  1.00  0.00           C
ATOM   4305 2C21 POPEY 101      96.004  90.999  66.052  1.00  0.00           C
ATOM   4308 3C21 POPEY 101      96.204  90.199  67.352  1.00  0.00           C
ATOM   4311 4C21 POPEY 101      94.994  89.409  67.872  1.00  0.00           C
ATOM   4314 5C21 POPEY 101      95.424  88.599  69.112  1.00  0.00           C
ATOM   4317 6C21 POPEY 101      94.374  87.669  69.732  1.00  0.00           C
ATOM   4320 7C21 POPEY 101      95.064  86.559  70.542  1.00  0.00           C
ATOM   4323 8C21 POPEY 101      94.114  85.609  71.292  1.00  0.00           C
ATOM   4327  C33 POPEY 101      89.314 101.749  66.762  1.00  0.00           C
ATOM   4330  C34 POPEY 101      89.374 103.169  67.342  1.00  0.00           C
ATOM   4333  C35 POPEY 101      89.554 103.209  68.862  1.00  0.00           C
ATOM   4336  C36 POPEY 101      88.344 102.739  69.702  1.00  0.00           C
ATOM   4339  C37 POPEY 101      88.604 101.399  70.412  1.00  0.00           C
ATOM   4342  C38 POPEY 101      87.514 100.979  71.412  1.00  0.00           C
ATOM   4345  C39 POPEY 101      87.264 101.969  72.562  1.00  0.00           C
ATOM   4348 0C31 POPEY 101      86.564 101.339  73.772  1.00  0.00           C
ATOM   4351 1C31 POPEY 101      86.014 102.399  74.732  1.00  0.00           C
ATOM   4354 2C31 POPEY 101      85.474 101.849  76.062  1.00  0.00           C
ATOM   4357 3C31 POPEY 101      84.224 100.979  75.912  1.00  0.00           C
ATOM   4360 4C31 POPEY 101      83.314 101.029  77.152  1.00  0.00           C
ATOM   4363 5C31 POPEY 101      82.014 100.239  76.972  1.00  0.00           C
ATOM   4366 6C31 POPEY 101      80.954 100.549  78.022  1.00  0.00           C
ATOM   4370  NH3 POPEZ 102      41.254  35.679  63.502  1.00  0.00           N
ATOM   4374  C12 POPEZ 102      42.734  35.919  63.352  1.00  0.00           C
ATOM   4377  C11 POPEZ 102      43.294  36.939  64.382  1.00  0.00           C
ATOM   4380  P   POPEZ 102      42.134  39.219  63.762  1.00  0.00           P
ATOM   4381  O13 POPEZ 102      43.104  40.289  64.032  1.00  0.00           O
ATOM   4382  O14 POPEZ 102      42.084  38.719  62.372  1.00  0.00           O
ATOM   4383  O11 POPEZ 102      40.694  39.679  64.212  1.00  0.00           O
ATOM   4384  O12 POPEZ 102      42.424  38.009  64.712  1.00  0.00           O
ATOM   4385  C1  POPEZ 102      40.384  40.309  65.452  1.00  0.00           C
ATOM   4388  C2  POPEZ 102      39.504  39.429  66.382  1.00  0.00           C
ATOM   4390  O21 POPEZ 102      40.064  39.419  67.702  1.00  0.00           O
ATOM   4391  C21 POPEZ 102      39.504  40.259  68.562  1.00  0.00           C
ATOM   4392  O22 POPEZ 102      38.864  41.249  68.272  1.00  0.00           O
ATOM   4393  C22 POPEZ 102      39.754  39.709  69.962  1.00  0.00           C
ATOM   4396  C3  POPEZ 102      39.434  37.949  65.922  1.00  0.00           C
ATOM   4399  O31 POPEZ 102      38.974  37.069  66.972  1.00  0.00           O
ATOM   4400  C31 POPEZ 102      39.524  35.859  66.922  1.00  0.00           C
ATOM   4401  O32 POPEZ 102      40.154  35.419  65.972  1.00  0.00           O
ATOM   4402  C32 POPEZ 102      39.384  35.149  68.262  1.00  0.00           C
ATOM   4405  C23 POPEZ 102      39.174  40.569  71.092  1.00  0.00           C
ATOM   4408  C24 POPEZ 102      39.624  39.999  72.442  1.00  0.00           C
ATOM   4411  C25 POPEZ 102      39.174  40.869  73.622  1.00  0.00           C
ATOM   4414  C26 POPEZ 102      39.704  40.369  74.982  1.00  0.00           C
ATOM   4417  C27 POPEZ 102      39.464  38.869  75.212  1.00  0.00           C
ATOM   4420  C28 POPEZ 102      39.464  38.459  76.702  1.00  0.00           C
ATOM   4423  C29 POPEZ 102      38.194  38.879  77.392  1.00  0.00           C
ATOM   4425 0C21 POPEZ 102      37.474  38.169  78.282  1.00  0.00           C
ATOM   4427 1C21 POPEZ 102      37.784  36.799  78.852  1.00  0.00           C
ATOM   4430 2C21 POPEZ 102      37.734  36.759  80.392  1.00  0.00           C
ATOM   4433 3C21 POPEZ 102      38.924  37.479  81.062  1.00  0.00           C
ATOM   4436 4C21 POPEZ 102      38.714  37.749  82.572  1.00  0.00           C
ATOM   4439 5C21 POPEZ 102      38.884  36.509  83.472  1.00  0.00           C
ATOM   4442 6C21 POPEZ 102      38.594  36.829  84.952  1.00  0.00           C
ATOM   4445 7C21 POPEZ 102      38.944  35.659  85.892  1.00  0.00           C
ATOM   4448 8C21 POPEZ 102      38.754  35.989  87.372  1.00  0.00           C
ATOM   4452  C33 POPEZ 102      38.304  34.039  68.232  1.00  0.00           C
ATOM   4455  C34 POPEZ 102      38.304  33.179  69.512  1.00  0.00           C
ATOM   4458  C35 POPEZ 102      39.454  32.179  69.602  1.00  0.00           C
ATOM   4461  C36 POPEZ 102      39.374  31.339  70.882  1.00  0.00           C
ATOM   4464  C37 POPEZ 102      40.624  30.479  71.132  1.00  0.00           C
ATOM   4467  C38 POPEZ 102      40.874  30.169  72.622  1.00  0.00           C
ATOM   4470  C39 POPEZ 102      41.324  31.379  73.462  1.00  0.00           C
ATOM   4473 0C31 POPEZ 102      42.324  31.039  74.582  1.00  0.00           C
ATOM   4476 1C31 POPEZ 102      42.874  32.309  75.262  1.00  0.00           C
ATOM   4479 2C31 POPEZ 102      44.044  32.109  76.232  1.00  0.00           C
ATOM   4482 3C31 POPEZ 102      43.654  31.919  77.712  1.00  0.00           C
ATOM   4485 4C31 POPEZ 102      44.774  32.319  78.682  1.00  0.00           C
ATOM   4488 5C31 POPEZ 102      44.274  32.659  80.092  1.00  0.00           C
ATOM   4491 6C31 POPEZ 102      45.264  33.519  80.892  1.00  0.00           C
ATOM   4495  NH3 POPEa 103      71.264  58.699 101.432  1.00  0.00           N
ATOM   4499  C12 POPEa 103      70.084  59.619 101.372  1.00  0.00           C
ATOM   4502  C11 POPEa 103      69.844  60.239  99.992  1.00  0.00           C
ATOM   4505  P   POPEa 103      67.424  61.199 100.222  1.00  0.00           P
ATOM   4506  O13 POPEa 103      66.834  62.389 100.872  1.00  0.00           O
ATOM   4507  O14 POPEa 103      67.174  59.909 100.882  1.00  0.00           O
ATOM   4508  O11 POPEa 103      67.084  61.199  98.692  1.00  0.00           O
ATOM   4509  O12 POPEa 103      69.004  61.389 100.132  1.00  0.00           O
ATOM   4510  C1  POPEa 103      66.914  62.479  98.042  1.00  0.00           C
ATOM   4513  C2  POPEa 103      67.264  62.349  96.532  1.00  0.00           C
ATOM   4515  O21 POPEa 103      66.804  63.489  95.782  1.00  0.00           O
ATOM   4516  C21 POPEa 103      67.474  64.609  96.012  1.00  0.00           C
ATOM   4517  O22 POPEa 103      68.434  64.739  96.752  1.00  0.00           O
ATOM   4518  C22 POPEa 103      66.854  65.729  95.182  1.00  0.00           C
ATOM   4521  C3  POPEa 103      66.614  61.069  95.952  1.00  0.00           C
ATOM   4524  O31 POPEa 103      65.244  61.009  96.362  1.00  0.00           O
ATOM   4525  C31 POPEa 103      64.294  61.079  95.452  1.00  0.00           C
ATOM   4526  O32 POPEa 103      64.464  61.009  94.242  1.00  0.00           O
ATOM   4527  C32 POPEa 103      62.964  61.239  96.172  1.00  0.00           C
ATOM   4530  C23 POPEa 103      65.404  66.089  95.602  1.00  0.00           C
ATOM   4533  C24 POPEa 103      64.374  66.199  94.452  1.00  0.00           C
ATOM   4536  C25 POPEa 103      64.864  66.839  93.142  1.00  0.00           C
ATOM   4539  C26 POPEa 103      65.514  68.219  93.282  1.00  0.00           C
ATOM   4542  C27 POPEa 103      66.104  68.699  91.952  1.00  0.00           C
ATOM   4545  C28 POPEa 103      66.714  70.099  92.062  1.00  0.00           C
ATOM   4548  C29 POPEa 103      67.484  70.449  90.822  1.00  0.00           C
ATOM   4550 0C21 POPEa 103      67.124  71.329  89.872  1.00  0.00           C
ATOM   4552 1C21 POPEa 103      65.854  72.149  89.842  1.00  0.00           C
ATOM   4555 2C21 POPEa 103      65.914  73.409  90.722  1.00  0.00           C
ATOM   4558 3C21 POPEa 103      67.044  74.379  90.362  1.00  0.00           C
ATOM   4561 4C21 POPEa 103      67.024  75.649  91.222  1.00  0.00           C
ATOM   4564 5C21 POPEa 103      67.924  76.769  90.682  1.00  0.00           C
ATOM   4567 6C21 POPEa 103      69.434  76.509  90.662  1.00  0.00           C
ATOM   4570 7C21 POPEa 103      70.224  77.809  90.442  1.00  0.00           C
ATOM   4573 8C21 POPEa 103      71.734  77.689  90.652  1.00  0.00           C
ATOM   4577  C33 POPEa 103      61.694  61.039  95.302  1.00  0.00           C
ATOM   4580  C34 POPEa 103      60.964  62.339  94.962  1.00  0.00           C
ATOM   4583  C35 POPEa 103      61.784  63.239  94.032  1.00  0.00           C
ATOM   4586  C36 POPEa 103      61.784  62.699  92.592  1.00  0.00           C
ATOM   4589  C37 POPEa 103      62.914  63.219  91.672  1.00  0.00           C
ATOM   4592  C38 POPEa 103      63.674  62.139  90.902  1.00  0.00           C
ATOM   4595  C39 POPEa 103      62.934  61.669  89.632  1.00  0.00           C
ATOM   4598 0C31 POPEa 103      61.534  61.119  89.912  1.00  0.00           C
ATOM   4601 1C31 POPEa 103      60.834  60.579  88.672  1.00  0.00           C
ATOM   4604 2C31 POPEa 103      59.354  60.269  88.932  1.00  0.00           C
ATOM   4607 3C31 POPEa 103      58.534  60.219  87.642  1.00  0.00           C
ATOM   4610 4C31 POPEa 103      59.134  59.279  86.582  1.00  0.00           C
ATOM   4613 5C31 POPEa 103      58.374  59.359  85.252  1.00  0.00           C
ATOM   4616 6C31 POPEa 103      58.844  58.329  84.222  1.00  0.00           C
ATOM   4620  NH3 POPEb 104      69.814 115.209 101.232  1.00  0.00           N
ATOM   4624  C12 POPEb 104      70.724 114.599 100.192  1.00  0.00           C
ATOM   4627  C11 POPEb 104      69.924 113.899  99.072  1.00  0.00           C
ATOM   4630  P   POPEb 104      70.184 112.199  97.142  1.00  0.00           P
ATOM   4631  O13 POPEb 104      70.294 110.799  97.632  1.00  0.00           O
ATOM   4632  O14 POPEb 104      68.864 112.669  96.702  1.00  0.00           O
ATOM   4633  O11 POPEb 104      71.204 112.449  95.972  1.00  0.00           O
ATOM   4634  O12 POPEb 104      70.804 113.149  98.252  1.00  0.00           O
ATOM   4635  C1  POPEb 104      71.774 113.749  95.752  1.00  0.00           C
ATOM   4638  C2  POPEb 104      71.454 114.279  94.332  1.00  0.00           C
ATOM   4640  O21 POPEb 104      72.384 115.289  93.902  1.00  0.00           O
ATOM   4641  C21 POPEb 104      72.524 116.389  94.622  1.00  0.00           C
ATOM   4642  O22 POPEb 104      71.914 116.679  95.632  1.00  0.00           O
ATOM   4643  C22 POPEb 104      73.614 117.239  93.962  1.00  0.00           C
ATOM   4646  C3  POPEb 104      69.954 114.689  94.152  1.00  0.00           C
ATOM   4649  O31 POPEb 104      69.554 114.749  92.762  1.00  0.00           O
ATOM   4650  C31 POPEb 104      69.664 115.949  92.222  1.00  0.00           C
ATOM   4651  O32 POPEb 104      70.164 116.919  92.772  1.00  0.00           O
ATOM   4652  C32 POPEb 104      69.074 115.999  90.822  1.00  0.00           C
ATOM   4655  C23 POPEb 104      73.164 117.869  92.612  1.00  0.00           C
ATOM   4658  C24 POPEb 104      74.314 118.439  91.782  1.00  0.00           C
ATOM   4661  C25 POPEb 104      73.814 119.449  90.732  1.00  0.00           C
ATOM   4664  C26 POPEb 104      74.904 119.929  89.752  1.00  0.00           C
ATOM   4667  C27 POPEb 104      74.404 121.089  88.872  1.00  0.00           C
ATOM   4670  C28 POPEb 104      75.274 121.399  87.632  1.00  0.00           C
ATOM   4673  C29 POPEb 104      76.734 121.599  87.942  1.00  0.00           C
ATOM   4675 0C21 POPEb 104      77.744 121.369  87.092  1.00  0.00           C
ATOM   4677 1C21 POPEb 104      77.594 120.989  85.642  1.00  0.00           C
ATOM   4680 2C21 POPEb 104      78.844 121.319  84.802  1.00  0.00           C
ATOM   4683 3C21 POPEb 104      79.284 122.799  84.842  1.00  0.00           C
ATOM   4686 4C21 POPEb 104      80.474 123.069  83.902  1.00  0.00           C
ATOM   4689 5C21 POPEb 104      81.244 124.369  84.212  1.00  0.00           C
ATOM   4692 6C21 POPEb 104      82.314 124.649  83.142  1.00  0.00           C
ATOM   4695 7C21 POPEb 104      81.944 125.789  82.192  1.00  0.00           C
ATOM   4698 8C21 POPEb 104      82.674 125.739  80.852  1.00  0.00           C
ATOM   4702  C33 POPEb 104      67.864 116.959  90.772  1.00  0.00           C
ATOM   4705  C34 POPEb 104      66.544 116.289  91.192  1.00  0.00           C
ATOM   4708  C35 POPEb 104      66.074 115.159  90.262  1.00  0.00           C
ATOM   4711  C36 POPEb 104      65.884 115.649  88.832  1.00  0.00           C
ATOM   4714  C37 POPEb 104      65.274 114.599  87.912  1.00  0.00           C
ATOM   4717  C38 POPEb 104      64.904 115.229  86.562  1.00  0.00           C
ATOM   4720  C39 POPEb 104      63.634 114.639  85.922  1.00  0.00           C
ATOM   4723 0C31 POPEb 104      63.854 114.249  84.452  1.00  0.00           C
ATOM   4726 1C31 POPEb 104      62.564 113.769  83.782  1.00  0.00           C
ATOM   4729 2C31 POPEb 104      62.804 112.799  82.612  1.00  0.00           C
ATOM   4732 3C31 POPEb 104      63.274 111.429  83.102  1.00  0.00           C
ATOM   4735 4C31 POPEb 104      63.594 110.429  81.982  1.00  0.00           C
ATOM   4738 5C31 POPEb 104      64.544 109.339  82.472  1.00  0.00           C
ATOM   4741 6C31 POPEb 104      64.844 108.249  81.452  1.00  0.00           C
ATOM   4745  NH3 POPEc 105      22.454  39.689  63.612  1.00  0.00           N
ATOM   4749  C12 POPEc 105      22.084  38.629  64.592  1.00  0.00           C
ATOM   4752  C11 POPEc 105      21.864  37.319  63.842  1.00  0.00           C
ATOM   4755  P   POPEc 105      20.494  35.169  64.422  1.00  0.00           P
ATOM   4756  O13 POPEc 105      19.394  35.159  65.392  1.00  0.00           O
ATOM   4757  O14 POPEc 105      20.174  35.199  62.972  1.00  0.00           O
ATOM   4758  O11 POPEc 105      21.434  33.919  64.652  1.00  0.00           O
ATOM   4759  O12 POPEc 105      21.534  36.309  64.792  1.00  0.00           O
ATOM   4760  C1  POPEc 105      21.614  33.199  65.882  1.00  0.00           C
ATOM   4763  C2  POPEc 105      21.864  34.049  67.182  1.00  0.00           C
ATOM   4765  O21 POPEc 105      22.964  33.549  67.962  1.00  0.00           O
ATOM   4766  C21 POPEc 105      22.804  32.369  68.542  1.00  0.00           C
ATOM   4767  O22 POPEc 105      22.034  31.489  68.192  1.00  0.00           O
ATOM   4768  C22 POPEc 105      23.584  32.419  69.852  1.00  0.00           C
ATOM   4771  C3  POPEc 105      20.554  34.239  68.032  1.00  0.00           C
ATOM   4774  O31 POPEc 105      20.784  34.219  69.462  1.00  0.00           O
ATOM   4775  C31 POPEc 105      21.144  35.349  70.032  1.00  0.00           C
ATOM   4776  O32 POPEc 105      21.274  36.429  69.502  1.00  0.00           O
ATOM   4777  C32 POPEc 105      21.464  35.019  71.492  1.00  0.00           C
ATOM   4780  C23 POPEc 105      24.054  31.059  70.422  1.00  0.00           C
ATOM   4783  C24 POPEc 105      24.614  31.249  71.842  1.00  0.00           C
ATOM   4786  C25 POPEc 105      25.324  29.999  72.382  1.00  0.00           C
ATOM   4789  C26 POPEc 105      24.374  28.879  72.812  1.00  0.00           C
ATOM   4792  C27 POPEc 105      25.174  27.659  73.272  1.00  0.00           C
ATOM   4795  C28 POPEc 105      24.314  26.409  73.512  1.00  0.00           C
ATOM   4798  C29 POPEc 105      25.264  25.269  73.762  1.00  0.00           C
ATOM   4800 0C21 POPEc 105      25.424  24.559  74.892  1.00  0.00           C
ATOM   4802 1C21 POPEc 105      24.654  24.719  76.182  1.00  0.00           C
ATOM   4805 2C21 POPEc 105      25.604  24.949  77.362  1.00  0.00           C
ATOM   4808 3C21 POPEc 105      24.874  24.839  78.712  1.00  0.00           C
ATOM   4811 4C21 POPEc 105      25.344  25.889  79.722  1.00  0.00           C
ATOM   4814 5C21 POPEc 105      24.764  27.279  79.402  1.00  0.00           C
ATOM   4817 6C21 POPEc 105      25.244  28.369  80.362  1.00  0.00           C
ATOM   4820 7C21 POPEc 105      24.554  29.709  80.062  1.00  0.00           C
ATOM   4823 8C21 POPEc 105      25.084  30.889  80.892  1.00  0.00           C
ATOM   4827  C33 POPEc 105      21.204  36.179  72.482  1.00  0.00           C
ATOM   4830  C34 POPEc 105      22.484  36.829  72.972  1.00  0.00           C
ATOM   4833  C35 POPEc 105      23.474  35.879  73.652  1.00  0.00           C
ATOM   4836  C36 POPEc 105      22.894  35.039  74.792  1.00  0.00           C
ATOM   4839  C37 POPEc 105      23.964  34.109  75.352  1.00  0.00           C
ATOM   4842  C38 POPEc 105      23.434  33.119  76.402  1.00  0.00           C
ATOM   4845  C39 POPEc 105      24.544  32.269  77.052  1.00  0.00           C
ATOM   4848 0C31 POPEc 105      25.764  32.039  76.152  1.00  0.00           C
ATOM   4851 1C31 POPEc 105      26.824  31.139  76.782  1.00  0.00           C
ATOM   4854 2C31 POPEc 105      28.164  31.239  76.042  1.00  0.00           C
ATOM   4857 3C31 POPEc 105      29.284  30.489  76.762  1.00  0.00           C
ATOM   4860 4C31 POPEc 105      29.764  31.189  78.042  1.00  0.00           C
ATOM   4863 5C31 POPEc 105      31.054  30.579  78.602  1.00  0.00           C
ATOM   4866 6C31 POPEc 105      31.774  31.489  79.592  1.00  0.00           C
ATOM   4870  NH3 POPEd 106      27.704  79.999  60.932  1.00  0.00           N
ATOM   4874  C12 POPEd 106      28.904  79.729  61.812  1.00  0.00           C
ATOM   4877  C11 POPEd 106      30.194  79.589  61.002  1.00  0.00           C
ATOM   4880  P   POPEd 106      32.564  78.579  61.352  1.00  0.00           P
ATOM   4881  O13 POPEd 106      32.774  77.279  62.012  1.00  0.00           O
ATOM   4882  O14 POPEd 106      32.594  78.639  59.862  1.00  0.00           O
ATOM   4883  O11 POPEd 106      33.634  79.539  61.972  1.00  0.00           O
ATOM   4884  O12 POPEd 106      31.194  79.119  61.902  1.00  0.00           O
ATOM   4885  C1  POPEd 106      33.374  80.739  62.692  1.00  0.00           C
ATOM   4888  C2  POPEd 106      33.484  80.569  64.242  1.00  0.00           C
ATOM   4890  O21 POPEd 106      34.224  81.649  64.862  1.00  0.00           O
ATOM   4891  C21 POPEd 106      33.634  82.829  64.852  1.00  0.00           C
ATOM   4892  O22 POPEd 106      32.554  83.089  64.342  1.00  0.00           O
ATOM   4893  C22 POPEd 106      34.574  83.859  65.512  1.00  0.00           C
ATOM   4896  C3  POPEd 106      34.154  79.239  64.682  1.00  0.00           C
ATOM   4899  O31 POPEd 106      33.964  79.139  66.102  1.00  0.00           O
ATOM   4900  C31 POPEd 106      34.914  78.709  66.892  1.00  0.00           C
ATOM   4901  O32 POPEd 106      35.944  78.149  66.592  1.00  0.00           O
ATOM   4902  C32 POPEd 106      34.484  79.199  68.292  1.00  0.00           C
ATOM   4905  C23 POPEd 106      34.244  84.329  66.962  1.00  0.00           C
ATOM   4908  C24 POPEd 106      34.934  83.499  68.062  1.00  0.00           C
ATOM   4911  C25 POPEd 106      34.844  84.069  69.492  1.00  0.00           C
ATOM   4914  C26 POPEd 106      36.024  84.999  69.842  1.00  0.00           C
ATOM   4917  C27 POPEd 106      36.274  85.289  71.332  1.00  0.00           C
ATOM   4920  C28 POPEd 106      37.384  86.359  71.602  1.00  0.00           C
ATOM   4923  C29 POPEd 106      38.754  86.039  71.062  1.00  0.00           C
ATOM   4925 0C21 POPEd 106      39.884  85.839  71.762  1.00  0.00           C
ATOM   4927 1C21 POPEd 106      39.984  85.869  73.262  1.00  0.00           C
ATOM   4930 2C21 POPEd 106      41.404  85.599  73.782  1.00  0.00           C
ATOM   4933 3C21 POPEd 106      41.504  85.819  75.302  1.00  0.00           C
ATOM   4936 4C21 POPEd 106      42.944  85.889  75.812  1.00  0.00           C
ATOM   4939 5C21 POPEd 106      43.014  86.489  77.222  1.00  0.00           C
ATOM   4942 6C21 POPEd 106      44.424  86.929  77.642  1.00  0.00           C
ATOM   4945 7C21 POPEd 106      44.454  87.539  79.042  1.00  0.00           C
ATOM   4948 8C21 POPEd 106      45.844  87.969  79.502  1.00  0.00           C
ATOM   4952  C33 POPEd 106      34.754  78.319  69.532  1.00  0.00           C
ATOM   4955  C34 POPEd 106      33.994  78.889  70.752  1.00  0.00           C
ATOM   4958  C35 POPEd 106      33.704  77.869  71.852  1.00  0.00           C
ATOM   4961  C36 POPEd 106      32.734  78.399  72.912  1.00  0.00           C
ATOM   4964  C37 POPEd 106      32.634  77.449  74.112  1.00  0.00           C
ATOM   4967  C38 POPEd 106      31.694  77.949  75.212  1.00  0.00           C
ATOM   4970  C39 POPEd 106      31.774  77.049  76.452  1.00  0.00           C
ATOM   4973 0C31 POPEd 106      30.884  77.509  77.612  1.00  0.00           C
ATOM   4976 1C31 POPEd 106      31.174  76.669  78.862  1.00  0.00           C
ATOM   4979 2C31 POPEd 106      30.314  77.009  80.082  1.00  0.00           C
ATOM   4982 3C31 POPEd 106      30.454  78.449  80.572  1.00  0.00           C
ATOM   4985 4C31 POPEd 106      29.834  78.619  81.972  1.00  0.00           C
ATOM   4988 5C31 POPEd 106      29.734  80.069  82.442  1.00  0.00           C
ATOM   4991 6C31 POPEd 106      29.384  80.159  83.932  1.00  0.00           C
ATOM   4995  NH3 POPEe 107     133.402  67.879  61.532  1.00  0.00           N
ATOM   4999  C12 POPEe 107     132.102  68.629  61.512  1.00  0.00           C
ATOM   5002  C11 POPEe 107     131.192  68.139  60.372  1.00  0.00           C
ATOM   5005  P   POPEe 107     129.264  69.119  58.872  1.00  0.00           P
ATOM   5006  O13 POPEe 107     130.014  69.709  57.752  1.00  0.00           O
ATOM   5007  O14 POPEe 107     128.594  67.819  58.652  1.00  0.00           O
ATOM   5008  O11 POPEe 107     128.124  70.129  59.302  1.00  0.00           O
ATOM   5009  O12 POPEe 107     130.152  69.079  60.162  1.00  0.00           O
ATOM   5010  C1  POPEe 107     128.064  70.709  60.612  1.00  0.00           C
ATOM   5013  C2  POPEe 107     127.304  69.849  61.682  1.00  0.00           C
ATOM   5015  O21 POPEe 107     127.084  70.629  62.852  1.00  0.00           O
ATOM   5016  C21 POPEe 107     128.064  70.819  63.702  1.00  0.00           C
ATOM   5017  O22 POPEe 107     129.234  70.499  63.572  1.00  0.00           O
ATOM   5018  C22 POPEe 107     127.504  71.529  64.932  1.00  0.00           C
ATOM   5021  C3  POPEe 107     127.934  68.449  61.992  1.00  0.00           C
ATOM   5024  O31 POPEe 107     127.434  67.809  63.182  1.00  0.00           O
ATOM   5025  C31 POPEe 107     126.294  67.159  63.052  1.00  0.00           C
ATOM   5026  O32 POPEe 107     125.524  67.249  62.122  1.00  0.00           O
ATOM   5027  C32 POPEe 107     126.054  66.289  64.272  1.00  0.00           C
ATOM   5030  C23 POPEe 107     128.314  71.169  66.182  1.00  0.00           C
ATOM   5033  C24 POPEe 107     127.594  71.599  67.452  1.00  0.00           C
ATOM   5036  C25 POPEe 107     128.184  70.939  68.702  1.00  0.00           C
ATOM   5039  C26 POPEe 107     127.454  71.389  69.972  1.00  0.00           C
ATOM   5042  C27 POPEe 107     128.244  71.069  71.242  1.00  0.00           C
ATOM   5045  C28 POPEe 107     127.674  71.829  72.452  1.00  0.00           C
ATOM   5048  C29 POPEe 107     128.714  71.979  73.532  1.00  0.00           C
ATOM   5050 0C21 POPEe 107     128.544  71.819  74.852  1.00  0.00           C
ATOM   5052 1C21 POPEe 107     127.264  71.429  75.562  1.00  0.00           C
ATOM   5055 2C21 POPEe 107     126.664  72.599  76.352  1.00  0.00           C
ATOM   5058 3C21 POPEe 107     125.474  72.159  77.212  1.00  0.00           C
ATOM   5061 4C21 POPEe 107     124.944  73.279  78.122  1.00  0.00           C
ATOM   5064 5C21 POPEe 107     124.074  72.769  79.282  1.00  0.00           C
ATOM   5067 6C21 POPEe 107     122.564  72.819  79.032  1.00  0.00           C
ATOM   5070 7C21 POPEe 107     121.774  72.479  80.302  1.00  0.00           C
ATOM   5073 8C21 POPEe 107     120.284  72.839  80.252  1.00  0.00           C
ATOM   5077  C33 POPEe 107     125.374  67.059  65.412  1.00  0.00           C
ATOM   5080  C34 POPEe 107     124.694  66.089  66.382  1.00  0.00           C
ATOM   5083  C35 POPEe 107     123.844  66.769  67.462  1.00  0.00           C
ATOM   5086  C36 POPEe 107     124.664  67.269  68.652  1.00  0.00           C
ATOM   5089  C37 POPEe 107     123.834  68.159  69.592  1.00  0.00           C
ATOM   5092  C38 POPEe 107     124.514  68.459  70.942  1.00  0.00           C
ATOM   5095  C39 POPEe 107     124.304  67.349  71.982  1.00  0.00           C
ATOM   5098 0C31 POPEe 107     124.614  67.819  73.412  1.00  0.00           C
ATOM   5101 1C31 POPEe 107     124.494  66.669  74.422  1.00  0.00           C
ATOM   5104 2C31 POPEe 107     124.304  67.119  75.882  1.00  0.00           C
ATOM   5107 3C31 POPEe 107     125.544  67.759  76.512  1.00  0.00           C
ATOM   5110 4C31 POPEe 107     125.304  68.099  77.982  1.00  0.00           C
ATOM   5113 5C31 POPEe 107     126.564  68.579  78.722  1.00  0.00           C
ATOM   5116 6C31 POPEe 107     126.294  68.889  80.202  1.00  0.00           C
ATOM   5120  NH3 POPEf 108      29.194 127.527  57.192  1.00  0.00           N
ATOM   5124  C12 POPEf 108      29.324 129.027  57.322  1.00  0.00           C
ATOM   5127  C11 POPEf 108      28.154 129.677  58.092  1.00  0.00           C
ATOM   5130  P   POPEf 108      25.894 128.567  57.032  1.00  0.00           P
ATOM   5131  O13 POPEf 108      24.824 129.047  56.142  1.00  0.00           O
ATOM   5132  O14 POPEf 108      26.614 127.347  56.602  1.00  0.00           O
ATOM   5133  O11 POPEf 108      25.184 128.217  58.402  1.00  0.00           O
ATOM   5134  O12 POPEf 108      26.934 129.717  57.362  1.00  0.00           O
ATOM   5135  C1  POPEf 108      26.004 127.887  59.522  1.00  0.00           C
ATOM   5138  C2  POPEf 108      25.284 126.939  60.502  1.00  0.00           C
ATOM   5140  O21 POPEf 108      25.464 127.417  61.842  1.00  0.00           O
ATOM   5141  C21 POPEf 108      26.714 127.447  62.302  1.00  0.00           C
ATOM   5142  O22 POPEf 108      27.704 127.049  61.712  1.00  0.00           O
ATOM   5143  C22 POPEf 108      26.734 128.197  63.632  1.00  0.00           C
ATOM   5146  C3  POPEf 108      25.634 125.419  60.352  1.00  0.00           C
ATOM   5149  O31 POPEf 108      24.604 124.609  60.952  1.00  0.00           O
ATOM   5150  C31 POPEf 108      24.574 124.719  62.282  1.00  0.00           C
ATOM   5151  O32 POPEf 108      25.544 124.849  62.992  1.00  0.00           O
ATOM   5152  C32 POPEf 108      23.134 124.839  62.752  1.00  0.00           C
ATOM   5155  C23 POPEf 108      27.864 127.727  64.552  1.00  0.00           C
ATOM   5158  C24 POPEf 108      27.994 128.597  65.802  1.00  0.00           C
ATOM   5161  C25 POPEf 108      26.754 128.547  66.702  1.00  0.00           C
ATOM   5164  C26 POPEf 108      26.564 127.197  67.402  1.00  0.00           C
ATOM   5167  C27 POPEf 108      25.394 127.287  68.372  1.00  0.00           C
ATOM   5170  C28 POPEf 108      25.174 126.039  69.242  1.00  0.00           C
ATOM   5173  C29 POPEf 108      24.004 126.329  70.162  1.00  0.00           C
ATOM   5175 0C21 POPEf 108      23.434 125.519  71.072  1.00  0.00           C
ATOM   5177 1C21 POPEf 108      23.864 124.129  71.432  1.00  0.00           C
ATOM   5180 2C21 POPEf 108      23.914 124.009  72.962  1.00  0.00           C
ATOM   5183 3C21 POPEf 108      24.604 122.719  73.422  1.00  0.00           C
ATOM   5186 4C21 POPEf 108      24.594 122.549  74.942  1.00  0.00           C
ATOM   5189 5C21 POPEf 108      23.294 121.929  75.492  1.00  0.00           C
ATOM   5192 6C21 POPEf 108      23.174 120.429  75.172  1.00  0.00           C
ATOM   5195 7C21 POPEf 108      21.994 119.759  75.882  1.00  0.00           C
ATOM   5198 8C21 POPEf 108      22.044 118.229  75.772  1.00  0.00           C
ATOM   5202  C33 POPEf 108      22.954 126.059  63.692  1.00  0.00           C
ATOM   5205  C34 POPEf 108      21.474 126.309  64.012  1.00  0.00           C
ATOM   5208  C35 POPEf 108      21.204 127.089  65.312  1.00  0.00           C
ATOM   5211  C36 POPEf 108      21.474 126.259  66.582  1.00  0.00           C
ATOM   5214  C37 POPEf 108      20.314 126.269  67.582  1.00  0.00           C
ATOM   5217  C38 POPEf 108      20.694 125.589  68.912  1.00  0.00           C
ATOM   5220  C39 POPEf 108      19.574 125.399  69.942  1.00  0.00           C
ATOM   5223 0C31 POPEf 108      19.054 126.679  70.612  1.00  0.00           C
ATOM   5226 1C31 POPEf 108      20.044 127.277  71.622  1.00  0.00           C
ATOM   5229 2C31 POPEf 108      19.504 128.537  72.312  1.00  0.00           C
ATOM   5232 3C31 POPEf 108      18.844 128.277  73.672  1.00  0.00           C
ATOM   5235 4C31 POPEf 108      19.844 127.817  74.732  1.00  0.00           C
ATOM   5238 5C31 POPEf 108      19.244 127.817  76.142  1.00  0.00           C
ATOM   5241 6C31 POPEf 108      20.274 127.447  77.212  1.00  0.00           C
ATOM   5245  NH3 POPEg 109      30.104  86.809 105.482  1.00  0.00           N
ATOM   5249  C12 POPEg 109      31.414  87.479 105.752  1.00  0.00           C
ATOM   5252  C11 POPEg 109      32.364  86.479 106.412  1.00  0.00           C
ATOM   5255  P   POPEg 109      34.984  86.179 106.182  1.00  0.00           P
ATOM   5256  O13 POPEg 109      35.984  86.979 105.462  1.00  0.00           O
ATOM   5257  O14 POPEg 109      35.304  85.839 107.582  1.00  0.00           O
ATOM   5258  O11 POPEg 109      34.694  84.849 105.352  1.00  0.00           O
ATOM   5259  O12 POPEg 109      33.654  87.019 106.232  1.00  0.00           O
ATOM   5260  C1  POPEg 109      34.084  84.839 104.052  1.00  0.00           C
ATOM   5263  C2  POPEg 109      34.694  83.819 103.032  1.00  0.00           C
ATOM   5265  O21 POPEg 109      33.594  83.379 102.202  1.00  0.00           O
ATOM   5266  C21 POPEg 109      33.874  83.199 100.942  1.00  0.00           C
ATOM   5267  O22 POPEg 109      34.864  83.589 100.342  1.00  0.00           O
ATOM   5268  C22 POPEg 109      32.814  82.299 100.332  1.00  0.00           C
ATOM   5271  C3  POPEg 109      35.364  82.539 103.642  1.00  0.00           C
ATOM   5274  O31 POPEg 109      35.534  81.489 102.642  1.00  0.00           O
ATOM   5275  C31 POPEg 109      36.664  81.539 101.922  1.00  0.00           C
ATOM   5276  O32 POPEg 109      37.614  82.269 102.152  1.00  0.00           O
ATOM   5277  C32 POPEg 109      36.554  80.519 100.762  1.00  0.00           C
ATOM   5280  C23 POPEg 109      32.904  82.229  98.792  1.00  0.00           C
ATOM   5283  C24 POPEg 109      31.804  81.309  98.232  1.00  0.00           C
ATOM   5286  C25 POPEg 109      30.884  82.019  97.252  1.00  0.00           C
ATOM   5289  C26 POPEg 109      29.564  81.269  97.042  1.00  0.00           C
ATOM   5292  C27 POPEg 109      28.724  81.859  95.902  1.00  0.00           C
ATOM   5295  C28 POPEg 109      27.784  80.849  95.222  1.00  0.00           C
ATOM   5298  C29 POPEg 109      26.444  80.719  95.902  1.00  0.00           C
ATOM   5300 0C21 POPEg 109      25.284  81.209  95.452  1.00  0.00           C
ATOM   5302 1C21 POPEg 109      25.044  81.989  94.182  1.00  0.00           C
ATOM   5305 2C21 POPEg 109      23.654  81.739  93.582  1.00  0.00           C
ATOM   5308 3C21 POPEg 109      23.454  80.309  93.042  1.00  0.00           C
ATOM   5311 4C21 POPEg 109      22.114  80.099  92.312  1.00  0.00           C
ATOM   5314 5C21 POPEg 109      20.874  80.349  93.192  1.00  0.00           C
ATOM   5317 6C21 POPEg 109      19.564  80.119  92.442  1.00  0.00           C
ATOM   5320 7C21 POPEg 109      18.314  80.449  93.272  1.00  0.00           C
ATOM   5323 8C21 POPEg 109      17.004  80.159  92.532  1.00  0.00           C
ATOM   5327  C33 POPEg 109      37.734  80.549  99.752  1.00  0.00           C
ATOM   5330  C34 POPEg 109      37.404  81.269  98.432  1.00  0.00           C
ATOM   5333  C35 POPEg 109      36.844  80.329  97.352  1.00  0.00           C
ATOM   5336  C36 POPEg 109      36.634  81.039  96.012  1.00  0.00           C
ATOM   5339  C37 POPEg 109      36.054  80.109  94.932  1.00  0.00           C
ATOM   5342  C38 POPEg 109      35.944  80.809  93.572  1.00  0.00           C
ATOM   5345  C39 POPEg 109      35.494  79.849  92.462  1.00  0.00           C
ATOM   5348 0C31 POPEg 109      35.404  80.549  91.102  1.00  0.00           C
ATOM   5351 1C31 POPEg 109      34.624  79.739  90.072  1.00  0.00           C
ATOM   5354 2C31 POPEg 109      34.534  80.469  88.732  1.00  0.00           C
ATOM   5357 3C31 POPEg 109      33.624  79.759  87.732  1.00  0.00           C
ATOM   5360 4C31 POPEg 109      33.794  80.319  86.322  1.00  0.00           C
ATOM   5363 5C31 POPEg 109      33.024  79.519  85.282  1.00  0.00           C
ATOM   5366 6C31 POPEg 109      33.094  80.169  83.892  1.00  0.00           C
ATOM   5370  NH3 POPEh 110      81.464 100.879 101.972  1.00  0.00           N
ATOM   5374  C12 POPEh 110      80.604 101.889 101.282  1.00  0.00           C
ATOM   5377  C11 POPEh 110      79.154 101.809 101.762  1.00  0.00           C
ATOM   5380  P   POPEh 110      77.374 102.389  99.872  1.00  0.00           P
ATOM   5381  O13 POPEh 110      77.034 103.609  99.102  1.00  0.00           O
ATOM   5382  O14 POPEh 110      76.264 101.519 100.342  1.00  0.00           O
ATOM   5383  O11 POPEh 110      78.304 101.499  98.982  1.00  0.00           O
ATOM   5384  O12 POPEh 110      78.354 102.729 101.052  1.00  0.00           O
ATOM   5385  C1  POPEh 110      78.014 101.409  97.582  1.00  0.00           C
ATOM   5388  C2  POPEh 110      79.164 102.009  96.762  1.00  0.00           C
ATOM   5390  O21 POPEh 110      78.914 101.619  95.432  1.00  0.00           O
ATOM   5391  C21 POPEh 110      78.344 102.509  94.652  1.00  0.00           C
ATOM   5392  O22 POPEh 110      78.124 103.669  94.942  1.00  0.00           O
ATOM   5393  C22 POPEh 110      78.074 101.829  93.312  1.00  0.00           C
ATOM   5396  C3  POPEh 110      80.534 101.389  97.142  1.00  0.00           C
ATOM   5399  O31 POPEh 110      81.594 101.939  96.322  1.00  0.00           O
ATOM   5400  C31 POPEh 110      82.744 101.269  96.512  1.00  0.00           C
ATOM   5401  O32 POPEh 110      82.904 100.429  97.372  1.00  0.00           O
ATOM   5402  C32 POPEh 110      83.804 101.749  95.522  1.00  0.00           C
ATOM   5405  C23 POPEh 110      77.954 100.269  93.412  1.00  0.00           C
ATOM   5408  C24 POPEh 110      79.334  99.589  93.452  1.00  0.00           C
ATOM   5411  C25 POPEh 110      79.274  98.069  93.572  1.00  0.00           C
ATOM   5414  C26 POPEh 110      78.834  97.359  92.282  1.00  0.00           C
ATOM   5417  C27 POPEh 110      78.284  95.949  92.522  1.00  0.00           C
ATOM   5420  C28 POPEh 110      77.424  95.469  91.342  1.00  0.00           C
ATOM   5423  C29 POPEh 110      75.944  95.699  91.582  1.00  0.00           C
ATOM   5425 0C21 POPEh 110      75.114  96.469  90.852  1.00  0.00           C
ATOM   5427 1C21 POPEh 110      75.474  97.269  89.632  1.00  0.00           C
ATOM   5430 2C21 POPEh 110      75.374  96.419  88.352  1.00  0.00           C
ATOM   5433 3C21 POPEh 110      75.564  97.259  87.082  1.00  0.00           C
ATOM   5436 4C21 POPEh 110      75.954  96.439  85.842  1.00  0.00           C
ATOM   5439 5C21 POPEh 110      77.424  95.999  85.852  1.00  0.00           C
ATOM   5442 6C21 POPEh 110      77.824  95.169  84.622  1.00  0.00           C
ATOM   5445 7C21 POPEh 110      79.124  94.379  84.842  1.00  0.00           C
ATOM   5448 8C21 POPEh 110      79.644  93.639  83.602  1.00  0.00           C
ATOM   5452  C33 POPEh 110      84.444 100.579  94.732  1.00  0.00           C
ATOM   5455  C34 POPEh 110      83.594 100.079  93.552  1.00  0.00           C
ATOM   5458  C35 POPEh 110      84.234  98.859  92.872  1.00  0.00           C
ATOM   5461  C36 POPEh 110      85.484  99.209  92.062  1.00  0.00           C
ATOM   5464  C37 POPEh 110      85.524  98.469  90.712  1.00  0.00           C
ATOM   5467  C38 POPEh 110      86.714  98.909  89.852  1.00  0.00           C
ATOM   5470  C39 POPEh 110      86.304  99.449  88.482  1.00  0.00           C
ATOM   5473 0C31 POPEh 110      85.634  98.409  87.572  1.00  0.00           C
ATOM   5476 1C31 POPEh 110      85.924  98.719  86.102  1.00  0.00           C
ATOM   5479 2C31 POPEh 110      85.284  97.719  85.142  1.00  0.00           C
ATOM   5482 3C31 POPEh 110      85.714  97.949  83.682  1.00  0.00           C
ATOM   5485 4C31 POPEh 110      85.514  99.389  83.202  1.00  0.00           C
ATOM   5488 5C31 POPEh 110      85.674  99.529  81.682  1.00  0.00           C
ATOM   5491 6C31 POPEh 110      85.184 100.859  81.112  1.00  0.00           C
ATOM   5495  NH3 POPEi 111     111.834  92.239  58.682  1.00  0.00           N
ATOM   5499  C12 POPEi 111     111.864  93.029  59.962  1.00  0.00           C
ATOM   5502  C11 POPEi 111     111.994  94.559  59.722  1.00  0.00           C
ATOM   5505  P   POPEi 111     109.644  95.669  59.002  1.00  0.00           P
ATOM   5506  O13 POPEi 111     109.554  97.049  58.452  1.00  0.00           O
ATOM   5507  O14 POPEi 111     108.714  94.659  58.442  1.00  0.00           O
ATOM   5508  O11 POPEi 111     109.444  95.689  60.582  1.00  0.00           O
ATOM   5509  O12 POPEi 111     111.094  95.069  58.752  1.00  0.00           O
ATOM   5510  C1  POPEi 111     109.254  94.469  61.322  1.00  0.00           C
ATOM   5513  C2  POPEi 111     107.994  94.469  62.232  1.00  0.00           C
ATOM   5515  O21 POPEi 111     108.234  93.899  63.532  1.00  0.00           O
ATOM   5516  C21 POPEi 111     108.724  92.669  63.632  1.00  0.00           C
ATOM   5517  O22 POPEi 111     109.224  91.999  62.742  1.00  0.00           O
ATOM   5518  C22 POPEi 111     108.564  92.259  65.102  1.00  0.00           C
ATOM   5521  C3  POPEi 111     106.774  93.809  61.552  1.00  0.00           C
ATOM   5524  O31 POPEi 111     105.594  93.989  62.362  1.00  0.00           O
ATOM   5525  C31 POPEi 111     105.244  92.989  63.152  1.00  0.00           C
ATOM   5526  O32 POPEi 111     105.794  91.909  63.242  1.00  0.00           O
ATOM   5527  C32 POPEi 111     104.074  93.419  64.032  1.00  0.00           C
ATOM   5530  C23 POPEi 111     109.094  90.859  65.482  1.00  0.00           C
ATOM   5533  C24 POPEi 111     108.724  90.439  66.912  1.00  0.00           C
ATOM   5536  C25 POPEi 111     107.294  89.879  67.022  1.00  0.00           C
ATOM   5539  C26 POPEi 111     106.814  89.689  68.472  1.00  0.00           C
ATOM   5542  C27 POPEi 111     105.384  89.139  68.562  1.00  0.00           C
ATOM   5545  C28 POPEi 111     104.974  88.709  69.982  1.00  0.00           C
ATOM   5548  C29 POPEi 111     105.614  87.409  70.392  1.00  0.00           C
ATOM   5550 0C21 POPEi 111     105.014  86.319  70.902  1.00  0.00           C
ATOM   5552 1C21 POPEi 111     103.554  86.169  71.242  1.00  0.00           C
ATOM   5555 2C21 POPEi 111     103.304  84.949  72.152  1.00  0.00           C
ATOM   5558 3C21 POPEi 111     103.864  85.109  73.582  1.00  0.00           C
ATOM   5561 4C21 POPEi 111     103.794  83.789  74.362  1.00  0.00           C
ATOM   5564 5C21 POPEi 111     104.794  83.689  75.532  1.00  0.00           C
ATOM   5567 6C21 POPEi 111     106.254  83.559  75.082  1.00  0.00           C
ATOM   5570 7C21 POPEi 111     107.204  83.259  76.252  1.00  0.00           C
ATOM   5573 8C21 POPEi 111     108.614  82.879  75.792  1.00  0.00           C
ATOM   5577  C33 POPEi 111     103.324  92.219  64.662  1.00  0.00           C
ATOM   5580  C34 POPEi 111     102.114  92.679  65.482  1.00  0.00           C
ATOM   5583  C35 POPEi 111     102.354  92.679  67.002  1.00  0.00           C
ATOM   5586  C36 POPEi 111     101.194  93.339  67.762  1.00  0.00           C
ATOM   5589  C37 POPEi 111     100.914  92.699  69.132  1.00  0.00           C
ATOM   5592  C38 POPEi 111     100.104  93.609  70.062  1.00  0.00           C
ATOM   5595  C39 POPEi 111      99.794  92.989  71.422  1.00  0.00           C
ATOM   5598 0C31 POPEi 111      99.204  94.019  72.382  1.00  0.00           C
ATOM   5601 1C31 POPEi 111      98.954  93.529  73.822  1.00  0.00           C
ATOM   5604 2C31 POPEi 111      97.474  93.469  74.232  1.00  0.00           C
ATOM   5607 3C31 POPEi 111      96.794  92.159  73.832  1.00  0.00           C
ATOM   5610 4C31 POPEi 111      95.354  92.049  74.342  1.00  0.00           C
ATOM   5613 5C31 POPEi 111      94.784  90.629  74.172  1.00  0.00           C
ATOM   5616 6C31 POPEi 111      93.374  90.439  74.742  1.00  0.00           C
ATOM   5620  NH3 POPEj 112       1.954  46.129  62.152  1.00  0.00           N
ATOM   5624  C12 POPEj 112       2.664  45.449  61.012  1.00  0.00           C
ATOM   5627  C11 POPEj 112       4.194  45.589  61.162  1.00  0.00           C
ATOM   5630  P   POPEj 112       5.954  47.499  61.292  1.00  0.00           P
ATOM   5631  O13 POPEj 112       7.024  46.539  61.612  1.00  0.00           O
ATOM   5632  O14 POPEj 112       5.934  47.979  59.882  1.00  0.00           O
ATOM   5633  O11 POPEj 112       6.004  48.679  62.322  1.00  0.00           O
ATOM   5634  O12 POPEj 112       4.524  46.899  61.632  1.00  0.00           O
ATOM   5635  C1  POPEj 112       7.014  48.809  63.332  1.00  0.00           C
ATOM   5638  C2  POPEj 112       6.544  48.359  64.752  1.00  0.00           C
ATOM   5640  O21 POPEj 112       7.324  49.089  65.722  1.00  0.00           O
ATOM   5641  C21 POPEj 112       6.674  49.559  66.782  1.00  0.00           C
ATOM   5642  O22 POPEj 112       5.564  49.209  67.142  1.00  0.00           O
ATOM   5643  C22 POPEj 112       7.524  50.649  67.462  1.00  0.00           C
ATOM   5646  C3  POPEj 112       6.674  46.819  64.962  1.00  0.00           C
ATOM   5649  O31 POPEj 112       5.544  46.299  65.682  1.00  0.00           O
ATOM   5650  C31 POPEj 112       5.734  45.579  66.772  1.00  0.00           C
ATOM   5651  O32 POPEj 112       6.814  45.239  67.242  1.00  0.00           O
ATOM   5652  C32 POPEj 112       4.344  45.289  67.332  1.00  0.00           C
ATOM   5655  C23 POPEj 112       6.834  51.439  68.612  1.00  0.00           C
ATOM   5658  C24 POPEj 112       7.374  51.129  70.022  1.00  0.00           C
ATOM   5661  C25 POPEj 112       6.464  50.189  70.842  1.00  0.00           C
ATOM   5664  C26 POPEj 112       7.094  49.749  72.172  1.00  0.00           C
ATOM   5667  C27 POPEj 112       6.034  49.229  73.152  1.00  0.00           C
ATOM   5670  C28 POPEj 112       6.604  48.529  74.402  1.00  0.00           C
ATOM   5673  C29 POPEj 112       7.314  49.409  75.392  1.00  0.00           C
ATOM   5675 0C21 POPEj 112       6.824  49.799  76.582  1.00  0.00           C
ATOM   5677 1C21 POPEj 112       5.424  49.539  77.072  1.00  0.00           C
ATOM   5680 2C21 POPEj 112       4.814  50.749  77.812  1.00  0.00           C
ATOM   5683 3C21 POPEj 112       4.944  52.059  77.022  1.00  0.00           C
ATOM   5686 4C21 POPEj 112       3.994  53.179  77.482  1.00  0.00           C
ATOM   5689 5C21 POPEj 112       4.044  53.469  78.982  1.00  0.00           C
ATOM   5692 6C21 POPEj 112       3.104  54.629  79.342  1.00  0.00           C
ATOM   5695 7C21 POPEj 112       2.984  54.899  80.852  1.00  0.00           C
ATOM   5698 8C21 POPEj 112       2.344  53.749  81.642  1.00  0.00           C
ATOM   5702  C33 POPEj 112       4.284  44.339  68.532  1.00  0.00           C
ATOM   5705  C34 POPEj 112       4.744  44.979  69.832  1.00  0.00           C
ATOM   5708  C35 POPEj 112       4.284  44.179  71.052  1.00  0.00           C
ATOM   5711  C36 POPEj 112       4.954  44.699  72.312  1.00  0.00           C
ATOM   5714  C37 POPEj 112       4.514  43.999  73.602  1.00  0.00           C
ATOM   5717  C38 POPEj 112       5.334  44.429  74.822  1.00  0.00           C
ATOM   5720  C39 POPEj 112       4.904  43.669  76.082  1.00  0.00           C
ATOM   5723 0C31 POPEj 112       5.404  44.329  77.382  1.00  0.00           C
ATOM   5726 1C31 POPEj 112       4.244  44.729  78.302  1.00  0.00           C
ATOM   5729 2C31 POPEj 112       4.684  45.569  79.502  1.00  0.00           C
ATOM   5732 3C31 POPEj 112       5.484  44.799  80.552  1.00  0.00           C
ATOM   5735 4C31 POPEj 112       4.644  43.849  81.412  1.00  0.00           C
ATOM   5738 5C31 POPEj 112       5.424  43.459  82.672  1.00  0.00           C
ATOM   5741 6C31 POPEj 112       4.714  42.489  83.612  1.00  0.00           C
ATOM   5745  NH3 POPEk 113      53.774  20.569 102.632  1.00  0.00           N
ATOM   5749  C12 POPEk 113      54.914  21.549 102.682  1.00  0.00           C
ATOM   5752  C11 POPEk 113      56.124  20.839 103.262  1.00  0.00           C
ATOM   5755  P   POPEk 113      57.064  18.469 102.522  1.00  0.00           P
ATOM   5756  O13 POPEk 113      56.054  17.519 101.992  1.00  0.00           O
ATOM   5757  O14 POPEk 113      57.584  18.269 103.892  1.00  0.00           O
ATOM   5758  O11 POPEk 113      58.324  18.519 101.582  1.00  0.00           O
ATOM   5759  O12 POPEk 113      56.534  19.909 102.282  1.00  0.00           O
ATOM   5760  C1  POPEk 113      58.734  17.319 100.922  1.00  0.00           C
ATOM   5763  C2  POPEk 113      58.224  17.229  99.472  1.00  0.00           C
ATOM   5765  O21 POPEk 113      59.384  17.059  98.652  1.00  0.00           O
ATOM   5766  C21 POPEk 113      59.274  16.099  97.752  1.00  0.00           C
ATOM   5767  O22 POPEk 113      58.534  15.139  97.842  1.00  0.00           O
ATOM   5768  C22 POPEk 113      60.104  16.529  96.552  1.00  0.00           C
ATOM   5771  C3  POPEk 113      57.464  18.509  99.002  1.00  0.00           C
ATOM   5774  O31 POPEk 113      57.234  18.489  97.582  1.00  0.00           O
ATOM   5775  C31 POPEk 113      56.004  18.679  97.152  1.00  0.00           C
ATOM   5776  O32 POPEk 113      55.024  18.899  97.842  1.00  0.00           O
ATOM   5777  C32 POPEk 113      55.954  18.479  95.642  1.00  0.00           C
ATOM   5780  C23 POPEk 113      59.734  15.789  95.252  1.00  0.00           C
ATOM   5783  C24 POPEk 113      60.764  14.699  94.952  1.00  0.00           C
ATOM   5786  C25 POPEk 113      60.454  13.879  93.702  1.00  0.00           C
ATOM   5789  C26 POPEk 113      61.704  13.669  92.852  1.00  0.00           C
ATOM   5792  C27 POPEk 113      61.564  12.519  91.852  1.00  0.00           C
ATOM   5795  C28 POPEk 113      62.794  12.449  90.932  1.00  0.00           C
ATOM   5798  C29 POPEk 113      62.784  11.299  89.952  1.00  0.00           C
ATOM   5800 0C21 POPEk 113      62.084  11.239  88.812  1.00  0.00           C
ATOM   5802 1C21 POPEk 113      61.134  12.289  88.282  1.00  0.00           C
ATOM   5805 2C21 POPEk 113      61.824  13.339  87.392  1.00  0.00           C
ATOM   5808 3C21 POPEk 113      62.544  12.749  86.172  1.00  0.00           C
ATOM   5811 4C21 POPEk 113      62.814  13.789  85.072  1.00  0.00           C
ATOM   5814 5C21 POPEk 113      63.544  15.059  85.522  1.00  0.00           C
ATOM   5817 6C21 POPEk 113      65.024  14.799  85.862  1.00  0.00           C
ATOM   5820 7C21 POPEk 113      65.794  16.089  86.142  1.00  0.00           C
ATOM   5823 8C21 POPEk 113      67.304  15.889  86.262  1.00  0.00           C
ATOM   5827  C33 POPEk 113      55.144  17.199  95.322  1.00  0.00           C
ATOM   5830  C34 POPEk 113      54.954  16.959  93.822  1.00  0.00           C
ATOM   5833  C35 POPEk 113      56.214  16.459  93.102  1.00  0.00           C
ATOM   5836  C36 POPEk 113      55.854  15.849  91.742  1.00  0.00           C
ATOM   5839  C37 POPEk 113      56.974  15.019  91.122  1.00  0.00           C
ATOM   5842  C38 POPEk 113      56.444  13.949  90.152  1.00  0.00           C
ATOM   5845  C39 POPEk 113      55.834  14.519  88.862  1.00  0.00           C
ATOM   5848 0C31 POPEk 113      54.944  13.499  88.132  1.00  0.00           C
ATOM   5851 1C31 POPEk 113      54.644  13.889  86.672  1.00  0.00           C
ATOM   5854 2C31 POPEk 113      55.724  13.399  85.702  1.00  0.00           C
ATOM   5857 3C31 POPEk 113      55.414  13.709  84.232  1.00  0.00           C
ATOM   5860 4C31 POPEk 113      56.544  13.249  83.312  1.00  0.00           C
ATOM   5863 5C31 POPEk 113      56.354  13.639  81.842  1.00  0.00           C
ATOM   5866 6C31 POPEk 113      57.614  13.359  81.022  1.00  0.00           C
ATOM   5870  NH3 POPEl 114     106.374 115.139  58.642  1.00  0.00           N
ATOM   5874  C12 POPEl 114     106.834 114.889  57.232  1.00  0.00           C
ATOM   5877  C11 POPEl 114     107.954 115.869  56.782  1.00  0.00           C
ATOM   5880  P   POPEl 114     107.714 118.309  57.752  1.00  0.00           P
ATOM   5881  O13 POPEl 114     109.084 118.339  58.292  1.00  0.00           O
ATOM   5882  O14 POPEl 114     107.164 119.599  57.292  1.00  0.00           O
ATOM   5883  O11 POPEl 114     106.794 117.769  58.932  1.00  0.00           O
ATOM   5884  O12 POPEl 114     107.514 117.219  56.642  1.00  0.00           O
ATOM   5885  C1  POPEl 114     106.484 118.789  59.892  1.00  0.00           C
ATOM   5888  C2  POPEl 114     106.374 118.229  61.332  1.00  0.00           C
ATOM   5890  O21 POPEl 114     106.474 119.219  62.362  1.00  0.00           O
ATOM   5891  C21 POPEl 114     106.354 120.529  62.202  1.00  0.00           C
ATOM   5892  O22 POPEl 114     106.154 121.149  61.172  1.00  0.00           O
ATOM   5893  C22 POPEl 114     106.524 121.169  63.572  1.00  0.00           C
ATOM   5896  C3  POPEl 114     107.484 117.179  61.602  1.00  0.00           C
ATOM   5899  O31 POPEl 114     107.134 116.299  62.692  1.00  0.00           O
ATOM   5900  C31 POPEl 114     107.214 114.999  62.402  1.00  0.00           C
ATOM   5901  O32 POPEl 114     107.154 114.549  61.262  1.00  0.00           O
ATOM   5902  C32 POPEl 114     107.554 114.189  63.652  1.00  0.00           C
ATOM   5905  C23 POPEl 114     107.904 120.899  64.212  1.00  0.00           C
ATOM   5908  C24 POPEl 114     107.754 120.329  65.632  1.00  0.00           C
ATOM   5911  C25 POPEl 114     107.184 121.319  66.652  1.00  0.00           C
ATOM   5914  C26 POPEl 114     107.114 120.679  68.042  1.00  0.00           C
ATOM   5917  C27 POPEl 114     106.654 121.669  69.122  1.00  0.00           C
ATOM   5920  C28 POPEl 114     106.324 120.989  70.472  1.00  0.00           C
ATOM   5923  C29 POPEl 114     105.114 120.099  70.372  1.00  0.00           C
ATOM   5925 0C21 POPEl 114     103.934 120.189  71.022  1.00  0.00           C
ATOM   5927 1C21 POPEl 114     103.544 121.219  72.042  1.00  0.00           C
ATOM   5930 2C21 POPEl 114     102.924 120.559  73.282  1.00  0.00           C
ATOM   5933 3C21 POPEl 114     102.724 121.559  74.442  1.00  0.00           C
ATOM   5936 4C21 POPEl 114     102.184 120.909  75.722  1.00  0.00           C
ATOM   5939 5C21 POPEl 114     103.164 119.879  76.292  1.00  0.00           C
ATOM   5942 6C21 POPEl 114     102.574 118.939  77.342  1.00  0.00           C
ATOM   5945 7C21 POPEl 114     103.494 117.729  77.532  1.00  0.00           C
ATOM   5948 8C21 POPEl 114     102.834 116.659  78.382  1.00  0.00           C
ATOM   5952  C33 POPEl 114     106.414 113.899  64.672  1.00  0.00           C
ATOM   5955  C34 POPEl 114     106.714 114.459  66.082  1.00  0.00           C
ATOM   5958  C35 POPEl 114     106.164 113.599  67.232  1.00  0.00           C
ATOM   5961  C36 POPEl 114     106.894 113.909  68.552  1.00  0.00           C
ATOM   5964  C37 POPEl 114     106.494 112.999  69.732  1.00  0.00           C
ATOM   5967  C38 POPEl 114     107.634 112.899  70.772  1.00  0.00           C
ATOM   5970  C39 POPEl 114     107.194 112.429  72.162  1.00  0.00           C
ATOM   5973 0C31 POPEl 114     106.664 113.569  73.052  1.00  0.00           C
ATOM   5976 1C31 POPEl 114     106.404 113.139  74.512  1.00  0.00           C
ATOM   5979 2C31 POPEl 114     105.984 114.309  75.402  1.00  0.00           C
ATOM   5982 3C31 POPEl 114     105.484 113.939  76.812  1.00  0.00           C
ATOM   5985 4C31 POPEl 114     106.484 113.169  77.672  1.00  0.00           C
ATOM   5988 5C31 POPEl 114     106.144 113.239  79.172  1.00  0.00           C
ATOM   5991 6C31 POPEl 114     106.984 112.299  80.032  1.00  0.00           C
ATOM   5995  NH3 POPEm 115       7.024  50.659 101.872  1.00  0.00           N
ATOM   5999  C12 POPEm 115       6.074  50.779 100.722  1.00  0.00           C
ATOM   6002  C11 POPEm 115       4.654  50.539 101.232  1.00  0.00           C
ATOM   6005  P   POPEm 115       3.184  48.979 102.642  1.00  0.00           P
ATOM   6006  O13 POPEm 115       3.194  47.679 103.342  1.00  0.00           O
ATOM   6007  O14 POPEm 115       2.684  50.149 103.402  1.00  0.00           O
ATOM   6008  O11 POPEm 115       2.244  48.839 101.372  1.00  0.00           O
ATOM   6009  O12 POPEm 115       4.584  49.319 101.982  1.00  0.00           O
ATOM   6010  C1  POPEm 115       2.234  47.619 100.632  1.00  0.00           C
ATOM   6013  C2  POPEm 115       1.614  47.889  99.242  1.00  0.00           C
ATOM   6015  O21 POPEm 115       1.544  46.639  98.522  1.00  0.00           O
ATOM   6016  C21 POPEm 115       0.586  46.599  97.592  1.00  0.00           C
ATOM   6017  O22 POPEm 115      -0.424  47.279  97.572  1.00  0.00           O
ATOM   6018  C22 POPEm 115       0.974  45.569  96.542  1.00  0.00           C
ATOM   6021  C3  POPEm 115       2.494  48.919  98.472  1.00  0.00           C
ATOM   6024  O31 POPEm 115       2.144  49.009  97.082  1.00  0.00           O
ATOM   6025  C31 POPEm 115       3.094  48.719  96.202  1.00  0.00           C
ATOM   6026  O32 POPEm 115       4.164  48.189  96.452  1.00  0.00           O
ATOM   6027  C32 POPEm 115       2.594  49.119  94.812  1.00  0.00           C
ATOM   6030  C23 POPEm 115      -0.204  44.659  96.182  1.00  0.00           C
ATOM   6033  C24 POPEm 115       0.256  43.389  95.462  1.00  0.00           C
ATOM   6036  C25 POPEm 115       0.934  43.619  94.102  1.00  0.00           C
ATOM   6039  C26 POPEm 115       0.336  42.679  93.052  1.00  0.00           C
ATOM   6042  C27 POPEm 115       1.084  42.659  91.712  1.00  0.00           C
ATOM   6045  C28 POPEm 115       0.326  41.769  90.702  1.00  0.00           C
ATOM   6048  C29 POPEm 115       1.144  41.439  89.482  1.00  0.00           C
ATOM   6050 0C21 POPEm 115       1.174  42.129  88.332  1.00  0.00           C
ATOM   6052 1C21 POPEm 115       0.456  43.419  88.032  1.00  0.00           C
ATOM   6055 2C21 POPEm 115       1.464  44.449  87.482  1.00  0.00           C
ATOM   6058 3C21 POPEm 115       0.786  45.739  87.012  1.00  0.00           C
ATOM   6061 4C21 POPEm 115       1.774  46.769  86.432  1.00  0.00           C
ATOM   6064 5C21 POPEm 115       2.464  46.329  85.132  1.00  0.00           C
ATOM   6067 6C21 POPEm 115       3.254  47.469  84.472  1.00  0.00           C
ATOM   6070 7C21 POPEm 115       3.924  47.059  83.162  1.00  0.00           C
ATOM   6073 8C21 POPEm 115       4.554  48.229  82.402  1.00  0.00           C
ATOM   6077  C33 POPEm 115       3.274  48.399  93.632  1.00  0.00           C
ATOM   6080  C34 POPEm 115       2.464  48.639  92.342  1.00  0.00           C
ATOM   6083  C35 POPEm 115       2.724  47.599  91.242  1.00  0.00           C
ATOM   6086  C36 POPEm 115       4.014  47.829  90.452  1.00  0.00           C
ATOM   6089  C37 POPEm 115       4.634  46.519  89.942  1.00  0.00           C
ATOM   6092  C38 POPEm 115       5.604  46.739  88.772  1.00  0.00           C
ATOM   6095  C39 POPEm 115       6.324  45.449  88.352  1.00  0.00           C
ATOM   6098 0C31 POPEm 115       7.214  45.679  87.122  1.00  0.00           C
ATOM   6101 1C31 POPEm 115       7.804  44.379  86.542  1.00  0.00           C
ATOM   6104 2C31 POPEm 115       8.834  44.689  85.452  1.00  0.00           C
ATOM   6107 3C31 POPEm 115       9.494  43.439  84.822  1.00  0.00           C
ATOM   6110 4C31 POPEm 115       8.624  42.799  83.742  1.00  0.00           C
ATOM   6113 5C31 POPEm 115       9.394  42.009  82.672  1.00  0.00           C
ATOM   6116 6C31 POPEm 115       8.514  41.629  81.472  1.00  0.00           C
ATOM   6120  NH3 POPEn 116      32.284  22.029  63.592  1.00  0.00           N
ATOM   6124  C12 POPEn 116      32.124  20.619  63.102  1.00  0.00           C
ATOM   6127  C11 POPEn 116      30.874  20.419  62.212  1.00  0.00           C
ATOM   6130  P   POPEn 116      28.944  21.939  63.142  1.00  0.00           P
ATOM   6131  O13 POPEn 116      28.494  20.769  63.892  1.00  0.00           O
ATOM   6132  O14 POPEn 116      27.974  22.859  62.492  1.00  0.00           O
ATOM   6133  O11 POPEn 116      29.724  22.909  64.162  1.00  0.00           O
ATOM   6134  O12 POPEn 116      30.064  21.579  62.102  1.00  0.00           O
ATOM   6135  C1  POPEn 116      28.784  23.479  65.122  1.00  0.00           C
ATOM   6138  C2  POPEn 116      29.454  24.299  66.242  1.00  0.00           C
ATOM   6140  O21 POPEn 116      28.424  24.579  67.202  1.00  0.00           O
ATOM   6141  C21 POPEn 116      28.754  24.309  68.452  1.00  0.00           C
ATOM   6142  O22 POPEn 116      29.784  23.759  68.812  1.00  0.00           O
ATOM   6143  C22 POPEn 116      27.654  24.809  69.392  1.00  0.00           C
ATOM   6146  C3  POPEn 116      30.034  25.649  65.782  1.00  0.00           C
ATOM   6149  O31 POPEn 116      30.744  26.269  66.862  1.00  0.00           O
ATOM   6150  C31 POPEn 116      32.004  25.889  67.002  1.00  0.00           C
ATOM   6151  O32 POPEn 116      32.614  25.159  66.232  1.00  0.00           O
ATOM   6152  C32 POPEn 116      32.494  26.499  68.322  1.00  0.00           C
ATOM   6155  C23 POPEn 116      27.474  23.889  70.622  1.00  0.00           C
ATOM   6158  C24 POPEn 116      28.564  24.059  71.692  1.00  0.00           C
ATOM   6161  C25 POPEn 116      28.734  22.799  72.542  1.00  0.00           C
ATOM   6164  C26 POPEn 116      29.974  22.799  73.452  1.00  0.00           C
ATOM   6167  C27 POPEn 116      29.754  21.939  74.702  1.00  0.00           C
ATOM   6170  C28 POPEn 116      31.064  21.539  75.412  1.00  0.00           C
ATOM   6173  C29 POPEn 116      30.814  21.059  76.822  1.00  0.00           C
ATOM   6175 0C21 POPEn 116      31.764  20.789  77.732  1.00  0.00           C
ATOM   6177 1C21 POPEn 116      33.234  20.909  77.452  1.00  0.00           C
ATOM   6180 2C21 POPEn 116      34.134  20.509  78.642  1.00  0.00           C
ATOM   6183 3C21 POPEn 116      34.154  19.009  78.982  1.00  0.00           C
ATOM   6186 4C21 POPEn 116      35.484  18.619  79.642  1.00  0.00           C
ATOM   6189 5C21 POPEn 116      35.554  17.159  80.102  1.00  0.00           C
ATOM   6192 6C21 POPEn 116      37.004  16.739  80.412  1.00  0.00           C
ATOM   6195 7C21 POPEn 116      37.124  15.369  81.072  1.00  0.00           C
ATOM   6198 8C21 POPEn 116      38.554  15.009  81.472  1.00  0.00           C
ATOM   6202  C33 POPEn 116      33.684  25.749  68.942  1.00  0.00           C
ATOM   6205  C34 POPEn 116      33.214  24.499  69.702  1.00  0.00           C
ATOM   6208  C35 POPEn 116      32.754  24.769  71.142  1.00  0.00           C
ATOM   6211  C36 POPEn 116      33.944  24.869  72.092  1.00  0.00           C
ATOM   6214  C37 POPEn 116      33.604  25.059  73.572  1.00  0.00           C
ATOM   6217  C38 POPEn 116      34.854  25.159  74.472  1.00  0.00           C
ATOM   6220  C39 POPEn 116      34.594  25.389  75.972  1.00  0.00           C
ATOM   6223 0C31 POPEn 116      35.344  26.619  76.502  1.00  0.00           C
ATOM   6226 1C31 POPEn 116      35.104  26.879  78.002  1.00  0.00           C
ATOM   6229 2C31 POPEn 116      35.824  28.139  78.492  1.00  0.00           C
ATOM   6232 3C31 POPEn 116      35.974  28.209  80.022  1.00  0.00           C
ATOM   6235 4C31 POPEn 116      34.644  28.439  80.762  1.00  0.00           C
ATOM   6238 5C31 POPEn 116      34.814  28.329  82.282  1.00  0.00           C
ATOM   6241 6C31 POPEn 116      33.494  28.509  83.032  1.00  0.00           C
ATOM   6245  NH3 POPEo 117      18.474  95.479  59.412  1.00  0.00           N
ATOM   6249  C12 POPEo 117      18.154  96.909  59.012  1.00  0.00           C
ATOM   6252  C11 POPEo 117      17.794  97.819  60.212  1.00  0.00           C
ATOM   6255  P   POPEo 117      18.184 100.319  59.462  1.00  0.00           P
ATOM   6256  O13 POPEo 117      19.494  99.869  58.952  1.00  0.00           O
ATOM   6257  O14 POPEo 117      17.374 101.199  58.592  1.00  0.00           O
ATOM   6258  O11 POPEo 117      18.304 101.009  60.872  1.00  0.00           O
ATOM   6259  O12 POPEo 117      17.264  99.079  59.802  1.00  0.00           O
ATOM   6260  C1  POPEo 117      19.594 101.369  61.382  1.00  0.00           C
ATOM   6263  C2  POPEo 117      19.554 101.249  62.912  1.00  0.00           C
ATOM   6265  O21 POPEo 117      20.714 101.939  63.392  1.00  0.00           O
ATOM   6266  C21 POPEo 117      21.054 101.759  64.662  1.00  0.00           C
ATOM   6267  O22 POPEo 117      22.124 101.279  65.012  1.00  0.00           O
ATOM   6268  C22 POPEo 117      19.994 102.299  65.632  1.00  0.00           C
ATOM   6271  C3  POPEo 117      19.464  99.729  63.292  1.00  0.00           C
ATOM   6274  O31 POPEo 117      19.534  99.499  64.712  1.00  0.00           O
ATOM   6275  C31 POPEo 117      20.124  98.359  65.082  1.00  0.00           C
ATOM   6276  O32 POPEo 117      20.574  97.509  64.322  1.00  0.00           O
ATOM   6277  C32 POPEo 117      20.264  98.329  66.602  1.00  0.00           C
ATOM   6280  C23 POPEo 117      20.414 102.099  67.112  1.00  0.00           C
ATOM   6283  C24 POPEo 117      19.214 101.969  68.062  1.00  0.00           C
ATOM   6286  C25 POPEo 117      18.454 103.279  68.292  1.00  0.00           C
ATOM   6289  C26 POPEo 117      19.044 104.109  69.442  1.00  0.00           C
ATOM   6292  C27 POPEo 117      18.124 105.279  69.822  1.00  0.00           C
ATOM   6295  C28 POPEo 117      18.314 105.709  71.282  1.00  0.00           C
ATOM   6298  C29 POPEo 117      17.294 106.739  71.672  1.00  0.00           C
ATOM   6300 0C21 POPEo 117      17.254 107.409  72.842  1.00  0.00           C
ATOM   6302 1C21 POPEo 117      18.224 107.239  73.982  1.00  0.00           C
ATOM   6305 2C21 POPEo 117      17.544 106.699  75.262  1.00  0.00           C
ATOM   6308 3C21 POPEo 117      16.444 107.629  75.802  1.00  0.00           C
ATOM   6311 4C21 POPEo 117      16.044 107.349  77.262  1.00  0.00           C
ATOM   6314 5C21 POPEo 117      14.914 106.319  77.452  1.00  0.00           C
ATOM   6317 6C21 POPEo 117      15.304 104.859  77.152  1.00  0.00           C
ATOM   6320 7C21 POPEo 117      14.284 103.879  77.722  1.00  0.00           C
ATOM   6323 8C21 POPEo 117      14.614 102.409  77.462  1.00  0.00           C
ATOM   6327  C33 POPEo 117      20.014  96.929  67.222  1.00  0.00           C
ATOM   6330  C34 POPEo 117      19.704  97.039  68.732  1.00  0.00           C
ATOM   6333  C35 POPEo 117      19.074  95.769  69.312  1.00  0.00           C
ATOM   6336  C36 POPEo 117      18.164  96.049  70.522  1.00  0.00           C
ATOM   6339  C37 POPEo 117      17.624  94.759  71.142  1.00  0.00           C
ATOM   6342  C38 POPEo 117      16.634  94.989  72.282  1.00  0.00           C
ATOM   6345  C39 POPEo 117      15.844  93.709  72.602  1.00  0.00           C
ATOM   6348 0C31 POPEo 117      14.904  93.829  73.812  1.00  0.00           C
ATOM   6351 1C31 POPEo 117      15.664  93.559  75.112  1.00  0.00           C
ATOM   6354 2C31 POPEo 117      14.844  93.759  76.382  1.00  0.00           C
ATOM   6357 3C31 POPEo 117      15.534  93.049  77.552  1.00  0.00           C
ATOM   6360 4C31 POPEo 117      15.024  93.539  78.902  1.00  0.00           C
ATOM   6363 5C31 POPEo 117      16.014  93.259  80.032  1.00  0.00           C
ATOM   6366 6C31 POPEo 117      15.784  94.169  81.232  1.00  0.00           C
ATOM   6370  NH3 POPEp 118      53.794  40.629  62.702  1.00  0.00           N
ATOM   6374  C12 POPEp 118      53.764  41.789  61.742  1.00  0.00           C
ATOM   6377  C11 POPEp 118      53.444  41.429  60.282  1.00  0.00           C
ATOM   6380  P   POPEp 118      52.384  43.089  58.532  1.00  0.00           P
ATOM   6381  O13 POPEp 118      52.784  44.329  57.832  1.00  0.00           O
ATOM   6382  O14 POPEp 118      51.944  41.979  57.672  1.00  0.00           O
ATOM   6383  O11 POPEp 118      51.284  43.439  59.632  1.00  0.00           O
ATOM   6384  O12 POPEp 118      53.574  42.609  59.482  1.00  0.00           O
ATOM   6385  C1  POPEp 118      51.394  44.679  60.382  1.00  0.00           C
ATOM   6388  C2  POPEp 118      50.794  44.589  61.832  1.00  0.00           C
ATOM   6390  O21 POPEp 118      51.804  44.739  62.872  1.00  0.00           O
ATOM   6391  C21 POPEp 118      52.024  45.989  63.242  1.00  0.00           C
ATOM   6392  O22 POPEp 118      51.554  46.989  62.712  1.00  0.00           O
ATOM   6393  C22 POPEp 118      52.984  45.999  64.452  1.00  0.00           C
ATOM   6396  C3  POPEp 118      50.024  43.259  62.072  1.00  0.00           C
ATOM   6399  O31 POPEp 118      49.324  43.269  63.342  1.00  0.00           O
ATOM   6400  C31 POPEp 118      49.694  42.399  64.272  1.00  0.00           C
ATOM   6401  O32 POPEp 118      50.704  41.709  64.232  1.00  0.00           O
ATOM   6402  C32 POPEp 118      48.614  42.319  65.362  1.00  0.00           C
ATOM   6405  C23 POPEp 118      52.274  45.949  65.832  1.00  0.00           C
ATOM   6408  C24 POPEp 118      53.124  45.579  67.062  1.00  0.00           C
ATOM   6411  C25 POPEp 118      53.494  44.089  67.112  1.00  0.00           C
ATOM   6414  C26 POPEp 118      53.894  43.529  68.492  1.00  0.00           C
ATOM   6417  C27 POPEp 118      52.734  43.029  69.372  1.00  0.00           C
ATOM   6420  C28 POPEp 118      53.224  42.149  70.542  1.00  0.00           C
ATOM   6423  C29 POPEp 118      54.174  42.879  71.462  1.00  0.00           C
ATOM   6425 0C21 POPEp 118      54.934  42.319  72.422  1.00  0.00           C
ATOM   6427 1C21 POPEp 118      54.964  40.849  72.782  1.00  0.00           C
ATOM   6430 2C21 POPEp 118      55.354  40.609  74.252  1.00  0.00           C
ATOM   6433 3C21 POPEp 118      55.504  39.119  74.572  1.00  0.00           C
ATOM   6436 4C21 POPEp 118      56.404  38.809  75.782  1.00  0.00           C
ATOM   6439 5C21 POPEp 118      55.994  39.499  77.092  1.00  0.00           C
ATOM   6442 6C21 POPEp 118      54.574  39.169  77.542  1.00  0.00           C
ATOM   6445 7C21 POPEp 118      54.244  39.769  78.912  1.00  0.00           C
ATOM   6448 8C21 POPEp 118      52.784  39.579  79.342  1.00  0.00           C
ATOM   6452  C33 POPEp 118      49.114  42.519  66.822  1.00  0.00           C
ATOM   6455  C34 POPEp 118      47.984  42.899  67.802  1.00  0.00           C
ATOM   6458  C35 POPEp 118      47.444  41.809  68.752  1.00  0.00           C
ATOM   6461  C36 POPEp 118      46.904  40.549  68.062  1.00  0.00           C
ATOM   6464  C37 POPEp 118      46.184  39.569  69.022  1.00  0.00           C
ATOM   6467  C38 POPEp 118      45.574  38.399  68.232  1.00  0.00           C
ATOM   6470  C39 POPEp 118      44.944  37.249  69.042  1.00  0.00           C
ATOM   6473 0C31 POPEp 118      43.634  37.609  69.752  1.00  0.00           C
ATOM   6476 1C31 POPEp 118      43.024  36.399  70.462  1.00  0.00           C
ATOM   6479 2C31 POPEp 118      41.694  36.709  71.152  1.00  0.00           C
ATOM   6482 3C31 POPEp 118      41.104  35.459  71.822  1.00  0.00           C
ATOM   6485 4C31 POPEp 118      39.954  35.819  72.782  1.00  0.00           C
ATOM   6488 5C31 POPEp 118      39.344  34.589  73.472  1.00  0.00           C
ATOM   6491 6C31 POPEp 118      38.314  34.939  74.542  1.00  0.00           C
ATOM   6495  NH3 POPEq 119     106.094 103.219  61.022  1.00  0.00           N
ATOM   6499  C12 POPEq 119     105.534 104.389  60.272  1.00  0.00           C
ATOM   6502  C11 POPEq 119     104.924 105.429  61.222  1.00  0.00           C
ATOM   6505  P   POPEq 119     102.834 106.959  61.402  1.00  0.00           P
ATOM   6506  O13 POPEq 119     102.504 108.009  60.412  1.00  0.00           O
ATOM   6507  O14 POPEq 119     101.704 106.359  62.152  1.00  0.00           O
ATOM   6508  O11 POPEq 119     103.824 107.539  62.462  1.00  0.00           O
ATOM   6509  O12 POPEq 119     103.664 105.839  60.702  1.00  0.00           O
ATOM   6510  C1  POPEq 119     103.674 108.849  62.992  1.00  0.00           C
ATOM   6513  C2  POPEq 119     104.404 108.879  64.362  1.00  0.00           C
ATOM   6515  O21 POPEq 119     104.284 110.189  64.952  1.00  0.00           O
ATOM   6516  C21 POPEq 119     103.094 110.449  65.472  1.00  0.00           C
ATOM   6517  O22 POPEq 119     102.194 109.639  65.622  1.00  0.00           O
ATOM   6518  C22 POPEq 119     103.034 111.919  65.872  1.00  0.00           C
ATOM   6521  C3  POPEq 119     105.904 108.509  64.172  1.00  0.00           C
ATOM   6524  O31 POPEq 119     106.434 107.679  65.232  1.00  0.00           O
ATOM   6525  C31 POPEq 119     107.114 108.299  66.172  1.00  0.00           C
ATOM   6526  O32 POPEq 119     107.024 109.479  66.452  1.00  0.00           O
ATOM   6527  C32 POPEq 119     108.044 107.279  66.832  1.00  0.00           C
ATOM   6530  C23 POPEq 119     102.214 112.169  67.162  1.00  0.00           C
ATOM   6533  C24 POPEq 119     102.774 111.419  68.372  1.00  0.00           C
ATOM   6536  C25 POPEq 119     102.064 111.779  69.692  1.00  0.00           C
ATOM   6539  C26 POPEq 119     102.554 110.879  70.842  1.00  0.00           C
ATOM   6542  C27 POPEq 119     101.894 111.179  72.192  1.00  0.00           C
ATOM   6545  C28 POPEq 119     102.894 111.739  73.222  1.00  0.00           C
ATOM   6548  C29 POPEq 119     102.424 112.159  74.602  1.00  0.00           C
ATOM   6550 0C21 POPEq 119     101.334 111.799  75.322  1.00  0.00           C
ATOM   6552 1C21 POPEq 119     100.214 110.859  74.952  1.00  0.00           C
ATOM   6555 2C21 POPEq 119      98.864 111.249  75.602  1.00  0.00           C
ATOM   6558 3C21 POPEq 119      98.844 110.969  77.112  1.00  0.00           C
ATOM   6561 4C21 POPEq 119      97.534 111.409  77.772  1.00  0.00           C
ATOM   6564 5C21 POPEq 119      97.564 111.099  79.272  1.00  0.00           C
ATOM   6567 6C21 POPEq 119      96.454 111.789  80.052  1.00  0.00           C
ATOM   6570 7C21 POPEq 119      96.854 111.969  81.512  1.00  0.00           C
ATOM   6573 8C21 POPEq 119      95.904 112.869  82.292  1.00  0.00           C
ATOM   6577  C33 POPEq 119     109.024 107.909  67.842  1.00  0.00           C
ATOM   6580  C34 POPEq 119     108.514 107.799  69.282  1.00  0.00           C
ATOM   6583  C35 POPEq 119     109.304 108.679  70.262  1.00  0.00           C
ATOM   6586  C36 POPEq 119     110.634 108.069  70.702  1.00  0.00           C
ATOM   6589  C37 POPEq 119     110.614 107.599  72.172  1.00  0.00           C
ATOM   6592  C38 POPEq 119     112.004 107.189  72.662  1.00  0.00           C
ATOM   6595  C39 POPEq 119     111.984 106.199  73.832  1.00  0.00           C
ATOM   6598 0C31 POPEq 119     111.544 106.809  75.172  1.00  0.00           C
ATOM   6601 1C31 POPEq 119     111.914 105.919  76.362  1.00  0.00           C
ATOM   6604 2C31 POPEq 119     112.084 106.699  77.672  1.00  0.00           C
ATOM   6607 3C31 POPEq 119     110.764 107.099  78.342  1.00  0.00           C
ATOM   6610 4C31 POPEq 119     110.984 107.659  79.762  1.00  0.00           C
ATOM   6613 5C31 POPEq 119     109.714 108.229  80.402  1.00  0.00           C
ATOM   6616 6C31 POPEq 119     109.974 108.989  81.702  1.00  0.00           C
ATOM   6620  NH3 POPEr 120      42.254  65.099  61.612  1.00  0.00           N
ATOM   6624  C12 POPEr 120      43.684  65.359  61.252  1.00  0.00           C
ATOM   6627  C11 POPEr 120      44.654  64.769  62.302  1.00  0.00           C
ATOM   6630  P   POPEr 120      46.684  64.799  60.702  1.00  0.00           P
ATOM   6631  O13 POPEr 120      46.014  63.639  60.082  1.00  0.00           O
ATOM   6632  O14 POPEr 120      46.864  66.029  59.902  1.00  0.00           O
ATOM   6633  O11 POPEr 120      48.104  64.339  61.132  1.00  0.00           O
ATOM   6634  O12 POPEr 120      45.994  65.179  62.072  1.00  0.00           O
ATOM   6635  C1  POPEr 120      48.874  65.029  62.102  1.00  0.00           C
ATOM   6638  C2  POPEr 120      48.944  64.189  63.382  1.00  0.00           C
ATOM   6640  O21 POPEr 120      49.664  64.969  64.342  1.00  0.00           O
ATOM   6641  C21 POPEr 120      49.174  64.939  65.552  1.00  0.00           C
ATOM   6642  O22 POPEr 120      48.194  64.309  65.932  1.00  0.00           O
ATOM   6643  C22 POPEr 120      49.994  65.869  66.452  1.00  0.00           C
ATOM   6646  C3  POPEr 120      49.644  62.819  63.132  1.00  0.00           C
ATOM   6649  O31 POPEr 120      49.614  62.059  64.352  1.00  0.00           O
ATOM   6650  C31 POPEr 120      49.814  60.749  64.322  1.00  0.00           C
ATOM   6651  O32 POPEr 120      50.074  60.069  63.352  1.00  0.00           O
ATOM   6652  C32 POPEr 120      49.794  60.249  65.762  1.00  0.00           C
ATOM   6655  C23 POPEr 120      49.144  66.529  67.552  1.00  0.00           C
ATOM   6658  C24 POPEr 120      48.884  65.629  68.772  1.00  0.00           C
ATOM   6661  C25 POPEr 120      50.124  65.349  69.632  1.00  0.00           C
ATOM   6664  C26 POPEr 120      49.914  65.729  71.112  1.00  0.00           C
ATOM   6667  C27 POPEr 120      50.954  65.129  72.062  1.00  0.00           C
ATOM   6670  C28 POPEr 120      51.814  66.169  72.812  1.00  0.00           C
ATOM   6673  C29 POPEr 120      51.104  66.859  73.952  1.00  0.00           C
ATOM   6675 0C21 POPEr 120      50.954  66.379  75.212  1.00  0.00           C
ATOM   6677 1C21 POPEr 120      51.434  65.049  75.722  1.00  0.00           C
ATOM   6680 2C21 POPEr 120      52.404  65.129  76.912  1.00  0.00           C
ATOM   6683 3C21 POPEr 120      51.734  65.529  78.242  1.00  0.00           C
ATOM   6686 4C21 POPEr 120      52.724  65.479  79.422  1.00  0.00           C
ATOM   6689 5C21 POPEr 120      52.094  65.759  80.792  1.00  0.00           C
ATOM   6692 6C21 POPEr 120      53.174  65.989  81.872  1.00  0.00           C
ATOM   6695 7C21 POPEr 120      52.644  65.989  83.312  1.00  0.00           C
ATOM   6698 8C21 POPEr 120      53.714  66.409  84.332  1.00  0.00           C
ATOM   6702  C33 POPEr 120      50.094  61.369  66.792  1.00  0.00           C
ATOM   6705  C34 POPEr 120      50.634  60.869  68.122  1.00  0.00           C
ATOM   6708  C35 POPEr 120      49.544  60.519  69.142  1.00  0.00           C
ATOM   6711  C36 POPEr 120      49.654  61.399  70.392  1.00  0.00           C
ATOM   6714  C37 POPEr 120      48.844  60.889  71.592  1.00  0.00           C
ATOM   6717  C38 POPEr 120      49.404  61.499  72.882  1.00  0.00           C
ATOM   6720  C39 POPEr 120      48.624  61.149  74.142  1.00  0.00           C
ATOM   6723 0C31 POPEr 120      49.214  61.859  75.362  1.00  0.00           C
ATOM   6726 1C31 POPEr 120      48.484  61.539  76.672  1.00  0.00           C
ATOM   6729 2C31 POPEr 120      49.194  62.149  77.882  1.00  0.00           C
ATOM   6732 3C31 POPEr 120      48.474  61.859  79.202  1.00  0.00           C
ATOM   6735 4C31 POPEr 120      47.354  62.869  79.492  1.00  0.00           C
ATOM   6738 5C31 POPEr 120      46.464  62.459  80.672  1.00  0.00           C
ATOM   6741 6C31 POPEr 120      45.454  63.549  81.032  1.00  0.00           C
ATOM   6745  NH3 POPEs 121     118.604  86.459 101.672  1.00  0.00           N
ATOM   6749  C12 POPEs 121     118.974  85.279 100.802  1.00  0.00           C
ATOM   6752  C11 POPEs 121     117.724  84.739 100.082  1.00  0.00           C
ATOM   6755  P   POPEs 121     117.744  82.179 100.492  1.00  0.00           P
ATOM   6756  O13 POPEs 121     116.334  81.729 100.462  1.00  0.00           O
ATOM   6757  O14 POPEs 121     118.254  82.459 101.862  1.00  0.00           O
ATOM   6758  O11 POPEs 121     118.524  81.009  99.792  1.00  0.00           O
ATOM   6759  O12 POPEs 121     117.924  83.439  99.542  1.00  0.00           O
ATOM   6760  C1  POPEs 121     117.984  80.349  98.632  1.00  0.00           C
ATOM   6763  C2  POPEs 121     117.994  81.209  97.342  1.00  0.00           C
ATOM   6765  O21 POPEs 121     117.504  80.419  96.252  1.00  0.00           O
ATOM   6766  C21 POPEs 121     116.194  80.219  96.142  1.00  0.00           C
ATOM   6767  O22 POPEs 121     115.314  80.719  96.832  1.00  0.00           O
ATOM   6768  C22 POPEs 121     115.974  79.239  94.982  1.00  0.00           C
ATOM   6771  C3  POPEs 121     119.444  81.719  96.992  1.00  0.00           C
ATOM   6774  O31 POPEs 121     119.824  81.619  95.592  1.00  0.00           O
ATOM   6775  C31 POPEs 121     119.694  82.629  94.712  1.00  0.00           C
ATOM   6776  O32 POPEs 121     120.394  82.749  93.722  1.00  0.00           O
ATOM   6777  C32 POPEs 121     118.514  83.549  94.952  1.00  0.00           C
ATOM   6780  C23 POPEs 121     114.864  79.639  93.992  1.00  0.00           C
ATOM   6783  C24 POPEs 121     114.864  78.719  92.752  1.00  0.00           C
ATOM   6786  C25 POPEs 121     114.094  79.289  91.552  1.00  0.00           C
ATOM   6789  C26 POPEs 121     114.654  78.869  90.182  1.00  0.00           C
ATOM   6792  C27 POPEs 121     114.644  80.039  89.182  1.00  0.00           C
ATOM   6795  C28 POPEs 121     115.504  79.809  87.912  1.00  0.00           C
ATOM   6798  C29 POPEs 121     114.884  78.859  86.922  1.00  0.00           C
ATOM   6800 0C21 POPEs 121     114.134  79.179  85.852  1.00  0.00           C
ATOM   6802 1C21 POPEs 121     113.704  80.569  85.442  1.00  0.00           C
ATOM   6805 2C21 POPEs 121     112.184  80.729  85.542  1.00  0.00           C
ATOM   6808 3C21 POPEs 121     111.704  82.159  85.242  1.00  0.00           C
ATOM   6811 4C21 POPEs 121     110.174  82.339  85.332  1.00  0.00           C
ATOM   6814 5C21 POPEs 121     109.564  81.929  86.682  1.00  0.00           C
ATOM   6817 6C21 POPEs 121     108.064  82.229  86.772  1.00  0.00           C
ATOM   6820 7C21 POPEs 121     107.454  81.799  88.122  1.00  0.00           C
ATOM   6823 8C21 POPEs 121     105.934  81.929  88.152  1.00  0.00           C
ATOM   6827  C33 POPEs 121     117.394  83.299  93.922  1.00  0.00           C
ATOM   6830  C34 POPEs 121     116.024  83.729  94.472  1.00  0.00           C
ATOM   6833  C35 POPEs 121     114.904  83.509  93.452  1.00  0.00           C
ATOM   6836  C36 POPEs 121     113.524  83.469  94.112  1.00  0.00           C
ATOM   6839  C37 POPEs 121     112.454  82.889  93.182  1.00  0.00           C
ATOM   6842  C38 POPEs 121     111.194  82.469  93.952  1.00  0.00           C
ATOM   6845  C39 POPEs 121     110.164  81.709  93.102  1.00  0.00           C
ATOM   6848 0C31 POPEs 121     110.764  80.519  92.332  1.00  0.00           C
ATOM   6851 1C31 POPEs 121     109.694  79.499  91.942  1.00  0.00           C
ATOM   6854 2C31 POPEs 121     110.194  78.349  91.062  1.00  0.00           C
ATOM   6857 3C31 POPEs 121     110.174  78.709  89.572  1.00  0.00           C
ATOM   6860 4C31 POPEs 121     110.294  77.479  88.662  1.00  0.00           C
ATOM   6863 5C31 POPEs 121     109.784  77.749  87.232  1.00  0.00           C
ATOM   6866 6C31 POPEs 121     109.764  76.499  86.362  1.00  0.00           C
ATOM   6870  NH3 POPEt 122      67.714  15.469  59.552  1.00  0.00           N
ATOM   6874  C12 POPEt 122      66.634  14.599  60.122  1.00  0.00           C
ATOM   6877  C11 POPEt 122      65.264  15.259  59.902  1.00  0.00           C
ATOM   6880  P   POPEt 122      63.794  17.169  60.962  1.00  0.00           P
ATOM   6881  O13 POPEt 122      63.954  18.149  62.052  1.00  0.00           O
ATOM   6882  O14 POPEt 122      63.204  17.689  59.702  1.00  0.00           O
ATOM   6883  O11 POPEt 122      62.954  15.929  61.502  1.00  0.00           O
ATOM   6884  O12 POPEt 122      65.194  16.509  60.612  1.00  0.00           O
ATOM   6885  C1  POPEt 122      63.424  15.159  62.622  1.00  0.00           C
ATOM   6888  C2  POPEt 122      62.984  15.739  63.992  1.00  0.00           C
ATOM   6890  O21 POPEt 122      63.704  15.079  65.052  1.00  0.00           O
ATOM   6891  C21 POPEt 122      64.954  15.469  65.212  1.00  0.00           C
ATOM   6892  O22 POPEt 122      65.524  16.329  64.562  1.00  0.00           O
ATOM   6893  C22 POPEt 122      65.604  14.719  66.372  1.00  0.00           C
ATOM   6896  C3  POPEt 122      61.464  15.539  64.242  1.00  0.00           C
ATOM   6899  O31 POPEt 122      61.054  15.919  65.582  1.00  0.00           O
ATOM   6900  C31 POPEt 122      60.744  17.199  65.722  1.00  0.00           C
ATOM   6901  O32 POPEt 122      60.734  18.019  64.832  1.00  0.00           O
ATOM   6902  C32 POPEt 122      60.404  17.509  67.192  1.00  0.00           C
ATOM   6905  C23 POPEt 122      66.424  15.709  67.222  1.00  0.00           C
ATOM   6908  C24 POPEt 122      66.644  15.199  68.652  1.00  0.00           C
ATOM   6911  C25 POPEt 122      65.374  15.279  69.502  1.00  0.00           C
ATOM   6914  C26 POPEt 122      65.594  14.769  70.932  1.00  0.00           C
ATOM   6917  C27 POPEt 122      64.274  14.739  71.702  1.00  0.00           C
ATOM   6920  C28 POPEt 122      64.404  14.289  73.172  1.00  0.00           C
ATOM   6923  C29 POPEt 122      65.144  15.289  74.032  1.00  0.00           C
ATOM   6925 0C21 POPEt 122      64.914  15.529  75.332  1.00  0.00           C
ATOM   6927 1C21 POPEt 122      63.904  14.839  76.222  1.00  0.00           C
ATOM   6930 2C21 POPEt 122      64.574  13.789  77.132  1.00  0.00           C
ATOM   6933 3C21 POPEt 122      65.494  14.389  78.192  1.00  0.00           C
ATOM   6936 4C21 POPEt 122      65.974  13.339  79.192  1.00  0.00           C
ATOM   6939 5C21 POPEt 122      66.954  13.899  80.232  1.00  0.00           C
ATOM   6942 6C21 POPEt 122      67.574  12.779  81.082  1.00  0.00           C
ATOM   6945 7C21 POPEt 122      68.494  13.299  82.192  1.00  0.00           C
ATOM   6948 8C21 POPEt 122      68.974  12.199  83.132  1.00  0.00           C
ATOM   6952  C33 POPEt 122      59.314  16.599  67.822  1.00  0.00           C
ATOM   6955  C34 POPEt 122      59.844  15.299  68.462  1.00  0.00           C
ATOM   6958  C35 POPEt 122      60.694  15.469  69.732  1.00  0.00           C
ATOM   6961  C36 POPEt 122      59.964  16.149  70.902  1.00  0.00           C
ATOM   6964  C37 POPEt 122      60.744  16.039  72.222  1.00  0.00           C
ATOM   6967  C38 POPEt 122      60.434  17.159  73.222  1.00  0.00           C
ATOM   6970  C39 POPEt 122      59.014  17.149  73.782  1.00  0.00           C
ATOM   6973 0C31 POPEt 122      58.794  18.269  74.802  1.00  0.00           C
ATOM   6976 1C31 POPEt 122      57.364  18.279  75.372  1.00  0.00           C
ATOM   6979 2C31 POPEt 122      57.144  19.359  76.442  1.00  0.00           C
ATOM   6982 3C31 POPEt 122      57.504  18.829  77.842  1.00  0.00           C
ATOM   6985 4C31 POPEt 122      56.854  19.609  78.992  1.00  0.00           C
ATOM   6988 5C31 POPEt 122      56.974  18.819  80.302  1.00  0.00           C
ATOM   6991 6C31 POPEt 122      56.304  19.469  81.512  1.00  0.00           C
ATOM   6995  NH3 POPEu 123      72.004  40.669  62.222  1.00  0.00           N
ATOM   6999  C12 POPEu 123      71.524  42.069  61.902  1.00  0.00           C
ATOM   7002  C11 POPEu 123      70.184  42.149  61.142  1.00  0.00           C
ATOM   7005  P   POPEu 123      68.044  43.609  61.622  1.00  0.00           P
ATOM   7006  O13 POPEu 123      68.544  44.969  61.902  1.00  0.00           O
ATOM   7007  O14 POPEu 123      67.514  43.299  60.272  1.00  0.00           O
ATOM   7008  O11 POPEu 123      66.864  43.309  62.622  1.00  0.00           O
ATOM   7009  O12 POPEu 123      69.134  42.529  62.032  1.00  0.00           O
ATOM   7010  C1  POPEu 123      67.084  42.689  63.882  1.00  0.00           C
ATOM   7013  C2  POPEu 123      67.504  43.709  64.982  1.00  0.00           C
ATOM   7015  O21 POPEu 123      67.434  43.239  66.332  1.00  0.00           O
ATOM   7016  C21 POPEu 123      67.354  41.999  66.702  1.00  0.00           C
ATOM   7017  O22 POPEu 123      67.344  40.999  66.022  1.00  0.00           O
ATOM   7018  C22 POPEu 123      67.254  41.989  68.232  1.00  0.00           C
ATOM   7021  C3  POPEu 123      66.674  45.029  64.892  1.00  0.00           C
ATOM   7024  O31 POPEu 123      66.704  45.809  66.132  1.00  0.00           O
ATOM   7025  C31 POPEu 123      65.764  45.429  67.002  1.00  0.00           C
ATOM   7026  O32 POPEu 123      64.954  44.529  66.832  1.00  0.00           O
ATOM   7027  C32 POPEu 123      65.794  46.309  68.262  1.00  0.00           C
ATOM   7030  C23 POPEu 123      67.914  40.719  68.792  1.00  0.00           C
ATOM   7033  C24 POPEu 123      67.794  40.559  70.312  1.00  0.00           C
ATOM   7036  C25 POPEu 123      66.374  40.759  70.832  1.00  0.00           C
ATOM   7039  C26 POPEu 123      66.234  40.349  72.302  1.00  0.00           C
ATOM   7042  C27 POPEu 123      64.904  40.789  72.902  1.00  0.00           C
ATOM   7045  C28 POPEu 123      64.844  40.579  74.432  1.00  0.00           C
ATOM   7048  C29 POPEu 123      63.464  40.929  74.932  1.00  0.00           C
ATOM   7050 0C21 POPEu 123      63.144  41.949  75.752  1.00  0.00           C
ATOM   7052 1C21 POPEu 123      64.084  42.919  76.412  1.00  0.00           C
ATOM   7055 2C21 POPEu 123      63.654  43.259  77.852  1.00  0.00           C
ATOM   7058 3C21 POPEu 123      63.584  42.059  78.802  1.00  0.00           C
ATOM   7061 4C21 POPEu 123      63.134  42.469  80.212  1.00  0.00           C
ATOM   7064 5C21 POPEu 123      62.474  41.329  80.992  1.00  0.00           C
ATOM   7067 6C21 POPEu 123      61.014  41.039  80.642  1.00  0.00           C
ATOM   7070 7C21 POPEu 123      60.574  39.679  81.202  1.00  0.00           C
ATOM   7073 8C21 POPEu 123      59.084  39.379  81.032  1.00  0.00           C
ATOM   7077  C33 POPEu 123      64.714  45.939  69.322  1.00  0.00           C
ATOM   7080  C34 POPEu 123      65.094  46.369  70.752  1.00  0.00           C
ATOM   7083  C35 POPEu 123      64.204  45.769  71.872  1.00  0.00           C
ATOM   7086  C36 POPEu 123      63.444  46.829  72.682  1.00  0.00           C
ATOM   7089  C37 POPEu 123      62.894  46.329  74.032  1.00  0.00           C
ATOM   7092  C38 POPEu 123      62.114  47.439  74.762  1.00  0.00           C
ATOM   7095  C39 POPEu 123      61.614  47.109  76.182  1.00  0.00           C
ATOM   7098 0C31 POPEu 123      62.724  46.819  77.202  1.00  0.00           C
ATOM   7101 1C31 POPEu 123      62.274  46.999  78.672  1.00  0.00           C
ATOM   7104 2C31 POPEu 123      63.374  46.619  79.672  1.00  0.00           C
ATOM   7107 3C31 POPEu 123      63.204  47.209  81.082  1.00  0.00           C
ATOM   7110 4C31 POPEu 123      61.924  46.769  81.802  1.00  0.00           C
ATOM   7113 5C31 POPEu 123      61.964  47.079  83.302  1.00  0.00           C
ATOM   7116 6C31 POPEu 123      60.694  46.669  84.062  1.00  0.00           C
ATOM   7120  NH3 POPEv 124      43.484 117.439 100.932  1.00  0.00           N
ATOM   7124  C12 POPEv 124      42.924 118.169 102.112  1.00  0.00           C
ATOM   7127  C11 POPEv 124      43.404 117.509 103.412  1.00  0.00           C
ATOM   7130  P   POPEv 124      43.504 114.849 103.192  1.00  0.00           P
ATOM   7131  O13 POPEv 124      44.964 114.899 103.382  1.00  0.00           O
ATOM   7132  O14 POPEv 124      42.774 113.709 103.782  1.00  0.00           O
ATOM   7133  O11 POPEv 124      43.184 114.929 101.662  1.00  0.00           O
ATOM   7134  O12 POPEv 124      42.844 116.209 103.632  1.00  0.00           O
ATOM   7135  C1  POPEv 124      43.444 113.799 100.832  1.00  0.00           C
ATOM   7138  C2  POPEv 124      42.304 113.609  99.812  1.00  0.00           C
ATOM   7140  O21 POPEv 124      42.774 113.769  98.472  1.00  0.00           O
ATOM   7141  C21 POPEv 124      42.984 114.959  97.992  1.00  0.00           C
ATOM   7142  O22 POPEv 124      43.034 116.019  98.592  1.00  0.00           O
ATOM   7143  C22 POPEv 124      43.134 114.769  96.482  1.00  0.00           C
ATOM   7146  C3  POPEv 124      41.074 114.499 100.132  1.00  0.00           C
ATOM   7149  O31 POPEv 124      40.114 114.389  99.072  1.00  0.00           O
ATOM   7150  C31 POPEv 124      39.374 115.459  98.852  1.00  0.00           C
ATOM   7151  O32 POPEv 124      39.494 116.539  99.412  1.00  0.00           O
ATOM   7152  C32 POPEv 124      38.294 115.079  97.842  1.00  0.00           C
ATOM   7155  C23 POPEv 124      42.804 115.999  95.622  1.00  0.00           C
ATOM   7158  C24 POPEv 124      42.634 115.559  94.162  1.00  0.00           C
ATOM   7161  C25 POPEv 124      42.954 116.659  93.162  1.00  0.00           C
ATOM   7164  C26 POPEv 124      42.744 116.259  91.702  1.00  0.00           C
ATOM   7167  C27 POPEv 124      42.594 117.509  90.832  1.00  0.00           C
ATOM   7170  C28 POPEv 124      42.874 117.309  89.342  1.00  0.00           C
ATOM   7173  C29 POPEv 124      41.864 116.449  88.642  1.00  0.00           C
ATOM   7175 0C21 POPEv 124      41.774 116.359  87.312  1.00  0.00           C
ATOM   7177 1C21 POPEv 124      42.694 117.099  86.372  1.00  0.00           C
ATOM   7180 2C21 POPEv 124      42.724 116.499  84.962  1.00  0.00           C
ATOM   7183 3C21 POPEv 124      43.234 115.049  84.912  1.00  0.00           C
ATOM   7186 4C21 POPEv 124      43.584 114.589  83.492  1.00  0.00           C
ATOM   7189 5C21 POPEv 124      42.384 114.479  82.542  1.00  0.00           C
ATOM   7192 6C21 POPEv 124      41.854 113.049  82.352  1.00  0.00           C
ATOM   7195 7C21 POPEv 124      41.164 112.479  83.602  1.00  0.00           C
ATOM   7198 8C21 POPEv 124      40.414 111.169  83.322  1.00  0.00           C
ATOM   7202  C33 POPEv 124      37.244 116.189  97.622  1.00  0.00           C
ATOM   7205  C34 POPEv 124      37.744 117.299  96.682  1.00  0.00           C
ATOM   7208  C35 POPEv 124      37.894 116.859  95.222  1.00  0.00           C
ATOM   7211  C36 POPEv 124      38.294 118.009  94.292  1.00  0.00           C
ATOM   7214  C37 POPEv 124      37.864 117.809  92.832  1.00  0.00           C
ATOM   7217  C38 POPEv 124      38.234 119.019  91.962  1.00  0.00           C
ATOM   7220  C39 POPEv 124      37.604 118.979  90.562  1.00  0.00           C
ATOM   7223 0C31 POPEv 124      38.254 117.979  89.602  1.00  0.00           C
ATOM   7226 1C31 POPEv 124      37.524 117.959  88.252  1.00  0.00           C
ATOM   7229 2C31 POPEv 124      38.224 117.109  87.182  1.00  0.00           C
ATOM   7232 3C31 POPEv 124      37.484 117.129  85.832  1.00  0.00           C
ATOM   7235 4C31 POPEv 124      38.254 116.409  84.712  1.00  0.00           C
ATOM   7238 5C31 POPEv 124      37.594 116.599  83.332  1.00  0.00           C
ATOM   7241 6C31 POPEv 124      38.464 116.089  82.182  1.00  0.00           C
ATOM   7245  NH3 POPEw 125      57.414  84.409  99.912  1.00  0.00           N
ATOM   7249  C12 POPEw 125      56.894  83.109 100.492  1.00  0.00           C
ATOM   7252  C11 POPEw 125      57.954  82.329 101.282  1.00  0.00           C
ATOM   7255  P   POPEw 125      56.754  80.509 102.842  1.00  0.00           P
ATOM   7256  O13 POPEw 125      57.634  80.629 104.032  1.00  0.00           O
ATOM   7257  O14 POPEw 125      55.414  81.129 102.922  1.00  0.00           O
ATOM   7258  O11 POPEw 125      56.524  78.969 102.522  1.00  0.00           O
ATOM   7259  O12 POPEw 125      57.484  81.029 101.552  1.00  0.00           O
ATOM   7260  C1  POPEw 125      56.904  78.349 101.292  1.00  0.00           C
ATOM   7263  C2  POPEw 125      55.674  77.699 100.632  1.00  0.00           C
ATOM   7265  O21 POPEw 125      56.094  77.029  99.432  1.00  0.00           O
ATOM   7266  C21 POPEw 125      55.164  76.319  98.822  1.00  0.00           C
ATOM   7267  O22 POPEw 125      54.074  76.019  99.262  1.00  0.00           O
ATOM   7268  C22 POPEw 125      55.734  75.849  97.492  1.00  0.00           C
ATOM   7271  C3  POPEw 125      54.534  78.749 100.402  1.00  0.00           C
ATOM   7274  O31 POPEw 125      54.114  79.039  99.052  1.00  0.00           O
ATOM   7275  C31 POPEw 125      54.964  79.739  98.312  1.00  0.00           C
ATOM   7276  O32 POPEw 125      56.174  79.779  98.452  1.00  0.00           O
ATOM   7277  C32 POPEw 125      54.204  80.559  97.272  1.00  0.00           C
ATOM   7280  C23 POPEw 125      54.854  74.819  96.752  1.00  0.00           C
ATOM   7283  C24 POPEw 125      53.654  75.449  96.042  1.00  0.00           C
ATOM   7286  C25 POPEw 125      53.234  74.799  94.712  1.00  0.00           C
ATOM   7289  C26 POPEw 125      52.714  73.359  94.832  1.00  0.00           C
ATOM   7292  C27 POPEw 125      52.264  72.819  93.462  1.00  0.00           C
ATOM   7295  C28 POPEw 125      51.584  71.439  93.542  1.00  0.00           C
ATOM   7298  C29 POPEw 125      50.924  71.029  92.252  1.00  0.00           C
ATOM   7300 0C21 POPEw 125      50.884  69.799  91.702  1.00  0.00           C
ATOM   7302 1C21 POPEw 125      51.514  68.539  92.242  1.00  0.00           C
ATOM   7305 2C21 POPEw 125      50.484  67.529  92.772  1.00  0.00           C
ATOM   7308 3C21 POPEw 125      51.114  66.149  93.032  1.00  0.00           C
ATOM   7311 4C21 POPEw 125      50.104  65.129  93.582  1.00  0.00           C
ATOM   7314 5C21 POPEw 125      50.524  63.679  93.302  1.00  0.00           C
ATOM   7317 6C21 POPEw 125      51.674  63.149  94.162  1.00  0.00           C
ATOM   7320 7C21 POPEw 125      52.194  61.809  93.622  1.00  0.00           C
ATOM   7323 8C21 POPEw 125      53.284  61.199  94.482  1.00  0.00           C
ATOM   7327  C33 POPEw 125      54.394  80.119  95.802  1.00  0.00           C
ATOM   7330  C34 POPEw 125      53.714  81.099  94.832  1.00  0.00           C
ATOM   7333  C35 POPEw 125      53.914  80.809  93.332  1.00  0.00           C
ATOM   7336  C36 POPEw 125      55.064  81.599  92.692  1.00  0.00           C
ATOM   7339  C37 POPEw 125      55.084  81.489  91.162  1.00  0.00           C
ATOM   7342  C38 POPEw 125      56.004  82.539  90.522  1.00  0.00           C
ATOM   7345  C39 POPEw 125      55.954  82.599  88.982  1.00  0.00           C
ATOM   7348 0C31 POPEw 125      56.074  84.049  88.472  1.00  0.00           C
ATOM   7351 1C31 POPEw 125      55.704  84.219  86.992  1.00  0.00           C
ATOM   7354 2C31 POPEw 125      55.154  85.619  86.682  1.00  0.00           C
ATOM   7357 3C31 POPEw 125      56.144  86.789  86.842  1.00  0.00           C
ATOM   7360 4C31 POPEw 125      55.464  88.139  86.592  1.00  0.00           C
ATOM   7363 5C31 POPEw 125      56.424  89.329  86.512  1.00  0.00           C
ATOM   7366 6C31 POPEw 125      55.854  90.539  85.772  1.00  0.00           C
ATOM   7370  NH3 POPEx 126      86.894 115.419 102.122  1.00  0.00           N
ATOM   7374  C12 POPEx 126      85.644 115.009 102.862  1.00  0.00           C
ATOM   7377  C11 POPEx 126      85.114 116.089 103.852  1.00  0.00           C
ATOM   7380  P   POPEx 126      86.704 118.249 103.752  1.00  0.00           P
ATOM   7381  O13 POPEx 126      86.974 119.239 104.802  1.00  0.00           O
ATOM   7382  O14 POPEx 126      87.864 117.819 102.942  1.00  0.00           O
ATOM   7383  O11 POPEx 126      85.594 118.769 102.742  1.00  0.00           O
ATOM   7384  O12 POPEx 126      86.134 116.919 104.392  1.00  0.00           O
ATOM   7385  C1  POPEx 126      85.454 118.129 101.452  1.00  0.00           C
ATOM   7388  C2  POPEx 126      84.804 119.049 100.392  1.00  0.00           C
ATOM   7390  O21 POPEx 126      84.524 118.429  99.102  1.00  0.00           O
ATOM   7391  C21 POPEx 126      84.534 117.129  98.852  1.00  0.00           C
ATOM   7392  O22 POPEx 126      84.624 116.219  99.652  1.00  0.00           O
ATOM   7393  C22 POPEx 126      84.384 116.929  97.342  1.00  0.00           C
ATOM   7396  C3  POPEx 126      85.684 120.299 100.172  1.00  0.00           C
ATOM   7399  O31 POPEx 126      86.574 120.129  99.052  1.00  0.00           O
ATOM   7400  C31 POPEx 126      87.814 119.769  99.202  1.00  0.00           C
ATOM   7401  O32 POPEx 126      88.434 119.579 100.242  1.00  0.00           O
ATOM   7402  C32 POPEx 126      88.334 119.509  97.782  1.00  0.00           C
ATOM   7405  C23 POPEx 126      84.074 115.469  96.932  1.00  0.00           C
ATOM   7408  C24 POPEx 126      85.234 114.469  97.102  1.00  0.00           C
ATOM   7411  C25 POPEx 126      86.454 114.739  96.202  1.00  0.00           C
ATOM   7414  C26 POPEx 126      86.184 114.459  94.722  1.00  0.00           C
ATOM   7417  C27 POPEx 126      87.364 114.849  93.822  1.00  0.00           C
ATOM   7420  C28 POPEx 126      87.014 114.639  92.342  1.00  0.00           C
ATOM   7423  C29 POPEx 126      88.014 115.279  91.422  1.00  0.00           C
ATOM   7425 0C21 POPEx 126      88.354 114.789  90.222  1.00  0.00           C
ATOM   7427 1C21 POPEx 126      87.784 113.529  89.612  1.00  0.00           C
ATOM   7430 2C21 POPEx 126      88.064 113.429  88.102  1.00  0.00           C
ATOM   7433 3C21 POPEx 126      89.564 113.339  87.782  1.00  0.00           C
ATOM   7436 4C21 POPEx 126      89.834 113.329  86.282  1.00  0.00           C
ATOM   7439 5C21 POPEx 126      91.334 113.419  85.992  1.00  0.00           C
ATOM   7442 6C21 POPEx 126      91.894 114.849  86.002  1.00  0.00           C
ATOM   7445 7C21 POPEx 126      93.414 114.859  85.752  1.00  0.00           C
ATOM   7448 8C21 POPEx 126      94.084 116.229  85.782  1.00  0.00           C
ATOM   7452  C33 POPEx 126      89.694 118.789  97.742  1.00  0.00           C
ATOM   7455  C34 POPEx 126      89.844 117.989  96.432  1.00  0.00           C
ATOM   7458  C35 POPEx 126      89.774 116.479  96.632  1.00  0.00           C
ATOM   7461  C36 POPEx 126      90.984 115.939  97.392  1.00  0.00           C
ATOM   7464  C37 POPEx 126      91.024 114.409  97.472  1.00  0.00           C
ATOM   7467  C38 POPEx 126      92.184 113.899  98.352  1.00  0.00           C
ATOM   7470  C39 POPEx 126      93.584 114.289  97.842  1.00  0.00           C
ATOM   7473 0C31 POPEx 126      93.974 113.609  96.522  1.00  0.00           C
ATOM   7476 1C31 POPEx 126      95.464 113.739  96.172  1.00  0.00           C
ATOM   7479 2C31 POPEx 126      95.844 112.989  94.882  1.00  0.00           C
ATOM   7482 3C31 POPEx 126      97.294 113.139  94.392  1.00  0.00           C
ATOM   7485 4C31 POPEx 126      98.344 112.569  95.362  1.00  0.00           C
ATOM   7488 5C31 POPEx 126      99.784 112.679  94.852  1.00  0.00           C
ATOM   7491 6C31 POPEx 126     100.234 111.509  93.962  1.00  0.00           C
ATOM   7495  NH3 POPEy 127      31.044 104.149 101.022  1.00  0.00           N
ATOM   7499  C12 POPEy 127      30.094 105.089 100.342  1.00  0.00           C
ATOM   7502  C11 POPEy 127      30.204 106.499 100.902  1.00  0.00           C
ATOM   7505  P   POPEy 127      29.264 108.869 100.592  1.00  0.00           P
ATOM   7506  O13 POPEy 127      27.874 109.109 101.072  1.00  0.00           O
ATOM   7507  O14 POPEy 127      30.354 109.089 101.562  1.00  0.00           O
ATOM   7508  O11 POPEy 127      29.534 109.619  99.222  1.00  0.00           O
ATOM   7509  O12 POPEy 127      29.354 107.359 100.142  1.00  0.00           O
ATOM   7510  C1  POPEy 127      30.854 109.779  98.672  1.00  0.00           C
ATOM   7513  C2  POPEy 127      30.894 110.979  97.672  1.00  0.00           C
ATOM   7515  O21 POPEy 127      30.434 110.639  96.342  1.00  0.00           O
ATOM   7516  C21 POPEy 127      31.294 110.079  95.522  1.00  0.00           C
ATOM   7517  O22 POPEy 127      32.294 109.449  95.832  1.00  0.00           O
ATOM   7518  C22 POPEy 127      30.874 110.379  94.072  1.00  0.00           C
ATOM   7521  C3  POPEy 127      32.244 111.799  97.652  1.00  0.00           C
ATOM   7524  O31 POPEy 127      32.244 112.829  96.612  1.00  0.00           O
ATOM   7525  C31 POPEy 127      31.414 113.849  96.882  1.00  0.00           C
ATOM   7526  O32 POPEy 127      30.924 114.099  97.972  1.00  0.00           O
ATOM   7527  C32 POPEy 127      31.184 114.649  95.592  1.00  0.00           C
ATOM   7530  C23 POPEy 127      32.084 110.779  93.192  1.00  0.00           C
ATOM   7533  C24 POPEy 127      31.724 111.519  91.892  1.00  0.00           C
ATOM   7536  C25 POPEy 127      31.114 110.639  90.802  1.00  0.00           C
ATOM   7539  C26 POPEy 127      31.544 111.059  89.392  1.00  0.00           C
ATOM   7542  C27 POPEy 127      30.984 110.119  88.312  1.00  0.00           C
ATOM   7545  C28 POPEy 127      30.994 110.739  86.912  1.00  0.00           C
ATOM   7548  C29 POPEy 127      30.584 109.739  85.862  1.00  0.00           C
ATOM   7550 0C21 POPEy 127      29.324 109.449  85.502  1.00  0.00           C
ATOM   7552 1C21 POPEy 127      28.054 110.049  86.072  1.00  0.00           C
ATOM   7555 2C21 POPEy 127      27.464 111.139  85.162  1.00  0.00           C
ATOM   7558 3C21 POPEy 127      26.014 111.469  85.532  1.00  0.00           C
ATOM   7561 4C21 POPEy 127      25.544 112.819  84.972  1.00  0.00           C
ATOM   7564 5C21 POPEy 127      24.044 113.089  85.202  1.00  0.00           C
ATOM   7567 6C21 POPEy 127      23.714 114.569  85.012  1.00  0.00           C
ATOM   7570 7C21 POPEy 127      22.214 114.899  85.082  1.00  0.00           C
ATOM   7573 8C21 POPEy 127      21.954 116.399  84.942  1.00  0.00           C
ATOM   7577  C33 POPEy 127      29.864 115.449  95.622  1.00  0.00           C
ATOM   7580  C34 POPEy 127      29.394 115.939  94.242  1.00  0.00           C
ATOM   7583  C35 POPEy 127      28.084 116.759  94.292  1.00  0.00           C
ATOM   7586  C36 POPEy 127      26.944 116.169  95.152  1.00  0.00           C
ATOM   7589  C37 POPEy 127      26.444 114.779  94.702  1.00  0.00           C
ATOM   7592  C38 POPEy 127      24.994 114.749  94.182  1.00  0.00           C
ATOM   7595  C39 POPEy 127      24.794 115.449  92.822  1.00  0.00           C
ATOM   7598 0C31 POPEy 127      23.524 114.939  92.112  1.00  0.00           C
ATOM   7601 1C31 POPEy 127      23.144 115.749  90.862  1.00  0.00           C
ATOM   7604 2C31 POPEy 127      22.054 115.029  90.052  1.00  0.00           C
ATOM   7607 3C31 POPEy 127      21.554 115.829  88.842  1.00  0.00           C
ATOM   7610 4C31 POPEy 127      20.744 117.079  89.202  1.00  0.00           C
ATOM   7613 5C31 POPEy 127      20.094 117.729  87.972  1.00  0.00           C
ATOM   7616 6C31 POPEy 127      19.504 119.109  88.242  1.00  0.00           C
ATOM   7620  NH3 POPEz 128      96.994  50.669 103.622  1.00  0.00           N
ATOM   7624  C12 POPEz 128      97.144  49.199 103.342  1.00  0.00           C
ATOM   7627  C11 POPEz 128      96.874  48.399 104.622  1.00  0.00           C
ATOM   7630  P   POPEz 128      98.734  46.579 104.862  1.00  0.00           P
ATOM   7631  O13 POPEz 128      99.654  47.739 104.852  1.00  0.00           O
ATOM   7632  O14 POPEz 128      98.664  45.759 106.092  1.00  0.00           O
ATOM   7633  O11 POPEz 128      99.174  45.609 103.692  1.00  0.00           O
ATOM   7634  O12 POPEz 128      97.274  47.039 104.462  1.00  0.00           O
ATOM   7635  C1  POPEz 128      98.284  44.969 102.772  1.00  0.00           C
ATOM   7638  C2  POPEz 128      98.844  44.999 101.312  1.00  0.00           C
ATOM   7640  O21 POPEz 128      98.654  46.329 100.822  1.00  0.00           O
ATOM   7641  C21 POPEz 128      99.334  46.849  99.792  1.00  0.00           C
ATOM   7642  O22 POPEz 128      99.064  47.939  99.302  1.00  0.00           O
ATOM   7643  C22 POPEz 128     100.624  46.089  99.422  1.00  0.00           C
ATOM   7646  C3  POPEz 128      98.124  43.929 100.422  1.00  0.00           C
ATOM   7649  O31 POPEz 128      98.354  44.099  99.012  1.00  0.00           O
ATOM   7650  C31 POPEz 128      97.834  43.129  98.252  1.00  0.00           C
ATOM   7651  O32 POPEz 128      97.434  42.049  98.652  1.00  0.00           O
ATOM   7652  C32 POPEz 128      97.784  43.599  96.802  1.00  0.00           C
ATOM   7655  C23 POPEz 128     101.544  46.839  98.422  1.00  0.00           C
ATOM   7658  C24 POPEz 128     101.184  46.619  96.952  1.00  0.00           C
ATOM   7661  C25 POPEz 128     102.434  46.529  96.052  1.00  0.00           C
ATOM   7664  C26 POPEz 128     102.214  45.729  94.762  1.00  0.00           C
ATOM   7667  C27 POPEz 128     103.534  45.429  94.012  1.00  0.00           C
ATOM   7670  C28 POPEz 128     103.404  44.329  92.952  1.00  0.00           C
ATOM   7673  C29 POPEz 128     102.404  44.659  91.872  1.00  0.00           C
ATOM   7675 0C21 POPEz 128     102.534  44.439  90.542  1.00  0.00           C
ATOM   7677 1C21 POPEz 128     103.704  43.769  89.862  1.00  0.00           C
ATOM   7680 2C21 POPEz 128     103.434  42.269  89.692  1.00  0.00           C
ATOM   7683 3C21 POPEz 128     104.614  41.519  89.062  1.00  0.00           C
ATOM   7686 4C21 POPEz 128     104.314  40.029  88.872  1.00  0.00           C
ATOM   7689 5C21 POPEz 128     105.434  39.249  88.172  1.00  0.00           C
ATOM   7692 6C21 POPEz 128     105.374  39.339  86.642  1.00  0.00           C
ATOM   7695 7C21 POPEz 128     106.364  38.389  85.952  1.00  0.00           C
ATOM   7698 8C21 POPEz 128     106.054  38.159  84.472  1.00  0.00           C
ATOM   7702  C33 POPEz 128      97.054  44.949  96.662  1.00  0.00           C
ATOM   7705  C34 POPEz 128      96.534  45.219  95.242  1.00  0.00           C
ATOM   7708  C35 POPEz 128      97.584  45.769  94.272  1.00  0.00           C
ATOM   7711  C36 POPEz 128      97.664  47.299  94.272  1.00  0.00           C
ATOM   7714  C37 POPEz 128      98.654  47.859  93.242  1.00  0.00           C
ATOM   7717  C38 POPEz 128      98.574  49.389  93.132  1.00  0.00           C
ATOM   7720  C39 POPEz 128      97.434  49.909  92.242  1.00  0.00           C
ATOM   7723 0C31 POPEz 128      97.834  50.129  90.772  1.00  0.00           C
ATOM   7726 1C31 POPEz 128      97.274  51.449  90.222  1.00  0.00           C
ATOM   7729 2C31 POPEz 128      97.994  52.009  88.982  1.00  0.00           C
ATOM   7732 3C31 POPEz 128      97.714  53.519  88.862  1.00  0.00           C
ATOM   7735 4C31 POPEz 128      98.154  54.159  87.542  1.00  0.00           C
ATOM   7738 5C31 POPEz 128      97.794  55.649  87.532  1.00  0.00           C
ATOM   7741 6C31 POPEz 128      98.014  56.359  86.192  1.00  0.00           C
ATOM   7745  NH3 POPE0 129     115.524 114.829  59.212  1.00  0.00           N
ATOM   7749  C12 POPE0 129     116.094 113.969  58.122  1.00  0.00           C
ATOM   7752  C11 POPE0 129     115.034 113.029  57.562  1.00  0.00           C
ATOM   7755  P   POPE0 129     112.554 113.059  56.752  1.00  0.00           P
ATOM   7756  O13 POPE0 129     111.834 113.869  55.742  1.00  0.00           O
ATOM   7757  O14 POPE0 129     112.864 111.679  56.372  1.00  0.00           O
ATOM   7758  O11 POPE0 129     111.774 113.049  58.132  1.00  0.00           O
ATOM   7759  O12 POPE0 129     113.884 113.789  57.172  1.00  0.00           O
ATOM   7760  C1  POPE0 129     111.334 114.239  58.792  1.00  0.00           C
ATOM   7763  C2  POPE0 129     111.774 114.339  60.292  1.00  0.00           C
ATOM   7765  O21 POPE0 129     111.444 113.149  61.032  1.00  0.00           O
ATOM   7766  C21 POPE0 129     112.374 112.719  61.872  1.00  0.00           C
ATOM   7767  O22 POPE0 129     113.564 113.039  61.862  1.00  0.00           O
ATOM   7768  C22 POPE0 129     111.724 111.799  62.912  1.00  0.00           C
ATOM   7771  C3  POPE0 129     111.064 115.529  60.992  1.00  0.00           C
ATOM   7774  O31 POPE0 129     111.394 115.619  62.392  1.00  0.00           O
ATOM   7775  C31 POPE0 129     112.514 116.249  62.702  1.00  0.00           C
ATOM   7776  O32 POPE0 129     113.254 116.799  61.902  1.00  0.00           O
ATOM   7777  C32 POPE0 129     112.644 116.189  64.242  1.00  0.00           C
ATOM   7780  C23 POPE0 129     111.474 112.519  64.252  1.00  0.00           C
ATOM   7783  C24 POPE0 129     110.534 111.759  65.222  1.00  0.00           C
ATOM   7786  C25 POPE0 129     110.194 112.569  66.482  1.00  0.00           C
ATOM   7789  C26 POPE0 129     111.094 112.259  67.692  1.00  0.00           C
ATOM   7792  C27 POPE0 129     110.984 113.309  68.812  1.00  0.00           C
ATOM   7795  C28 POPE0 129     111.884 113.029  70.032  1.00  0.00           C
ATOM   7798  C29 POPE0 129     111.324 111.979  70.962  1.00  0.00           C
ATOM   7800 0C21 POPE0 129     111.304 112.009  72.312  1.00  0.00           C
ATOM   7802 1C21 POPE0 129     111.884 113.059  73.222  1.00  0.00           C
ATOM   7805 2C21 POPE0 129     110.804 113.879  73.972  1.00  0.00           C
ATOM   7808 3C21 POPE0 129     111.314 114.449  75.312  1.00  0.00           C
ATOM   7811 4C21 POPE0 129     110.244 115.289  76.032  1.00  0.00           C
ATOM   7814 5C21 POPE0 129     110.284 115.139  77.562  1.00  0.00           C
ATOM   7817 6C21 POPE0 129     109.284 116.069  78.262  1.00  0.00           C
ATOM   7820 7C21 POPE0 129     109.254 115.889  79.792  1.00  0.00           C
ATOM   7823 8C21 POPE0 129     108.354 116.919  80.482  1.00  0.00           C
ATOM   7827  C33 POPE0 129     113.794 115.279  64.742  1.00  0.00           C
ATOM   7830  C34 POPE0 129     113.594 114.839  66.202  1.00  0.00           C
ATOM   7833  C35 POPE0 129     114.604 115.459  67.182  1.00  0.00           C
ATOM   7836  C36 POPE0 129     114.254 115.129  68.632  1.00  0.00           C
ATOM   7839  C37 POPE0 129     115.244 115.639  69.682  1.00  0.00           C
ATOM   7842  C38 POPE0 129     114.814 115.189  71.082  1.00  0.00           C
ATOM   7845  C39 POPE0 129     115.784 115.539  72.212  1.00  0.00           C
ATOM   7848 0C31 POPE0 129     115.184 115.069  73.542  1.00  0.00           C
ATOM   7851 1C31 POPE0 129     116.104 115.229  74.742  1.00  0.00           C
ATOM   7854 2C31 POPE0 129     116.154 116.659  75.282  1.00  0.00           C
ATOM   7857 3C31 POPE0 129     116.824 116.689  76.652  1.00  0.00           C
ATOM   7860 4C31 POPE0 129     116.744 118.049  77.352  1.00  0.00           C
ATOM   7863 5C31 POPE0 129     117.534 117.999  78.662  1.00  0.00           C
ATOM   7866 6C31 POPE0 129     117.634 119.339  79.362  1.00  0.00           C
ATOM   7870  NH3 POPE1 130      98.664   6.499  59.562  1.00  0.00           N
ATOM   7874  C12 POPE1 130      98.424   7.609  58.562  1.00  0.00           C
ATOM   7877  C11 POPE1 130      97.364   7.219  57.502  1.00  0.00           C
ATOM   7880  P   POPE1 130      95.524   8.849  56.442  1.00  0.00           P
ATOM   7881  O13 POPE1 130      95.434   9.549  55.142  1.00  0.00           O
ATOM   7882  O14 POPE1 130      94.554   7.779  56.732  1.00  0.00           O
ATOM   7883  O11 POPE1 130      95.354   9.979  57.572  1.00  0.00           O
ATOM   7884  O12 POPE1 130      97.004   8.349  56.712  1.00  0.00           O
ATOM   7885  C1  POPE1 130      94.864   9.659  58.872  1.00  0.00           C
ATOM   7888  C2  POPE1 130      95.014  10.869  59.852  1.00  0.00           C
ATOM   7890  O21 POPE1 130      94.784  10.509  61.232  1.00  0.00           O
ATOM   7891  C21 POPE1 130      95.814   9.899  61.802  1.00  0.00           C
ATOM   7892  O22 POPE1 130      96.784   9.459  61.202  1.00  0.00           O
ATOM   7893  C22 POPE1 130      95.594   9.729  63.302  1.00  0.00           C
ATOM   7896  C3  POPE1 130      94.094  12.079  59.442  1.00  0.00           C
ATOM   7899  O31 POPE1 130      93.164  12.479  60.492  1.00  0.00           O
ATOM   7900  C31 POPE1 130      93.654  13.289  61.432  1.00  0.00           C
ATOM   7901  O32 POPE1 130      94.724  13.859  61.372  1.00  0.00           O
ATOM   7902  C32 POPE1 130      92.644  13.449  62.562  1.00  0.00           C
ATOM   7905  C23 POPE1 130      96.334  10.769  64.182  1.00  0.00           C
ATOM   7908  C24 POPE1 130      96.194  10.369  65.662  1.00  0.00           C
ATOM   7911  C25 POPE1 130      96.714  11.369  66.702  1.00  0.00           C
ATOM   7914  C26 POPE1 130      98.194  11.739  66.562  1.00  0.00           C
ATOM   7917  C27 POPE1 130      98.764  12.489  67.782  1.00  0.00           C
ATOM   7920  C28 POPE1 130     100.294  12.389  67.902  1.00  0.00           C
ATOM   7923  C29 POPE1 130     101.104  13.199  66.912  1.00  0.00           C
ATOM   7925 0C21 POPE1 130     101.584  14.439  67.112  1.00  0.00           C
ATOM   7927 1C21 POPE1 130     101.354  15.289  68.342  1.00  0.00           C
ATOM   7930 2C21 POPE1 130     102.584  15.459  69.252  1.00  0.00           C
ATOM   7933 3C21 POPE1 130     102.194  16.149  70.562  1.00  0.00           C
ATOM   7936 4C21 POPE1 130     103.234  16.049  71.682  1.00  0.00           C
ATOM   7939 5C21 POPE1 130     102.724  16.679  72.982  1.00  0.00           C
ATOM   7942 6C21 POPE1 130     103.614  16.369  74.192  1.00  0.00           C
ATOM   7945 7C21 POPE1 130     103.254  17.229  75.412  1.00  0.00           C
ATOM   7948 8C21 POPE1 130     104.084  16.909  76.652  1.00  0.00           C
ATOM   7952  C33 POPE1 130      93.264  13.229  63.962  1.00  0.00           C
ATOM   7955  C34 POPE1 130      92.194  13.249  65.072  1.00  0.00           C
ATOM   7958  C35 POPE1 130      92.644  12.609  66.392  1.00  0.00           C
ATOM   7961  C36 POPE1 130      93.484  13.509  67.332  1.00  0.00           C
ATOM   7964  C37 POPE1 130      93.894  12.709  68.582  1.00  0.00           C
ATOM   7967  C38 POPE1 130      94.944  13.319  69.522  1.00  0.00           C
ATOM   7970  C39 POPE1 130      94.364  14.099  70.722  1.00  0.00           C
ATOM   7973 0C31 POPE1 130      95.074  13.759  72.052  1.00  0.00           C
ATOM   7976 1C31 POPE1 130      94.694  14.729  73.182  1.00  0.00           C
ATOM   7979 2C31 POPE1 130      94.844  14.139  74.602  1.00  0.00           C
ATOM   7982 3C31 POPE1 130      96.234  13.579  74.952  1.00  0.00           C
ATOM   7985 4C31 POPE1 130      97.344  14.639  74.992  1.00  0.00           C
ATOM   7988 5C31 POPE1 130      98.714  14.039  75.282  1.00  0.00           C
ATOM   7991 6C31 POPE1 130      99.844  15.079  75.322  1.00  0.00           C
ATOM   7995  NH3 POPE2 131      22.054 117.529 102.302  1.00  0.00           N
ATOM   7999  C12 POPE2 131      22.614 117.389 103.692  1.00  0.00           C
ATOM   8002  C11 POPE2 131      22.384 118.679 104.512  1.00  0.00           C
ATOM   8005  P   POPE2 131      20.164 119.969 103.982  1.00  0.00           P
ATOM   8006  O13 POPE2 131      18.834 120.139 104.582  1.00  0.00           O
ATOM   8007  O14 POPE2 131      20.984 121.189 103.842  1.00  0.00           O
ATOM   8008  O11 POPE2 131      20.024 119.209 102.602  1.00  0.00           O
ATOM   8009  O12 POPE2 131      20.994 118.909 104.792  1.00  0.00           O
ATOM   8010  C1  POPE2 131      19.124 119.689 101.592  1.00  0.00           C
ATOM   8013  C2  POPE2 131      19.654 119.159 100.242  1.00  0.00           C
ATOM   8015  O21 POPE2 131      19.104 119.899  99.122  1.00  0.00           O
ATOM   8016  C21 POPE2 131      19.994 120.069  98.142  1.00  0.00           C
ATOM   8017  O22 POPE2 131      21.164 119.749  98.192  1.00  0.00           O
ATOM   8018  C22 POPE2 131      19.334 120.659  96.902  1.00  0.00           C
ATOM   8021  C3  POPE2 131      19.414 117.629 100.082  1.00  0.00           C
ATOM   8024  O31 POPE2 131      20.464 117.119  99.252  1.00  0.00           O
ATOM   8025  C31 POPE2 131      20.234 115.949  98.682  1.00  0.00           C
ATOM   8026  O32 POPE2 131      19.384 115.149  99.012  1.00  0.00           O
ATOM   8027  C32 POPE2 131      21.194 115.829  97.492  1.00  0.00           C
ATOM   8030  C23 POPE2 131      20.184 120.379  95.642  1.00  0.00           C
ATOM   8033  C24 POPE2 131      19.474 120.739  94.342  1.00  0.00           C
ATOM   8036  C25 POPE2 131      20.354 120.539  93.092  1.00  0.00           C
ATOM   8039  C26 POPE2 131      21.524 121.539  92.992  1.00  0.00           C
ATOM   8042  C27 POPE2 131      21.584 122.299  91.652  1.00  0.00           C
ATOM   8045  C28 POPE2 131      21.734 121.429  90.382  1.00  0.00           C
ATOM   8048  C29 POPE2 131      22.984 120.579  90.372  1.00  0.00           C
ATOM   8050 0C21 POPE2 131      24.044 120.689  89.562  1.00  0.00           C
ATOM   8052 1C21 POPE2 131      24.264 121.719  88.482  1.00  0.00           C
ATOM   8055 2C21 POPE2 131      24.044 121.169  87.062  1.00  0.00           C
ATOM   8058 3C21 POPE2 131      25.044 120.079  86.632  1.00  0.00           C
ATOM   8061 4C21 POPE2 131      24.824 119.639  85.182  1.00  0.00           C
ATOM   8064 5C21 POPE2 131      25.784 118.529  84.752  1.00  0.00           C
ATOM   8067 6C21 POPE2 131      25.654 118.189  83.262  1.00  0.00           C
ATOM   8070 7C21 POPE2 131      26.794 117.269  82.782  1.00  0.00           C
ATOM   8073 8C21 POPE2 131      26.514 115.769  82.872  1.00  0.00           C
ATOM   8077  C33 POPE2 131      20.514 115.229  96.252  1.00  0.00           C
ATOM   8080  C34 POPE2 131      19.424 116.159  95.692  1.00  0.00           C
ATOM   8083  C35 POPE2 131      18.374 115.369  94.902  1.00  0.00           C
ATOM   8086  C36 POPE2 131      18.894 114.719  93.632  1.00  0.00           C
ATOM   8089  C37 POPE2 131      17.834 113.779  93.042  1.00  0.00           C
ATOM   8092  C38 POPE2 131      18.274 113.159  91.712  1.00  0.00           C
ATOM   8095  C39 POPE2 131      17.414 113.639  90.542  1.00  0.00           C
ATOM   8098 0C31 POPE2 131      17.904 113.059  89.212  1.00  0.00           C
ATOM   8101 1C31 POPE2 131      17.264 113.719  87.992  1.00  0.00           C
ATOM   8104 2C31 POPE2 131      17.774 113.059  86.702  1.00  0.00           C
ATOM   8107 3C31 POPE2 131      17.274 113.769  85.442  1.00  0.00           C
ATOM   8110 4C31 POPE2 131      17.784 113.099  84.162  1.00  0.00           C
ATOM   8113 5C31 POPE2 131      17.184 113.749  82.912  1.00  0.00           C
ATOM   8116 6C31 POPE2 131      17.584 113.039  81.612  1.00  0.00           C
ATOM   8120  NH3 POPE3 132      66.964  30.989 103.262  1.00  0.00           N
ATOM   8124  C12 POPE3 132      65.594  31.219 103.842  1.00  0.00           C
ATOM   8127  C11 POPE3 132      64.484  31.249 102.772  1.00  0.00           C
ATOM   8130  P   POPE3 132      62.354  32.569 103.782  1.00  0.00           P
ATOM   8131  O13 POPE3 132      60.914  32.229 103.742  1.00  0.00           O
ATOM   8132  O14 POPE3 132      62.854  33.129 105.062  1.00  0.00           O
ATOM   8133  O11 POPE3 132      62.664  33.599 102.622  1.00  0.00           O
ATOM   8134  O12 POPE3 132      63.204  31.299 103.392  1.00  0.00           O
ATOM   8135  C1  POPE3 132      61.644  34.139 101.762  1.00  0.00           C
ATOM   8138  C2  POPE3 132      61.664  33.449 100.372  1.00  0.00           C
ATOM   8140  O21 POPE3 132      60.784  34.129  99.452  1.00  0.00           O
ATOM   8141  C21 POPE3 132      59.494  33.879  99.432  1.00  0.00           C
ATOM   8142  O22 POPE3 132      58.864  33.199 100.222  1.00  0.00           O
ATOM   8143  C22 POPE3 132      58.904  34.549  98.182  1.00  0.00           C
ATOM   8146  C3  POPE3 132      61.484  31.899 100.432  1.00  0.00           C
ATOM   8149  O31 POPE3 132      61.614  31.299  99.132  1.00  0.00           O
ATOM   8150  C31 POPE3 132      61.144  30.049  99.092  1.00  0.00           C
ATOM   8151  O32 POPE3 132      60.534  29.509  99.992  1.00  0.00           O
ATOM   8152  C32 POPE3 132      61.544  29.429  97.762  1.00  0.00           C
ATOM   8155  C23 POPE3 132      57.364  34.499  98.092  1.00  0.00           C
ATOM   8158  C24 POPE3 132      56.844  34.839  96.682  1.00  0.00           C
ATOM   8161  C25 POPE3 132      57.004  33.689  95.682  1.00  0.00           C
ATOM   8164  C26 POPE3 132      55.744  32.829  95.512  1.00  0.00           C
ATOM   8167  C27 POPE3 132      55.994  31.639  94.592  1.00  0.00           C
ATOM   8170  C28 POPE3 132      54.704  30.979  94.082  1.00  0.00           C
ATOM   8173  C29 POPE3 132      55.044  29.989  93.012  1.00  0.00           C
ATOM   8175 0C21 POPE3 132      55.124  30.249  91.692  1.00  0.00           C
ATOM   8177 1C21 POPE3 132      54.854  31.579  91.032  1.00  0.00           C
ATOM   8180 2C21 POPE3 132      53.804  31.459  89.912  1.00  0.00           C
ATOM   8183 3C21 POPE3 132      54.344  30.789  88.642  1.00  0.00           C
ATOM   8186 4C21 POPE3 132      53.214  30.499  87.642  1.00  0.00           C
ATOM   8189 5C21 POPE3 132      53.684  29.989  86.282  1.00  0.00           C
ATOM   8192 6C21 POPE3 132      52.464  29.789  85.362  1.00  0.00           C
ATOM   8195 7C21 POPE3 132      52.764  29.759  83.872  1.00  0.00           C
ATOM   8198 8C21 POPE3 132      51.504  30.009  83.042  1.00  0.00           C
ATOM   8202  C33 POPE3 132      63.084  29.259  97.662  1.00  0.00           C
ATOM   8205  C34 POPE3 132      63.564  28.579  96.372  1.00  0.00           C
ATOM   8208  C35 POPE3 132      62.954  29.159  95.092  1.00  0.00           C
ATOM   8211  C36 POPE3 132      63.484  28.479  93.822  1.00  0.00           C
ATOM   8214  C37 POPE3 132      62.634  28.769  92.572  1.00  0.00           C
ATOM   8217  C38 POPE3 132      63.224  28.199  91.272  1.00  0.00           C
ATOM   8220  C39 POPE3 132      63.724  26.759  91.412  1.00  0.00           C
ATOM   8223 0C31 POPE3 132      64.124  26.129  90.072  1.00  0.00           C
ATOM   8226 1C31 POPE3 132      64.194  24.599  90.152  1.00  0.00           C
ATOM   8229 2C31 POPE3 132      64.414  23.949  88.792  1.00  0.00           C
ATOM   8232 3C31 POPE3 132      64.034  22.469  88.792  1.00  0.00           C
ATOM   8235 4C31 POPE3 132      63.724  21.899  87.402  1.00  0.00           C
ATOM   8238 5C31 POPE3 132      63.254  20.449  87.492  1.00  0.00           C
ATOM   8241 6C31 POPE3 132      63.124  19.739  86.142  1.00  0.00           C
ATOM   8245  NH3 POPE4 133     102.584   8.249 100.622  1.00  0.00           N
ATOM   8249  C12 POPE4 133     103.014   6.889 100.202  1.00  0.00           C
ATOM   8252  C11 POPE4 133     104.474   6.649 100.492  1.00  0.00           C
ATOM   8255  P   POPE4 133     106.134   4.729 100.842  1.00  0.00           P
ATOM   8256  O13 POPE4 133     106.844   5.819 101.552  1.00  0.00           O
ATOM   8257  O14 POPE4 133     106.014   3.409 101.512  1.00  0.00           O
ATOM   8258  O11 POPE4 133     106.804   4.549  99.442  1.00  0.00           O
ATOM   8259  O12 POPE4 133     104.694   5.239 100.452  1.00  0.00           O
ATOM   8260  C1  POPE4 133     108.194   4.889  99.332  1.00  0.00           C
ATOM   8263  C2  POPE4 133     108.754   4.429  97.972  1.00  0.00           C
ATOM   8265  O21 POPE4 133     110.044   5.069  97.812  1.00  0.00           O
ATOM   8266  C21 POPE4 133     110.864   4.419  96.992  1.00  0.00           C
ATOM   8267  O22 POPE4 133     110.654   3.349  96.462  1.00  0.00           O
ATOM   8268  C22 POPE4 133     112.104   5.269  96.772  1.00  0.00           C
ATOM   8271  C3  POPE4 133     107.764   4.849  96.862  1.00  0.00           C
ATOM   8274  O31 POPE4 133     108.204   4.449  95.542  1.00  0.00           O
ATOM   8275  C31 POPE4 133     108.304   5.409  94.642  1.00  0.00           C
ATOM   8276  O32 POPE4 133     108.164   6.599  94.862  1.00  0.00           O
ATOM   8277  C32 POPE4 133     108.634   4.779  93.292  1.00  0.00           C
ATOM   8280  C23 POPE4 133     111.754   6.689  96.252  1.00  0.00           C
ATOM   8283  C24 POPE4 133     112.854   7.319  95.392  1.00  0.00           C
ATOM   8286  C25 POPE4 133     113.004   6.599  94.052  1.00  0.00           C
ATOM   8289  C26 POPE4 133     113.774   7.399  92.992  1.00  0.00           C
ATOM   8292  C27 POPE4 133     114.044   6.509  91.772  1.00  0.00           C
ATOM   8295  C28 POPE4 133     114.394   7.229  90.452  1.00  0.00           C
ATOM   8298  C29 POPE4 133     115.744   7.889  90.442  1.00  0.00           C
ATOM   8300 0C21 POPE4 133     116.474   8.119  89.332  1.00  0.00           C
ATOM   8302 1C21 POPE4 133     116.014   7.849  87.912  1.00  0.00           C
ATOM   8305 2C21 POPE4 133     116.604   8.839  86.882  1.00  0.00           C
ATOM   8308 3C21 POPE4 133     116.344  10.329  87.202  1.00  0.00           C
ATOM   8311 4C21 POPE4 133     116.664  11.269  86.032  1.00  0.00           C
ATOM   8314 5C21 POPE4 133     115.584  11.229  84.942  1.00  0.00           C
ATOM   8317 6C21 POPE4 133     115.944  12.039  83.682  1.00  0.00           C
ATOM   8320 7C21 POPE4 133     115.524  11.319  82.402  1.00  0.00           C
ATOM   8323 8C21 POPE4 133     115.964  12.049  81.132  1.00  0.00           C
ATOM   8327  C33 POPE4 133     108.414   5.779  92.152  1.00  0.00           C
ATOM   8330  C34 POPE4 133     108.384   5.139  90.752  1.00  0.00           C
ATOM   8333  C35 POPE4 133     108.024   6.179  89.692  1.00  0.00           C
ATOM   8336  C36 POPE4 133     107.504   5.629  88.362  1.00  0.00           C
ATOM   8339  C37 POPE4 133     106.414   6.559  87.812  1.00  0.00           C
ATOM   8342  C38 POPE4 133     105.804   6.099  86.492  1.00  0.00           C
ATOM   8345  C39 POPE4 133     106.724   6.379  85.292  1.00  0.00           C
ATOM   8348 0C31 POPE4 133     105.964   6.309  83.972  1.00  0.00           C
ATOM   8351 1C31 POPE4 133     106.824   6.799  82.812  1.00  0.00           C
ATOM   8354 2C31 POPE4 133     106.204   6.469  81.452  1.00  0.00           C
ATOM   8357 3C31 POPE4 133     107.184   6.689  80.302  1.00  0.00           C
ATOM   8360 4C31 POPE4 133     106.774   5.939  79.032  1.00  0.00           C
ATOM   8363 5C31 POPE4 133     107.784   6.129  77.902  1.00  0.00           C
ATOM   8366 6C31 POPE4 133     107.604   5.129  76.762  1.00  0.00           C
ATOM   8370  NH3 POPE5 134     111.724  72.029 101.262  1.00  0.00           N
ATOM   8374  C12 POPE5 134     110.834  71.349 102.272  1.00  0.00           C
ATOM   8377  C11 POPE5 134     110.504  69.879 101.922  1.00  0.00           C
ATOM   8380  P   POPE5 134     107.904  69.739 101.592  1.00  0.00           P
ATOM   8381  O13 POPE5 134     107.254  68.429 101.352  1.00  0.00           O
ATOM   8382  O14 POPE5 134     107.114  70.789 102.262  1.00  0.00           O
ATOM   8383  O11 POPE5 134     108.424  70.399 100.272  1.00  0.00           O
ATOM   8384  O12 POPE5 134     109.224  69.489 102.442  1.00  0.00           O
ATOM   8385  C1  POPE5 134     107.804  70.239  99.002  1.00  0.00           C
ATOM   8388  C2  POPE5 134     108.564  71.189  98.042  1.00  0.00           C
ATOM   8390  O21 POPE5 134     108.064  71.239  96.692  1.00  0.00           O
ATOM   8391  C21 POPE5 134     108.274  70.169  95.952  1.00  0.00           C
ATOM   8392  O22 POPE5 134     108.404  69.029  96.362  1.00  0.00           O
ATOM   8393  C22 POPE5 134     108.264  70.529  94.482  1.00  0.00           C
ATOM   8396  C3  POPE5 134     110.094  70.899  98.062  1.00  0.00           C
ATOM   8399  O31 POPE5 134     110.784  71.729  97.102  1.00  0.00           O
ATOM   8400  C31 POPE5 134     111.134  72.899  97.592  1.00  0.00           C
ATOM   8401  O32 POPE5 134     110.974  73.249  98.752  1.00  0.00           O
ATOM   8402  C32 POPE5 134     111.764  73.739  96.492  1.00  0.00           C
ATOM   8405  C23 POPE5 134     109.624  70.399  93.742  1.00  0.00           C
ATOM   8408  C24 POPE5 134     109.414  70.199  92.222  1.00  0.00           C
ATOM   8411  C25 POPE5 134     108.364  71.149  91.642  1.00  0.00           C
ATOM   8414  C26 POPE5 134     108.464  71.239  90.122  1.00  0.00           C
ATOM   8417  C27 POPE5 134     107.584  72.379  89.592  1.00  0.00           C
ATOM   8420  C28 POPE5 134     108.014  72.859  88.202  1.00  0.00           C
ATOM   8423  C29 POPE5 134     107.804  71.769  87.182  1.00  0.00           C
ATOM   8425 0C21 POPE5 134     106.994  71.819  86.112  1.00  0.00           C
ATOM   8427 1C21 POPE5 134     106.154  72.999  85.702  1.00  0.00           C
ATOM   8430 2C21 POPE5 134     106.934  73.909  84.742  1.00  0.00           C
ATOM   8433 3C21 POPE5 134     107.314  73.189  83.432  1.00  0.00           C
ATOM   8436 4C21 POPE5 134     107.884  74.129  82.372  1.00  0.00           C
ATOM   8439 5C21 POPE5 134     109.404  74.289  82.472  1.00  0.00           C
ATOM   8442 6C21 POPE5 134     109.914  75.349  81.482  1.00  0.00           C
ATOM   8445 7C21 POPE5 134     111.444  75.389  81.402  1.00  0.00           C
ATOM   8448 8C21 POPE5 134     111.944  76.419  80.392  1.00  0.00           C
ATOM   8452  C33 POPE5 134     110.684  74.519  95.722  1.00  0.00           C
ATOM   8455  C34 POPE5 134     111.204  75.229  94.472  1.00  0.00           C
ATOM   8458  C35 POPE5 134     111.384  74.299  93.262  1.00  0.00           C
ATOM   8461  C36 POPE5 134     111.044  74.989  91.932  1.00  0.00           C
ATOM   8464  C37 POPE5 134     110.934  74.019  90.752  1.00  0.00           C
ATOM   8467  C38 POPE5 134     112.264  73.369  90.362  1.00  0.00           C
ATOM   8470  C39 POPE5 134     113.174  74.299  89.562  1.00  0.00           C
ATOM   8473 0C31 POPE5 134     112.844  74.319  88.062  1.00  0.00           C
ATOM   8476 1C31 POPE5 134     114.014  74.799  87.202  1.00  0.00           C
ATOM   8479 2C31 POPE5 134     113.724  74.729  85.692  1.00  0.00           C
ATOM   8482 3C31 POPE5 134     113.614  73.289  85.172  1.00  0.00           C
ATOM   8485 4C31 POPE5 134     113.234  73.189  83.692  1.00  0.00           C
ATOM   8488 5C31 POPE5 134     113.564  71.809  83.102  1.00  0.00           C
ATOM   8491 6C31 POPE5 134     113.154  71.659  81.632  1.00  0.00           C
ATOM   8495  NH3 POPE6 135     115.234  84.309  59.822  1.00  0.00           N
ATOM   8499  C12 POPE6 135     114.784  85.609  59.212  1.00  0.00           C
ATOM   8502  C11 POPE6 135     113.894  86.349  60.222  1.00  0.00           C
ATOM   8505  P   POPE6 135     113.894  88.849  59.392  1.00  0.00           P
ATOM   8506  O13 POPE6 135     114.654  88.729  58.142  1.00  0.00           O
ATOM   8507  O14 POPE6 135     112.824  89.889  59.482  1.00  0.00           O
ATOM   8508  O11 POPE6 135     114.914  89.099  60.582  1.00  0.00           O
ATOM   8509  O12 POPE6 135     113.214  87.459  59.672  1.00  0.00           O
ATOM   8510  C1  POPE6 135     114.554  89.729  61.812  1.00  0.00           C
ATOM   8513  C2  POPE6 135     115.794  90.199  62.642  1.00  0.00           C
ATOM   8515  O21 POPE6 135     115.394  91.229  63.582  1.00  0.00           O
ATOM   8516  C21 POPE6 135     114.654  90.829  64.612  1.00  0.00           C
ATOM   8517  O22 POPE6 135     114.364  89.669  64.872  1.00  0.00           O
ATOM   8518  C22 POPE6 135     114.174  92.079  65.352  1.00  0.00           C
ATOM   8521  C3  POPE6 135     116.964  90.739  61.732  1.00  0.00           C
ATOM   8524  O31 POPE6 135     117.324  92.119  61.982  1.00  0.00           O
ATOM   8525  C31 POPE6 135     118.224  92.309  62.932  1.00  0.00           C
ATOM   8526  O32 POPE6 135     118.784  91.429  63.572  1.00  0.00           O
ATOM   8527  C32 POPE6 135     118.374  93.819  63.182  1.00  0.00           C
ATOM   8530  C23 POPE6 135     113.644  91.769  66.762  1.00  0.00           C
ATOM   8533  C24 POPE6 135     113.064  93.029  67.442  1.00  0.00           C
ATOM   8536  C25 POPE6 135     112.274  92.709  68.712  1.00  0.00           C
ATOM   8539  C26 POPE6 135     113.134  92.179  69.872  1.00  0.00           C
ATOM   8542  C27 POPE6 135     112.304  91.319  70.832  1.00  0.00           C
ATOM   8545  C28 POPE6 135     113.074  90.949  72.112  1.00  0.00           C
ATOM   8548  C29 POPE6 135     112.344  89.909  72.922  1.00  0.00           C
ATOM   8550 0C21 POPE6 135     111.844  90.079  74.162  1.00  0.00           C
ATOM   8552 1C21 POPE6 135     111.954  91.359  74.952  1.00  0.00           C
ATOM   8555 2C21 POPE6 135     111.604  91.199  76.442  1.00  0.00           C
ATOM   8558 3C21 POPE6 135     111.844  92.539  77.152  1.00  0.00           C
ATOM   8561 4C21 POPE6 135     111.634  92.499  78.662  1.00  0.00           C
ATOM   8564 5C21 POPE6 135     112.124  93.809  79.292  1.00  0.00           C
ATOM   8567 6C21 POPE6 135     111.834  93.899  80.782  1.00  0.00           C
ATOM   8570 7C21 POPE6 135     112.424  95.149  81.442  1.00  0.00           C
ATOM   8573 8C21 POPE6 135     112.034  95.179  82.922  1.00  0.00           C
ATOM   8577  C33 POPE6 135     118.824  94.289  64.602  1.00  0.00           C
ATOM   8580  C34 POPE6 135     117.824  95.269  65.242  1.00  0.00           C
ATOM   8583  C35 POPE6 135     118.274  95.939  66.552  1.00  0.00           C
ATOM   8586  C36 POPE6 135     118.164  95.069  67.822  1.00  0.00           C
ATOM   8589  C37 POPE6 135     118.294  95.889  69.112  1.00  0.00           C
ATOM   8592  C38 POPE6 135     118.864  95.099  70.312  1.00  0.00           C
ATOM   8595  C39 POPE6 135     120.274  94.549  70.062  1.00  0.00           C
ATOM   8598 0C31 POPE6 135     121.054  94.379  71.372  1.00  0.00           C
ATOM   8601 1C31 POPE6 135     122.364  93.599  71.182  1.00  0.00           C
ATOM   8604 2C31 POPE6 135     122.964  93.209  72.542  1.00  0.00           C
ATOM   8607 3C31 POPE6 135     124.004  92.089  72.462  1.00  0.00           C
ATOM   8610 4C31 POPE6 135     124.294  91.529  73.862  1.00  0.00           C
ATOM   8613 5C31 POPE6 135     125.294  90.379  73.872  1.00  0.00           C
ATOM   8616 6C31 POPE6 135     125.414  89.719  75.252  1.00  0.00           C
ATOM   8620  NH3 POPE7 136      39.954  61.489 105.282  1.00  0.00           N
ATOM   8624  C12 POPE7 136      39.924  62.659 106.222  1.00  0.00           C
ATOM   8627  C11 POPE7 136      38.934  63.699 105.692  1.00  0.00           C
ATOM   8630  P   POPE7 136      39.924  66.179 105.932  1.00  0.00           P
ATOM   8631  O13 POPE7 136      40.114  66.979 107.152  1.00  0.00           O
ATOM   8632  O14 POPE7 136      41.184  65.759 105.282  1.00  0.00           O
ATOM   8633  O11 POPE7 136      39.044  67.009 104.912  1.00  0.00           O
ATOM   8634  O12 POPE7 136      39.044  64.949 106.352  1.00  0.00           O
ATOM   8635  C1  POPE7 136      38.204  66.479 103.892  1.00  0.00           C
ATOM   8638  C2  POPE7 136      38.344  67.259 102.542  1.00  0.00           C
ATOM   8640  O21 POPE7 136      37.894  66.469 101.422  1.00  0.00           O
ATOM   8641  C21 POPE7 136      38.554  65.379 101.102  1.00  0.00           C
ATOM   8642  O22 POPE7 136      39.534  64.919 101.662  1.00  0.00           O
ATOM   8643  C22 POPE7 136      37.934  64.769  99.852  1.00  0.00           C
ATOM   8646  C3  POPE7 136      39.754  67.859 102.282  1.00  0.00           C
ATOM   8649  O31 POPE7 136      39.784  68.509 100.982  1.00  0.00           O
ATOM   8650  C31 POPE7 136      39.774  69.839 101.002  1.00  0.00           C
ATOM   8651  O32 POPE7 136      40.094  70.539 101.932  1.00  0.00           O
ATOM   8652  C32 POPE7 136      39.264  70.319  99.652  1.00  0.00           C
ATOM   8655  C23 POPE7 136      39.014  64.139  98.952  1.00  0.00           C
ATOM   8658  C24 POPE7 136      38.424  63.609  97.652  1.00  0.00           C
ATOM   8661  C25 POPE7 136      39.394  62.709  96.882  1.00  0.00           C
ATOM   8664  C26 POPE7 136      38.694  61.889  95.792  1.00  0.00           C
ATOM   8667  C27 POPE7 136      39.684  61.169  94.862  1.00  0.00           C
ATOM   8670  C28 POPE7 136      38.994  60.289  93.802  1.00  0.00           C
ATOM   8673  C29 POPE7 136      38.294  61.079  92.722  1.00  0.00           C
ATOM   8675 0C21 POPE7 136      38.644  61.129  91.432  1.00  0.00           C
ATOM   8677 1C21 POPE7 136      39.864  60.459  90.842  1.00  0.00           C
ATOM   8680 2C21 POPE7 136      40.394  61.189  89.592  1.00  0.00           C
ATOM   8683 3C21 POPE7 136      39.714  60.749  88.292  1.00  0.00           C
ATOM   8686 4C21 POPE7 136      40.304  61.479  87.082  1.00  0.00           C
ATOM   8689 5C21 POPE7 136      40.034  60.769  85.742  1.00  0.00           C
ATOM   8692 6C21 POPE7 136      38.664  61.079  85.142  1.00  0.00           C
ATOM   8695 7C21 POPE7 136      38.484  60.399  83.772  1.00  0.00           C
ATOM   8698 8C21 POPE7 136      37.154  60.719  83.072  1.00  0.00           C
ATOM   8702  C33 POPE7 136      38.334  71.539  99.822  1.00  0.00           C
ATOM   8705  C34 POPE7 136      37.844  72.039  98.462  1.00  0.00           C
ATOM   8708  C35 POPE7 136      36.814  73.179  98.562  1.00  0.00           C
ATOM   8711  C36 POPE7 136      36.784  73.969  97.252  1.00  0.00           C
ATOM   8714  C37 POPE7 136      35.764  75.119  97.242  1.00  0.00           C
ATOM   8717  C38 POPE7 136      35.904  75.979  95.972  1.00  0.00           C
ATOM   8720  C39 POPE7 136      34.764  75.779  94.952  1.00  0.00           C
ATOM   8723 0C31 POPE7 136      33.434  76.319  95.472  1.00  0.00           C
ATOM   8726 1C31 POPE7 136      32.654  77.169  94.462  1.00  0.00           C
ATOM   8729 2C31 POPE7 136      31.744  78.199  95.142  1.00  0.00           C
ATOM   8732 3C31 POPE7 136      30.974  79.099  94.172  1.00  0.00           C
ATOM   8735 4C31 POPE7 136      31.884  79.999  93.332  1.00  0.00           C
ATOM   8738 5C31 POPE7 136      31.134  81.179  92.702  1.00  0.00           C
ATOM   8741 6C31 POPE7 136      32.004  82.009  91.762  1.00  0.00           C
ATOM   8745  NH3 POPE8 137      43.804 123.579  58.772  1.00  0.00           N
ATOM   8749  C12 POPE8 137      42.524 123.759  58.012  1.00  0.00           C
ATOM   8752  C11 POPE8 137      41.504 122.639  58.292  1.00  0.00           C
ATOM   8755  P   POPE8 137      38.944 122.199  57.732  1.00  0.00           P
ATOM   8756  O13 POPE8 137      38.334 122.369  56.392  1.00  0.00           O
ATOM   8757  O14 POPE8 137      39.134 120.839  58.262  1.00  0.00           O
ATOM   8758  O11 POPE8 137      37.974 122.869  58.752  1.00  0.00           O
ATOM   8759  O12 POPE8 137      40.254 123.059  57.782  1.00  0.00           O
ATOM   8760  C1  POPE8 137      38.174 124.079  59.462  1.00  0.00           C
ATOM   8763  C2  POPE8 137      38.414 123.799  60.972  1.00  0.00           C
ATOM   8765  O21 POPE8 137      37.394 124.399  61.792  1.00  0.00           O
ATOM   8766  C21 POPE8 137      36.174 123.929  61.622  1.00  0.00           C
ATOM   8767  O22 POPE8 137      35.864 122.999  60.892  1.00  0.00           O
ATOM   8768  C22 POPE8 137      35.224 124.749  62.502  1.00  0.00           C
ATOM   8771  C3  POPE8 137      39.814 124.289  61.432  1.00  0.00           C
ATOM   8774  O31 POPE8 137      40.324 123.499  62.522  1.00  0.00           O
ATOM   8775  C31 POPE8 137      39.994 123.899  63.752  1.00  0.00           C
ATOM   8776  O32 POPE8 137      39.294 124.859  64.022  1.00  0.00           O
ATOM   8777  C32 POPE8 137      40.634 122.959  64.782  1.00  0.00           C
ATOM   8780  C23 POPE8 137      35.304 124.359  64.002  1.00  0.00           C
ATOM   8783  C24 POPE8 137      34.274 125.099  64.852  1.00  0.00           C
ATOM   8786  C25 POPE8 137      34.064 124.509  66.262  1.00  0.00           C
ATOM   8789  C26 POPE8 137      32.924 125.199  67.042  1.00  0.00           C
ATOM   8792  C27 POPE8 137      32.534 124.449  68.312  1.00  0.00           C
ATOM   8795  C28 POPE8 137      31.204 124.919  68.942  1.00  0.00           C
ATOM   8798  C29 POPE8 137      31.214 126.369  69.362  1.00  0.00           C
ATOM   8800 0C21 POPE8 137      31.674 126.839  70.532  1.00  0.00           C
ATOM   8802 1C21 POPE8 137      32.314 126.039  71.632  1.00  0.00           C
ATOM   8805 2C21 POPE8 137      31.324 125.409  72.632  1.00  0.00           C
ATOM   8808 3C21 POPE8 137      30.414 126.429  73.332  1.00  0.00           C
ATOM   8811 4C21 POPE8 137      29.794 125.909  74.642  1.00  0.00           C
ATOM   8814 5C21 POPE8 137      30.784 125.789  75.802  1.00  0.00           C
ATOM   8817 6C21 POPE8 137      31.394 127.129  76.242  1.00  0.00           C
ATOM   8820 7C21 POPE8 137      32.274 127.029  77.502  1.00  0.00           C
ATOM   8823 8C21 POPE8 137      32.794 128.377  77.982  1.00  0.00           C
ATOM   8827  C33 POPE8 137      39.614 122.209  65.672  1.00  0.00           C
ATOM   8830  C34 POPE8 137      38.954 123.039  66.782  1.00  0.00           C
ATOM   8833  C35 POPE8 137      39.954 123.489  67.852  1.00  0.00           C
ATOM   8836  C36 POPE8 137      39.264 123.939  69.142  1.00  0.00           C
ATOM   8839  C37 POPE8 137      40.244 124.279  70.262  1.00  0.00           C
ATOM   8842  C38 POPE8 137      40.994 125.609  70.072  1.00  0.00           C
ATOM   8845  C39 POPE8 137      40.724 126.619  71.212  1.00  0.00           C
ATOM   8848 0C31 POPE8 137      41.194 126.149  72.602  1.00  0.00           C
ATOM   8851 1C31 POPE8 137      40.284 126.669  73.712  1.00  0.00           C
ATOM   8854 2C31 POPE8 137      40.684 126.179  75.112  1.00  0.00           C
ATOM   8857 3C31 POPE8 137      41.944 126.869  75.652  1.00  0.00           C
ATOM   8860 4C31 POPE8 137      42.254 126.429  77.092  1.00  0.00           C
ATOM   8863 5C31 POPE8 137      43.304 127.297  77.792  1.00  0.00           C
ATOM   8866 6C31 POPE8 137      43.554 126.909  79.252  1.00  0.00           C
ATOM   8870  NH3 POPE9 138       7.324  59.459 102.962  1.00  0.00           N
ATOM   8874  C12 POPE9 138       6.174  58.479 102.832  1.00  0.00           C
ATOM   8877  C11 POPE9 138       5.914  57.949 101.402  1.00  0.00           C
ATOM   8880  P   POPE9 138       4.044  56.639 100.102  1.00  0.00           P
ATOM   8881  O13 POPE9 138       2.724  56.059 100.412  1.00  0.00           O
ATOM   8882  O14 POPE9 138       4.074  57.669  99.062  1.00  0.00           O
ATOM   8883  O11 POPE9 138       4.964  55.429  99.672  1.00  0.00           O
ATOM   8884  O12 POPE9 138       4.734  57.149 101.432  1.00  0.00           O
ATOM   8885  C1  POPE9 138       5.094  55.139  98.262  1.00  0.00           C
ATOM   8888  C2  POPE9 138       4.094  54.049  97.762  1.00  0.00           C
ATOM   8890  O21 POPE9 138       4.694  53.479  96.592  1.00  0.00           O
ATOM   8891  C21 POPE9 138       4.484  52.199  96.392  1.00  0.00           C
ATOM   8892  O22 POPE9 138       3.764  51.479  97.072  1.00  0.00           O
ATOM   8893  C22 POPE9 138       5.354  51.729  95.222  1.00  0.00           C
ATOM   8896  C3  POPE9 138       2.664  54.569  97.422  1.00  0.00           C
ATOM   8899  O31 POPE9 138       1.624  53.599  97.722  1.00  0.00           O
ATOM   8900  C31 POPE9 138       1.124  52.939  96.662  1.00  0.00           C
ATOM   8901  O32 POPE9 138       1.554  52.979  95.532  1.00  0.00           O
ATOM   8902  C32 POPE9 138      -0.074  52.119  97.142  1.00  0.00           C
ATOM   8905  C23 POPE9 138       5.224  52.569  93.922  1.00  0.00           C
ATOM   8908  C24 POPE9 138       5.064  51.689  92.672  1.00  0.00           C
ATOM   8911  C25 POPE9 138       5.124  52.469  91.352  1.00  0.00           C
ATOM   8914  C26 POPE9 138       5.204  51.549  90.132  1.00  0.00           C
ATOM   8917  C27 POPE9 138       5.054  52.299  88.802  1.00  0.00           C
ATOM   8920  C28 POPE9 138       5.264  51.409  87.542  1.00  0.00           C
ATOM   8923  C29 POPE9 138       4.304  50.259  87.382  1.00  0.00           C
ATOM   8925 0C21 POPE9 138       2.974  50.329  87.222  1.00  0.00           C
ATOM   8927 1C21 POPE9 138       2.134  51.579  87.152  1.00  0.00           C
ATOM   8930 2C21 POPE9 138       1.084  51.529  86.022  1.00  0.00           C
ATOM   8933 3C21 POPE9 138       0.206  52.789  86.012  1.00  0.00           C
ATOM   8936 4C21 POPE9 138      -0.634  52.959  84.732  1.00  0.00           C
ATOM   8939 5C21 POPE9 138      -1.664  51.839  84.482  1.00  0.00           C
ATOM   8942 6C21 POPE9 138      -2.714  51.699  85.602  1.00  0.00           C
ATOM   8945 7C21 POPE9 138      -3.814  50.689  85.232  1.00  0.00           C
ATOM   8948 8C21 POPE9 138      -4.894  50.559  86.302  1.00  0.00           C
ATOM   8952  C33 POPE9 138      -1.044  51.659  96.012  1.00  0.00           C
ATOM   8955  C34 POPE9 138      -0.604  50.369  95.312  1.00  0.00           C
ATOM   8958  C35 POPE9 138      -1.734  49.659  94.572  1.00  0.00           C
ATOM   8961  C36 POPE9 138      -1.274  48.369  93.862  1.00  0.00           C
ATOM   8964  C37 POPE9 138      -2.434  47.399  93.592  1.00  0.00           C
ATOM   8967  C38 POPE9 138      -2.014  46.069  92.942  1.00  0.00           C
ATOM   8970  C39 POPE9 138      -1.674  46.169  91.452  1.00  0.00           C
ATOM   8973 0C31 POPE9 138      -2.904  46.389  90.572  1.00  0.00           C
ATOM   8976 1C31 POPE9 138      -2.544  46.619  89.102  1.00  0.00           C
ATOM   8979 2C31 POPE9 138      -3.724  46.369  88.162  1.00  0.00           C
ATOM   8982 3C31 POPE9 138      -3.684  44.979  87.532  1.00  0.00           C
ATOM   8985 4C31 POPE9 138      -4.184  44.959  86.082  1.00  0.00           C
ATOM   8988 5C31 POPE9 138      -4.054  43.569  85.452  1.00  0.00           C
ATOM   8991 6C31 POPE9 138      -4.054  43.599  83.912  1.00  0.00           C
ATOM   8995  NH3 POPE  139     124.724  60.399 102.252  1.00  0.00           N
ATOM   8999  C12 POPE  139     125.564  61.639 102.232  1.00  0.00           C
ATOM   9002  C11 POPE  139     126.404  61.739 100.952  1.00  0.00           C
ATOM   9005  P   POPE  139     128.074  63.829 100.862  1.00  0.00           P
ATOM   9006  O13 POPE  139     127.614  64.839 101.842  1.00  0.00           O
ATOM   9007  O14 POPE  139     129.534  63.649 100.702  1.00  0.00           O
ATOM   9008  O11 POPE  139     127.434  64.019  99.422  1.00  0.00           O
ATOM   9009  O12 POPE  139     127.614  62.379 101.272  1.00  0.00           O
ATOM   9010  C1  POPE  139     126.544  65.119  99.162  1.00  0.00           C
ATOM   9013  C2  POPE  139     125.844  64.889  97.782  1.00  0.00           C
ATOM   9015  O21 POPE  139     126.794  64.809  96.702  1.00  0.00           O
ATOM   9016  C21 POPE  139     127.444  65.899  96.342  1.00  0.00           C
ATOM   9017  O22 POPE  139     127.354  66.999  96.842  1.00  0.00           O
ATOM   9018  C22 POPE  139     128.214  65.529  95.062  1.00  0.00           C
ATOM   9021  C3  POPE  139     124.644  65.819  97.442  1.00  0.00           C
ATOM   9024  O31 POPE  139     124.164  65.509  96.112  1.00  0.00           O
ATOM   9025  C31 POPE  139     123.184  66.239  95.612  1.00  0.00           C
ATOM   9026  O32 POPE  139     122.544  67.099  96.192  1.00  0.00           O
ATOM   9027  C32 POPE  139     123.064  65.929  94.112  1.00  0.00           C
ATOM   9030  C23 POPE  139     129.004  66.709  94.472  1.00  0.00           C
ATOM   9033  C24 POPE  139     129.334  66.539  92.972  1.00  0.00           C
ATOM   9036  C25 POPE  139     130.252  67.649  92.442  1.00  0.00           C
ATOM   9039  C26 POPE  139     129.734  69.079  92.692  1.00  0.00           C
ATOM   9042  C27 POPE  139     130.722  70.179  92.262  1.00  0.00           C
ATOM   9045  C28 POPE  139     130.162  71.159  91.212  1.00  0.00           C
ATOM   9048  C29 POPE  139     129.994  70.569  89.832  1.00  0.00           C
ATOM   9050 0C21 POPE  139     130.252  71.219  88.672  1.00  0.00           C
ATOM   9052 1C21 POPE  139     130.732  72.649  88.582  1.00  0.00           C
ATOM   9055 2C21 POPE  139     130.942  73.179  87.152  1.00  0.00           C
ATOM   9058 3C21 POPE  139     129.704  73.889  86.572  1.00  0.00           C
ATOM   9061 4C21 POPE  139     129.934  74.459  85.162  1.00  0.00           C
ATOM   9064 5C21 POPE  139     128.744  75.289  84.682  1.00  0.00           C
ATOM   9067 6C21 POPE  139     128.854  75.759  83.222  1.00  0.00           C
ATOM   9070 7C21 POPE  139     127.604  76.539  82.792  1.00  0.00           C
ATOM   9073 8C21 POPE  139     127.594  76.989  81.322  1.00  0.00           C
ATOM   9077  C33 POPE  139     121.714  65.269  93.762  1.00  0.00           C
ATOM   9080  C34 POPE  139     121.394  65.269  92.252  1.00  0.00           C
ATOM   9083  C35 POPE  139     122.234  64.279  91.452  1.00  0.00           C
ATOM   9086  C36 POPE  139     121.844  64.249  89.962  1.00  0.00           C
ATOM   9089  C37 POPE  139     122.294  62.969  89.252  1.00  0.00           C
ATOM   9092  C38 POPE  139     122.194  63.049  87.722  1.00  0.00           C
ATOM   9095  C39 POPE  139     123.474  63.599  87.102  1.00  0.00           C
ATOM   9098 0C31 POPE  139     123.294  64.109  85.662  1.00  0.00           C
ATOM   9101 1C31 POPE  139     122.604  65.489  85.602  1.00  0.00           C
ATOM   9104 2C31 POPE  139     122.874  66.299  84.332  1.00  0.00           C
ATOM   9107 3C31 POPE  139     124.364  66.479  83.952  1.00  0.00           C
ATOM   9110 4C31 POPE  139     125.244  66.959  85.112  1.00  0.00           C
ATOM   9113 5C31 POPE  139     126.744  66.849  84.802  1.00  0.00           C
ATOM   9116 6C31 POPE  139     127.624  67.269  85.982  1.00  0.00           C
ATOM   9120  NH3 POPE  140      65.024   2.029  55.922  1.00  0.00           N
ATOM   9124  C12 POPE  140      65.744   1.569  54.672  1.00  0.00           C
ATOM   9127  C11 POPE  140      67.264   1.849  54.712  1.00  0.00           C
ATOM   9130  P   POPE  140      69.414   1.339  53.212  1.00  0.00           P
ATOM   9131  O13 POPE  140      69.404   0.049  52.492  1.00  0.00           O
ATOM   9132  O14 POPE  140      70.054   2.499  52.552  1.00  0.00           O
ATOM   9133  O11 POPE  140      70.004   1.099  54.672  1.00  0.00           O
ATOM   9134  O12 POPE  140      67.864   1.679  53.432  1.00  0.00           O
ATOM   9135  C1  POPE  140      70.384   2.079  55.632  1.00  0.00           C
ATOM   9138  C2  POPE  140      70.114   1.539  57.082  1.00  0.00           C
ATOM   9140  O21 POPE  140      69.054   2.249  57.762  1.00  0.00           O
ATOM   9141  C21 POPE  140      69.334   3.319  58.482  1.00  0.00           C
ATOM   9142  O22 POPE  140      70.294   4.049  58.332  1.00  0.00           O
ATOM   9143  C22 POPE  140      68.284   3.479  59.582  1.00  0.00           C
ATOM   9146  C3  POPE  140      71.404   1.319  57.952  1.00  0.00           C
ATOM   9149  O31 POPE  140      71.044   0.699  59.202  1.00  0.00           O
ATOM   9150  C31 POPE  140      71.254   1.219  60.432  1.00  0.00           C
ATOM   9151  O32 POPE  140      70.694   0.789  61.432  1.00  0.00           O
ATOM   9152  C32 POPE  140      72.284   2.359  60.482  1.00  0.00           C
ATOM   9155  C23 POPE  140      68.884   3.999  60.922  1.00  0.00           C
ATOM   9158  C24 POPE  140      67.844   4.159  62.052  1.00  0.00           C
ATOM   9161  C25 POPE  140      67.874   3.059  63.132  1.00  0.00           C
ATOM   9164  C26 POPE  140      68.814   3.299  64.332  1.00  0.00           C
ATOM   9167  C27 POPE  140      68.604   2.219  65.422  1.00  0.00           C
ATOM   9170  C28 POPE  140      69.804   1.909  66.352  1.00  0.00           C
ATOM   9173  C29 POPE  140      70.154   3.019  67.312  1.00  0.00           C
ATOM   9175 0C21 POPE  140      69.854   3.149  68.612  1.00  0.00           C
ATOM   9177 1C21 POPE  140      69.064   2.209  69.492  1.00  0.00           C
ATOM   9180 2C21 POPE  140      69.944   1.729  70.662  1.00  0.00           C
ATOM   9183 3C21 POPE  140      69.144   1.039  71.772  1.00  0.00           C
ATOM   9186 4C21 POPE  140      70.054   0.519  72.902  1.00  0.00           C
ATOM   9189 5C21 POPE  140      69.254  -0.161  74.022  1.00  0.00           C
ATOM   9192 6C21 POPE  140      70.044  -0.351  75.312  1.00  0.00           C
ATOM   9195 7C21 POPE  140      69.204  -0.971  76.432  1.00  0.00           C
ATOM   9198 8C21 POPE  140      70.014  -1.301  77.702  1.00  0.00           C
ATOM   9202  C33 POPE  140      72.734   2.779  61.912  1.00  0.00           C
ATOM   9205  C34 POPE  140      72.544   4.289  62.182  1.00  0.00           C
ATOM   9208  C35 POPE  140      73.424   4.819  63.332  1.00  0.00           C
ATOM   9211  C36 POPE  140      72.964   6.169  63.922  1.00  0.00           C
ATOM   9214  C37 POPE  140      73.874   6.729  65.022  1.00  0.00           C
ATOM   9217  C38 POPE  140      73.254   7.909  65.792  1.00  0.00           C
ATOM   9220  C39 POPE  140      72.174   7.539  66.832  1.00  0.00           C
ATOM   9223 0C31 POPE  140      72.654   6.479  67.832  1.00  0.00           C
ATOM   9226 1C31 POPE  140      72.054   6.579  69.232  1.00  0.00           C
ATOM   9229 2C31 POPE  140      72.634   5.499  70.152  1.00  0.00           C
ATOM   9232 3C31 POPE  140      72.394   5.759  71.642  1.00  0.00           C
ATOM   9235 4C31 POPE  140      70.904   5.879  72.002  1.00  0.00           C
ATOM   9238 5C31 POPE  140      70.604   5.349  73.412  1.00  0.00           C
ATOM   9241 6C31 POPE  140      69.224   5.759  73.932  1.00  0.00           C
ATOM   9245  NH3 POPE  141      33.804  90.449  61.152  1.00  0.00           N
ATOM   9249  C12 POPE  141      32.534  89.649  61.132  1.00  0.00           C
ATOM   9252  C11 POPE  141      31.344  90.529  61.502  1.00  0.00           C
ATOM   9255  P   POPE  141      28.804  90.689  61.132  1.00  0.00           P
ATOM   9256  O13 POPE  141      28.594  91.419  59.862  1.00  0.00           O
ATOM   9257  O14 POPE  141      27.684  89.849  61.632  1.00  0.00           O
ATOM   9258  O11 POPE  141      29.064  91.809  62.222  1.00  0.00           O
ATOM   9259  O12 POPE  141      30.144  89.859  61.102  1.00  0.00           O
ATOM   9260  C1  POPE  141      28.314  91.879  63.432  1.00  0.00           C
ATOM   9263  C2  POPE  141      29.114  91.369  64.652  1.00  0.00           C
ATOM   9265  O21 POPE  141      28.164  91.159  65.712  1.00  0.00           O
ATOM   9266  C21 POPE  141      27.604  92.219  66.242  1.00  0.00           C
ATOM   9267  O22 POPE  141      27.954  93.369  66.122  1.00  0.00           O
ATOM   9268  C22 POPE  141      26.334  91.799  66.982  1.00  0.00           C
ATOM   9271  C3  POPE  141      30.304  92.329  64.952  1.00  0.00           C
ATOM   9274  O31 POPE  141      30.594  92.459  66.362  1.00  0.00           O
ATOM   9275  C31 POPE  141      31.844  92.269  66.722  1.00  0.00           C
ATOM   9276  O32 POPE  141      32.744  91.859  66.002  1.00  0.00           O
ATOM   9277  C32 POPE  141      32.014  92.649  68.192  1.00  0.00           C
ATOM   9280  C23 POPE  141      25.594  93.039  67.522  1.00  0.00           C
ATOM   9283  C24 POPE  141      24.524  92.739  68.582  1.00  0.00           C
ATOM   9286  C25 POPE  141      24.024  94.049  69.192  1.00  0.00           C
ATOM   9289  C26 POPE  141      23.044  93.859  70.352  1.00  0.00           C
ATOM   9292  C27 POPE  141      22.654  95.199  70.992  1.00  0.00           C
ATOM   9295  C28 POPE  141      21.594  95.049  72.092  1.00  0.00           C
ATOM   9298  C29 POPE  141      21.124  96.389  72.612  1.00  0.00           C
ATOM   9300 0C21 POPE  141      20.894  96.739  73.882  1.00  0.00           C
ATOM   9302 1C21 POPE  141      21.024  95.899  75.132  1.00  0.00           C
ATOM   9305 2C21 POPE  141      19.684  95.719  75.862  1.00  0.00           C
ATOM   9308 3C21 POPE  141      19.054  97.029  76.362  1.00  0.00           C
ATOM   9311 4C21 POPE  141      17.714  96.789  77.072  1.00  0.00           C
ATOM   9314 5C21 POPE  141      17.044  98.099  77.512  1.00  0.00           C
ATOM   9317 6C21 POPE  141      15.854  97.849  78.452  1.00  0.00           C
ATOM   9320 7C21 POPE  141      15.244  99.149  78.982  1.00  0.00           C
ATOM   9323 8C21 POPE  141      14.194  98.919  80.072  1.00  0.00           C
ATOM   9327  C33 POPE  141      32.944  93.859  68.412  1.00  0.00           C
ATOM   9330  C34 POPE  141      32.964  94.319  69.872  1.00  0.00           C
ATOM   9333  C35 POPE  141      33.584  93.289  70.832  1.00  0.00           C
ATOM   9336  C36 POPE  141      33.344  93.609  72.312  1.00  0.00           C
ATOM   9339  C37 POPE  141      33.754  92.439  73.222  1.00  0.00           C
ATOM   9342  C38 POPE  141      33.204  92.499  74.652  1.00  0.00           C
ATOM   9345  C39 POPE  141      33.904  93.479  75.592  1.00  0.00           C
ATOM   9348 0C31 POPE  141      33.104  93.639  76.892  1.00  0.00           C
ATOM   9351 1C31 POPE  141      33.874  94.359  78.012  1.00  0.00           C
ATOM   9354 2C31 POPE  141      32.954  94.949  79.092  1.00  0.00           C
ATOM   9357 3C31 POPE  141      32.064  93.919  79.802  1.00  0.00           C
ATOM   9360 4C31 POPE  141      31.014  94.589  80.702  1.00  0.00           C
ATOM   9363 5C31 POPE  141      30.214  93.579  81.532  1.00  0.00           C
ATOM   9366 6C31 POPE  141      29.124  94.219  82.392  1.00  0.00           C
ATOM   9370  NH3 POPE  142      56.544  47.169 101.002  1.00  0.00           N
ATOM   9374  C12 POPE  142      57.564  47.499  99.922  1.00  0.00           C
ATOM   9377  C11 POPE  142      58.964  47.879 100.492  1.00  0.00           C
ATOM   9380  P   POPE  142      61.284  48.889  99.832  1.00  0.00           P
ATOM   9381  O13 POPE  142      61.524  49.299 101.232  1.00  0.00           O
ATOM   9382  O14 POPE  142      62.044  47.749  99.292  1.00  0.00           O
ATOM   9383  O11 POPE  142      61.664  50.149  98.982  1.00  0.00           O
ATOM   9384  O12 POPE  142      59.724  48.669  99.552  1.00  0.00           O
ATOM   9385  C1  POPE  142      61.464  50.219  97.572  1.00  0.00           C
ATOM   9388  C2  POPE  142      62.814  50.329  96.782  1.00  0.00           C
ATOM   9390  O21 POPE  142      62.774  51.109  95.582  1.00  0.00           O
ATOM   9391  C21 POPE  142      61.684  51.469  94.952  1.00  0.00           C
ATOM   9392  O22 POPE  142      60.534  51.159  95.192  1.00  0.00           O
ATOM   9393  C22 POPE  142      62.084  52.359  93.792  1.00  0.00           C
ATOM   9396  C3  POPE  142      63.494  48.959  96.492  1.00  0.00           C
ATOM   9399  O31 POPE  142      64.464  48.959  95.402  1.00  0.00           O
ATOM   9400  C31 POPE  142      65.704  49.349  95.702  1.00  0.00           C
ATOM   9401  O32 POPE  142      66.054  49.739  96.812  1.00  0.00           O
ATOM   9402  C32 POPE  142      66.624  49.159  94.472  1.00  0.00           C
ATOM   9405  C23 POPE  142      60.844  52.829  93.012  1.00  0.00           C
ATOM   9408  C24 POPE  142      61.214  53.829  91.922  1.00  0.00           C
ATOM   9411  C25 POPE  142      60.884  55.269  92.322  1.00  0.00           C
ATOM   9414  C26 POPE  142      61.414  56.319  91.342  1.00  0.00           C
ATOM   9417  C27 POPE  142      61.064  56.099  89.862  1.00  0.00           C
ATOM   9420  C28 POPE  142      59.584  56.369  89.562  1.00  0.00           C
ATOM   9423  C29 POPE  142      58.714  55.139  89.462  1.00  0.00           C
ATOM   9425 0C21 POPE  142      57.944  54.789  88.422  1.00  0.00           C
ATOM   9427 1C21 POPE  142      57.784  55.559  87.132  1.00  0.00           C
ATOM   9430 2C21 POPE  142      56.524  56.439  87.102  1.00  0.00           C
ATOM   9433 3C21 POPE  142      55.274  55.629  86.712  1.00  0.00           C
ATOM   9436 4C21 POPE  142      53.974  56.439  86.742  1.00  0.00           C
ATOM   9439 5C21 POPE  142      52.764  55.509  86.552  1.00  0.00           C
ATOM   9442 6C21 POPE  142      51.404  56.219  86.662  1.00  0.00           C
ATOM   9445 7C21 POPE  142      50.274  55.229  86.982  1.00  0.00           C
ATOM   9448 8C21 POPE  142      48.914  55.889  87.192  1.00  0.00           C
ATOM   9452  C33 POPE  142      68.114  49.479  94.772  1.00  0.00           C
ATOM   9455  C34 POPE  142      69.074  49.299  93.572  1.00  0.00           C
ATOM   9458  C35 POPE  142      69.264  50.539  92.662  1.00  0.00           C
ATOM   9461  C36 POPE  142      70.044  51.679  93.352  1.00  0.00           C
ATOM   9464  C37 POPE  142      70.394  52.879  92.442  1.00  0.00           C
ATOM   9467  C38 POPE  142      71.754  52.769  91.722  1.00  0.00           C
ATOM   9470  C39 POPE  142      71.674  52.409  90.232  1.00  0.00           C
ATOM   9473 0C31 POPE  142      73.064  52.419  89.552  1.00  0.00           C
ATOM   9476 1C31 POPE  142      72.974  52.159  88.052  1.00  0.00           C
ATOM   9479 2C31 POPE  142      74.284  51.609  87.442  1.00  0.00           C
ATOM   9482 3C31 POPE  142      74.214  51.409  85.922  1.00  0.00           C
ATOM   9485 4C31 POPE  142      72.954  50.669  85.462  1.00  0.00           C
ATOM   9488 5C31 POPE  142      72.904  50.399  83.952  1.00  0.00           C
ATOM   9491 6C31 POPE  142      71.624  49.659  83.552  1.00  0.00           C
ATOM   9495  NH3 POPE  143      89.334 120.309 102.842  1.00  0.00           N
ATOM   9499  C12 POPE  143      90.644 120.619 103.512  1.00  0.00           C
ATOM   9502  C11 POPE  143      90.614 122.039 104.122  1.00  0.00           C
ATOM   9505  P   POPE  143      89.984 123.689 102.102  1.00  0.00           P
ATOM   9506  O13 POPE  143      88.894 122.709 101.842  1.00  0.00           O
ATOM   9507  O14 POPE  143      89.594 125.059 102.502  1.00  0.00           O
ATOM   9508  O11 POPE  143      90.924 123.689 100.832  1.00  0.00           O
ATOM   9509  O12 POPE  143      90.954 123.069 103.182  1.00  0.00           O
ATOM   9510  C1  POPE  143      90.614 124.559  99.742  1.00  0.00           C
ATOM   9513  C2  POPE  143      91.084 123.939  98.402  1.00  0.00           C
ATOM   9515  O21 POPE  143      91.394 124.939  97.412  1.00  0.00           O
ATOM   9516  C21 POPE  143      90.464 125.849  97.142  1.00  0.00           C
ATOM   9517  O22 POPE  143      89.404 126.009  97.712  1.00  0.00           O
ATOM   9518  C22 POPE  143      90.874 126.699  95.952  1.00  0.00           C
ATOM   9521  C3  POPE  143      90.114 122.849  97.862  1.00  0.00           C
ATOM   9524  O31 POPE  143      90.664 122.079  96.762  1.00  0.00           O
ATOM   9525  C31 POPE  143      90.384 122.519  95.532  1.00  0.00           C
ATOM   9526  O32 POPE  143      89.884 123.589  95.252  1.00  0.00           O
ATOM   9527  C32 POPE  143      90.744 121.449  94.502  1.00  0.00           C
ATOM   9530  C23 POPE  143      92.384 126.899  95.672  1.00  0.00           C
ATOM   9533  C24 POPE  143      92.484 127.727  94.392  1.00  0.00           C
ATOM   9536  C25 POPE  143      93.874 128.037  93.842  1.00  0.00           C
ATOM   9539  C26 POPE  143      93.694 128.897  92.582  1.00  0.00           C
ATOM   9542  C27 POPE  143      94.964 129.267  91.822  1.00  0.00           C
ATOM   9545  C28 POPE  143      94.704 130.357  90.752  1.00  0.00           C
ATOM   9548  C29 POPE  143      93.744 129.937  89.662  1.00  0.00           C
ATOM   9550 0C21 POPE  143      93.394 130.677  88.592  1.00  0.00           C
ATOM   9552 1C21 POPE  143      93.874 132.057  88.252  1.00  0.00           C
ATOM   9555 2C21 POPE  143      94.584 132.207  86.892  1.00  0.00           C
ATOM   9558 3C21 POPE  143      95.994 131.587  86.882  1.00  0.00           C
ATOM   9561 4C21 POPE  143      96.924 132.207  85.832  1.00  0.00           C
ATOM   9564 5C21 POPE  143      96.604 131.827  84.382  1.00  0.00           C
ATOM   9567 6C21 POPE  143      97.674 132.337  83.402  1.00  0.00           C
ATOM   9570 7C21 POPE  143      97.694 131.587  82.062  1.00  0.00           C
ATOM   9573 8C21 POPE  143      98.784 132.067  81.112  1.00  0.00           C
ATOM   9577  C33 POPE  143      89.804 121.529  93.282  1.00  0.00           C
ATOM   9580  C34 POPE  143      89.994 120.379  92.292  1.00  0.00           C
ATOM   9583  C35 POPE  143      89.214 120.579  90.982  1.00  0.00           C
ATOM   9586  C36 POPE  143      87.694 120.539  91.162  1.00  0.00           C
ATOM   9589  C37 POPE  143      86.964 120.589  89.812  1.00  0.00           C
ATOM   9592  C38 POPE  143      85.504 120.129  89.912  1.00  0.00           C
ATOM   9595  C39 POPE  143      84.834 119.849  88.552  1.00  0.00           C
ATOM   9598 0C31 POPE  143      85.014 120.989  87.542  1.00  0.00           C
ATOM   9601 1C31 POPE  143      84.354 120.719  86.192  1.00  0.00           C
ATOM   9604 2C31 POPE  143      84.944 121.619  85.102  1.00  0.00           C
ATOM   9607 3C31 POPE  143      84.384 121.339  83.712  1.00  0.00           C
ATOM   9610 4C31 POPE  143      85.214 122.029  82.622  1.00  0.00           C
ATOM   9613 5C31 POPE  143      84.664 121.819  81.202  1.00  0.00           C
ATOM   9616 6C31 POPE  143      85.674 122.199  80.122  1.00  0.00           C
ATOM   9620  NH3 POPE  144      36.524 120.649  59.472  1.00  0.00           N
ATOM   9624  C12 POPE  144      36.514 119.599  60.542  1.00  0.00           C
ATOM   9627  C11 POPE  144      37.424 118.429  60.172  1.00  0.00           C
ATOM   9630  P   POPE  144      38.114 116.119  61.102  1.00  0.00           P
ATOM   9631  O13 POPE  144      37.874 115.559  59.762  1.00  0.00           O
ATOM   9632  O14 POPE  144      39.534 116.309  61.502  1.00  0.00           O
ATOM   9633  O11 POPE  144      37.364 115.229  62.162  1.00  0.00           O
ATOM   9634  O12 POPE  144      37.374 117.499  61.252  1.00  0.00           O
ATOM   9635  C1  POPE  144      38.044 114.359  63.062  1.00  0.00           C
ATOM   9638  C2  POPE  144      37.554 114.669  64.502  1.00  0.00           C
ATOM   9640  O21 POPE  144      37.984 113.669  65.432  1.00  0.00           O
ATOM   9641  C21 POPE  144      37.474 112.469  65.352  1.00  0.00           C
ATOM   9642  O22 POPE  144      36.774 112.009  64.472  1.00  0.00           O
ATOM   9643  C22 POPE  144      37.774 111.739  66.662  1.00  0.00           C
ATOM   9646  C3  POPE  144      36.024 114.929  64.532  1.00  0.00           C
ATOM   9649  O31 POPE  144      35.354 114.629  65.782  1.00  0.00           O
ATOM   9650  C31 POPE  144      35.634 115.419  66.812  1.00  0.00           C
ATOM   9651  O32 POPE  144      36.514 116.249  66.862  1.00  0.00           O
ATOM   9652  C32 POPE  144      34.574 115.149  67.892  1.00  0.00           C
ATOM   9655  C23 POPE  144      36.594 112.009  67.612  1.00  0.00           C
ATOM   9658  C24 POPE  144      36.784 111.519  69.052  1.00  0.00           C
ATOM   9661  C25 POPE  144      37.094 110.029  69.202  1.00  0.00           C
ATOM   9664  C26 POPE  144      37.114 109.559  70.672  1.00  0.00           C
ATOM   9667  C27 POPE  144      38.144 110.319  71.532  1.00  0.00           C
ATOM   9670  C28 POPE  144      37.824 110.329  73.032  1.00  0.00           C
ATOM   9673  C29 POPE  144      38.744 111.329  73.702  1.00  0.00           C
ATOM   9675 0C21 POPE  144      39.054 111.389  75.012  1.00  0.00           C
ATOM   9677 1C21 POPE  144      38.514 110.479  76.082  1.00  0.00           C
ATOM   9680 2C21 POPE  144      37.494 111.219  76.962  1.00  0.00           C
ATOM   9683 3C21 POPE  144      37.134 110.399  78.202  1.00  0.00           C
ATOM   9686 4C21 POPE  144      35.714 110.639  78.732  1.00  0.00           C
ATOM   9689 5C21 POPE  144      35.544 111.919  79.552  1.00  0.00           C
ATOM   9692 6C21 POPE  144      34.114 111.989  80.122  1.00  0.00           C
ATOM   9695 7C21 POPE  144      33.944 112.939  81.312  1.00  0.00           C
ATOM   9698 8C21 POPE  144      32.584 112.749  81.992  1.00  0.00           C
ATOM   9702  C33 POPE  144      35.014 115.469  69.332  1.00  0.00           C
ATOM   9705  C34 POPE  144      33.834 115.279  70.302  1.00  0.00           C
ATOM   9708  C35 POPE  144      34.124 115.679  71.752  1.00  0.00           C
ATOM   9711  C36 POPE  144      35.134 114.789  72.482  1.00  0.00           C
ATOM   9714  C37 POPE  144      35.504 115.359  73.862  1.00  0.00           C
ATOM   9717  C38 POPE  144      36.604 114.559  74.572  1.00  0.00           C
ATOM   9720  C39 POPE  144      37.564 115.449  75.382  1.00  0.00           C
ATOM   9723 0C31 POPE  144      36.914 116.159  76.582  1.00  0.00           C
ATOM   9726 1C31 POPE  144      37.924 117.099  77.272  1.00  0.00           C
ATOM   9729 2C31 POPE  144      37.294 117.999  78.332  1.00  0.00           C
ATOM   9732 3C31 POPE  144      38.334 118.949  78.952  1.00  0.00           C
ATOM   9735 4C31 POPE  144      37.704 120.009  79.862  1.00  0.00           C
ATOM   9738 5C31 POPE  144      38.764 120.799  80.642  1.00  0.00           C
ATOM   9741 6C31 POPE  144      38.174 121.859  81.572  1.00  0.00           C
ATOM   9745  NH3 POPE  145     105.174 106.439 102.112  1.00  0.00           N
ATOM   9749  C12 POPE  145     103.704 106.729 102.292  1.00  0.00           C
ATOM   9752  C11 POPE  145     102.834 105.459 102.232  1.00  0.00           C
ATOM   9755  P   POPE  145     100.734 104.489 103.502  1.00  0.00           P
ATOM   9756  O13 POPE  145      99.534 105.359 103.632  1.00  0.00           O
ATOM   9757  O14 POPE  145     100.924 103.469 104.552  1.00  0.00           O
ATOM   9758  O11 POPE  145     100.694 103.729 102.112  1.00  0.00           O
ATOM   9759  O12 POPE  145     102.024 105.409 103.392  1.00  0.00           O
ATOM   9760  C1  POPE  145      99.864 104.109 101.022  1.00  0.00           C
ATOM   9763  C2  POPE  145     100.604 103.749  99.692  1.00  0.00           C
ATOM   9765  O21 POPE  145      99.894 104.099  98.492  1.00  0.00           O
ATOM   9766  C21 POPE  145      98.624 103.809  98.382  1.00  0.00           C
ATOM   9767  O22 POPE  145      98.024 102.909  98.952  1.00  0.00           O
ATOM   9768  C22 POPE  145      97.934 104.899  97.522  1.00  0.00           C
ATOM   9771  C3  POPE  145     101.154 102.289  99.702  1.00  0.00           C
ATOM   9774  O31 POPE  145     102.024 102.029  98.582  1.00  0.00           O
ATOM   9775  C31 POPE  145     103.204 102.649  98.652  1.00  0.00           C
ATOM   9776  O32 POPE  145     103.684 103.129  99.672  1.00  0.00           O
ATOM   9777  C32 POPE  145     103.824 102.779  97.262  1.00  0.00           C
ATOM   9780  C23 POPE  145      98.144 104.829  95.982  1.00  0.00           C
ATOM   9783  C24 POPE  145      99.494 105.399  95.502  1.00  0.00           C
ATOM   9786  C25 POPE  145      99.404 106.289  94.242  1.00  0.00           C
ATOM   9789  C26 POPE  145      99.134 105.569  92.922  1.00  0.00           C
ATOM   9792  C27 POPE  145     100.254 104.599  92.512  1.00  0.00           C
ATOM   9795  C28 POPE  145     100.204 104.229  91.012  1.00  0.00           C
ATOM   9798  C29 POPE  145     100.994 102.979  90.722  1.00  0.00           C
ATOM   9800 0C21 POPE  145     101.474 102.579  89.532  1.00  0.00           C
ATOM   9802 1C21 POPE  145     101.354 103.339  88.232  1.00  0.00           C
ATOM   9805 2C21 POPE  145     102.734 103.739  87.692  1.00  0.00           C
ATOM   9808 3C21 POPE  145     102.634 104.939  86.752  1.00  0.00           C
ATOM   9811 4C21 POPE  145     103.934 105.189  85.972  1.00  0.00           C
ATOM   9814 5C21 POPE  145     103.824 106.429  85.082  1.00  0.00           C
ATOM   9817 6C21 POPE  145     105.094 106.659  84.252  1.00  0.00           C
ATOM   9820 7C21 POPE  145     105.044 107.949  83.432  1.00  0.00           C
ATOM   9823 8C21 POPE  145     105.964 107.949  82.212  1.00  0.00           C
ATOM   9827  C33 POPE  145     102.784 102.939  96.122  1.00  0.00           C
ATOM   9830  C34 POPE  145     102.274 101.619  95.552  1.00  0.00           C
ATOM   9833  C35 POPE  145     103.294 100.859  94.702  1.00  0.00           C
ATOM   9836  C36 POPE  145     103.404 101.379  93.272  1.00  0.00           C
ATOM   9839  C37 POPE  145     104.674 100.939  92.522  1.00  0.00           C
ATOM   9842  C38 POPE  145     104.564 101.299  91.032  1.00  0.00           C
ATOM   9845  C39 POPE  145     105.724 100.789  90.172  1.00  0.00           C
ATOM   9848 0C31 POPE  145     105.664 101.449  88.792  1.00  0.00           C
ATOM   9851 1C31 POPE  145     106.524 100.769  87.712  1.00  0.00           C
ATOM   9854 2C31 POPE  145     106.624 101.579  86.402  1.00  0.00           C
ATOM   9857 3C31 POPE  145     107.154 102.999  86.652  1.00  0.00           C
ATOM   9860 4C31 POPE  145     107.594 103.779  85.412  1.00  0.00           C
ATOM   9863 5C31 POPE  145     108.214 105.119  85.842  1.00  0.00           C
ATOM   9866 6C31 POPE  145     108.784 105.949  84.682  1.00  0.00           C
ATOM   9870  NH3 POPE  146     125.714  19.519 103.762  1.00  0.00           N
ATOM   9874  C12 POPE  146     125.564  19.019 105.172  1.00  0.00           C
ATOM   9877  C11 POPE  146     126.924  19.079 105.852  1.00  0.00           C
ATOM   9880  P   POPE  146     126.734  19.989 108.332  1.00  0.00           P
ATOM   9881  O13 POPE  146     125.444  19.839 109.032  1.00  0.00           O
ATOM   9882  O14 POPE  146     127.964  19.889 109.132  1.00  0.00           O
ATOM   9883  O11 POPE  146     126.764  21.329 107.452  1.00  0.00           O
ATOM   9884  O12 POPE  146     126.774  18.849 107.242  1.00  0.00           O
ATOM   9885  C1  POPE  146     125.714  22.299 107.552  1.00  0.00           C
ATOM   9888  C2  POPE  146     125.104  22.589 106.152  1.00  0.00           C
ATOM   9890  O21 POPE  146     125.794  23.709 105.552  1.00  0.00           O
ATOM   9891  C21 POPE  146     126.514  23.419 104.482  1.00  0.00           C
ATOM   9892  O22 POPE  146     126.454  22.359 103.852  1.00  0.00           O
ATOM   9893  C22 POPE  146     127.464  24.579 104.152  1.00  0.00           C
ATOM   9896  C3  POPE  146     123.584  22.859 106.282  1.00  0.00           C
ATOM   9899  O31 POPE  146     122.994  23.349 105.052  1.00  0.00           O
ATOM   9900  C31 POPE  146     122.764  22.469 104.112  1.00  0.00           C
ATOM   9901  O32 POPE  146     122.904  21.259 104.202  1.00  0.00           O
ATOM   9902  C32 POPE  146     122.374  23.199 102.822  1.00  0.00           C
ATOM   9905  C23 POPE  146     128.574  24.229 103.112  1.00  0.00           C
ATOM   9908  C24 POPE  146     129.744  25.239 103.102  1.00  0.00           C
ATOM   9911  C25 POPE  146     129.454  26.549 102.362  1.00  0.00           C
ATOM   9914  C26 POPE  146     129.514  26.489 100.822  1.00  0.00           C
ATOM   9917  C27 POPE  146     129.114  27.819 100.162  1.00  0.00           C
ATOM   9920  C28 POPE  146     128.924  27.789  98.622  1.00  0.00           C
ATOM   9923  C29 POPE  146     129.994  27.039  97.872  1.00  0.00           C
ATOM   9925 0C21 POPE  146     131.102  27.579  97.342  1.00  0.00           C
ATOM   9927 1C21 POPE  146     131.522  29.029  97.452  1.00  0.00           C
ATOM   9930 2C21 POPE  146     132.992  29.169  97.902  1.00  0.00           C
ATOM   9933 3C21 POPE  146     133.992  28.699  96.832  1.00  0.00           C
ATOM   9936 4C21 POPE  146     134.842  29.849  96.262  1.00  0.00           C
ATOM   9939 5C21 POPE  146     134.012  30.849  95.442  1.00  0.00           C
ATOM   9942 6C21 POPE  146     134.782  32.119  95.062  1.00  0.00           C
ATOM   9945 7C21 POPE  146     133.922  33.069  94.232  1.00  0.00           C
ATOM   9948 8C21 POPE  146     134.422  34.519  94.212  1.00  0.00           C
ATOM   9952  C33 POPE  146     121.044  22.699 102.222  1.00  0.00           C
ATOM   9955  C34 POPE  146     120.874  23.089 100.742  1.00  0.00           C
ATOM   9958  C35 POPE  146     119.414  22.989 100.292  1.00  0.00           C
ATOM   9961  C36 POPE  146     119.204  23.129  98.772  1.00  0.00           C
ATOM   9964  C37 POPE  146     117.724  23.149  98.362  1.00  0.00           C
ATOM   9967  C38 POPE  146     117.484  22.839  96.862  1.00  0.00           C
ATOM   9970  C39 POPE  146     116.004  22.649  96.542  1.00  0.00           C
ATOM   9973 0C31 POPE  146     115.704  21.749  95.322  1.00  0.00           C
ATOM   9976 1C31 POPE  146     116.184  22.249  93.952  1.00  0.00           C
ATOM   9979 2C31 POPE  146     115.744  21.319  92.802  1.00  0.00           C
ATOM   9982 3C31 POPE  146     114.384  21.709  92.202  1.00  0.00           C
ATOM   9985 4C31 POPE  146     113.854  20.839  91.062  1.00  0.00           C
ATOM   9988 5C31 POPE  146     113.254  19.509  91.512  1.00  0.00           C
ATOM   9991 6C31 POPE  146     112.574  18.759  90.362  1.00  0.00           C
ATOM   9995  NH3 POPE  147      65.724  70.229  59.622  1.00  0.00           N
ATOM   9999  C12 POPE  147      66.314  71.579  59.922  1.00  0.00           C
ATOM  10002  C11 POPE  147      65.364  72.719  59.532  1.00  0.00           C
ATOM  10005  P   POPE  147      66.594  74.719  58.362  1.00  0.00           P
ATOM  10006  O13 POPE  147      65.904  76.019  58.242  1.00  0.00           O
ATOM  10007  O14 POPE  147      66.574  73.799  57.202  1.00  0.00           O
ATOM  10008  O11 POPE  147      68.124  74.959  58.732  1.00  0.00           O
ATOM  10009  O12 POPE  147      66.054  73.959  59.652  1.00  0.00           O
ATOM  10010  C1  POPE  147      68.564  75.989  59.612  1.00  0.00           C
ATOM  10013  C2  POPE  147      68.634  75.499  61.082  1.00  0.00           C
ATOM  10015  O21 POPE  147      69.684  76.189  61.782  1.00  0.00           O
ATOM  10016  C21 POPE  147      69.364  77.419  62.122  1.00  0.00           C
ATOM  10017  O22 POPE  147      68.394  78.049  61.732  1.00  0.00           O
ATOM  10018  C22 POPE  147      70.414  77.969  63.082  1.00  0.00           C
ATOM  10021  C3  POPE  147      68.924  73.989  61.212  1.00  0.00           C
ATOM  10024  O31 POPE  147      69.024  73.599  62.602  1.00  0.00           O
ATOM  10025  C31 POPE  147      69.064  72.279  62.732  1.00  0.00           C
ATOM  10026  O32 POPE  147      68.894  71.469  61.842  1.00  0.00           O
ATOM  10027  C32 POPE  147      69.224  71.929  64.212  1.00  0.00           C
ATOM  10030  C23 POPE  147      70.634  77.159  64.392  1.00  0.00           C
ATOM  10033  C24 POPE  147      71.844  76.229  64.352  1.00  0.00           C
ATOM  10036  C25 POPE  147      72.144  75.509  65.682  1.00  0.00           C
ATOM  10039  C26 POPE  147      72.874  76.389  66.712  1.00  0.00           C
ATOM  10042  C27 POPE  147      73.234  75.649  68.022  1.00  0.00           C
ATOM  10045  C28 POPE  147      74.214  76.429  68.922  1.00  0.00           C
ATOM  10048  C29 POPE  147      75.644  76.449  68.412  1.00  0.00           C
ATOM  10050 0C21 POPE  147      76.764  76.249  69.132  1.00  0.00           C
ATOM  10052 1C21 POPE  147      76.854  76.019  70.622  1.00  0.00           C
ATOM  10055 2C21 POPE  147      78.044  76.759  71.272  1.00  0.00           C
ATOM  10058 3C21 POPE  147      77.924  78.289  71.252  1.00  0.00           C
ATOM  10061 4C21 POPE  147      79.014  78.999  72.072  1.00  0.00           C
ATOM  10064 5C21 POPE  147      78.834  80.519  72.082  1.00  0.00           C
ATOM  10067 6C21 POPE  147      79.834  81.249  73.002  1.00  0.00           C
ATOM  10070 7C21 POPE  147      79.694  82.779  72.922  1.00  0.00           C
ATOM  10073 8C21 POPE  147      80.664  83.529  73.832  1.00  0.00           C
ATOM  10077  C33 POPE  147      70.644  71.559  64.662  1.00  0.00           C
ATOM  10080  C34 POPE  147      70.594  71.139  66.132  1.00  0.00           C
ATOM  10083  C35 POPE  147      71.964  70.969  66.772  1.00  0.00           C
ATOM  10086  C36 POPE  147      71.894  70.419  68.202  1.00  0.00           C
ATOM  10089  C37 POPE  147      71.414  71.479  69.192  1.00  0.00           C
ATOM  10092  C38 POPE  147      71.654  71.139  70.672  1.00  0.00           C
ATOM  10095  C39 POPE  147      71.704  72.409  71.522  1.00  0.00           C
ATOM  10098 0C31 POPE  147      71.874  72.149  73.022  1.00  0.00           C
ATOM  10101 1C31 POPE  147      72.604  73.319  73.712  1.00  0.00           C
ATOM  10104 2C31 POPE  147      72.574  73.279  75.242  1.00  0.00           C
ATOM  10107 3C31 POPE  147      73.164  71.999  75.852  1.00  0.00           C
ATOM  10110 4C31 POPE  147      73.344  72.099  77.372  1.00  0.00           C
ATOM  10113 5C31 POPE  147      74.194  70.959  77.942  1.00  0.00           C
ATOM  10116 6C31 POPE  147      74.514  71.139  79.432  1.00  0.00           C
ATOM  10120  NH3 POPE  148     132.282 119.609  58.512  1.00  0.00           N
ATOM  10124  C12 POPE  148     131.012 119.389  59.282  1.00  0.00           C
ATOM  10127  C11 POPE  148     129.924 118.639  58.492  1.00  0.00           C
ATOM  10130  P   POPE  148     127.794 117.699  59.802  1.00  0.00           P
ATOM  10131  O13 POPE  148     126.424 117.709  59.252  1.00  0.00           O
ATOM  10132  O14 POPE  148     128.514 116.409  59.732  1.00  0.00           O
ATOM  10133  O11 POPE  148     127.704 118.129  61.312  1.00  0.00           O
ATOM  10134  O12 POPE  148     128.654 118.829  59.112  1.00  0.00           O
ATOM  10135  C1  POPE  148     128.754 118.729  62.052  1.00  0.00           C
ATOM  10138  C2  POPE  148     129.194 117.849  63.242  1.00  0.00           C
ATOM  10140  O21 POPE  148     130.202 118.599  63.932  1.00  0.00           O
ATOM  10141  C21 POPE  148     130.034 118.999  65.212  1.00  0.00           C
ATOM  10142  O22 POPE  148     130.542 120.029  65.632  1.00  0.00           O
ATOM  10143  C22 POPE  148     129.374 117.949  66.132  1.00  0.00           C
ATOM  10146  C3  POPE  148     129.764 116.489  62.772  1.00  0.00           C
ATOM  10149  O31 POPE  148     130.362 115.759  63.862  1.00  0.00           O
ATOM  10150  C31 POPE  148     129.574 114.849  64.432  1.00  0.00           C
ATOM  10151  O32 POPE  148     128.414 114.649  64.162  1.00  0.00           O
ATOM  10152  C32 POPE  148     130.432 113.969  65.362  1.00  0.00           C
ATOM  10155  C23 POPE  148     129.164 118.429  67.602  1.00  0.00           C
ATOM  10158  C24 POPE  148     129.004 117.239  68.582  1.00  0.00           C
ATOM  10161  C25 POPE  148     127.914 117.439  69.662  1.00  0.00           C
ATOM  10164  C26 POPE  148     127.504 116.129  70.372  1.00  0.00           C
ATOM  10167  C27 POPE  148     126.424 116.329  71.452  1.00  0.00           C
ATOM  10170  C28 POPE  148     126.014 115.019  72.172  1.00  0.00           C
ATOM  10173  C29 POPE  148     125.094 114.149  71.352  1.00  0.00           C
ATOM  10175 0C21 POPE  148     124.244 113.209  71.822  1.00  0.00           C
ATOM  10177 1C21 POPE  148     124.044 112.759  73.252  1.00  0.00           C
ATOM  10180 2C21 POPE  148     122.604 113.049  73.732  1.00  0.00           C
ATOM  10183 3C21 POPE  148     122.244 112.469  75.112  1.00  0.00           C
ATOM  10186 4C21 POPE  148     120.754 112.699  75.422  1.00  0.00           C
ATOM  10189 5C21 POPE  148     120.314 112.269  76.822  1.00  0.00           C
ATOM  10192 6C21 POPE  148     120.814 113.219  77.922  1.00  0.00           C
ATOM  10195 7C21 POPE  148     120.134 112.989  79.272  1.00  0.00           C
ATOM  10198 8C21 POPE  148     120.604 113.959  80.362  1.00  0.00           C
ATOM  10202  C33 POPE  148     129.834 113.659  66.742  1.00  0.00           C
ATOM  10205  C34 POPE  148     128.684 112.639  66.702  1.00  0.00           C
ATOM  10208  C35 POPE  148     128.664 111.729  67.942  1.00  0.00           C
ATOM  10211  C36 POPE  148     128.424 112.469  69.262  1.00  0.00           C
ATOM  10214  C37 POPE  148     128.834 111.639  70.482  1.00  0.00           C
ATOM  10217  C38 POPE  148     128.704 112.409  71.792  1.00  0.00           C
ATOM  10220  C39 POPE  148     129.534 111.829  72.952  1.00  0.00           C
ATOM  10223 0C31 POPE  148     128.704 111.649  74.222  1.00  0.00           C
ATOM  10226 1C31 POPE  148     129.524 111.299  75.482  1.00  0.00           C
ATOM  10229 2C31 POPE  148     128.594 110.789  76.592  1.00  0.00           C
ATOM  10232 3C31 POPE  148     129.264 110.409  77.932  1.00  0.00           C
ATOM  10235 4C31 POPE  148     128.224 109.779  78.872  1.00  0.00           C
ATOM  10238 5C31 POPE  148     128.734 109.329  80.242  1.00  0.00           C
ATOM  10241 6C31 POPE  148     127.734 108.419  80.962  1.00  0.00           C
ATOM  10245  NH3 POPE  149      10.364  76.089  60.492  1.00  0.00           N
ATOM  10249  C12 POPE  149      10.744  74.689  60.912  1.00  0.00           C
ATOM  10252  C11 POPE  149       9.734  73.629  60.432  1.00  0.00           C
ATOM  10255  P   POPE  149       9.594  70.979  60.312  1.00  0.00           P
ATOM  10256  O13 POPE  149       8.784  71.109  59.092  1.00  0.00           O
ATOM  10257  O14 POPE  149      10.574  69.879  60.432  1.00  0.00           O
ATOM  10258  O11 POPE  149       8.564  70.779  61.472  1.00  0.00           O
ATOM  10259  O12 POPE  149      10.284  72.349  60.702  1.00  0.00           O
ATOM  10260  C1  POPE  149       8.934  71.069  62.812  1.00  0.00           C
ATOM  10263  C2  POPE  149       7.784  71.879  63.422  1.00  0.00           C
ATOM  10265  O21 POPE  149       8.154  72.349  64.722  1.00  0.00           O
ATOM  10266  C21 POPE  149       8.184  71.459  65.692  1.00  0.00           C
ATOM  10267  O22 POPE  149       8.084  70.249  65.572  1.00  0.00           O
ATOM  10268  C22 POPE  149       8.364  72.189  67.002  1.00  0.00           C
ATOM  10271  C3  POPE  149       6.434  71.089  63.362  1.00  0.00           C
ATOM  10274  O31 POPE  149       5.494  71.629  64.302  1.00  0.00           O
ATOM  10275  C31 POPE  149       4.514  70.799  64.622  1.00  0.00           C
ATOM  10276  O32 POPE  149       4.274  69.729  64.102  1.00  0.00           O
ATOM  10277  C32 POPE  149       3.774  71.479  65.792  1.00  0.00           C
ATOM  10280  C23 POPE  149       7.864  71.359  68.202  1.00  0.00           C
ATOM  10283  C24 POPE  149       8.184  72.039  69.532  1.00  0.00           C
ATOM  10286  C25 POPE  149       7.334  73.269  69.832  1.00  0.00           C
ATOM  10289  C26 POPE  149       7.664  73.869  71.202  1.00  0.00           C
ATOM  10292  C27 POPE  149       6.774  75.069  71.522  1.00  0.00           C
ATOM  10295  C28 POPE  149       6.854  75.539  72.982  1.00  0.00           C
ATOM  10298  C29 POPE  149       8.154  76.229  73.342  1.00  0.00           C
ATOM  10300 0C21 POPE  149       8.564  76.429  74.612  1.00  0.00           C
ATOM  10302 1C21 POPE  149       7.754  75.989  75.802  1.00  0.00           C
ATOM  10305 2C21 POPE  149       8.414  76.159  77.182  1.00  0.00           C
ATOM  10308 3C21 POPE  149       7.514  75.559  78.272  1.00  0.00           C
ATOM  10311 4C21 POPE  149       7.874  75.969  79.702  1.00  0.00           C
ATOM  10314 5C21 POPE  149       9.114  75.259  80.262  1.00  0.00           C
ATOM  10317 6C21 POPE  149       9.154  75.309  81.802  1.00  0.00           C
ATOM  10320 7C21 POPE  149      10.214  74.389  82.402  1.00  0.00           C
ATOM  10323 8C21 POPE  149      10.154  74.309  83.932  1.00  0.00           C
ATOM  10327  C33 POPE  149       2.574  70.719  66.372  1.00  0.00           C
ATOM  10330  C34 POPE  149       2.964  69.609  67.352  1.00  0.00           C
ATOM  10333  C35 POPE  149       3.524  70.089  68.702  1.00  0.00           C
ATOM  10336  C36 POPE  149       4.694  69.219  69.172  1.00  0.00           C
ATOM  10339  C37 POPE  149       5.234  69.609  70.552  1.00  0.00           C
ATOM  10342  C38 POPE  149       4.394  69.029  71.702  1.00  0.00           C
ATOM  10345  C39 POPE  149       4.844  69.539  73.082  1.00  0.00           C
ATOM  10348 0C31 POPE  149       5.914  68.669  73.752  1.00  0.00           C
ATOM  10351 1C31 POPE  149       6.464  69.329  75.022  1.00  0.00           C
ATOM  10354 2C31 POPE  149       7.304  68.379  75.892  1.00  0.00           C
ATOM  10357 3C31 POPE  149       8.174  69.129  76.912  1.00  0.00           C
ATOM  10360 4C31 POPE  149       9.444  69.719  76.262  1.00  0.00           C
ATOM  10363 5C31 POPE  149      10.084  70.839  77.082  1.00  0.00           C
ATOM  10366 6C31 POPE  149      11.304  71.459  76.402  1.00  0.00           C
ATOM  10370  NH3 POPE  150      65.864  87.109  58.692  1.00  0.00           N
ATOM  10374  C12 POPE  150      66.214  87.049  57.232  1.00  0.00           C
ATOM  10377  C11 POPE  150      67.354  86.049  56.962  1.00  0.00           C
ATOM  10380  P   POPE  150      68.404  83.819  57.842  1.00  0.00           P
ATOM  10381  O13 POPE  150      67.994  82.689  58.712  1.00  0.00           O
ATOM  10382  O14 POPE  150      68.874  83.509  56.482  1.00  0.00           O
ATOM  10383  O11 POPE  150      69.584  84.579  58.582  1.00  0.00           O
ATOM  10384  O12 POPE  150      67.234  84.879  57.782  1.00  0.00           O
ATOM  10385  C1  POPE  150      69.354  85.349  59.752  1.00  0.00           C
ATOM  10388  C2  POPE  150      69.164  84.509  61.062  1.00  0.00           C
ATOM  10390  O21 POPE  150      68.174  85.079  61.932  1.00  0.00           O
ATOM  10391  C21 POPE  150      68.384  86.309  62.342  1.00  0.00           C
ATOM  10392  O22 POPE  150      68.734  87.259  61.662  1.00  0.00           O
ATOM  10393  C22 POPE  150      68.244  86.369  63.862  1.00  0.00           C
ATOM  10396  C3  POPE  150      70.474  84.229  61.862  1.00  0.00           C
ATOM  10399  O31 POPE  150      70.124  83.799  63.202  1.00  0.00           O
ATOM  10400  C31 POPE  150      71.044  83.149  63.882  1.00  0.00           C
ATOM  10401  O32 POPE  150      72.124  82.799  63.472  1.00  0.00           O
ATOM  10402  C32 POPE  150      70.504  82.929  65.292  1.00  0.00           C
ATOM  10405  C23 POPE  150      69.544  86.919  64.492  1.00  0.00           C
ATOM  10408  C24 POPE  150      69.504  86.979  66.022  1.00  0.00           C
ATOM  10411  C25 POPE  150      68.914  88.289  66.562  1.00  0.00           C
ATOM  10414  C26 POPE  150      68.884  88.319  68.102  1.00  0.00           C
ATOM  10417  C27 POPE  150      68.074  89.509  68.632  1.00  0.00           C
ATOM  10420  C28 POPE  150      68.094  89.609  70.172  1.00  0.00           C
ATOM  10423  C29 POPE  150      67.094  90.639  70.642  1.00  0.00           C
ATOM  10425 0C21 POPE  150      66.314  90.579  71.742  1.00  0.00           C
ATOM  10427 1C21 POPE  150      66.254  89.499  72.782  1.00  0.00           C
ATOM  10430 2C21 POPE  150      66.494  90.079  74.192  1.00  0.00           C
ATOM  10433 3C21 POPE  150      65.354  90.969  74.712  1.00  0.00           C
ATOM  10436 4C21 POPE  150      65.814  91.879  75.852  1.00  0.00           C
ATOM  10439 5C21 POPE  150      64.654  92.649  76.502  1.00  0.00           C
ATOM  10442 6C21 POPE  150      65.104  93.989  77.102  1.00  0.00           C
ATOM  10445 7C21 POPE  150      63.964  94.709  77.822  1.00  0.00           C
ATOM  10448 8C21 POPE  150      64.354  96.079  78.392  1.00  0.00           C
ATOM  10452  C33 POPE  150      71.294  83.749  66.332  1.00  0.00           C
ATOM  10455  C34 POPE  150      70.624  83.639  67.702  1.00  0.00           C
ATOM  10458  C35 POPE  150      71.274  84.529  68.762  1.00  0.00           C
ATOM  10461  C36 POPE  150      70.434  84.519  70.032  1.00  0.00           C
ATOM  10464  C37 POPE  150      70.984  85.359  71.182  1.00  0.00           C
ATOM  10467  C38 POPE  150      69.904  85.589  72.252  1.00  0.00           C
ATOM  10470  C39 POPE  150      70.444  86.159  73.572  1.00  0.00           C
ATOM  10473 0C31 POPE  150      71.054  85.079  74.482  1.00  0.00           C
ATOM  10476 1C31 POPE  150      71.514  85.619  75.832  1.00  0.00           C
ATOM  10479 2C31 POPE  150      72.204  84.529  76.672  1.00  0.00           C
ATOM  10482 3C31 POPE  150      73.524  84.959  77.312  1.00  0.00           C
ATOM  10485 4C31 POPE  150      73.384  85.689  78.652  1.00  0.00           C
ATOM  10488 5C31 POPE  150      74.734  85.809  79.372  1.00  0.00           C
ATOM  10491 6C31 POPE  150      74.634  86.349  80.792  1.00  0.00           C
ATOM  10495  NH3 POPE  151     112.744  73.109  61.392  1.00  0.00           N
ATOM  10499  C12 POPE  151     113.384  74.469  61.522  1.00  0.00           C
ATOM  10502  C11 POPE  151     112.624  75.569  60.772  1.00  0.00           C
ATOM  10505  P   POPE  151     112.304  78.149  61.142  1.00  0.00           P
ATOM  10506  O13 POPE  151     113.184  79.339  61.282  1.00  0.00           O
ATOM  10507  O14 POPE  151     111.464  78.179  59.932  1.00  0.00           O
ATOM  10508  O11 POPE  151     111.384  77.989  62.422  1.00  0.00           O
ATOM  10509  O12 POPE  151     113.204  76.849  61.072  1.00  0.00           O
ATOM  10510  C1  POPE  151     111.694  77.179  63.552  1.00  0.00           C
ATOM  10513  C2  POPE  151     112.014  78.089  64.752  1.00  0.00           C
ATOM  10515  O21 POPE  151     112.564  77.369  65.872  1.00  0.00           O
ATOM  10516  C21 POPE  151     111.744  76.739  66.692  1.00  0.00           C
ATOM  10517  O22 POPE  151     110.594  76.419  66.462  1.00  0.00           O
ATOM  10518  C22 POPE  151     112.444  76.669  68.062  1.00  0.00           C
ATOM  10521  C3  POPE  151     110.784  78.989  65.112  1.00  0.00           C
ATOM  10524  O31 POPE  151     111.044  79.729  66.322  1.00  0.00           O
ATOM  10525  C31 POPE  151     110.054  79.799  67.192  1.00  0.00           C
ATOM  10526  O32 POPE  151     108.954  79.309  67.082  1.00  0.00           O
ATOM  10527  C32 POPE  151     110.554  80.569  68.422  1.00  0.00           C
ATOM  10530  C23 POPE  151     112.034  75.459  68.932  1.00  0.00           C
ATOM  10533  C24 POPE  151     112.654  75.509  70.332  1.00  0.00           C
ATOM  10536  C25 POPE  151     112.144  76.689  71.162  1.00  0.00           C
ATOM  10539  C26 POPE  151     112.154  76.409  72.672  1.00  0.00           C
ATOM  10542  C27 POPE  151     111.514  77.549  73.482  1.00  0.00           C
ATOM  10545  C28 POPE  151     111.224  77.159  74.942  1.00  0.00           C
ATOM  10548  C29 POPE  151     110.374  78.209  75.622  1.00  0.00           C
ATOM  10550 0C21 POPE  151     110.674  78.929  76.712  1.00  0.00           C
ATOM  10552 1C21 POPE  151     111.954  78.869  77.522  1.00  0.00           C
ATOM  10555 2C21 POPE  151     112.634  80.249  77.632  1.00  0.00           C
ATOM  10558 3C21 POPE  151     111.864  81.239  78.522  1.00  0.00           C
ATOM  10561 4C21 POPE  151     111.844  82.669  77.972  1.00  0.00           C
ATOM  10564 5C21 POPE  151     110.964  83.609  78.812  1.00  0.00           C
ATOM  10567 6C21 POPE  151     111.754  84.239  79.972  1.00  0.00           C
ATOM  10570 7C21 POPE  151     110.874  84.809  81.092  1.00  0.00           C
ATOM  10573 8C21 POPE  151     111.704  85.499  82.182  1.00  0.00           C
ATOM  10577  C33 POPE  151     111.334  81.859  68.072  1.00  0.00           C
ATOM  10580  C34 POPE  151     111.724  82.679  69.302  1.00  0.00           C
ATOM  10583  C35 POPE  151     112.984  82.159  70.022  1.00  0.00           C
ATOM  10586  C36 POPE  151     113.244  82.919  71.322  1.00  0.00           C
ATOM  10589  C37 POPE  151     114.504  82.469  72.062  1.00  0.00           C
ATOM  10592  C38 POPE  151     114.524  83.029  73.492  1.00  0.00           C
ATOM  10595  C39 POPE  151     115.764  82.619  74.282  1.00  0.00           C
ATOM  10598 0C31 POPE  151     115.584  82.909  75.782  1.00  0.00           C
ATOM  10601 1C31 POPE  151     116.714  82.309  76.632  1.00  0.00           C
ATOM  10604 2C31 POPE  151     116.454  82.479  78.132  1.00  0.00           C
ATOM  10607 3C31 POPE  151     117.524  81.799  78.992  1.00  0.00           C
ATOM  10610 4C31 POPE  151     117.184  81.929  80.482  1.00  0.00           C
ATOM  10613 5C31 POPE  151     118.254  81.439  81.452  1.00  0.00           C
ATOM  10616 6C31 POPE  151     117.784  81.529  82.912  1.00  0.00           C
ATOM  10620  NH3 POPE  152      89.364  42.639 102.112  1.00  0.00           N
ATOM  10624  C12 POPE  152      88.434  43.419 103.012  1.00  0.00           C
ATOM  10627  C11 POPE  152      87.154  43.899 102.292  1.00  0.00           C
ATOM  10630  P   POPE  152      85.874  46.059 103.122  1.00  0.00           P
ATOM  10631  O13 POPE  152      84.584  46.199 103.802  1.00  0.00           O
ATOM  10632  O14 POPE  152      87.014  46.869 103.592  1.00  0.00           O
ATOM  10633  O11 POPE  152      85.654  46.189 101.542  1.00  0.00           O
ATOM  10634  O12 POPE  152      86.274  44.519 103.222  1.00  0.00           O
ATOM  10635  C1  POPE  152      85.634  47.509 100.972  1.00  0.00           C
ATOM  10638  C2  POPE  152      84.874  47.569  99.602  1.00  0.00           C
ATOM  10640  O21 POPE  152      85.404  48.639  98.802  1.00  0.00           O
ATOM  10641  C21 POPE  152      85.434  49.859  99.342  1.00  0.00           C
ATOM  10642  O22 POPE  152      84.824  50.219 100.332  1.00  0.00           O
ATOM  10643  C22 POPE  152      86.404  50.689  98.512  1.00  0.00           C
ATOM  10646  C3  POPE  152      83.314  47.589  99.712  1.00  0.00           C
ATOM  10649  O31 POPE  152      82.654  48.369  98.692  1.00  0.00           O
ATOM  10650  C31 POPE  152      82.054  47.899  97.592  1.00  0.00           C
ATOM  10651  O32 POPE  152      81.254  48.559  96.932  1.00  0.00           O
ATOM  10652  C32 POPE  152      82.514  46.519  97.152  1.00  0.00           C
ATOM  10655  C23 POPE  152      86.364  52.229  98.702  1.00  0.00           C
ATOM  10658  C24 POPE  152      87.694  52.899  98.292  1.00  0.00           C
ATOM  10661  C25 POPE  152      87.774  53.309  96.812  1.00  0.00           C
ATOM  10664  C26 POPE  152      89.124  53.949  96.442  1.00  0.00           C
ATOM  10667  C27 POPE  152      89.084  54.849  95.192  1.00  0.00           C
ATOM  10670  C28 POPE  152      89.034  54.079  93.852  1.00  0.00           C
ATOM  10673  C29 POPE  152      90.174  54.359  92.902  1.00  0.00           C
ATOM  10675 0C21 POPE  152      90.314  55.449  92.112  1.00  0.00           C
ATOM  10677 1C21 POPE  152      89.364  56.619  92.032  1.00  0.00           C
ATOM  10680 2C21 POPE  152      89.964  57.939  92.542  1.00  0.00           C
ATOM  10683 3C21 POPE  152      90.694  58.849  91.532  1.00  0.00           C
ATOM  10686 4C21 POPE  152      91.044  60.189  92.192  1.00  0.00           C
ATOM  10689 5C21 POPE  152      91.424  61.329  91.232  1.00  0.00           C
ATOM  10692 6C21 POPE  152      92.694  61.059  90.422  1.00  0.00           C
ATOM  10695 7C21 POPE  152      93.294  62.359  89.862  1.00  0.00           C
ATOM  10698 8C21 POPE  152      94.554  62.149  89.022  1.00  0.00           C
ATOM  10702  C33 POPE  152      81.964  46.239  95.722  1.00  0.00           C
ATOM  10705  C34 POPE  152      82.354  44.869  95.142  1.00  0.00           C
ATOM  10708  C35 POPE  152      83.814  44.699  94.672  1.00  0.00           C
ATOM  10711  C36 POPE  152      84.384  45.819  93.792  1.00  0.00           C
ATOM  10714  C37 POPE  152      85.774  45.499  93.222  1.00  0.00           C
ATOM  10717  C38 POPE  152      86.324  46.609  92.312  1.00  0.00           C
ATOM  10720  C39 POPE  152      87.694  46.279  91.692  1.00  0.00           C
ATOM  10723 0C31 POPE  152      87.674  45.089  90.722  1.00  0.00           C
ATOM  10726 1C31 POPE  152      88.904  45.099  89.802  1.00  0.00           C
ATOM  10729 2C31 POPE  152      88.744  44.209  88.562  1.00  0.00           C
ATOM  10732 3C31 POPE  152      89.764  44.529  87.452  1.00  0.00           C
ATOM  10735 4C31 POPE  152      89.444  45.819  86.682  1.00  0.00           C
ATOM  10738 5C31 POPE  152      90.464  46.119  85.572  1.00  0.00           C
ATOM  10741 6C31 POPE  152      90.154  47.399  84.792  1.00  0.00           C
ATOM  10745  NH3 POPE  153      35.814 129.967 102.192  1.00  0.00           N
ATOM  10749  C12 POPE  153      35.904 128.577 102.772  1.00  0.00           C
ATOM  10752  C11 POPE  153      35.614 128.577 104.292  1.00  0.00           C
ATOM  10755  P   POPE  153      33.644 126.889 104.612  1.00  0.00           P
ATOM  10756  O13 POPE  153      33.174 127.347 103.282  1.00  0.00           O
ATOM  10757  O14 POPE  153      32.794 127.357 105.732  1.00  0.00           O
ATOM  10758  O11 POPE  153      33.754 125.309 104.562  1.00  0.00           O
ATOM  10759  O12 POPE  153      35.184 127.287 104.762  1.00  0.00           O
ATOM  10760  C1  POPE  153      32.604 124.479 104.702  1.00  0.00           C
ATOM  10763  C2  POPE  153      32.204 123.779 103.362  1.00  0.00           C
ATOM  10765  O21 POPE  153      31.874 124.749 102.352  1.00  0.00           O
ATOM  10766  C21 POPE  153      30.854 124.599 101.542  1.00  0.00           C
ATOM  10767  O22 POPE  153      29.694 124.379 101.852  1.00  0.00           O
ATOM  10768  C22 POPE  153      31.344 124.759 100.102  1.00  0.00           C
ATOM  10771  C3  POPE  153      31.214 122.589 103.632  1.00  0.00           C
ATOM  10774  O31 POPE  153      30.884 121.839 102.442  1.00  0.00           O
ATOM  10775  C31 POPE  153      30.404 120.609 102.712  1.00  0.00           C
ATOM  10776  O32 POPE  153      30.484 120.049 103.792  1.00  0.00           O
ATOM  10777  C32 POPE  153      29.604 120.089 101.512  1.00  0.00           C
ATOM  10780  C23 POPE  153      32.334 123.619  99.732  1.00  0.00           C
ATOM  10783  C24 POPE  153      32.824 123.639  98.282  1.00  0.00           C
ATOM  10786  C25 POPE  153      31.714 123.379  97.252  1.00  0.00           C
ATOM  10789  C26 POPE  153      32.264 123.169  95.832  1.00  0.00           C
ATOM  10792  C27 POPE  153      31.144 123.019  94.792  1.00  0.00           C
ATOM  10795  C28 POPE  153      31.654 122.959  93.342  1.00  0.00           C
ATOM  10798  C29 POPE  153      30.524 122.619  92.402  1.00  0.00           C
ATOM  10800 0C21 POPE  153      29.924 123.429  91.502  1.00  0.00           C
ATOM  10802 1C21 POPE  153      30.254 124.869  91.182  1.00  0.00           C
ATOM  10805 2C21 POPE  153      30.584 125.069  89.692  1.00  0.00           C
ATOM  10808 3C21 POPE  153      29.374 124.859  88.762  1.00  0.00           C
ATOM  10811 4C21 POPE  153      29.734 124.919  87.262  1.00  0.00           C
ATOM  10814 5C21 POPE  153      28.514 124.589  86.392  1.00  0.00           C
ATOM  10817 6C21 POPE  153      28.804 124.659  84.882  1.00  0.00           C
ATOM  10820 7C21 POPE  153      27.664 124.109  84.022  1.00  0.00           C
ATOM  10823 8C21 POPE  153      28.024 124.119  82.532  1.00  0.00           C
ATOM  10827  C33 POPE  153      30.414 119.729 100.242  1.00  0.00           C
ATOM  10830  C34 POPE  153      29.484 119.479  99.042  1.00  0.00           C
ATOM  10833  C35 POPE  153      30.124 118.749  97.842  1.00  0.00           C
ATOM  10836  C36 POPE  153      31.124 119.559  97.002  1.00  0.00           C
ATOM  10839  C37 POPE  153      31.684 118.699  95.862  1.00  0.00           C
ATOM  10842  C38 POPE  153      32.754 119.389  95.012  1.00  0.00           C
ATOM  10845  C39 POPE  153      33.504 118.429  94.062  1.00  0.00           C
ATOM  10848 0C31 POPE  153      32.864 118.309  92.662  1.00  0.00           C
ATOM  10851 1C31 POPE  153      33.754 117.529  91.672  1.00  0.00           C
ATOM  10854 2C31 POPE  153      33.274 117.649  90.212  1.00  0.00           C
ATOM  10857 3C31 POPE  153      33.024 116.339  89.452  1.00  0.00           C
ATOM  10860 4C31 POPE  153      34.294 115.649  88.952  1.00  0.00           C
ATOM  10863 5C31 POPE  153      34.014 114.349  88.172  1.00  0.00           C
ATOM  10866 6C31 POPE  153      35.204 113.869  87.332  1.00  0.00           C
ATOM  10870  NH3 POPE  154      43.484  25.199 103.212  1.00  0.00           N
ATOM  10874  C12 POPE  154      43.924  23.909 103.832  1.00  0.00           C
ATOM  10877  C11 POPE  154      44.444  22.909 102.772  1.00  0.00           C
ATOM  10880  P   POPE  154      43.244  20.649 103.352  1.00  0.00           P
ATOM  10881  O13 POPE  154      44.374  20.549 104.292  1.00  0.00           O
ATOM  10882  O14 POPE  154      41.904  20.709 103.952  1.00  0.00           O
ATOM  10883  O11 POPE  154      43.304  19.429 102.342  1.00  0.00           O
ATOM  10884  O12 POPE  154      43.474  21.919 102.422  1.00  0.00           O
ATOM  10885  C1  POPE  154      44.024  19.499 101.102  1.00  0.00           C
ATOM  10888  C2  POPE  154      43.144  20.039  99.932  1.00  0.00           C
ATOM  10890  O21 POPE  154      42.864  19.029  98.932  1.00  0.00           O
ATOM  10891  C21 POPE  154      41.894  18.189  99.342  1.00  0.00           C
ATOM  10892  O22 POPE  154      41.304  18.269 100.392  1.00  0.00           O
ATOM  10893  C22 POPE  154      41.564  17.189  98.232  1.00  0.00           C
ATOM  10896  C3  POPE  154      43.814  21.249  99.242  1.00  0.00           C
ATOM  10899  O31 POPE  154      42.894  21.869  98.312  1.00  0.00           O
ATOM  10900  C31 POPE  154      42.104  22.809  98.852  1.00  0.00           C
ATOM  10901  O32 POPE  154      42.214  23.259  99.982  1.00  0.00           O
ATOM  10902  C32 POPE  154      41.004  23.159  97.872  1.00  0.00           C
ATOM  10905  C23 POPE  154      40.094  16.759  98.312  1.00  0.00           C
ATOM  10908  C24 POPE  154      39.174  17.849  97.782  1.00  0.00           C
ATOM  10911  C25 POPE  154      37.874  18.019  98.562  1.00  0.00           C
ATOM  10914  C26 POPE  154      37.004  16.759  98.602  1.00  0.00           C
ATOM  10917  C27 POPE  154      35.534  17.129  98.822  1.00  0.00           C
ATOM  10920  C28 POPE  154      34.724  16.129  99.662  1.00  0.00           C
ATOM  10923  C29 POPE  154      34.624  14.759  99.062  1.00  0.00           C
ATOM  10925 0C21 POPE  154      33.684  14.359  98.182  1.00  0.00           C
ATOM  10927 1C21 POPE  154      32.614  15.209  97.562  1.00  0.00           C
ATOM  10930 2C21 POPE  154      32.264  14.759  96.132  1.00  0.00           C
ATOM  10933 3C21 POPE  154      31.404  13.479  96.092  1.00  0.00           C
ATOM  10936 4C21 POPE  154      31.054  13.049  94.662  1.00  0.00           C
ATOM  10939 5C21 POPE  154      29.824  12.139  94.642  1.00  0.00           C
ATOM  10942 6C21 POPE  154      29.364  11.759  93.232  1.00  0.00           C
ATOM  10945 7C21 POPE  154      27.914  11.279  93.212  1.00  0.00           C
ATOM  10948 8C21 POPE  154      27.464  10.739  91.862  1.00  0.00           C
ATOM  10952  C33 POPE  154      41.554  23.559  96.492  1.00  0.00           C
ATOM  10955  C34 POPE  154      40.544  23.329  95.362  1.00  0.00           C
ATOM  10958  C35 POPE  154      41.164  23.719  94.032  1.00  0.00           C
ATOM  10961  C36 POPE  154      40.324  23.419  92.802  1.00  0.00           C
ATOM  10964  C37 POPE  154      41.144  23.779  91.552  1.00  0.00           C
ATOM  10967  C38 POPE  154      40.384  23.629  90.242  1.00  0.00           C
ATOM  10970  C39 POPE  154      41.264  23.969  89.032  1.00  0.00           C
ATOM  10973 0C31 POPE  154      42.474  23.019  88.882  1.00  0.00           C
ATOM  10976 1C31 POPE  154      43.214  23.199  87.562  1.00  0.00           C
ATOM  10979 2C31 POPE  154      42.414  22.649  86.372  1.00  0.00           C
ATOM  10982 3C31 POPE  154      42.524  23.549  85.142  1.00  0.00           C
ATOM  10985 4C31 POPE  154      41.504  23.199  84.062  1.00  0.00           C
ATOM  10988 5C31 POPE  154      41.294  24.359  83.082  1.00  0.00           C
ATOM  10991 6C31 POPE  154      40.094  24.149  82.152  1.00  0.00           C
ATOM  10995  NH3 POPE  155      70.974  23.969  60.672  1.00  0.00           N
ATOM  10999  C12 POPE  155      70.694  23.659  62.112  1.00  0.00           C
ATOM  11002  C11 POPE  155      71.574  24.579  62.972  1.00  0.00           C
ATOM  11005  P   POPE  155      71.944  27.199  63.142  1.00  0.00           P
ATOM  11006  O13 POPE  155      72.364  28.039  62.002  1.00  0.00           O
ATOM  11007  O14 POPE  155      71.074  27.799  64.172  1.00  0.00           O
ATOM  11008  O11 POPE  155      73.254  26.689  63.852  1.00  0.00           O
ATOM  11009  O12 POPE  155      71.254  25.909  62.602  1.00  0.00           O
ATOM  11010  C1  POPE  155      73.944  27.689  64.612  1.00  0.00           C
ATOM  11013  C2  POPE  155      75.424  27.289  64.772  1.00  0.00           C
ATOM  11015  O21 POPE  155      75.824  27.589  66.122  1.00  0.00           O
ATOM  11016  C21 POPE  155      75.444  26.649  66.972  1.00  0.00           C
ATOM  11017  O22 POPE  155      74.934  25.579  66.682  1.00  0.00           O
ATOM  11018  C22 POPE  155      75.784  27.069  68.382  1.00  0.00           C
ATOM  11021  C3  POPE  155      76.354  28.029  63.772  1.00  0.00           C
ATOM  11024  O31 POPE  155      77.594  28.469  64.372  1.00  0.00           O
ATOM  11025  C31 POPE  155      78.414  27.509  64.792  1.00  0.00           C
ATOM  11026  O32 POPE  155      78.294  26.329  64.572  1.00  0.00           O
ATOM  11027  C32 POPE  155      79.544  28.159  65.602  1.00  0.00           C
ATOM  11030  C23 POPE  155      74.714  26.559  69.362  1.00  0.00           C
ATOM  11033  C24 POPE  155      75.104  26.789  70.822  1.00  0.00           C
ATOM  11036  C25 POPE  155      76.504  26.229  71.122  1.00  0.00           C
ATOM  11039  C26 POPE  155      76.764  25.979  72.602  1.00  0.00           C
ATOM  11042  C27 POPE  155      78.124  25.309  72.832  1.00  0.00           C
ATOM  11045  C28 POPE  155      78.354  24.879  74.282  1.00  0.00           C
ATOM  11048  C29 POPE  155      77.354  23.829  74.702  1.00  0.00           C
ATOM  11050 0C21 POPE  155      76.524  23.879  75.762  1.00  0.00           C
ATOM  11052 1C21 POPE  155      76.424  24.979  76.792  1.00  0.00           C
ATOM  11055 2C21 POPE  155      77.264  24.639  78.022  1.00  0.00           C
ATOM  11058 3C21 POPE  155      77.094  25.659  79.162  1.00  0.00           C
ATOM  11061 4C21 POPE  155      78.064  25.379  80.322  1.00  0.00           C
ATOM  11064 5C21 POPE  155      77.734  26.169  81.602  1.00  0.00           C
ATOM  11067 6C21 POPE  155      77.904  27.689  81.432  1.00  0.00           C
ATOM  11070 7C21 POPE  155      77.764  28.439  82.772  1.00  0.00           C
ATOM  11073 8C21 POPE  155      78.214  29.899  82.692  1.00  0.00           C
ATOM  11077  C33 POPE  155      79.704  27.599  67.032  1.00  0.00           C
ATOM  11080  C34 POPE  155      80.324  28.629  67.972  1.00  0.00           C
ATOM  11083  C35 POPE  155      80.954  28.019  69.232  1.00  0.00           C
ATOM  11086  C36 POPE  155      80.904  28.969  70.442  1.00  0.00           C
ATOM  11089  C37 POPE  155      81.894  28.569  71.542  1.00  0.00           C
ATOM  11092  C38 POPE  155      81.754  29.399  72.822  1.00  0.00           C
ATOM  11095  C39 POPE  155      82.924  29.149  73.792  1.00  0.00           C
ATOM  11098 0C31 POPE  155      82.894  30.029  75.042  1.00  0.00           C
ATOM  11101 1C31 POPE  155      84.094  29.759  75.962  1.00  0.00           C
ATOM  11104 2C31 POPE  155      84.334  30.869  77.002  1.00  0.00           C
ATOM  11107 3C31 POPE  155      83.234  30.969  78.072  1.00  0.00           C
ATOM  11110 4C31 POPE  155      83.184  29.769  79.042  1.00  0.00           C
ATOM  11113 5C31 POPE  155      82.024  29.909  80.042  1.00  0.00           C
ATOM  11116 6C31 POPE  155      81.944  28.769  81.062  1.00  0.00           C
ATOM  11120  NH3 POPE  156      75.084 123.439 101.712  1.00  0.00           N
ATOM  11124  C12 POPE  156      74.594 122.059 101.332  1.00  0.00           C
ATOM  11127  C11 POPE  156      75.174 120.999 102.292  1.00  0.00           C
ATOM  11130  P   POPE  156      74.594 118.559 101.362  1.00  0.00           P
ATOM  11131  O13 POPE  156      73.304 118.349 100.682  1.00  0.00           O
ATOM  11132  O14 POPE  156      75.174 117.429 102.122  1.00  0.00           O
ATOM  11133  O11 POPE  156      75.644 119.019 100.272  1.00  0.00           O
ATOM  11134  O12 POPE  156      74.414 119.819 102.282  1.00  0.00           O
ATOM  11135  C1  POPE  156      76.414 118.079  99.512  1.00  0.00           C
ATOM  11138  C2  POPE  156      75.944 117.939  98.032  1.00  0.00           C
ATOM  11140  O21 POPE  156      77.054 117.809  97.142  1.00  0.00           O
ATOM  11141  C21 POPE  156      77.844 116.759  97.212  1.00  0.00           C
ATOM  11142  O22 POPE  156      77.734 115.809  97.972  1.00  0.00           O
ATOM  11143  C22 POPE  156      78.874 116.909  96.082  1.00  0.00           C
ATOM  11146  C3  POPE  156      75.054 119.109  97.482  1.00  0.00           C
ATOM  11149  O31 POPE  156      75.764 120.349  97.312  1.00  0.00           O
ATOM  11150  C31 POPE  156      76.474 120.489  96.182  1.00  0.00           C
ATOM  11151  O32 POPE  156      76.414 119.779  95.202  1.00  0.00           O
ATOM  11152  C32 POPE  156      77.414 121.689  96.392  1.00  0.00           C
ATOM  11155  C23 POPE  156      78.324 116.549  94.672  1.00  0.00           C
ATOM  11158  C24 POPE  156      78.994 117.349  93.542  1.00  0.00           C
ATOM  11161  C25 POPE  156      78.764 116.759  92.142  1.00  0.00           C
ATOM  11164  C26 POPE  156      79.094 117.749  91.012  1.00  0.00           C
ATOM  11167  C27 POPE  156      79.094 117.099  89.612  1.00  0.00           C
ATOM  11170  C28 POPE  156      79.084 118.149  88.482  1.00  0.00           C
ATOM  11173  C29 POPE  156      79.294 117.549  87.112  1.00  0.00           C
ATOM  11175 0C21 POPE  156      80.454 117.509  86.432  1.00  0.00           C
ATOM  11177 1C21 POPE  156      81.794 118.019  86.902  1.00  0.00           C
ATOM  11180 2C21 POPE  156      82.694 116.879  87.402  1.00  0.00           C
ATOM  11183 3C21 POPE  156      83.104 115.899  86.282  1.00  0.00           C
ATOM  11186 4C21 POPE  156      83.934 114.709  86.792  1.00  0.00           C
ATOM  11189 5C21 POPE  156      84.024 113.589  85.742  1.00  0.00           C
ATOM  11192 6C21 POPE  156      85.014 112.489  86.152  1.00  0.00           C
ATOM  11195 7C21 POPE  156      85.044 111.319  85.162  1.00  0.00           C
ATOM  11198 8C21 POPE  156      86.064 110.239  85.542  1.00  0.00           C
ATOM  11202  C33 POPE  156      78.284 122.079  95.172  1.00  0.00           C
ATOM  11205  C34 POPE  156      77.614 123.119  94.272  1.00  0.00           C
ATOM  11208  C35 POPE  156      78.574 123.679  93.202  1.00  0.00           C
ATOM  11211  C36 POPE  156      78.834 122.739  92.012  1.00  0.00           C
ATOM  11214  C37 POPE  156      80.174 123.029  91.322  1.00  0.00           C
ATOM  11217  C38 POPE  156      80.424 122.109  90.112  1.00  0.00           C
ATOM  11220  C39 POPE  156      81.864 122.179  89.562  1.00  0.00           C
ATOM  11223 0C31 POPE  156      82.204 123.459  88.782  1.00  0.00           C
ATOM  11226 1C31 POPE  156      83.234 124.349  89.502  1.00  0.00           C
ATOM  11229 2C31 POPE  156      83.884 125.429  88.632  1.00  0.00           C
ATOM  11232 3C31 POPE  156      84.764 124.889  87.492  1.00  0.00           C
ATOM  11235 4C31 POPE  156      85.684 125.959  86.892  1.00  0.00           C
ATOM  11238 5C31 POPE  156      86.424 125.459  85.642  1.00  0.00           C
ATOM  11241 6C31 POPE  156      87.474 126.449  85.132  1.00  0.00           C
ATOM  11245  NH3 POPE  157     121.594  10.709  58.472  1.00  0.00           N
ATOM  11249  C12 POPE  157     121.364  12.189  58.282  1.00  0.00           C
ATOM  11252  C11 POPE  157     122.644  12.959  58.612  1.00  0.00           C
ATOM  11255  P   POPE  157     123.954  15.129  58.192  1.00  0.00           P
ATOM  11256  O13 POPE  157     125.204  14.329  58.352  1.00  0.00           O
ATOM  11257  O14 POPE  157     123.934  16.219  57.202  1.00  0.00           O
ATOM  11258  O11 POPE  157     123.564  15.719  59.602  1.00  0.00           O
ATOM  11259  O12 POPE  157     122.714  14.189  57.912  1.00  0.00           O
ATOM  11260  C1  POPE  157     122.474  16.649  59.642  1.00  0.00           C
ATOM  11263  C2  POPE  157     122.374  17.299  61.052  1.00  0.00           C
ATOM  11265  O21 POPE  157     121.764  18.589  60.872  1.00  0.00           O
ATOM  11266  C21 POPE  157     121.224  19.289  61.872  1.00  0.00           C
ATOM  11267  O22 POPE  157     121.254  20.519  61.892  1.00  0.00           O
ATOM  11268  C22 POPE  157     120.484  18.479  62.932  1.00  0.00           C
ATOM  11271  C3  POPE  157     123.794  17.399  61.702  1.00  0.00           C
ATOM  11274  O31 POPE  157     123.814  17.809  63.082  1.00  0.00           O
ATOM  11275  C31 POPE  157     123.444  16.849  63.932  1.00  0.00           C
ATOM  11276  O32 POPE  157     122.854  15.829  63.632  1.00  0.00           O
ATOM  11277  C32 POPE  157     123.864  17.209  65.362  1.00  0.00           C
ATOM  11280  C23 POPE  157     119.434  17.459  62.462  1.00  0.00           C
ATOM  11283  C24 POPE  157     119.214  16.429  63.572  1.00  0.00           C
ATOM  11286  C25 POPE  157     118.274  16.949  64.672  1.00  0.00           C
ATOM  11289  C26 POPE  157     118.844  16.809  66.092  1.00  0.00           C
ATOM  11292  C27 POPE  157     117.784  17.169  67.142  1.00  0.00           C
ATOM  11295  C28 POPE  157     118.284  17.069  68.592  1.00  0.00           C
ATOM  11298  C29 POPE  157     119.074  18.279  69.022  1.00  0.00           C
ATOM  11300 0C21 POPE  157     118.594  19.349  69.692  1.00  0.00           C
ATOM  11302 1C21 POPE  157     117.154  19.549  70.112  1.00  0.00           C
ATOM  11305 2C21 POPE  157     116.814  20.989  70.522  1.00  0.00           C
ATOM  11308 3C21 POPE  157     115.404  21.109  71.132  1.00  0.00           C
ATOM  11311 4C21 POPE  157     115.224  22.389  71.952  1.00  0.00           C
ATOM  11314 5C21 POPE  157     113.954  22.419  72.832  1.00  0.00           C
ATOM  11317 6C21 POPE  157     112.624  22.299  72.072  1.00  0.00           C
ATOM  11320 7C21 POPE  157     111.444  22.809  72.912  1.00  0.00           C
ATOM  11323 8C21 POPE  157     110.114  22.889  72.162  1.00  0.00           C
ATOM  11327  C33 POPE  157     122.644  17.309  66.312  1.00  0.00           C
ATOM  11330  C34 POPE  157     122.834  18.289  67.472  1.00  0.00           C
ATOM  11333  C35 POPE  157     123.394  17.699  68.782  1.00  0.00           C
ATOM  11336  C36 POPE  157     124.934  17.719  68.862  1.00  0.00           C
ATOM  11339  C37 POPE  157     125.444  17.889  70.302  1.00  0.00           C
ATOM  11342  C38 POPE  157     126.984  17.939  70.372  1.00  0.00           C
ATOM  11345  C39 POPE  157     127.554  18.699  71.582  1.00  0.00           C
ATOM  11348 0C31 POPE  157     127.234  18.019  72.922  1.00  0.00           C
ATOM  11351 1C31 POPE  157     127.764  18.799  74.142  1.00  0.00           C
ATOM  11354 2C31 POPE  157     126.754  18.769  75.292  1.00  0.00           C
ATOM  11357 3C31 POPE  157     127.294  19.279  76.632  1.00  0.00           C
ATOM  11360 4C31 POPE  157     126.144  19.799  77.502  1.00  0.00           C
ATOM  11363 5C31 POPE  157     126.544  20.089  78.952  1.00  0.00           C
ATOM  11366 6C31 POPE  157     125.334  20.479  79.802  1.00  0.00           C
ATOM  11370  NH3 POPE  158      41.254  32.329 105.432  1.00  0.00           N
ATOM  11374  C12 POPE  158      42.214  31.349 106.062  1.00  0.00           C
ATOM  11377  C11 POPE  158      43.224  30.729 105.062  1.00  0.00           C
ATOM  11380  P   POPE  158      43.344  28.169 105.812  1.00  0.00           P
ATOM  11381  O13 POPE  158      43.354  27.829 107.242  1.00  0.00           O
ATOM  11382  O14 POPE  158      43.964  27.169 104.882  1.00  0.00           O
ATOM  11383  O11 POPE  158      41.844  28.359 105.382  1.00  0.00           O
ATOM  11384  O12 POPE  158      43.924  29.619 105.622  1.00  0.00           O
ATOM  11385  C1  POPE  158      41.014  27.289 104.912  1.00  0.00           C
ATOM  11388  C2  POPE  158      40.034  27.779 103.812  1.00  0.00           C
ATOM  11390  O21 POPE  158      40.514  27.379 102.512  1.00  0.00           O
ATOM  11391  C21 POPE  158      41.034  28.289 101.702  1.00  0.00           C
ATOM  11392  O22 POPE  158      41.814  29.179 101.992  1.00  0.00           O
ATOM  11393  C22 POPE  158      40.534  27.929 100.292  1.00  0.00           C
ATOM  11396  C3  POPE  158      39.674  29.289 103.982  1.00  0.00           C
ATOM  11399  O31 POPE  158      38.764  29.799 102.972  1.00  0.00           O
ATOM  11400  C31 POPE  158      38.954  31.099 102.722  1.00  0.00           C
ATOM  11401  O32 POPE  158      39.954  31.729 103.032  1.00  0.00           O
ATOM  11402  C32 POPE  158      37.644  31.709 102.182  1.00  0.00           C
ATOM  11405  C23 POPE  158      40.474  29.069  99.242  1.00  0.00           C
ATOM  11408  C24 POPE  158      40.054  28.529  97.862  1.00  0.00           C
ATOM  11411  C25 POPE  158      40.124  29.539  96.702  1.00  0.00           C
ATOM  11414  C26 POPE  158      40.324  28.859  95.342  1.00  0.00           C
ATOM  11417  C27 POPE  158      39.954  29.749  94.142  1.00  0.00           C
ATOM  11420  C28 POPE  158      40.054  29.019  92.772  1.00  0.00           C
ATOM  11423  C29 POPE  158      41.444  29.019  92.172  1.00  0.00           C
ATOM  11425 0C21 POPE  158      41.764  29.519  90.962  1.00  0.00           C
ATOM  11427 1C21 POPE  158      40.774  30.139  90.012  1.00  0.00           C
ATOM  11430 2C21 POPE  158      41.284  30.509  88.602  1.00  0.00           C
ATOM  11433 3C21 POPE  158      41.764  31.969  88.462  1.00  0.00           C
ATOM  11436 4C21 POPE  158      43.294  32.109  88.442  1.00  0.00           C
ATOM  11439 5C21 POPE  158      43.814  33.509  88.772  1.00  0.00           C
ATOM  11442 6C21 POPE  158      43.824  34.489  87.592  1.00  0.00           C
ATOM  11445 7C21 POPE  158      44.484  35.819  87.992  1.00  0.00           C
ATOM  11448 8C21 POPE  158      44.604  36.819  86.842  1.00  0.00           C
ATOM  11452  C33 POPE  158      37.734  32.219 100.732  1.00  0.00           C
ATOM  11455  C34 POPE  158      36.464  32.969 100.282  1.00  0.00           C
ATOM  11458  C35 POPE  158      36.524  33.479  98.822  1.00  0.00           C
ATOM  11461  C36 POPE  158      36.314  32.339  97.822  1.00  0.00           C
ATOM  11464  C37 POPE  158      36.424  32.659  96.322  1.00  0.00           C
ATOM  11467  C38 POPE  158      36.144  31.449  95.412  1.00  0.00           C
ATOM  11470  C39 POPE  158      36.084  31.839  93.932  1.00  0.00           C
ATOM  11473 0C31 POPE  158      35.804  30.669  92.982  1.00  0.00           C
ATOM  11476 1C31 POPE  158      35.684  31.119  91.512  1.00  0.00           C
ATOM  11479 2C31 POPE  158      35.404  29.979  90.532  1.00  0.00           C
ATOM  11482 3C31 POPE  158      36.664  29.449  89.842  1.00  0.00           C
ATOM  11485 4C31 POPE  158      36.464  28.089  89.172  1.00  0.00           C
ATOM  11488 5C31 POPE  158      37.784  27.519  88.622  1.00  0.00           C
ATOM  11491 6C31 POPE  158      37.664  26.079  88.112  1.00  0.00           C
ATOM  11495  NH3 POPE  159     124.464 109.549  99.502  1.00  0.00           N
ATOM  11499  C12 POPE  159     124.194 109.239 100.952  1.00  0.00           C
ATOM  11502  C11 POPE  159     122.854 108.479 101.102  1.00  0.00           C
ATOM  11505  P   POPE  159     123.604 106.099 100.392  1.00  0.00           P
ATOM  11506  O13 POPE  159     123.384 105.629 101.772  1.00  0.00           O
ATOM  11507  O14 POPE  159     124.994 106.449 100.002  1.00  0.00           O
ATOM  11508  O11 POPE  159     123.024 105.039  99.372  1.00  0.00           O
ATOM  11509  O12 POPE  159     122.724 107.389 100.182  1.00  0.00           O
ATOM  11510  C1  POPE  159     121.654 105.129  98.942  1.00  0.00           C
ATOM  11513  C2  POPE  159     121.514 105.749  97.522  1.00  0.00           C
ATOM  11515  O21 POPE  159     120.114 105.629  97.202  1.00  0.00           O
ATOM  11516  C21 POPE  159     119.454 106.069  96.132  1.00  0.00           C
ATOM  11517  O22 POPE  159     118.234 105.999  96.042  1.00  0.00           O
ATOM  11518  C22 POPE  159     120.314 106.629  95.002  1.00  0.00           C
ATOM  11521  C3  POPE  159     122.524 105.109  96.512  1.00  0.00           C
ATOM  11524  O31 POPE  159     122.064 103.869  95.962  1.00  0.00           O
ATOM  11525  C31 POPE  159     122.524 102.749  96.512  1.00  0.00           C
ATOM  11526  O32 POPE  159     123.264 102.679  97.482  1.00  0.00           O
ATOM  11527  C32 POPE  159     122.094 101.559  95.662  1.00  0.00           C
ATOM  11530  C23 POPE  159     119.484 107.269  93.852  1.00  0.00           C
ATOM  11533  C24 POPE  159     120.384 107.999  92.842  1.00  0.00           C
ATOM  11536  C25 POPE  159     121.314 107.079  92.052  1.00  0.00           C
ATOM  11539  C26 POPE  159     122.194 107.859  91.072  1.00  0.00           C
ATOM  11542  C27 POPE  159     122.734 106.969  89.942  1.00  0.00           C
ATOM  11545  C28 POPE  159     123.444 107.679  88.782  1.00  0.00           C
ATOM  11548  C29 POPE  159     122.584 108.689  88.072  1.00  0.00           C
ATOM  11550 0C21 POPE  159     122.624 108.989  86.762  1.00  0.00           C
ATOM  11552 1C21 POPE  159     123.594 108.449  85.742  1.00  0.00           C
ATOM  11555 2C21 POPE  159     124.404 109.609  85.152  1.00  0.00           C
ATOM  11558 3C21 POPE  159     125.674 109.189  84.402  1.00  0.00           C
ATOM  11561 4C21 POPE  159     126.424 110.419  83.872  1.00  0.00           C
ATOM  11564 5C21 POPE  159     127.934 110.389  84.112  1.00  0.00           C
ATOM  11567 6C21 POPE  159     128.614 111.689  83.692  1.00  0.00           C
ATOM  11570 7C21 POPE  159     130.134 111.679  83.922  1.00  0.00           C
ATOM  11573 8C21 POPE  159     130.822 112.959  83.452  1.00  0.00           C
ATOM  11577  C33 POPE  159     120.604 101.169  95.742  1.00  0.00           C
ATOM  11580  C34 POPE  159     119.614 102.149  95.092  1.00  0.00           C
ATOM  11583  C35 POPE  159     119.834 102.469  93.592  1.00  0.00           C
ATOM  11586  C36 POPE  159     119.604 101.289  92.632  1.00  0.00           C
ATOM  11589  C37 POPE  159     119.364 101.739  91.172  1.00  0.00           C
ATOM  11592  C38 POPE  159     120.594 101.979  90.282  1.00  0.00           C
ATOM  11595  C39 POPE  159     120.214 102.639  88.942  1.00  0.00           C
ATOM  11598 0C31 POPE  159     120.034 104.159  89.072  1.00  0.00           C
ATOM  11601 1C31 POPE  159     119.604 104.899  87.792  1.00  0.00           C
ATOM  11604 2C31 POPE  159     120.754 105.389  86.902  1.00  0.00           C
ATOM  11607 3C31 POPE  159     121.324 104.339  85.932  1.00  0.00           C
ATOM  11610 4C31 POPE  159     120.334 103.929  84.842  1.00  0.00           C
ATOM  11613 5C31 POPE  159     120.904 102.879  83.882  1.00  0.00           C
ATOM  11616 6C31 POPE  159     119.834 102.099  83.102  1.00  0.00           C
ATOM  11620  NH3 POPE  160      37.814 100.279  59.222  1.00  0.00           N
ATOM  11624  C12 POPE  160      38.694  99.479  60.162  1.00  0.00           C
ATOM  11627  C11 POPE  160      38.384  97.969  60.062  1.00  0.00           C
ATOM  11630  P   POPE  160      39.154  95.669  61.022  1.00  0.00           P
ATOM  11631  O13 POPE  160      38.924  95.089  59.672  1.00  0.00           O
ATOM  11632  O14 POPE  160      40.364  95.149  61.702  1.00  0.00           O
ATOM  11633  O11 POPE  160      37.914  95.419  61.942  1.00  0.00           O
ATOM  11634  O12 POPE  160      39.284  97.249  60.902  1.00  0.00           O
ATOM  11635  C1  POPE  160      37.814  96.059  63.212  1.00  0.00           C
ATOM  11638  C2  POPE  160      37.234  95.049  64.252  1.00  0.00           C
ATOM  11640  O21 POPE  160      36.924  95.549  65.572  1.00  0.00           O
ATOM  11641  C21 POPE  160      37.014  96.799  65.952  1.00  0.00           C
ATOM  11642  O22 POPE  160      37.554  97.719  65.372  1.00  0.00           O
ATOM  11643  C22 POPE  160      36.214  96.979  67.252  1.00  0.00           C
ATOM  11646  C3  POPE  160      38.134  93.779  64.352  1.00  0.00           C
ATOM  11649  O31 POPE  160      37.434  92.609  64.822  1.00  0.00           O
ATOM  11650  C31 POPE  160      37.354  92.469  66.142  1.00  0.00           C
ATOM  11651  O32 POPE  160      37.914  93.169  66.962  1.00  0.00           O
ATOM  11652  C32 POPE  160      36.474  91.279  66.522  1.00  0.00           C
ATOM  11655  C23 POPE  160      36.764  96.199  68.472  1.00  0.00           C
ATOM  11658  C24 POPE  160      36.264  96.789  69.792  1.00  0.00           C
ATOM  11661  C25 POPE  160      36.724  95.969  71.002  1.00  0.00           C
ATOM  11664  C26 POPE  160      36.524  96.689  72.352  1.00  0.00           C
ATOM  11667  C27 POPE  160      37.134  95.889  73.512  1.00  0.00           C
ATOM  11670  C28 POPE  160      37.284  96.679  74.822  1.00  0.00           C
ATOM  11673  C29 POPE  160      35.964  97.089  75.442  1.00  0.00           C
ATOM  11675 0C21 POPE  160      35.834  97.709  76.622  1.00  0.00           C
ATOM  11677 1C21 POPE  160      36.964  98.099  77.542  1.00  0.00           C
ATOM  11680 2C21 POPE  160      36.694  97.799  79.032  1.00  0.00           C
ATOM  11683 3C21 POPE  160      35.394  98.429  79.562  1.00  0.00           C
ATOM  11686 4C21 POPE  160      35.264  98.369  81.082  1.00  0.00           C
ATOM  11689 5C21 POPE  160      36.004  99.509  81.792  1.00  0.00           C
ATOM  11692 6C21 POPE  160      35.914  99.369  83.322  1.00  0.00           C
ATOM  11695 7C21 POPE  160      36.894 100.279  84.072  1.00  0.00           C
ATOM  11698 8C21 POPE  160      36.974  99.939  85.562  1.00  0.00           C
ATOM  11702  C33 POPE  160      36.874  90.769  67.932  1.00  0.00           C
ATOM  11705  C34 POPE  160      36.044  89.569  68.412  1.00  0.00           C
ATOM  11708  C35 POPE  160      34.994  89.939  69.462  1.00  0.00           C
ATOM  11711  C36 POPE  160      34.494  88.689  70.202  1.00  0.00           C
ATOM  11714  C37 POPE  160      33.154  88.869  70.932  1.00  0.00           C
ATOM  11717  C38 POPE  160      32.674  87.569  71.572  1.00  0.00           C
ATOM  11720  C39 POPE  160      33.334  87.269  72.922  1.00  0.00           C
ATOM  11723 0C31 POPE  160      32.934  85.899  73.472  1.00  0.00           C
ATOM  11726 1C31 POPE  160      33.314  85.679  74.942  1.00  0.00           C
ATOM  11729 2C31 POPE  160      34.234  84.459  75.172  1.00  0.00           C
ATOM  11732 3C31 POPE  160      35.734  84.779  75.042  1.00  0.00           C
ATOM  11735 4C31 POPE  160      36.304  85.539  76.242  1.00  0.00           C
ATOM  11738 5C31 POPE  160      37.834  85.489  76.262  1.00  0.00           C
ATOM  11741 6C31 POPE  160      38.464  86.229  77.452  1.00  0.00           C
ATOM  11745  NH3 POPE  161      81.844  57.639  64.022  1.00  0.00           N
ATOM  11749  C12 POPE  161      80.734  58.589  63.702  1.00  0.00           C
ATOM  11752  C11 POPE  161      79.524  57.929  63.032  1.00  0.00           C
ATOM  11755  P   POPE  161      77.124  58.539  62.272  1.00  0.00           P
ATOM  11756  O13 POPE  161      76.684  57.159  62.582  1.00  0.00           O
ATOM  11757  O14 POPE  161      77.344  58.869  60.862  1.00  0.00           O
ATOM  11758  O11 POPE  161      76.084  59.569  62.882  1.00  0.00           O
ATOM  11759  O12 POPE  161      78.454  58.869  63.052  1.00  0.00           O
ATOM  11760  C1  POPE  161      76.454  60.969  62.912  1.00  0.00           C
ATOM  11763  C2  POPE  161      75.654  61.799  63.972  1.00  0.00           C
ATOM  11765  O21 POPE  161      76.174  61.549  65.302  1.00  0.00           O
ATOM  11766  C21 POPE  161      76.164  62.609  66.112  1.00  0.00           C
ATOM  11767  O22 POPE  161      75.774  63.729  65.812  1.00  0.00           O
ATOM  11768  C22 POPE  161      76.594  62.169  67.522  1.00  0.00           C
ATOM  11771  C3  POPE  161      74.134  61.489  63.892  1.00  0.00           C
ATOM  11774  O31 POPE  161      73.424  62.119  64.972  1.00  0.00           O
ATOM  11775  C31 POPE  161      73.004  61.329  65.942  1.00  0.00           C
ATOM  11776  O32 POPE  161      72.934  60.109  65.922  1.00  0.00           O
ATOM  11777  C32 POPE  161      72.694  62.209  67.162  1.00  0.00           C
ATOM  11780  C23 POPE  161      77.154  63.309  68.432  1.00  0.00           C
ATOM  11783  C24 POPE  161      76.764  63.079  69.902  1.00  0.00           C
ATOM  11786  C25 POPE  161      77.704  63.719  70.942  1.00  0.00           C
ATOM  11789  C26 POPE  161      77.644  65.249  71.042  1.00  0.00           C
ATOM  11792  C27 POPE  161      78.484  65.749  72.222  1.00  0.00           C
ATOM  11795  C28 POPE  161      78.614  67.279  72.292  1.00  0.00           C
ATOM  11798  C29 POPE  161      79.314  67.659  73.572  1.00  0.00           C
ATOM  11800 0C21 POPE  161      80.424  68.409  73.732  1.00  0.00           C
ATOM  11802 1C21 POPE  161      81.234  69.099  72.672  1.00  0.00           C
ATOM  11805 2C21 POPE  161      82.724  68.699  72.682  1.00  0.00           C
ATOM  11808 3C21 POPE  161      83.544  69.719  71.882  1.00  0.00           C
ATOM  11811 4C21 POPE  161      84.944  69.269  71.432  1.00  0.00           C
ATOM  11814 5C21 POPE  161      85.924  70.419  71.092  1.00  0.00           C
ATOM  11817 6C21 POPE  161      85.304  71.799  70.792  1.00  0.00           C
ATOM  11820 7C21 POPE  161      86.304  72.949  70.962  1.00  0.00           C
ATOM  11823 8C21 POPE  161      85.644  74.329  70.842  1.00  0.00           C
ATOM  11827  C33 POPE  161      72.514  61.399  68.462  1.00  0.00           C
ATOM  11830  C34 POPE  161      72.834  62.189  69.742  1.00  0.00           C
ATOM  11833  C35 POPE  161      73.344  61.219  70.812  1.00  0.00           C
ATOM  11836  C36 POPE  161      73.634  61.859  72.172  1.00  0.00           C
ATOM  11839  C37 POPE  161      72.514  61.599  73.192  1.00  0.00           C
ATOM  11842  C38 POPE  161      72.994  61.739  74.642  1.00  0.00           C
ATOM  11845  C39 POPE  161      73.894  60.579  75.112  1.00  0.00           C
ATOM  11848 0C31 POPE  161      74.474  60.819  76.522  1.00  0.00           C
ATOM  11851 1C31 POPE  161      75.514  61.939  76.552  1.00  0.00           C
ATOM  11854 2C31 POPE  161      75.254  62.969  77.662  1.00  0.00           C
ATOM  11857 3C31 POPE  161      75.664  62.489  79.062  1.00  0.00           C
ATOM  11860 4C31 POPE  161      77.184  62.329  79.212  1.00  0.00           C
ATOM  11863 5C31 POPE  161      77.644  62.279  80.662  1.00  0.00           C
ATOM  11866 6C31 POPE  161      79.154  62.079  80.802  1.00  0.00           C
ATOM  11870  NH3 POPE  162      47.324  22.679  62.502  1.00  0.00           N
ATOM  11874  C12 POPE  162      46.114  23.209  61.782  1.00  0.00           C
ATOM  11877  C11 POPE  162      46.244  22.969  60.272  1.00  0.00           C
ATOM  11880  P   POPE  162      47.794  23.709  58.312  1.00  0.00           P
ATOM  11881  O13 POPE  162      47.164  22.699  57.452  1.00  0.00           O
ATOM  11882  O14 POPE  162      47.464  25.129  58.072  1.00  0.00           O
ATOM  11883  O11 POPE  162      49.364  23.569  58.182  1.00  0.00           O
ATOM  11884  O12 POPE  162      47.544  23.379  59.842  1.00  0.00           O
ATOM  11885  C1  POPE  162      50.184  22.919  59.162  1.00  0.00           C
ATOM  11888  C2  POPE  162      51.064  23.959  59.892  1.00  0.00           C
ATOM  11890  O21 POPE  162      51.904  23.339  60.892  1.00  0.00           O
ATOM  11891  C21 POPE  162      51.354  22.949  62.022  1.00  0.00           C
ATOM  11892  O22 POPE  162      50.154  22.849  62.232  1.00  0.00           O
ATOM  11893  C22 POPE  162      52.464  22.549  63.002  1.00  0.00           C
ATOM  11896  C3  POPE  162      50.214  25.159  60.402  1.00  0.00           C
ATOM  11899  O31 POPE  162      50.964  26.019  61.282  1.00  0.00           O
ATOM  11900  C31 POPE  162      51.524  27.089  60.722  1.00  0.00           C
ATOM  11901  O32 POPE  162      51.264  27.519  59.612  1.00  0.00           O
ATOM  11902  C32 POPE  162      52.404  27.769  61.772  1.00  0.00           C
ATOM  11905  C23 POPE  162      52.064  22.629  64.502  1.00  0.00           C
ATOM  11908  C24 POPE  162      52.914  23.619  65.322  1.00  0.00           C
ATOM  11911  C25 POPE  162      52.434  23.639  66.782  1.00  0.00           C
ATOM  11914  C26 POPE  162      53.524  23.859  67.842  1.00  0.00           C
ATOM  11917  C27 POPE  162      53.254  23.019  69.112  1.00  0.00           C
ATOM  11920  C28 POPE  162      53.764  23.639  70.422  1.00  0.00           C
ATOM  11923  C29 POPE  162      55.264  23.709  70.492  1.00  0.00           C
ATOM  11925 0C21 POPE  162      55.954  24.469  71.352  1.00  0.00           C
ATOM  11927 1C21 POPE  162      55.374  25.389  72.392  1.00  0.00           C
ATOM  11930 2C21 POPE  162      55.444  24.799  73.822  1.00  0.00           C
ATOM  11933 3C21 POPE  162      54.354  23.769  74.132  1.00  0.00           C
ATOM  11936 4C21 POPE  162      54.584  23.009  75.452  1.00  0.00           C
ATOM  11939 5C21 POPE  162      54.584  23.889  76.702  1.00  0.00           C
ATOM  11942 6C21 POPE  162      54.844  23.069  77.972  1.00  0.00           C
ATOM  11945 7C21 POPE  162      55.014  23.909  79.242  1.00  0.00           C
ATOM  11948 8C21 POPE  162      55.404  23.059  80.452  1.00  0.00           C
ATOM  11952  C33 POPE  162      51.714  29.069  62.252  1.00  0.00           C
ATOM  11955  C34 POPE  162      51.984  29.519  63.702  1.00  0.00           C
ATOM  11958  C35 POPE  162      52.344  28.429  64.722  1.00  0.00           C
ATOM  11961  C36 POPE  162      52.154  28.959  66.152  1.00  0.00           C
ATOM  11964  C37 POPE  162      52.994  28.269  67.232  1.00  0.00           C
ATOM  11967  C38 POPE  162      52.884  29.059  68.532  1.00  0.00           C
ATOM  11970  C39 POPE  162      53.794  28.609  69.682  1.00  0.00           C
ATOM  11973 0C31 POPE  162      53.394  29.379  70.952  1.00  0.00           C
ATOM  11976 1C31 POPE  162      54.194  29.069  72.222  1.00  0.00           C
ATOM  11979 2C31 POPE  162      53.594  29.819  73.422  1.00  0.00           C
ATOM  11982 3C31 POPE  162      54.054  29.269  74.782  1.00  0.00           C
ATOM  11985 4C31 POPE  162      53.374  29.969  75.962  1.00  0.00           C
ATOM  11988 5C31 POPE  162      54.104  29.689  77.282  1.00  0.00           C
ATOM  11991 6C31 POPE  162      53.374  30.199  78.532  1.00  0.00           C
ATOM  11995  NH3 POPE  163       6.234  26.199  63.432  1.00  0.00           N
ATOM  11999  C12 POPE  163       5.164  25.579  64.282  1.00  0.00           C
ATOM  12002  C11 POPE  163       4.064  24.909  63.442  1.00  0.00           C
ATOM  12005  P   POPE  163       2.194  25.159  65.212  1.00  0.00           P
ATOM  12006  O13 POPE  163       2.844  25.399  66.512  1.00  0.00           O
ATOM  12007  O14 POPE  163       1.814  26.359  64.442  1.00  0.00           O
ATOM  12008  O11 POPE  163       0.904  24.259  65.402  1.00  0.00           O
ATOM  12009  O12 POPE  163       3.124  24.279  64.292  1.00  0.00           O
ATOM  12010  C1  POPE  163       0.884  23.219  66.392  1.00  0.00           C
ATOM  12013  C2  POPE  163      -0.174  23.519  67.492  1.00  0.00           C
ATOM  12015  O21 POPE  163       0.376  23.319  68.812  1.00  0.00           O
ATOM  12016  C21 POPE  163       0.776  22.119  69.182  1.00  0.00           C
ATOM  12017  O22 POPE  163       0.636  21.079  68.572  1.00  0.00           O
ATOM  12018  C22 POPE  163       1.514  22.279  70.512  1.00  0.00           C
ATOM  12021  C3  POPE  163      -1.534  22.799  67.282  1.00  0.00           C
ATOM  12024  O31 POPE  163      -2.344  22.849  68.482  1.00  0.00           O
ATOM  12025  C31 POPE  163      -2.794  24.069  68.782  1.00  0.00           C
ATOM  12026  O32 POPE  163      -2.914  24.989  67.992  1.00  0.00           O
ATOM  12027  C32 POPE  163      -3.194  24.059  70.252  1.00  0.00           C
ATOM  12030  C23 POPE  163       0.606  22.019  71.732  1.00  0.00           C
ATOM  12033  C24 POPE  163       1.034  22.829  72.962  1.00  0.00           C
ATOM  12036  C25 POPE  163       0.086  22.559  74.142  1.00  0.00           C
ATOM  12039  C26 POPE  163       0.366  23.379  75.402  1.00  0.00           C
ATOM  12042  C27 POPE  163      -0.794  23.249  76.402  1.00  0.00           C
ATOM  12045  C28 POPE  163      -0.644  24.099  77.672  1.00  0.00           C
ATOM  12048  C29 POPE  163       0.396  23.549  78.602  1.00  0.00           C
ATOM  12050 0C21 POPE  163       0.206  23.219  79.892  1.00  0.00           C
ATOM  12052 1C21 POPE  163      -1.104  23.339  80.642  1.00  0.00           C
ATOM  12055 2C21 POPE  163      -1.134  22.569  81.972  1.00  0.00           C
ATOM  12058 3C21 POPE  163      -0.694  23.399  83.192  1.00  0.00           C
ATOM  12061 4C21 POPE  163       0.786  23.759  83.272  1.00  0.00           C
ATOM  12064 5C21 POPE  163       1.104  24.769  84.392  1.00  0.00           C
ATOM  12067 6C21 POPE  163       0.546  24.429  85.782  1.00  0.00           C
ATOM  12070 7C21 POPE  163       0.944  25.499  86.812  1.00  0.00           C
ATOM  12073 8C21 POPE  163       0.456  25.239  88.242  1.00  0.00           C
ATOM  12077  C33 POPE  163      -2.814  25.369  70.982  1.00  0.00           C
ATOM  12080  C34 POPE  163      -1.304  25.579  71.152  1.00  0.00           C
ATOM  12083  C35 POPE  163      -0.704  26.479  70.062  1.00  0.00           C
ATOM  12086  C36 POPE  163       0.596  27.169  70.492  1.00  0.00           C
ATOM  12089  C37 POPE  163       1.024  28.269  69.512  1.00  0.00           C
ATOM  12092  C38 POPE  163       2.134  29.209  70.022  1.00  0.00           C
ATOM  12095  C39 POPE  163       1.814  29.879  71.372  1.00  0.00           C
ATOM  12098 0C31 POPE  163       2.534  29.209  72.552  1.00  0.00           C
ATOM  12101 1C31 POPE  163       1.824  29.489  73.882  1.00  0.00           C
ATOM  12104 2C31 POPE  163       2.474  28.769  75.072  1.00  0.00           C
ATOM  12107 3C31 POPE  163       1.584  28.789  76.322  1.00  0.00           C
ATOM  12110 4C31 POPE  163       2.244  28.129  77.542  1.00  0.00           C
ATOM  12113 5C31 POPE  163       1.414  28.329  78.822  1.00  0.00           C
ATOM  12116 6C31 POPE  163       1.744  27.329  79.932  1.00  0.00           C
ATOM  12120  NH3 POPE  164      65.494 102.309  97.892  1.00  0.00           N
ATOM  12124  C12 POPE  164      64.724 101.769  99.062  1.00  0.00           C
ATOM  12127  C11 POPE  164      64.204 100.349  98.792  1.00  0.00           C
ATOM  12130  P   POPE  164      61.624 100.379  99.102  1.00  0.00           P
ATOM  12131  O13 POPE  164      60.934  99.089  98.902  1.00  0.00           O
ATOM  12132  O14 POPE  164      60.894 101.369  99.922  1.00  0.00           O
ATOM  12133  O11 POPE  164      61.844 101.029  97.662  1.00  0.00           O
ATOM  12134  O12 POPE  164      63.074 100.109  99.622  1.00  0.00           O
ATOM  12135  C1  POPE  164      61.714 102.439  97.472  1.00  0.00           C
ATOM  12138  C2  POPE  164      61.034 102.759  96.112  1.00  0.00           C
ATOM  12140  O21 POPE  164      60.804 104.179  95.972  1.00  0.00           O
ATOM  12141  C21 POPE  164      59.844 104.669  96.732  1.00  0.00           C
ATOM  12142  O22 POPE  164      59.284 104.089  97.652  1.00  0.00           O
ATOM  12143  C22 POPE  164      59.404 106.069  96.282  1.00  0.00           C
ATOM  12146  C3  POPE  164      59.784 101.899  95.752  1.00  0.00           C
ATOM  12149  O31 POPE  164      59.504 102.029  94.352  1.00  0.00           O
ATOM  12150  C31 POPE  164      58.764 103.059  93.992  1.00  0.00           C
ATOM  12151  O32 POPE  164      57.984 103.699  94.682  1.00  0.00           O
ATOM  12152  C32 POPE  164      59.324 103.529  92.642  1.00  0.00           C
ATOM  12155  C23 POPE  164      60.004 106.629  94.982  1.00  0.00           C
ATOM  12158  C24 POPE  164      60.704 107.959  95.232  1.00  0.00           C
ATOM  12161  C25 POPE  164      61.374 108.509  93.962  1.00  0.00           C
ATOM  12164  C26 POPE  164      60.854 109.879  93.522  1.00  0.00           C
ATOM  12167  C27 POPE  164      59.414 109.859  92.972  1.00  0.00           C
ATOM  12170  C28 POPE  164      58.824 111.279  92.842  1.00  0.00           C
ATOM  12173  C29 POPE  164      58.004 111.599  91.612  1.00  0.00           C
ATOM  12175 0C21 POPE  164      56.774 112.169  91.582  1.00  0.00           C
ATOM  12177 1C21 POPE  164      55.924 112.569  92.772  1.00  0.00           C
ATOM  12180 2C21 POPE  164      54.434 112.199  92.632  1.00  0.00           C
ATOM  12183 3C21 POPE  164      53.654 112.979  91.562  1.00  0.00           C
ATOM  12186 4C21 POPE  164      52.184 112.539  91.532  1.00  0.00           C
ATOM  12189 5C21 POPE  164      51.294 113.299  90.532  1.00  0.00           C
ATOM  12192 6C21 POPE  164      49.814 112.929  90.702  1.00  0.00           C
ATOM  12195 7C21 POPE  164      48.904 113.509  89.602  1.00  0.00           C
ATOM  12198 8C21 POPE  164      47.414 113.159  89.772  1.00  0.00           C
ATOM  12202  C33 POPE  164      58.264 104.039  91.662  1.00  0.00           C
ATOM  12205  C34 POPE  164      58.894 105.029  90.672  1.00  0.00           C
ATOM  12208  C35 POPE  164      57.954 105.349  89.512  1.00  0.00           C
ATOM  12211  C36 POPE  164      58.154 104.379  88.342  1.00  0.00           C
ATOM  12214  C37 POPE  164      57.134 104.609  87.232  1.00  0.00           C
ATOM  12217  C38 POPE  164      57.384 103.669  86.052  1.00  0.00           C
ATOM  12220  C39 POPE  164      56.224 103.669  85.052  1.00  0.00           C
ATOM  12223 0C31 POPE  164      56.024 105.029  84.372  1.00  0.00           C
ATOM  12226 1C31 POPE  164      54.874 105.029  83.352  1.00  0.00           C
ATOM  12229 2C31 POPE  164      55.064 106.109  82.282  1.00  0.00           C
ATOM  12232 3C31 POPE  164      55.034 107.549  82.802  1.00  0.00           C
ATOM  12235 4C31 POPE  164      53.604 108.049  83.092  1.00  0.00           C
ATOM  12238 5C31 POPE  164      53.474 109.579  83.032  1.00  0.00           C
ATOM  12241 6C31 POPE  164      52.064 110.059  83.382  1.00  0.00           C
ATOM  12245  NH3 POPE  165      89.344  42.579  60.662  1.00  0.00           N
ATOM  12249  C12 POPE  165      88.244  41.879  59.912  1.00  0.00           C
ATOM  12252  C11 POPE  165      87.454  40.879  60.762  1.00  0.00           C
ATOM  12255  P   POPE  165      85.314  40.459  59.382  1.00  0.00           P
ATOM  12256  O13 POPE  165      85.194  41.939  59.432  1.00  0.00           O
ATOM  12257  O14 POPE  165      85.004  39.809  58.102  1.00  0.00           O
ATOM  12258  O11 POPE  165      84.364  39.829  60.462  1.00  0.00           O
ATOM  12259  O12 POPE  165      86.724  40.029  59.892  1.00  0.00           O
ATOM  12260  C1  POPE  165      83.794  40.719  61.432  1.00  0.00           C
ATOM  12263  C2  POPE  165      83.004  39.909  62.482  1.00  0.00           C
ATOM  12265  O21 POPE  165      82.514  40.809  63.492  1.00  0.00           O
ATOM  12266  C21 POPE  165      81.654  40.229  64.342  1.00  0.00           C
ATOM  12267  O22 POPE  165      80.974  39.249  64.062  1.00  0.00           O
ATOM  12268  C22 POPE  165      81.774  40.879  65.722  1.00  0.00           C
ATOM  12271  C3  POPE  165      83.924  38.779  63.042  1.00  0.00           C
ATOM  12274  O31 POPE  165      84.344  39.099  64.372  1.00  0.00           O
ATOM  12275  C31 POPE  165      85.234  38.279  64.892  1.00  0.00           C
ATOM  12276  O32 POPE  165      85.704  37.299  64.352  1.00  0.00           O
ATOM  12277  C32 POPE  165      85.404  38.719  66.342  1.00  0.00           C
ATOM  12280  C23 POPE  165      81.254  40.039  66.912  1.00  0.00           C
ATOM  12283  C24 POPE  165      82.274  39.869  68.042  1.00  0.00           C
ATOM  12286  C25 POPE  165      81.674  39.279  69.332  1.00  0.00           C
ATOM  12289  C26 POPE  165      82.754  38.619  70.202  1.00  0.00           C
ATOM  12292  C27 POPE  165      82.184  37.749  71.332  1.00  0.00           C
ATOM  12295  C28 POPE  165      83.274  36.859  71.962  1.00  0.00           C
ATOM  12298  C29 POPE  165      82.664  35.759  72.792  1.00  0.00           C
ATOM  12300 0C21 POPE  165      83.084  35.239  73.952  1.00  0.00           C
ATOM  12302 1C21 POPE  165      84.284  35.659  74.782  1.00  0.00           C
ATOM  12305 2C21 POPE  165      83.834  36.059  76.202  1.00  0.00           C
ATOM  12308 3C21 POPE  165      83.284  34.919  77.072  1.00  0.00           C
ATOM  12311 4C21 POPE  165      82.644  35.469  78.352  1.00  0.00           C
ATOM  12314 5C21 POPE  165      82.054  34.409  79.292  1.00  0.00           C
ATOM  12317 6C21 POPE  165      80.914  33.559  78.702  1.00  0.00           C
ATOM  12320 7C21 POPE  165      79.654  34.359  78.362  1.00  0.00           C
ATOM  12323 8C21 POPE  165      78.374  33.639  78.772  1.00  0.00           C
ATOM  12327  C33 POPE  165      86.704  38.289  67.032  1.00  0.00           C
ATOM  12330  C34 POPE  165      86.494  38.369  68.542  1.00  0.00           C
ATOM  12333  C35 POPE  165      87.634  37.729  69.332  1.00  0.00           C
ATOM  12336  C36 POPE  165      87.234  37.429  70.772  1.00  0.00           C
ATOM  12339  C37 POPE  165      88.054  36.239  71.292  1.00  0.00           C
ATOM  12342  C38 POPE  165      88.094  36.119  72.812  1.00  0.00           C
ATOM  12345  C39 POPE  165      88.764  37.299  73.522  1.00  0.00           C
ATOM  12348 0C31 POPE  165      90.214  37.529  73.062  1.00  0.00           C
ATOM  12351 1C31 POPE  165      90.964  38.569  73.902  1.00  0.00           C
ATOM  12354 2C31 POPE  165      92.484  38.389  73.822  1.00  0.00           C
ATOM  12357 3C31 POPE  165      93.244  39.409  74.682  1.00  0.00           C
ATOM  12360 4C31 POPE  165      94.754  39.169  74.682  1.00  0.00           C
ATOM  12363 5C31 POPE  165      95.534  40.189  75.522  1.00  0.00           C
ATOM  12366 6C31 POPE  165      97.034  39.929  75.552  1.00  0.00           C
ATOM  12370  NH3 POPE  166      74.714  97.389 100.082  1.00  0.00           N
ATOM  12374  C12 POPE  166      73.514  97.299 100.982  1.00  0.00           C
ATOM  12377  C11 POPE  166      72.834  95.939 100.852  1.00  0.00           C
ATOM  12380  P   POPE  166      70.254  95.589 101.032  1.00  0.00           P
ATOM  12381  O13 POPE  166      70.224  94.119 101.072  1.00  0.00           O
ATOM  12382  O14 POPE  166      69.134  96.279 101.702  1.00  0.00           O
ATOM  12383  O11 POPE  166      70.314  96.029  99.522  1.00  0.00           O
ATOM  12384  O12 POPE  166      71.634  96.039 101.612  1.00  0.00           O
ATOM  12385  C1  POPE  166      70.204  97.379  99.112  1.00  0.00           C
ATOM  12388  C2  POPE  166      69.554  97.419  97.702  1.00  0.00           C
ATOM  12390  O21 POPE  166      70.344  98.169  96.772  1.00  0.00           O
ATOM  12391  C21 POPE  166      70.324  99.479  96.842  1.00  0.00           C
ATOM  12392  O22 POPE  166      69.914 100.149  97.782  1.00  0.00           O
ATOM  12393  C22 POPE  166      70.834 100.049  95.522  1.00  0.00           C
ATOM  12396  C3  POPE  166      68.054  97.839  97.712  1.00  0.00           C
ATOM  12399  O31 POPE  166      67.574  97.979  96.362  1.00  0.00           O
ATOM  12400  C31 POPE  166      66.834  99.039  96.082  1.00  0.00           C
ATOM  12401  O32 POPE  166      66.454  99.869  96.892  1.00  0.00           O
ATOM  12402  C32 POPE  166      66.574  99.109  94.572  1.00  0.00           C
ATOM  12405  C23 POPE  166      72.014  99.219  94.962  1.00  0.00           C
ATOM  12408  C24 POPE  166      72.664  99.849  93.732  1.00  0.00           C
ATOM  12411  C25 POPE  166      72.024  99.619  92.362  1.00  0.00           C
ATOM  12414  C26 POPE  166      72.824 100.359  91.272  1.00  0.00           C
ATOM  12417  C27 POPE  166      72.384 100.039  89.832  1.00  0.00           C
ATOM  12420  C28 POPE  166      72.994 101.049  88.822  1.00  0.00           C
ATOM  12423  C29 POPE  166      72.674 100.719  87.382  1.00  0.00           C
ATOM  12425 0C21 POPE  166      72.204 101.549  86.432  1.00  0.00           C
ATOM  12427 1C21 POPE  166      71.864 103.019  86.552  1.00  0.00           C
ATOM  12430 2C21 POPE  166      72.684 103.909  85.582  1.00  0.00           C
ATOM  12433 3C21 POPE  166      72.474 103.579  84.092  1.00  0.00           C
ATOM  12436 4C21 POPE  166      72.934 104.689  83.132  1.00  0.00           C
ATOM  12439 5C21 POPE  166      74.434 105.009  83.142  1.00  0.00           C
ATOM  12442 6C21 POPE  166      75.344 103.849  82.712  1.00  0.00           C
ATOM  12445 7C21 POPE  166      76.804 104.309  82.532  1.00  0.00           C
ATOM  12448 8C21 POPE  166      77.804 103.179  82.322  1.00  0.00           C
ATOM  12452  C33 POPE  166      65.084  99.409  94.262  1.00  0.00           C
ATOM  12455  C34 POPE  166      64.704  99.339  92.772  1.00  0.00           C
ATOM  12458  C35 POPE  166      63.254  99.799  92.522  1.00  0.00           C
ATOM  12461  C36 POPE  166      62.894 100.019  91.042  1.00  0.00           C
ATOM  12464  C37 POPE  166      61.814 101.099  90.862  1.00  0.00           C
ATOM  12467  C38 POPE  166      61.474 101.439  89.402  1.00  0.00           C
ATOM  12470  C39 POPE  166      60.534 100.429  88.722  1.00  0.00           C
ATOM  12473 0C31 POPE  166      60.194 100.799  87.272  1.00  0.00           C
ATOM  12476 1C31 POPE  166      59.354  99.739  86.542  1.00  0.00           C
ATOM  12479 2C31 POPE  166      59.134 100.109  85.062  1.00  0.00           C
ATOM  12482 3C31 POPE  166      58.794  98.929  84.122  1.00  0.00           C
ATOM  12485 4C31 POPE  166      57.504  98.169  84.452  1.00  0.00           C
ATOM  12488 5C31 POPE  166      57.094  97.229  83.302  1.00  0.00           C
ATOM  12491 6C31 POPE  166      55.914  96.309  83.612  1.00  0.00           C
ATOM  12495  NH3 POPE  167      67.954  92.869 101.152  1.00  0.00           N
ATOM  12499  C12 POPE  167      68.014  91.649 102.012  1.00  0.00           C
ATOM  12502  C11 POPE  167      67.314  91.839 103.372  1.00  0.00           C
ATOM  12505  P   POPE  167      66.064  89.599 103.792  1.00  0.00           P
ATOM  12506  O13 POPE  167      64.814  90.369 103.752  1.00  0.00           O
ATOM  12507  O14 POPE  167      66.074  88.449 104.712  1.00  0.00           O
ATOM  12508  O11 POPE  167      66.394  89.089 102.352  1.00  0.00           O
ATOM  12509  O12 POPE  167      67.264  90.599 104.102  1.00  0.00           O
ATOM  12510  C1  POPE  167      66.444  87.709 101.952  1.00  0.00           C
ATOM  12513  C2  POPE  167      66.314  87.669 100.402  1.00  0.00           C
ATOM  12515  O21 POPE  167      66.654  86.399  99.802  1.00  0.00           O
ATOM  12516  C21 POPE  167      67.934  86.109  99.602  1.00  0.00           C
ATOM  12517  O22 POPE  167      68.874  86.609 100.182  1.00  0.00           O
ATOM  12518  C22 POPE  167      68.074  85.019  98.522  1.00  0.00           C
ATOM  12521  C3  POPE  167      67.124  88.859  99.812  1.00  0.00           C
ATOM  12524  O31 POPE  167      67.464  88.709  98.422  1.00  0.00           O
ATOM  12525  C31 POPE  167      68.334  89.669  98.092  1.00  0.00           C
ATOM  12526  O32 POPE  167      68.664  90.599  98.822  1.00  0.00           O
ATOM  12527  C32 POPE  167      68.804  89.429  96.662  1.00  0.00           C
ATOM  12530  C23 POPE  167      68.914  85.499  97.322  1.00  0.00           C
ATOM  12533  C24 POPE  167      68.464  84.969  95.942  1.00  0.00           C
ATOM  12536  C25 POPE  167      69.024  85.849  94.812  1.00  0.00           C
ATOM  12539  C26 POPE  167      68.604  85.389  93.402  1.00  0.00           C
ATOM  12542  C27 POPE  167      69.124  86.349  92.312  1.00  0.00           C
ATOM  12545  C28 POPE  167      69.114  85.769  90.882  1.00  0.00           C
ATOM  12548  C29 POPE  167      67.744  85.519  90.302  1.00  0.00           C
ATOM  12550 0C21 POPE  167      67.464  85.199  89.022  1.00  0.00           C
ATOM  12552 1C21 POPE  167      68.414  85.059  87.852  1.00  0.00           C
ATOM  12555 2C21 POPE  167      67.724  85.549  86.562  1.00  0.00           C
ATOM  12558 3C21 POPE  167      68.594  85.559  85.292  1.00  0.00           C
ATOM  12561 4C21 POPE  167      67.924  86.349  84.152  1.00  0.00           C
ATOM  12564 5C21 POPE  167      68.594  86.199  82.782  1.00  0.00           C
ATOM  12567 6C21 POPE  167      68.154  84.929  82.042  1.00  0.00           C
ATOM  12570 7C21 POPE  167      68.634  84.839  80.582  1.00  0.00           C
ATOM  12573 8C21 POPE  167      67.974  83.699  79.802  1.00  0.00           C
ATOM  12577  C33 POPE  167      69.384  90.689  96.022  1.00  0.00           C
ATOM  12580  C34 POPE  167      69.944  90.389  94.622  1.00  0.00           C
ATOM  12583  C35 POPE  167      68.874  90.129  93.552  1.00  0.00           C
ATOM  12586  C36 POPE  167      68.024  91.369  93.262  1.00  0.00           C
ATOM  12589  C37 POPE  167      67.484  91.459  91.822  1.00  0.00           C
ATOM  12592  C38 POPE  167      67.164  92.909  91.432  1.00  0.00           C
[truncated: 1,693,851 more chars]
