# Supplementary material for: Characterizing Membrane Association and Periplasmic Transfer of Bacterial Lipoproteins through Molecular Dynamics Simulations
Source: Structure. 2020 Apr 7;28(4):475–487.e3. doi: 10.1016/j.str.2020.01.012 (PMC7139219; doi:10.1016/j.str.2020.01.012)
Supplement: Data S3. Final Coordinates from Simulations (M–X), Related to Figure 3 [file mmc5.zip › M-X/TRAT-3-atomistic.pdb]

TITLE     Protein
REMARK    THIS IS A SIMULATION BOX
CRYST1  129.171  129.171  180.495  90.00  90.00  90.00 P 1           1
MODEL        1
ATOM      1  N   CYSTA   1      54.215  73.500 101.272  1.00  0.00           N
ATOM      3  CA  CYSTA   1      54.945  74.651 100.783  1.00  0.00           C
ATOM      5  C   CYSTA   1      56.316  74.770 101.394  1.00  0.00           C
ATOM      6  O   CYSTA   1      57.225  75.350 100.792  1.00  0.00           O
ATOM      7  CB  CYSTA   1      54.245  76.011 101.082  1.00  0.00           C
ATOM     10  SG  CYSTA   1      52.705  76.291 100.182  1.00  0.00           S
ATOM     11  C1  CYSTA   1      53.285  75.630  98.602  1.00  0.00           C
ATOM     14  CA1 CYSTA   1      54.485  72.250 100.872  1.00  0.00           C
ATOM     15  OA1 CYSTA   1      54.905  71.490 101.732  1.00  0.00           O
ATOM     16  CA2 CYSTA   1      54.315  71.740  99.482  1.00  0.00           C
ATOM     19  C11 CYSTA   1      52.435  75.980  97.383  1.00  0.00           C
ATOM     21  O11 CYSTA   1      52.675  77.340  97.002  1.00  0.00           O
ATOM     22  CX1 CYSTA   1      53.845  77.701  96.372  1.00  0.00           C
ATOM     23  OX1 CYSTA   1      54.165  78.881  96.362  1.00  0.00           O
ATOM     24  CX2 CYSTA   1      54.716  76.620  95.762  1.00  0.00           C
ATOM     27  C12 CYSTA   1      50.925  75.771  97.752  1.00  0.00           C
ATOM     30  O12 CYSTA   1      50.056  75.880  96.613  1.00  0.00           O
ATOM     31  CD1 CYSTA   1      50.085  74.791  95.842  1.00  0.00           C
ATOM     32  OD1 CYSTA   1      50.785  73.811  96.042  1.00  0.00           O
ATOM     33  CD2 CYSTA   1      49.075  74.971  94.743  1.00  0.00           C
ATOM     36  CA3 CYSTA   1      55.685  71.440  98.842  1.00  0.00           C
ATOM     39  CA4 CYSTA   1      56.215  72.581  97.962  1.00  0.00           C
ATOM     42  CA5 CYSTA   1      57.735  72.701  98.053  1.00  0.00           C
ATOM     45  CA6 CYSTA   1      58.485  71.650  97.243  1.00  0.00           C
ATOM     48  CA7 CYSTA   1      58.235  71.831  95.752  1.00  0.00           C
ATOM     51  CA8 CYSTA   1      58.955  70.790  94.912  1.00  0.00           C
ATOM     54  CA9 CYSTA   1      58.565  70.930  93.442  1.00  0.00           C
ATOM     57 0CA1 CYSTA   1      59.225  69.870  92.572  1.00  0.00           C
ATOM     60 1CA1 CYSTA   1      60.755  69.910  92.652  1.00  0.00           C
ATOM     63 2CA1 CYSTA   1      61.376  69.161  91.482  1.00  0.00           C
ATOM     66 3CA1 CYSTA   1      62.825  68.721  91.703  1.00  0.00           C
ATOM     69 4CA1 CYSTA   1      63.295  67.911  90.492  1.00  0.00           C
ATOM     72 5CA1 CYSTA   1      64.775  67.530  90.542  1.00  0.00           C
ATOM     75 6CA1 CYSTA   1      65.225  66.880  89.242  1.00  0.00           C
ATOM     79  CD3 CYSTA   1      49.365  74.061  93.552  1.00  0.00           C
ATOM     82  CD4 CYSTA   1      50.565  74.511  92.722  1.00  0.00           C
ATOM     85  CD5 CYSTA   1      50.715  73.601  91.502  1.00  0.00           C
ATOM     88  CD6 CYSTA   1      51.715  74.120  90.472  1.00  0.00           C
ATOM     91  CD7 CYSTA   1      51.745  73.240  89.222  1.00  0.00           C
ATOM     94  CD8 CYSTA   1      52.295  73.990  88.012  1.00  0.00           C
ATOM     97  CD9 CYSTA   1      52.245  73.171  86.722  1.00  0.00           C
ATOM    100 0CD1 CYSTA   1      52.395  74.061  85.482  1.00  0.00           C
ATOM    103 1CD1 CYSTA   1      51.065  74.701  85.062  1.00  0.00           C
ATOM    106 2CD1 CYSTA   1      51.255  75.840  84.052  1.00  0.00           C
ATOM    109 3CD1 CYSTA   1      49.975  76.171  83.284  1.00  0.00           C
ATOM    112 4CD1 CYSTA   1      48.785  76.570  84.184  1.00  0.00           C
ATOM    115 5CD1 CYSTA   1      47.525  76.880  83.372  1.00  0.00           C
ATOM    118 6CD1 CYSTA   1      46.295  77.180  84.232  1.00  0.00           C
ATOM    122  CX3 CYSTA   1      54.255  76.090  94.394  1.00  0.00           C
ATOM    125  CX4 CYSTA   1      55.455  75.451  93.682  1.00  0.00           C
ATOM    128  CX5 CYSTA   1      55.075  74.761  92.372  1.00  0.00           C
ATOM    131  CX6 CYSTA   1      56.225  73.960  91.762  1.00  0.00           C
ATOM    134  CX7 CYSTA   1      55.725  72.960  90.714  1.00  0.00           C
ATOM    137  CX8 CYSTA   1      56.855  72.171  90.003  1.00  0.00           C
ATOM    140  CX9 CYSTA   1      57.605  73.000  89.002  1.00  0.00           C
ATOM    142 0CX1 CYSTA   1      58.925  72.941  88.722  1.00  0.00           C
ATOM    144 1CX1 CYSTA   1      59.935  71.990  89.324  1.00  0.00           C
ATOM    147 2CX1 CYSTA   1      60.906  71.411  88.272  1.00  0.00           C
ATOM    150 3CX1 CYSTA   1      60.285  70.311  87.402  1.00  0.00           C
ATOM    153 4CX1 CYSTA   1      61.295  69.710  86.412  1.00  0.00           C
ATOM    156 5CX1 CYSTA   1      60.685  68.640  85.492  1.00  0.00           C
ATOM    159 6CX1 CYSTA   1      60.385  67.300  86.172  1.00  0.00           C
ATOM    162 7CX1 CYSTA   1      59.805  66.291  85.173  1.00  0.00           C
ATOM    165 8CX1 CYSTA   1      59.505  64.921  85.772  1.00  0.00           C
ATOM    169  N   GLY A   2      56.425  74.430 102.673  1.00  0.00           N
ATOM    171  CA  GLY A   2      56.225  75.560 103.563  1.00  0.00           C
ATOM    174  C   GLY A   2      57.015  75.570 104.802  1.00  0.00           C
ATOM    175  O   GLY A   2      58.115  75.030 104.892  1.00  0.00           O
ATOM    176  N   ALA A   3      56.485  76.260 105.812  1.00  0.00           N
ATOM    178  CA  ALA A   3      55.575  77.370 105.643  1.00  0.00           C
ATOM    180  CB  ALA A   3      54.066  77.000 105.713  1.00  0.00           C
ATOM    184  C   ALA A   3      55.836  78.261 106.803  1.00  0.00           C
ATOM    185  O   ALA A   3      55.795  77.791 107.933  1.00  0.00           O
ATOM    186  N   MET A   4      56.055  79.570 106.563  1.00  0.00           N
ATOM    188  CA  MET A   4      55.665  80.620 107.482  1.00  0.00           C
ATOM    190  CB  MET A   4      54.535  80.170 108.473  1.00  0.00           C
ATOM    193  CG  MET A   4      53.606  81.300 108.923  1.00  0.00           C
ATOM    196  SD  MET A   4      52.705  81.960 107.504  1.00  0.00           S
ATOM    197  CE  MET A   4      52.086  83.299 108.532  1.00  0.00           C
ATOM    201  C   MET A   4      56.865  81.260 108.182  1.00  0.00           C
ATOM    202  O   MET A   4      56.685  81.971 109.174  1.00  0.00           O
ATOM    203  N   SER A   5      58.086  81.031 107.622  1.00  0.00           N
ATOM    205  CA  SER A   5      59.345  81.741 107.872  1.00  0.00           C
ATOM    207  CB  SER A   5      59.505  82.401 109.282  1.00  0.00           C
ATOM    210  OG  SER A   5      60.765  83.031 109.522  1.00  0.00           O
ATOM    212  C   SER A   5      60.615  80.910 107.572  1.00  0.00           C
ATOM    213  O   SER A   5      61.545  81.470 107.022  1.00  0.00           O
ATOM    214  N   THR A   6      60.705  79.581 107.813  1.00  0.00           N
ATOM    216  CA  THR A   6      62.005  78.881 107.762  1.00  0.00           C
ATOM    218  CB  THR A   6      62.306  78.121 109.063  1.00  0.00           C
ATOM    220  OG1 THR A   6      61.435  77.021 109.282  1.00  0.00           O
ATOM    222  CG2 THR A   6      62.086  79.051 110.262  1.00  0.00           C
ATOM    226  C   THR A   6      62.265  78.021 106.502  1.00  0.00           C
ATOM    227  O   THR A   6      63.285  78.200 105.833  1.00  0.00           O
ATOM    228  N   ALA A   7      61.355  77.101 106.102  1.00  0.00           N
ATOM    230  CA  ALA A   7      61.245  76.471 104.782  1.00  0.00           C
ATOM    232  CB  ALA A   7      61.205  77.530 103.652  1.00  0.00           C
ATOM    236  C   ALA A   7      62.245  75.341 104.432  1.00  0.00           C
ATOM    237  O   ALA A   7      63.406  75.621 104.152  1.00  0.00           O
ATOM    238  N   ILE A   8      61.795  74.051 104.443  1.00  0.00           N
ATOM    240  CA  ILE A   8      62.355  72.801 103.853  1.00  0.00           C
ATOM    242  CB  ILE A   8      61.825  72.561 102.472  1.00  0.00           C
ATOM    244  CG2 ILE A   8      60.285  72.370 102.562  1.00  0.00           C
ATOM    248  CG1 ILE A   8      62.265  73.750 101.602  1.00  0.00           C
ATOM    251  CD  ILE A   8      62.565  73.331 100.182  1.00  0.00           C
ATOM    255  C   ILE A   8      63.865  72.440 103.972  1.00  0.00           C
ATOM    256  O   ILE A   8      64.736  73.281 103.832  1.00  0.00           O
ATOM    257  N   LYS A   9      64.205  71.180 104.382  1.00  0.00           N
ATOM    259  CA  LYS A   9      65.115  70.971 105.532  1.00  0.00           C
ATOM    261  CB  LYS A   9      65.935  69.630 105.582  1.00  0.00           C
ATOM    264  CG  LYS A   9      65.205  68.371 106.102  1.00  0.00           C
ATOM    267  CD  LYS A   9      66.196  67.390 106.792  1.00  0.00           C
ATOM    270  CE  LYS A   9      65.625  66.501 107.902  1.00  0.00           C
ATOM    273  NZ  LYS A   9      66.725  66.030 108.783  1.00  0.00           N
ATOM    277  C   LYS A   9      66.035  72.090 106.052  1.00  0.00           C
ATOM    278  O   LYS A   9      67.115  72.381 105.522  1.00  0.00           O
ATOM    279  N   LYS A  10      65.695  72.640 107.243  1.00  0.00           N
ATOM    281  CA  LYS A  10      66.575  73.371 108.122  1.00  0.00           C
ATOM    283  CB  LYS A  10      66.496  74.901 108.272  1.00  0.00           C
ATOM    286  CG  LYS A  10      67.225  75.541 107.103  1.00  0.00           C
ATOM    289  CD  LYS A  10      66.545  76.760 106.512  1.00  0.00           C
ATOM    292  CE  LYS A  10      66.636  76.731 104.992  1.00  0.00           C
ATOM    295  NZ  LYS A  10      66.435  78.100 104.552  1.00  0.00           N
ATOM    299  C   LYS A  10      66.685  72.701 109.432  1.00  0.00           C
ATOM    300  O   LYS A  10      65.765  72.140 110.022  1.00  0.00           O
ATOM    301  N   ARG A  11      67.955  72.530 109.743  1.00  0.00           N
ATOM    303  CA  ARG A  11      68.465  71.201 109.832  1.00  0.00           C
ATOM    305  CB  ARG A  11      69.705  71.011 108.932  1.00  0.00           C
ATOM    308  CG  ARG A  11      69.276  70.680 107.482  1.00  0.00           C
ATOM    311  CD  ARG A  11      70.315  70.871 106.394  1.00  0.00           C
ATOM    314  NE  ARG A  11      71.516  70.030 106.692  1.00  0.00           N
ATOM    316  CZ  ARG A  11      72.715  70.361 106.242  1.00  0.00           C
ATOM    317  NH1 ARG A  11      73.745  69.581 106.482  1.00  0.00           N
ATOM    320  NH2 ARG A  11      72.946  71.440 105.532  1.00  0.00           N
ATOM    323  C   ARG A  11      68.645  70.840 111.254  1.00  0.00           C
ATOM    324  O   ARG A  11      68.645  71.731 112.092  1.00  0.00           O
ATOM    325  N   ASN A  12      68.715  69.521 111.502  1.00  0.00           N
ATOM    327  CA  ASN A  12      68.486  68.811 112.752  1.00  0.00           C
ATOM    329  CB  ASN A  12      68.565  67.270 112.472  1.00  0.00           C
ATOM    332  CG  ASN A  12      69.855  66.650 111.902  1.00  0.00           C
ATOM    333  OD1 ASN A  12      69.885  65.430 111.692  1.00  0.00           O
ATOM    334  ND2 ASN A  12      70.916  67.410 111.582  1.00  0.00           N
ATOM    337  C   ASN A  12      69.365  69.180 113.942  1.00  0.00           C
ATOM    338  O   ASN A  12      69.485  68.421 114.902  1.00  0.00           O
ATOM    339  N   LEU A  13      70.035  70.330 113.862  1.00  0.00           N
ATOM    341  CA  LEU A  13      71.395  70.560 114.292  1.00  0.00           C
ATOM    343  CB  LEU A  13      72.285  69.310 114.082  1.00  0.00           C
ATOM    346  CG  LEU A  13      73.745  69.421 114.552  1.00  0.00           C
ATOM    348  CD1 LEU A  13      74.375  68.031 114.443  1.00  0.00           C
ATOM    352  CD2 LEU A  13      73.775  69.921 115.993  1.00  0.00           C
ATOM    356  C   LEU A  13      71.965  71.720 113.532  1.00  0.00           C
ATOM    357  O   LEU A  13      72.205  71.631 112.322  1.00  0.00           O
ATOM    358  N   GLU A  14      72.376  72.811 114.203  1.00  0.00           N
ATOM    360  CA  GLU A  14      71.795  73.561 115.322  1.00  0.00           C
ATOM    362  CB  GLU A  14      72.675  74.840 115.402  1.00  0.00           C
ATOM    365  CG  GLU A  14      73.935  74.640 116.292  1.00  0.00           C
ATOM    368  CD  GLU A  14      75.255  74.951 115.602  1.00  0.00           C
ATOM    369  OE1 GLU A  14      76.315  74.811 116.272  1.00  0.00           O
ATOM    370  OE2 GLU A  14      75.225  75.441 114.443  1.00  0.00           O
ATOM    371  C   GLU A  14      70.295  73.911 115.313  1.00  0.00           C
ATOM    372  O   GLU A  14      69.656  73.820 114.262  1.00  0.00           O
ATOM    373  N   VAL A  15      69.625  74.271 116.442  1.00  0.00           N
ATOM    375  CA  VAL A  15      70.035  75.271 117.442  1.00  0.00           C
ATOM    377  CB  VAL A  15      69.065  76.460 117.533  1.00  0.00           C
ATOM    379  CG1 VAL A  15      69.475  77.421 118.662  1.00  0.00           C
ATOM    383  CG2 VAL A  15      69.045  77.221 116.192  1.00  0.00           C
ATOM    387  C   VAL A  15      70.246  74.701 118.822  1.00  0.00           C
ATOM    388  O   VAL A  15      69.305  74.471 119.583  1.00  0.00           O
ATOM    389  N   LYS A  16      71.525  74.490 119.212  1.00  0.00           N
ATOM    391  CA  LYS A  16      72.005  73.960 120.503  1.00  0.00           C
ATOM    393  CB  LYS A  16      73.545  73.771 120.482  1.00  0.00           C
ATOM    396  CG  LYS A  16      73.996  72.561 119.642  1.00  0.00           C
ATOM    399  CD  LYS A  16      75.495  72.230 119.674  1.00  0.00           C
ATOM    402  CE  LYS A  16      75.645  70.781 119.183  1.00  0.00           C
ATOM    405  NZ  LYS A  16      77.035  70.381 118.932  1.00  0.00           N
ATOM    409  C   LYS A  16      71.385  72.600 120.853  1.00  0.00           C
ATOM    410  O   LYS A  16      71.385  72.121 121.982  1.00  0.00           O
ATOM    411  N   THR A  17      70.755  71.961 119.842  1.00  0.00           N
ATOM    413  CA  THR A  17      69.775  70.890 119.942  1.00  0.00           C
ATOM    415  CB  THR A  17      70.435  69.601 120.412  1.00  0.00           C
ATOM    417  OG1 THR A  17      70.365  68.611 119.402  1.00  0.00           O
ATOM    419  CG2 THR A  17      69.785  69.021 121.674  1.00  0.00           C
ATOM    423  C   THR A  17      68.486  71.291 120.622  1.00  0.00           C
ATOM    424  O   THR A  17      67.416  70.761 120.342  1.00  0.00           O
ATOM    425  N   GLN A  18      68.575  72.331 121.462  1.00  0.00           N
ATOM    427  CA  GLN A  18      67.535  73.021 122.142  1.00  0.00           C
ATOM    429  CB  GLN A  18      66.465  73.640 121.182  1.00  0.00           C
ATOM    432  CG  GLN A  18      65.735  74.940 121.652  1.00  0.00           C
ATOM    435  CD  GLN A  18      66.626  76.140 121.943  1.00  0.00           C
ATOM    436  OE1 GLN A  18      66.245  77.061 122.673  1.00  0.00           O
ATOM    437  NE2 GLN A  18      67.886  76.101 121.472  1.00  0.00           N
ATOM    440  C   GLN A  18      66.985  72.051 123.193  1.00  0.00           C
ATOM    441  O   GLN A  18      66.555  70.930 122.912  1.00  0.00           O
ATOM    442  N   MET A  19      66.975  72.401 124.472  1.00  0.00           N
ATOM    444  CA  MET A  19      67.125  73.750 124.953  1.00  0.00           C
ATOM    446  CB  MET A  19      66.065  74.170 125.993  1.00  0.00           C
ATOM    449  CG  MET A  19      66.395  75.570 126.522  1.00  0.00           C
ATOM    452  SD  MET A  19      64.986  76.631 126.852  1.00  0.00           S
ATOM    453  CE  MET A  19      66.015  78.121 126.753  1.00  0.00           C
ATOM    457  C   MET A  19      68.495  73.930 125.522  1.00  0.00           C
ATOM    458  O   MET A  19      68.915  73.130 126.362  1.00  0.00           O
ATOM    459  N   SER A  20      69.205  74.980 125.062  1.00  0.00           N
ATOM    461  CA  SER A  20      70.535  75.350 125.472  1.00  0.00           C
ATOM    463  CB  SER A  20      70.695  75.721 126.982  1.00  0.00           C
ATOM    466  OG  SER A  20      70.145  77.021 127.252  1.00  0.00           O
ATOM    468  C   SER A  20      71.535  74.350 124.972  1.00  0.00           C
ATOM    469  O   SER A  20      72.115  74.490 123.902  1.00  0.00           O
ATOM    470  N   GLU A  21      71.685  73.250 125.713  1.00  0.00           N
ATOM    472  CA  GLU A  21      72.545  72.180 125.302  1.00  0.00           C
ATOM    474  CB  GLU A  21      73.975  72.440 125.853  1.00  0.00           C
ATOM    477  CG  GLU A  21      74.725  71.291 126.552  1.00  0.00           C
ATOM    480  CD  GLU A  21      74.355  71.120 128.012  1.00  0.00           C
ATOM    481  OE1 GLU A  21      74.825  70.081 128.552  1.00  0.00           O
ATOM    482  OE2 GLU A  21      73.605  71.941 128.613  1.00  0.00           O
ATOM    483  C   GLU A  21      71.885  70.851 125.592  1.00  0.00           C
ATOM    484  O   GLU A  21      71.446  70.541 126.692  1.00  0.00           O
ATOM    485  N   THR A  22      71.776  70.010 124.533  1.00  0.00           N
ATOM    487  CA  THR A  22      71.626  68.570 124.692  1.00  0.00           C
ATOM    489  CB  THR A  22      72.915  67.861 125.103  1.00  0.00           C
ATOM    491  OG1 THR A  22      73.586  67.430 123.932  1.00  0.00           O
ATOM    493  CG2 THR A  22      72.766  66.650 126.042  1.00  0.00           C
ATOM    497  C   THR A  22      70.345  68.070 125.363  1.00  0.00           C
ATOM    498  O   THR A  22      70.255  67.771 126.552  1.00  0.00           O
ATOM    499  N   ILE A  23      69.235  67.981 124.603  1.00  0.00           N
ATOM    501  CA  ILE A  23      68.005  67.561 125.222  1.00  0.00           C
ATOM    503  CB  ILE A  23      67.465  68.701 126.113  1.00  0.00           C
ATOM    505  CG2 ILE A  23      66.145  69.320 125.662  1.00  0.00           C
ATOM    509  CG1 ILE A  23      67.255  68.121 127.522  1.00  0.00           C
ATOM    512  CD  ILE A  23      66.525  69.100 128.453  1.00  0.00           C
ATOM    516  C   ILE A  23      67.015  66.891 124.253  1.00  0.00           C
ATOM    517  O   ILE A  23      66.745  65.700 124.382  1.00  0.00           O
ATOM    518  N   TRP A  24      66.455  67.600 123.252  1.00  0.00           N
ATOM    520  CA  TRP A  24      65.545  66.990 122.313  1.00  0.00           C
ATOM    522  CB  TRP A  24      64.395  67.900 121.753  1.00  0.00           C
ATOM    525  CG  TRP A  24      63.145  68.281 122.512  1.00  0.00           C
ATOM    526  CD1 TRP A  24      62.196  68.920 121.762  1.00  0.00           C
ATOM    528  NE1 TRP A  24      61.395  69.691 122.552  1.00  0.00           N
ATOM    530  CE2 TRP A  24      61.745  69.521 123.853  1.00  0.00           C
ATOM    531  CD2 TRP A  24      62.785  68.561 123.894  1.00  0.00           C
ATOM    532  CE3 TRP A  24      63.235  68.141 125.132  1.00  0.00           C
ATOM    534  CZ3 TRP A  24      62.805  68.831 126.283  1.00  0.00           C
ATOM    536  CZ2 TRP A  24      61.435  70.291 124.963  1.00  0.00           C
ATOM    538  CH2 TRP A  24      61.965  69.930 126.182  1.00  0.00           C
ATOM    540  C   TRP A  24      66.355  66.510 121.122  1.00  0.00           C
ATOM    541  O   TRP A  24      67.446  66.980 120.792  1.00  0.00           O
ATOM    542  N   LEU A  25      65.795  65.521 120.433  1.00  0.00           N
ATOM    544  CA  LEU A  25      66.245  64.890 119.232  1.00  0.00           C
ATOM    546  CB  LEU A  25      65.906  63.371 119.352  1.00  0.00           C
ATOM    549  CG  LEU A  25      65.016  62.951 120.553  1.00  0.00           C
ATOM    551  CD1 LEU A  25      64.995  61.431 120.742  1.00  0.00           C
ATOM    555  CD2 LEU A  25      63.565  63.441 120.453  1.00  0.00           C
ATOM    559  C   LEU A  25      65.586  65.551 118.022  1.00  0.00           C
ATOM    560  O   LEU A  25      64.416  65.301 117.722  1.00  0.00           O
ATOM    561  N   GLU A  26      66.336  66.420 117.322  1.00  0.00           N
ATOM    563  CA  GLU A  26      66.005  66.930 116.002  1.00  0.00           C
ATOM    565  CB  GLU A  26      65.755  65.790 114.953  1.00  0.00           C
ATOM    568  CG  GLU A  26      65.425  66.260 113.502  1.00  0.00           C
ATOM    571  CD  GLU A  26      65.685  65.240 112.412  1.00  0.00           C
ATOM    572  OE1 GLU A  26      65.706  65.641 111.213  1.00  0.00           O
ATOM    573  OE2 GLU A  26      65.846  64.031 112.712  1.00  0.00           O
ATOM    574  C   GLU A  26      65.005  68.090 116.012  1.00  0.00           C
ATOM    575  O   GLU A  26      64.425  68.471 115.004  1.00  0.00           O
ATOM    576  N   PRO A  27      64.836  68.750 117.152  1.00  0.00           N
ATOM    577  CD  PRO A  27      63.666  68.421 117.962  1.00  0.00           C
ATOM    580  CA  PRO A  27      64.965  70.201 117.083  1.00  0.00           C
ATOM    582  CB  PRO A  27      64.016  70.711 118.182  1.00  0.00           C
ATOM    585  CG  PRO A  27      62.876  69.710 118.082  1.00  0.00           C
ATOM    588  C   PRO A  27      66.395  70.600 117.332  1.00  0.00           C
ATOM    589  O   PRO A  27      67.205  69.750 117.673  1.00  0.00           O
ATOM    590  N   ALA A  28      66.766  71.880 117.152  1.00  0.00           N
ATOM    592  CA  ALA A  28      66.035  72.881 116.402  1.00  0.00           C
ATOM    594  CB  ALA A  28      66.166  74.240 117.083  1.00  0.00           C
ATOM    598  C   ALA A  28      66.496  72.760 114.953  1.00  0.00           C
ATOM    599  O   ALA A  28      67.196  71.810 114.612  1.00  0.00           O
ATOM    600  N   SER A  29      66.045  73.581 113.982  1.00  0.00           N
ATOM    602  CA  SER A  29      66.365  74.991 113.902  1.00  0.00           C
ATOM    604  CB  SER A  29      66.545  75.430 112.412  1.00  0.00           C
ATOM    607  OG  SER A  29      67.915  75.711 112.112  1.00  0.00           O
ATOM    609  C   SER A  29      65.365  75.910 114.572  1.00  0.00           C
ATOM    610  O   SER A  29      65.785  76.861 115.212  1.00  0.00           O
ATOM    611  N   GLU A  30      64.045  75.630 114.482  1.00  0.00           N
ATOM    613  CA  GLU A  30      63.055  76.600 114.953  1.00  0.00           C
ATOM    615  CB  GLU A  30      62.965  77.811 113.982  1.00  0.00           C
ATOM    618  CG  GLU A  30      62.735  79.240 114.572  1.00  0.00           C
ATOM    621  CD  GLU A  30      63.026  79.480 116.063  1.00  0.00           C
ATOM    622  OE1 GLU A  30      62.105  80.000 116.753  1.00  0.00           O
ATOM    623  OE2 GLU A  30      64.145  79.201 116.522  1.00  0.00           O
ATOM    624  C   GLU A  30      61.665  75.971 115.103  1.00  0.00           C
ATOM    625  O   GLU A  30      61.435  74.791 114.822  1.00  0.00           O
ATOM    626  N   ARG A  31      60.695  76.771 115.592  1.00  0.00           N
ATOM    628  CA  ARG A  31      59.266  76.501 115.713  1.00  0.00           C
ATOM    630  CB  ARG A  31      58.525  77.760 116.262  1.00  0.00           C
ATOM    633  CG  ARG A  31      58.955  79.100 115.602  1.00  0.00           C
ATOM    636  CD  ARG A  31      58.365  80.340 116.283  1.00  0.00           C
ATOM    639  NE  ARG A  31      58.905  81.560 115.582  1.00  0.00           N
ATOM    641  CZ  ARG A  31      59.815  82.351 116.142  1.00  0.00           C
ATOM    642  NH1 ARG A  31      59.515  83.031 117.232  1.00  0.00           N
ATOM    645  NH2 ARG A  31      61.035  82.421 115.672  1.00  0.00           N
ATOM    648  C   ARG A  31      58.495  75.801 114.583  1.00  0.00           C
ATOM    649  O   ARG A  31      58.975  75.700 113.462  1.00  0.00           O
ATOM    650  N   THR A  32      57.255  75.280 114.842  1.00  0.00           N
ATOM    652  CA  THR A  32      56.345  74.651 113.853  1.00  0.00           C
ATOM    654  CB  THR A  32      55.376  75.621 113.143  1.00  0.00           C
ATOM    656  OG1 THR A  32      54.086  75.621 113.754  1.00  0.00           O
ATOM    658  CG2 THR A  32      55.085  75.411 111.642  1.00  0.00           C
ATOM    662  C   THR A  32      56.885  73.511 113.003  1.00  0.00           C
ATOM    663  O   THR A  32      57.255  73.640 111.832  1.00  0.00           O
ATOM    664  N   VAL A  33      56.965  72.311 113.582  1.00  0.00           N
ATOM    666  CA  VAL A  33      57.445  71.140 112.863  1.00  0.00           C
ATOM    668  CB  VAL A  33      58.775  70.611 113.383  1.00  0.00           C
ATOM    670  CG1 VAL A  33      59.815  71.750 113.302  1.00  0.00           C
ATOM    674  CG2 VAL A  33      58.666  70.050 114.813  1.00  0.00           C
ATOM    678  C   VAL A  33      56.385  70.070 112.772  1.00  0.00           C
ATOM    679  O   VAL A  33      55.435  70.000 113.563  1.00  0.00           O
ATOM    680  N   PHE A  34      56.485  69.210 111.742  1.00  0.00           N
ATOM    682  CA  PHE A  34      55.635  68.070 111.522  1.00  0.00           C
ATOM    684  CB  PHE A  34      55.295  67.870 110.004  1.00  0.00           C
ATOM    687  CG  PHE A  34      54.475  66.650 109.642  1.00  0.00           C
ATOM    688  CD1 PHE A  34      53.075  66.670 109.792  1.00  0.00           C
ATOM    690  CE1 PHE A  34      52.286  65.600 109.362  1.00  0.00           C
ATOM    692  CZ  PHE A  34      52.876  64.511 108.722  1.00  0.00           C
ATOM    694  CD2 PHE A  34      55.056  65.541 109.002  1.00  0.00           C
ATOM    696  CE2 PHE A  34      54.266  64.490 108.522  1.00  0.00           C
ATOM    698  C   PHE A  34      56.345  66.880 112.112  1.00  0.00           C
ATOM    699  O   PHE A  34      57.575  66.840 112.232  1.00  0.00           O
ATOM    700  N   LEU A  35      55.575  65.871 112.504  1.00  0.00           N
ATOM    702  CA  LEU A  35      56.176  64.630 112.883  1.00  0.00           C
ATOM    704  CB  LEU A  35      55.735  64.250 114.292  1.00  0.00           C
ATOM    707  CG  LEU A  35      56.545  63.121 114.932  1.00  0.00           C
ATOM    709  CD1 LEU A  35      58.055  63.371 114.852  1.00  0.00           C
ATOM    713  CD2 LEU A  35      56.166  63.011 116.402  1.00  0.00           C
ATOM    717  C   LEU A  35      55.765  63.581 111.902  1.00  0.00           C
ATOM    718  O   LEU A  35      54.586  63.320 111.712  1.00  0.00           O
ATOM    719  N   GLN A  36      56.735  62.971 111.213  1.00  0.00           N
ATOM    721  CA  GLN A  36      56.405  62.070 110.132  1.00  0.00           C
ATOM    723  CB  GLN A  36      57.665  61.611 109.402  1.00  0.00           C
ATOM    726  CG  GLN A  36      57.385  60.641 108.232  1.00  0.00           C
ATOM    729  CD  GLN A  36      58.645  59.870 107.892  1.00  0.00           C
ATOM    730  OE1 GLN A  36      59.595  59.780 108.652  1.00  0.00           O
ATOM    731  NE2 GLN A  36      58.615  59.180 106.732  1.00  0.00           N
ATOM    734  C   GLN A  36      55.615  60.831 110.542  1.00  0.00           C
ATOM    735  O   GLN A  36      56.075  60.041 111.372  1.00  0.00           O
ATOM    736  N   ILE A  37      54.455  60.581 109.902  1.00  0.00           N
ATOM    738  CA  ILE A  37      53.705  59.361 110.122  1.00  0.00           C
ATOM    740  CB  ILE A  37      52.405  59.691 110.862  1.00  0.00           C
ATOM    742  CG2 ILE A  37      51.355  60.401 109.972  1.00  0.00           C
ATOM    746  CG1 ILE A  37      51.825  58.500 111.662  1.00  0.00           C
ATOM    749  CD  ILE A  37      51.395  57.280 110.842  1.00  0.00           C
ATOM    753  C   ILE A  37      53.585  58.590 108.802  1.00  0.00           C
ATOM    754  O   ILE A  37      52.946  59.001 107.842  1.00  0.00           O
ATOM    755  N   LYS A  38      54.245  57.421 108.713  1.00  0.00           N
ATOM    757  CA  LYS A  38      54.145  56.479 107.612  1.00  0.00           C
ATOM    759  CB  LYS A  38      54.965  56.881 106.342  1.00  0.00           C
ATOM    762  CG  LYS A  38      54.126  57.600 105.262  1.00  0.00           C
ATOM    765  CD  LYS A  38      54.856  57.711 103.902  1.00  0.00           C
ATOM    768  CE  LYS A  38      56.135  58.550 103.902  1.00  0.00           C
ATOM    771  NZ  LYS A  38      55.845  59.979 104.113  1.00  0.00           N
ATOM    775  C   LYS A  38      54.575  55.121 108.102  1.00  0.00           C
ATOM    776  O   LYS A  38      55.196  54.991 109.162  1.00  0.00           O
ATOM    777  N   ASN A  39      54.266  54.049 107.342  1.00  0.00           N
ATOM    779  CA  ASN A  39      54.786  52.721 107.562  1.00  0.00           C
ATOM    781  CB  ASN A  39      54.075  51.731 106.602  1.00  0.00           C
ATOM    784  CG  ASN A  39      54.485  50.261 106.742  1.00  0.00           C
ATOM    785  OD1 ASN A  39      55.035  49.651 105.822  1.00  0.00           O
ATOM    786  ND2 ASN A  39      54.126  49.631 107.883  1.00  0.00           N
ATOM    789  C   ASN A  39      56.306  52.721 107.422  1.00  0.00           C
ATOM    790  O   ASN A  39      56.865  52.861 106.342  1.00  0.00           O
ATOM    791  N   THR A  40      56.995  52.631 108.563  1.00  0.00           N
ATOM    793  CA  THR A  40      58.435  52.611 108.642  1.00  0.00           C
ATOM    795  CB  THR A  40      58.946  53.820 109.412  1.00  0.00           C
ATOM    797  OG1 THR A  40      60.345  54.021 109.303  1.00  0.00           O
ATOM    799  CG2 THR A  40      58.625  53.801 110.902  1.00  0.00           C
ATOM    803  C   THR A  40      58.795  51.280 109.272  1.00  0.00           C
ATOM    804  O   THR A  40      57.935  50.411 109.432  1.00  0.00           O
ATOM    805  N   SER A  41      60.066  51.061 109.633  1.00  0.00           N
ATOM    807  CA  SER A  41      60.495  49.960 110.492  1.00  0.00           C
ATOM    809  CB  SER A  41      62.056  49.890 110.563  1.00  0.00           C
ATOM    812  OG  SER A  41      62.595  48.840 111.372  1.00  0.00           O
ATOM    814  C   SER A  41      59.786  49.951 111.862  1.00  0.00           C
ATOM    815  O   SER A  41      58.915  50.761 112.162  1.00  0.00           O
ATOM    816  N   ASP A  42      60.126  49.001 112.743  1.00  0.00           N
ATOM    818  CA  ASP A  42      59.435  48.750 114.002  1.00  0.00           C
ATOM    820  CB  ASP A  42      60.115  47.631 114.832  1.00  0.00           C
ATOM    823  CG  ASP A  42      59.645  46.241 114.453  1.00  0.00           C
ATOM    824  OD1 ASP A  42      59.045  46.061 113.372  1.00  0.00           O
ATOM    825  OD2 ASP A  42      59.875  45.341 115.313  1.00  0.00           O
ATOM    826  C   ASP A  42      59.315  49.951 114.912  1.00  0.00           C
ATOM    827  O   ASP A  42      58.345  50.111 115.652  1.00  0.00           O
ATOM    828  N   LYS A  43      60.316  50.851 114.912  1.00  0.00           N
ATOM    830  CA  LYS A  43      60.155  52.111 115.592  1.00  0.00           C
ATOM    832  CB  LYS A  43      61.485  52.701 116.082  1.00  0.00           C
ATOM    835  CG  LYS A  43      61.395  53.961 116.972  1.00  0.00           C
ATOM    838  CD  LYS A  43      60.645  53.820 118.312  1.00  0.00           C
ATOM    841  CE  LYS A  43      59.105  53.910 118.222  1.00  0.00           C
ATOM    844  NZ  LYS A  43      58.455  53.690 119.542  1.00  0.00           N
ATOM    848  C   LYS A  43      59.445  53.090 114.674  1.00  0.00           C
ATOM    849  O   LYS A  43      60.075  53.791 113.894  1.00  0.00           O
ATOM    850  N   ASP A  44      58.105  53.160 114.723  1.00  0.00           N
ATOM    852  CA  ASP A  44      57.375  54.241 114.102  1.00  0.00           C
ATOM    854  CB  ASP A  44      56.005  53.750 113.563  1.00  0.00           C
ATOM    857  CG  ASP A  44      55.275  54.771 112.702  1.00  0.00           C
ATOM    858  OD1 ASP A  44      55.845  55.831 112.352  1.00  0.00           O
ATOM    859  OD2 ASP A  44      54.086  54.521 112.392  1.00  0.00           O
ATOM    860  C   ASP A  44      57.225  55.421 115.062  1.00  0.00           C
ATOM    861  O   ASP A  44      56.985  55.251 116.262  1.00  0.00           O
ATOM    862  N   MET A  45      57.335  56.651 114.522  1.00  0.00           N
ATOM    864  CA  MET A  45      57.185  57.911 115.212  1.00  0.00           C
ATOM    866  CB  MET A  45      57.475  59.131 114.323  1.00  0.00           C
ATOM    869  CG  MET A  45      58.775  59.049 113.522  1.00  0.00           C
ATOM    872  SD  MET A  45      59.255  60.660 112.892  1.00  0.00           S
ATOM    873  CE  MET A  45      60.365  61.021 114.272  1.00  0.00           C
ATOM    877  C   MET A  45      55.775  58.101 115.682  1.00  0.00           C
ATOM    878  O   MET A  45      55.555  58.831 116.642  1.00  0.00           O
ATOM    879  N   SER A  46      54.795  57.401 115.072  1.00  0.00           N
ATOM    881  CA  SER A  46      53.455  57.180 115.612  1.00  0.00           C
ATOM    883  CB  SER A  46      52.805  55.871 115.082  1.00  0.00           C
ATOM    886  OG  SER A  46      52.395  55.951 113.722  1.00  0.00           O
ATOM    888  C   SER A  46      53.375  57.090 117.133  1.00  0.00           C
ATOM    889  O   SER A  46      52.645  57.841 117.784  1.00  0.00           O
ATOM    890  N   GLY A  47      54.156  56.171 117.732  1.00  0.00           N
ATOM    892  CA  GLY A  47      54.196  55.910 119.174  1.00  0.00           C
ATOM    895  C   GLY A  47      55.035  56.891 119.922  1.00  0.00           C
ATOM    896  O   GLY A  47      54.905  57.070 121.133  1.00  0.00           O
ATOM    897  N   LEU A  48      55.945  57.581 119.212  1.00  0.00           N
ATOM    899  CA  LEU A  48      56.766  58.640 119.772  1.00  0.00           C
ATOM    901  CB  LEU A  48      58.065  58.811 118.972  1.00  0.00           C
ATOM    904  CG  LEU A  48      58.845  57.500 118.802  1.00  0.00           C
ATOM    906  CD1 LEU A  48      60.105  57.751 117.953  1.00  0.00           C
ATOM    910  CD2 LEU A  48      59.205  56.891 120.162  1.00  0.00           C
ATOM    914  C   LEU A  48      56.036  59.971 119.842  1.00  0.00           C
ATOM    915  O   LEU A  48      56.435  60.840 120.622  1.00  0.00           O
ATOM    916  N   GLN A  49      54.926  60.131 119.082  1.00  0.00           N
ATOM    918  CA  GLN A  49      54.266  61.410 118.822  1.00  0.00           C
ATOM    920  CB  GLN A  49      52.985  61.320 117.924  1.00  0.00           C
ATOM    923  CG  GLN A  49      53.185  60.921 116.442  1.00  0.00           C
ATOM    926  CD  GLN A  49      51.935  61.229 115.592  1.00  0.00           C
ATOM    927  OE1 GLN A  49      51.255  62.250 115.783  1.00  0.00           O
ATOM    928  NE2 GLN A  49      51.615  60.341 114.633  1.00  0.00           N
ATOM    931  C   GLN A  49      53.876  62.160 120.072  1.00  0.00           C
ATOM    932  O   GLN A  49      54.075  63.361 120.162  1.00  0.00           O
ATOM    933  N   GLY A  50      53.345  61.451 121.082  1.00  0.00           N
ATOM    935  CA  GLY A  50      52.915  62.041 122.342  1.00  0.00           C
ATOM    938  C   GLY A  50      54.005  62.660 123.162  1.00  0.00           C
ATOM    939  O   GLY A  50      53.835  63.791 123.622  1.00  0.00           O
ATOM    940  N   LYS A  51      55.126  61.951 123.392  1.00  0.00           N
ATOM    942  CA  LYS A  51      56.316  62.510 124.043  1.00  0.00           C
ATOM    944  CB  LYS A  51      57.345  61.441 124.472  1.00  0.00           C
ATOM    947  CG  LYS A  51      58.505  62.011 125.332  1.00  0.00           C
ATOM    950  CD  LYS A  51      59.555  60.960 125.722  1.00  0.00           C
ATOM    953  CE  LYS A  51      60.675  61.471 126.652  1.00  0.00           C
ATOM    956  NZ  LYS A  51      60.135  61.901 127.953  1.00  0.00           N
ATOM    960  C   LYS A  51      57.055  63.590 123.232  1.00  0.00           C
ATOM    961  O   LYS A  51      57.405  64.630 123.772  1.00  0.00           O
ATOM    962  N   ILE A  52      57.275  63.381 121.912  1.00  0.00           N
ATOM    964  CA  ILE A  52      57.885  64.380 121.032  1.00  0.00           C
ATOM    966  CB  ILE A  52      58.115  63.881 119.592  1.00  0.00           C
ATOM    968  CG2 ILE A  52      58.606  65.041 118.682  1.00  0.00           C
ATOM    972  CG1 ILE A  52      59.126  62.711 119.542  1.00  0.00           C
ATOM    975  CD  ILE A  52      59.185  61.991 118.182  1.00  0.00           C
ATOM    979  C   ILE A  52      57.065  65.650 121.002  1.00  0.00           C
ATOM    980  O   ILE A  52      57.585  66.750 121.162  1.00  0.00           O
ATOM    981  N   ALA A  53      55.735  65.551 120.833  1.00  0.00           N
ATOM    983  CA  ALA A  53      54.865  66.701 120.822  1.00  0.00           C
ATOM    985  CB  ALA A  53      53.515  66.291 120.222  1.00  0.00           C
ATOM    989  C   ALA A  53      54.705  67.390 122.182  1.00  0.00           C
ATOM    990  O   ALA A  53      54.615  68.620 122.212  1.00  0.00           O
ATOM    991  N   ASP A  54      54.716  66.641 123.312  1.00  0.00           N
ATOM    993  CA  ASP A  54      54.815  67.210 124.662  1.00  0.00           C
ATOM    995  CB  ASP A  54      54.745  66.111 125.792  1.00  0.00           C
ATOM    998  CG  ASP A  54      53.345  65.650 126.113  1.00  0.00           C
ATOM    999  OD1 ASP A  54      52.365  66.411 125.902  1.00  0.00           O
ATOM   1000  OD2 ASP A  54      53.145  64.511 126.622  1.00  0.00           O
ATOM   1001  C   ASP A  54      56.115  67.970 124.832  1.00  0.00           C
ATOM   1002  O   ASP A  54      56.166  69.070 125.383  1.00  0.00           O
ATOM   1003  N   ALA A  55      57.235  67.401 124.372  1.00  0.00           N
ATOM   1005  CA  ALA A  55      58.515  68.060 124.362  1.00  0.00           C
ATOM   1007  CB  ALA A  55      59.535  67.000 123.923  1.00  0.00           C
ATOM   1011  C   ALA A  55      58.515  69.301 123.473  1.00  0.00           C
ATOM   1012  O   ALA A  55      58.825  70.411 123.902  1.00  0.00           O
ATOM   1013  N   VAL A  56      58.095  69.201 122.203  1.00  0.00           N
ATOM   1015  CA  VAL A  56      58.086  70.320 121.262  1.00  0.00           C
ATOM   1017  CB  VAL A  56      57.655  69.851 119.863  1.00  0.00           C
ATOM   1019  CG1 VAL A  56      57.365  71.000 118.894  1.00  0.00           C
ATOM   1023  CG2 VAL A  56      58.795  69.001 119.253  1.00  0.00           C
ATOM   1027  C   VAL A  56      57.275  71.501 121.792  1.00  0.00           C
ATOM   1028  O   VAL A  56      57.715  72.661 121.742  1.00  0.00           O
ATOM   1029  N   LYS A  57      56.125  71.210 122.442  1.00  0.00           N
ATOM   1031  CA  LYS A  57      55.325  72.171 123.162  1.00  0.00           C
ATOM   1033  CB  LYS A  57      53.985  71.490 123.532  1.00  0.00           C
ATOM   1036  CG  LYS A  57      52.995  72.381 124.272  1.00  0.00           C
ATOM   1039  CD  LYS A  57      51.505  72.000 124.082  1.00  0.00           C
ATOM   1042  CE  LYS A  57      50.775  72.740 122.942  1.00  0.00           C
ATOM   1045  NZ  LYS A  57      51.306  72.361 121.622  1.00  0.00           N
ATOM   1049  C   LYS A  57      56.015  72.881 124.332  1.00  0.00           C
ATOM   1050  O   LYS A  57      55.785  74.070 124.562  1.00  0.00           O
ATOM   1051  N   ALA A  58      56.945  72.221 125.052  1.00  0.00           N
ATOM   1053  CA  ALA A  58      57.715  72.811 126.133  1.00  0.00           C
ATOM   1055  CB  ALA A  58      58.215  71.691 127.062  1.00  0.00           C
ATOM   1059  C   ALA A  58      58.946  73.581 125.662  1.00  0.00           C
ATOM   1060  O   ALA A  58      59.675  74.161 126.452  1.00  0.00           O
ATOM   1061  N   LYS A  59      59.205  73.651 124.342  1.00  0.00           N
ATOM   1063  CA  LYS A  59      60.015  74.710 123.754  1.00  0.00           C
ATOM   1065  CB  LYS A  59      60.525  74.310 122.332  1.00  0.00           C
ATOM   1068  CG  LYS A  59      61.415  73.070 122.332  1.00  0.00           C
ATOM   1071  CD  LYS A  59      62.605  73.301 123.252  1.00  0.00           C
ATOM   1074  CE  LYS A  59      63.855  72.521 122.883  1.00  0.00           C
ATOM   1077  NZ  LYS A  59      63.935  71.201 123.502  1.00  0.00           N
ATOM   1081  C   LYS A  59      59.235  75.991 123.563  1.00  0.00           C
ATOM   1082  O   LYS A  59      59.795  77.070 123.392  1.00  0.00           O
ATOM   1083  N   GLY A  60      57.895  75.871 123.582  1.00  0.00           N
ATOM   1085  CA  GLY A  60      56.975  76.891 123.102  1.00  0.00           C
ATOM   1088  C   GLY A  60      56.795  76.771 121.622  1.00  0.00           C
ATOM   1089  O   GLY A  60      56.345  77.710 120.973  1.00  0.00           O
ATOM   1090  N   TYR A  61      57.145  75.621 121.022  1.00  0.00           N
ATOM   1092  CA  TYR A  61      56.985  75.361 119.603  1.00  0.00           C
ATOM   1094  CB  TYR A  61      58.135  74.521 118.962  1.00  0.00           C
ATOM   1097  CG  TYR A  61      59.545  75.061 118.952  1.00  0.00           C
ATOM   1098  CD1 TYR A  61      60.025  76.241 119.572  1.00  0.00           C
ATOM   1100  CE1 TYR A  61      61.406  76.561 119.552  1.00  0.00           C
ATOM   1102  CZ  TYR A  61      62.306  75.700 118.902  1.00  0.00           C
ATOM   1103  OH  TYR A  61      63.705  75.851 118.952  1.00  0.00           O
ATOM   1105  CD2 TYR A  61      60.475  74.260 118.272  1.00  0.00           C
ATOM   1107  CE2 TYR A  61      61.836  74.570 118.252  1.00  0.00           C
ATOM   1109  C   TYR A  61      55.685  74.601 119.382  1.00  0.00           C
ATOM   1110  O   TYR A  61      55.325  73.660 120.103  1.00  0.00           O
ATOM   1111  N   GLN A  62      54.926  74.960 118.342  1.00  0.00           N
ATOM   1113  CA  GLN A  62      53.785  74.170 117.924  1.00  0.00           C
ATOM   1115  CB  GLN A  62      52.675  75.030 117.282  1.00  0.00           C
ATOM   1118  CG  GLN A  62      52.035  76.041 118.272  1.00  0.00           C
ATOM   1121  CD  GLN A  62      51.775  75.430 119.662  1.00  0.00           C
ATOM   1122  OE1 GLN A  62      51.145  74.380 119.802  1.00  0.00           O
ATOM   1123  NE2 GLN A  62      52.286  76.061 120.732  1.00  0.00           N
ATOM   1126  C   GLN A  62      54.165  72.981 117.072  1.00  0.00           C
ATOM   1127  O   GLN A  62      55.246  72.900 116.502  1.00  0.00           O
ATOM   1128  N   VAL A  63      53.255  72.011 116.982  1.00  0.00           N
ATOM   1130  CA  VAL A  63      53.305  70.960 116.002  1.00  0.00           C
ATOM   1132  CB  VAL A  63      53.255  69.551 116.602  1.00  0.00           C
ATOM   1134  CG1 VAL A  63      54.525  69.320 117.442  1.00  0.00           C
ATOM   1138  CG2 VAL A  63      51.985  69.331 117.453  1.00  0.00           C
ATOM   1142  C   VAL A  63      52.125  71.271 115.103  1.00  0.00           C
ATOM   1143  O   VAL A  63      51.195  71.971 115.492  1.00  0.00           O
ATOM   1144  N   VAL A  64      52.156  70.840 113.832  1.00  0.00           N
ATOM   1146  CA  VAL A  64      51.125  71.241 112.892  1.00  0.00           C
ATOM   1148  CB  VAL A  64      51.605  72.421 112.052  1.00  0.00           C
ATOM   1150  CG1 VAL A  64      52.915  72.101 111.322  1.00  0.00           C
ATOM   1154  CG2 VAL A  64      50.516  72.891 111.082  1.00  0.00           C
ATOM   1158  C   VAL A  64      50.725  70.021 112.072  1.00  0.00           C
ATOM   1159  O   VAL A  64      51.575  69.201 111.753  1.00  0.00           O
ATOM   1160  N   THR A  65      49.406  69.800 111.803  1.00  0.00           N
ATOM   1162  CA  THR A  65      48.985  68.541 111.152  1.00  0.00           C
ATOM   1164  CB  THR A  65      47.505  68.130 111.232  1.00  0.00           C
ATOM   1166  OG1 THR A  65      46.555  69.001 110.612  1.00  0.00           O
ATOM   1168  CG2 THR A  65      47.185  68.021 112.712  1.00  0.00           C
ATOM   1172  C   THR A  65      49.325  68.500 109.692  1.00  0.00           C
ATOM   1173  O   THR A  65      49.545  67.430 109.142  1.00  0.00           O
ATOM   1174  N   SER A  66      49.336  69.680 109.072  1.00  0.00           N
ATOM   1176  CA  SER A  66      49.665  69.820 107.682  1.00  0.00           C
ATOM   1178  CB  SER A  66      49.145  71.180 107.152  1.00  0.00           C
ATOM   1181  OG  SER A  66      49.535  71.480 105.812  1.00  0.00           O
ATOM   1183  C   SER A  66      51.185  69.660 107.542  1.00  0.00           C
ATOM   1184  O   SER A  66      51.925  70.460 108.122  1.00  0.00           O
ATOM   1185  N   PRO A  67      51.696  68.690 106.792  1.00  0.00           N
ATOM   1186  CD  PRO A  67      50.915  67.651 106.113  1.00  0.00           C
ATOM   1189  CA  PRO A  67      53.115  68.491 106.622  1.00  0.00           C
ATOM   1191  CB  PRO A  67      53.245  67.140 105.924  1.00  0.00           C
ATOM   1194  CG  PRO A  67      51.906  66.941 105.212  1.00  0.00           C
ATOM   1197  C   PRO A  67      53.666  69.621 105.783  1.00  0.00           C
ATOM   1198  O   PRO A  67      54.845  69.910 105.902  1.00  0.00           O
ATOM   1199  N   ASP A  68      52.825  70.210 104.922  1.00  0.00           N
ATOM   1201  CA  ASP A  68      53.025  71.451 104.222  1.00  0.00           C
ATOM   1203  CB  ASP A  68      51.855  71.740 103.242  1.00  0.00           C
ATOM   1206  CG  ASP A  68      51.535  70.600 102.282  1.00  0.00           C
ATOM   1207  OD1 ASP A  68      51.345  69.441 102.743  1.00  0.00           O
ATOM   1208  OD2 ASP A  68      51.295  70.930 101.092  1.00  0.00           O
ATOM   1209  C   ASP A  68      53.205  72.690 105.092  1.00  0.00           C
ATOM   1210  O   ASP A  68      53.996  73.570 104.772  1.00  0.00           O
ATOM   1211  N   LYS A  69      52.426  72.841 106.182  1.00  0.00           N
ATOM   1213  CA  LYS A  69      52.535  73.971 107.092  1.00  0.00           C
ATOM   1215  CB  LYS A  69      51.265  74.120 107.962  1.00  0.00           C
ATOM   1218  CG  LYS A  69      50.025  74.531 107.162  1.00  0.00           C
ATOM   1221  CD  LYS A  69      50.025  76.011 106.792  1.00  0.00           C
ATOM   1224  CE  LYS A  69      48.925  76.361 105.783  1.00  0.00           C
ATOM   1227  NZ  LYS A  69      48.925  77.811 105.532  1.00  0.00           N
ATOM   1231  C   LYS A  69      53.705  73.850 108.032  1.00  0.00           C
ATOM   1232  O   LYS A  69      54.255  74.851 108.512  1.00  0.00           O
ATOM   1233  N   ALA A  70      54.165  72.620 108.262  1.00  0.00           N
ATOM   1235  CA  ALA A  70      55.525  72.421 108.642  1.00  0.00           C
ATOM   1237  CB  ALA A  70      55.755  71.020 109.203  1.00  0.00           C
ATOM   1241  C   ALA A  70      56.496  72.640 107.504  1.00  0.00           C
ATOM   1242  O   ALA A  70      56.595  71.910 106.534  1.00  0.00           O
ATOM   1243  N   TYR A  71      57.335  73.631 107.732  1.00  0.00           N
ATOM   1245  CA  TYR A  71      58.775  73.520 107.603  1.00  0.00           C
ATOM   1247  CB  TYR A  71      59.295  74.100 108.923  1.00  0.00           C
ATOM   1250  CG  TYR A  71      58.885  75.500 109.183  1.00  0.00           C
ATOM   1251  CD1 TYR A  71      58.715  76.451 108.172  1.00  0.00           C
ATOM   1253  CE1 TYR A  71      58.495  77.780 108.522  1.00  0.00           C
ATOM   1255  CZ  TYR A  71      58.415  78.160 109.863  1.00  0.00           C
ATOM   1256  OH  TYR A  71      58.245  79.490 110.243  1.00  0.00           O
ATOM   1258  CD2 TYR A  71      58.816  75.890 110.512  1.00  0.00           C
ATOM   1260  CE2 TYR A  71      58.565  77.221 110.872  1.00  0.00           C
ATOM   1262  C   TYR A  71      59.415  72.130 107.492  1.00  0.00           C
ATOM   1263  O   TYR A  71      60.005  71.750 106.482  1.00  0.00           O
ATOM   1264  N   TYR A  72      59.375  71.401 108.613  1.00  0.00           N
ATOM   1266  CA  TYR A  72      60.336  70.361 108.902  1.00  0.00           C
ATOM   1268  CB  TYR A  72      61.425  70.801 109.932  1.00  0.00           C
ATOM   1271  CG  TYR A  72      62.215  71.921 109.342  1.00  0.00           C
ATOM   1272  CD1 TYR A  72      62.475  73.160 109.972  1.00  0.00           C
ATOM   1274  CE1 TYR A  72      62.955  74.250 109.222  1.00  0.00           C
ATOM   1276  CZ  TYR A  72      63.086  74.120 107.832  1.00  0.00           C
ATOM   1277  OH  TYR A  72      63.556  75.170 107.033  1.00  0.00           O
ATOM   1279  CD2 TYR A  72      62.565  71.771 108.003  1.00  0.00           C
ATOM   1281  CE2 TYR A  72      62.855  72.891 107.243  1.00  0.00           C
ATOM   1283  C   TYR A  72      59.615  69.191 109.422  1.00  0.00           C
ATOM   1284  O   TYR A  72      58.755  69.281 110.284  1.00  0.00           O
ATOM   1285  N   TRP A  73      59.965  68.021 108.882  1.00  0.00           N
ATOM   1287  CA  TRP A  73      59.565  66.781 109.463  1.00  0.00           C
ATOM   1289  CB  TRP A  73      59.315  65.700 108.392  1.00  0.00           C
ATOM   1292  CG  TRP A  73      58.265  66.011 107.372  1.00  0.00           C
ATOM   1293  CD1 TRP A  73      57.626  67.191 107.052  1.00  0.00           C
ATOM   1295  NE1 TRP A  73      56.675  66.950 106.102  1.00  0.00           N
ATOM   1297  CE2 TRP A  73      56.675  65.630 105.772  1.00  0.00           C
ATOM   1298  CD2 TRP A  73      57.696  65.000 106.522  1.00  0.00           C
ATOM   1299  CE3 TRP A  73      57.975  63.651 106.332  1.00  0.00           C
ATOM   1301  CZ3 TRP A  73      57.216  62.951 105.392  1.00  0.00           C
ATOM   1303  CZ2 TRP A  73      55.885  64.910 104.892  1.00  0.00           C
ATOM   1305  CH2 TRP A  73      56.166  63.550 104.723  1.00  0.00           C
ATOM   1307  C   TRP A  73      60.725  66.401 110.322  1.00  0.00           C
ATOM   1308  O   TRP A  73      61.875  66.451 109.883  1.00  0.00           O
ATOM   1309  N   ILE A  74      60.495  65.991 111.563  1.00  0.00           N
ATOM   1311  CA  ILE A  74      61.455  65.111 112.212  1.00  0.00           C
ATOM   1313  CB  ILE A  74      61.306  65.151 113.732  1.00  0.00           C
ATOM   1315  CG2 ILE A  74      62.416  64.281 114.372  1.00  0.00           C
ATOM   1319  CG1 ILE A  74      61.345  66.631 114.212  1.00  0.00           C
ATOM   1322  CD  ILE A  74      61.145  66.791 115.713  1.00  0.00           C
ATOM   1326  C   ILE A  74      61.215  63.721 111.642  1.00  0.00           C
ATOM   1327  O   ILE A  74      60.066  63.351 111.452  1.00  0.00           O
ATOM   1328  N   GLN A  75      62.265  62.921 111.332  1.00  0.00           N
ATOM   1330  CA  GLN A  75      62.026  61.549 110.872  1.00  0.00           C
ATOM   1332  CB  GLN A  75      62.225  61.271 109.362  1.00  0.00           C
ATOM   1335  CG  GLN A  75      63.645  61.171 108.783  1.00  0.00           C
ATOM   1338  CD  GLN A  75      63.626  61.070 107.252  1.00  0.00           C
ATOM   1339  OE1 GLN A  75      64.295  61.851 106.563  1.00  0.00           O
ATOM   1340  NE2 GLN A  75      62.815  60.140 106.683  1.00  0.00           N
ATOM   1343  C   GLN A  75      62.795  60.551 111.712  1.00  0.00           C
ATOM   1344  O   GLN A  75      63.715  60.871 112.453  1.00  0.00           O
ATOM   1345  N   ALA A  76      62.376  59.281 111.642  1.00  0.00           N
ATOM   1347  CA  ALA A  76      63.125  58.211 112.243  1.00  0.00           C
ATOM   1349  CB  ALA A  76      62.766  58.031 113.732  1.00  0.00           C
ATOM   1353  C   ALA A  76      62.906  56.971 111.423  1.00  0.00           C
ATOM   1354  O   ALA A  76      61.805  56.671 110.953  1.00  0.00           O
ATOM   1355  N   ASN A  77      63.975  56.201 111.203  1.00  0.00           N
ATOM   1357  CA  ASN A  77      64.016  55.010 110.392  1.00  0.00           C
ATOM   1359  CB  ASN A  77      64.725  55.311 109.052  1.00  0.00           C
ATOM   1362  CG  ASN A  77      66.105  55.941 109.242  1.00  0.00           C
ATOM   1363  OD1 ASN A  77      67.096  55.251 109.492  1.00  0.00           O
ATOM   1364  ND2 ASN A  77      66.205  57.280 109.034  1.00  0.00           N
ATOM   1367  C   ASN A  77      64.755  53.881 111.142  1.00  0.00           C
ATOM   1368  OT1 ASN A  77      65.336  54.151 112.223  1.00  0.00           O
ATOM   1369  OT2 ASN A  77      64.745  52.729 110.622  1.00  0.00           O
ATOM   1370  NH3 POPEB  78      28.495   4.351 105.232  1.00  0.00           N
ATOM   1374  C12 POPEB  78      28.795   4.331 106.703  1.00  0.00           C
ATOM   1377  C11 POPEB  78      29.595   5.571 107.122  1.00  0.00           C
ATOM   1380  P   POPEB  78      31.105   6.541 105.173  1.00  0.00           P
ATOM   1381  O13 POPEB  78      32.505   7.001 105.202  1.00  0.00           O
ATOM   1382  O14 POPEB  78      30.045   7.581 105.072  1.00  0.00           O
ATOM   1383  O11 POPEB  78      30.835   5.381 104.113  1.00  0.00           O
ATOM   1384  O12 POPEB  78      30.845   5.621 106.423  1.00  0.00           O
ATOM   1385  C1  POPEB  78      31.185   5.441 102.732  1.00  0.00           C
ATOM   1388  C2  POPEB  78      32.725   5.451 102.463  1.00  0.00           C
ATOM   1390  O21 POPEB  78      32.965   5.791 101.092  1.00  0.00           O
ATOM   1391  C21 POPEB  78      32.785   4.921 100.144  1.00  0.00           C
ATOM   1392  O22 POPEB  78      32.266   3.831 100.212  1.00  0.00           O
ATOM   1393  C22 POPEB  78      33.485   5.491  98.894  1.00  0.00           C
ATOM   1396  C3  POPEB  78      33.485   4.161 102.912  1.00  0.00           C
ATOM   1399  O31 POPEB  78      34.775   4.031 102.252  1.00  0.00           O
ATOM   1400  C31 POPEB  78      35.675   4.941 102.673  1.00  0.00           C
ATOM   1401  O32 POPEB  78      35.635   5.531 103.732  1.00  0.00           O
ATOM   1402  C32 POPEB  78      36.735   5.111 101.592  1.00  0.00           C
ATOM   1405  C23 POPEB  78      33.865   4.411  97.852  1.00  0.00           C
ATOM   1408  C24 POPEB  78      34.705   4.971  96.703  1.00  0.00           C
ATOM   1411  C25 POPEB  78      34.925   3.921  95.602  1.00  0.00           C
ATOM   1414  C26 POPEB  78      35.805   4.401  94.443  1.00  0.00           C
ATOM   1417  C27 POPEB  78      35.835   3.401  93.272  1.00  0.00           C
ATOM   1420  C28 POPEB  78      36.595   3.891  92.022  1.00  0.00           C
ATOM   1423  C29 POPEB  78      38.095   3.811  92.182  1.00  0.00           C
ATOM   1425 0C21 POPEB  78      38.985   3.491  91.222  1.00  0.00           C
ATOM   1427 1C21 POPEB  78      38.705   3.211  89.762  1.00  0.00           C
ATOM   1430 2C21 POPEB  78      39.695   3.901  88.792  1.00  0.00           C
ATOM   1433 3C21 POPEB  78      39.555   5.431  88.762  1.00  0.00           C
ATOM   1436 4C21 POPEB  78      40.435   6.121  87.692  1.00  0.00           C
ATOM   1439 5C21 POPEB  78      39.955   5.861  86.253  1.00  0.00           C
ATOM   1442 6C21 POPEB  78      40.605   6.801  85.222  1.00  0.00           C
ATOM   1445 7C21 POPEB  78      39.996   6.641  83.812  1.00  0.00           C
ATOM   1448 8C21 POPEB  78      40.656   7.531  82.752  1.00  0.00           C
ATOM   1452  C33 POPEB  78      38.175   5.111 102.152  1.00  0.00           C
ATOM   1455  C34 POPEB  78      39.055   4.051 101.493  1.00  0.00           C
ATOM   1458  C35 POPEB  78      39.555   4.441 100.092  1.00  0.00           C
ATOM   1461  C36 POPEB  78      40.145   3.231  99.362  1.00  0.00           C
ATOM   1464  C37 POPEB  78      40.685   3.561  97.962  1.00  0.00           C
ATOM   1467  C38 POPEB  78      41.005   2.301  97.152  1.00  0.00           C
ATOM   1470  C39 POPEB  78      41.855   2.551  95.892  1.00  0.00           C
ATOM   1473 0C31 POPEB  78      41.496   3.831  95.122  1.00  0.00           C
ATOM   1476 1C31 POPEB  78      42.125   3.861  93.732  1.00  0.00           C
ATOM   1479 2C31 POPEB  78      42.015   5.241  93.063  1.00  0.00           C
ATOM   1482 3C31 POPEB  78      42.345   5.241  91.563  1.00  0.00           C
ATOM   1485 4C31 POPEB  78      43.825   5.001  91.242  1.00  0.00           C
ATOM   1488 5C31 POPEB  78      44.045   4.721  89.753  1.00  0.00           C
ATOM   1491 6C31 POPEB  78      45.495   4.341  89.412  1.00  0.00           C
ATOM   1495  NH3 POPEC  79     104.996  77.040  62.742  1.00  0.00           N
ATOM   1499  C12 POPEC  79     104.065  76.350  61.792  1.00  0.00           C
ATOM   1502  C11 POPEC  79     103.636  77.311  60.662  1.00  0.00           C
ATOM   1505  P   POPEC  79     101.185  77.771  59.682  1.00  0.00           P
ATOM   1506  O13 POPEC  79     101.715  79.041  59.132  1.00  0.00           O
ATOM   1507  O14 POPEC  79     100.255  76.990  58.842  1.00  0.00           O
ATOM   1508  O11 POPEC  79     100.526  78.060  61.092  1.00  0.00           O
ATOM   1509  O12 POPEC  79     102.435  76.861  60.063  1.00  0.00           O
ATOM   1510  C1  POPEC  79     100.896  79.120  61.973  1.00  0.00           C
ATOM   1513  C2  POPEC  79     100.405  78.840  63.423  1.00  0.00           C
ATOM   1515  O21 POPEC  79     101.216  79.561  64.382  1.00  0.00           O
ATOM   1516  C21 POPEC  79     102.415  79.111  64.702  1.00  0.00           C
ATOM   1517  O22 POPEC  79     102.965  78.100  64.292  1.00  0.00           O
ATOM   1518  C22 POPEC  79     103.145  80.141  65.572  1.00  0.00           C
ATOM   1521  C3  POPEC  79     100.276  77.320  63.682  1.00  0.00           C
ATOM   1524  O31 POPEC  79     100.085  77.081  65.082  1.00  0.00           O
ATOM   1525  C31 POPEC  79      99.565  75.910  65.372  1.00  0.00           C
ATOM   1526  O32 POPEC  79      99.236  75.041  64.572  1.00  0.00           O
ATOM   1527  C32 POPEC  79      99.416  75.801  66.882  1.00  0.00           C
ATOM   1530  C23 POPEC  79     103.105  79.890  67.092  1.00  0.00           C
ATOM   1533  C24 POPEC  79     101.726  80.141  67.682  1.00  0.00           C
ATOM   1536  C25 POPEC  79     101.666  79.780  69.173  1.00  0.00           C
ATOM   1539  C26 POPEC  79     102.746  80.491  70.012  1.00  0.00           C
ATOM   1542  C27 POPEC  79     102.326  80.650  71.482  1.00  0.00           C
ATOM   1545  C28 POPEC  79     103.415  81.291  72.362  1.00  0.00           C
ATOM   1548  C29 POPEC  79     102.865  81.560  73.732  1.00  0.00           C
ATOM   1550 0C21 POPEC  79     103.396  81.231  74.922  1.00  0.00           C
ATOM   1552 1C21 POPEC  79     104.705  80.550  75.192  1.00  0.00           C
ATOM   1555 2C21 POPEC  79     105.595  81.390  76.122  1.00  0.00           C
ATOM   1558 3C21 POPEC  79     106.825  80.610  76.613  1.00  0.00           C
ATOM   1561 4C21 POPEC  79     107.806  81.430  77.463  1.00  0.00           C
ATOM   1564 5C21 POPEC  79     107.186  82.080  78.713  1.00  0.00           C
ATOM   1567 6C21 POPEC  79     108.266  82.590  79.682  1.00  0.00           C
ATOM   1570 7C21 POPEC  79     107.685  83.290  80.924  1.00  0.00           C
ATOM   1573 8C21 POPEC  79     108.735  83.611  81.982  1.00  0.00           C
ATOM   1577  C33 POPEC  79      98.005  75.291  67.243  1.00  0.00           C
ATOM   1580  C34 POPEC  79      97.675  75.470  68.722  1.00  0.00           C
ATOM   1583  C35 POPEC  79      98.706  74.840  69.662  1.00  0.00           C
ATOM   1586  C36 POPEC  79      98.046  74.111  70.832  1.00  0.00           C
ATOM   1589  C37 POPEC  79      99.035  73.340  71.712  1.00  0.00           C
ATOM   1592  C38 POPEC  79      98.306  72.381  72.674  1.00  0.00           C
ATOM   1595  C39 POPEC  79      97.706  71.151  71.973  1.00  0.00           C
ATOM   1598 0C31 POPEC  79      96.666  70.490  72.883  1.00  0.00           C
ATOM   1601 1C31 POPEC  79      95.955  69.281  72.262  1.00  0.00           C
ATOM   1604 2C31 POPEC  79      94.865  68.690  73.193  1.00  0.00           C
ATOM   1607 3C31 POPEC  79      95.045  69.041  74.673  1.00  0.00           C
ATOM   1610 4C31 POPEC  79      93.996  68.410  75.602  1.00  0.00           C
ATOM   1613 5C31 POPEC  79      94.056  69.051  76.993  1.00  0.00           C
ATOM   1616 6C31 POPEC  79      92.905  68.620  77.902  1.00  0.00           C
ATOM   1620  NH3 POPED  80     112.125  40.100  63.312  1.00  0.00           N
ATOM   1624  C12 POPED  80     111.955  39.811  64.772  1.00  0.00           C
ATOM   1627  C11 POPED  80     110.925  40.801  65.312  1.00  0.00           C
ATOM   1630  P   POPED  80     108.695  39.411  65.172  1.00  0.00           P
ATOM   1631  O13 POPED  80     107.386  40.041  65.412  1.00  0.00           O
ATOM   1632  O14 POPED  80     108.755  38.291  64.192  1.00  0.00           O
ATOM   1633  O11 POPED  80     109.376  38.951  66.522  1.00  0.00           O
ATOM   1634  O12 POPED  80     109.675  40.551  64.673  1.00  0.00           O
ATOM   1635  C1  POPED  80     108.695  38.941  67.783  1.00  0.00           C
ATOM   1638  C2  POPED  80     109.276  39.960  68.813  1.00  0.00           C
ATOM   1640  O21 POPED  80     108.725  39.611  70.092  1.00  0.00           O
ATOM   1641  C21 POPED  80     109.535  39.680  71.133  1.00  0.00           C
ATOM   1642  O22 POPED  80     110.735  39.851  71.102  1.00  0.00           O
ATOM   1643  C22 POPED  80     108.685  39.561  72.412  1.00  0.00           C
ATOM   1646  C3  POPED  80     108.925  41.441  68.452  1.00  0.00           C
ATOM   1649  O31 POPED  80     109.665  42.381  69.262  1.00  0.00           O
ATOM   1650  C31 POPED  80     109.075  42.831  70.362  1.00  0.00           C
ATOM   1651  O32 POPED  80     107.946  42.551  70.723  1.00  0.00           O
ATOM   1652  C32 POPED  80     110.075  43.690  71.133  1.00  0.00           C
ATOM   1655  C23 POPED  80     109.516  39.161  73.652  1.00  0.00           C
ATOM   1658  C24 POPED  80     108.676  39.251  74.932  1.00  0.00           C
ATOM   1661  C25 POPED  80     109.485  39.101  76.232  1.00  0.00           C
ATOM   1664  C26 POPED  80     108.566  39.191  77.472  1.00  0.00           C
ATOM   1667  C27 POPED  80     109.336  39.441  78.772  1.00  0.00           C
ATOM   1670  C28 POPED  80     108.385  39.750  79.953  1.00  0.00           C
ATOM   1673  C29 POPED  80     109.175  40.201  81.162  1.00  0.00           C
ATOM   1675 0C21 POPED  80     109.096  39.741  82.422  1.00  0.00           C
ATOM   1677 1C21 POPED  80     108.175  38.680  82.972  1.00  0.00           C
ATOM   1680 2C21 POPED  80     107.375  39.201  84.173  1.00  0.00           C
ATOM   1683 3C21 POPED  80     106.515  38.111  84.823  1.00  0.00           C
ATOM   1686 4C21 POPED  80     105.645  38.671  85.953  1.00  0.00           C
ATOM   1689 5C21 POPED  80     104.745  37.621  86.633  1.00  0.00           C
ATOM   1692 6C21 POPED  80     105.535  36.671  87.552  1.00  0.00           C
ATOM   1695 7C21 POPED  80     104.625  35.701  88.312  1.00  0.00           C
ATOM   1698 8C21 POPED  80     105.395  34.701  89.173  1.00  0.00           C
ATOM   1702  C33 POPED  80     109.425  44.621  72.182  1.00  0.00           C
ATOM   1705  C34 POPED  80     109.226  43.961  73.552  1.00  0.00           C
ATOM   1708  C35 POPED  80     108.095  44.640  74.342  1.00  0.00           C
ATOM   1711  C36 POPED  80     107.895  44.131  75.763  1.00  0.00           C
ATOM   1714  C37 POPED  80     109.065  44.430  76.712  1.00  0.00           C
ATOM   1717  C38 POPED  80     108.716  43.979  78.132  1.00  0.00           C
ATOM   1720  C39 POPED  80     109.735  44.391  79.203  1.00  0.00           C
ATOM   1723 0C31 POPED  80     109.196  44.001  80.582  1.00  0.00           C
ATOM   1726 1C31 POPED  80     110.166  44.261  81.732  1.00  0.00           C
ATOM   1729 2C31 POPED  80     109.675  43.640  83.053  1.00  0.00           C
ATOM   1732 3C31 POPED  80     108.355  44.211  83.592  1.00  0.00           C
ATOM   1735 4C31 POPED  80     108.485  45.671  84.052  1.00  0.00           C
ATOM   1738 5C31 POPED  80     107.146  46.280  84.482  1.00  0.00           C
ATOM   1741 6C31 POPED  80     107.286  47.751  84.893  1.00  0.00           C
ATOM   1745  NH3 POPEE  81     106.025 117.179  60.072  1.00  0.00           N
ATOM   1749  C12 POPEE  81     105.505 117.541  58.712  1.00  0.00           C
ATOM   1752  C11 POPEE  81     106.106 118.871  58.162  1.00  0.00           C
ATOM   1755  P   POPEE  81     108.606 119.001  59.012  1.00  0.00           P
ATOM   1756  O13 POPEE  81     109.115 117.690  59.432  1.00  0.00           O
ATOM   1757  O14 POPEE  81     109.595 120.000  58.532  1.00  0.00           O
ATOM   1758  O11 POPEE  81     107.736 119.580  60.182  1.00  0.00           O
ATOM   1759  O12 POPEE  81     107.515 118.760  57.882  1.00  0.00           O
ATOM   1760  C1  POPEE  81     107.755 120.961  60.522  1.00  0.00           C
ATOM   1763  C2  POPEE  81     108.805 121.221  61.642  1.00  0.00           C
ATOM   1765  O21 POPEE  81     108.716 120.370  62.802  1.00  0.00           O
ATOM   1766  C21 POPEE  81     107.575 120.161  63.402  1.00  0.00           C
ATOM   1767  O22 POPEE  81     106.456 120.470  63.012  1.00  0.00           O
ATOM   1768  C22 POPEE  81     107.806 119.501  64.772  1.00  0.00           C
ATOM   1771  C3  POPEE  81     108.865 122.710  62.052  1.00  0.00           C
ATOM   1774  O31 POPEE  81     110.206 123.081  62.472  1.00  0.00           O
ATOM   1775  C31 POPEE  81     110.425 122.980  63.782  1.00  0.00           C
ATOM   1776  O32 POPEE  81     109.586 122.670  64.612  1.00  0.00           O
ATOM   1777  C32 POPEE  81     111.836 123.451  64.112  1.00  0.00           C
ATOM   1780  C23 POPEE  81     106.655 119.791  65.762  1.00  0.00           C
ATOM   1783  C24 POPEE  81     107.016 119.440  67.212  1.00  0.00           C
ATOM   1786  C25 POPEE  81     105.885 119.791  68.192  1.00  0.00           C
ATOM   1789  C26 POPEE  81     106.246 119.510  69.662  1.00  0.00           C
ATOM   1792  C27 POPEE  81     105.075 119.831  70.612  1.00  0.00           C
ATOM   1795  C28 POPEE  81     105.265 119.340  72.072  1.00  0.00           C
ATOM   1798  C29 POPEE  81     106.496 119.889  72.743  1.00  0.00           C
ATOM   1800 0C21 POPEE  81     106.535 120.581  73.902  1.00  0.00           C
ATOM   1802 1C21 POPEE  81     105.335 120.941  74.732  1.00  0.00           C
ATOM   1805 2C21 POPEE  81     105.715 121.540  76.102  1.00  0.00           C
ATOM   1808 3C21 POPEE  81     106.325 120.520  77.072  1.00  0.00           C
ATOM   1811 4C21 POPEE  81     106.615 121.160  78.442  1.00  0.00           C
ATOM   1814 5C21 POPEE  81     107.025 120.161  79.522  1.00  0.00           C
ATOM   1817 6C21 POPEE  81     105.955 119.110  79.832  1.00  0.00           C
ATOM   1820 7C21 POPEE  81     106.086 118.560  81.262  1.00  0.00           C
ATOM   1823 8C21 POPEE  81     104.875 117.740  81.712  1.00  0.00           C
ATOM   1827  C33 POPEE  81     112.065 123.671  65.632  1.00  0.00           C
ATOM   1830  C34 POPEE  81     112.326 122.361  66.402  1.00  0.00           C
ATOM   1833  C35 POPEE  81     111.206 121.940  67.372  1.00  0.00           C
ATOM   1836  C36 POPEE  81     111.066 122.840  68.612  1.00  0.00           C
ATOM   1839  C37 POPEE  81     110.486 122.071  69.813  1.00  0.00           C
ATOM   1842  C38 POPEE  81     110.365 122.941  71.063  1.00  0.00           C
ATOM   1845  C39 POPEE  81     109.926 122.170  72.322  1.00  0.00           C
ATOM   1848 0C31 POPEE  81     110.985 121.180  72.842  1.00  0.00           C
ATOM   1851 1C31 POPEE  81     111.155 121.250  74.362  1.00  0.00           C
ATOM   1854 2C31 POPEE  81     112.025 122.440  74.802  1.00  0.00           C
ATOM   1857 3C31 POPEE  81     113.525 122.111  74.852  1.00  0.00           C
ATOM   1860 4C31 POPEE  81     114.416 123.350  75.052  1.00  0.00           C
ATOM   1863 5C31 POPEE  81     115.885 122.991  75.283  1.00  0.00           C
ATOM   1866 6C31 POPEE  81     116.796 124.220  75.423  1.00  0.00           C
ATOM   1870  NH3 POPEF  82     117.666 130.061  58.712  1.00  0.00           N
ATOM   1874  C12 POPEF  82     118.296 130.352  57.372  1.00  0.00           C
ATOM   1877  C11 POPEF  82     117.825 129.311  56.332  1.00  0.00           C
ATOM   1880  P   POPEF  82     117.175 126.770  56.752  1.00  0.00           P
ATOM   1881  O13 POPEF  82     115.745 127.151  56.672  1.00  0.00           O
ATOM   1882  O14 POPEF  82     117.685 125.751  55.812  1.00  0.00           O
ATOM   1883  O11 POPEF  82     117.415 126.221  58.192  1.00  0.00           O
ATOM   1884  O12 POPEF  82     118.145 128.010  56.802  1.00  0.00           O
ATOM   1885  C1  POPEF  82     116.585 125.230  58.792  1.00  0.00           C
ATOM   1888  C2  POPEF  82     116.545 125.561  60.292  1.00  0.00           C
ATOM   1890  O21 POPEF  82     116.136 124.410  61.052  1.00  0.00           O
ATOM   1891  C21 POPEF  82     117.115 123.811  61.712  1.00  0.00           C
ATOM   1892  O22 POPEF  82     118.306 124.001  61.532  1.00  0.00           O
ATOM   1893  C22 POPEF  82     116.526 122.991  62.862  1.00  0.00           C
ATOM   1896  C3  POPEF  82     115.586 126.750  60.552  1.00  0.00           C
ATOM   1899  O31 POPEF  82     115.425 127.010  61.973  1.00  0.00           O
ATOM   1900  C31 POPEF  82     116.316 127.820  62.502  1.00  0.00           C
ATOM   1901  O32 POPEF  82     117.196 128.421  61.912  1.00  0.00           O
ATOM   1902  C32 POPEF  82     116.076 127.891  63.992  1.00  0.00           C
ATOM   1905  C23 POPEF  82     117.585 122.690  63.953  1.00  0.00           C
ATOM   1908  C24 POPEF  82     117.016 122.561  65.382  1.00  0.00           C
ATOM   1911  C25 POPEF  82     116.045 121.381  65.612  1.00  0.00           C
ATOM   1914  C26 POPEF  82     116.575 120.041  65.092  1.00  0.00           C
ATOM   1917  C27 POPEF  82     115.885 118.820  65.712  1.00  0.00           C
ATOM   1920  C28 POPEF  82     116.176 117.491  64.972  1.00  0.00           C
ATOM   1923  C29 POPEF  82     115.465 117.380  63.652  1.00  0.00           C
ATOM   1925 0C21 POPEF  82     114.865 116.280  63.142  1.00  0.00           C
ATOM   1927 1C21 POPEF  82     114.836 114.889  63.732  1.00  0.00           C
ATOM   1930 2C21 POPEF  82     113.446 114.501  64.272  1.00  0.00           C
ATOM   1933 3C21 POPEF  82     113.345 113.100  64.892  1.00  0.00           C
ATOM   1936 4C21 POPEF  82     111.885 112.720  65.222  1.00  0.00           C
ATOM   1939 5C21 POPEF  82     111.785 111.420  66.032  1.00  0.00           C
ATOM   1942 6C21 POPEF  82     111.825 111.660  67.552  1.00  0.00           C
ATOM   1945 7C21 POPEF  82     112.076 110.380  68.362  1.00  0.00           C
ATOM   1948 8C21 POPEF  82     111.825 110.550  69.862  1.00  0.00           C
ATOM   1952  C33 POPEF  82     116.615 126.651  64.743  1.00  0.00           C
ATOM   1955  C34 POPEF  82     116.596 126.861  66.262  1.00  0.00           C
ATOM   1958  C35 POPEF  82     117.466 125.861  67.033  1.00  0.00           C
ATOM   1961  C36 POPEF  82     118.606 126.540  67.812  1.00  0.00           C
ATOM   1964  C37 POPEF  82     119.586 125.531  68.432  1.00  0.00           C
ATOM   1967  C38 POPEF  82     120.845 126.180  69.002  1.00  0.00           C
ATOM   1970  C39 POPEF  82     121.876 125.150  69.502  1.00  0.00           C
ATOM   1973 0C31 POPEF  82     121.866 124.921  71.012  1.00  0.00           C
ATOM   1976 1C31 POPEF  82     122.955 123.911  71.422  1.00  0.00           C
ATOM   1979 2C31 POPEF  82     123.145 123.731  72.933  1.00  0.00           C
ATOM   1982 3C31 POPEF  82     121.895 123.210  73.672  1.00  0.00           C
ATOM   1985 4C31 POPEF  82     122.216 122.740  75.092  1.00  0.00           C
ATOM   1988 5C31 POPEF  82     120.966 122.460  75.932  1.00  0.00           C
ATOM   1991 6C31 POPEF  82     121.265 121.800  77.282  1.00  0.00           C
ATOM   1995  NH3 POPEG  83      17.645  22.561  62.592  1.00  0.00           N
ATOM   1999  C12 POPEG  83      18.365  21.281  62.882  1.00  0.00           C
ATOM   2002  C11 POPEG  83      17.415  20.081  62.872  1.00  0.00           C
ATOM   2005  P   POPEG  83      18.505  17.731  63.493  1.00  0.00           P
ATOM   2006  O13 POPEG  83      17.515  16.881  62.802  1.00  0.00           O
ATOM   2007  O14 POPEG  83      19.785  17.871  62.772  1.00  0.00           O
ATOM   2008  O11 POPEG  83      18.765  17.191  64.953  1.00  0.00           O
ATOM   2009  O12 POPEG  83      17.895  19.141  63.802  1.00  0.00           O
ATOM   2010  C1  POPEG  83      17.755  17.271  65.952  1.00  0.00           C
ATOM   2013  C2  POPEG  83      18.035  18.381  67.012  1.00  0.00           C
ATOM   2015  O21 POPEG  83      17.385  18.111  68.262  1.00  0.00           O
ATOM   2016  C21 POPEG  83      16.065  18.041  68.232  1.00  0.00           C
ATOM   2017  O22 POPEG  83      15.335  18.141  67.262  1.00  0.00           O
ATOM   2018  C22 POPEG  83      15.575  17.901  69.652  1.00  0.00           C
ATOM   2021  C3  POPEG  83      17.735  19.831  66.522  1.00  0.00           C
ATOM   2024  O31 POPEG  83      17.375  20.741  67.592  1.00  0.00           O
ATOM   2025  C31 POPEG  83      18.355  21.391  68.182  1.00  0.00           C
ATOM   2026  O32 POPEG  83      19.535  21.311  67.942  1.00  0.00           O
ATOM   2027  C32 POPEG  83      17.715  22.401  69.132  1.00  0.00           C
ATOM   2030  C23 POPEG  83      15.025  19.251  70.142  1.00  0.00           C
ATOM   2033  C24 POPEG  83      15.225  19.471  71.642  1.00  0.00           C
ATOM   2036  C25 POPEG  83      14.645  18.311  72.453  1.00  0.00           C
ATOM   2039  C26 POPEG  83      14.605  18.611  73.952  1.00  0.00           C
ATOM   2042  C27 POPEG  83      13.755  17.571  74.673  1.00  0.00           C
ATOM   2045  C28 POPEG  83      13.495  17.901  76.152  1.00  0.00           C
ATOM   2048  C29 POPEG  83      12.615  16.821  76.722  1.00  0.00           C
ATOM   2050 0C21 POPEG  83      12.585  16.381  77.992  1.00  0.00           C
ATOM   2052 1C21 POPEG  83      13.345  16.941  79.173  1.00  0.00           C
ATOM   2055 2C21 POPEG  83      12.325  17.221  80.283  1.00  0.00           C
ATOM   2058 3C21 POPEG  83      12.915  17.801  81.582  1.00  0.00           C
ATOM   2061 4C21 POPEG  83      11.775  18.091  82.562  1.00  0.00           C
ATOM   2064 5C21 POPEG  83      12.175  18.761  83.882  1.00  0.00           C
ATOM   2067 6C21 POPEG  83      12.695  20.191  83.703  1.00  0.00           C
ATOM   2070 7C21 POPEG  83      12.305  21.121  84.852  1.00  0.00           C
ATOM   2073 8C21 POPEG  83      12.855  22.541  84.723  1.00  0.00           C
ATOM   2077  C33 POPEG  83      18.755  23.041  70.052  1.00  0.00           C
ATOM   2080  C34 POPEG  83      18.125  23.861  71.182  1.00  0.00           C
ATOM   2083  C35 POPEG  83      19.095  23.981  72.352  1.00  0.00           C
ATOM   2086  C36 POPEG  83      18.545  24.831  73.502  1.00  0.00           C
ATOM   2089  C37 POPEG  83      19.415  24.721  74.752  1.00  0.00           C
ATOM   2092  C38 POPEG  83      19.105  25.811  75.792  1.00  0.00           C
ATOM   2095  C39 POPEG  83      19.996  25.701  77.033  1.00  0.00           C
ATOM   2098 0C31 POPEG  83      19.745  24.411  77.822  1.00  0.00           C
ATOM   2101 1C31 POPEG  83      20.425  24.401  79.192  1.00  0.00           C
ATOM   2104 2C31 POPEG  83      19.895  23.261  80.082  1.00  0.00           C
ATOM   2107 3C31 POPEG  83      18.505  23.581  80.644  1.00  0.00           C
ATOM   2110 4C31 POPEG  83      17.635  22.351  80.892  1.00  0.00           C
ATOM   2113 5C31 POPEG  83      16.335  22.711  81.613  1.00  0.00           C
ATOM   2116 6C31 POPEG  83      15.315  21.591  81.703  1.00  0.00           C
ATOM   2120  NH3 POPEH  84      82.815  54.991  64.442  1.00  0.00           N
ATOM   2124  C12 POPEH  84      84.096  55.221  63.662  1.00  0.00           C
ATOM   2127  C11 POPEH  84      84.546  53.990  62.842  1.00  0.00           C
ATOM   2130  P   POPEH  84      87.156  53.511  62.602  1.00  0.00           P
ATOM   2131  O13 POPEH  84      87.065  52.131  62.072  1.00  0.00           O
ATOM   2132  O14 POPEH  84      88.355  54.291  62.243  1.00  0.00           O
ATOM   2133  O11 POPEH  84      87.006  53.491  64.182  1.00  0.00           O
ATOM   2134  O12 POPEH  84      85.796  54.231  62.162  1.00  0.00           O
ATOM   2135  C1  POPEH  84      86.995  52.241  64.892  1.00  0.00           C
ATOM   2138  C2  POPEH  84      86.565  52.410  66.372  1.00  0.00           C
ATOM   2140  O21 POPEH  84      86.106  51.131  66.852  1.00  0.00           O
ATOM   2141  C21 POPEH  84      86.356  50.840  68.112  1.00  0.00           C
ATOM   2142  O22 POPEH  84      87.046  51.490  68.883  1.00  0.00           O
ATOM   2143  C22 POPEH  84      85.645  49.531  68.482  1.00  0.00           C
ATOM   2146  C3  POPEH  84      85.405  53.441  66.492  1.00  0.00           C
ATOM   2149  O31 POPEH  84      84.845  53.430  67.822  1.00  0.00           O
ATOM   2150  C31 POPEH  84      83.525  53.521  67.892  1.00  0.00           C
ATOM   2151  O32 POPEH  84      82.776  53.791  66.962  1.00  0.00           O
ATOM   2152  C32 POPEH  84      83.075  53.101  69.292  1.00  0.00           C
ATOM   2155  C23 POPEH  84      86.475  48.671  69.473  1.00  0.00           C
ATOM   2158  C24 POPEH  84      85.635  47.631  70.222  1.00  0.00           C
ATOM   2161  C25 POPEH  84      86.465  46.711  71.142  1.00  0.00           C
ATOM   2164  C26 POPEH  84      87.095  47.421  72.352  1.00  0.00           C
ATOM   2167  C27 POPEH  84      88.035  46.511  73.162  1.00  0.00           C
ATOM   2170  C28 POPEH  84      89.026  47.280  74.063  1.00  0.00           C
ATOM   2173  C29 POPEH  84      89.956  46.320  74.772  1.00  0.00           C
ATOM   2175 0C21 POPEH  84      90.435  46.410  76.032  1.00  0.00           C
ATOM   2177 1C21 POPEH  84      90.175  47.521  77.022  1.00  0.00           C
ATOM   2180 2C21 POPEH  84      89.446  47.031  78.292  1.00  0.00           C
ATOM   2183 3C21 POPEH  84      90.295  46.101  79.183  1.00  0.00           C
ATOM   2186 4C21 POPEH  84      89.565  45.631  80.442  1.00  0.00           C
ATOM   2189 5C21 POPEH  84      90.365  44.611  81.253  1.00  0.00           C
ATOM   2192 6C21 POPEH  84      89.595  44.081  82.472  1.00  0.00           C
ATOM   2195 7C21 POPEH  84      90.325  42.951  83.214  1.00  0.00           C
ATOM   2198 8C21 POPEH  84      89.516  42.340  84.362  1.00  0.00           C
ATOM   2202  C33 POPEH  84      83.636  54.021  70.402  1.00  0.00           C
ATOM   2205  C34 POPEH  84      83.905  53.301  71.732  1.00  0.00           C
ATOM   2208  C35 POPEH  84      82.806  53.491  72.783  1.00  0.00           C
ATOM   2211  C36 POPEH  84      83.126  52.799  74.122  1.00  0.00           C
ATOM   2214  C37 POPEH  84      82.225  53.291  75.262  1.00  0.00           C
ATOM   2217  C38 POPEH  84      82.426  52.491  76.552  1.00  0.00           C
ATOM   2220  C39 POPEH  84      81.596  53.031  77.732  1.00  0.00           C
ATOM   2223 0C31 POPEH  84      81.745  52.160  78.972  1.00  0.00           C
ATOM   2226 1C31 POPEH  84      81.195  52.811  80.252  1.00  0.00           C
ATOM   2229 2C31 POPEH  84      81.375  51.901  81.472  1.00  0.00           C
ATOM   2232 3C31 POPEH  84      80.276  50.831  81.592  1.00  0.00           C
ATOM   2235 4C31 POPEH  84      79.185  51.229  82.592  1.00  0.00           C
ATOM   2238 5C31 POPEH  84      78.545  50.041  83.322  1.00  0.00           C
ATOM   2241 6C31 POPEH  84      77.405  50.491  84.242  1.00  0.00           C
ATOM   2245  NH3 POPEI  85      -2.706 125.771  56.212  1.00  0.00           N
ATOM   2249  C12 POPEI  85      -1.845 126.420  55.162  1.00  0.00           C
ATOM   2252  C11 POPEI  85      -0.495 125.681  55.052  1.00  0.00           C
ATOM   2255  P   POPEI  85       0.915 127.860  54.692  1.00  0.00           P
ATOM   2256  O13 POPEI  85       0.105 128.771  53.862  1.00  0.00           O
ATOM   2257  O14 POPEI  85       2.375 128.040  54.682  1.00  0.00           O
ATOM   2258  O11 POPEI  85       0.425 127.970  56.192  1.00  0.00           O
ATOM   2259  O12 POPEI  85       0.505 126.381  54.292  1.00  0.00           O
ATOM   2260  C1  POPEI  85       1.285 128.111  57.322  1.00  0.00           C
ATOM   2263  C2  POPEI  85       2.025 126.791  57.692  1.00  0.00           C
ATOM   2265  O21 POPEI  85       1.785 126.430  59.062  1.00  0.00           O
ATOM   2266  C21 POPEI  85       0.705 125.690  59.282  1.00  0.00           C
ATOM   2267  O22 POPEI  85      -0.175 125.450  58.472  1.00  0.00           O
ATOM   2268  C22 POPEI  85       0.765 125.240  60.752  1.00  0.00           C
ATOM   2271  C3  POPEI  85       3.555 126.870  57.472  1.00  0.00           C
ATOM   2274  O31 POPEI  85       4.145 125.581  57.672  1.00  0.00           O
ATOM   2275  C31 POPEI  85       4.695 125.180  58.813  1.00  0.00           C
ATOM   2276  O32 POPEI  85       4.715 124.021  59.182  1.00  0.00           O
ATOM   2277  C32 POPEI  85       5.325 126.300  59.622  1.00  0.00           C
ATOM   2280  C23 POPEI  85       0.375 123.760  60.982  1.00  0.00           C
ATOM   2283  C24 POPEI  85       1.555 122.790  60.862  1.00  0.00           C
ATOM   2286  C25 POPEI  85       1.175 121.340  61.222  1.00  0.00           C
ATOM   2289  C26 POPEI  85       1.025 121.120  62.732  1.00  0.00           C
ATOM   2292  C27 POPEI  85       0.075 119.960  63.082  1.00  0.00           C
ATOM   2295  C28 POPEI  85      -0.495 120.010  64.512  1.00  0.00           C
ATOM   2298  C29 POPEI  85       0.535 119.870  65.602  1.00  0.00           C
ATOM   2300 0C21 POPEI  85       0.575 118.911  66.542  1.00  0.00           C
ATOM   2302 1C21 POPEI  85      -0.375 117.740  66.642  1.00  0.00           C
ATOM   2305 2C21 POPEI  85      -1.635 118.041  67.472  1.00  0.00           C
ATOM   2308 3C21 POPEI  85      -2.646 116.890  67.432  1.00  0.00           C
ATOM   2311 4C21 POPEI  85      -3.886 117.130  68.312  1.00  0.00           C
ATOM   2314 5C21 POPEI  85      -3.606 116.960  69.813  1.00  0.00           C
ATOM   2317 6C21 POPEI  85      -3.946 118.201  70.642  1.00  0.00           C
ATOM   2320 7C21 POPEI  85      -3.726 117.980  72.152  1.00  0.00           C
ATOM   2323 8C21 POPEI  85      -4.156 119.171  73.012  1.00  0.00           C
ATOM   2327  C33 POPEI  85       6.065 125.671  60.822  1.00  0.00           C
ATOM   2330  C34 POPEI  85       6.655 126.700  61.772  1.00  0.00           C
ATOM   2333  C35 POPEI  85       7.025 126.060  63.112  1.00  0.00           C
ATOM   2336  C36 POPEI  85       7.265 127.160  64.142  1.00  0.00           C
ATOM   2339  C37 POPEI  85       7.955 126.691  65.423  1.00  0.00           C
ATOM   2342  C38 POPEI  85       8.495 127.910  66.162  1.00  0.00           C
ATOM   2345  C39 POPEI  85       9.345 127.600  67.392  1.00  0.00           C
ATOM   2348 0C31 POPEI  85       9.925 128.900  67.952  1.00  0.00           C
ATOM   2351 1C31 POPEI  85      10.645 128.689  69.282  1.00  0.00           C
ATOM   2354 2C31 POPEI  85      10.825 129.990  70.072  1.00  0.00           C
ATOM   2357 3C31 POPEI  85      10.675 129.781  71.592  1.00  0.00           C
ATOM   2360 4C31 POPEI  85      11.815 128.960  72.212  1.00  0.00           C
ATOM   2363 5C31 POPEI  85      11.485 128.501  73.633  1.00  0.00           C
ATOM   2366 6C31 POPEI  85      12.625 127.761  74.323  1.00  0.00           C
ATOM   2370  NH3 POPEJ  86      81.235  68.631 105.532  1.00  0.00           N
ATOM   2374  C12 POPEJ  86      80.416  69.870 105.732  1.00  0.00           C
ATOM   2377  C11 POPEJ  86      80.175  70.600 104.402  1.00  0.00           C
ATOM   2380  P   POPEJ  86      80.206  73.200 104.542  1.00  0.00           P
ATOM   2381  O13 POPEJ  86      79.215  74.281 104.772  1.00  0.00           O
ATOM   2382  O14 POPEJ  86      81.325  73.100 105.492  1.00  0.00           O
ATOM   2383  O11 POPEJ  86      80.735  73.180 103.063  1.00  0.00           O
ATOM   2384  O12 POPEJ  86      79.436  71.810 104.603  1.00  0.00           O
ATOM   2385  C1  POPEJ  86      81.356  74.331 102.482  1.00  0.00           C
ATOM   2388  C2  POPEJ  86      80.696  74.640 101.122  1.00  0.00           C
ATOM   2390  O21 POPEJ  86      81.575  75.430 100.322  1.00  0.00           O
ATOM   2391  C21 POPEJ  86      81.895  76.641 100.732  1.00  0.00           C
ATOM   2392  O22 POPEJ  86      81.405  77.280 101.652  1.00  0.00           O
ATOM   2393  C22 POPEJ  86      83.126  77.011  99.922  1.00  0.00           C
ATOM   2396  C3  POPEJ  86      79.296  75.280 101.242  1.00  0.00           C
ATOM   2399  O31 POPEJ  86      78.986  76.081 100.082  1.00  0.00           O
ATOM   2400  C31 POPEJ  86      78.505  75.551  98.962  1.00  0.00           C
ATOM   2401  O32 POPEJ  86      78.805  75.960  97.852  1.00  0.00           O
ATOM   2402  C32 POPEJ  86      77.416  74.490  99.133  1.00  0.00           C
ATOM   2405  C23 POPEJ  86      84.315  76.081 100.293  1.00  0.00           C
ATOM   2408  C24 POPEJ  86      85.236  75.801  99.102  1.00  0.00           C
ATOM   2411  C25 POPEJ  86      85.915  77.070  98.602  1.00  0.00           C
ATOM   2414  C26 POPEJ  86      86.675  76.840  97.302  1.00  0.00           C
ATOM   2417  C27 POPEJ  86      87.326  78.130  96.792  1.00  0.00           C
ATOM   2420  C28 POPEJ  86      88.046  77.920  95.453  1.00  0.00           C
ATOM   2423  C29 POPEJ  86      87.105  77.721  94.292  1.00  0.00           C
ATOM   2425 0C21 POPEJ  86      87.456  77.590  93.004  1.00  0.00           C
ATOM   2427 1C21 POPEJ  86      88.856  77.600  92.442  1.00  0.00           C
ATOM   2430 2C21 POPEJ  86      89.875  76.641  93.082  1.00  0.00           C
ATOM   2433 3C21 POPEJ  86      91.195  76.620  92.292  1.00  0.00           C
ATOM   2436 4C21 POPEJ  86      92.365  75.980  93.042  1.00  0.00           C
ATOM   2439 5C21 POPEJ  86      92.216  74.471  93.284  1.00  0.00           C
ATOM   2442 6C21 POPEJ  86      93.425  73.890  94.022  1.00  0.00           C
ATOM   2445 7C21 POPEJ  86      93.306  72.390  94.303  1.00  0.00           C
ATOM   2448 8C21 POPEJ  86      94.546  71.801  94.982  1.00  0.00           C
ATOM   2452  C33 POPEJ  86      77.776  73.141  98.453  1.00  0.00           C
ATOM   2455  C34 POPEJ  86      76.656  72.090  98.602  1.00  0.00           C
ATOM   2458  C35 POPEJ  86      75.565  72.130  97.512  1.00  0.00           C
ATOM   2461  C36 POPEJ  86      75.645  70.971  96.502  1.00  0.00           C
ATOM   2464  C37 POPEJ  86      76.916  71.020  95.652  1.00  0.00           C
ATOM   2467  C38 POPEJ  86      76.995  69.940  94.572  1.00  0.00           C
ATOM   2470  C39 POPEJ  86      78.245  70.100  93.692  1.00  0.00           C
ATOM   2473 0C31 POPEJ  86      78.256  69.180  92.463  1.00  0.00           C
ATOM   2476 1C31 POPEJ  86      79.376  69.570  91.482  1.00  0.00           C
ATOM   2479 2C31 POPEJ  86      79.485  68.671  90.243  1.00  0.00           C
ATOM   2482 3C31 POPEJ  86      78.145  68.410  89.534  1.00  0.00           C
ATOM   2485 4C31 POPEJ  86      78.326  67.740  88.162  1.00  0.00           C
ATOM   2488 5C31 POPEJ  86      76.985  67.270  87.582  1.00  0.00           C
ATOM   2491 6C31 POPEJ  86      77.115  66.570  86.232  1.00  0.00           C
ATOM   2495  NH3 POPEK  87       7.625  16.321  64.092  1.00  0.00           N
ATOM   2499  C12 POPEK  87       7.325  17.181  62.902  1.00  0.00           C
ATOM   2502  C11 POPEK  87       8.425  17.071  61.832  1.00  0.00           C
ATOM   2505  P   POPEK  87       9.295  18.661  59.912  1.00  0.00           P
ATOM   2506  O13 POPEK  87      10.025  17.611  59.172  1.00  0.00           O
ATOM   2507  O14 POPEK  87       8.675  19.781  59.152  1.00  0.00           O
ATOM   2508  O11 POPEK  87      10.195  19.261  61.072  1.00  0.00           O
ATOM   2509  O12 POPEK  87       8.125  17.921  60.712  1.00  0.00           O
ATOM   2510  C1  POPEK  87       9.525  20.131  62.002  1.00  0.00           C
ATOM   2513  C2  POPEK  87      10.415  20.421  63.223  1.00  0.00           C
ATOM   2515  O21 POPEK  87       9.565  20.901  64.292  1.00  0.00           O
ATOM   2516  C21 POPEK  87       9.215  19.971  65.182  1.00  0.00           C
ATOM   2517  O22 POPEK  87       9.645  18.831  65.222  1.00  0.00           O
ATOM   2518  C22 POPEK  87       8.225  20.551  66.203  1.00  0.00           C
ATOM   2521  C3  POPEK  87      11.485  21.491  62.862  1.00  0.00           C
ATOM   2524  O31 POPEK  87      12.175  21.951  64.033  1.00  0.00           O
ATOM   2525  C31 POPEK  87      13.275  21.281  64.332  1.00  0.00           C
ATOM   2526  O32 POPEK  87      13.865  20.501  63.602  1.00  0.00           O
ATOM   2527  C32 POPEK  87      13.565  21.521  65.822  1.00  0.00           C
ATOM   2530  C23 POPEK  87       7.605  19.431  67.082  1.00  0.00           C
ATOM   2533  C24 POPEK  87       6.995  19.941  68.392  1.00  0.00           C
ATOM   2536  C25 POPEK  87       6.565  18.781  69.312  1.00  0.00           C
ATOM   2539  C26 POPEK  87       6.135  19.271  70.702  1.00  0.00           C
ATOM   2542  C27 POPEK  87       6.125  18.141  71.742  1.00  0.00           C
ATOM   2545  C28 POPEK  87       5.905  18.631  73.193  1.00  0.00           C
ATOM   2548  C29 POPEK  87       4.535  19.221  73.392  1.00  0.00           C
ATOM   2550 0C21 POPEK  87       3.515  18.691  74.102  1.00  0.00           C
ATOM   2552 1C21 POPEK  87       3.515  17.411  74.892  1.00  0.00           C
ATOM   2555 2C21 POPEK  87       3.085  17.641  76.362  1.00  0.00           C
ATOM   2558 3C21 POPEK  87       4.045  18.541  77.153  1.00  0.00           C
ATOM   2561 4C21 POPEK  87       3.525  18.911  78.552  1.00  0.00           C
ATOM   2564 5C21 POPEK  87       3.605  17.771  79.572  1.00  0.00           C
ATOM   2567 6C21 POPEK  87       3.035  18.201  80.932  1.00  0.00           C
ATOM   2570 7C21 POPEK  87       3.225  17.121  82.002  1.00  0.00           C
ATOM   2573 8C21 POPEK  87       2.725  17.551  83.372  1.00  0.00           C
ATOM   2577  C33 POPEK  87      12.285  21.251  66.652  1.00  0.00           C
ATOM   2580  C34 POPEK  87      12.475  21.131  68.172  1.00  0.00           C
ATOM   2583  C35 POPEK  87      11.235  20.481  68.802  1.00  0.00           C
ATOM   2586  C36 POPEK  87      11.265  20.351  70.332  1.00  0.00           C
ATOM   2589  C37 POPEK  87       9.925  19.851  70.902  1.00  0.00           C
ATOM   2592  C38 POPEK  87       9.985  19.441  72.372  1.00  0.00           C
ATOM   2595  C39 POPEK  87       9.875  20.631  73.333  1.00  0.00           C
ATOM   2598 0C31 POPEK  87       9.925  20.221  74.802  1.00  0.00           C
ATOM   2601 1C31 POPEK  87       9.635  21.410  75.732  1.00  0.00           C
ATOM   2604 2C31 POPEK  87      10.095  21.161  77.173  1.00  0.00           C
ATOM   2607 3C31 POPEK  87       9.785  22.351  78.082  1.00  0.00           C
ATOM   2610 4C31 POPEK  87      10.155  22.091  79.552  1.00  0.00           C
ATOM   2613 5C31 POPEK  87       9.975  23.331  80.423  1.00  0.00           C
ATOM   2616 6C31 POPEK  87      10.095  23.041  81.922  1.00  0.00           C
ATOM   2620  NH3 POPEL  88      56.176  19.741  60.332  1.00  0.00           N
ATOM   2624  C12 POPEL  88      57.575  19.641  60.902  1.00  0.00           C
ATOM   2627  C11 POPEL  88      58.125  18.201  60.842  1.00  0.00           C
ATOM   2630  P   POPEL  88      56.176  16.441  60.592  1.00  0.00           P
ATOM   2631  O13 POPEL  88      55.945  17.181  59.332  1.00  0.00           O
ATOM   2632  O14 POPEL  88      56.595  15.031  60.492  1.00  0.00           O
ATOM   2633  O11 POPEL  88      54.905  16.481  61.522  1.00  0.00           O
ATOM   2634  O12 POPEL  88      57.235  17.261  61.432  1.00  0.00           O
ATOM   2635  C1  POPEL  88      54.926  16.981  62.862  1.00  0.00           C
ATOM   2638  C2  POPEL  88      54.945  15.871  63.962  1.00  0.00           C
ATOM   2640  O21 POPEL  88      54.545  16.311  65.283  1.00  0.00           O
ATOM   2641  C21 POPEL  88      55.235  17.281  65.872  1.00  0.00           C
ATOM   2642  O22 POPEL  88      56.055  17.981  65.322  1.00  0.00           O
ATOM   2643  C22 POPEL  88      54.845  17.471  67.342  1.00  0.00           C
ATOM   2646  C3  POPEL  88      56.306  15.121  64.002  1.00  0.00           C
ATOM   2649  O31 POPEL  88      56.295  14.111  65.022  1.00  0.00           O
ATOM   2650  C31 POPEL  88      56.395  12.851  64.652  1.00  0.00           C
ATOM   2651  O32 POPEL  88      56.385  12.421  63.512  1.00  0.00           O
ATOM   2652  C32 POPEL  88      56.626  12.001  65.892  1.00  0.00           C
ATOM   2655  C23 POPEL  88      56.075  17.461  68.283  1.00  0.00           C
ATOM   2658  C24 POPEL  88      55.765  17.781  69.752  1.00  0.00           C
ATOM   2661  C25 POPEL  88      56.145  19.191  70.222  1.00  0.00           C
ATOM   2664  C26 POPEL  88      55.316  20.331  69.603  1.00  0.00           C
ATOM   2667  C27 POPEL  88      55.575  21.671  70.312  1.00  0.00           C
ATOM   2670  C28 POPEL  88      55.085  22.901  69.533  1.00  0.00           C
ATOM   2673  C29 POPEL  88      53.585  22.981  69.403  1.00  0.00           C
ATOM   2675 0C21 POPEL  88      52.876  24.121  69.292  1.00  0.00           C
ATOM   2677 1C21 POPEL  88      53.425  25.521  69.232  1.00  0.00           C
ATOM   2680 2C21 POPEL  88      53.156  26.361  70.492  1.00  0.00           C
ATOM   2683 3C21 POPEL  88      54.126  26.061  71.642  1.00  0.00           C
ATOM   2686 4C21 POPEL  88      53.755  26.811  72.942  1.00  0.00           C
ATOM   2689 5C21 POPEL  88      54.455  26.251  74.192  1.00  0.00           C
ATOM   2692 6C21 POPEL  88      54.075  26.981  75.482  1.00  0.00           C
ATOM   2695 7C21 POPEL  88      53.975  26.031  76.692  1.00  0.00           C
ATOM   2698 8C21 POPEL  88      53.676  26.741  78.012  1.00  0.00           C
ATOM   2702  C33 POPEL  88      57.785  12.551  66.752  1.00  0.00           C
ATOM   2705  C34 POPEL  88      57.385  13.681  67.742  1.00  0.00           C
ATOM   2708  C35 POPEL  88      57.225  13.181  69.182  1.00  0.00           C
ATOM   2711  C36 POPEL  88      57.205  14.301  70.212  1.00  0.00           C
ATOM   2714  C37 POPEL  88      57.115  13.781  71.652  1.00  0.00           C
ATOM   2717  C38 POPEL  88      57.556  14.821  72.692  1.00  0.00           C
ATOM   2720  C39 POPEL  88      59.075  14.881  72.863  1.00  0.00           C
ATOM   2723 0C31 POPEL  88      59.545  16.091  73.703  1.00  0.00           C
ATOM   2726 1C31 POPEL  88      58.985  16.101  75.122  1.00  0.00           C
ATOM   2729 2C31 POPEL  88      59.336  17.401  75.872  1.00  0.00           C
ATOM   2732 3C31 POPEL  88      58.925  17.361  77.352  1.00  0.00           C
ATOM   2735 4C31 POPEL  88      57.426  17.471  77.622  1.00  0.00           C
ATOM   2738 5C31 POPEL  88      57.086  17.341  79.113  1.00  0.00           C
ATOM   2741 6C31 POPEL  88      55.586  17.491  79.422  1.00  0.00           C
ATOM   2745  NH3 POPEM  89      71.255  94.870  61.142  1.00  0.00           N
ATOM   2749  C12 POPEM  89      72.545  95.290  60.482  1.00  0.00           C
ATOM   2752  C11 POPEM  89      73.645  95.640  61.492  1.00  0.00           C
ATOM   2755  P   POPEM  89      75.765  94.711  60.282  1.00  0.00           P
ATOM   2756  O13 POPEM  89      75.526  93.550  61.192  1.00  0.00           O
ATOM   2757  O14 POPEM  89      75.455  94.521  58.852  1.00  0.00           O
ATOM   2758  O11 POPEM  89      77.196  95.330  60.482  1.00  0.00           O
ATOM   2759  O12 POPEM  89      74.876  95.901  60.812  1.00  0.00           O
ATOM   2760  C1  POPEM  89      78.086  94.901  61.502  1.00  0.00           C
ATOM   2763  C2  POPEM  89      78.256  95.929  62.652  1.00  0.00           C
ATOM   2765  O21 POPEM  89      79.126  95.320  63.612  1.00  0.00           O
ATOM   2766  C21 POPEM  89      79.895  96.111  64.302  1.00  0.00           C
ATOM   2767  O22 POPEM  89      80.325  97.201  63.982  1.00  0.00           O
ATOM   2768  C22 POPEM  89      80.005  95.510  65.692  1.00  0.00           C
ATOM   2771  C3  POPEM  89      76.946  96.330  63.402  1.00  0.00           C
ATOM   2774  O31 POPEM  89      76.785  97.751  63.582  1.00  0.00           O
ATOM   2775  C31 POPEM  89      77.186  98.260  64.743  1.00  0.00           C
ATOM   2776  O32 POPEM  89      77.835  97.670  65.592  1.00  0.00           O
ATOM   2777  C32 POPEM  89      76.696  99.691  64.872  1.00  0.00           C
ATOM   2780  C23 POPEM  89      80.756  94.171  65.712  1.00  0.00           C
ATOM   2783  C24 POPEM  89      82.275  94.331  65.612  1.00  0.00           C
ATOM   2786  C25 POPEM  89      82.986  94.521  66.962  1.00  0.00           C
ATOM   2789  C26 POPEM  89      82.305  95.480  67.952  1.00  0.00           C
ATOM   2792  C27 POPEM  89      83.086  95.751  69.242  1.00  0.00           C
ATOM   2795  C28 POPEM  89      82.235  96.580  70.222  1.00  0.00           C
ATOM   2798  C29 POPEM  89      83.056  97.389  71.192  1.00  0.00           C
ATOM   2800 0C21 POPEM  89      83.315  97.071  72.472  1.00  0.00           C
ATOM   2802 1C21 POPEM  89      82.855  95.830  73.202  1.00  0.00           C
ATOM   2805 2C21 POPEM  89      82.905  96.011  74.732  1.00  0.00           C
ATOM   2808 3C21 POPEM  89      81.785  96.910  75.272  1.00  0.00           C
ATOM   2811 4C21 POPEM  89      82.006  97.319  76.742  1.00  0.00           C
ATOM   2814 5C21 POPEM  89      82.865  98.590  76.852  1.00  0.00           C
ATOM   2817 6C21 POPEM  89      83.196  98.951  78.302  1.00  0.00           C
ATOM   2820 7C21 POPEM  89      83.856 100.330  78.412  1.00  0.00           C
ATOM   2823 8C21 POPEM  89      84.336 100.690  79.813  1.00  0.00           C
ATOM   2827  C33 POPEM  89      75.345  99.730  65.632  1.00  0.00           C
ATOM   2830  C34 POPEM  89      75.126 101.041  66.392  1.00  0.00           C
ATOM   2833  C35 POPEM  89      73.965 100.971  67.402  1.00  0.00           C
ATOM   2836  C36 POPEM  89      74.245  99.930  68.502  1.00  0.00           C
ATOM   2839  C37 POPEM  89      73.486 100.190  69.813  1.00  0.00           C
ATOM   2842  C38 POPEM  89      73.906  99.180  70.882  1.00  0.00           C
ATOM   2845  C39 POPEM  89      73.505  99.580  72.302  1.00  0.00           C
ATOM   2848 0C31 POPEM  89      73.806  98.441  73.283  1.00  0.00           C
ATOM   2851 1C31 POPEM  89      73.605  98.840  74.752  1.00  0.00           C
ATOM   2854 2C31 POPEM  89      73.685  97.611  75.672  1.00  0.00           C
ATOM   2857 3C31 POPEM  89      73.505  97.960  77.153  1.00  0.00           C
ATOM   2860 4C31 POPEM  89      73.475  96.710  78.042  1.00  0.00           C
ATOM   2863 5C31 POPEM  89      73.215  97.071  79.502  1.00  0.00           C
ATOM   2866 6C31 POPEM  89      73.086  95.901  80.472  1.00  0.00           C
ATOM   2870  NH3 POPEN  90      73.235 115.161 102.262  1.00  0.00           N
ATOM   2874  C12 POPEN  90      74.055 116.381 102.562  1.00  0.00           C
ATOM   2877  C11 POPEN  90      73.315 117.340 103.522  1.00  0.00           C
ATOM   2880  P   POPEN  90      74.445 119.651 103.053  1.00  0.00           P
ATOM   2881  O13 POPEN  90      73.766 120.821 103.633  1.00  0.00           O
ATOM   2882  O14 POPEN  90      75.906 119.781 102.863  1.00  0.00           O
ATOM   2883  O11 POPEN  90      73.806 119.281 101.652  1.00  0.00           O
ATOM   2884  O12 POPEN  90      74.185 118.380 103.962  1.00  0.00           O
ATOM   2885  C1  POPEN  90      73.235 120.281 100.812  1.00  0.00           C
ATOM   2888  C2  POPEN  90      72.656 119.600  99.542  1.00  0.00           C
ATOM   2890  O21 POPEN  90      71.925 120.531  98.722  1.00  0.00           O
ATOM   2891  C21 POPEN  90      72.615 121.231  97.822  1.00  0.00           C
ATOM   2892  O22 POPEN  90      73.785 121.560  97.912  1.00  0.00           O
ATOM   2893  C22 POPEN  90      71.636 121.560  96.683  1.00  0.00           C
ATOM   2896  C3  POPEN  90      71.665 118.480  99.972  1.00  0.00           C
ATOM   2899  O31 POPEN  90      71.266 117.661  98.842  1.00  0.00           O
ATOM   2900  C31 POPEN  90      71.645 116.381  98.872  1.00  0.00           C
ATOM   2901  O32 POPEN  90      72.385 115.880  99.712  1.00  0.00           O
ATOM   2902  C32 POPEN  90      71.075 115.671  97.652  1.00  0.00           C
ATOM   2905  C23 POPEN  90      72.315 122.040  95.372  1.00  0.00           C
ATOM   2908  C24 POPEN  90      72.425 123.569  95.283  1.00  0.00           C
ATOM   2911  C25 POPEN  90      73.325 124.060  94.142  1.00  0.00           C
ATOM   2914  C26 POPEN  90      73.086 123.380  92.783  1.00  0.00           C
ATOM   2917  C27 POPEN  90      74.045 123.871  91.703  1.00  0.00           C
ATOM   2920  C28 POPEN  90      74.016 123.000  90.434  1.00  0.00           C
ATOM   2923  C29 POPEN  90      74.986 123.531  89.412  1.00  0.00           C
ATOM   2925 0C21 POPEN  90      76.065 122.921  88.882  1.00  0.00           C
ATOM   2927 1C21 POPEN  90      76.545 121.521  89.173  1.00  0.00           C
ATOM   2930 2C21 POPEN  90      76.015 120.531  88.132  1.00  0.00           C
ATOM   2933 3C21 POPEN  90      76.626 120.690  86.722  1.00  0.00           C
ATOM   2936 4C21 POPEN  90      75.806 119.960  85.662  1.00  0.00           C
ATOM   2939 5C21 POPEN  90      76.415 120.000  84.242  1.00  0.00           C
ATOM   2942 6C21 POPEN  90      76.045 121.271  83.462  1.00  0.00           C
ATOM   2945 7C21 POPEN  90      76.266 121.090  81.943  1.00  0.00           C
ATOM   2948 8C21 POPEN  90      75.615 122.179  81.082  1.00  0.00           C
ATOM   2952  C33 POPEN  90      72.175 115.131  96.722  1.00  0.00           C
ATOM   2955  C34 POPEN  90      71.615 114.781  95.352  1.00  0.00           C
ATOM   2958  C35 POPEN  90      72.696 114.600  94.292  1.00  0.00           C
ATOM   2961  C36 POPEN  90      72.086 114.120  92.982  1.00  0.00           C
ATOM   2964  C37 POPEN  90      73.095 114.090  91.832  1.00  0.00           C
ATOM   2967  C38 POPEN  90      72.435 113.541  90.574  1.00  0.00           C
ATOM   2970  C39 POPEN  90      73.336 113.630  89.332  1.00  0.00           C
ATOM   2973 0C31 POPEN  90      72.785 112.761  88.214  1.00  0.00           C
ATOM   2976 1C31 POPEN  90      73.435 113.041  86.852  1.00  0.00           C
ATOM   2979 2C31 POPEN  90      72.946 112.080  85.772  1.00  0.00           C
ATOM   2982 3C31 POPEN  90      73.635 112.331  84.432  1.00  0.00           C
ATOM   2985 4C31 POPEN  90      73.255 111.300  83.362  1.00  0.00           C
ATOM   2988 5C31 POPEN  90      73.965 111.580  82.022  1.00  0.00           C
ATOM   2991 6C31 POPEN  90      73.635 110.561  80.932  1.00  0.00           C
ATOM   2995  NH3 POPEO  91      15.795  53.201 100.144  1.00  0.00           N
ATOM   2999  C12 POPEO  91      16.235  54.071  98.993  1.00  0.00           C
ATOM   3002  C11 POPEO  91      15.125  55.041  98.493  1.00  0.00           C
ATOM   3005  P   POPEO  91      14.095  56.311 100.592  1.00  0.00           P
ATOM   3006  O13 POPEO  91      13.655  54.951 100.953  1.00  0.00           O
ATOM   3007  O14 POPEO  91      14.875  57.041 101.613  1.00  0.00           O
ATOM   3008  O11 POPEO  91      12.845  57.191 100.192  1.00  0.00           O
ATOM   3009  O12 POPEO  91      15.005  56.221  99.282  1.00  0.00           O
ATOM   3010  C1  POPEO  91      12.705  57.681  98.862  1.00  0.00           C
ATOM   3013  C2  POPEO  91      11.635  58.801  98.783  1.00  0.00           C
ATOM   3015  O21 POPEO  91      11.785  59.451  97.492  1.00  0.00           O
ATOM   3016  C21 POPEO  91      10.925  59.049  96.572  1.00  0.00           C
ATOM   3017  O22 POPEO  91      10.105  58.160  96.703  1.00  0.00           O
ATOM   3018  C22 POPEO  91      11.025  59.960  95.342  1.00  0.00           C
ATOM   3021  C3  POPEO  91      11.795  59.870  99.912  1.00  0.00           C
ATOM   3024  O31 POPEO  91      11.055  61.070  99.583  1.00  0.00           O
ATOM   3025  C31 POPEO  91      11.075  62.021 100.512  1.00  0.00           C
ATOM   3026  O32 POPEO  91      11.515  61.930 101.642  1.00  0.00           O
ATOM   3027  C32 POPEO  91      10.445  63.281  99.942  1.00  0.00           C
ATOM   3030  C23 POPEO  91      11.045  59.171  94.012  1.00  0.00           C
ATOM   3033  C24 POPEO  91      10.905  60.081  92.772  1.00  0.00           C
ATOM   3036  C25 POPEO  91      11.055  59.331  91.442  1.00  0.00           C
ATOM   3039  C26 POPEO  91       9.785  58.620  90.962  1.00  0.00           C
ATOM   3042  C27 POPEO  91      10.035  57.729  89.732  1.00  0.00           C
ATOM   3045  C28 POPEO  91       8.875  56.750  89.402  1.00  0.00           C
ATOM   3048  C29 POPEO  91       8.375  56.831  87.982  1.00  0.00           C
ATOM   3050 0C21 POPEO  91       8.545  55.910  87.012  1.00  0.00           C
ATOM   3052 1C21 POPEO  91       9.305  54.621  87.112  1.00  0.00           C
ATOM   3055 2C21 POPEO  91       9.525  54.011  85.714  1.00  0.00           C
ATOM   3058 3C21 POPEO  91      10.365  52.721  85.732  1.00  0.00           C
ATOM   3061 4C21 POPEO  91      10.675  52.180  84.332  1.00  0.00           C
ATOM   3064 5C21 POPEO  91       9.455  51.680  83.552  1.00  0.00           C
ATOM   3067 6C21 POPEO  91       9.825  51.221  82.133  1.00  0.00           C
ATOM   3070 7C21 POPEO  91       8.585  50.831  81.322  1.00  0.00           C
ATOM   3073 8C21 POPEO  91       8.825  49.721  80.293  1.00  0.00           C
ATOM   3077  C33 POPEO  91      11.535  64.240  99.412  1.00  0.00           C
ATOM   3080  C34 POPEO  91      10.985  65.350  98.522  1.00  0.00           C
ATOM   3083  C35 POPEO  91      10.485  64.840  97.162  1.00  0.00           C
ATOM   3086  C36 POPEO  91      11.595  64.281  96.254  1.00  0.00           C
ATOM   3089  C37 POPEO  91      11.085  64.150  94.823  1.00  0.00           C
ATOM   3092  C38 POPEO  91      12.185  63.801  93.802  1.00  0.00           C
ATOM   3095  C39 POPEO  91      11.675  64.091  92.383  1.00  0.00           C
ATOM   3098 0C31 POPEO  91      12.625  63.690  91.262  1.00  0.00           C
ATOM   3101 1C31 POPEO  91      12.115  64.191  89.902  1.00  0.00           C
ATOM   3104 2C31 POPEO  91      12.995  63.741  88.722  1.00  0.00           C
ATOM   3107 3C31 POPEO  91      12.415  62.541  87.972  1.00  0.00           C
ATOM   3110 4C31 POPEO  91      13.395  61.980  86.932  1.00  0.00           C
ATOM   3113 5C31 POPEO  91      12.745  61.041  85.912  1.00  0.00           C
ATOM   3116 6C31 POPEO  91      13.755  60.391  84.972  1.00  0.00           C
ATOM   3120  NH3 POPEP  92      93.365  16.671  60.032  1.00  0.00           N
ATOM   3124  C12 POPEP  92      93.436  18.061  59.442  1.00  0.00           C
ATOM   3127  C11 POPEP  92      92.566  19.131  60.122  1.00  0.00           C
ATOM   3130  P   POPEP  92      92.645  21.781  60.542  1.00  0.00           P
ATOM   3131  O13 POPEP  92      93.026  22.931  59.682  1.00  0.00           O
ATOM   3132  O14 POPEP  92      91.216  21.651  60.932  1.00  0.00           O
ATOM   3133  O11 POPEP  92      93.466  21.901  61.882  1.00  0.00           O
ATOM   3134  O12 POPEP  92      93.196  20.411  59.962  1.00  0.00           O
ATOM   3135  C1  POPEP  92      93.396  20.951  62.942  1.00  0.00           C
ATOM   3138  C2  POPEP  92      92.596  21.461  64.173  1.00  0.00           C
ATOM   3140  O21 POPEP  92      93.105  20.861  65.372  1.00  0.00           O
ATOM   3141  C21 POPEP  92      92.976  19.561  65.502  1.00  0.00           C
ATOM   3142  O22 POPEP  92      92.426  18.791  64.743  1.00  0.00           O
ATOM   3143  C22 POPEP  92      93.695  19.141  66.792  1.00  0.00           C
ATOM   3146  C3  POPEP  92      91.045  21.340  64.033  1.00  0.00           C
ATOM   3149  O31 POPEP  92      90.325  21.551  65.272  1.00  0.00           O
ATOM   3150  C31 POPEP  92      90.175  22.831  65.612  1.00  0.00           C
ATOM   3151  O32 POPEP  92      90.696  23.771  65.042  1.00  0.00           O
ATOM   3152  C32 POPEP  92      89.175  22.971  66.752  1.00  0.00           C
ATOM   3155  C23 POPEP  92      92.776  18.361  67.752  1.00  0.00           C
ATOM   3158  C24 POPEP  92      93.555  17.771  68.942  1.00  0.00           C
ATOM   3161  C25 POPEP  92      92.685  16.881  69.832  1.00  0.00           C
ATOM   3164  C26 POPEP  92      92.316  15.541  69.182  1.00  0.00           C
ATOM   3167  C27 POPEP  92      91.325  14.741  70.032  1.00  0.00           C
ATOM   3170  C28 POPEP  92      91.015  13.361  69.432  1.00  0.00           C
ATOM   3173  C29 POPEP  92      92.175  12.391  69.522  1.00  0.00           C
ATOM   3175 0C21 POPEP  92      92.216  11.221  70.182  1.00  0.00           C
ATOM   3177 1C21 POPEP  92      91.115  10.591  70.993  1.00  0.00           C
ATOM   3180 2C21 POPEP  92      91.405  10.671  72.502  1.00  0.00           C
ATOM   3183 3C21 POPEP  92      90.335   9.971  73.342  1.00  0.00           C
ATOM   3186 4C21 POPEP  92      90.565  10.171  74.842  1.00  0.00           C
ATOM   3189 5C21 POPEP  92      89.446   9.561  75.702  1.00  0.00           C
ATOM   3192 6C21 POPEP  92      89.625   9.911  77.192  1.00  0.00           C
ATOM   3195 7C21 POPEP  92      88.606   9.231  78.102  1.00  0.00           C
ATOM   3198 8C21 POPEP  92      88.636   9.761  79.542  1.00  0.00           C
ATOM   3202  C33 POPEP  92      89.826  22.841  68.153  1.00  0.00           C
ATOM   3205  C34 POPEP  92      88.825  23.241  69.242  1.00  0.00           C
ATOM   3208  C35 POPEP  92      89.395  23.111  70.662  1.00  0.00           C
ATOM   3211  C36 POPEP  92      88.536  23.851  71.692  1.00  0.00           C
ATOM   3214  C37 POPEP  92      89.026  23.651  73.132  1.00  0.00           C
ATOM   3217  C38 POPEP  92      88.225  22.571  73.862  1.00  0.00           C
ATOM   3220  C39 POPEP  92      86.985  23.151  74.562  1.00  0.00           C
ATOM   3223 0C31 POPEP  92      87.365  23.840  75.872  1.00  0.00           C
ATOM   3226 1C31 POPEP  92      86.545  25.090  76.172  1.00  0.00           C
ATOM   3229 2C31 POPEP  92      87.025  25.861  77.412  1.00  0.00           C
ATOM   3232 3C31 POPEP  92      87.056  25.011  78.692  1.00  0.00           C
ATOM   3235 4C31 POPEP  92      87.405  25.850  79.922  1.00  0.00           C
ATOM   3238 5C31 POPEP  92      87.715  25.011  81.162  1.00  0.00           C
ATOM   3241 6C31 POPEP  92      88.186  25.861  82.342  1.00  0.00           C
ATOM   3245  NH3 POPEQ  93     112.035  92.960 102.652  1.00  0.00           N
ATOM   3249  C12 POPEQ  93     110.616  92.471 102.692  1.00  0.00           C
ATOM   3252  C11 POPEQ  93     109.886  92.771 101.382  1.00  0.00           C
ATOM   3255  P   POPEQ  93     107.806  91.440 100.372  1.00  0.00           P
ATOM   3256  O13 POPEQ  93     107.435  90.080 100.802  1.00  0.00           O
ATOM   3257  O14 POPEQ  93     106.736  92.300  99.832  1.00  0.00           O
ATOM   3258  O11 POPEQ  93     108.916  91.241  99.262  1.00  0.00           O
ATOM   3259  O12 POPEQ  93     108.576  92.211 101.502  1.00  0.00           O
ATOM   3260  C1  POPEQ  93     108.676  91.280  97.863  1.00  0.00           C
ATOM   3263  C2  POPEQ  93     109.166  90.000  97.083  1.00  0.00           C
ATOM   3265  O21 POPEQ  93     108.175  89.561  96.133  1.00  0.00           O
ATOM   3266  C21 POPEQ  93     107.976  90.380  95.103  1.00  0.00           C
ATOM   3267  O22 POPEQ  93     108.676  91.350  94.842  1.00  0.00           O
ATOM   3268  C22 POPEQ  93     106.776  89.889  94.292  1.00  0.00           C
ATOM   3271  C3  POPEQ  93     109.595  88.800  97.992  1.00  0.00           C
ATOM   3274  O31 POPEQ  93     110.775  88.131  97.504  1.00  0.00           O
ATOM   3275  C31 POPEQ  93     110.656  86.831  97.203  1.00  0.00           C
ATOM   3276  O32 POPEQ  93     111.356  85.951  97.673  1.00  0.00           O
ATOM   3277  C32 POPEQ  93     109.586  86.610  96.122  1.00  0.00           C
ATOM   3280  C23 POPEQ  93     106.955  90.050  92.752  1.00  0.00           C
ATOM   3283  C24 POPEQ  93     105.756  89.530  91.943  1.00  0.00           C
ATOM   3286  C25 POPEQ  93     105.715  90.061  90.492  1.00  0.00           C
ATOM   3289  C26 POPEQ  93     106.615  89.340  89.482  1.00  0.00           C
ATOM   3292  C27 POPEQ  93     106.445  89.930  88.063  1.00  0.00           C
ATOM   3295  C28 POPEQ  93     107.356  89.281  87.002  1.00  0.00           C
ATOM   3298  C29 POPEQ  93     107.025  89.770  85.612  1.00  0.00           C
ATOM   3300 0C21 POPEQ  93     107.776  90.561  84.813  1.00  0.00           C
ATOM   3302 1C21 POPEQ  93     109.126  91.160  85.103  1.00  0.00           C
ATOM   3305 2C21 POPEQ  93     110.136  90.951  83.952  1.00  0.00           C
ATOM   3308 3C21 POPEQ  93     110.785  89.561  83.912  1.00  0.00           C
ATOM   3311 4C21 POPEQ  93     111.866  89.421  82.822  1.00  0.00           C
ATOM   3314 5C21 POPEQ  93     111.325  89.220  81.402  1.00  0.00           C
ATOM   3317 6C21 POPEQ  93     110.766  87.810  81.143  1.00  0.00           C
ATOM   3320 7C21 POPEQ  93     110.276  87.631  79.703  1.00  0.00           C
ATOM   3323 8C21 POPEQ  93     109.556  86.291  79.472  1.00  0.00           C
ATOM   3327  C33 POPEQ  93     109.956  85.430  95.192  1.00  0.00           C
ATOM   3330  C34 POPEQ  93     109.126  85.391  93.902  1.00  0.00           C
ATOM   3333  C35 POPEQ  93     110.005  85.240  92.652  1.00  0.00           C
ATOM   3336  C36 POPEQ  93     110.416  83.800  92.302  1.00  0.00           C
ATOM   3339  C37 POPEQ  93     111.776  83.760  91.592  1.00  0.00           C
ATOM   3342  C38 POPEQ  93     112.125  82.401  90.973  1.00  0.00           C
ATOM   3345  C39 POPEQ  93     111.386  82.111  89.652  1.00  0.00           C
ATOM   3348 0C31 POPEQ  93     111.866  82.970  88.473  1.00  0.00           C
ATOM   3351 1C31 POPEQ  93     111.125  82.680  87.162  1.00  0.00           C
ATOM   3354 2C31 POPEQ  93     112.025  82.010  86.102  1.00  0.00           C
ATOM   3357 3C31 POPEQ  93     112.365  80.561  86.452  1.00  0.00           C
ATOM   3360 4C31 POPEQ  93     113.586  80.030  85.682  1.00  0.00           C
ATOM   3363 5C31 POPEQ  93     113.895  78.581  86.042  1.00  0.00           C
ATOM   3366 6C31 POPEQ  93     115.045  77.970  85.243  1.00  0.00           C
ATOM   3370  NH3 POPER  94      95.556  48.660 104.222  1.00  0.00           N
ATOM   3374  C12 POPER  94      94.485  49.351 103.412  1.00  0.00           C
ATOM   3377  C11 POPER  94      93.205  49.590 104.242  1.00  0.00           C
ATOM   3380  P   POPER  94      92.835  47.140 105.182  1.00  0.00           P
ATOM   3381  O13 POPER  94      93.856  47.611 106.142  1.00  0.00           O
ATOM   3382  O14 POPER  94      91.666  46.401 105.703  1.00  0.00           O
ATOM   3383  O11 POPER  94      93.566  46.371 104.002  1.00  0.00           O
ATOM   3384  O12 POPER  94      92.395  48.430 104.393  1.00  0.00           O
ATOM   3385  C1  POPER  94      92.776  45.851 102.933  1.00  0.00           C
ATOM   3388  C2  POPER  94      93.665  45.369 101.753  1.00  0.00           C
ATOM   3390  O21 POPER  94      93.285  46.030 100.532  1.00  0.00           O
ATOM   3391  C21 POPER  94      94.185  46.840  99.992  1.00  0.00           C
ATOM   3392  O22 POPER  94      95.166  47.300 100.553  1.00  0.00           O
ATOM   3393  C22 POPER  94      93.805  47.070  98.512  1.00  0.00           C
ATOM   3396  C3  POPER  94      93.495  43.840 101.512  1.00  0.00           C
ATOM   3399  O31 POPER  94      94.406  43.351 100.503  1.00  0.00           O
ATOM   3400  C31 POPER  94      95.565  42.921 100.962  1.00  0.00           C
ATOM   3401  O32 POPER  94      95.885  42.881 102.133  1.00  0.00           O
ATOM   3402  C32 POPER  94      96.456  42.510  99.782  1.00  0.00           C
ATOM   3405  C23 POPER  94      94.436  46.041  97.542  1.00  0.00           C
ATOM   3408  C24 POPER  94      93.615  44.750  97.352  1.00  0.00           C
ATOM   3411  C25 POPER  94      92.365  44.870  96.452  1.00  0.00           C
ATOM   3414  C26 POPER  94      92.685  45.111  94.963  1.00  0.00           C
ATOM   3417  C27 POPER  94      91.435  45.140  94.072  1.00  0.00           C
ATOM   3420  C28 POPER  94      91.645  45.820  92.702  1.00  0.00           C
ATOM   3423  C29 POPER  94      92.785  45.251  91.894  1.00  0.00           C
ATOM   3425 0C21 POPER  94      92.706  44.631  90.703  1.00  0.00           C
ATOM   3427 1C21 POPER  94      91.445  44.361  89.922  1.00  0.00           C
ATOM   3430 2C21 POPER  94      91.696  43.511  88.662  1.00  0.00           C
ATOM   3433 3C21 POPER  94      92.386  44.311  87.542  1.00  0.00           C
ATOM   3436 4C21 POPER  94      92.855  43.421  86.382  1.00  0.00           C
ATOM   3439 5C21 POPER  94      93.466  44.241  85.243  1.00  0.00           C
ATOM   3442 6C21 POPER  94      94.005  43.371  84.102  1.00  0.00           C
ATOM   3445 7C21 POPER  94      94.425  44.201  82.892  1.00  0.00           C
ATOM   3448 8C21 POPER  94      94.765  43.331  81.673  1.00  0.00           C
ATOM   3452  C33 POPER  94      96.036  41.171  99.133  1.00  0.00           C
ATOM   3455  C34 POPER  94      96.165  41.160  97.603  1.00  0.00           C
ATOM   3458  C35 POPER  94      97.585  41.350  97.033  1.00  0.00           C
ATOM   3461  C36 POPER  94      97.526  41.271  95.492  1.00  0.00           C
ATOM   3464  C37 POPER  94      98.865  41.401  94.753  1.00  0.00           C
ATOM   3467  C38 POPER  94      98.595  41.680  93.262  1.00  0.00           C
ATOM   3470  C39 POPER  94      99.525  40.980  92.272  1.00  0.00           C
ATOM   3473 0C31 POPER  94     100.875  41.689  92.092  1.00  0.00           C
ATOM   3476 1C31 POPER  94     101.596  41.221  90.833  1.00  0.00           C
ATOM   3479 2C31 POPER  94     102.815  42.061  90.442  1.00  0.00           C
ATOM   3482 3C31 POPER  94     103.285  41.711  89.033  1.00  0.00           C
ATOM   3485 4C31 POPER  94     104.506  42.500  88.542  1.00  0.00           C
ATOM   3488 5C31 POPER  94     104.745  42.230  87.042  1.00  0.00           C
ATOM   3491 6C31 POPER  94     106.165  42.541  86.572  1.00  0.00           C
ATOM   3495  NH3 POPES  95     119.145 123.680  56.562  1.00  0.00           N
ATOM   3499  C12 POPES  95     120.605 123.811  56.203  1.00  0.00           C
ATOM   3502  C11 POPES  95     120.906 125.140  55.472  1.00  0.00           C
ATOM   3505  P   POPES  95     122.815 126.850  54.982  1.00  0.00           P
ATOM   3506  O13 POPES  95     124.276 126.940  55.252  1.00  0.00           O
ATOM   3507  O14 POPES  95     122.316 127.071  53.612  1.00  0.00           O
ATOM   3508  O11 POPES  95     122.016 127.720  56.042  1.00  0.00           O
ATOM   3509  O12 POPES  95     122.326 125.380  55.382  1.00  0.00           O
ATOM   3510  C1  POPES  95     122.585 128.201  57.262  1.00  0.00           C
ATOM   3513  C2  POPES  95     122.156 127.421  58.552  1.00  0.00           C
ATOM   3515  O21 POPES  95     122.485 128.251  59.673  1.00  0.00           O
ATOM   3516  C21 POPES  95     121.815 128.031  60.802  1.00  0.00           C
ATOM   3517  O22 POPES  95     120.906 127.230  60.942  1.00  0.00           O
ATOM   3518  C22 POPES  95     122.345 128.990  61.882  1.00  0.00           C
ATOM   3521  C3  POPES  95     122.886 126.041  58.672  1.00  0.00           C
ATOM   3524  O31 POPES  95     122.205 125.061  59.492  1.00  0.00           O
ATOM   3525  C31 POPES  95     122.815 124.660  60.602  1.00  0.00           C
ATOM   3526  O32 POPES  95     123.846 125.140  61.042  1.00  0.00           O
ATOM   3527  C32 POPES  95     122.115 123.429  61.192  1.00  0.00           C
ATOM   3530  C23 POPES  95     122.105 128.531  63.342  1.00  0.00           C
ATOM   3533  C24 POPES  95     122.135 129.701  64.342  1.00  0.00           C
ATOM   3536  C25 POPES  95     122.065 129.331  65.842  1.00  0.00           C
ATOM   3539  C26 POPES  95     121.465 130.451  66.712  1.00  0.00           C
ATOM   3542  C27 POPES  95     120.985 129.971  68.092  1.00  0.00           C
ATOM   3545  C28 POPES  95     120.376 131.090  68.962  1.00  0.00           C
ATOM   3548  C29 POPES  95     121.425 132.001  69.552  1.00  0.00           C
ATOM   3550 0C21 POPES  95     121.346 132.661  70.712  1.00  0.00           C
ATOM   3552 1C21 POPES  95     120.166 132.702  71.662  1.00  0.00           C
ATOM   3555 2C21 POPES  95     120.435 131.952  72.982  1.00  0.00           C
ATOM   3558 3C21 POPES  95     119.455 132.361  74.102  1.00  0.00           C
ATOM   3561 4C21 POPES  95     119.366 131.322  75.222  1.00  0.00           C
ATOM   3564 5C21 POPES  95     118.485 131.741  76.402  1.00  0.00           C
ATOM   3567 6C21 POPES  95     117.156 132.382  75.973  1.00  0.00           C
ATOM   3570 7C21 POPES  95     116.195 132.611  77.153  1.00  0.00           C
ATOM   3573 8C21 POPES  95     115.066 133.590  76.803  1.00  0.00           C
ATOM   3577  C33 POPES  95     121.895 123.490  62.722  1.00  0.00           C
ATOM   3580  C34 POPES  95     121.425 122.141  63.293  1.00  0.00           C
ATOM   3583  C35 POPES  95     121.335 122.090  64.822  1.00  0.00           C
ATOM   3586  C36 POPES  95     122.706 122.111  65.512  1.00  0.00           C
ATOM   3589  C37 POPES  95     122.645 122.030  67.052  1.00  0.00           C
ATOM   3592  C38 POPES  95     123.945 121.560  67.722  1.00  0.00           C
ATOM   3595  C39 POPES  95     125.205 122.351  67.332  1.00  0.00           C
ATOM   3598 0C31 POPES  95     126.416 122.080  68.232  1.00  0.00           C
ATOM   3601 1C31 POPES  95     127.737 122.631  67.672  1.00  0.00           C
ATOM   3604 2C31 POPES  95     128.957 122.410  68.582  1.00  0.00           C
ATOM   3607 3C31 POPES  95     129.156 123.541  69.603  1.00  0.00           C
ATOM   3610 4C31 POPES  95     130.017 124.711  69.072  1.00  0.00           C
ATOM   3613 5C31 POPES  95     130.087 125.850  70.092  1.00  0.00           C
ATOM   3616 6C31 POPES  95     131.067 126.980  69.782  1.00  0.00           C
ATOM   3620  NH3 POPET  96      47.836  87.270 103.972  1.00  0.00           N
ATOM   3624  C12 POPET  96      48.755  87.521 105.132  1.00  0.00           C
ATOM   3627  C11 POPET  96      48.725  86.271 106.012  1.00  0.00           C
ATOM   3630  P   POPET  96      49.235  83.710 105.902  1.00  0.00           P
ATOM   3631  O13 POPET  96      48.925  83.830 107.332  1.00  0.00           O
ATOM   3632  O14 POPET  96      48.505  82.701 105.103  1.00  0.00           O
ATOM   3633  O11 POPET  96      50.755  83.480 105.612  1.00  0.00           O
ATOM   3634  O12 POPET  96      49.005  85.111 105.212  1.00  0.00           O
ATOM   3635  C1  POPET  96      51.405  83.791 104.382  1.00  0.00           C
ATOM   3638  C2  POPET  96      50.735  83.240 103.073  1.00  0.00           C
ATOM   3640  O21 POPET  96      51.685  82.740 102.112  1.00  0.00           O
ATOM   3641  C21 POPET  96      52.615  83.601 101.722  1.00  0.00           C
ATOM   3642  O22 POPET  96      52.876  84.691 102.223  1.00  0.00           O
ATOM   3643  C22 POPET  96      53.336  83.041 100.503  1.00  0.00           C
ATOM   3646  C3  POPET  96      49.755  84.260 102.402  1.00  0.00           C
ATOM   3649  O31 POPET  96      49.305  83.871 101.092  1.00  0.00           O
ATOM   3650  C31 POPET  96      48.075  83.391 100.962  1.00  0.00           C
ATOM   3651  O32 POPET  96      47.295  83.171 101.882  1.00  0.00           O
ATOM   3652  C32 POPET  96      47.825  83.140  99.482  1.00  0.00           C
ATOM   3655  C23 POPET  96      52.545  83.299  99.203  1.00  0.00           C
ATOM   3658  C24 POPET  96      52.405  84.800  98.902  1.00  0.00           C
ATOM   3661  C25 POPET  96      51.446  85.150  97.752  1.00  0.00           C
ATOM   3664  C26 POPET  96      51.775  84.490  96.402  1.00  0.00           C
ATOM   3667  C27 POPET  96      51.055  85.220  95.262  1.00  0.00           C
ATOM   3670  C28 POPET  96      51.005  84.451  93.923  1.00  0.00           C
ATOM   3673  C29 POPET  96      52.345  84.311  93.242  1.00  0.00           C
ATOM   3675 0C21 POPET  96      52.525  84.180  91.912  1.00  0.00           C
ATOM   3677 1C21 POPET  96      51.425  84.110  90.883  1.00  0.00           C
ATOM   3680 2C21 POPET  96      51.555  82.901  89.932  1.00  0.00           C
ATOM   3683 3C21 POPET  96      50.295  82.751  89.063  1.00  0.00           C
ATOM   3686 4C21 POPET  96      50.435  81.700  87.942  1.00  0.00           C
ATOM   3689 5C21 POPET  96      49.126  81.411  87.203  1.00  0.00           C
ATOM   3692 6C21 POPET  96      48.135  80.561  88.012  1.00  0.00           C
ATOM   3695 7C21 POPET  96      46.805  80.311  87.292  1.00  0.00           C
ATOM   3698 8C21 POPET  96      45.836  79.441  88.092  1.00  0.00           C
ATOM   3702  C33 POPET  96      46.586  82.281  99.162  1.00  0.00           C
ATOM   3705  C34 POPET  96      46.735  81.630  97.772  1.00  0.00           C
ATOM   3708  C35 POPET  96      47.665  80.401  97.784  1.00  0.00           C
ATOM   3711  C36 POPET  96      48.385  80.141  96.442  1.00  0.00           C
ATOM   3714  C37 POPET  96      49.856  80.591  96.462  1.00  0.00           C
ATOM   3717  C38 POPET  96      50.625  80.131  95.222  1.00  0.00           C
ATOM   3720  C39 POPET  96      51.985  80.820  95.033  1.00  0.00           C
ATOM   3723 0C31 POPET  96      52.735  80.290  93.802  1.00  0.00           C
ATOM   3726 1C31 POPET  96      54.185  80.780  93.682  1.00  0.00           C
ATOM   3729 2C31 POPET  96      54.825  80.311  92.372  1.00  0.00           C
ATOM   3732 3C31 POPET  96      56.325  80.610  92.253  1.00  0.00           C
ATOM   3735 4C31 POPET  96      56.845  80.180  90.872  1.00  0.00           C
ATOM   3738 5C31 POPET  96      58.355  80.299  90.693  1.00  0.00           C
ATOM   3741 6C31 POPET  96      58.806  79.910  89.282  1.00  0.00           C
ATOM   3745  NH3 POPEU  97      60.805 109.530  59.902  1.00  0.00           N
ATOM   3749  C12 POPEU  97      61.885 109.819  58.872  1.00  0.00           C
ATOM   3752  C11 POPEU  97      63.245 110.111  59.533  1.00  0.00           C
ATOM   3755  P   POPEU  97      65.565 110.920  58.472  1.00  0.00           P
ATOM   3756  O13 POPEU  97      66.795 110.161  58.813  1.00  0.00           O
ATOM   3757  O14 POPEU  97      65.516 111.460  57.103  1.00  0.00           O
ATOM   3758  O11 POPEU  97      65.386 112.080  59.533  1.00  0.00           O
ATOM   3759  O12 POPEU  97      64.305 109.960  58.602  1.00  0.00           O
ATOM   3760  C1  POPEU  97      65.855 111.820  60.872  1.00  0.00           C
ATOM   3763  C2  POPEU  97      65.806 113.111  61.712  1.00  0.00           C
ATOM   3765  O21 POPEU  97      66.245 112.830  63.052  1.00  0.00           O
ATOM   3766  C21 POPEU  97      66.485 113.840  63.892  1.00  0.00           C
ATOM   3767  O22 POPEU  97      66.056 113.881  65.032  1.00  0.00           O
ATOM   3768  C22 POPEU  97      67.465 114.870  63.322  1.00  0.00           C
ATOM   3771  C3  POPEU  97      64.355 113.620  61.662  1.00  0.00           C
ATOM   3774  O31 POPEU  97      64.156 114.691  62.592  1.00  0.00           O
ATOM   3775  C31 POPEU  97      62.876 114.819  62.892  1.00  0.00           C
ATOM   3776  O32 POPEU  97      61.935 114.250  62.362  1.00  0.00           O
ATOM   3777  C32 POPEU  97      62.746 115.880  63.962  1.00  0.00           C
ATOM   3780  C23 POPEU  97      67.895 115.999  64.292  1.00  0.00           C
ATOM   3783  C24 POPEU  97      68.955 115.611  65.332  1.00  0.00           C
ATOM   3786  C25 POPEU  97      68.355 115.100  66.652  1.00  0.00           C
ATOM   3789  C26 POPEU  97      69.165 115.520  67.882  1.00  0.00           C
ATOM   3792  C27 POPEU  97      68.565 114.981  69.182  1.00  0.00           C
ATOM   3795  C28 POPEU  97      69.336 115.421  70.432  1.00  0.00           C
ATOM   3798  C29 POPEU  97      68.666 114.840  71.662  1.00  0.00           C
ATOM   3800 0C21 POPEU  97      69.235 114.130  72.642  1.00  0.00           C
ATOM   3802 1C21 POPEU  97      70.695 113.780  72.822  1.00  0.00           C
ATOM   3805 2C21 POPEU  97      71.135 114.090  74.262  1.00  0.00           C
ATOM   3808 3C21 POPEU  97      72.475 113.451  74.642  1.00  0.00           C
ATOM   3811 4C21 POPEU  97      72.755 113.620  76.142  1.00  0.00           C
ATOM   3814 5C21 POPEU  97      73.725 112.590  76.742  1.00  0.00           C
ATOM   3817 6C21 POPEU  97      75.175 112.761  76.272  1.00  0.00           C
ATOM   3820 7C21 POPEU  97      76.135 111.840  77.052  1.00  0.00           C
ATOM   3823 8C21 POPEU  97      77.606 112.141  76.782  1.00  0.00           C
ATOM   3827  C33 POPEU  97      61.315 115.929  64.533  1.00  0.00           C
ATOM   3830  C34 POPEU  97      61.325 116.691  65.853  1.00  0.00           C
ATOM   3833  C35 POPEU  97      59.965 117.160  66.352  1.00  0.00           C
ATOM   3836  C36 POPEU  97      60.045 117.389  67.862  1.00  0.00           C
ATOM   3839  C37 POPEU  97      58.715 117.790  68.512  1.00  0.00           C
ATOM   3842  C38 POPEU  97      58.795 117.820  70.032  1.00  0.00           C
ATOM   3845  C39 POPEU  97      59.635 119.001  70.542  1.00  0.00           C
ATOM   3848 0C31 POPEU  97      59.605 119.120  72.062  1.00  0.00           C
ATOM   3851 1C31 POPEU  97      60.275 120.410  72.533  1.00  0.00           C
ATOM   3854 2C31 POPEU  97      60.765 120.351  73.982  1.00  0.00           C
ATOM   3857 3C31 POPEU  97      59.645 120.550  75.002  1.00  0.00           C
ATOM   3860 4C31 POPEU  97      60.175 120.611  76.432  1.00  0.00           C
ATOM   3863 5C31 POPEU  97      59.205 121.311  77.392  1.00  0.00           C
ATOM   3866 6C31 POPEU  97      59.786 121.480  78.802  1.00  0.00           C
ATOM   3870  NH3 POPEV  98     120.315 108.970 100.212  1.00  0.00           N
ATOM   3874  C12 POPEV  98     119.205 108.671  99.232  1.00  0.00           C
ATOM   3877  C11 POPEV  98     117.815 109.120  99.752  1.00  0.00           C
ATOM   3880  P   POPEV  98     115.705 107.580 100.252  1.00  0.00           P
ATOM   3881  O13 POPEV  98     115.705 106.101 100.222  1.00  0.00           O
ATOM   3882  O14 POPEV  98     114.745 108.251 101.162  1.00  0.00           O
ATOM   3883  O11 POPEV  98     115.325 108.050  98.802  1.00  0.00           O
ATOM   3884  O12 POPEV  98     117.196 108.090 100.512  1.00  0.00           O
ATOM   3885  C1  POPEV  98     115.815 107.440  97.622  1.00  0.00           C
ATOM   3888  C2  POPEV  98     115.026 108.000  96.394  1.00  0.00           C
ATOM   3890  O21 POPEV  98     115.785 108.000  95.173  1.00  0.00           O
ATOM   3891  C21 POPEV  98     116.796 108.861  95.103  1.00  0.00           C
ATOM   3892  O22 POPEV  98     117.316 109.421  96.052  1.00  0.00           O
ATOM   3893  C22 POPEV  98     117.186 109.120  93.662  1.00  0.00           C
ATOM   3896  C3  POPEV  98     114.376 109.400  96.622  1.00  0.00           C
ATOM   3899  O31 POPEV  98     113.466 109.670  95.522  1.00  0.00           O
ATOM   3900  C31 POPEV  98     112.275 109.090  95.682  1.00  0.00           C
ATOM   3901  O32 POPEV  98     111.796 108.750  96.753  1.00  0.00           O
ATOM   3902  C32 POPEV  98     111.675 108.750  94.332  1.00  0.00           C
ATOM   3905  C23 POPEV  98     116.155 109.951  92.852  1.00  0.00           C
ATOM   3908  C24 POPEV  98     116.696 110.210  91.442  1.00  0.00           C
ATOM   3911  C25 POPEV  98     115.785 110.999  90.492  1.00  0.00           C
ATOM   3914  C26 POPEV  98     116.596 111.411  89.254  1.00  0.00           C
ATOM   3917  C27 POPEV  98     115.756 111.960  88.092  1.00  0.00           C
ATOM   3920  C28 POPEV  98     116.655 112.460  86.932  1.00  0.00           C
ATOM   3923  C29 POPEV  98     115.836 112.970  85.784  1.00  0.00           C
ATOM   3925 0C21 POPEV  98     116.305 113.410  84.604  1.00  0.00           C
ATOM   3927 1C21 POPEV  98     117.755 113.451  84.184  1.00  0.00           C
ATOM   3930 2C21 POPEV  98     118.396 114.840  84.382  1.00  0.00           C
ATOM   3933 3C21 POPEV  98     117.815 115.980  83.512  1.00  0.00           C
ATOM   3936 4C21 POPEV  98     118.056 115.799  82.002  1.00  0.00           C
ATOM   3939 5C21 POPEV  98     118.856 116.931  81.342  1.00  0.00           C
ATOM   3942 6C21 POPEV  98     118.175 118.311  81.402  1.00  0.00           C
ATOM   3945 7C21 POPEV  98     118.975 119.381  80.632  1.00  0.00           C
ATOM   3948 8C21 POPEV  98     118.415 120.790  80.762  1.00  0.00           C
ATOM   3952  C33 POPEV  98     112.056 107.291  94.002  1.00  0.00           C
ATOM   3955  C34 POPEV  98     111.545 106.800  92.632  1.00  0.00           C
ATOM   3958  C35 POPEV  98     112.305 105.541  92.223  1.00  0.00           C
ATOM   3961  C36 POPEV  98     111.815 104.870  90.932  1.00  0.00           C
ATOM   3964  C37 POPEV  98     112.675 103.651  90.574  1.00  0.00           C
ATOM   3967  C38 POPEV  98     112.345 103.031  89.212  1.00  0.00           C
ATOM   3970  C39 POPEV  98     112.876 103.890  88.063  1.00  0.00           C
ATOM   3973 0C31 POPEV  98     112.415 103.420  86.673  1.00  0.00           C
ATOM   3976 1C31 POPEV  98     112.596 104.571  85.662  1.00  0.00           C
ATOM   3979 2C31 POPEV  98     111.975 104.300  84.282  1.00  0.00           C
ATOM   3982 3C31 POPEV  98     111.556 105.611  83.602  1.00  0.00           C
ATOM   3985 4C31 POPEV  98     111.416 105.480  82.083  1.00  0.00           C
ATOM   3988 5C31 POPEV  98     110.796 106.730  81.452  1.00  0.00           C
ATOM   3991 6C31 POPEV  98     110.966 106.770  79.932  1.00  0.00           C
ATOM   3995  NH3 POPEW  99     102.695  80.610 103.622  1.00  0.00           N
ATOM   3999  C12 POPEW  99     102.636  79.161 104.022  1.00  0.00           C
ATOM   4002  C11 POPEW  99     101.596  78.881 105.144  1.00  0.00           C
ATOM   4005  P   POPEW  99     100.096  80.990 105.703  1.00  0.00           P
ATOM   4006  O13 POPEW  99      99.656  80.731 107.092  1.00  0.00           O
ATOM   4007  O14 POPEW  99     101.295  81.831 105.522  1.00  0.00           O
ATOM   4008  O11 POPEW  99      98.945  81.540 104.792  1.00  0.00           O
ATOM   4009  O12 POPEW  99     100.376  79.601 104.972  1.00  0.00           O
ATOM   4010  C1  POPEW  99      99.005  81.470 103.362  1.00  0.00           C
ATOM   4013  C2  POPEW  99      97.545  81.501 102.842  1.00  0.00           C
ATOM   4015  O21 POPEW  99      97.316  80.910 101.552  1.00  0.00           O
ATOM   4016  C21 POPEW  99      97.946  81.330 100.492  1.00  0.00           C
ATOM   4017  O22 POPEW  99      99.056  81.840 100.442  1.00  0.00           O
ATOM   4018  C22 POPEW  99      97.025  81.151  99.272  1.00  0.00           C
ATOM   4021  C3  POPEW  99      96.906  82.901 102.942  1.00  0.00           C
ATOM   4024  O31 POPEW  99      95.565  82.781 102.442  1.00  0.00           O
ATOM   4025  C31 POPEW  99      94.856  83.890 102.352  1.00  0.00           C
ATOM   4026  O32 POPEW  99      95.195  85.000 102.732  1.00  0.00           O
ATOM   4027  C32 POPEW  99      93.545  83.531 101.662  1.00  0.00           C
ATOM   4030  C23 POPEW  99      97.545  81.820  97.982  1.00  0.00           C
ATOM   4033  C24 POPEW  99      96.596  81.671  96.782  1.00  0.00           C
ATOM   4036  C25 POPEW  99      96.416  80.220  96.292  1.00  0.00           C
ATOM   4039  C26 POPEW  99      95.586  80.131  95.003  1.00  0.00           C
ATOM   4042  C27 POPEW  99      95.826  78.840  94.192  1.00  0.00           C
ATOM   4045  C28 POPEW  99      96.696  79.021  92.923  1.00  0.00           C
ATOM   4048  C29 POPEW  99      98.075  79.540  93.242  1.00  0.00           C
ATOM   4050 0C21 POPEW  99      98.935  80.111  92.393  1.00  0.00           C
ATOM   4052 1C21 POPEW  99      98.765  80.320  90.912  1.00  0.00           C
ATOM   4055 2C21 POPEW  99      98.835  81.811  90.512  1.00  0.00           C
ATOM   4058 3C21 POPEW  99      99.506  82.030  89.142  1.00  0.00           C
ATOM   4061 4C21 POPEW  99      99.535  83.499  88.672  1.00  0.00           C
ATOM   4064 5C21 POPEW  99     100.066  84.501  89.712  1.00  0.00           C
ATOM   4067 6C21 POPEW  99     101.486  84.200  90.212  1.00  0.00           C
ATOM   4070 7C21 POPEW  99     101.946  85.201  91.272  1.00  0.00           C
ATOM   4073 8C21 POPEW  99     103.365  84.921  91.772  1.00  0.00           C
ATOM   4077  C33 POPEW  99      93.056  84.600 100.682  1.00  0.00           C
ATOM   4080  C34 POPEW  99      93.746  84.480  99.323  1.00  0.00           C
ATOM   4083  C35 POPEW  99      92.876  85.061  98.213  1.00  0.00           C
ATOM   4086  C36 POPEW  99      93.425  84.781  96.813  1.00  0.00           C
ATOM   4089  C37 POPEW  99      92.336  85.050  95.772  1.00  0.00           C
ATOM   4092  C38 POPEW  99      92.795  84.831  94.332  1.00  0.00           C
ATOM   4095  C39 POPEW  99      91.685  85.150  93.312  1.00  0.00           C
ATOM   4098 0C31 POPEW  99      91.115  86.560  93.503  1.00  0.00           C
ATOM   4101 1C31 POPEW  99      90.435  87.111  92.243  1.00  0.00           C
ATOM   4104 2C31 POPEW  99      90.066  88.590  92.412  1.00  0.00           C
ATOM   4107 3C31 POPEW  99      89.725  89.281  91.082  1.00  0.00           C
ATOM   4110 4C31 POPEW  99      88.495  88.680  90.392  1.00  0.00           C
ATOM   4113 5C31 POPEW  99      88.145  89.431  89.102  1.00  0.00           C
ATOM   4116 6C31 POPEW  99      86.806  88.970  88.522  1.00  0.00           C
ATOM   4120  NH3 POPEX 100     103.925   6.301 100.442  1.00  0.00           N
ATOM   4124  C12 POPEX 100     102.916   5.841 101.472  1.00  0.00           C
ATOM   4127  C11 POPEX 100     101.615   6.621 101.283  1.00  0.00           C
ATOM   4130  P   POPEX 100      99.255   6.701 102.352  1.00  0.00           P
ATOM   4131  O13 POPEX 100      98.266   5.771 102.924  1.00  0.00           O
ATOM   4132  O14 POPEX 100      99.716   7.801 103.203  1.00  0.00           O
ATOM   4133  O11 POPEX 100      98.655   7.381 101.063  1.00  0.00           O
ATOM   4134  O12 POPEX 100     100.505   5.891 101.813  1.00  0.00           O
ATOM   4135  C1  POPEX 100      97.815   6.681 100.152  1.00  0.00           C
ATOM   4138  C2  POPEX 100      98.095   7.171  98.713  1.00  0.00           C
ATOM   4140  O21 POPEX 100      97.255   6.421  97.802  1.00  0.00           O
ATOM   4141  C21 POPEX 100      96.965   7.141  96.712  1.00  0.00           C
ATOM   4142  O22 POPEX 100      97.305   8.291  96.534  1.00  0.00           O
ATOM   4143  C22 POPEX 100      96.145   6.341  95.703  1.00  0.00           C
ATOM   4146  C3  POPEX 100      99.625   7.001  98.412  1.00  0.00           C
ATOM   4149  O31 POPEX 100     100.055   7.371  97.092  1.00  0.00           O
ATOM   4150  C31 POPEX 100     101.395   7.421  97.012  1.00  0.00           C
ATOM   4151  O32 POPEX 100     102.165   7.041  97.883  1.00  0.00           O
ATOM   4152  C32 POPEX 100     101.796   8.091  95.703  1.00  0.00           C
ATOM   4155  C23 POPEX 100      94.786   7.011  95.352  1.00  0.00           C
ATOM   4158  C24 POPEX 100      94.425   6.971  93.853  1.00  0.00           C
ATOM   4161  C25 POPEX 100      93.345   8.011  93.522  1.00  0.00           C
ATOM   4164  C26 POPEX 100      93.026   8.211  92.034  1.00  0.00           C
ATOM   4167  C27 POPEX 100      91.965   7.251  91.472  1.00  0.00           C
ATOM   4170  C28 POPEX 100      91.316   7.801  90.182  1.00  0.00           C
ATOM   4173  C29 POPEX 100      90.285   6.871  89.604  1.00  0.00           C
ATOM   4175 0C21 POPEX 100      90.306   6.291  88.383  1.00  0.00           C
ATOM   4177 1C21 POPEX 100      91.356   6.441  87.313  1.00  0.00           C
ATOM   4180 2C21 POPEX 100      90.785   7.051  86.022  1.00  0.00           C
ATOM   4183 3C21 POPEX 100      90.215   8.471  86.172  1.00  0.00           C
ATOM   4186 4C21 POPEX 100      89.625   8.991  84.863  1.00  0.00           C
ATOM   4189 5C21 POPEX 100      89.236  10.471  84.902  1.00  0.00           C
ATOM   4192 6C21 POPEX 100      88.695  10.961  83.552  1.00  0.00           C
ATOM   4195 7C21 POPEX 100      88.215  12.411  83.573  1.00  0.00           C
ATOM   4198 8C21 POPEX 100      87.675  12.861  82.223  1.00  0.00           C
ATOM   4202  C33 POPEX 100     101.666   9.621  95.802  1.00  0.00           C
ATOM   4205  C34 POPEX 100     100.425  10.211  95.112  1.00  0.00           C
ATOM   4208  C35 POPEX 100     100.745  10.741  93.703  1.00  0.00           C
ATOM   4211  C36 POPEX 100     101.605  12.011  93.732  1.00  0.00           C
ATOM   4214  C37 POPEX 100     102.466  12.181  92.482  1.00  0.00           C
ATOM   4217  C38 POPEX 100     103.436  13.361  92.622  1.00  0.00           C
ATOM   4220  C39 POPEX 100     104.355  13.511  91.412  1.00  0.00           C
ATOM   4223 0C31 POPEX 100     105.306  12.331  91.222  1.00  0.00           C
ATOM   4226 1C31 POPEX 100     106.505  12.701  90.342  1.00  0.00           C
ATOM   4229 2C31 POPEX 100     107.165  11.491  89.662  1.00  0.00           C
ATOM   4232 3C31 POPEX 100     107.695  10.441  90.644  1.00  0.00           C
ATOM   4235 4C31 POPEX 100     108.396   9.291  89.893  1.00  0.00           C
ATOM   4238 5C31 POPEX 100     108.975   8.241  90.833  1.00  0.00           C
ATOM   4241 6C31 POPEX 100     109.775   7.161  90.092  1.00  0.00           C
ATOM   4245  NH3 POPEY 101       5.475 110.771  57.232  1.00  0.00           N
ATOM   4249  C12 POPEY 101       4.335 111.741  57.052  1.00  0.00           C
ATOM   4252  C11 POPEY 101       4.755 113.230  57.022  1.00  0.00           C
ATOM   4255  P   POPEY 101       7.245 113.630  56.342  1.00  0.00           P
ATOM   4256  O13 POPEY 101       8.055 114.090  55.203  1.00  0.00           O
ATOM   4257  O14 POPEY 101       7.625 112.351  56.992  1.00  0.00           O
ATOM   4258  O11 POPEY 101       7.225 114.740  57.462  1.00  0.00           O
ATOM   4259  O12 POPEY 101       5.705 113.520  55.993  1.00  0.00           O
ATOM   4260  C1  POPEY 101       8.115 114.740  58.563  1.00  0.00           C
ATOM   4263  C2  POPEY 101       7.275 114.840  59.862  1.00  0.00           C
ATOM   4265  O21 POPEY 101       7.935 115.620  60.872  1.00  0.00           O
ATOM   4266  C21 POPEY 101       9.025 115.080  61.412  1.00  0.00           C
ATOM   4267  O22 POPEY 101       9.585 114.070  61.032  1.00  0.00           O
ATOM   4268  C22 POPEY 101       9.445 115.891  62.633  1.00  0.00           C
ATOM   4271  C3  POPEY 101       6.715 113.480  60.382  1.00  0.00           C
ATOM   4274  O31 POPEY 101       5.435 113.680  61.012  1.00  0.00           O
ATOM   4275  C31 POPEY 101       5.495 114.171  62.262  1.00  0.00           C
ATOM   4276  O32 POPEY 101       6.505 114.291  62.932  1.00  0.00           O
ATOM   4277  C32 POPEY 101       4.095 114.641  62.642  1.00  0.00           C
ATOM   4280  C23 POPEY 101       9.965 114.951  63.732  1.00  0.00           C
ATOM   4283  C24 POPEY 101      10.375 115.660  65.022  1.00  0.00           C
ATOM   4286  C25 POPEY 101      10.645 114.641  66.133  1.00  0.00           C
ATOM   4289  C26 POPEY 101      11.135 115.290  67.432  1.00  0.00           C
ATOM   4292  C27 POPEY 101      11.155 114.300  68.612  1.00  0.00           C
ATOM   4295  C28 POPEY 101      12.195 114.641  69.702  1.00  0.00           C
ATOM   4298  C29 POPEY 101      12.275 116.120  70.012  1.00  0.00           C
ATOM   4300 0C21 POPEY 101      11.725 116.750  71.063  1.00  0.00           C
ATOM   4302 1C21 POPEY 101      10.905 116.090  72.142  1.00  0.00           C
ATOM   4305 2C21 POPEY 101      11.765 115.861  73.403  1.00  0.00           C
ATOM   4308 3C21 POPEY 101      12.155 117.141  74.152  1.00  0.00           C
ATOM   4311 4C21 POPEY 101      10.965 118.041  74.502  1.00  0.00           C
ATOM   4314 5C21 POPEY 101      11.355 119.250  75.363  1.00  0.00           C
ATOM   4317 6C21 POPEY 101      10.135 120.061  75.772  1.00  0.00           C
ATOM   4320 7C21 POPEY 101      10.495 121.330  76.552  1.00  0.00           C
ATOM   4323 8C21 POPEY 101       9.275 122.230  76.712  1.00  0.00           C
ATOM   4327  C33 POPEY 101       3.705 114.490  64.132  1.00  0.00           C
ATOM   4330  C34 POPEY 101       2.335 115.131  64.412  1.00  0.00           C
ATOM   4333  C35 POPEY 101       1.445 114.320  65.372  1.00  0.00           C
ATOM   4336  C36 POPEY 101       2.105 114.080  66.732  1.00  0.00           C
ATOM   4339  C37 POPEY 101       1.255 113.210  67.662  1.00  0.00           C
ATOM   4342  C38 POPEY 101       2.025 112.781  68.932  1.00  0.00           C
ATOM   4345  C39 POPEY 101       2.465 113.920  69.862  1.00  0.00           C
ATOM   4348 0C31 POPEY 101       1.295 114.740  70.392  1.00  0.00           C
ATOM   4351 1C31 POPEY 101       1.655 115.790  71.453  1.00  0.00           C
ATOM   4354 2C31 POPEY 101       0.485 116.781  71.602  1.00  0.00           C
ATOM   4357 3C31 POPEY 101       0.645 117.781  72.762  1.00  0.00           C
ATOM   4360 4C31 POPEY 101       0.375 117.160  74.142  1.00  0.00           C
ATOM   4363 5C31 POPEY 101       0.085 118.240  75.192  1.00  0.00           C
ATOM   4366 6C31 POPEY 101      -0.155 117.690  76.602  1.00  0.00           C
ATOM   4370  NH3 POPEZ 102     109.865  94.701  59.202  1.00  0.00           N
ATOM   4374  C12 POPEZ 102     108.645  93.900  58.813  1.00  0.00           C
ATOM   4377  C11 POPEZ 102     107.895  93.330  60.032  1.00  0.00           C
ATOM   4380  P   POPEZ 102     106.916  91.020  59.272  1.00  0.00           P
ATOM   4381  O13 POPEZ 102     105.675  90.620  58.572  1.00  0.00           O
ATOM   4382  O14 POPEZ 102     108.205  90.790  58.612  1.00  0.00           O
ATOM   4383  O11 POPEZ 102     106.885  90.410  60.723  1.00  0.00           O
ATOM   4384  O12 POPEZ 102     106.766  92.570  59.592  1.00  0.00           O
ATOM   4385  C1  POPEZ 102     107.245  89.040  60.862  1.00  0.00           C
ATOM   4388  C2  POPEZ 102     106.806  88.520  62.252  1.00  0.00           C
ATOM   4390  O21 POPEZ 102     107.435  89.361  63.232  1.00  0.00           O
ATOM   4391  C21 POPEZ 102     106.866  89.460  64.412  1.00  0.00           C
ATOM   4392  O22 POPEZ 102     106.456  88.569  65.122  1.00  0.00           O
ATOM   4393  C22 POPEZ 102     106.636  90.929  64.722  1.00  0.00           C
ATOM   4396  C3  POPEZ 102     107.135  87.010  62.362  1.00  0.00           C
ATOM   4399  O31 POPEZ 102     106.726  86.390  63.572  1.00  0.00           O
ATOM   4400  C31 POPEZ 102     105.446  86.350  63.912  1.00  0.00           C
ATOM   4401  O32 POPEZ 102     104.516  86.951  63.402  1.00  0.00           O
ATOM   4402  C32 POPEZ 102     105.425  85.391  65.102  1.00  0.00           C
ATOM   4405  C23 POPEZ 102     105.565  91.090  65.812  1.00  0.00           C
ATOM   4408  C24 POPEZ 102     105.185  92.550  66.002  1.00  0.00           C
ATOM   4411  C25 POPEZ 102     104.245  92.781  67.182  1.00  0.00           C
ATOM   4414  C26 POPEZ 102     104.875  92.430  68.542  1.00  0.00           C
ATOM   4417  C27 POPEZ 102     103.975  92.870  69.702  1.00  0.00           C
ATOM   4420  C28 POPEZ 102     104.675  92.710  71.063  1.00  0.00           C
ATOM   4423  C29 POPEZ 102     103.795  93.221  72.182  1.00  0.00           C
ATOM   4425 0C21 POPEZ 102     103.495  92.561  73.312  1.00  0.00           C
ATOM   4427 1C21 POPEZ 102     103.996  91.201  73.722  1.00  0.00           C
ATOM   4430 2C21 POPEZ 102     105.386  91.280  74.382  1.00  0.00           C
ATOM   4433 3C21 POPEZ 102     105.405  92.201  75.612  1.00  0.00           C
ATOM   4436 4C21 POPEZ 102     106.726  92.160  76.402  1.00  0.00           C
ATOM   4439 5C21 POPEZ 102     106.605  92.980  77.692  1.00  0.00           C
ATOM   4442 6C21 POPEZ 102     107.835  92.870  78.602  1.00  0.00           C
ATOM   4445 7C21 POPEZ 102     107.555  93.371  80.033  1.00  0.00           C
ATOM   4448 8C21 POPEZ 102     108.765  93.240  80.962  1.00  0.00           C
ATOM   4452  C33 POPEZ 102     104.075  85.100  65.762  1.00  0.00           C
ATOM   4455  C34 POPEZ 102     104.345  84.561  67.173  1.00  0.00           C
ATOM   4458  C35 POPEZ 102     103.126  84.001  67.892  1.00  0.00           C
ATOM   4461  C36 POPEZ 102     102.095  85.061  68.243  1.00  0.00           C
ATOM   4464  C37 POPEZ 102     100.865  84.431  68.902  1.00  0.00           C
ATOM   4467  C38 POPEZ 102      99.635  85.330  68.802  1.00  0.00           C
ATOM   4470  C39 POPEZ 102      98.355  84.580  69.152  1.00  0.00           C
ATOM   4473 0C31 POPEZ 102      98.156  84.400  70.662  1.00  0.00           C
ATOM   4476 1C31 POPEZ 102      96.705  84.011  70.952  1.00  0.00           C
ATOM   4479 2C31 POPEZ 102      96.475  83.701  72.432  1.00  0.00           C
ATOM   4482 3C31 POPEZ 102      95.035  83.271  72.762  1.00  0.00           C
ATOM   4485 4C31 POPEZ 102      94.615  81.921  72.152  1.00  0.00           C
ATOM   4488 5C31 POPEZ 102      93.805  82.049  70.862  1.00  0.00           C
ATOM   4491 6C31 POPEZ 102      93.126  80.740  70.442  1.00  0.00           C
ATOM   4495  NH3 POPEa 103      75.235  17.341 105.332  1.00  0.00           N
ATOM   4499  C12 POPEa 103      73.766  17.571 105.363  1.00  0.00           C
ATOM   4502  C11 POPEa 103      73.306  18.101 104.012  1.00  0.00           C
ATOM   4505  P   POPEa 103      70.706  17.871 103.792  1.00  0.00           P
ATOM   4506  O13 POPEa 103      70.695  16.471 104.303  1.00  0.00           O
ATOM   4507  O14 POPEa 103      69.535  18.721 104.122  1.00  0.00           O
ATOM   4508  O11 POPEa 103      70.865  17.821 102.223  1.00  0.00           O
ATOM   4509  O12 POPEa 103      72.005  18.621 104.203  1.00  0.00           O
ATOM   4510  C1  POPEa 103      69.895  17.021 101.534  1.00  0.00           C
ATOM   4513  C2  POPEa 103      70.115  17.121 100.004  1.00  0.00           C
ATOM   4515  O21 POPEa 103      70.126  18.451  99.472  1.00  0.00           O
ATOM   4516  C21 POPEa 103      69.115  19.281  99.662  1.00  0.00           C
ATOM   4517  O22 POPEa 103      68.325  19.301 100.592  1.00  0.00           O
ATOM   4518  C22 POPEa 103      69.086  20.281  98.512  1.00  0.00           C
ATOM   4521  C3  POPEa 103      69.095  16.241  99.242  1.00  0.00           C
ATOM   4524  O31 POPEa 103      69.115  16.491  97.832  1.00  0.00           O
ATOM   4525  C31 POPEa 103      70.045  15.871  97.122  1.00  0.00           C
ATOM   4526  O32 POPEa 103      70.855  15.061  97.533  1.00  0.00           O
ATOM   4527  C32 POPEa 103      69.895  16.331  95.682  1.00  0.00           C
ATOM   4530  C23 POPEa 103      67.715  20.311  97.784  1.00  0.00           C
ATOM   4533  C24 POPEa 103      67.685  21.391  96.692  1.00  0.00           C
ATOM   4536  C25 POPEa 103      68.416  21.031  95.402  1.00  0.00           C
ATOM   4539  C26 POPEa 103      67.475  20.441  94.342  1.00  0.00           C
ATOM   4542  C27 POPEa 103      68.235  19.881  93.132  1.00  0.00           C
ATOM   4545  C28 POPEa 103      67.275  19.411  92.022  1.00  0.00           C
ATOM   4548  C29 POPEa 103      67.836  18.231  91.283  1.00  0.00           C
ATOM   4550 0C21 POPEa 103      68.375  18.191  90.062  1.00  0.00           C
ATOM   4552 1C21 POPEa 103      68.525  19.331  89.092  1.00  0.00           C
ATOM   4555 2C21 POPEa 103      67.876  18.921  87.762  1.00  0.00           C
ATOM   4558 3C21 POPEa 103      68.016  19.991  86.673  1.00  0.00           C
ATOM   4561 4C21 POPEa 103      67.416  19.511  85.342  1.00  0.00           C
ATOM   4564 5C21 POPEa 103      67.455  20.561  84.242  1.00  0.00           C
ATOM   4567 6C21 POPEa 103      66.255  20.471  83.302  1.00  0.00           C
ATOM   4570 7C21 POPEa 103      66.086  21.701  82.402  1.00  0.00           C
ATOM   4573 8C21 POPEa 103      65.065  21.491  81.283  1.00  0.00           C
ATOM   4577  C33 POPEa 103      69.565  15.151  94.743  1.00  0.00           C
ATOM   4580  C34 POPEa 103      68.925  15.651  93.453  1.00  0.00           C
ATOM   4583  C35 POPEa 103      68.655  14.551  92.422  1.00  0.00           C
ATOM   4586  C36 POPEa 103      69.925  13.841  91.943  1.00  0.00           C
ATOM   4589  C37 POPEa 103      69.635  12.841  90.812  1.00  0.00           C
ATOM   4592  C38 POPEa 103      70.836  11.951  90.472  1.00  0.00           C
ATOM   4595  C39 POPEa 103      72.105  12.691  90.003  1.00  0.00           C
ATOM   4598 0C31 POPEa 103      71.975  13.381  88.633  1.00  0.00           C
ATOM   4601 1C31 POPEa 103      71.565  14.861  88.732  1.00  0.00           C
ATOM   4604 2C31 POPEa 103      71.675  15.611  87.402  1.00  0.00           C
ATOM   4607 3C31 POPEa 103      71.525  17.121  87.603  1.00  0.00           C
ATOM   4610 4C31 POPEa 103      71.626  17.931  86.302  1.00  0.00           C
ATOM   4613 5C31 POPEa 103      71.815  19.421  86.592  1.00  0.00           C
ATOM   4616 6C31 POPEa 103      71.745  20.321  85.363  1.00  0.00           C
ATOM   4620  NH3 POPEb 104     128.106  35.891 102.472  1.00  0.00           N
ATOM   4624  C12 POPEb 104     127.427  34.820 103.272  1.00  0.00           C
ATOM   4627  C11 POPEb 104     126.295  35.371 104.174  1.00  0.00           C
ATOM   4630  P   POPEb 104     123.935  34.131 103.962  1.00  0.00           P
ATOM   4631  O13 POPEb 104     123.805  32.721 103.532  1.00  0.00           O
ATOM   4632  O14 POPEb 104     122.955  34.660 104.932  1.00  0.00           O
ATOM   4633  O11 POPEb 104     123.925  35.021 102.652  1.00  0.00           O
ATOM   4634  O12 POPEb 104     125.395  34.331 104.542  1.00  0.00           O
ATOM   4635  C1  POPEb 104     122.846  34.820 101.722  1.00  0.00           C
ATOM   4638  C2  POPEb 104     123.336  34.851 100.262  1.00  0.00           C
ATOM   4640  O21 POPEb 104     122.225  34.511  99.412  1.00  0.00           O
ATOM   4641  C21 POPEb 104     122.046  35.320  98.383  1.00  0.00           C
ATOM   4642  O22 POPEb 104     122.566  36.410  98.222  1.00  0.00           O
ATOM   4643  C22 POPEb 104     121.066  34.680  97.412  1.00  0.00           C
ATOM   4646  C3  POPEb 104     124.455  33.791 100.103  1.00  0.00           C
ATOM   4649  O31 POPEb 104     124.625  33.311  98.754  1.00  0.00           O
ATOM   4650  C31 POPEb 104     124.236  32.061  98.512  1.00  0.00           C
ATOM   4651  O32 POPEb 104     123.735  31.301  99.332  1.00  0.00           O
ATOM   4652  C32 POPEb 104     124.696  31.711  97.103  1.00  0.00           C
ATOM   4655  C23 POPEb 104     121.246  35.221  95.982  1.00  0.00           C
ATOM   4658  C24 POPEb 104     120.045  34.911  95.092  1.00  0.00           C
ATOM   4661  C25 POPEb 104     120.255  35.421  93.672  1.00  0.00           C
ATOM   4664  C26 POPEb 104     119.035  36.111  93.053  1.00  0.00           C
ATOM   4667  C27 POPEb 104     119.475  36.971  91.852  1.00  0.00           C
ATOM   4670  C28 POPEb 104     118.355  37.871  91.292  1.00  0.00           C
ATOM   4673  C29 POPEb 104     118.996  38.831  90.322  1.00  0.00           C
ATOM   4675 0C21 POPEb 104     118.695  39.041  89.033  1.00  0.00           C
ATOM   4677 1C21 POPEb 104     117.596  38.410  88.222  1.00  0.00           C
ATOM   4680 2C21 POPEb 104     116.575  39.481  87.802  1.00  0.00           C
ATOM   4683 3C21 POPEb 104     115.836  39.121  86.512  1.00  0.00           C
ATOM   4686 4C21 POPEb 104     114.856  40.231  86.082  1.00  0.00           C
ATOM   4689 5C21 POPEb 104     113.566  40.231  86.912  1.00  0.00           C
ATOM   4692 6C21 POPEb 104     112.725  41.501  86.782  1.00  0.00           C
ATOM   4695 7C21 POPEb 104     111.435  41.420  87.612  1.00  0.00           C
ATOM   4698 8C21 POPEb 104     110.535  42.640  87.432  1.00  0.00           C
ATOM   4702  C33 POPEb 104     123.576  31.621  96.042  1.00  0.00           C
ATOM   4705  C34 POPEb 104     124.065  32.101  94.674  1.00  0.00           C
ATOM   4708  C35 POPEb 104     123.205  31.601  93.503  1.00  0.00           C
ATOM   4711  C36 POPEb 104     123.355  30.090  93.272  1.00  0.00           C
ATOM   4714  C37 POPEb 104     122.715  29.621  91.964  1.00  0.00           C
ATOM   4717  C38 POPEb 104     123.005  28.151  91.663  1.00  0.00           C
ATOM   4720  C39 POPEb 104     122.035  27.501  90.672  1.00  0.00           C
ATOM   4723 0C31 POPEb 104     121.766  28.341  89.412  1.00  0.00           C
ATOM   4726 1C31 POPEb 104     120.785  27.641  88.462  1.00  0.00           C
ATOM   4729 2C31 POPEb 104     120.306  28.551  87.323  1.00  0.00           C
ATOM   4732 3C31 POPEb 104     119.056  28.041  86.602  1.00  0.00           C
ATOM   4735 4C31 POPEb 104     117.806  27.991  87.503  1.00  0.00           C
ATOM   4738 5C31 POPEb 104     116.496  28.041  86.722  1.00  0.00           C
ATOM   4741 6C31 POPEb 104     115.265  27.901  87.622  1.00  0.00           C
ATOM   4745  NH3 POPEc 105     109.935  71.440  61.453  1.00  0.00           N
ATOM   4749  C12 POPEc 105     109.416  72.760  61.942  1.00  0.00           C
ATOM   4752  C11 POPEc 105     109.425  72.811  63.472  1.00  0.00           C
ATOM   4755  P   POPEc 105     107.275  74.070  64.342  1.00  0.00           P
ATOM   4756  O13 POPEc 105     106.636  75.271  63.782  1.00  0.00           O
ATOM   4757  O14 POPEc 105     106.655  72.780  63.962  1.00  0.00           O
ATOM   4758  O11 POPEc 105     107.275  74.170  65.912  1.00  0.00           O
ATOM   4759  O12 POPEc 105     108.805  74.021  63.922  1.00  0.00           O
ATOM   4760  C1  POPEc 105     108.525  74.210  66.602  1.00  0.00           C
ATOM   4763  C2  POPEc 105     108.285  73.951  68.102  1.00  0.00           C
ATOM   4765  O21 POPEc 105     109.455  74.271  68.883  1.00  0.00           O
ATOM   4766  C21 POPEc 105     110.516  73.500  68.762  1.00  0.00           C
ATOM   4767  O22 POPEc 105     110.696  72.600  67.962  1.00  0.00           O
ATOM   4768  C22 POPEc 105     111.496  73.870  69.872  1.00  0.00           C
ATOM   4771  C3  POPEc 105     107.736  72.521  68.402  1.00  0.00           C
ATOM   4774  O31 POPEc 105     108.026  72.090  69.752  1.00  0.00           O
ATOM   4775  C31 POPEc 105     107.316  72.740  70.672  1.00  0.00           C
ATOM   4776  O32 POPEc 105     106.335  73.430  70.452  1.00  0.00           O
ATOM   4777  C32 POPEc 105     107.995  72.611  72.033  1.00  0.00           C
ATOM   4780  C23 POPEc 105     112.765  73.000  69.862  1.00  0.00           C
ATOM   4783  C24 POPEc 105     113.925  73.690  70.582  1.00  0.00           C
ATOM   4786  C25 POPEc 105     114.546  74.770  69.692  1.00  0.00           C
ATOM   4789  C26 POPEc 105     115.535  75.680  70.412  1.00  0.00           C
ATOM   4792  C27 POPEc 105     116.125  76.701  69.432  1.00  0.00           C
ATOM   4795  C28 POPEc 105     116.885  77.850  70.082  1.00  0.00           C
ATOM   4798  C29 POPEc 105     115.985  78.741  70.902  1.00  0.00           C
ATOM   4800 0C21 POPEc 105     115.265  79.770  70.412  1.00  0.00           C
ATOM   4802 1C21 POPEc 105     115.225  80.170  68.953  1.00  0.00           C
ATOM   4805 2C21 POPEc 105     114.266  81.330  68.672  1.00  0.00           C
ATOM   4808 3C21 POPEc 105     114.686  82.720  69.192  1.00  0.00           C
ATOM   4811 4C21 POPEc 105     113.586  83.760  68.972  1.00  0.00           C
ATOM   4814 5C21 POPEc 105     113.725  85.010  69.862  1.00  0.00           C
ATOM   4817 6C21 POPEc 105     112.515  85.951  69.732  1.00  0.00           C
ATOM   4820 7C21 POPEc 105     112.575  87.111  70.732  1.00  0.00           C
ATOM   4823 8C21 POPEc 105     111.386  88.070  70.622  1.00  0.00           C
ATOM   4827  C33 POPEc 105     108.175  74.010  72.652  1.00  0.00           C
ATOM   4830  C34 POPEc 105     108.816  74.061  74.052  1.00  0.00           C
ATOM   4833  C35 POPEc 105     108.695  75.481  74.633  1.00  0.00           C
ATOM   4836  C36 POPEc 105     109.236  75.660  76.052  1.00  0.00           C
ATOM   4839  C37 POPEc 105     108.965  77.090  76.563  1.00  0.00           C
ATOM   4842  C38 POPEc 105     109.455  77.351  78.003  1.00  0.00           C
ATOM   4845  C39 POPEc 105     108.536  76.760  79.082  1.00  0.00           C
ATOM   4848 0C31 POPEc 105     107.305  77.640  79.352  1.00  0.00           C
ATOM   4851 1C31 POPEc 105     106.316  77.011  80.342  1.00  0.00           C
ATOM   4854 2C31 POPEc 105     105.346  78.041  80.962  1.00  0.00           C
ATOM   4857 3C31 POPEc 105     104.535  78.840  79.932  1.00  0.00           C
ATOM   4860 4C31 POPEc 105     103.665  79.940  80.553  1.00  0.00           C
ATOM   4863 5C31 POPEc 105     103.086  80.880  79.482  1.00  0.00           C
ATOM   4866 6C31 POPEc 105     102.186  81.990  80.033  1.00  0.00           C
ATOM   4870  NH3 POPEd 106      28.535 108.090  62.892  1.00  0.00           N
ATOM   4874  C12 POPEd 106      29.035 107.870  61.502  1.00  0.00           C
ATOM   4877  C11 POPEd 106      29.465 109.200  60.872  1.00  0.00           C
ATOM   4880  P   POPEd 106      27.815 111.139  61.412  1.00  0.00           P
ATOM   4881  O13 POPEd 106      28.425 111.031  62.742  1.00  0.00           O
ATOM   4882  O14 POPEd 106      27.875 112.451  60.723  1.00  0.00           O
ATOM   4883  O11 POPEd 106      26.335 110.671  61.522  1.00  0.00           O
ATOM   4884  O12 POPEd 106      28.355 109.991  60.472  1.00  0.00           O
ATOM   4885  C1  POPEd 106      25.345 111.470  62.173  1.00  0.00           C
ATOM   4888  C2  POPEd 106      25.305 111.171  63.692  1.00  0.00           C
ATOM   4890  O21 POPEd 106      23.975 110.799  64.112  1.00  0.00           O
ATOM   4891  C21 POPEd 106      23.735 109.490  63.902  1.00  0.00           C
ATOM   4892  O22 POPEd 106      24.445 108.760  63.232  1.00  0.00           O
ATOM   4893  C22 POPEd 106      22.505 109.080  64.702  1.00  0.00           C
ATOM   4896  C3  POPEd 106      25.805 112.380  64.522  1.00  0.00           C
ATOM   4899  O31 POPEd 106      25.735 112.121  65.942  1.00  0.00           O
ATOM   4900  C31 POPEd 106      24.855 112.840  66.632  1.00  0.00           C
ATOM   4901  O32 POPEd 106      24.075 113.651  66.162  1.00  0.00           O
ATOM   4902  C32 POPEd 106      24.945 112.451  68.112  1.00  0.00           C
ATOM   4905  C23 POPEd 106      22.125 110.070  65.842  1.00  0.00           C
ATOM   4908  C24 POPEd 106      21.665 109.370  67.122  1.00  0.00           C
ATOM   4911  C25 POPEd 106      22.825 108.639  67.812  1.00  0.00           C
ATOM   4914  C26 POPEd 106      22.655 108.611  69.332  1.00  0.00           C
ATOM   4917  C27 POPEd 106      23.875 108.010  70.042  1.00  0.00           C
ATOM   4920  C28 POPEd 106      23.595 107.781  71.533  1.00  0.00           C
ATOM   4923  C29 POPEd 106      24.765 107.111  72.212  1.00  0.00           C
ATOM   4925 0C21 POPEd 106      25.465 107.550  73.272  1.00  0.00           C
ATOM   4927 1C21 POPEd 106      25.305 108.840  74.022  1.00  0.00           C
ATOM   4930 2C21 POPEd 106      26.665 109.549  74.183  1.00  0.00           C
ATOM   4933 3C21 POPEd 106      26.615 110.701  75.202  1.00  0.00           C
ATOM   4936 4C21 POPEd 106      27.985 111.390  75.402  1.00  0.00           C
ATOM   4939 5C21 POPEd 106      28.605 111.050  76.762  1.00  0.00           C
ATOM   4942 6C21 POPEd 106      29.825 111.931  77.103  1.00  0.00           C
ATOM   4945 7C21 POPEd 106      30.415 111.590  78.482  1.00  0.00           C
ATOM   4948 8C21 POPEd 106      31.395 112.640  79.002  1.00  0.00           C
ATOM   4952  C33 POPEd 106      25.095 113.671  69.052  1.00  0.00           C
ATOM   4955  C34 POPEd 106      25.545 113.280  70.472  1.00  0.00           C
ATOM   4958  C35 POPEd 106      24.455 113.340  71.552  1.00  0.00           C
ATOM   4961  C36 POPEd 106      23.156 112.631  71.142  1.00  0.00           C
ATOM   4964  C37 POPEd 106      22.335 112.151  72.332  1.00  0.00           C
ATOM   4967  C38 POPEd 106      21.025 111.490  71.882  1.00  0.00           C
ATOM   4970  C39 POPEd 106      20.335 110.701  72.992  1.00  0.00           C
ATOM   4973 0C31 POPEd 106      19.535 111.590  73.952  1.00  0.00           C
ATOM   4976 1C31 POPEd 106      18.795 110.751  75.002  1.00  0.00           C
ATOM   4979 2C31 POPEd 106      17.835 111.570  75.872  1.00  0.00           C
ATOM   4982 3C31 POPEd 106      16.965 110.681  76.792  1.00  0.00           C
ATOM   4985 4C31 POPEd 106      17.795 109.730  77.662  1.00  0.00           C
ATOM   4988 5C31 POPEd 106      16.975 108.960  78.692  1.00  0.00           C
ATOM   4991 6C31 POPEd 106      17.835 107.960  79.463  1.00  0.00           C
ATOM   4995  NH3 POPEe 107      61.155  42.230  63.402  1.00  0.00           N
ATOM   4999  C12 POPEe 107      61.895  43.521  63.672  1.00  0.00           C
ATOM   5002  C11 POPEe 107      60.986  44.771  63.592  1.00  0.00           C
ATOM   5005  P   POPEe 107      62.836  46.651  63.813  1.00  0.00           P
ATOM   5006  O13 POPEe 107      63.705  47.261  62.782  1.00  0.00           O
ATOM   5007  O14 POPEe 107      63.446  45.701  64.782  1.00  0.00           O
ATOM   5008  O11 POPEe 107      62.005  47.761  64.582  1.00  0.00           O
ATOM   5009  O12 POPEe 107      61.675  45.901  63.042  1.00  0.00           O
ATOM   5010  C1  POPEe 107      61.636  47.611  65.962  1.00  0.00           C
ATOM   5013  C2  POPEe 107      61.995  48.881  66.782  1.00  0.00           C
ATOM   5015  O21 POPEe 107      61.916  48.521  68.172  1.00  0.00           O
ATOM   5016  C21 POPEe 107      62.345  49.441  69.022  1.00  0.00           C
ATOM   5017  O22 POPEe 107      62.836  50.521  68.742  1.00  0.00           O
ATOM   5018  C22 POPEe 107      62.115  48.971  70.462  1.00  0.00           C
ATOM   5021  C3  POPEe 107      61.115  50.131  66.412  1.00  0.00           C
ATOM   5024  O31 POPEe 107      60.015  50.341  67.342  1.00  0.00           O
ATOM   5025  C31 POPEe 107      59.755  51.619  67.642  1.00  0.00           C
ATOM   5026  O32 POPEe 107      60.255  52.590  67.092  1.00  0.00           O
ATOM   5027  C32 POPEe 107      58.845  51.711  68.852  1.00  0.00           C
ATOM   5030  C23 POPEe 107      62.876  47.670  70.812  1.00  0.00           C
ATOM   5033  C24 POPEe 107      64.385  47.901  70.982  1.00  0.00           C
ATOM   5036  C25 POPEe 107      65.145  46.701  71.582  1.00  0.00           C
ATOM   5039  C26 POPEe 107      64.515  46.131  72.863  1.00  0.00           C
ATOM   5042  C27 POPEe 107      65.535  45.541  73.842  1.00  0.00           C
ATOM   5045  C28 POPEe 107      64.855  45.061  75.132  1.00  0.00           C
ATOM   5048  C29 POPEe 107      65.815  44.651  76.222  1.00  0.00           C
ATOM   5050 0C21 POPEe 107      66.126  45.351  77.332  1.00  0.00           C
ATOM   5052 1C21 POPEe 107      65.625  46.721  77.712  1.00  0.00           C
ATOM   5055 2C21 POPEe 107      64.895  46.761  79.072  1.00  0.00           C
ATOM   5058 3C21 POPEe 107      63.626  45.901  79.133  1.00  0.00           C
ATOM   5061 4C21 POPEe 107      62.705  46.241  80.322  1.00  0.00           C
ATOM   5064 5C21 POPEe 107      63.416  46.260  81.692  1.00  0.00           C
ATOM   5067 6C21 POPEe 107      62.446  46.511  82.852  1.00  0.00           C
ATOM   5070 7C21 POPEe 107      63.156  46.831  84.173  1.00  0.00           C
ATOM   5073 8C21 POPEe 107      62.205  47.191  85.313  1.00  0.00           C
ATOM   5077  C33 POPEe 107      59.645  52.011  70.133  1.00  0.00           C
ATOM   5080  C34 POPEe 107      58.755  52.291  71.342  1.00  0.00           C
ATOM   5083  C35 POPEe 107      59.555  52.500  72.632  1.00  0.00           C
ATOM   5086  C36 POPEe 107      58.865  53.500  73.582  1.00  0.00           C
ATOM   5089  C37 POPEe 107      59.215  53.301  75.062  1.00  0.00           C
ATOM   5092  C38 POPEe 107      58.555  54.391  75.932  1.00  0.00           C
ATOM   5095  C39 POPEe 107      58.215  53.901  77.342  1.00  0.00           C
ATOM   5098 0C31 POPEe 107      57.075  54.721  77.972  1.00  0.00           C
ATOM   5101 1C31 POPEe 107      56.715  54.231  79.382  1.00  0.00           C
ATOM   5104 2C31 POPEe 107      55.395  54.831  79.883  1.00  0.00           C
ATOM   5107 3C31 POPEe 107      55.225  54.750  81.412  1.00  0.00           C
ATOM   5110 4C31 POPEe 107      55.225  53.320  81.964  1.00  0.00           C
ATOM   5113 5C31 POPEe 107      55.126  53.281  83.493  1.00  0.00           C
ATOM   5116 6C31 POPEe 107      55.376  51.891  84.092  1.00  0.00           C
ATOM   5120  NH3 POPEf 108     117.156   9.451  56.412  1.00  0.00           N
ATOM   5124  C12 POPEf 108     117.855   8.561  55.412  1.00  0.00           C
ATOM   5127  C11 POPEf 108     117.526   7.061  55.653  1.00  0.00           C
ATOM   5130  P   POPEf 108     119.675   5.581  56.042  1.00  0.00           P
ATOM   5131  O13 POPEf 108     120.575   4.641  55.342  1.00  0.00           O
ATOM   5132  O14 POPEf 108     120.355   6.731  56.702  1.00  0.00           O
ATOM   5133  O11 POPEf 108     118.846   4.831  57.173  1.00  0.00           O
ATOM   5134  O12 POPEf 108     118.536   6.191  55.112  1.00  0.00           O
ATOM   5135  C1  POPEf 108     119.266   4.771  58.542  1.00  0.00           C
ATOM   5138  C2  POPEf 108     118.095   5.121  59.533  1.00  0.00           C
ATOM   5140  O21 POPEf 108     118.515   4.921  60.902  1.00  0.00           O
ATOM   5141  C21 POPEf 108     118.306   3.731  61.462  1.00  0.00           C
ATOM   5142  O22 POPEf 108     118.145   2.681  60.872  1.00  0.00           O
ATOM   5143  C22 POPEf 108     118.266   3.921  62.992  1.00  0.00           C
ATOM   5146  C3  POPEf 108     116.745   4.421  59.112  1.00  0.00           C
ATOM   5149  O31 POPEf 108     115.806   4.261  60.203  1.00  0.00           O
ATOM   5150  C31 POPEf 108     115.136   3.091  60.232  1.00  0.00           C
ATOM   5151  O32 POPEf 108     115.236   2.221  59.372  1.00  0.00           O
ATOM   5152  C32 POPEf 108     114.255   3.031  61.482  1.00  0.00           C
ATOM   5155  C23 POPEf 108     118.105   2.651  63.883  1.00  0.00           C
ATOM   5158  C24 POPEf 108     117.585   3.021  65.283  1.00  0.00           C
ATOM   5161  C25 POPEf 108     117.245   1.831  66.192  1.00  0.00           C
ATOM   5164  C26 POPEf 108     116.645   2.221  67.552  1.00  0.00           C
ATOM   5167  C27 POPEf 108     116.086   1.011  68.332  1.00  0.00           C
ATOM   5170  C28 POPEf 108     115.315   1.371  69.622  1.00  0.00           C
ATOM   5173  C29 POPEf 108     116.195   1.951  70.712  1.00  0.00           C
ATOM   5175 0C21 POPEf 108     116.876   1.231  71.622  1.00  0.00           C
ATOM   5177 1C21 POPEf 108     116.936  -0.270  71.722  1.00  0.00           C
ATOM   5180 2C21 POPEf 108     116.965  -0.790  73.172  1.00  0.00           C
ATOM   5183 3C21 POPEf 108     115.635  -0.650  73.932  1.00  0.00           C
ATOM   5186 4C21 POPEf 108     115.785  -1.080  75.392  1.00  0.00           C
ATOM   5189 5C21 POPEf 108     114.455  -1.220  76.152  1.00  0.00           C
ATOM   5192 6C21 POPEf 108     113.746   0.120  76.412  1.00  0.00           C
ATOM   5195 7C21 POPEf 108     112.485  -0.050  77.262  1.00  0.00           C
ATOM   5198 8C21 POPEf 108     111.755   1.251  77.552  1.00  0.00           C
ATOM   5202  C33 POPEf 108     114.436   1.711  62.272  1.00  0.00           C
ATOM   5205  C34 POPEf 108     113.436   1.521  63.423  1.00  0.00           C
ATOM   5208  C35 POPEf 108     113.586   2.481  64.622  1.00  0.00           C
ATOM   5211  C36 POPEf 108     112.615   2.111  65.772  1.00  0.00           C
ATOM   5214  C37 POPEf 108     112.695   3.031  67.002  1.00  0.00           C
ATOM   5217  C38 POPEf 108     111.705   2.671  68.112  1.00  0.00           C
ATOM   5220  C39 POPEf 108     110.265   3.121  67.802  1.00  0.00           C
ATOM   5223 0C31 POPEf 108     109.646   3.991  68.912  1.00  0.00           C
ATOM   5226 1C31 POPEf 108     109.315   3.251  70.222  1.00  0.00           C
ATOM   5229 2C31 POPEf 108     108.886   4.211  71.342  1.00  0.00           C
ATOM   5232 3C31 POPEf 108     107.535   4.901  71.102  1.00  0.00           C
ATOM   5235 4C31 POPEf 108     107.505   6.331  71.642  1.00  0.00           C
ATOM   5238 5C31 POPEf 108     106.185   7.051  71.362  1.00  0.00           C
ATOM   5241 6C31 POPEf 108     106.225   8.541  71.702  1.00  0.00           C
ATOM   5245  NH3 POPEg 109     132.246  66.501 102.442  1.00  0.00           N
ATOM   5249  C12 POPEg 109     130.917  65.941 102.002  1.00  0.00           C
ATOM   5252  C11 POPEg 109     129.796  66.260 103.012  1.00  0.00           C
ATOM   5255  P   POPEg 109     128.397  68.530 103.502  1.00  0.00           P
ATOM   5256  O13 POPEg 109     128.067  68.070 104.872  1.00  0.00           O
ATOM   5257  O14 POPEg 109     128.886  69.921 103.362  1.00  0.00           O
ATOM   5258  O11 POPEg 109     127.126  68.430 102.572  1.00  0.00           O
ATOM   5259  O12 POPEg 109     129.476  67.620 102.832  1.00  0.00           O
ATOM   5260  C1  POPEg 109     127.147  67.721 101.342  1.00  0.00           C
ATOM   5263  C2  POPEg 109     126.325  68.451 100.252  1.00  0.00           C
ATOM   5265  O21 POPEg 109     125.836  67.440  99.362  1.00  0.00           O
ATOM   5266  C21 POPEg 109     124.546  67.331  99.222  1.00  0.00           C
ATOM   5267  O22 POPEg 109     123.685  67.891  99.883  1.00  0.00           O
ATOM   5268  C22 POPEg 109     124.255  66.350  98.082  1.00  0.00           C
ATOM   5271  C3  POPEg 109     127.216  69.441  99.453  1.00  0.00           C
ATOM   5274  O31 POPEg 109     126.445  70.280  98.572  1.00  0.00           O
ATOM   5275  C31 POPEg 109     126.416  70.180  97.232  1.00  0.00           C
ATOM   5276  O32 POPEg 109     125.946  71.041  96.502  1.00  0.00           O
ATOM   5277  C32 POPEg 109     127.147  68.951  96.662  1.00  0.00           C
ATOM   5280  C23 POPEg 109     123.625  67.051  96.862  1.00  0.00           C
ATOM   5283  C24 POPEg 109     123.555  66.151  95.612  1.00  0.00           C
ATOM   5286  C25 POPEg 109     122.386  65.151  95.602  1.00  0.00           C
ATOM   5289  C26 POPEg 109     121.185  65.621  94.753  1.00  0.00           C
ATOM   5292  C27 POPEg 109     120.206  64.480  94.432  1.00  0.00           C
ATOM   5295  C28 POPEg 109     119.075  64.921  93.482  1.00  0.00           C
ATOM   5298  C29 POPEg 109     118.075  63.811  93.262  1.00  0.00           C
ATOM   5300 0C21 POPEg 109     117.895  63.081  92.142  1.00  0.00           C
ATOM   5302 1C21 POPEg 109     118.676  63.201  90.854  1.00  0.00           C
ATOM   5305 2C21 POPEg 109     117.886  63.910  89.743  1.00  0.00           C
ATOM   5308 3C21 POPEg 109     118.676  64.061  88.432  1.00  0.00           C
ATOM   5311 4C21 POPEg 109     117.955  64.960  87.422  1.00  0.00           C
ATOM   5314 5C21 POPEg 109     118.665  65.061  86.052  1.00  0.00           C
ATOM   5317 6C21 POPEg 109     117.995  66.111  85.162  1.00  0.00           C
ATOM   5320 7C21 POPEg 109     118.555  66.151  83.732  1.00  0.00           C
ATOM   5323 8C21 POPEg 109     117.925  67.250  82.872  1.00  0.00           C
ATOM   5327  C33 POPEg 109     126.897  68.690  95.152  1.00  0.00           C
ATOM   5330  C34 POPEg 109     127.877  67.670  94.542  1.00  0.00           C
ATOM   5333  C35 POPEg 109     127.356  67.031  93.242  1.00  0.00           C
ATOM   5336  C36 POPEg 109     128.457  66.390  92.383  1.00  0.00           C
ATOM   5339  C37 POPEg 109     127.867  65.551  91.232  1.00  0.00           C
ATOM   5342  C38 POPEg 109     128.816  65.320  90.042  1.00  0.00           C
ATOM   5345  C39 POPEg 109     130.117  64.590  90.413  1.00  0.00           C
ATOM   5348 0C31 POPEg 109     130.886  64.049  89.203  1.00  0.00           C
ATOM   5351 1C31 POPEg 109     131.997  63.041  89.572  1.00  0.00           C
ATOM   5354 2C31 POPEg 109     132.676  62.440  88.333  1.00  0.00           C
ATOM   5357 3C31 POPEg 109     131.867  61.311  87.673  1.00  0.00           C
ATOM   5360 4C31 POPEg 109     132.447  60.901  86.302  1.00  0.00           C
ATOM   5363 5C31 POPEg 109     131.836  59.611  85.762  1.00  0.00           C
ATOM   5366 6C31 POPEg 109     132.347  59.250  84.362  1.00  0.00           C
ATOM   5370  NH3 POPEh 110      37.055  42.681 105.822  1.00  0.00           N
ATOM   5374  C12 POPEh 110      37.016  42.611 104.313  1.00  0.00           C
ATOM   5377  C11 POPEh 110      38.205  41.831 103.703  1.00  0.00           C
ATOM   5380  P   POPEh 110      38.865  39.771 105.222  1.00  0.00           P
ATOM   5381  O13 POPEh 110      40.235  39.361 105.573  1.00  0.00           O
ATOM   5382  O14 POPEh 110      37.925  39.960 106.342  1.00  0.00           O
ATOM   5383  O11 POPEh 110      38.235  38.991 103.993  1.00  0.00           O
ATOM   5384  O12 POPEh 110      39.066  41.229 104.682  1.00  0.00           O
ATOM   5385  C1  POPEh 110      38.145  37.571 104.002  1.00  0.00           C
ATOM   5388  C2  POPEh 110      37.225  37.061 102.852  1.00  0.00           C
ATOM   5390  O21 POPEh 110      38.005  36.701 101.692  1.00  0.00           O
ATOM   5391  C21 POPEh 110      38.165  37.561 100.703  1.00  0.00           C
ATOM   5392  O22 POPEh 110      38.086  38.771 100.762  1.00  0.00           O
ATOM   5393  C22 POPEh 110      38.435  36.801  99.402  1.00  0.00           C
ATOM   5396  C3  POPEh 110      35.975  37.971 102.612  1.00  0.00           C
ATOM   5399  O31 POPEh 110      35.115  37.441 101.582  1.00  0.00           O
ATOM   5400  C31 POPEh 110      33.835  37.250 101.842  1.00  0.00           C
ATOM   5401  O32 POPEh 110      33.245  37.611 102.842  1.00  0.00           O
ATOM   5402  C32 POPEh 110      33.175  36.500 100.672  1.00  0.00           C
ATOM   5405  C23 POPEh 110      39.445  37.521  98.473  1.00  0.00           C
ATOM   5408  C24 POPEh 110      39.955  36.611  97.332  1.00  0.00           C
ATOM   5411  C25 POPEh 110      38.925  36.221  96.262  1.00  0.00           C
ATOM   5414  C26 POPEh 110      39.565  35.361  95.162  1.00  0.00           C
ATOM   5417  C27 POPEh 110      38.606  34.531  94.313  1.00  0.00           C
ATOM   5420  C28 POPEh 110      39.375  33.661  93.302  1.00  0.00           C
ATOM   5423  C29 POPEh 110      38.485  32.691  92.582  1.00  0.00           C
ATOM   5425 0C21 POPEh 110      38.165  32.671  91.272  1.00  0.00           C
ATOM   5427 1C21 POPEh 110      38.645  33.621  90.212  1.00  0.00           C
ATOM   5430 2C21 POPEh 110      37.645  33.781  89.052  1.00  0.00           C
ATOM   5433 3C21 POPEh 110      36.685  34.981  89.203  1.00  0.00           C
ATOM   5436 4C21 POPEh 110      35.505  34.930  88.232  1.00  0.00           C
ATOM   5439 5C21 POPEh 110      35.885  34.851  86.742  1.00  0.00           C
ATOM   5442 6C21 POPEh 110      34.755  34.271  85.892  1.00  0.00           C
ATOM   5445 7C21 POPEh 110      35.165  33.910  84.464  1.00  0.00           C
ATOM   5448 8C21 POPEh 110      34.016  33.311  83.643  1.00  0.00           C
ATOM   5452  C33 POPEh 110      34.125  36.091  99.522  1.00  0.00           C
ATOM   5455  C34 POPEh 110      33.365  35.511  98.322  1.00  0.00           C
ATOM   5458  C35 POPEh 110      34.255  34.691  97.383  1.00  0.00           C
ATOM   5461  C36 POPEh 110      33.545  34.281  96.082  1.00  0.00           C
ATOM   5464  C37 POPEh 110      33.605  35.351  94.982  1.00  0.00           C
ATOM   5467  C38 POPEh 110      34.895  35.331  94.152  1.00  0.00           C
ATOM   5470  C39 POPEh 110      35.115  34.070  93.292  1.00  0.00           C
ATOM   5473 0C31 POPEh 110      34.016  33.761  92.272  1.00  0.00           C
ATOM   5476 1C31 POPEh 110      34.345  32.501  91.452  1.00  0.00           C
ATOM   5479 2C31 POPEh 110      33.265  32.111  90.442  1.00  0.00           C
ATOM   5482 3C31 POPEh 110      33.516  30.711  89.872  1.00  0.00           C
ATOM   5485 4C31 POPEh 110      32.515  30.301  88.792  1.00  0.00           C
ATOM   5488 5C31 POPEh 110      32.555  28.801  88.512  1.00  0.00           C
ATOM   5491 6C31 POPEh 110      31.746  28.371  87.292  1.00  0.00           C
ATOM   5495  NH3 POPEi 111     107.255  64.921  65.092  1.00  0.00           N
ATOM   5499  C12 POPEi 111     107.666  66.210  64.462  1.00  0.00           C
ATOM   5502  C11 POPEi 111     108.945  66.740  65.092  1.00  0.00           C
ATOM   5505  P   POPEi 111     110.505  68.771  64.493  1.00  0.00           P
ATOM   5506  O13 POPEi 111     111.565  67.751  64.622  1.00  0.00           O
ATOM   5507  O14 POPEi 111     110.505  69.521  63.212  1.00  0.00           O
ATOM   5508  O11 POPEi 111     110.605  69.811  65.672  1.00  0.00           O
ATOM   5509  O12 POPEi 111     109.096  68.100  64.673  1.00  0.00           O
ATOM   5510  C1  POPEi 111     110.115  69.480  66.973  1.00  0.00           C
ATOM   5513  C2  POPEi 111     111.235  68.890  67.862  1.00  0.00           C
ATOM   5515  O21 POPEi 111     110.836  68.951  69.242  1.00  0.00           O
ATOM   5516  C21 POPEi 111     109.836  68.130  69.543  1.00  0.00           C
ATOM   5517  O22 POPEi 111     109.315  67.320  68.792  1.00  0.00           O
ATOM   5518  C22 POPEi 111     109.416  68.371  70.982  1.00  0.00           C
ATOM   5521  C3  POPEi 111     112.555  69.701  67.692  1.00  0.00           C
ATOM   5524  O31 POPEi 111     113.285  69.861  68.922  1.00  0.00           O
ATOM   5525  C31 POPEi 111     114.035  68.850  69.282  1.00  0.00           C
ATOM   5526  O32 POPEi 111     114.395  67.920  68.572  1.00  0.00           O
ATOM   5527  C32 POPEi 111     114.276  69.021  70.783  1.00  0.00           C
ATOM   5530  C23 POPEi 111     109.355  67.051  71.782  1.00  0.00           C
ATOM   5533  C24 POPEi 111     109.775  67.221  73.252  1.00  0.00           C
ATOM   5536  C25 POPEi 111     109.015  68.311  74.012  1.00  0.00           C
ATOM   5539  C26 POPEi 111     108.856  67.930  75.482  1.00  0.00           C
ATOM   5542  C27 POPEi 111     108.166  69.010  76.332  1.00  0.00           C
ATOM   5545  C28 POPEi 111     107.636  68.480  77.682  1.00  0.00           C
ATOM   5548  C29 POPEi 111     108.636  67.631  78.423  1.00  0.00           C
ATOM   5550 0C21 POPEi 111     108.355  66.600  79.242  1.00  0.00           C
ATOM   5552 1C21 POPEi 111     106.985  66.140  79.653  1.00  0.00           C
ATOM   5555 2C21 POPEi 111     106.475  64.921  78.862  1.00  0.00           C
ATOM   5558 3C21 POPEi 111     107.186  63.620  79.242  1.00  0.00           C
ATOM   5561 4C21 POPEi 111     106.876  62.440  78.302  1.00  0.00           C
ATOM   5564 5C21 POPEi 111     105.405  62.000  78.232  1.00  0.00           C
ATOM   5567 6C21 POPEi 111     105.246  60.711  77.402  1.00  0.00           C
ATOM   5570 7C21 POPEi 111     103.865  60.569  76.753  1.00  0.00           C
ATOM   5573 8C21 POPEi 111     103.725  59.291  75.923  1.00  0.00           C
ATOM   5577  C33 POPEi 111     114.935  67.811  71.492  1.00  0.00           C
ATOM   5580  C34 POPEi 111     114.416  67.651  72.933  1.00  0.00           C
ATOM   5583  C35 POPEi 111     114.635  68.890  73.802  1.00  0.00           C
ATOM   5586  C36 POPEi 111     114.026  68.771  75.202  1.00  0.00           C
ATOM   5589  C37 POPEi 111     112.925  69.800  75.503  1.00  0.00           C
ATOM   5592  C38 POPEi 111     113.035  70.391  76.912  1.00  0.00           C
ATOM   5595  C39 POPEi 111     112.076  71.570  77.153  1.00  0.00           C
ATOM   5598 0C31 POPEi 111     112.555  72.460  78.302  1.00  0.00           C
ATOM   5601 1C31 POPEi 111     111.736  73.741  78.482  1.00  0.00           C
ATOM   5604 2C31 POPEi 111     112.475  74.820  79.292  1.00  0.00           C
ATOM   5607 3C31 POPEi 111     112.806  74.421  80.732  1.00  0.00           C
ATOM   5610 4C31 POPEi 111     111.636  74.590  81.703  1.00  0.00           C
ATOM   5613 5C31 POPEi 111     112.025  74.291  83.162  1.00  0.00           C
ATOM   5616 6C31 POPEi 111     111.055  74.870  84.192  1.00  0.00           C
ATOM   5620  NH3 POPEj 112      33.545  45.321  62.043  1.00  0.00           N
ATOM   5624  C12 POPEj 112      34.595  46.131  61.342  1.00  0.00           C
ATOM   5627  C11 POPEj 112      35.085  47.300  62.212  1.00  0.00           C
ATOM   5630  P   POPEj 112      36.676  49.361  61.582  1.00  0.00           P
ATOM   5631  O13 POPEj 112      38.055  49.480  61.063  1.00  0.00           O
ATOM   5632  O14 POPEj 112      35.625  50.111  60.853  1.00  0.00           O
ATOM   5633  O11 POPEj 112      36.635  49.851  63.082  1.00  0.00           O
ATOM   5634  O12 POPEj 112      36.265  47.831  61.632  1.00  0.00           O
ATOM   5635  C1  POPEj 112      36.695  49.031  64.232  1.00  0.00           C
ATOM   5638  C2  POPEj 112      37.525  49.721  65.352  1.00  0.00           C
ATOM   5640  O21 POPEj 112      36.935  49.570  66.652  1.00  0.00           O
ATOM   5641  C21 POPEj 112      35.815  50.221  66.922  1.00  0.00           C
ATOM   5642  O22 POPEj 112      35.055  50.730  66.122  1.00  0.00           O
ATOM   5643  C22 POPEj 112      35.705  50.361  68.452  1.00  0.00           C
ATOM   5646  C3  POPEj 112      37.876  51.210  65.042  1.00  0.00           C
ATOM   5649  O31 POPEj 112      38.475  51.840  66.192  1.00  0.00           O
ATOM   5650  C31 POPEj 112      39.735  51.471  66.432  1.00  0.00           C
ATOM   5651  O32 POPEj 112      40.465  50.881  65.653  1.00  0.00           O
ATOM   5652  C32 POPEj 112      40.066  51.771  67.902  1.00  0.00           C
ATOM   5655  C23 POPEj 112      34.255  50.351  68.992  1.00  0.00           C
ATOM   5658  C24 POPEj 112      34.195  50.070  70.512  1.00  0.00           C
ATOM   5661  C25 POPEj 112      34.996  51.050  71.402  1.00  0.00           C
ATOM   5664  C26 POPEj 112      34.375  52.460  71.482  1.00  0.00           C
ATOM   5667  C27 POPEj 112      35.225  53.441  72.313  1.00  0.00           C
ATOM   5670  C28 POPEj 112      34.485  54.061  73.522  1.00  0.00           C
ATOM   5673  C29 POPEj 112      34.225  53.090  74.653  1.00  0.00           C
ATOM   5675 0C21 POPEj 112      33.045  52.911  75.272  1.00  0.00           C
ATOM   5677 1C21 POPEj 112      31.765  53.640  74.963  1.00  0.00           C
ATOM   5680 2C21 POPEj 112      30.566  53.171  75.802  1.00  0.00           C
ATOM   5683 3C21 POPEj 112      30.656  53.550  77.293  1.00  0.00           C
ATOM   5686 4C21 POPEj 112      29.395  53.191  78.102  1.00  0.00           C
ATOM   5689 5C21 POPEj 112      29.165  51.671  78.213  1.00  0.00           C
ATOM   5692 6C21 POPEj 112      27.925  51.301  79.033  1.00  0.00           C
ATOM   5695 7C21 POPEj 112      27.785  49.791  79.232  1.00  0.00           C
ATOM   5698 8C21 POPEj 112      26.525  49.391  80.003  1.00  0.00           C
ATOM   5702  C33 POPEj 112      41.295  52.681  68.032  1.00  0.00           C
ATOM   5705  C34 POPEj 112      41.775  52.881  69.473  1.00  0.00           C
ATOM   5708  C35 POPEj 112      42.305  51.601  70.142  1.00  0.00           C
ATOM   5711  C36 POPEj 112      43.536  51.831  71.032  1.00  0.00           C
ATOM   5714  C37 POPEj 112      43.606  50.831  72.202  1.00  0.00           C
ATOM   5717  C38 POPEj 112      44.905  50.921  73.022  1.00  0.00           C
ATOM   5720  C39 POPEj 112      45.105  52.271  73.732  1.00  0.00           C
ATOM   5723 0C31 POPEj 112      46.236  52.261  74.762  1.00  0.00           C
ATOM   5726 1C31 POPEj 112      45.865  51.541  76.063  1.00  0.00           C
ATOM   5729 2C31 POPEj 112      47.065  51.331  77.002  1.00  0.00           C
ATOM   5732 3C31 POPEj 112      47.995  50.211  76.522  1.00  0.00           C
ATOM   5735 4C31 POPEj 112      49.355  50.201  77.243  1.00  0.00           C
ATOM   5738 5C31 POPEj 112      50.295  49.151  76.652  1.00  0.00           C
ATOM   5741 6C31 POPEj 112      51.685  49.161  77.302  1.00  0.00           C
ATOM   5745  NH3 POPEk 113     101.815  93.190 105.762  1.00  0.00           N
ATOM   5749  C12 POPEk 113     101.045  92.111 106.493  1.00  0.00           C
ATOM   5752  C11 POPEk 113     101.225  90.730 105.783  1.00  0.00           C
ATOM   5755  P   POPEk 113     102.946  90.830 103.802  1.00  0.00           P
ATOM   5756  O13 POPEk 113     101.975  91.870 103.362  1.00  0.00           O
ATOM   5757  O14 POPEk 113     104.376  91.231 103.772  1.00  0.00           O
ATOM   5758  O11 POPEk 113     102.685  89.451 103.073  1.00  0.00           O
ATOM   5759  O12 POPEk 113     102.566  90.541 105.322  1.00  0.00           O
ATOM   5760  C1  POPEk 113     103.545  88.850 102.103  1.00  0.00           C
ATOM   5763  C2  POPEk 113     103.056  89.130 100.643  1.00  0.00           C
ATOM   5765  O21 POPEk 113     103.046  88.031  99.703  1.00  0.00           O
ATOM   5766  C21 POPEk 113     104.015  87.121  99.703  1.00  0.00           C
ATOM   5767  O22 POPEk 113     104.915  87.010 100.512  1.00  0.00           O
ATOM   5768  C22 POPEk 113     103.816  86.139  98.552  1.00  0.00           C
ATOM   5771  C3  POPEk 113     103.695  90.401 100.004  1.00  0.00           C
ATOM   5774  O31 POPEk 113     102.806  90.941  99.002  1.00  0.00           O
ATOM   5775  C31 POPEk 113     102.916  90.391  97.802  1.00  0.00           C
ATOM   5776  O32 POPEk 113     103.895  89.800  97.383  1.00  0.00           O
ATOM   5777  C32 POPEk 113     101.565  90.450  97.092  1.00  0.00           C
ATOM   5780  C23 POPEk 113     105.066  85.251  98.353  1.00  0.00           C
ATOM   5783  C24 POPEk 113     104.935  84.300  97.152  1.00  0.00           C
ATOM   5786  C25 POPEk 113     106.235  83.511  96.922  1.00  0.00           C
ATOM   5789  C26 POPEk 113     106.246  82.730  95.602  1.00  0.00           C
ATOM   5792  C27 POPEk 113     107.575  81.980  95.423  1.00  0.00           C
ATOM   5795  C28 POPEk 113     107.895  81.551  93.982  1.00  0.00           C
ATOM   5798  C29 POPEk 113     106.895  80.661  93.284  1.00  0.00           C
ATOM   5800 0C21 POPEk 113     106.895  80.401  91.964  1.00  0.00           C
ATOM   5802 1C21 POPEk 113     107.895  80.929  90.962  1.00  0.00           C
ATOM   5805 2C21 POPEk 113     107.265  81.590  89.712  1.00  0.00           C
ATOM   5808 3C21 POPEk 113     106.526  82.901  90.022  1.00  0.00           C
ATOM   5811 4C21 POPEk 113     105.775  83.511  88.822  1.00  0.00           C
ATOM   5814 5C21 POPEk 113     106.615  83.771  87.562  1.00  0.00           C
ATOM   5817 6C21 POPEk 113     105.806  84.501  86.482  1.00  0.00           C
ATOM   5820 7C21 POPEk 113     106.475  84.530  85.112  1.00  0.00           C
ATOM   5823 8C21 POPEk 113     105.666  85.290  84.063  1.00  0.00           C
ATOM   5827  C33 POPEk 113     101.445  91.570  96.052  1.00  0.00           C
ATOM   5830  C34 POPEk 113      99.996  91.720  95.553  1.00  0.00           C
ATOM   5833  C35 POPEk 113      99.516  90.611  94.612  1.00  0.00           C
ATOM   5836  C36 POPEk 113     100.026  90.771  93.172  1.00  0.00           C
ATOM   5839  C37 POPEk 113      99.126  90.070  92.152  1.00  0.00           C
ATOM   5842  C38 POPEk 113      99.595  90.301  90.714  1.00  0.00           C
ATOM   5845  C39 POPEk 113     100.735  89.361  90.283  1.00  0.00           C
ATOM   5848 0C31 POPEk 113     101.165  89.651  88.842  1.00  0.00           C
ATOM   5851 1C31 POPEk 113     102.205  88.651  88.312  1.00  0.00           C
ATOM   5854 2C31 POPEk 113     102.765  89.031  86.943  1.00  0.00           C
ATOM   5857 3C31 POPEk 113     101.715  89.040  85.822  1.00  0.00           C
ATOM   5860 4C31 POPEk 113     102.305  89.440  84.464  1.00  0.00           C
ATOM   5863 5C31 POPEk 113     101.246  89.451  83.354  1.00  0.00           C
ATOM   5866 6C31 POPEk 113     101.785  89.870  81.992  1.00  0.00           C
ATOM   5870  NH3 POPEl 114      42.055  22.660  62.432  1.00  0.00           N
ATOM   5874  C12 POPEl 114      42.435  21.671  61.372  1.00  0.00           C
ATOM   5877  C11 POPEl 114      42.746  20.321  62.012  1.00  0.00           C
ATOM   5880  P   POPEl 114      44.495  18.481  61.502  1.00  0.00           P
ATOM   5881  O13 POPEl 114      44.926  17.551  60.442  1.00  0.00           O
ATOM   5882  O14 POPEl 114      45.555  19.321  62.103  1.00  0.00           O
ATOM   5883  O11 POPEl 114      43.835  17.651  62.672  1.00  0.00           O
ATOM   5884  O12 POPEl 114      43.315  19.451  61.032  1.00  0.00           O
ATOM   5885  C1  POPEl 114      44.105  18.021  64.033  1.00  0.00           C
ATOM   5888  C2  POPEl 114      43.255  17.121  64.953  1.00  0.00           C
ATOM   5890  O21 POPEl 114      42.915  17.761  66.192  1.00  0.00           O
ATOM   5891  C21 POPEl 114      42.105  18.811  66.142  1.00  0.00           C
ATOM   5892  O22 POPEl 114      41.725  19.391  65.142  1.00  0.00           O
ATOM   5893  C22 POPEl 114      41.775  19.271  67.563  1.00  0.00           C
ATOM   5896  C3  POPEl 114      44.066  15.841  65.242  1.00  0.00           C
ATOM   5899  O31 POPEl 114      43.375  14.931  66.142  1.00  0.00           O
ATOM   5900  C31 POPEl 114      44.235  14.001  66.602  1.00  0.00           C
ATOM   5901  O32 POPEl 114      45.355  13.821  66.152  1.00  0.00           O
ATOM   5902  C32 POPEl 114      43.685  13.351  67.852  1.00  0.00           C
ATOM   5905  C23 POPEl 114      42.876  19.031  68.633  1.00  0.00           C
ATOM   5908  C24 POPEl 114      42.295  19.101  70.052  1.00  0.00           C
ATOM   5911  C25 POPEl 114      43.375  19.091  71.152  1.00  0.00           C
ATOM   5914  C26 POPEl 114      42.805  19.081  72.582  1.00  0.00           C
ATOM   5917  C27 POPEl 114      43.935  19.061  73.612  1.00  0.00           C
ATOM   5920  C28 POPEl 114      43.525  19.061  75.104  1.00  0.00           C
ATOM   5923  C29 POPEl 114      44.765  19.331  75.912  1.00  0.00           C
ATOM   5925 0C21 POPEl 114      45.266  18.701  76.982  1.00  0.00           C
ATOM   5927 1C21 POPEl 114      44.755  17.501  77.743  1.00  0.00           C
ATOM   5930 2C21 POPEl 114      45.945  16.591  78.132  1.00  0.00           C
ATOM   5933 3C21 POPEl 114      45.765  15.861  79.472  1.00  0.00           C
ATOM   5936 4C21 POPEl 114      47.025  15.131  79.972  1.00  0.00           C
ATOM   5939 5C21 POPEl 114      48.195  16.071  80.332  1.00  0.00           C
ATOM   5942 6C21 POPEl 114      49.406  15.321  80.902  1.00  0.00           C
ATOM   5945 7C21 POPEl 114      50.645  16.211  81.052  1.00  0.00           C
ATOM   5948 8C21 POPEl 114      51.875  15.451  81.563  1.00  0.00           C
ATOM   5952  C33 POPEl 114      44.066  14.191  69.082  1.00  0.00           C
ATOM   5955  C34 POPEl 114      43.115  15.371  69.332  1.00  0.00           C
ATOM   5958  C35 POPEl 114      41.805  14.911  69.982  1.00  0.00           C
ATOM   5961  C36 POPEl 114      41.985  14.411  71.412  1.00  0.00           C
ATOM   5964  C37 POPEl 114      40.656  14.051  72.062  1.00  0.00           C
ATOM   5967  C38 POPEl 114      40.865  13.151  73.272  1.00  0.00           C
ATOM   5970  C39 POPEl 114      39.545  12.651  73.882  1.00  0.00           C
ATOM   5973 0C31 POPEl 114      39.875  11.781  75.082  1.00  0.00           C
ATOM   5976 1C31 POPEl 114      38.655  11.141  75.732  1.00  0.00           C
ATOM   5979 2C31 POPEl 114      39.045  10.401  77.013  1.00  0.00           C
ATOM   5982 3C31 POPEl 114      37.955   9.461  77.512  1.00  0.00           C
ATOM   5985 4C31 POPEl 114      38.275   8.861  78.892  1.00  0.00           C
ATOM   5988 5C31 POPEl 114      37.115   8.021  79.412  1.00  0.00           C
ATOM   5991 6C31 POPEl 114      37.425   7.351  80.752  1.00  0.00           C
ATOM   5995  NH3 POPEm 115       4.405  54.041 101.782  1.00  0.00           N
ATOM   5999  C12 POPEm 115       5.745  54.430 101.192  1.00  0.00           C
ATOM   6002  C11 POPEm 115       6.795  53.331 101.423  1.00  0.00           C
ATOM   6005  P   POPEm 115       8.335  53.601  99.303  1.00  0.00           P
ATOM   6006  O13 POPEm 115       7.655  52.431  98.713  1.00  0.00           O
ATOM   6007  O14 POPEm 115       9.795  53.701  99.052  1.00  0.00           O
ATOM   6008  O11 POPEm 115       7.635  54.931  98.832  1.00  0.00           O
ATOM   6009  O12 POPEm 115       8.075  53.651 100.862  1.00  0.00           O
ATOM   6010  C1  POPEm 115       8.005  55.551  97.592  1.00  0.00           C
ATOM   6013  C2  POPEm 115       6.975  56.651  97.162  1.00  0.00           C
ATOM   6015  O21 POPEm 115       5.615  56.241  97.402  1.00  0.00           O
ATOM   6016  C21 POPEm 115       5.135  55.311  96.613  1.00  0.00           C
ATOM   6017  O22 POPEm 115       5.765  54.611  95.842  1.00  0.00           O
ATOM   6018  C22 POPEm 115       3.625  55.261  96.772  1.00  0.00           C
ATOM   6021  C3  POPEm 115       7.155  57.201  95.714  1.00  0.00           C
ATOM   6024  O31 POPEm 115       6.125  58.180  95.462  1.00  0.00           O
ATOM   6025  C31 POPEm 115       5.395  58.311  94.342  1.00  0.00           C
ATOM   6026  O32 POPEm 115       4.515  59.131  94.222  1.00  0.00           O
ATOM   6027  C32 POPEm 115       5.825  57.381  93.203  1.00  0.00           C
ATOM   6030  C23 POPEm 115       2.845  55.381  95.442  1.00  0.00           C
ATOM   6033  C24 POPEm 115       1.335  55.299  95.714  1.00  0.00           C
ATOM   6036  C25 POPEm 115       0.505  54.640  94.604  1.00  0.00           C
ATOM   6039  C26 POPEm 115      -0.375  55.590  93.802  1.00  0.00           C
ATOM   6042  C27 POPEm 115      -1.635  54.870  93.322  1.00  0.00           C
ATOM   6045  C28 POPEm 115      -2.325  55.551  92.142  1.00  0.00           C
ATOM   6048  C29 POPEm 115      -3.576  54.800  91.754  1.00  0.00           C
ATOM   6050 0C21 POPEm 115      -3.606  53.671  91.032  1.00  0.00           C
ATOM   6052 1C21 POPEm 115      -2.415  52.939  90.462  1.00  0.00           C
ATOM   6055 2C21 POPEm 115      -2.535  52.740  88.942  1.00  0.00           C
ATOM   6058 3C21 POPEm 115      -3.696  51.811  88.582  1.00  0.00           C
ATOM   6061 4C21 POPEm 115      -3.596  51.241  87.152  1.00  0.00           C
ATOM   6064 5C21 POPEm 115      -4.006  49.761  87.104  1.00  0.00           C
ATOM   6067 6C21 POPEm 115      -2.916  48.831  87.652  1.00  0.00           C
ATOM   6070 7C21 POPEm 115      -3.266  47.351  87.552  1.00  0.00           C
ATOM   6073 8C21 POPEm 115      -2.165  46.441  88.112  1.00  0.00           C
ATOM   6077  C33 POPEm 115       4.895  57.479  91.953  1.00  0.00           C
ATOM   6080  C34 POPEm 115       3.595  56.671  92.104  1.00  0.00           C
ATOM   6083  C35 POPEm 115       3.045  56.081  90.792  1.00  0.00           C
ATOM   6086  C36 POPEm 115       2.035  56.961  90.033  1.00  0.00           C
ATOM   6089  C37 POPEm 115       1.295  56.131  88.972  1.00  0.00           C
ATOM   6092  C38 POPEm 115       0.285  56.891  88.092  1.00  0.00           C
ATOM   6095  C39 POPEm 115      -0.945  57.410  88.853  1.00  0.00           C
ATOM   6098 0C31 POPEm 115      -2.225  57.351  88.004  1.00  0.00           C
ATOM   6101 1C31 POPEm 115      -3.526  57.479  88.822  1.00  0.00           C
ATOM   6104 2C31 POPEm 115      -4.796  57.300  87.972  1.00  0.00           C
ATOM   6107 3C31 POPEm 115      -5.006  55.851  87.522  1.00  0.00           C
ATOM   6110 4C31 POPEm 115      -6.216  55.660  86.592  1.00  0.00           C
ATOM   6113 5C31 POPEm 115      -6.306  54.231  86.052  1.00  0.00           C
ATOM   6116 6C31 POPEm 115      -7.346  54.071  84.932  1.00  0.00           C
ATOM   6120  NH3 POPEn 116      35.185  24.201  61.453  1.00  0.00           N
ATOM   6124  C12 POPEn 116      36.035  25.271  60.822  1.00  0.00           C
ATOM   6127  C11 POPEn 116      37.065  24.641  59.872  1.00  0.00           C
ATOM   6130  P   POPEn 116      38.395  22.691  61.002  1.00  0.00           P
ATOM   6131  O13 POPEn 116      38.505  21.901  59.762  1.00  0.00           O
ATOM   6132  O14 POPEn 116      39.495  22.601  61.982  1.00  0.00           O
ATOM   6133  O11 POPEn 116      37.025  22.411  61.712  1.00  0.00           O
ATOM   6134  O12 POPEn 116      38.215  24.211  60.612  1.00  0.00           O
ATOM   6135  C1  POPEn 116      36.825  21.381  62.682  1.00  0.00           C
ATOM   6138  C2  POPEn 116      36.985  21.871  64.162  1.00  0.00           C
ATOM   6140  O21 POPEn 116      36.825  23.321  64.232  1.00  0.00           O
ATOM   6141  C21 POPEn 116      36.465  23.741  65.442  1.00  0.00           C
ATOM   6142  O22 POPEn 116      36.205  23.021  66.392  1.00  0.00           O
ATOM   6143  C22 POPEn 116      36.446  25.261  65.522  1.00  0.00           C
ATOM   6146  C3  POPEn 116      38.355  21.371  64.722  1.00  0.00           C
ATOM   6149  O31 POPEn 116      38.536  21.561  66.133  1.00  0.00           O
ATOM   6150  C31 POPEn 116      39.196  22.641  66.492  1.00  0.00           C
ATOM   6151  O32 POPEn 116      39.595  23.541  65.772  1.00  0.00           O
ATOM   6152  C32 POPEn 116      39.565  22.521  67.952  1.00  0.00           C
ATOM   6155  C23 POPEn 116      36.316  25.661  67.012  1.00  0.00           C
ATOM   6158  C24 POPEn 116      36.345  27.161  67.302  1.00  0.00           C
ATOM   6161  C25 POPEn 116      36.425  27.471  68.813  1.00  0.00           C
ATOM   6164  C26 POPEn 116      35.505  26.591  69.682  1.00  0.00           C
ATOM   6167  C27 POPEn 116      35.315  27.131  71.112  1.00  0.00           C
ATOM   6170  C28 POPEn 116      34.625  26.111  72.043  1.00  0.00           C
ATOM   6173  C29 POPEn 116      35.595  25.201  72.762  1.00  0.00           C
ATOM   6175 0C21 POPEn 116      35.685  24.971  74.092  1.00  0.00           C
ATOM   6177 1C21 POPEn 116      34.775  25.521  75.162  1.00  0.00           C
ATOM   6180 2C21 POPEn 116      34.375  24.401  76.142  1.00  0.00           C
ATOM   6183 3C21 POPEn 116      35.406  24.101  77.243  1.00  0.00           C
ATOM   6186 4C21 POPEn 116      34.925  23.011  78.213  1.00  0.00           C
ATOM   6189 5C21 POPEn 116      34.945  21.601  77.592  1.00  0.00           C
ATOM   6192 6C21 POPEn 116      34.035  20.591  78.312  1.00  0.00           C
ATOM   6195 7C21 POPEn 116      33.975  19.241  77.582  1.00  0.00           C
ATOM   6198 8C21 POPEn 116      33.185  18.171  78.333  1.00  0.00           C
ATOM   6202  C33 POPEn 116      38.715  23.471  68.813  1.00  0.00           C
ATOM   6205  C34 POPEn 116      39.025  23.261  70.283  1.00  0.00           C
ATOM   6208  C35 POPEn 116      38.746  24.511  71.102  1.00  0.00           C
ATOM   6211  C36 POPEn 116      39.845  25.571  70.952  1.00  0.00           C
ATOM   6214  C37 POPEn 116      39.495  26.821  71.772  1.00  0.00           C
ATOM   6217  C38 POPEn 116      40.645  27.821  71.832  1.00  0.00           C
ATOM   6220  C39 POPEn 116      40.446  28.921  72.883  1.00  0.00           C
ATOM   6223 0C31 POPEn 116      40.196  28.361  74.282  1.00  0.00           C
ATOM   6226 1C31 POPEn 116      40.305  29.381  75.412  1.00  0.00           C
ATOM   6229 2C31 POPEn 116      40.246  28.661  76.772  1.00  0.00           C
ATOM   6232 3C31 POPEn 116      40.516  29.600  77.942  1.00  0.00           C
ATOM   6235 4C31 POPEn 116      39.266  30.291  78.493  1.00  0.00           C
ATOM   6238 5C31 POPEn 116      39.605  31.201  79.682  1.00  0.00           C
ATOM   6241 6C31 POPEn 116      38.365  31.681  80.442  1.00  0.00           C
ATOM   6245  NH3 POPEo 117       9.245 103.811  58.262  1.00  0.00           N
ATOM   6249  C12 POPEo 117      10.395 104.549  57.642  1.00  0.00           C
ATOM   6252  C11 POPEo 117      11.475 104.840  58.692  1.00  0.00           C
ATOM   6255  P   POPEo 117      13.515 106.381  59.112  1.00  0.00           P
ATOM   6256  O13 POPEo 117      14.405 105.240  59.452  1.00  0.00           O
ATOM   6257  O14 POPEo 117      14.125 107.530  58.423  1.00  0.00           O
ATOM   6258  O11 POPEo 117      12.675 106.870  60.332  1.00  0.00           O
ATOM   6259  O12 POPEo 117      12.375 105.821  58.162  1.00  0.00           O
ATOM   6260  C1  POPEo 117      13.065 107.980  61.142  1.00  0.00           C
ATOM   6263  C2  POPEo 117      12.565 107.690  62.582  1.00  0.00           C
ATOM   6265  O21 POPEo 117      12.825 108.791  63.472  1.00  0.00           O
ATOM   6266  C21 POPEo 117      11.965 109.791  63.412  1.00  0.00           C
ATOM   6267  O22 POPEo 117      10.925 109.800  62.772  1.00  0.00           O
ATOM   6268  C22 POPEo 117      12.485 110.951  64.282  1.00  0.00           C
ATOM   6271  C3  POPEo 117      13.275 106.420  63.092  1.00  0.00           C
ATOM   6274  O31 POPEo 117      14.675 106.691  63.312  1.00  0.00           O
ATOM   6275  C31 POPEo 117      15.125 107.100  64.493  1.00  0.00           C
ATOM   6276  O32 POPEo 117      16.145 107.751  64.652  1.00  0.00           O
ATOM   6277  C32 POPEo 117      14.305 106.570  65.672  1.00  0.00           C
ATOM   6280  C23 POPEo 117      12.245 110.710  65.793  1.00  0.00           C
ATOM   6283  C24 POPEo 117      13.445 111.020  66.702  1.00  0.00           C
ATOM   6286  C25 POPEo 117      13.405 110.220  68.022  1.00  0.00           C
ATOM   6289  C26 POPEo 117      12.185 110.500  68.922  1.00  0.00           C
ATOM   6292  C27 POPEo 117      11.865 109.320  69.862  1.00  0.00           C
ATOM   6295  C28 POPEo 117      10.435 109.340  70.423  1.00  0.00           C
ATOM   6298  C29 POPEo 117      10.195 110.460  71.392  1.00  0.00           C
ATOM   6300 0C21 POPEo 117       9.325 110.460  72.412  1.00  0.00           C
ATOM   6302 1C21 POPEo 117       8.335 109.361  72.752  1.00  0.00           C
ATOM   6305 2C21 POPEo 117       6.915 109.960  72.772  1.00  0.00           C
ATOM   6308 3C21 POPEo 117       5.805 108.920  73.012  1.00  0.00           C
ATOM   6311 4C21 POPEo 117       4.425 109.580  72.842  1.00  0.00           C
ATOM   6314 5C21 POPEo 117       3.325 108.960  73.713  1.00  0.00           C
ATOM   6317 6C21 POPEo 117       2.055 109.819  73.662  1.00  0.00           C
ATOM   6320 7C21 POPEo 117       1.055 109.490  74.772  1.00  0.00           C
ATOM   6323 8C21 POPEo 117      -0.175 110.401  74.743  1.00  0.00           C
ATOM   6327  C33 POPEo 117      14.985 106.750  67.052  1.00  0.00           C
ATOM   6330  C34 POPEo 117      14.065 106.300  68.192  1.00  0.00           C
ATOM   6333  C35 POPEo 117      14.165 104.800  68.502  1.00  0.00           C
ATOM   6336  C36 POPEo 117      13.065 104.311  69.462  1.00  0.00           C
ATOM   6339  C37 POPEo 117      13.215 102.820  69.832  1.00  0.00           C
ATOM   6342  C38 POPEo 117      11.995 102.240  70.552  1.00  0.00           C
ATOM   6345  C39 POPEo 117      12.075 102.270  72.092  1.00  0.00           C
ATOM   6348 0C31 POPEo 117      10.755 101.760  72.712  1.00  0.00           C
ATOM   6351 1C31 POPEo 117      10.825 101.531  74.232  1.00  0.00           C
ATOM   6354 2C31 POPEo 117       9.485 101.031  74.793  1.00  0.00           C
ATOM   6357 3C31 POPEo 117       9.485 100.840  76.312  1.00  0.00           C
ATOM   6360 4C31 POPEo 117       8.135 100.320  76.842  1.00  0.00           C
ATOM   6363 5C31 POPEo 117       8.085 100.230  78.372  1.00  0.00           C
ATOM   6366 6C31 POPEo 117       6.745  99.701  78.902  1.00  0.00           C
ATOM   6370  NH3 POPEp 118      35.895  12.421  61.942  1.00  0.00           N
ATOM   6374  C12 POPEp 118      34.945  13.491  61.472  1.00  0.00           C
ATOM   6377  C11 POPEp 118      34.005  14.041  62.572  1.00  0.00           C
ATOM   6380  P   POPEp 118      32.165  16.001  62.672  1.00  0.00           P
ATOM   6381  O13 POPEp 118      31.985  17.141  61.752  1.00  0.00           O
ATOM   6382  O14 POPEp 118      30.935  15.311  63.142  1.00  0.00           O
ATOM   6383  O11 POPEp 118      32.935  16.491  63.982  1.00  0.00           O
ATOM   6384  O12 POPEp 118      33.085  14.931  61.962  1.00  0.00           O
ATOM   6385  C1  POPEp 118      32.185  17.461  64.743  1.00  0.00           C
ATOM   6388  C2  POPEp 118      33.055  18.041  65.882  1.00  0.00           C
ATOM   6390  O21 POPEp 118      32.315  18.161  67.112  1.00  0.00           O
ATOM   6391  C21 POPEp 118      31.285  18.991  67.103  1.00  0.00           C
ATOM   6392  O22 POPEp 118      30.855  19.601  66.142  1.00  0.00           O
ATOM   6393  C22 POPEp 118      30.695  19.091  68.512  1.00  0.00           C
ATOM   6396  C3  POPEp 118      33.845  19.331  65.512  1.00  0.00           C
ATOM   6399  O31 POPEp 118      34.555  19.851  66.673  1.00  0.00           O
ATOM   6400  C31 POPEp 118      34.115  21.001  67.173  1.00  0.00           C
ATOM   6401  O32 POPEp 118      33.275  21.721  66.662  1.00  0.00           O
ATOM   6402  C32 POPEp 118      34.775  21.281  68.532  1.00  0.00           C
ATOM   6405  C23 POPEp 118      29.885  20.391  68.703  1.00  0.00           C
ATOM   6408  C24 POPEp 118      29.575  20.711  70.172  1.00  0.00           C
ATOM   6411  C25 POPEp 118      28.545  19.771  70.812  1.00  0.00           C
ATOM   6414  C26 POPEp 118      28.205  20.160  72.252  1.00  0.00           C
ATOM   6417  C27 POPEp 118      26.825  19.631  72.692  1.00  0.00           C
ATOM   6420  C28 POPEp 118      26.485  20.041  74.142  1.00  0.00           C
ATOM   6423  C29 POPEp 118      25.045  19.771  74.493  1.00  0.00           C
ATOM   6425 0C21 POPEp 118      24.575  18.821  75.322  1.00  0.00           C
ATOM   6427 1C21 POPEp 118      25.395  17.791  76.052  1.00  0.00           C
ATOM   6430 2C21 POPEp 118      26.045  18.311  77.352  1.00  0.00           C
ATOM   6433 3C21 POPEp 118      25.035  18.741  78.432  1.00  0.00           C
ATOM   6436 4C21 POPEp 118      25.695  19.271  79.712  1.00  0.00           C
ATOM   6439 5C21 POPEp 118      26.246  18.161  80.612  1.00  0.00           C
ATOM   6442 6C21 POPEp 118      26.765  18.651  81.972  1.00  0.00           C
ATOM   6445 7C21 POPEp 118      27.105  17.491  82.923  1.00  0.00           C
ATOM   6448 8C21 POPEp 118      27.525  17.931  84.324  1.00  0.00           C
ATOM   6452  C33 POPEp 118      34.156  20.411  69.642  1.00  0.00           C
ATOM   6455  C34 POPEp 118      34.316  20.951  71.072  1.00  0.00           C
ATOM   6458  C35 POPEp 118      35.755  21.201  71.512  1.00  0.00           C
ATOM   6461  C36 POPEp 118      35.865  21.241  73.042  1.00  0.00           C
ATOM   6464  C37 POPEp 118      37.315  21.331  73.552  1.00  0.00           C
ATOM   6467  C38 POPEp 118      37.416  21.151  75.072  1.00  0.00           C
ATOM   6470  C39 POPEp 118      38.865  21.191  75.602  1.00  0.00           C
ATOM   6473 0C31 POPEp 118      39.196  22.521  76.312  1.00  0.00           C
ATOM   6476 1C31 POPEp 118      40.635  22.590  76.852  1.00  0.00           C
ATOM   6479 2C31 POPEp 118      40.735  23.411  78.152  1.00  0.00           C
ATOM   6482 3C31 POPEp 118      42.145  23.491  78.742  1.00  0.00           C
ATOM   6485 4C31 POPEp 118      42.185  24.261  80.072  1.00  0.00           C
ATOM   6488 5C31 POPEp 118      43.545  24.211  80.772  1.00  0.00           C
ATOM   6491 6C31 POPEp 118      43.555  24.911  82.133  1.00  0.00           C
ATOM   6495  NH3 POPEq 119      23.495   7.211  63.342  1.00  0.00           N
ATOM   6499  C12 POPEq 119      24.735   7.621  62.582  1.00  0.00           C
ATOM   6502  C11 POPEq 119      25.085   6.601  61.462  1.00  0.00           C
ATOM   6505  P   POPEq 119      27.685   6.271  61.313  1.00  0.00           P
ATOM   6506  O13 POPEq 119      27.445   4.841  61.582  1.00  0.00           O
ATOM   6507  O14 POPEq 119      28.805   6.601  60.412  1.00  0.00           O
ATOM   6508  O11 POPEq 119      27.835   7.011  62.692  1.00  0.00           O
ATOM   6509  O12 POPEq 119      26.325   6.941  60.812  1.00  0.00           O
ATOM   6510  C1  POPEq 119      28.425   6.391  63.852  1.00  0.00           C
ATOM   6513  C2  POPEq 119      27.485   6.561  65.082  1.00  0.00           C
ATOM   6515  O21 POPEq 119      28.195   6.661  66.322  1.00  0.00           O
ATOM   6516  C21 POPEq 119      28.925   5.641  66.742  1.00  0.00           C
ATOM   6517  O22 POPEq 119      29.165   4.611  66.142  1.00  0.00           O
ATOM   6518  C22 POPEq 119      29.395   5.961  68.162  1.00  0.00           C
ATOM   6521  C3  POPEq 119      26.325   5.511  65.092  1.00  0.00           C
ATOM   6524  O31 POPEq 119      25.095   6.011  65.692  1.00  0.00           O
ATOM   6525  C31 POPEq 119      25.005   5.771  67.002  1.00  0.00           C
ATOM   6526  O32 POPEq 119      25.865   5.231  67.672  1.00  0.00           O
ATOM   6527  C32 POPEq 119      23.625   6.171  67.522  1.00  0.00           C
ATOM   6530  C23 POPEq 119      30.865   6.391  68.182  1.00  0.00           C
ATOM   6533  C24 POPEq 119      31.355   7.041  69.482  1.00  0.00           C
ATOM   6536  C25 POPEq 119      30.945   6.251  70.732  1.00  0.00           C
ATOM   6539  C26 POPEq 119      31.755   6.591  71.982  1.00  0.00           C
ATOM   6542  C27 POPEq 119      31.125   5.981  73.252  1.00  0.00           C
ATOM   6545  C28 POPEq 119      31.795   6.461  74.552  1.00  0.00           C
ATOM   6548  C29 POPEq 119      31.586   7.931  74.793  1.00  0.00           C
ATOM   6550 0C21 POPEq 119      31.825   8.581  75.942  1.00  0.00           C
ATOM   6552 1C21 POPEq 119      32.365   7.981  77.223  1.00  0.00           C
ATOM   6555 2C21 POPEq 119      31.505   8.291  78.453  1.00  0.00           C
ATOM   6558 3C21 POPEq 119      31.165   9.781  78.612  1.00  0.00           C
ATOM   6561 4C21 POPEq 119      30.775  10.191  80.042  1.00  0.00           C
ATOM   6564 5C21 POPEq 119      29.645   9.371  80.672  1.00  0.00           C
ATOM   6567 6C21 POPEq 119      29.215   9.971  82.022  1.00  0.00           C
ATOM   6570 7C21 POPEq 119      28.515   8.981  82.953  1.00  0.00           C
ATOM   6573 8C21 POPEq 119      28.245   9.561  84.352  1.00  0.00           C
ATOM   6577  C33 POPEq 119      23.635   6.651  68.992  1.00  0.00           C
ATOM   6580  C34 POPEq 119      22.205   6.871  69.522  1.00  0.00           C
ATOM   6583  C35 POPEq 119      22.105   7.921  70.642  1.00  0.00           C
ATOM   6586  C36 POPEq 119      22.585   7.461  72.022  1.00  0.00           C
ATOM   6589  C37 POPEq 119      22.715   8.621  73.032  1.00  0.00           C
ATOM   6592  C38 POPEq 119      22.855   8.151  74.493  1.00  0.00           C
ATOM   6595  C39 POPEq 119      23.225   9.291  75.462  1.00  0.00           C
ATOM   6598 0C31 POPEq 119      22.025  10.051  76.043  1.00  0.00           C
ATOM   6601 1C31 POPEq 119      22.485  11.241  76.902  1.00  0.00           C
ATOM   6604 2C31 POPEq 119      21.445  11.741  77.923  1.00  0.00           C
ATOM   6607 3C31 POPEq 119      21.925  12.981  78.692  1.00  0.00           C
ATOM   6610 4C31 POPEq 119      21.625  14.301  77.962  1.00  0.00           C
ATOM   6613 5C31 POPEq 119      22.155  15.561  78.652  1.00  0.00           C
ATOM   6616 6C31 POPEq 119      21.655  16.871  78.042  1.00  0.00           C
ATOM   6620  NH3 POPEr 120     121.095 117.440  58.202  1.00  0.00           N
ATOM   6624  C12 POPEr 120     121.975 116.610  57.292  1.00  0.00           C
ATOM   6627  C11 POPEr 120     121.515 115.140  57.243  1.00  0.00           C
ATOM   6630  P   POPEr 120     121.796 113.210  55.472  1.00  0.00           P
ATOM   6631  O13 POPEr 120     120.325 113.260  55.482  1.00  0.00           O
ATOM   6632  O14 POPEr 120     122.466 113.230  54.142  1.00  0.00           O
ATOM   6633  O11 POPEr 120     122.326 111.940  56.232  1.00  0.00           O
ATOM   6634  O12 POPEr 120     122.365 114.421  56.342  1.00  0.00           O
ATOM   6635  C1  POPEr 120     121.766 111.470  57.453  1.00  0.00           C
ATOM   6638  C2  POPEr 120     122.806 110.590  58.192  1.00  0.00           C
ATOM   6640  O21 POPEr 120     122.186 109.740  59.182  1.00  0.00           O
ATOM   6641  C21 POPEr 120     121.895 110.220  60.372  1.00  0.00           C
ATOM   6642  O22 POPEr 120     121.855 111.400  60.692  1.00  0.00           O
ATOM   6643  C22 POPEr 120     121.655 109.021  61.302  1.00  0.00           C
ATOM   6646  C3  POPEr 120     124.026 111.430  58.703  1.00  0.00           C
ATOM   6649  O31 POPEr 120     124.865 110.620  59.543  1.00  0.00           O
ATOM   6650  C31 POPEr 120     125.476 111.221  60.552  1.00  0.00           C
ATOM   6651  O32 POPEr 120     125.505 112.430  60.742  1.00  0.00           O
ATOM   6652  C32 POPEr 120     126.025 110.131  61.472  1.00  0.00           C
ATOM   6655  C23 POPEr 120     120.936 109.311  62.652  1.00  0.00           C
ATOM   6658  C24 POPEr 120     120.936 108.041  63.512  1.00  0.00           C
ATOM   6661  C25 POPEr 120     120.066 108.000  64.782  1.00  0.00           C
ATOM   6664  C26 POPEr 120     120.516 108.911  65.942  1.00  0.00           C
ATOM   6667  C27 POPEr 120     120.236 108.280  67.322  1.00  0.00           C
ATOM   6670  C28 POPEr 120     120.626 109.160  68.532  1.00  0.00           C
ATOM   6673  C29 POPEr 120     119.546 110.111  69.002  1.00  0.00           C
ATOM   6675 0C21 POPEr 120     118.685 109.930  70.032  1.00  0.00           C
ATOM   6677 1C21 POPEr 120     118.586 108.741  70.952  1.00  0.00           C
ATOM   6680 2C21 POPEr 120     118.455 109.130  72.432  1.00  0.00           C
ATOM   6683 3C21 POPEr 120     117.095 109.761  72.813  1.00  0.00           C
ATOM   6686 4C21 POPEr 120     116.585 109.220  74.162  1.00  0.00           C
ATOM   6689 5C21 POPEr 120     115.285 109.870  74.653  1.00  0.00           C
ATOM   6692 6C21 POPEr 120     114.705 109.141  75.872  1.00  0.00           C
ATOM   6695 7C21 POPEr 120     113.336 109.701  76.292  1.00  0.00           C
ATOM   6698 8C21 POPEr 120     112.655 108.900  77.402  1.00  0.00           C
ATOM   6702  C33 POPEr 120     127.347 110.500  62.182  1.00  0.00           C
ATOM   6705  C34 POPEr 120     127.856 109.370  63.092  1.00  0.00           C
ATOM   6708  C35 POPEr 120     129.026 109.800  63.992  1.00  0.00           C
ATOM   6711  C36 POPEr 120     130.276 110.180  63.192  1.00  0.00           C
ATOM   6714  C37 POPEr 120     131.517 110.410  64.072  1.00  0.00           C
ATOM   6717  C38 POPEr 120     132.767 110.721  63.242  1.00  0.00           C
ATOM   6720  C39 POPEr 120     134.087 110.320  63.932  1.00  0.00           C
ATOM   6723 0C31 POPEr 120     134.296 110.830  65.362  1.00  0.00           C
ATOM   6726 1C31 POPEr 120     135.576 110.251  65.982  1.00  0.00           C
ATOM   6729 2C31 POPEr 120     135.707 110.401  67.502  1.00  0.00           C
ATOM   6732 3C31 POPEr 120     135.617 111.850  67.982  1.00  0.00           C
ATOM   6735 4C31 POPEr 120     135.796 112.010  69.493  1.00  0.00           C
ATOM   6738 5C31 POPEr 120     135.767 113.480  69.912  1.00  0.00           C
ATOM   6741 6C31 POPEr 120     136.286 113.710  71.332  1.00  0.00           C
ATOM   6745  NH3 POPEs 121     122.855 125.929  99.932  1.00  0.00           N
ATOM   6749  C12 POPEs 121     121.465 125.360  99.762  1.00  0.00           C
ATOM   6752  C11 POPEs 121     120.346 126.320 100.212  1.00  0.00           C
ATOM   6755  P   POPEs 121     118.275 124.749  99.512  1.00  0.00           P
ATOM   6756  O13 POPEs 121     118.545 123.330  99.863  1.00  0.00           O
ATOM   6757  O14 POPEs 121     116.885 125.261  99.572  1.00  0.00           O
ATOM   6758  O11 POPEs 121     118.886 125.061  98.092  1.00  0.00           O
ATOM   6759  O12 POPEs 121     119.136 125.631 100.503  1.00  0.00           O
ATOM   6760  C1  POPEs 121     118.355 126.130  97.292  1.00  0.00           C
ATOM   6763  C2  POPEs 121     117.596 125.631  96.022  1.00  0.00           C
ATOM   6765  O21 POPEs 121     117.555 126.671  95.052  1.00  0.00           O
ATOM   6766  C21 POPEs 121     118.636 126.900  94.352  1.00  0.00           C
ATOM   6767  O22 POPEs 121     119.745 126.411  94.542  1.00  0.00           O
ATOM   6768  C22 POPEs 121     118.205 127.820  93.214  1.00  0.00           C
ATOM   6771  C3  POPEs 121     116.115 125.190  96.262  1.00  0.00           C
ATOM   6774  O31 POPEs 121     115.556 124.510  95.103  1.00  0.00           O
ATOM   6775  C31 POPEs 121     114.805 125.230  94.262  1.00  0.00           C
ATOM   6776  O32 POPEs 121     114.546 126.420  94.362  1.00  0.00           O
ATOM   6777  C32 POPEs 121     114.266 124.320  93.162  1.00  0.00           C
ATOM   6780  C23 POPEs 121     118.996 127.631  91.902  1.00  0.00           C
ATOM   6783  C24 POPEs 121     118.495 128.590  90.812  1.00  0.00           C
ATOM   6786  C25 POPEs 121     117.105 128.230  90.283  1.00  0.00           C
ATOM   6789  C26 POPEs 121     116.465 129.290  89.372  1.00  0.00           C
ATOM   6792  C27 POPEs 121     115.295 128.760  88.522  1.00  0.00           C
ATOM   6795  C28 POPEs 121     114.535 129.880  87.783  1.00  0.00           C
ATOM   6798  C29 POPEs 121     113.615 129.320  86.742  1.00  0.00           C
ATOM   6800 0C21 POPEs 121     112.345 129.680  86.442  1.00  0.00           C
ATOM   6802 1C21 POPEs 121     111.535 130.781  87.072  1.00  0.00           C
ATOM   6805 2C21 POPEs 121     111.216 131.902  86.073  1.00  0.00           C
ATOM   6808 3C21 POPEs 121     110.175 132.891  86.613  1.00  0.00           C
ATOM   6811 4C21 POPEs 121     109.865 134.021  85.632  1.00  0.00           C
ATOM   6814 5C21 POPEs 121     108.865 135.021  86.213  1.00  0.00           C
ATOM   6817 6C21 POPEs 121     108.606 136.230  85.313  1.00  0.00           C
ATOM   6820 7C21 POPEs 121     107.776 137.311  86.012  1.00  0.00           C
ATOM   6823 8C21 POPEs 121     107.555 138.572  85.162  1.00  0.00           C
ATOM   6827  C33 POPEs 121     114.525 124.861  91.732  1.00  0.00           C
ATOM   6830  C34 POPEs 121     114.376 123.771  90.662  1.00  0.00           C
ATOM   6833  C35 POPEs 121     112.965 123.171  90.542  1.00  0.00           C
ATOM   6836  C36 POPEs 121     112.876 122.221  89.342  1.00  0.00           C
ATOM   6839  C37 POPEs 121     111.505 121.551  89.173  1.00  0.00           C
ATOM   6842  C38 POPEs 121     111.515 120.450  88.092  1.00  0.00           C
ATOM   6845  C39 POPEs 121     110.936 119.141  88.633  1.00  0.00           C
ATOM   6848 0C31 POPEs 121     111.136 117.941  87.692  1.00  0.00           C
ATOM   6851 1C31 POPEs 121     110.925 116.601  88.402  1.00  0.00           C
ATOM   6854 2C31 POPEs 121     111.776 115.460  87.832  1.00  0.00           C
ATOM   6857 3C31 POPEs 121     111.206 114.840  86.552  1.00  0.00           C
ATOM   6860 4C31 POPEs 121     112.115 113.731  86.003  1.00  0.00           C
ATOM   6863 5C31 POPEs 121     111.475 112.891  84.902  1.00  0.00           C
ATOM   6866 6C31 POPEs 121     112.375 111.750  84.412  1.00  0.00           C
ATOM   6870  NH3 POPEt 122      89.586  11.891  60.762  1.00  0.00           N
ATOM   6874  C12 POPEt 122      88.156  12.341  60.572  1.00  0.00           C
ATOM   6877  C11 POPEt 122      87.925  13.761  61.092  1.00  0.00           C
ATOM   6880  P   POPEt 122      89.506  15.361  59.652  1.00  0.00           P
ATOM   6881  O13 POPEt 122      90.966  15.561  59.772  1.00  0.00           O
ATOM   6882  O14 POPEt 122      89.096  14.631  58.442  1.00  0.00           O
ATOM   6883  O11 POPEt 122      88.776  16.761  59.702  1.00  0.00           O
ATOM   6884  O12 POPEt 122      89.045  14.621  60.932  1.00  0.00           O
ATOM   6885  C1  POPEt 122      89.026  17.671  60.793  1.00  0.00           C
ATOM   6888  C2  POPEt 122      87.715  17.971  61.592  1.00  0.00           C
ATOM   6890  O21 POPEt 122      88.005  18.481  62.902  1.00  0.00           O
ATOM   6891  C21 POPEt 122      88.625  17.731  63.802  1.00  0.00           C
ATOM   6892  O22 POPEt 122      89.035  16.591  63.672  1.00  0.00           O
ATOM   6893  C22 POPEt 122      88.785  18.571  65.063  1.00  0.00           C
ATOM   6896  C3  POPEt 122      86.726  16.771  61.642  1.00  0.00           C
ATOM   6899  O31 POPEt 122      85.416  17.201  62.043  1.00  0.00           O
ATOM   6900  C31 POPEt 122      84.725  16.651  63.042  1.00  0.00           C
ATOM   6901  O32 POPEt 122      83.505  16.771  63.122  1.00  0.00           O
ATOM   6902  C32 POPEt 122      85.535  15.971  64.132  1.00  0.00           C
ATOM   6905  C23 POPEt 122      88.326  17.881  66.362  1.00  0.00           C
ATOM   6908  C24 POPEt 122      88.916  18.631  67.563  1.00  0.00           C
ATOM   6911  C25 POPEt 122      88.735  17.901  68.892  1.00  0.00           C
ATOM   6914  C26 POPEt 122      87.356  18.151  69.533  1.00  0.00           C
ATOM   6917  C27 POPEt 122      87.245  17.501  70.912  1.00  0.00           C
ATOM   6920  C28 POPEt 122      85.845  17.661  71.522  1.00  0.00           C
ATOM   6923  C29 POPEt 122      85.715  16.921  72.832  1.00  0.00           C
ATOM   6925 0C21 POPEt 122      85.756  17.451  74.072  1.00  0.00           C
ATOM   6927 1C21 POPEt 122      85.955  18.901  74.432  1.00  0.00           C
ATOM   6930 2C21 POPEt 122      87.235  19.131  75.272  1.00  0.00           C
ATOM   6933 3C21 POPEt 122      86.925  19.801  76.622  1.00  0.00           C
ATOM   6936 4C21 POPEt 122      88.175  20.031  77.472  1.00  0.00           C
ATOM   6939 5C21 POPEt 122      87.925  20.890  78.713  1.00  0.00           C
ATOM   6942 6C21 POPEt 122      86.696  20.451  79.522  1.00  0.00           C
ATOM   6945 7C21 POPEt 122      86.505  21.221  80.822  1.00  0.00           C
ATOM   6948 8C21 POPEt 122      85.255  20.781  81.582  1.00  0.00           C
ATOM   6952  C33 POPEt 122      84.605  15.371  65.203  1.00  0.00           C
ATOM   6955  C34 POPEt 122      85.355  14.731  66.372  1.00  0.00           C
ATOM   6958  C35 POPEt 122      86.276  13.581  65.962  1.00  0.00           C
ATOM   6961  C36 POPEt 122      87.115  13.071  67.132  1.00  0.00           C
ATOM   6964  C37 POPEt 122      87.636  11.661  66.882  1.00  0.00           C
ATOM   6967  C38 POPEt 122      88.856  11.311  67.742  1.00  0.00           C
ATOM   6970  C39 POPEt 122      89.366   9.891  67.532  1.00  0.00           C
ATOM   6973 0C31 POPEt 122      88.536   8.831  68.262  1.00  0.00           C
ATOM   6976 1C31 POPEt 122      89.015   7.411  67.932  1.00  0.00           C
ATOM   6979 2C31 POPEt 122      88.225   6.321  68.672  1.00  0.00           C
ATOM   6982 3C31 POPEt 122      88.586   6.221  70.162  1.00  0.00           C
ATOM   6985 4C31 POPEt 122      87.746   5.191  70.923  1.00  0.00           C
ATOM   6988 5C31 POPEt 122      87.785   5.411  72.432  1.00  0.00           C
ATOM   6991 6C31 POPEt 122      87.146   4.291  73.252  1.00  0.00           C
ATOM   6995  NH3 POPEu 123      99.056  88.420  60.203  1.00  0.00           N
ATOM   6999  C12 POPEu 123      99.836  87.270  59.652  1.00  0.00           C
ATOM   7002  C11 POPEu 123      98.925  86.160  59.122  1.00  0.00           C
ATOM   7005  P   POPEu 123      99.945  83.850  59.852  1.00  0.00           P
ATOM   7006  O13 POPEu 123      98.636  83.271  60.152  1.00  0.00           O
ATOM   7007  O14 POPEu 123     100.995  82.950  59.322  1.00  0.00           O
ATOM   7008  O11 POPEu 123     100.476  84.580  61.152  1.00  0.00           O
ATOM   7009  O12 POPEu 123      99.725  85.030  58.813  1.00  0.00           O
ATOM   7010  C1  POPEu 123     100.066  84.130  62.462  1.00  0.00           C
ATOM   7013  C2  POPEu 123      99.026  85.090  63.132  1.00  0.00           C
ATOM   7015  O21 POPEu 123      99.576  86.411  63.322  1.00  0.00           O
ATOM   7016  C21 POPEu 123     100.416  86.580  64.322  1.00  0.00           C
ATOM   7017  O22 POPEu 123     101.005  85.721  64.953  1.00  0.00           O
ATOM   7018  C22 POPEu 123     100.495  88.100  64.562  1.00  0.00           C
ATOM   7021  C3  POPEu 123      98.326  84.540  64.422  1.00  0.00           C
ATOM   7024  O31 POPEu 123      97.456  85.550  64.972  1.00  0.00           O
ATOM   7025  C31 POPEu 123      96.565  85.150  65.872  1.00  0.00           C
ATOM   7026  O32 POPEu 123      96.505  84.051  66.372  1.00  0.00           O
ATOM   7027  C32 POPEu 123      95.635  86.330  66.203  1.00  0.00           C
ATOM   7030  C23 POPEu 123     101.165  88.541  65.872  1.00  0.00           C
ATOM   7033  C24 POPEu 123     100.185  88.710  67.022  1.00  0.00           C
ATOM   7036  C25 POPEu 123     100.946  88.990  68.322  1.00  0.00           C
ATOM   7039  C26 POPEu 123     100.066  89.490  69.473  1.00  0.00           C
ATOM   7042  C27 POPEu 123     100.925  89.889  70.672  1.00  0.00           C
ATOM   7045  C28 POPEu 123     100.215  90.840  71.652  1.00  0.00           C
ATOM   7048  C29 POPEu 123      99.075  90.180  72.372  1.00  0.00           C
ATOM   7050 0C21 POPEu 123      99.166  89.490  73.522  1.00  0.00           C
ATOM   7052 1C21 POPEu 123     100.435  89.241  74.292  1.00  0.00           C
ATOM   7055 2C21 POPEu 123     100.175  88.760  75.732  1.00  0.00           C
ATOM   7058 3C21 POPEu 123     101.465  88.280  76.412  1.00  0.00           C
ATOM   7061 4C21 POPEu 123     101.225  87.640  77.783  1.00  0.00           C
ATOM   7064 5C21 POPEu 123     102.485  87.071  78.462  1.00  0.00           C
ATOM   7067 6C21 POPEu 123     103.245  86.020  77.632  1.00  0.00           C
ATOM   7070 7C21 POPEu 123     104.635  85.690  78.193  1.00  0.00           C
ATOM   7073 8C21 POPEu 123     105.645  85.360  77.092  1.00  0.00           C
ATOM   7077  C33 POPEu 123      95.645  86.781  67.682  1.00  0.00           C
ATOM   7080  C34 POPEu 123      94.935  88.140  67.802  1.00  0.00           C
ATOM   7083  C35 POPEu 123      94.395  88.499  69.192  1.00  0.00           C
ATOM   7086  C36 POPEu 123      95.395  88.410  70.352  1.00  0.00           C
ATOM   7089  C37 POPEu 123      94.845  89.130  71.602  1.00  0.00           C
ATOM   7092  C38 POPEu 123      95.656  88.911  72.883  1.00  0.00           C
ATOM   7095  C39 POPEu 123      95.066  87.870  73.842  1.00  0.00           C
ATOM   7098 0C31 POPEu 123      95.595  88.041  75.272  1.00  0.00           C
ATOM   7101 1C31 POPEu 123      94.985  87.040  76.262  1.00  0.00           C
ATOM   7104 2C31 POPEu 123      95.136  87.481  77.722  1.00  0.00           C
ATOM   7107 3C31 POPEu 123      96.585  87.561  78.213  1.00  0.00           C
ATOM   7110 4C31 POPEu 123      96.696  88.280  79.562  1.00  0.00           C
ATOM   7113 5C31 POPEu 123      98.065  88.090  80.222  1.00  0.00           C
ATOM   7116 6C31 POPEu 123      98.126  88.660  81.642  1.00  0.00           C
ATOM   7120  NH3 POPEv 124      91.066 103.041 102.712  1.00  0.00           N
ATOM   7124  C12 POPEv 124      92.496 102.820 103.122  1.00  0.00           C
ATOM   7127  C11 POPEv 124      92.675 101.460 103.812  1.00  0.00           C
ATOM   7130  P   POPEv 124      94.856 100.100 104.303  1.00  0.00           P
ATOM   7131  O13 POPEv 124      96.246 100.410 104.703  1.00  0.00           O
ATOM   7132  O14 POPEv 124      94.136  99.011 104.982  1.00  0.00           O
ATOM   7133  O11 POPEv 124      94.786  99.761 102.752  1.00  0.00           O
ATOM   7134  O12 POPEv 124      93.986 101.420 104.372  1.00  0.00           O
ATOM   7135  C1  POPEv 124      95.476 100.520 101.762  1.00  0.00           C
ATOM   7138  C2  POPEv 124      96.225  99.561 100.792  1.00  0.00           C
ATOM   7140  O21 POPEv 124      97.305 100.310 100.192  1.00  0.00           O
ATOM   7141  C21 POPEv 124      98.296  99.549  99.752  1.00  0.00           C
ATOM   7142  O22 POPEv 124      98.315  98.340  99.732  1.00  0.00           O
ATOM   7143  C22 POPEv 124      99.455 100.441  99.303  1.00  0.00           C
ATOM   7146  C3  POPEv 124      95.265  98.890  99.762  1.00  0.00           C
ATOM   7149  O31 POPEv 124      95.656  99.080  98.383  1.00  0.00           O
ATOM   7150  C31 POPEv 124      94.975  98.299  97.522  1.00  0.00           C
ATOM   7151  O32 POPEv 124      94.145  97.471  97.863  1.00  0.00           O
ATOM   7152  C32 POPEv 124      95.435  98.569  96.092  1.00  0.00           C
ATOM   7155  C23 POPEv 124     100.125  99.951  97.992  1.00  0.00           C
ATOM   7158  C24 POPEv 124     101.285 100.871  97.603  1.00  0.00           C
ATOM   7161  C25 POPEv 124     101.796 100.631  96.172  1.00  0.00           C
ATOM   7164  C26 POPEv 124     102.785 101.710  95.714  1.00  0.00           C
ATOM   7167  C27 POPEv 124     104.115 101.741  96.472  1.00  0.00           C
ATOM   7170  C28 POPEv 124     105.026 100.520  96.192  1.00  0.00           C
ATOM   7173  C29 POPEv 124     106.325 100.581  96.943  1.00  0.00           C
ATOM   7175 0C21 POPEv 124     107.135  99.530  97.182  1.00  0.00           C
ATOM   7177 1C21 POPEv 124     106.916  98.111  96.742  1.00  0.00           C
ATOM   7180 2C21 POPEv 124     107.955  97.621  95.714  1.00  0.00           C
ATOM   7183 3C21 POPEv 124     107.596  96.221  95.192  1.00  0.00           C
ATOM   7186 4C21 POPEv 124     108.536  95.631  94.133  1.00  0.00           C
ATOM   7189 5C21 POPEv 124     108.095  95.910  92.682  1.00  0.00           C
ATOM   7192 6C21 POPEv 124     108.755  94.951  91.684  1.00  0.00           C
ATOM   7195 7C21 POPEv 124     108.175  95.070  90.262  1.00  0.00           C
ATOM   7198 8C21 POPEv 124     108.835  94.130  89.242  1.00  0.00           C
ATOM   7202  C33 POPEv 124      94.506  97.960  95.012  1.00  0.00           C
ATOM   7205  C34 POPEv 124      94.956  98.280  93.573  1.00  0.00           C
ATOM   7208  C35 POPEv 124      94.175  97.471  92.522  1.00  0.00           C
ATOM   7211  C36 POPEv 124      94.665  97.701  91.082  1.00  0.00           C
ATOM   7214  C37 POPEv 124      93.986  96.750  90.082  1.00  0.00           C
ATOM   7217  C38 POPEv 124      94.696  96.630  88.732  1.00  0.00           C
ATOM   7220  C39 POPEv 124      94.605  97.880  87.852  1.00  0.00           C
ATOM   7223 0C31 POPEv 124      95.236  97.661  86.462  1.00  0.00           C
ATOM   7226 1C31 POPEv 124      94.875  98.760  85.462  1.00  0.00           C
ATOM   7229 2C31 POPEv 124      95.455  98.480  84.063  1.00  0.00           C
ATOM   7232 3C31 POPEv 124      95.045  99.521  83.012  1.00  0.00           C
ATOM   7235 4C31 POPEv 124      95.686  99.241  81.652  1.00  0.00           C
ATOM   7238 5C31 POPEv 124      95.405 100.330  80.622  1.00  0.00           C
ATOM   7241 6C31 POPEv 124      96.076 100.111  79.262  1.00  0.00           C
ATOM   7245  NH3 POPEw 125      30.765  10.251 106.052  1.00  0.00           N
ATOM   7249  C12 POPEw 125      30.375  11.231 104.972  1.00  0.00           C
ATOM   7252  C11 POPEw 125      28.855  11.201 104.752  1.00  0.00           C
ATOM   7255  P   POPEw 125      26.945  12.531 103.613  1.00  0.00           P
ATOM   7256  O13 POPEw 125      26.285  12.161 104.883  1.00  0.00           O
ATOM   7257  O14 POPEw 125      26.825  13.951 103.213  1.00  0.00           O
ATOM   7258  O11 POPEw 125      26.385  11.691 102.422  1.00  0.00           O
ATOM   7259  O12 POPEw 125      28.465  12.081 103.682  1.00  0.00           O
ATOM   7260  C1  POPEw 125      25.875  10.371 102.463  1.00  0.00           C
ATOM   7263  C2  POPEw 125      25.985   9.801 101.032  1.00  0.00           C
ATOM   7265  O21 POPEw 125      25.005   8.771 100.822  1.00  0.00           O
ATOM   7266  C21 POPEw 125      24.775   8.381  99.552  1.00  0.00           C
ATOM   7267  O22 POPEw 125      24.565   7.231  99.232  1.00  0.00           O
ATOM   7268  C22 POPEw 125      24.785   9.521  98.512  1.00  0.00           C
ATOM   7271  C3  POPEw 125      27.425   9.311 100.703  1.00  0.00           C
ATOM   7274  O31 POPEw 125      27.505   8.421  99.572  1.00  0.00           O
ATOM   7275  C31 POPEw 125      28.665   7.771  99.492  1.00  0.00           C
ATOM   7276  O32 POPEw 125      29.635   7.991 100.192  1.00  0.00           O
ATOM   7277  C32 POPEw 125      28.575   6.691  98.412  1.00  0.00           C
ATOM   7280  C23 POPEw 125      23.935   9.201  97.252  1.00  0.00           C
ATOM   7283  C24 POPEw 125      24.155  10.241  96.133  1.00  0.00           C
ATOM   7286  C25 POPEw 125      23.435   9.891  94.823  1.00  0.00           C
ATOM   7289  C26 POPEw 125      24.275  10.251  93.582  1.00  0.00           C
ATOM   7292  C27 POPEw 125      23.455  10.191  92.282  1.00  0.00           C
ATOM   7295  C28 POPEw 125      24.315  10.041  91.012  1.00  0.00           C
ATOM   7298  C29 POPEw 125      25.415  11.071  90.932  1.00  0.00           C
ATOM   7300 0C21 POPEw 125      25.395  12.211  90.212  1.00  0.00           C
ATOM   7302 1C21 POPEw 125      24.235  12.721  89.394  1.00  0.00           C
ATOM   7305 2C21 POPEw 125      24.085  14.251  89.443  1.00  0.00           C
ATOM   7308 3C21 POPEw 125      23.965  14.831  90.862  1.00  0.00           C
ATOM   7311 4C21 POPEw 125      23.305  16.221  90.924  1.00  0.00           C
ATOM   7314 5C21 POPEw 125      23.855  17.261  89.922  1.00  0.00           C
ATOM   7317 6C21 POPEw 125      25.325  17.631  90.122  1.00  0.00           C
ATOM   7320 7C21 POPEw 125      25.845  18.511  88.972  1.00  0.00           C
ATOM   7323 8C21 POPEw 125      27.305  18.961  89.133  1.00  0.00           C
ATOM   7327  C33 POPEw 125      29.945   6.121  97.982  1.00  0.00           C
ATOM   7330  C34 POPEw 125      29.885   5.481  96.592  1.00  0.00           C
ATOM   7333  C35 POPEw 125      29.836   6.501  95.453  1.00  0.00           C
ATOM   7336  C36 POPEw 125      29.406   5.891  94.113  1.00  0.00           C
ATOM   7339  C37 POPEw 125      30.566   5.331  93.284  1.00  0.00           C
ATOM   7342  C38 POPEw 125      30.085   4.821  91.922  1.00  0.00           C
ATOM   7345  C39 POPEw 125      31.115   3.951  91.192  1.00  0.00           C
ATOM   7348 0C31 POPEw 125      32.225   4.701  90.462  1.00  0.00           C
ATOM   7351 1C31 POPEw 125      33.095   3.711  89.674  1.00  0.00           C
ATOM   7354 2C31 POPEw 125      34.145   4.401  88.792  1.00  0.00           C
ATOM   7357 3C31 POPEw 125      35.085   3.421  88.082  1.00  0.00           C
ATOM   7360 4C31 POPEw 125      34.365   2.381  87.203  1.00  0.00           C
ATOM   7363 5C31 POPEw 125      35.336   1.521  86.382  1.00  0.00           C
ATOM   7366 6C31 POPEw 125      34.645   0.390  85.612  1.00  0.00           C
ATOM   7370  NH3 POPEx 126     114.336  59.640 104.332  1.00  0.00           N
ATOM   7374  C12 POPEx 126     115.285  60.771 104.142  1.00  0.00           C
ATOM   7377  C11 POPEx 126     115.276  61.651 105.392  1.00  0.00           C
ATOM   7380  P   POPEx 126     116.265  63.990 104.863  1.00  0.00           P
ATOM   7381  O13 POPEx 126     115.096  64.080 103.962  1.00  0.00           O
ATOM   7382  O14 POPEx 126     116.356  64.910 106.012  1.00  0.00           O
ATOM   7383  O11 POPEx 126     117.575  64.071 103.982  1.00  0.00           O
ATOM   7384  O12 POPEx 126     116.405  62.510 105.383  1.00  0.00           O
ATOM   7385  C1  POPEx 126     117.715  65.180 103.082  1.00  0.00           C
ATOM   7388  C2  POPEx 126     119.015  65.081 102.212  1.00  0.00           C
ATOM   7390  O21 POPEx 126     118.755  65.660 100.924  1.00  0.00           O
ATOM   7391  C21 POPEx 126     118.895  66.971 100.822  1.00  0.00           C
ATOM   7392  O22 POPEx 126     119.236  67.730 101.732  1.00  0.00           O
ATOM   7393  C22 POPEx 126     118.676  67.370  99.362  1.00  0.00           C
ATOM   7396  C3  POPEx 126     119.525  63.611 102.052  1.00  0.00           C
ATOM   7399  O31 POPEx 126     120.306  63.361 100.842  1.00  0.00           O
ATOM   7400  C31 POPEx 126     119.586  62.831  99.842  1.00  0.00           C
ATOM   7401  O32 POPEx 126     118.396  62.561  99.922  1.00  0.00           O
ATOM   7402  C32 POPEx 126     120.395  62.670  98.552  1.00  0.00           C
ATOM   7405  C23 POPEx 126     118.156  68.800  99.063  1.00  0.00           C
ATOM   7408  C24 POPEx 126     118.215  69.080  97.552  1.00  0.00           C
ATOM   7411  C25 POPEx 126     119.586  69.660  97.162  1.00  0.00           C
ATOM   7414  C26 POPEx 126     119.945  69.601  95.672  1.00  0.00           C
ATOM   7417  C27 POPEx 126     121.206  70.451  95.423  1.00  0.00           C
ATOM   7420  C28 POPEx 126     121.916  70.230  94.072  1.00  0.00           C
ATOM   7423  C29 POPEx 126     123.156  71.081  94.072  1.00  0.00           C
ATOM   7425 0C21 POPEx 126     123.485  72.051  93.193  1.00  0.00           C
ATOM   7427 1C21 POPEx 126     122.736  72.460  91.953  1.00  0.00           C
ATOM   7430 2C21 POPEx 126     123.706  72.841  90.822  1.00  0.00           C
ATOM   7433 3C21 POPEx 126     122.976  73.191  89.522  1.00  0.00           C
ATOM   7436 4C21 POPEx 126     123.945  73.601  88.412  1.00  0.00           C
ATOM   7439 5C21 POPEx 126     123.306  73.520  87.034  1.00  0.00           C
ATOM   7442 6C21 POPEx 126     124.296  73.820  85.902  1.00  0.00           C
ATOM   7445 7C21 POPEx 126     123.665  73.631  84.534  1.00  0.00           C
ATOM   7448 8C21 POPEx 126     124.625  73.930  83.383  1.00  0.00           C
ATOM   7452  C33 POPEx 126     120.775  61.221  98.193  1.00  0.00           C
ATOM   7455  C34 POPEx 126     121.325  61.101  96.762  1.00  0.00           C
ATOM   7458  C35 POPEx 126     120.556  60.151  95.822  1.00  0.00           C
ATOM   7461  C36 POPEx 126     119.136  60.621  95.453  1.00  0.00           C
ATOM   7464  C37 POPEx 126     118.495  59.750  94.352  1.00  0.00           C
ATOM   7467  C38 POPEx 126     116.965  59.861  94.313  1.00  0.00           C
ATOM   7470  C39 POPEx 126     116.285  58.840  93.392  1.00  0.00           C
ATOM   7473 0C31 POPEx 126     116.125  59.250  91.922  1.00  0.00           C
ATOM   7476 1C31 POPEx 126     115.206  58.261  91.192  1.00  0.00           C
ATOM   7479 2C31 POPEx 126     114.786  58.611  89.753  1.00  0.00           C
ATOM   7482 3C31 POPEx 126     113.415  57.981  89.464  1.00  0.00           C
ATOM   7485 4C31 POPEx 126     112.965  57.939  87.992  1.00  0.00           C
ATOM   7488 5C31 POPEx 126     111.636  57.191  87.863  1.00  0.00           C
ATOM   7491 6C31 POPEx 126     111.176  56.921  86.432  1.00  0.00           C
ATOM   7495  NH3 POPEy 127     106.435  70.531 100.592  1.00  0.00           N
ATOM   7499  C12 POPEy 127     105.486  71.070  99.572  1.00  0.00           C
ATOM   7502  C11 POPEy 127     105.526  72.611  99.682  1.00  0.00           C
ATOM   7505  P   POPEy 127     104.105  72.911 101.862  1.00  0.00           P
ATOM   7506  O13 POPEy 127     103.065  72.280 101.042  1.00  0.00           O
ATOM   7507  O14 POPEy 127     104.366  72.241 103.172  1.00  0.00           O
ATOM   7508  O11 POPEy 127     103.725  74.430 102.083  1.00  0.00           O
ATOM   7509  O12 POPEy 127     105.446  73.031 101.042  1.00  0.00           O
ATOM   7510  C1  POPEy 127     103.245  75.190 100.953  1.00  0.00           C
ATOM   7513  C2  POPEy 127     103.986  76.541 100.822  1.00  0.00           C
ATOM   7515  O21 POPEy 127     103.785  77.061  99.492  1.00  0.00           O
ATOM   7516  C21 POPEy 127     102.925  78.051  99.372  1.00  0.00           C
ATOM   7517  O22 POPEy 127     102.205  78.480 100.262  1.00  0.00           O
ATOM   7518  C22 POPEy 127     102.886  78.491  97.902  1.00  0.00           C
ATOM   7521  C3  POPEy 127     105.516  76.401 101.042  1.00  0.00           C
ATOM   7524  O31 POPEy 127     106.106  77.701 101.152  1.00  0.00           O
ATOM   7525  C31 POPEy 127     106.925  78.271 100.252  1.00  0.00           C
ATOM   7526  O32 POPEy 127     107.526  79.301 100.492  1.00  0.00           O
ATOM   7527  C32 POPEy 127     106.936  77.570  98.882  1.00  0.00           C
ATOM   7530  C23 POPEy 127     102.596  80.000  97.692  1.00  0.00           C
ATOM   7533  C24 POPEy 127     101.305  80.290  96.912  1.00  0.00           C
ATOM   7536  C25 POPEy 127     101.545  81.190  95.693  1.00  0.00           C
ATOM   7539  C26 POPEy 127     102.275  80.451  94.562  1.00  0.00           C
ATOM   7542  C27 POPEy 127     102.645  81.381  93.392  1.00  0.00           C
ATOM   7545  C28 POPEy 127     103.385  80.631  92.272  1.00  0.00           C
ATOM   7548  C29 POPEy 127     102.466  79.811  91.402  1.00  0.00           C
ATOM   7550 0C21 POPEy 127     102.555  79.710  90.062  1.00  0.00           C
ATOM   7552 1C21 POPEy 127     103.625  80.391  89.262  1.00  0.00           C
ATOM   7555 2C21 POPEy 127     103.725  79.930  87.793  1.00  0.00           C
ATOM   7558 3C21 POPEy 127     102.566  80.430  86.922  1.00  0.00           C
ATOM   7561 4C21 POPEy 127     102.855  80.229  85.434  1.00  0.00           C
ATOM   7564 5C21 POPEy 127     101.755  80.780  84.512  1.00  0.00           C
ATOM   7567 6C21 POPEy 127     100.425  80.021  84.604  1.00  0.00           C
ATOM   7570 7C21 POPEy 127      99.376  80.570  83.633  1.00  0.00           C
ATOM   7573 8C21 POPEy 127      98.046  79.811  83.703  1.00  0.00           C
ATOM   7577  C33 POPEy 127     107.675  78.340  97.752  1.00  0.00           C
ATOM   7580  C34 POPEy 127     106.876  78.480  96.442  1.00  0.00           C
ATOM   7583  C35 POPEy 127     106.585  77.180  95.693  1.00  0.00           C
ATOM   7586  C36 POPEy 127     107.825  76.670  94.922  1.00  0.00           C
ATOM   7589  C37 POPEy 127     107.555  75.391  94.102  1.00  0.00           C
ATOM   7592  C38 POPEy 127     106.755  75.621  92.813  1.00  0.00           C
ATOM   7595  C39 POPEy 127     107.515  76.430  91.754  1.00  0.00           C
ATOM   7598 0C31 POPEy 127     106.736  76.611  90.442  1.00  0.00           C
ATOM   7601 1C31 POPEy 127     107.585  77.291  89.372  1.00  0.00           C
ATOM   7604 2C31 POPEy 127     106.815  77.651  88.092  1.00  0.00           C
ATOM   7607 3C31 POPEy 127     107.746  78.240  87.034  1.00  0.00           C
ATOM   7610 4C31 POPEy 127     107.016  78.730  85.772  1.00  0.00           C
ATOM   7613 5C31 POPEy 127     107.986  79.331  84.743  1.00  0.00           C
ATOM   7616 6C31 POPEy 127     107.336  80.351  83.812  1.00  0.00           C
ATOM   7620  NH3 POPEz 128      54.205  36.971 102.702  1.00  0.00           N
ATOM   7624  C12 POPEz 128      53.885  38.401 102.352  1.00  0.00           C
ATOM   7627  C11 POPEz 128      53.065  39.051 103.462  1.00  0.00           C
ATOM   7630  P   POPEz 128      53.336  41.651 103.522  1.00  0.00           P
ATOM   7631  O13 POPEz 128      52.645  42.851 103.012  1.00  0.00           O
ATOM   7632  O14 POPEz 128      53.615  41.611 104.972  1.00  0.00           O
ATOM   7633  O11 POPEz 128      54.645  41.390 102.652  1.00  0.00           O
ATOM   7634  O12 POPEz 128      52.556  40.331 103.082  1.00  0.00           O
ATOM   7635  C1  POPEz 128      55.625  42.410 102.453  1.00  0.00           C
ATOM   7638  C2  POPEz 128      55.575  43.041 101.012  1.00  0.00           C
ATOM   7640  O21 POPEz 128      56.805  43.620 100.563  1.00  0.00           O
ATOM   7641  C21 POPEz 128      57.915  43.581 101.272  1.00  0.00           C
ATOM   7642  O22 POPEz 128      58.095  44.011 102.402  1.00  0.00           O
ATOM   7643  C22 POPEz 128      58.965  42.831 100.442  1.00  0.00           C
ATOM   7646  C3  POPEz 128      54.365  44.011 100.752  1.00  0.00           C
ATOM   7649  O31 POPEz 128      54.505  44.910  99.612  1.00  0.00           O
ATOM   7650  C31 POPEz 128      54.435  44.381  98.402  1.00  0.00           C
ATOM   7651  O32 POPEz 128      54.295  43.191  98.172  1.00  0.00           O
ATOM   7652  C32 POPEz 128      54.645  45.471  97.342  1.00  0.00           C
ATOM   7655  C23 POPEz 128      58.835  41.291 100.532  1.00  0.00           C
ATOM   7658  C24 POPEz 128      59.875  40.541  99.674  1.00  0.00           C
ATOM   7661  C25 POPEz 128      59.515  40.511  98.182  1.00  0.00           C
ATOM   7664  C26 POPEz 128      60.635  39.930  97.302  1.00  0.00           C
ATOM   7667  C27 POPEz 128      60.255  39.871  95.812  1.00  0.00           C
ATOM   7670  C28 POPEz 128      60.516  41.210  95.082  1.00  0.00           C
ATOM   7673  C29 POPEz 128      59.905  41.301  93.692  1.00  0.00           C
ATOM   7675 0C21 POPEz 128      58.996  42.210  93.312  1.00  0.00           C
ATOM   7677 1C21 POPEz 128      58.395  43.271  94.203  1.00  0.00           C
ATOM   7680 2C21 POPEz 128      59.325  44.491  94.292  1.00  0.00           C
ATOM   7683 3C21 POPEz 128      58.955  45.439  95.442  1.00  0.00           C
ATOM   7686 4C21 POPEz 128      59.856  46.661  95.402  1.00  0.00           C
ATOM   7689 5C21 POPEz 128      59.555  47.711  96.472  1.00  0.00           C
ATOM   7692 6C21 POPEz 128      60.485  48.920  96.302  1.00  0.00           C
ATOM   7695 7C21 POPEz 128      60.345  49.951  97.412  1.00  0.00           C
ATOM   7698 8C21 POPEz 128      61.225  51.171  97.142  1.00  0.00           C
ATOM   7702  C33 POPEz 128      54.295  45.051  95.883  1.00  0.00           C
ATOM   7705  C34 POPEz 128      54.825  46.081  94.872  1.00  0.00           C
ATOM   7708  C35 POPEz 128      54.275  45.991  93.442  1.00  0.00           C
ATOM   7711  C36 POPEz 128      54.495  44.640  92.732  1.00  0.00           C
ATOM   7714  C37 POPEz 128      53.156  43.961  92.432  1.00  0.00           C
ATOM   7717  C38 POPEz 128      53.285  42.681  91.613  1.00  0.00           C
ATOM   7720  C39 POPEz 128      51.935  42.210  91.052  1.00  0.00           C
ATOM   7723 0C31 POPEz 128      52.065  40.921  90.232  1.00  0.00           C
ATOM   7726 1C31 POPEz 128      50.775  40.611  89.453  1.00  0.00           C
ATOM   7729 2C31 POPEz 128      50.825  39.271  88.692  1.00  0.00           C
ATOM   7732 3C31 POPEz 128      50.785  38.021  89.583  1.00  0.00           C
ATOM   7735 4C31 POPEz 128      49.495  37.911  90.423  1.00  0.00           C
ATOM   7738 5C31 POPEz 128      49.355  36.541  91.102  1.00  0.00           C
ATOM   7741 6C31 POPEz 128      48.075  36.421  91.932  1.00  0.00           C
ATOM   7745  NH3 POPE0 129      73.315  46.611  63.712  1.00  0.00           N
ATOM   7749  C12 POPE0 129      72.355  47.101  62.682  1.00  0.00           C
ATOM   7752  C11 POPE0 129      72.946  48.340  62.052  1.00  0.00           C
ATOM   7755  P   POPE0 129      71.525  50.321  61.172  1.00  0.00           P
ATOM   7756  O13 POPE0 129      72.725  51.181  61.192  1.00  0.00           O
ATOM   7757  O14 POPE0 129      70.625  50.521  60.012  1.00  0.00           O
ATOM   7758  O11 POPE0 129      70.755  50.430  62.552  1.00  0.00           O
ATOM   7759  O12 POPE0 129      71.975  48.820  61.142  1.00  0.00           O
ATOM   7760  C1  POPE0 129      70.965  51.549  63.432  1.00  0.00           C
ATOM   7763  C2  POPE0 129      69.675  51.801  64.262  1.00  0.00           C
ATOM   7765  O21 POPE0 129      69.806  52.761  65.332  1.00  0.00           O
ATOM   7766  C21 POPE0 129      70.715  53.690  65.203  1.00  0.00           C
ATOM   7767  O22 POPE0 129      70.855  54.430  64.252  1.00  0.00           O
ATOM   7768  C22 POPE0 129      71.665  53.601  66.392  1.00  0.00           C
ATOM   7771  C3  POPE0 129      69.165  50.481  64.902  1.00  0.00           C
ATOM   7774  O31 POPE0 129      69.806  50.211  66.182  1.00  0.00           O
ATOM   7775  C31 POPE0 129      69.285  49.131  66.762  1.00  0.00           C
ATOM   7776  O32 POPE0 129      68.605  48.301  66.182  1.00  0.00           O
ATOM   7777  C32 POPE0 129      69.635  49.101  68.243  1.00  0.00           C
ATOM   7780  C23 POPE0 129      71.035  53.820  67.783  1.00  0.00           C
ATOM   7783  C24 POPE0 129      71.735  52.981  68.862  1.00  0.00           C
ATOM   7786  C25 POPE0 129      71.925  53.721  70.192  1.00  0.00           C
ATOM   7789  C26 POPE0 129      70.605  54.041  70.892  1.00  0.00           C
ATOM   7792  C27 POPE0 129      70.795  55.191  71.903  1.00  0.00           C
ATOM   7795  C28 POPE0 129      69.545  55.451  72.752  1.00  0.00           C
ATOM   7798  C29 POPE0 129      69.596  56.851  73.302  1.00  0.00           C
ATOM   7800 0C21 POPE0 129      69.295  57.241  74.552  1.00  0.00           C
ATOM   7802 1C21 POPE0 129      68.785  56.371  75.672  1.00  0.00           C
ATOM   7805 2C21 POPE0 129      67.725  57.131  76.482  1.00  0.00           C
ATOM   7808 3C21 POPE0 129      67.285  56.371  77.743  1.00  0.00           C
ATOM   7811 4C21 POPE0 129      66.545  57.261  78.752  1.00  0.00           C
ATOM   7814 5C21 POPE0 129      67.505  58.191  79.513  1.00  0.00           C
ATOM   7817 6C21 POPE0 129      66.785  59.261  80.352  1.00  0.00           C
ATOM   7820 7C21 POPE0 129      67.785  60.181  81.052  1.00  0.00           C
ATOM   7823 8C21 POPE0 129      67.125  61.301  81.872  1.00  0.00           C
ATOM   7827  C33 POPE0 129      68.535  49.771  69.082  1.00  0.00           C
ATOM   7830  C34 POPE0 129      68.745  49.590  70.592  1.00  0.00           C
ATOM   7833  C35 POPE0 129      67.665  50.311  71.412  1.00  0.00           C
ATOM   7836  C36 POPE0 129      67.675  49.940  72.892  1.00  0.00           C
ATOM   7839  C37 POPE0 129      66.505  50.581  73.662  1.00  0.00           C
ATOM   7842  C38 POPE0 129      66.345  50.061  75.092  1.00  0.00           C
ATOM   7845  C39 POPE0 129      66.825  51.050  76.162  1.00  0.00           C
ATOM   7848 0C31 POPE0 129      66.545  50.531  77.582  1.00  0.00           C
ATOM   7851 1C31 POPE0 129      66.656  51.631  78.642  1.00  0.00           C
ATOM   7854 2C31 POPE0 129      66.465  51.101  80.062  1.00  0.00           C
ATOM   7857 3C31 POPE0 129      66.615  52.201  81.113  1.00  0.00           C
ATOM   7860 4C31 POPE0 129      66.516  51.680  82.552  1.00  0.00           C
ATOM   7863 5C31 POPE0 129      66.675  52.811  83.573  1.00  0.00           C
ATOM   7866 6C31 POPE0 129      66.315  52.401  85.003  1.00  0.00           C
ATOM   7870  NH3 POPE1 130      33.935  52.090  60.962  1.00  0.00           N
ATOM   7874  C12 POPE1 130      34.665  53.301  61.462  1.00  0.00           C
ATOM   7877  C11 POPE1 130      34.075  54.611  60.892  1.00  0.00           C
ATOM   7880  P   POPE1 130      33.405  55.791  63.112  1.00  0.00           P
ATOM   7881  O13 POPE1 130      32.175  55.010  62.892  1.00  0.00           O
ATOM   7882  O14 POPE1 130      33.275  57.191  63.552  1.00  0.00           O
ATOM   7883  O11 POPE1 130      34.325  55.000  64.122  1.00  0.00           O
ATOM   7884  O12 POPE1 130      34.275  55.721  61.782  1.00  0.00           O
ATOM   7885  C1  POPE1 130      35.745  54.960  64.092  1.00  0.00           C
ATOM   7888  C2  POPE1 130      36.385  55.551  65.372  1.00  0.00           C
ATOM   7890  O21 POPE1 130      35.525  55.281  66.492  1.00  0.00           O
ATOM   7891  C21 POPE1 130      35.965  54.840  67.672  1.00  0.00           C
ATOM   7892  O22 POPE1 130      35.215  54.531  68.592  1.00  0.00           O
ATOM   7893  C22 POPE1 130      37.496  54.800  67.832  1.00  0.00           C
ATOM   7896  C3  POPE1 130      36.565  57.081  65.203  1.00  0.00           C
ATOM   7899  O31 POPE1 130      36.895  57.660  66.472  1.00  0.00           O
ATOM   7900  C31 POPE1 130      36.156  58.710  66.792  1.00  0.00           C
ATOM   7901  O32 POPE1 130      35.465  59.361  66.022  1.00  0.00           O
ATOM   7902  C32 POPE1 130      36.185  58.920  68.302  1.00  0.00           C
ATOM   7905  C23 POPE1 130      37.946  54.561  69.292  1.00  0.00           C
ATOM   7908  C24 POPE1 130      37.696  55.781  70.192  1.00  0.00           C
ATOM   7911  C25 POPE1 130      38.255  55.611  71.612  1.00  0.00           C
ATOM   7914  C26 POPE1 130      37.715  56.680  72.552  1.00  0.00           C
ATOM   7917  C27 POPE1 130      38.205  56.541  74.002  1.00  0.00           C
ATOM   7920  C28 POPE1 130      37.566  57.600  74.912  1.00  0.00           C
ATOM   7923  C29 POPE1 130      37.705  57.311  76.382  1.00  0.00           C
ATOM   7925 0C21 POPE1 130      37.725  58.221  77.372  1.00  0.00           C
ATOM   7927 1C21 POPE1 130      37.575  59.710  77.223  1.00  0.00           C
ATOM   7930 2C21 POPE1 130      36.855  60.381  78.412  1.00  0.00           C
ATOM   7933 3C21 POPE1 130      37.645  60.240  79.723  1.00  0.00           C
ATOM   7936 4C21 POPE1 130      37.136  61.120  80.862  1.00  0.00           C
ATOM   7939 5C21 POPE1 130      37.955  60.881  82.142  1.00  0.00           C
ATOM   7942 6C21 POPE1 130      37.365  61.549  83.383  1.00  0.00           C
ATOM   7945 7C21 POPE1 130      38.245  61.301  84.622  1.00  0.00           C
ATOM   7948 8C21 POPE1 130      37.725  62.000  85.872  1.00  0.00           C
ATOM   7952  C33 POPE1 130      37.115  60.070  68.712  1.00  0.00           C
ATOM   7955  C34 POPE1 130      38.606  59.721  68.592  1.00  0.00           C
ATOM   7958  C35 POPE1 130      39.495  60.671  69.403  1.00  0.00           C
ATOM   7961  C36 POPE1 130      39.365  60.430  70.923  1.00  0.00           C
ATOM   7964  C37 POPE1 130      40.185  61.410  71.762  1.00  0.00           C
ATOM   7967  C38 POPE1 130      39.815  61.311  73.243  1.00  0.00           C
ATOM   7970  C39 POPE1 130      40.695  62.201  74.122  1.00  0.00           C
ATOM   7973 0C31 POPE1 130      40.295  62.131  75.602  1.00  0.00           C
ATOM   7976 1C31 POPE1 130      41.355  62.771  76.512  1.00  0.00           C
ATOM   7979 2C31 POPE1 130      40.935  62.821  77.982  1.00  0.00           C
ATOM   7982 3C31 POPE1 130      42.135  63.031  78.932  1.00  0.00           C
ATOM   7985 4C31 POPE1 130      43.025  64.220  78.572  1.00  0.00           C
ATOM   7988 5C31 POPE1 130      44.145  64.461  79.592  1.00  0.00           C
ATOM   7991 6C31 POPE1 130      44.986  65.711  79.282  1.00  0.00           C
ATOM   7995  NH3 POPE2 131      23.685 104.940 102.372  1.00  0.00           N
ATOM   7999  C12 POPE2 131      22.375 105.271 103.032  1.00  0.00           C
ATOM   8002  C11 POPE2 131      21.285 104.230 102.702  1.00  0.00           C
ATOM   8005  P   POPE2 131      18.695 104.400 103.193  1.00  0.00           P
ATOM   8006  O13 POPE2 131      18.645 103.531 101.982  1.00  0.00           O
ATOM   8007  O14 POPE2 131      17.845 104.040 104.352  1.00  0.00           O
ATOM   8008  O11 POPE2 131      18.525 105.901 102.802  1.00  0.00           O
ATOM   8009  O12 POPE2 131      20.205 104.320 103.642  1.00  0.00           O
ATOM   8010  C1  POPE2 131      17.615 106.371 101.813  1.00  0.00           C
ATOM   8013  C2  POPE2 131      18.355 107.361 100.883  1.00  0.00           C
ATOM   8015  O21 POPE2 131      18.955 106.601  99.813  1.00  0.00           O
ATOM   8016  C21 POPE2 131      18.975 107.191  98.633  1.00  0.00           C
ATOM   8017  O22 POPE2 131      19.135 108.380  98.392  1.00  0.00           O
ATOM   8018  C22 POPE2 131      18.655 106.151  97.562  1.00  0.00           C
ATOM   8021  C3  POPE2 131      19.365 108.190 101.732  1.00  0.00           C
ATOM   8024  O31 POPE2 131      19.915 109.300 100.993  1.00  0.00           O
ATOM   8025  C31 POPE2 131      21.205 109.260 100.742  1.00  0.00           C
ATOM   8026  O32 POPE2 131      21.985 108.401 101.102  1.00  0.00           O
ATOM   8027  C32 POPE2 131      21.585 110.491  99.912  1.00  0.00           C
ATOM   8030  C23 POPE2 131      17.135 106.101  97.252  1.00  0.00           C
ATOM   8033  C24 POPE2 131      16.595 104.679  97.112  1.00  0.00           C
ATOM   8036  C25 POPE2 131      17.115 103.840  95.924  1.00  0.00           C
ATOM   8039  C26 POPE2 131      16.485 104.210  94.572  1.00  0.00           C
ATOM   8042  C27 POPE2 131      17.305 105.230  93.772  1.00  0.00           C
ATOM   8045  C28 POPE2 131      16.575 105.740  92.512  1.00  0.00           C
ATOM   8048  C29 POPE2 131      17.365 106.870  91.912  1.00  0.00           C
ATOM   8050 0C21 POPE2 131      17.525 107.160  90.612  1.00  0.00           C
ATOM   8052 1C21 POPE2 131      16.895 106.501  89.412  1.00  0.00           C
ATOM   8055 2C21 POPE2 131      16.345 107.530  88.392  1.00  0.00           C
ATOM   8058 3C21 POPE2 131      17.405 108.471  87.772  1.00  0.00           C
ATOM   8061 4C21 POPE2 131      17.525 109.870  88.424  1.00  0.00           C
ATOM   8064 5C21 POPE2 131      16.285 110.780  88.284  1.00  0.00           C
ATOM   8067 6C21 POPE2 131      15.935 111.151  86.842  1.00  0.00           C
ATOM   8070 7C21 POPE2 131      14.845 112.240  86.782  1.00  0.00           C
ATOM   8073 8C21 POPE2 131      14.325 112.541  85.372  1.00  0.00           C
ATOM   8077  C33 POPE2 131      22.645 110.150  98.853  1.00  0.00           C
ATOM   8080  C34 POPE2 131      22.745 111.190  97.732  1.00  0.00           C
ATOM   8083  C35 POPE2 131      23.805 110.760  96.703  1.00  0.00           C
ATOM   8086  C36 POPE2 131      24.295 111.870  95.752  1.00  0.00           C
ATOM   8089  C37 POPE2 131      23.755 111.710  94.324  1.00  0.00           C
ATOM   8092  C38 POPE2 131      24.315 112.751  93.354  1.00  0.00           C
ATOM   8095  C39 POPE2 131      23.945 112.410  91.902  1.00  0.00           C
ATOM   8098 0C31 POPE2 131      24.365 113.480  90.892  1.00  0.00           C
ATOM   8101 1C31 POPE2 131      23.795 113.171  89.502  1.00  0.00           C
ATOM   8104 2C31 POPE2 131      23.925 114.320  88.503  1.00  0.00           C
ATOM   8107 3C31 POPE2 131      22.805 114.311  87.453  1.00  0.00           C
ATOM   8110 4C31 POPE2 131      22.785 113.041  86.582  1.00  0.00           C
ATOM   8113 5C31 POPE2 131      21.655 113.041  85.553  1.00  0.00           C
ATOM   8116 6C31 POPE2 131      21.585 111.750  84.732  1.00  0.00           C
ATOM   8120  NH3 POPE3 132      25.315  37.861 104.963  1.00  0.00           N
ATOM   8124  C12 POPE3 132      25.115  37.160 106.283  1.00  0.00           C
ATOM   8127  C11 POPE3 132      26.405  37.121 107.122  1.00  0.00           C
ATOM   8130  P   POPE3 132      28.425  36.691 105.482  1.00  0.00           P
ATOM   8131  O13 POPE3 132      28.065  38.071 105.082  1.00  0.00           O
ATOM   8132  O14 POPE3 132      29.805  36.491 106.012  1.00  0.00           O
ATOM   8133  O11 POPE3 132      28.135  35.731 104.272  1.00  0.00           O
ATOM   8134  O12 POPE3 132      27.375  36.221 106.572  1.00  0.00           O
ATOM   8135  C1  POPE3 132      28.445  36.191 102.953  1.00  0.00           C
ATOM   8138  C2  POPE3 132      28.015  35.171 101.882  1.00  0.00           C
ATOM   8140  O21 POPE3 132      28.485  35.761 100.662  1.00  0.00           O
ATOM   8141  C21 POPE3 132      28.775  34.941  99.692  1.00  0.00           C
ATOM   8142  O22 POPE3 132      28.605  33.741  99.652  1.00  0.00           O
ATOM   8143  C22 POPE3 132      29.335  35.781  98.552  1.00  0.00           C
ATOM   8146  C3  POPE3 132      26.465  34.930 101.902  1.00  0.00           C
ATOM   8149  O31 POPE3 132      25.865  34.611 100.622  1.00  0.00           O
ATOM   8150  C31 POPE3 132      25.445  35.651  99.912  1.00  0.00           C
ATOM   8151  O32 POPE3 132      25.605  36.831 100.192  1.00  0.00           O
ATOM   8152  C32 POPE3 132      24.805  35.171  98.602  1.00  0.00           C
ATOM   8155  C23 POPE3 132      29.455  35.041  97.192  1.00  0.00           C
ATOM   8158  C24 POPE3 132      29.335  36.031  96.032  1.00  0.00           C
ATOM   8161  C25 POPE3 132      30.315  37.201  96.122  1.00  0.00           C
ATOM   8164  C26 POPE3 132      30.435  37.981  94.802  1.00  0.00           C
ATOM   8167  C27 POPE3 132      31.065  39.361  94.992  1.00  0.00           C
ATOM   8170  C28 POPE3 132      31.656  39.951  93.692  1.00  0.00           C
ATOM   8173  C29 POPE3 132      30.675  40.240  92.592  1.00  0.00           C
ATOM   8175 0C21 POPE3 132      30.725  41.291  91.742  1.00  0.00           C
ATOM   8177 1C21 POPE3 132      31.755  42.390  91.722  1.00  0.00           C
ATOM   8180 2C21 POPE3 132      32.505  42.521  90.372  1.00  0.00           C
ATOM   8183 3C21 POPE3 132      31.595  42.851  89.184  1.00  0.00           C
ATOM   8186 4C21 POPE3 132      32.336  43.421  87.962  1.00  0.00           C
ATOM   8189 5C21 POPE3 132      33.445  42.510  87.393  1.00  0.00           C
ATOM   8192 6C21 POPE3 132      34.836  42.771  87.982  1.00  0.00           C
ATOM   8195 7C21 POPE3 132      35.905  41.861  87.363  1.00  0.00           C
ATOM   8198 8C21 POPE3 132      37.295  42.041  87.972  1.00  0.00           C
ATOM   8202  C33 POPE3 132      25.875  34.651  97.612  1.00  0.00           C
ATOM   8205  C34 POPE3 132      25.335  33.871  96.402  1.00  0.00           C
ATOM   8208  C35 POPE3 132      24.415  34.651  95.453  1.00  0.00           C
ATOM   8211  C36 POPE3 132      25.025  35.891  94.772  1.00  0.00           C
ATOM   8214  C37 POPE3 132      26.285  35.661  93.932  1.00  0.00           C
ATOM   8217  C38 POPE3 132      26.935  36.981  93.482  1.00  0.00           C
ATOM   8220  C39 POPE3 132      26.025  37.941  92.692  1.00  0.00           C
ATOM   8223 0C31 POPE3 132      26.845  38.941  91.872  1.00  0.00           C
ATOM   8226 1C31 POPE3 132      26.005  39.971  91.113  1.00  0.00           C
ATOM   8229 2C31 POPE3 132      26.855  40.831  90.162  1.00  0.00           C
ATOM   8232 3C31 POPE3 132      27.295  40.071  88.893  1.00  0.00           C
ATOM   8235 4C31 POPE3 132      28.125  40.961  87.962  1.00  0.00           C
ATOM   8238 5C31 POPE3 132      28.315  40.351  86.572  1.00  0.00           C
ATOM   8241 6C31 POPE3 132      28.805  41.371  85.542  1.00  0.00           C
ATOM   8245  NH3 POPE4 133     123.576  30.471 102.122  1.00  0.00           N
ATOM   8249  C12 POPE4 133     122.415  29.571 102.492  1.00  0.00           C
ATOM   8252  C11 POPE4 133     122.695  28.111 102.062  1.00  0.00           C
ATOM   8255  P   POPE4 133     120.155  27.511 101.482  1.00  0.00           P
ATOM   8256  O13 POPE4 133     119.535  26.231 101.082  1.00  0.00           O
ATOM   8257  O14 POPE4 133     119.376  28.371 102.402  1.00  0.00           O
ATOM   8258  O11 POPE4 133     120.556  28.341 100.202  1.00  0.00           O
ATOM   8259  O12 POPE4 133     121.565  27.241 102.142  1.00  0.00           O
ATOM   8260  C1  POPE4 133     121.255  27.671  99.142  1.00  0.00           C
ATOM   8263  C2  POPE4 133     120.756  28.161  97.784  1.00  0.00           C
ATOM   8265  O21 POPE4 133     121.365  27.411  96.722  1.00  0.00           O
ATOM   8266  C21 POPE4 133     122.645  27.551  96.462  1.00  0.00           C
ATOM   8267  O22 POPE4 133     123.436  28.341  96.953  1.00  0.00           O
ATOM   8268  C22 POPE4 133     122.995  26.501  95.413  1.00  0.00           C
ATOM   8271  C3  POPE4 133     120.896  29.701  97.652  1.00  0.00           C
ATOM   8274  O31 POPE4 133     120.725  30.160  96.302  1.00  0.00           O
ATOM   8275  C31 POPE4 133     119.525  29.921  95.812  1.00  0.00           C
ATOM   8276  O32 POPE4 133     118.536  29.581  96.452  1.00  0.00           O
ATOM   8277  C32 POPE4 133     119.646  29.961  94.282  1.00  0.00           C
ATOM   8280  C23 POPE4 133     124.416  26.641  94.823  1.00  0.00           C
ATOM   8283  C24 POPE4 133     124.635  25.551  93.772  1.00  0.00           C
ATOM   8286  C25 POPE4 133     125.936  25.671  92.972  1.00  0.00           C
ATOM   8289  C26 POPE4 133     127.186  25.291  93.772  1.00  0.00           C
ATOM   8292  C27 POPE4 133     128.427  25.171  92.872  1.00  0.00           C
ATOM   8295  C28 POPE4 133     129.677  24.681  93.633  1.00  0.00           C
ATOM   8298  C29 POPE4 133     130.897  24.641  92.752  1.00  0.00           C
ATOM   8300 0C21 POPE4 133     131.717  25.671  92.492  1.00  0.00           C
ATOM   8302 1C21 POPE4 133     131.556  27.071  93.042  1.00  0.00           C
ATOM   8305 2C21 POPE4 133     132.867  27.701  93.522  1.00  0.00           C
ATOM   8308 3C21 POPE4 133     133.446  27.031  94.772  1.00  0.00           C
ATOM   8311 4C21 POPE4 133     134.737  27.691  95.272  1.00  0.00           C
ATOM   8314 5C21 POPE4 133     135.826  27.711  94.192  1.00  0.00           C
ATOM   8317 6C21 POPE4 133     137.226  27.981  94.772  1.00  0.00           C
ATOM   8320 7C21 POPE4 133     138.326  27.801  93.722  1.00  0.00           C
ATOM   8323 8C21 POPE4 133     139.716  27.771  94.352  1.00  0.00           C
ATOM   8327  C33 POPE4 133     118.735  31.001  93.602  1.00  0.00           C
ATOM   8330  C34 POPE4 133     119.175  31.311  92.162  1.00  0.00           C
ATOM   8333  C35 POPE4 133     118.296  32.371  91.482  1.00  0.00           C
ATOM   8336  C36 POPE4 133     118.975  33.001  90.262  1.00  0.00           C
ATOM   8339  C37 POPE4 133     118.126  34.101  89.622  1.00  0.00           C
ATOM   8342  C38 POPE4 133     118.805  34.761  88.402  1.00  0.00           C
ATOM   8345  C39 POPE4 133     118.805  33.861  87.152  1.00  0.00           C
ATOM   8348 0C31 POPE4 133     120.215  33.541  86.642  1.00  0.00           C
ATOM   8351 1C31 POPE4 133     120.225  32.460  85.553  1.00  0.00           C
ATOM   8354 2C31 POPE4 133     121.645  31.901  85.332  1.00  0.00           C
ATOM   8357 3C31 POPE4 133     121.685  30.691  84.394  1.00  0.00           C
ATOM   8360 4C31 POPE4 133     123.056  30.011  84.422  1.00  0.00           C
ATOM   8363 5C31 POPE4 133     123.186  28.840  83.453  1.00  0.00           C
ATOM   8366 6C31 POPE4 133     124.565  28.171  83.512  1.00  0.00           C
ATOM   8370  NH3 POPE5 134      87.905 125.690  99.583  1.00  0.00           N
ATOM   8374  C12 POPE5 134      87.405 125.500 100.993  1.00  0.00           C
ATOM   8377  C11 POPE5 134      88.545 125.701 102.022  1.00  0.00           C
ATOM   8380  P   POPE5 134      88.716 128.311 101.703  1.00  0.00           P
ATOM   8381  O13 POPE5 134      87.375 128.630 101.142  1.00  0.00           O
ATOM   8382  O14 POPE5 134      89.395 129.380 102.472  1.00  0.00           O
ATOM   8383  O11 POPE5 134      89.625 127.761 100.522  1.00  0.00           O
ATOM   8384  O12 POPE5 134      88.555 127.010 102.592  1.00  0.00           O
ATOM   8385  C1  POPE5 134      90.756 128.510 100.062  1.00  0.00           C
ATOM   8388  C2  POPE5 134      90.416 129.290  98.762  1.00  0.00           C
ATOM   8390  O21 POPE5 134      90.966 128.609  97.622  1.00  0.00           O
ATOM   8391  C21 POPE5 134      90.166 127.710  97.052  1.00  0.00           C
ATOM   8392  O22 POPE5 134      89.096 127.340  97.472  1.00  0.00           O
ATOM   8393  C22 POPE5 134      90.836 127.281  95.742  1.00  0.00           C
ATOM   8396  C3  POPE5 134      90.985 130.742  98.792  1.00  0.00           C
ATOM   8399  O31 POPE5 134      90.535 131.501  97.644  1.00  0.00           O
ATOM   8400  C31 POPE5 134      91.155 131.230  96.482  1.00  0.00           C
ATOM   8401  O32 POPE5 134      90.605 130.861  95.462  1.00  0.00           O
ATOM   8402  C32 POPE5 134      92.655 131.482  96.592  1.00  0.00           C
ATOM   8405  C23 POPE5 134      89.805 126.781  94.712  1.00  0.00           C
ATOM   8408  C24 POPE5 134      90.435 126.680  93.312  1.00  0.00           C
ATOM   8411  C25 POPE5 134      90.845 125.261  92.892  1.00  0.00           C
ATOM   8414  C26 POPE5 134      89.635 124.421  92.453  1.00  0.00           C
ATOM   8417  C27 POPE5 134      89.996 123.221  91.563  1.00  0.00           C
ATOM   8420  C28 POPE5 134      88.776 122.351  91.182  1.00  0.00           C
ATOM   8423  C29 POPE5 134      88.285 121.531  92.342  1.00  0.00           C
ATOM   8425 0C21 POPE5 134      87.916 120.230  92.323  1.00  0.00           C
ATOM   8427 1C21 POPE5 134      87.886 119.350  91.092  1.00  0.00           C
ATOM   8430 2C21 POPE5 134      87.186 117.980  91.242  1.00  0.00           C
ATOM   8433 3C21 POPE5 134      85.796 118.070  91.882  1.00  0.00           C
ATOM   8436 4C21 POPE5 134      84.985 116.770  91.832  1.00  0.00           C
ATOM   8439 5C21 POPE5 134      83.725 116.890  92.702  1.00  0.00           C
ATOM   8442 6C21 POPE5 134      82.806 115.660  92.682  1.00  0.00           C
ATOM   8445 7C21 POPE5 134      81.675 115.840  93.703  1.00  0.00           C
ATOM   8448 8C21 POPE5 134      80.535 114.819  93.633  1.00  0.00           C
ATOM   8452  C33 POPE5 134      93.245 131.952  95.243  1.00  0.00           C
ATOM   8455  C34 POPE5 134      94.755 132.201  95.363  1.00  0.00           C
ATOM   8458  C35 POPE5 134      95.605 130.932  95.302  1.00  0.00           C
ATOM   8461  C36 POPE5 134      96.185 130.652  93.912  1.00  0.00           C
ATOM   8464  C37 POPE5 134      97.115 129.430  93.942  1.00  0.00           C
ATOM   8467  C38 POPE5 134      98.056 129.299  92.732  1.00  0.00           C
ATOM   8470  C39 POPE5 134      97.375 128.840  91.442  1.00  0.00           C
ATOM   8473 0C31 POPE5 134      98.345 128.010  90.592  1.00  0.00           C
ATOM   8476 1C31 POPE5 134      97.835 127.801  89.163  1.00  0.00           C
ATOM   8479 2C31 POPE5 134      98.816 127.030  88.272  1.00  0.00           C
ATOM   8482 3C31 POPE5 134      98.375 126.971  86.803  1.00  0.00           C
ATOM   8485 4C31 POPE5 134      97.006 126.320  86.602  1.00  0.00           C
ATOM   8488 5C31 POPE5 134      96.575 126.250  85.122  1.00  0.00           C
ATOM   8491 6C31 POPE5 134      95.206 125.611  84.932  1.00  0.00           C
ATOM   8495  NH3 POPE6 135     112.815 100.811  58.642  1.00  0.00           N
ATOM   8499  C12 POPE6 135     114.075 100.000  58.682  1.00  0.00           C
ATOM   8502  C11 POPE6 135     114.765 100.000  57.322  1.00  0.00           C
ATOM   8505  P   POPE6 135     117.065  98.741  57.122  1.00  0.00           P
ATOM   8506  O13 POPE6 135     117.505  97.430  56.572  1.00  0.00           O
ATOM   8507  O14 POPE6 135     117.636  99.940  56.472  1.00  0.00           O
ATOM   8508  O11 POPE6 135     117.435  98.760  58.662  1.00  0.00           O
ATOM   8509  O12 POPE6 135     115.486  98.780  57.152  1.00  0.00           O
ATOM   8510  C1  POPE6 135     118.345  99.770  59.122  1.00  0.00           C
ATOM   8513  C2  POPE6 135     118.446  99.761  60.662  1.00  0.00           C
ATOM   8515  O21 POPE6 135     119.605  98.970  61.032  1.00  0.00           O
ATOM   8516  C21 POPE6 135     120.206  99.410  62.132  1.00  0.00           C
ATOM   8517  O22 POPE6 135     119.856 100.370  62.802  1.00  0.00           O
ATOM   8518  C22 POPE6 135     121.386  98.490  62.453  1.00  0.00           C
ATOM   8521  C3  POPE6 135     117.125  99.180  61.232  1.00  0.00           C
ATOM   8524  O31 POPE6 135     116.946  99.510  62.622  1.00  0.00           O
ATOM   8525  C31 POPE6 135     117.305  98.560  63.462  1.00  0.00           C
ATOM   8526  O32 POPE6 135     117.785  97.481  63.162  1.00  0.00           O
ATOM   8527  C32 POPE6 135     117.006  99.040  64.872  1.00  0.00           C
ATOM   8530  C23 POPE6 135     121.876  98.660  63.912  1.00  0.00           C
ATOM   8533  C24 POPE6 135     122.435  97.361  64.493  1.00  0.00           C
ATOM   8536  C25 POPE6 135     122.806  97.430  65.982  1.00  0.00           C
ATOM   8539  C26 POPE6 135     121.806  98.150  66.892  1.00  0.00           C
ATOM   8542  C27 POPE6 135     122.216  98.070  68.362  1.00  0.00           C
ATOM   8545  C28 POPE6 135     121.125  98.499  69.352  1.00  0.00           C
ATOM   8548  C29 POPE6 135     121.465  98.190  70.783  1.00  0.00           C
ATOM   8550 0C21 POPE6 135     121.946  99.080  71.673  1.00  0.00           C
ATOM   8552 1C21 POPE6 135     122.265 100.510  71.342  1.00  0.00           C
ATOM   8555 2C21 POPE6 135     123.135 101.210  72.402  1.00  0.00           C
ATOM   8558 3C21 POPE6 135     123.525 102.631  71.973  1.00  0.00           C
ATOM   8561 4C21 POPE6 135     124.385 103.361  73.022  1.00  0.00           C
ATOM   8564 5C21 POPE6 135     124.956 104.701  72.522  1.00  0.00           C
ATOM   8567 6C21 POPE6 135     123.905 105.811  72.383  1.00  0.00           C
ATOM   8570 7C21 POPE6 135     124.525 107.160  72.022  1.00  0.00           C
ATOM   8573 8C21 POPE6 135     123.515 108.311  71.922  1.00  0.00           C
ATOM   8577  C33 POPE6 135     115.666  98.511  65.412  1.00  0.00           C
ATOM   8580  C34 POPE6 135     115.365  99.080  66.802  1.00  0.00           C
ATOM   8583  C35 POPE6 135     114.236  98.350  67.552  1.00  0.00           C
ATOM   8586  C36 POPE6 135     114.485  96.850  67.722  1.00  0.00           C
ATOM   8589  C37 POPE6 135     113.676  96.241  68.872  1.00  0.00           C
ATOM   8592  C38 POPE6 135     114.105  94.800  69.152  1.00  0.00           C
ATOM   8595  C39 POPE6 135     115.386  94.711  69.982  1.00  0.00           C
ATOM   8598 0C31 POPE6 135     115.195  95.140  71.442  1.00  0.00           C
ATOM   8601 1C31 POPE6 135     116.316  94.590  72.332  1.00  0.00           C
ATOM   8604 2C31 POPE6 135     116.036  94.819  73.822  1.00  0.00           C
ATOM   8607 3C31 POPE6 135     116.585  93.660  74.662  1.00  0.00           C
ATOM   8610 4C31 POPE6 135     116.335  93.850  76.152  1.00  0.00           C
ATOM   8613 5C31 POPE6 135     116.535  92.561  76.943  1.00  0.00           C
ATOM   8616 6C31 POPE6 135     116.395  92.761  78.453  1.00  0.00           C
ATOM   8620  NH3 POPE7 136     133.246   8.651 103.362  1.00  0.00           N
ATOM   8624  C12 POPE7 136     132.286   7.511 103.162  1.00  0.00           C
ATOM   8627  C11 POPE7 136     131.336   7.421 104.372  1.00  0.00           C
ATOM   8630  P   POPE7 136     128.916   7.751 103.462  1.00  0.00           P
ATOM   8631  O13 POPE7 136     128.726   8.951 104.303  1.00  0.00           O
ATOM   8632  O14 POPE7 136     127.756   6.881 103.232  1.00  0.00           O
ATOM   8633  O11 POPE7 136     129.516   8.231 102.092  1.00  0.00           O
ATOM   8634  O12 POPE7 136     130.086   6.841 104.012  1.00  0.00           O
ATOM   8635  C1  POPE7 136     128.766   8.861 101.063  1.00  0.00           C
ATOM   8638  C2  POPE7 136     129.266   8.391  99.674  1.00  0.00           C
ATOM   8640  O21 POPE7 136     128.576   9.161  98.672  1.00  0.00           O
ATOM   8641  C21 POPE7 136     129.336   9.751  97.762  1.00  0.00           C
ATOM   8642  O22 POPE7 136     130.556   9.771  97.752  1.00  0.00           O
ATOM   8643  C22 POPE7 136     128.436  10.551  96.803  1.00  0.00           C
ATOM   8646  C3  POPE7 136     129.006   6.871  99.472  1.00  0.00           C
ATOM   8649  O31 POPE7 136     129.546   6.371  98.222  1.00  0.00           O
ATOM   8650  C31 POPE7 136     129.776   5.061  98.232  1.00  0.00           C
ATOM   8651  O32 POPE7 136     129.686   4.331  99.203  1.00  0.00           O
ATOM   8652  C32 POPE7 136     130.266   4.591  96.872  1.00  0.00           C
ATOM   8655  C23 POPE7 136     128.756  10.421  95.283  1.00  0.00           C
ATOM   8658  C24 POPE7 136     128.136   9.171  94.633  1.00  0.00           C
ATOM   8661  C25 POPE7 136     128.346   9.031  93.112  1.00  0.00           C
ATOM   8664  C26 POPE7 136     127.856  10.241  92.302  1.00  0.00           C
ATOM   8667  C27 POPE7 136     127.606   9.961  90.812  1.00  0.00           C
ATOM   8670  C28 POPE7 136     127.386  11.241  89.972  1.00  0.00           C
ATOM   8673  C29 POPE7 136     128.666  11.961  89.633  1.00  0.00           C
ATOM   8675 0C21 POPE7 136     129.006  12.531  88.462  1.00  0.00           C
ATOM   8677 1C21 POPE7 136     128.156  12.621  87.212  1.00  0.00           C
ATOM   8680 2C21 POPE7 136     126.966  13.591  87.372  1.00  0.00           C
ATOM   8683 3C21 POPE7 136     126.415  14.141  86.042  1.00  0.00           C
ATOM   8686 4C21 POPE7 136     125.165  15.011  86.253  1.00  0.00           C
ATOM   8689 5C21 POPE7 136     124.715  15.801  85.012  1.00  0.00           C
ATOM   8692 6C21 POPE7 136     125.725  16.861  84.552  1.00  0.00           C
ATOM   8695 7C21 POPE7 136     125.165  17.861  83.532  1.00  0.00           C
ATOM   8698 8C21 POPE7 136     126.235  18.781  82.942  1.00  0.00           C
ATOM   8702  C33 POPE7 136     129.246   4.811  95.732  1.00  0.00           C
ATOM   8705  C34 POPE7 136     129.796   4.261  94.402  1.00  0.00           C
ATOM   8708  C35 POPE7 136     128.786   4.291  93.252  1.00  0.00           C
ATOM   8711  C36 POPE7 136     128.066   2.951  93.053  1.00  0.00           C
ATOM   8714  C37 POPE7 136     126.946   2.961  92.002  1.00  0.00           C
ATOM   8717  C38 POPE7 136     127.406   2.971  90.532  1.00  0.00           C
ATOM   8720  C39 POPE7 136     127.926   4.341  90.072  1.00  0.00           C
ATOM   8723 0C31 POPE7 136     127.486   4.721  88.652  1.00  0.00           C
ATOM   8726 1C31 POPE7 136     127.766   6.201  88.372  1.00  0.00           C
ATOM   8729 2C31 POPE7 136     127.586   6.561  86.894  1.00  0.00           C
ATOM   8732 3C31 POPE7 136     128.916   6.481  86.133  1.00  0.00           C
ATOM   8735 4C31 POPE7 136     128.746   6.611  84.622  1.00  0.00           C
ATOM   8738 5C31 POPE7 136     130.096   6.791  83.923  1.00  0.00           C
ATOM   8741 6C31 POPE7 136     130.026   6.781  82.393  1.00  0.00           C
ATOM   8745  NH3 POPE8 137      17.285  91.881  57.902  1.00  0.00           N
ATOM   8749  C12 POPE8 137      18.765  91.580  57.872  1.00  0.00           C
ATOM   8752  C11 POPE8 137      19.315  91.300  59.282  1.00  0.00           C
ATOM   8755  P   POPE8 137      18.785  88.760  59.802  1.00  0.00           P
ATOM   8756  O13 POPE8 137      18.315  88.299  58.472  1.00  0.00           O
ATOM   8757  O14 POPE8 137      20.175  88.480  60.203  1.00  0.00           O
ATOM   8758  O11 POPE8 137      17.805  88.190  60.872  1.00  0.00           O
ATOM   8759  O12 POPE8 137      18.525  90.320  59.932  1.00  0.00           O
ATOM   8760  C1  POPE8 137      16.695  88.900  61.422  1.00  0.00           C
ATOM   8763  C2  POPE8 137      16.945  89.291  62.892  1.00  0.00           C
ATOM   8765  O21 POPE8 137      17.405  90.650  63.002  1.00  0.00           O
ATOM   8766  C21 POPE8 137      18.635  90.941  63.342  1.00  0.00           C
ATOM   8767  O22 POPE8 137      19.605  90.201  63.372  1.00  0.00           O
ATOM   8768  C22 POPE8 137      18.665  92.440  63.692  1.00  0.00           C
ATOM   8771  C3  POPE8 137      17.725  88.171  63.642  1.00  0.00           C
ATOM   8774  O31 POPE8 137      17.795  88.451  65.052  1.00  0.00           O
ATOM   8775  C31 POPE8 137      18.915  88.061  65.642  1.00  0.00           C
ATOM   8776  O32 POPE8 137      19.905  87.590  65.102  1.00  0.00           O
ATOM   8777  C32 POPE8 137      18.875  88.340  67.142  1.00  0.00           C
ATOM   8780  C23 POPE8 137      19.655  92.801  64.822  1.00  0.00           C
ATOM   8783  C24 POPE8 137      19.055  92.701  66.232  1.00  0.00           C
ATOM   8786  C25 POPE8 137      18.075  93.840  66.562  1.00  0.00           C
ATOM   8789  C26 POPE8 137      18.125  94.230  68.052  1.00  0.00           C
ATOM   8792  C27 POPE8 137      16.995  95.190  68.452  1.00  0.00           C
ATOM   8795  C28 POPE8 137      17.015  95.500  69.962  1.00  0.00           C
ATOM   8798  C29 POPE8 137      16.785  96.971  70.232  1.00  0.00           C
ATOM   8800 0C21 POPE8 137      16.235  97.521  71.332  1.00  0.00           C
ATOM   8802 1C21 POPE8 137      15.775  96.800  72.572  1.00  0.00           C
ATOM   8805 2C21 POPE8 137      16.585  97.331  73.772  1.00  0.00           C
ATOM   8808 3C21 POPE8 137      16.145  96.730  75.112  1.00  0.00           C
ATOM   8811 4C21 POPE8 137      16.855  97.421  76.292  1.00  0.00           C
ATOM   8814 5C21 POPE8 137      16.225  97.121  77.652  1.00  0.00           C
ATOM   8817 6C21 POPE8 137      16.665  98.100  78.742  1.00  0.00           C
ATOM   8820 7C21 POPE8 137      16.055  97.771  80.112  1.00  0.00           C
ATOM   8823 8C21 POPE8 137      16.385  98.811  81.192  1.00  0.00           C
ATOM   8827  C33 POPE8 137      17.455  88.340  67.742  1.00  0.00           C
ATOM   8830  C34 POPE8 137      17.445  88.581  69.252  1.00  0.00           C
ATOM   8833  C35 POPE8 137      18.355  89.721  69.722  1.00  0.00           C
ATOM   8836  C36 POPE8 137      17.795  90.450  70.942  1.00  0.00           C
ATOM   8839  C37 POPE8 137      18.625  91.691  71.322  1.00  0.00           C
ATOM   8842  C38 POPE8 137      18.705  91.881  72.842  1.00  0.00           C
ATOM   8845  C39 POPE8 137      17.356  92.151  73.522  1.00  0.00           C
ATOM   8848 0C31 POPE8 137      17.435  91.881  75.022  1.00  0.00           C
ATOM   8851 1C31 POPE8 137      16.185  92.319  75.792  1.00  0.00           C
ATOM   8854 2C31 POPE8 137      16.115  91.720  77.203  1.00  0.00           C
ATOM   8857 3C31 POPE8 137      17.315  92.090  78.102  1.00  0.00           C
ATOM   8860 4C31 POPE8 137      17.255  91.400  79.472  1.00  0.00           C
ATOM   8863 5C31 POPE8 137      18.395  91.820  80.392  1.00  0.00           C
ATOM   8866 6C31 POPE8 137      18.445  91.020  81.703  1.00  0.00           C
ATOM   8870  NH3 POPE9 138      35.615  51.881 105.092  1.00  0.00           N
ATOM   8874  C12 POPE9 138      34.915  50.621 105.553  1.00  0.00           C
ATOM   8877  C11 POPE9 138      33.455  50.921 105.924  1.00  0.00           C
ATOM   8880  P   POPE9 138      31.925  48.881 105.262  1.00  0.00           P
ATOM   8881  O13 POPE9 138      32.155  47.431 105.433  1.00  0.00           O
ATOM   8882  O14 POPE9 138      30.525  49.331 105.272  1.00  0.00           O
ATOM   8883  O11 POPE9 138      32.585  49.331 103.894  1.00  0.00           O
ATOM   8884  O12 POPE9 138      32.775  49.721 106.322  1.00  0.00           O
ATOM   8885  C1  POPE9 138      31.805  49.291 102.692  1.00  0.00           C
ATOM   8888  C2  POPE9 138      32.705  48.890 101.502  1.00  0.00           C
ATOM   8890  O21 POPE9 138      31.915  48.850 100.293  1.00  0.00           O
ATOM   8891  C21 POPE9 138      31.875  49.991  99.633  1.00  0.00           C
ATOM   8892  O22 POPE9 138      32.375  51.041  99.992  1.00  0.00           O
ATOM   8893  C22 POPE9 138      31.115  49.791  98.312  1.00  0.00           C
ATOM   8896  C3  POPE9 138      33.365  47.491 101.753  1.00  0.00           C
ATOM   8899  O31 POPE9 138      34.045  46.991 100.573  1.00  0.00           O
ATOM   8900  C31 POPE9 138      35.205  47.590 100.322  1.00  0.00           C
ATOM   8901  O32 POPE9 138      35.755  48.390 101.052  1.00  0.00           O
ATOM   8902  C32 POPE9 138      35.735  47.201  98.932  1.00  0.00           C
ATOM   8905  C23 POPE9 138      31.555  50.840  97.272  1.00  0.00           C
ATOM   8908  C24 POPE9 138      30.845  50.811  95.924  1.00  0.00           C
ATOM   8911  C25 POPE9 138      31.215  52.081  95.143  1.00  0.00           C
ATOM   8914  C26 POPE9 138      30.705  52.140  93.703  1.00  0.00           C
ATOM   8917  C27 POPE9 138      30.985  53.521  93.092  1.00  0.00           C
ATOM   8920  C28 POPE9 138      30.055  53.890  91.912  1.00  0.00           C
ATOM   8923  C29 POPE9 138      30.515  53.320  90.592  1.00  0.00           C
ATOM   8925 0C21 POPE9 138      30.675  54.041  89.464  1.00  0.00           C
ATOM   8927 1C21 POPE9 138      30.355  55.511  89.324  1.00  0.00           C
ATOM   8930 2C21 POPE9 138      30.375  55.991  87.863  1.00  0.00           C
ATOM   8933 3C21 POPE9 138      31.795  56.050  87.272  1.00  0.00           C
ATOM   8936 4C21 POPE9 138      31.805  56.160  85.742  1.00  0.00           C
ATOM   8939 5C21 POPE9 138      33.225  56.301  85.192  1.00  0.00           C
ATOM   8942 6C21 POPE9 138      33.275  56.271  83.652  1.00  0.00           C
ATOM   8945 7C21 POPE9 138      34.685  56.501  83.074  1.00  0.00           C
ATOM   8948 8C21 POPE9 138      35.225  57.921  83.272  1.00  0.00           C
ATOM   8952  C33 POPE9 138      35.635  48.371  97.924  1.00  0.00           C
ATOM   8955  C34 POPE9 138      36.125  48.031  96.502  1.00  0.00           C
ATOM   8958  C35 POPE9 138      36.475  49.261  95.632  1.00  0.00           C
ATOM   8961  C36 POPE9 138      35.315  49.940  94.883  1.00  0.00           C
ATOM   8964  C37 POPE9 138      35.805  51.140  94.033  1.00  0.00           C
ATOM   8967  C38 POPE9 138      34.675  51.921  93.342  1.00  0.00           C
ATOM   8970  C39 POPE9 138      34.595  51.750  91.813  1.00  0.00           C
ATOM   8973 0C31 POPE9 138      34.895  53.031  91.003  1.00  0.00           C
ATOM   8976 1C31 POPE9 138      34.565  52.821  89.512  1.00  0.00           C
ATOM   8979 2C31 POPE9 138      34.775  54.031  88.602  1.00  0.00           C
ATOM   8982 3C31 POPE9 138      36.246  54.250  88.203  1.00  0.00           C
ATOM   8985 4C31 POPE9 138      36.385  55.100  86.932  1.00  0.00           C
ATOM   8988 5C31 POPE9 138      37.845  55.261  86.493  1.00  0.00           C
ATOM   8991 6C31 POPE9 138      37.995  56.090  85.222  1.00  0.00           C
ATOM   8995  NH3 POPE  139      89.075  26.991 106.372  1.00  0.00           N
ATOM   8999  C12 POPE  139      90.476  27.351 105.962  1.00  0.00           C
ATOM   9002  C11 POPE  139      90.516  28.491 104.902  1.00  0.00           C
ATOM   9005  P   POPE  139      88.636  30.231 105.472  1.00  0.00           P
ATOM   9006  O13 POPE  139      87.806  29.051 105.152  1.00  0.00           O
ATOM   9007  O14 POPE  139      88.396  30.911 106.753  1.00  0.00           O
ATOM   9008  O11 POPE  139      88.595  31.251 104.253  1.00  0.00           O
ATOM   9009  O12 POPE  139      90.145  29.761 105.453  1.00  0.00           O
ATOM   9010  C1  POPE  139      89.465  32.401 104.262  1.00  0.00           C
ATOM   9013  C2  POPE  139      89.646  33.021 102.842  1.00  0.00           C
ATOM   9015  O21 POPE  139      90.675  34.021 102.942  1.00  0.00           O
ATOM   9016  C21 POPE  139      91.836  34.051 102.282  1.00  0.00           C
ATOM   9017  O22 POPE  139      92.636  34.960 102.392  1.00  0.00           O
ATOM   9018  C22 POPE  139      92.065  32.841 101.353  1.00  0.00           C
ATOM   9021  C3  POPE  139      88.365  33.731 102.342  1.00  0.00           C
ATOM   9024  O31 POPE  139      88.455  34.081 100.942  1.00  0.00           O
ATOM   9025  C31 POPE  139      87.946  33.180 100.092  1.00  0.00           C
ATOM   9026  O32 POPE  139      87.526  32.081 100.424  1.00  0.00           O
ATOM   9027  C32 POPE  139      88.026  33.701  98.652  1.00  0.00           C
ATOM   9030  C23 POPE  139      93.466  32.871 100.703  1.00  0.00           C
ATOM   9033  C24 POPE  139      93.706  31.731  99.692  1.00  0.00           C
ATOM   9036  C25 POPE  139      95.125  31.741  99.092  1.00  0.00           C
ATOM   9039  C26 POPE  139      95.425  32.911  98.132  1.00  0.00           C
ATOM   9042  C27 POPE  139      94.915  32.731  96.692  1.00  0.00           C
ATOM   9045  C28 POPE  139      95.505  33.801  95.742  1.00  0.00           C
ATOM   9048  C29 POPE  139      95.315  33.521  94.272  1.00  0.00           C
ATOM   9050 0C21 POPE  139      95.315  34.441  93.292  1.00  0.00           C
ATOM   9052 1C21 POPE  139      95.516  35.930  93.453  1.00  0.00           C
ATOM   9055 2C21 POPE  139      96.515  36.551  92.453  1.00  0.00           C
ATOM   9058 3C21 POPE  139      97.986  36.221  92.762  1.00  0.00           C
ATOM   9061 4C21 POPE  139      98.945  36.851  91.732  1.00  0.00           C
ATOM   9064 5C21 POPE  139     100.416  36.421  91.902  1.00  0.00           C
ATOM   9067 6C21 POPE  139     101.225  37.230  92.913  1.00  0.00           C
ATOM   9070 7C21 POPE  139     102.736  36.941  92.793  1.00  0.00           C
ATOM   9073 8C21 POPE  139     103.606  37.671  93.812  1.00  0.00           C
ATOM   9077  C33 POPE  139      86.645  33.921  97.962  1.00  0.00           C
ATOM   9080  C34 POPE  139      86.705  34.801  96.692  1.00  0.00           C
ATOM   9083  C35 POPE  139      87.825  34.441  95.703  1.00  0.00           C
ATOM   9086  C36 POPE  139      87.965  35.451  94.562  1.00  0.00           C
ATOM   9089  C37 POPE  139      89.385  35.501  93.982  1.00  0.00           C
ATOM   9092  C38 POPE  139      89.716  36.831  93.284  1.00  0.00           C
ATOM   9095  C39 POPE  139      91.106  36.831  92.622  1.00  0.00           C
ATOM   9098 0C31 POPE  139      91.045  36.731  91.092  1.00  0.00           C
ATOM   9101 1C31 POPE  139      91.995  35.671  90.512  1.00  0.00           C
ATOM   9104 2C31 POPE  139      91.995  35.661  88.972  1.00  0.00           C
ATOM   9107 3C31 POPE  139      92.776  34.500  88.342  1.00  0.00           C
ATOM   9110 4C31 POPE  139      94.166  34.241  88.962  1.00  0.00           C
ATOM   9113 5C31 POPE  139      94.845  33.001  88.362  1.00  0.00           C
ATOM   9116 6C31 POPE  139      96.195  32.701  89.002  1.00  0.00           C
ATOM   9120  NH3 POPE  140      25.035  41.030  59.762  1.00  0.00           N
ATOM   9124  C12 POPE  140      25.755  41.851  58.732  1.00  0.00           C
ATOM   9127  C11 POPE  140      26.115  43.221  59.332  1.00  0.00           C
ATOM   9130  P   POPE  140      28.375  43.320  60.662  1.00  0.00           P
ATOM   9131  O13 POPE  140      29.025  42.640  59.512  1.00  0.00           O
ATOM   9132  O14 POPE  140      28.655  44.750  60.853  1.00  0.00           O
ATOM   9133  O11 POPE  140      28.765  42.500  61.952  1.00  0.00           O
ATOM   9134  O12 POPE  140      26.825  43.081  60.562  1.00  0.00           O
ATOM   9135  C1  POPE  140      27.925  41.490  62.512  1.00  0.00           C
ATOM   9138  C2  POPE  140      28.375  41.111  63.953  1.00  0.00           C
ATOM   9140  O21 POPE  140      27.755  41.971  64.912  1.00  0.00           O
ATOM   9141  C21 POPE  140      28.245  43.141  65.232  1.00  0.00           C
ATOM   9142  O22 POPE  140      29.225  43.681  64.743  1.00  0.00           O
ATOM   9143  C22 POPE  140      27.305  43.741  66.272  1.00  0.00           C
ATOM   9146  C3  POPE  140      29.925  40.951  64.082  1.00  0.00           C
ATOM   9149  O31 POPE  140      30.385  40.671  65.412  1.00  0.00           O
ATOM   9150  C31 POPE  140      30.165  39.421  65.842  1.00  0.00           C
ATOM   9151  O32 POPE  140      29.665  38.531  65.182  1.00  0.00           O
ATOM   9152  C32 POPE  140      30.725  39.271  67.262  1.00  0.00           C
ATOM   9155  C23 POPE  140      27.755  45.111  66.832  1.00  0.00           C
ATOM   9158  C24 POPE  140      26.725  45.671  67.832  1.00  0.00           C
ATOM   9161  C25 POPE  140      27.265  46.851  68.652  1.00  0.00           C
ATOM   9164  C26 POPE  140      27.225  46.611  70.172  1.00  0.00           C
ATOM   9167  C27 POPE  140      27.995  47.691  70.942  1.00  0.00           C
ATOM   9170  C28 POPE  140      27.855  47.581  72.472  1.00  0.00           C
ATOM   9173  C29 POPE  140      28.895  46.721  73.152  1.00  0.00           C
ATOM   9175 0C21 POPE  140      29.755  47.111  74.122  1.00  0.00           C
ATOM   9177 1C21 POPE  140      29.855  48.500  74.732  1.00  0.00           C
ATOM   9180 2C21 POPE  140      31.295  48.961  75.012  1.00  0.00           C
ATOM   9183 3C21 POPE  140      31.795  48.550  76.402  1.00  0.00           C
ATOM   9186 4C21 POPE  140      33.255  48.941  76.642  1.00  0.00           C
ATOM   9189 5C21 POPE  140      33.765  48.561  78.042  1.00  0.00           C
ATOM   9192 6C21 POPE  140      33.125  49.381  79.162  1.00  0.00           C
ATOM   9195 7C21 POPE  140      33.645  48.990  80.553  1.00  0.00           C
ATOM   9198 8C21 POPE  140      33.145  49.910  81.663  1.00  0.00           C
ATOM   9202  C33 POPE  140      29.745  38.591  68.243  1.00  0.00           C
ATOM   9205  C34 POPE  140      30.426  38.091  69.533  1.00  0.00           C
ATOM   9208  C35 POPE  140      30.895  39.201  70.462  1.00  0.00           C
ATOM   9211  C36 POPE  140      29.745  39.841  71.252  1.00  0.00           C
ATOM   9214  C37 POPE  140      30.255  40.941  72.202  1.00  0.00           C
ATOM   9217  C38 POPE  140      29.145  41.531  73.082  1.00  0.00           C
ATOM   9220  C39 POPE  140      29.575  41.741  74.542  1.00  0.00           C
ATOM   9223 0C31 POPE  140      29.836  40.421  75.283  1.00  0.00           C
ATOM   9226 1C31 POPE  140      30.165  40.639  76.762  1.00  0.00           C
ATOM   9229 2C31 POPE  140      30.255  39.321  77.522  1.00  0.00           C
ATOM   9232 3C31 POPE  140      30.645  39.471  79.002  1.00  0.00           C
ATOM   9235 4C31 POPE  140      29.885  40.601  79.712  1.00  0.00           C
ATOM   9238 5C31 POPE  140      30.165  40.691  81.213  1.00  0.00           C
ATOM   9241 6C31 POPE  140      29.675  42.011  81.803  1.00  0.00           C
ATOM   9245  NH3 POPE  141      86.155  30.631  60.342  1.00  0.00           N
ATOM   9249  C12 POPE  141      85.955  31.481  59.132  1.00  0.00           C
ATOM   9252  C11 POPE  141      84.546  31.281  58.542  1.00  0.00           C
ATOM   9255  P   POPE  141      82.035  31.021  59.142  1.00  0.00           P
ATOM   9256  O13 POPE  141      81.316  32.180  58.552  1.00  0.00           O
ATOM   9257  O14 POPE  141      82.105  29.781  58.353  1.00  0.00           O
ATOM   9258  O11 POPE  141      81.316  30.711  60.512  1.00  0.00           O
ATOM   9259  O12 POPE  141      83.515  31.481  59.533  1.00  0.00           O
ATOM   9260  C1  POPE  141      81.965  30.821  61.762  1.00  0.00           C
ATOM   9263  C2  POPE  141      81.255  29.861  62.732  1.00  0.00           C
ATOM   9265  O21 POPE  141      81.565  30.291  64.072  1.00  0.00           O
ATOM   9266  C21 POPE  141      80.575  30.951  64.642  1.00  0.00           C
ATOM   9267  O22 POPE  141      79.535  31.281  64.102  1.00  0.00           O
ATOM   9268  C22 POPE  141      80.925  31.180  66.102  1.00  0.00           C
ATOM   9271  C3  POPE  141      81.605  28.361  62.512  1.00  0.00           C
ATOM   9274  O31 POPE  141      81.726  27.621  63.742  1.00  0.00           O
ATOM   9275  C31 POPE  141      80.605  27.371  64.392  1.00  0.00           C
ATOM   9276  O32 POPE  141      79.495  27.771  64.082  1.00  0.00           O
ATOM   9277  C32 POPE  141      80.946  26.401  65.502  1.00  0.00           C
ATOM   9280  C23 POPE  141      79.656  31.631  66.842  1.00  0.00           C
ATOM   9283  C24 POPE  141      79.786  31.611  68.362  1.00  0.00           C
ATOM   9286  C25 POPE  141      78.676  30.761  68.992  1.00  0.00           C
ATOM   9289  C26 POPE  141      78.625  30.811  70.522  1.00  0.00           C
ATOM   9292  C27 POPE  141      78.306  32.221  71.072  1.00  0.00           C
ATOM   9295  C28 POPE  141      77.545  32.201  72.422  1.00  0.00           C
ATOM   9298  C29 POPE  141      78.256  31.381  73.473  1.00  0.00           C
ATOM   9300 0C21 POPE  141      78.665  31.781  74.682  1.00  0.00           C
ATOM   9302 1C21 POPE  141      78.485  33.151  75.293  1.00  0.00           C
ATOM   9305 2C21 POPE  141      79.525  34.161  74.772  1.00  0.00           C
ATOM   9308 3C21 POPE  141      79.516  35.471  75.573  1.00  0.00           C
ATOM   9311 4C21 POPE  141      80.155  36.651  74.832  1.00  0.00           C
ATOM   9314 5C21 POPE  141      79.196  37.341  73.854  1.00  0.00           C
ATOM   9317 6C21 POPE  141      79.786  38.601  73.202  1.00  0.00           C
ATOM   9320 7C21 POPE  141      78.765  39.381  72.372  1.00  0.00           C
ATOM   9323 8C21 POPE  141      79.376  40.581  71.632  1.00  0.00           C
ATOM   9327  C33 POPE  141      79.795  26.131  66.482  1.00  0.00           C
ATOM   9330  C34 POPE  141      80.246  25.081  67.492  1.00  0.00           C
ATOM   9333  C35 POPE  141      79.336  24.971  68.712  1.00  0.00           C
ATOM   9336  C36 POPE  141      79.485  26.151  69.673  1.00  0.00           C
ATOM   9339  C37 POPE  141      78.865  25.831  71.032  1.00  0.00           C
ATOM   9342  C38 POPE  141      79.145  26.891  72.103  1.00  0.00           C
ATOM   9345  C39 POPE  141      78.475  26.531  73.432  1.00  0.00           C
ATOM   9348 0C31 POPE  141      78.895  27.461  74.572  1.00  0.00           C
ATOM   9351 1C31 POPE  141      77.976  27.291  75.792  1.00  0.00           C
ATOM   9354 2C31 POPE  141      78.315  28.211  76.972  1.00  0.00           C
ATOM   9357 3C31 POPE  141      79.576  27.791  77.743  1.00  0.00           C
ATOM   9360 4C31 POPE  141      79.646  28.451  79.133  1.00  0.00           C
ATOM   9363 5C31 POPE  141      80.586  27.711  80.092  1.00  0.00           C
ATOM   9366 6C31 POPE  141      80.556  28.241  81.533  1.00  0.00           C
ATOM   9370  NH3 POPE  142      39.495 105.561 105.062  1.00  0.00           N
ATOM   9374  C12 POPE  142      39.605 104.651 106.254  1.00  0.00           C
ATOM   9377  C11 POPE  142      38.235 104.390 106.953  1.00  0.00           C
ATOM   9380  P   POPE  142      36.135 105.320 105.682  1.00  0.00           P
ATOM   9381  O13 POPE  142      35.105 105.541 106.732  1.00  0.00           O
ATOM   9382  O14 POPE  142      37.005 106.451 105.284  1.00  0.00           O
ATOM   9383  O11 POPE  142      35.406 104.781 104.382  1.00  0.00           O
ATOM   9384  O12 POPE  142      37.125 104.141 106.072  1.00  0.00           O
ATOM   9385  C1  POPE  142      36.235 104.120 103.412  1.00  0.00           C
ATOM   9388  C2  POPE  142      35.595 104.141 102.002  1.00  0.00           C
ATOM   9390  O21 POPE  142      36.516 103.660 101.002  1.00  0.00           O
ATOM   9391  C21 POPE  142      36.955 102.430 101.122  1.00  0.00           C
ATOM   9392  O22 POPE  142      36.615 101.610 101.963  1.00  0.00           O
ATOM   9393  C22 POPE  142      38.075 102.201 100.112  1.00  0.00           C
ATOM   9396  C3  POPE  142      35.125 105.600 101.674  1.00  0.00           C
ATOM   9399  O31 POPE  142      35.305 105.971 100.284  1.00  0.00           O
ATOM   9400  C31 POPE  142      36.355 106.770 100.062  1.00  0.00           C
ATOM   9401  O32 POPE  142      37.115 107.179 100.912  1.00  0.00           O
ATOM   9402  C32 POPE  142      36.475 107.111  98.572  1.00  0.00           C
ATOM   9405  C23 POPE  142      39.185 101.260 100.612  1.00  0.00           C
ATOM   9408  C24 POPE  142      40.555 101.551  99.992  1.00  0.00           C
ATOM   9411  C25 POPE  142      40.865 100.730  98.732  1.00  0.00           C
ATOM   9414  C26 POPE  142      39.835 100.920  97.612  1.00  0.00           C
ATOM   9417  C27 POPE  142      40.355 100.441  96.254  1.00  0.00           C
ATOM   9420  C28 POPE  142      39.336 100.611  95.112  1.00  0.00           C
ATOM   9423  C29 POPE  142      38.255  99.561  95.143  1.00  0.00           C
ATOM   9425 0C21 POPE  142      37.575  99.120  94.072  1.00  0.00           C
ATOM   9427 1C21 POPE  142      37.746  99.630  92.662  1.00  0.00           C
ATOM   9430 2C21 POPE  142      37.086  98.741  91.592  1.00  0.00           C
ATOM   9433 3C21 POPE  142      37.655  97.310  91.543  1.00  0.00           C
ATOM   9436 4C21 POPE  142      37.455  96.651  90.173  1.00  0.00           C
ATOM   9439 5C21 POPE  142      37.735  95.150  90.202  1.00  0.00           C
ATOM   9442 6C21 POPE  142      36.516  94.291  90.542  1.00  0.00           C
ATOM   9445 7C21 POPE  142      36.865  92.810  90.722  1.00  0.00           C
ATOM   9448 8C21 POPE  142      35.645  91.940  91.003  1.00  0.00           C
ATOM   9452  C33 POPE  142      37.885 107.690  98.292  1.00  0.00           C
ATOM   9455  C34 POPE  142      38.185 107.970  96.813  1.00  0.00           C
ATOM   9458  C35 POPE  142      37.556 109.270  96.283  1.00  0.00           C
ATOM   9461  C36 POPE  142      38.095 109.630  94.893  1.00  0.00           C
ATOM   9464  C37 POPE  142      37.355 110.811  94.272  1.00  0.00           C
ATOM   9467  C38 POPE  142      37.825 111.130  92.842  1.00  0.00           C
ATOM   9470  C39 POPE  142      39.266 111.641  92.822  1.00  0.00           C
ATOM   9473 0C31 POPE  142      39.555 112.590  91.652  1.00  0.00           C
ATOM   9476 1C31 POPE  142      40.635 113.601  92.052  1.00  0.00           C
ATOM   9479 2C31 POPE  142      40.945 114.651  90.982  1.00  0.00           C
ATOM   9482 3C31 POPE  142      41.465 114.031  89.692  1.00  0.00           C
ATOM   9485 4C31 POPE  142      42.235 115.061  88.862  1.00  0.00           C
ATOM   9488 5C31 POPE  142      42.975 114.431  87.692  1.00  0.00           C
ATOM   9491 6C31 POPE  142      44.025 115.391  87.133  1.00  0.00           C
ATOM   9495  NH3 POPE  143      68.446  42.930 108.283  1.00  0.00           N
ATOM   9499  C12 POPE  143      69.635  42.051 108.552  1.00  0.00           C
ATOM   9502  C11 POPE  143      69.395  40.541 108.353  1.00  0.00           C
ATOM   9505  P   POPE  143      70.846  38.331 108.392  1.00  0.00           P
ATOM   9506  O13 POPE  143      72.065  37.861 109.072  1.00  0.00           O
ATOM   9507  O14 POPE  143      69.596  37.531 108.473  1.00  0.00           O
ATOM   9508  O11 POPE  143      71.135  38.391 106.832  1.00  0.00           O
ATOM   9509  O12 POPE  143      70.575  39.851 108.783  1.00  0.00           O
ATOM   9510  C1  POPE  143      72.365  38.861 106.283  1.00  0.00           C
ATOM   9513  C2  POPE  143      72.196  39.111 104.752  1.00  0.00           C
ATOM   9515  O21 POPE  143      73.435  39.590 104.222  1.00  0.00           O
ATOM   9516  C21 POPE  143      73.586  39.491 102.902  1.00  0.00           C
ATOM   9517  O22 POPE  143      72.715  39.231 102.103  1.00  0.00           O
ATOM   9518  C22 POPE  143      75.045  39.801 102.552  1.00  0.00           C
ATOM   9521  C3  POPE  143      71.056  40.131 104.522  1.00  0.00           C
ATOM   9524  O31 POPE  143      70.386  39.901 103.272  1.00  0.00           O
ATOM   9525  C31 POPE  143      69.955  40.961 102.612  1.00  0.00           C
ATOM   9526  O32 POPE  143      70.025  42.121 102.972  1.00  0.00           O
ATOM   9527  C32 POPE  143      69.336  40.481 101.292  1.00  0.00           C
ATOM   9530  C23 POPE  143      75.285  39.981 101.042  1.00  0.00           C
ATOM   9533  C24 POPE  143      75.836  41.371 100.672  1.00  0.00           C
ATOM   9536  C25 POPE  143      76.205  41.451  99.192  1.00  0.00           C
ATOM   9539  C26 POPE  143      77.056  42.670  98.832  1.00  0.00           C
ATOM   9542  C27 POPE  143      77.575  42.570  97.392  1.00  0.00           C
ATOM   9545  C28 POPE  143      78.275  43.850  96.902  1.00  0.00           C
ATOM   9548  C29 POPE  143      79.725  43.920  97.313  1.00  0.00           C
ATOM   9550 0C21 POPE  143      80.705  44.541  96.622  1.00  0.00           C
ATOM   9552 1C21 POPE  143      80.556  45.341  95.352  1.00  0.00           C
ATOM   9555 2C21 POPE  143      80.335  44.500  94.063  1.00  0.00           C
ATOM   9558 3C21 POPE  143      81.295  43.320  93.893  1.00  0.00           C
ATOM   9561 4C21 POPE  143      81.136  42.581  92.552  1.00  0.00           C
ATOM   9564 5C21 POPE  143      79.696  42.090  92.282  1.00  0.00           C
ATOM   9567 6C21 POPE  143      79.576  41.271  90.993  1.00  0.00           C
ATOM   9570 7C21 POPE  143      78.126  41.171  90.492  1.00  0.00           C
ATOM   9573 8C21 POPE  143      77.986  40.511  89.122  1.00  0.00           C
ATOM   9577  C33 POPE  143      68.666  41.581 100.433  1.00  0.00           C
ATOM   9580  C34 POPE  143      68.545  41.111  98.972  1.00  0.00           C
ATOM   9583  C35 POPE  143      67.895  42.140  98.053  1.00  0.00           C
ATOM   9586  C36 POPE  143      68.895  43.171  97.504  1.00  0.00           C
ATOM   9589  C37 POPE  143      68.255  44.071  96.452  1.00  0.00           C
ATOM   9592  C38 POPE  143      69.196  45.181  95.962  1.00  0.00           C
ATOM   9595  C39 POPE  143      68.605  46.011  94.823  1.00  0.00           C
ATOM   9598 0C31 POPE  143      67.355  46.819  95.182  1.00  0.00           C
ATOM   9601 1C31 POPE  143      66.785  47.510  93.932  1.00  0.00           C
ATOM   9604 2C31 POPE  143      65.425  48.180  94.163  1.00  0.00           C
ATOM   9607 3C31 POPE  143      64.836  48.710  92.842  1.00  0.00           C
ATOM   9610 4C31 POPE  143      64.375  47.581  91.902  1.00  0.00           C
ATOM   9613 5C31 POPE  143      63.635  48.069  90.652  1.00  0.00           C
ATOM   9616 6C31 POPE  143      63.065  46.910  89.832  1.00  0.00           C
ATOM   9620  NH3 POPE  144      28.915 122.001  61.383  1.00  0.00           N
ATOM   9624  C12 POPE  144      29.655 121.130  60.382  1.00  0.00           C
ATOM   9627  C11 POPE  144      29.565 119.611  60.712  1.00  0.00           C
ATOM   9630  P   POPE  144      31.125 117.440  60.462  1.00  0.00           P
ATOM   9631  O13 POPE  144      32.585 117.650  60.582  1.00  0.00           O
ATOM   9632  O14 POPE  144      30.625 116.311  59.652  1.00  0.00           O
ATOM   9633  O11 POPE  144      30.535 117.221  61.903  1.00  0.00           O
ATOM   9634  O12 POPE  144      30.475 118.811  59.942  1.00  0.00           O
ATOM   9635  C1  POPE  144      31.285 117.690  63.032  1.00  0.00           C
ATOM   9638  C2  POPE  144      30.775 116.960  64.292  1.00  0.00           C
ATOM   9640  O21 POPE  144      31.385 117.410  65.512  1.00  0.00           O
ATOM   9641  C21 POPE  144      31.045 118.639  65.892  1.00  0.00           C
ATOM   9642  O22 POPE  144      30.965 119.611  65.162  1.00  0.00           O
ATOM   9643  C22 POPE  144      30.575 118.581  67.332  1.00  0.00           C
ATOM   9646  C3  POPE  144      30.965 115.421  64.182  1.00  0.00           C
ATOM   9649  O31 POPE  144      29.705 114.781  63.892  1.00  0.00           O
ATOM   9650  C31 POPE  144      28.805 114.670  64.902  1.00  0.00           C
ATOM   9651  O32 POPE  144      27.615 114.810  64.692  1.00  0.00           O
ATOM   9652  C32 POPE  144      29.395 114.340  66.272  1.00  0.00           C
ATOM   9655  C23 POPE  144      29.515 119.651  67.592  1.00  0.00           C
ATOM   9658  C24 POPE  144      28.915 119.521  68.992  1.00  0.00           C
ATOM   9661  C25 POPE  144      27.985 120.690  69.352  1.00  0.00           C
ATOM   9664  C26 POPE  144      28.746 122.021  69.272  1.00  0.00           C
ATOM   9667  C27 POPE  144      28.115 123.181  70.042  1.00  0.00           C
ATOM   9670  C28 POPE  144      29.125 124.340  70.102  1.00  0.00           C
ATOM   9673  C29 POPE  144      28.615 125.550  70.832  1.00  0.00           C
ATOM   9675 0C21 POPE  144      28.655 125.730  72.162  1.00  0.00           C
ATOM   9677 1C21 POPE  144      29.165 124.740  73.182  1.00  0.00           C
ATOM   9680 2C21 POPE  144      30.585 125.041  73.713  1.00  0.00           C
ATOM   9683 3C21 POPE  144      30.795 126.501  74.133  1.00  0.00           C
ATOM   9686 4C21 POPE  144      32.055 126.741  74.972  1.00  0.00           C
ATOM   9689 5C21 POPE  144      31.775 126.651  76.482  1.00  0.00           C
ATOM   9692 6C21 POPE  144      32.996 127.021  77.332  1.00  0.00           C
ATOM   9695 7C21 POPE  144      32.795 126.770  78.832  1.00  0.00           C
ATOM   9698 8C21 POPE  144      31.755 127.680  79.482  1.00  0.00           C
ATOM   9702  C33 POPE  144      28.335 114.001  67.352  1.00  0.00           C
ATOM   9705  C34 POPE  144      28.805 112.901  68.332  1.00  0.00           C
ATOM   9708  C35 POPE  144      30.115 113.210  69.062  1.00  0.00           C
ATOM   9711  C36 POPE  144      30.015 114.320  70.112  1.00  0.00           C
ATOM   9714  C37 POPE  144      31.365 114.540  70.802  1.00  0.00           C
ATOM   9717  C38 POPE  144      31.345 115.520  71.973  1.00  0.00           C
ATOM   9720  C39 POPE  144      32.625 115.421  72.832  1.00  0.00           C
ATOM   9723 0C31 POPE  144      33.895 115.840  72.082  1.00  0.00           C
ATOM   9726 1C31 POPE  144      34.996 114.761  72.012  1.00  0.00           C
ATOM   9729 2C31 POPE  144      36.255 115.360  71.362  1.00  0.00           C
ATOM   9732 3C31 POPE  144      37.535 114.530  71.453  1.00  0.00           C
ATOM   9735 4C31 POPE  144      37.975 114.130  72.883  1.00  0.00           C
ATOM   9738 5C31 POPE  144      39.266 113.290  72.923  1.00  0.00           C
ATOM   9741 6C31 POPE  144      39.765 113.070  74.352  1.00  0.00           C
ATOM   9745  NH3 POPE  145      38.885  68.850 101.042  1.00  0.00           N
ATOM   9749  C12 POPE  145      38.825  67.340 100.872  1.00  0.00           C
ATOM   9752  C11 POPE  145      39.245  66.591 102.162  1.00  0.00           C
ATOM   9755  P   POPE  145      40.715  64.480 101.722  1.00  0.00           P
ATOM   9756  O13 POPE  145      41.516  65.400 100.892  1.00  0.00           O
ATOM   9757  O14 POPE  145      41.355  64.049 102.992  1.00  0.00           O
ATOM   9758  O11 POPE  145      40.325  63.180 100.912  1.00  0.00           O
ATOM   9759  O12 POPE  145      39.295  65.161 101.982  1.00  0.00           O
ATOM   9760  C1  POPE  145      40.895  63.011  99.612  1.00  0.00           C
ATOM   9763  C2  POPE  145      40.145  63.920  98.602  1.00  0.00           C
ATOM   9765  O21 POPE  145      39.225  63.111  97.872  1.00  0.00           O
ATOM   9766  C21 POPE  145      38.205  63.811  97.392  1.00  0.00           C
ATOM   9767  O22 POPE  145      37.795  64.870  97.822  1.00  0.00           O
ATOM   9768  C22 POPE  145      37.715  63.101  96.133  1.00  0.00           C
ATOM   9771  C3  POPE  145      41.115  64.630  97.632  1.00  0.00           C
ATOM   9774  O31 POPE  145      40.425  65.621  96.842  1.00  0.00           O
ATOM   9775  C31 POPE  145      41.085  66.381  95.953  1.00  0.00           C
ATOM   9776  O32 POPE  145      40.575  67.300  95.322  1.00  0.00           O
ATOM   9777  C32 POPE  145      42.566  65.991  95.833  1.00  0.00           C
ATOM   9780  C23 POPE  145      36.195  63.261  95.953  1.00  0.00           C
ATOM   9783  C24 POPE  145      35.685  62.471  94.743  1.00  0.00           C
ATOM   9786  C25 POPE  145      34.165  62.500  94.612  1.00  0.00           C
ATOM   9789  C26 POPE  145      33.455  61.741  95.732  1.00  0.00           C
ATOM   9792  C27 POPE  145      32.365  60.820  95.173  1.00  0.00           C
ATOM   9795  C28 POPE  145      31.816  59.870  96.232  1.00  0.00           C
ATOM   9798  C29 POPE  145      30.945  60.590  97.243  1.00  0.00           C
ATOM   9800 0C21 POPE  145      29.705  60.221  97.592  1.00  0.00           C
ATOM   9802 1C21 POPE  145      28.985  59.011  97.052  1.00  0.00           C
ATOM   9805 2C21 POPE  145      28.145  59.351  95.812  1.00  0.00           C
ATOM   9808 3C21 POPE  145      27.465  58.090  95.262  1.00  0.00           C
ATOM   9811 4C21 POPE  145      26.265  58.340  94.332  1.00  0.00           C
ATOM   9814 5C21 POPE  145      26.665  58.979  93.004  1.00  0.00           C
ATOM   9817 6C21 POPE  145      25.465  59.049  92.042  1.00  0.00           C
ATOM   9820 7C21 POPE  145      25.805  59.710  90.703  1.00  0.00           C
ATOM   9823 8C21 POPE  145      25.265  61.140  90.574  1.00  0.00           C
ATOM   9827  C33 POPE  145      43.305  66.661  94.662  1.00  0.00           C
ATOM   9830  C34 POPE  145      44.765  66.171  94.633  1.00  0.00           C
ATOM   9833  C35 POPE  145      45.475  66.420  93.292  1.00  0.00           C
ATOM   9836  C36 POPE  145      44.916  65.560  92.152  1.00  0.00           C
ATOM   9839  C37 POPE  145      45.785  65.600  90.892  1.00  0.00           C
ATOM   9842  C38 POPE  145      45.145  64.820  89.743  1.00  0.00           C
ATOM   9845  C39 POPE  145      45.815  65.081  88.383  1.00  0.00           C
ATOM   9848 0C31 POPE  145      47.295  64.680  88.362  1.00  0.00           C
ATOM   9851 1C31 POPE  145      47.825  64.531  86.932  1.00  0.00           C
ATOM   9854 2C31 POPE  145      49.285  64.049  86.902  1.00  0.00           C
ATOM   9857 3C31 POPE  145      49.685  63.460  85.542  1.00  0.00           C
ATOM   9860 4C31 POPE  145      49.845  64.500  84.432  1.00  0.00           C
ATOM   9863 5C31 POPE  145      50.295  63.840  83.122  1.00  0.00           C
ATOM   9866 6C31 POPE  145      50.465  64.811  81.964  1.00  0.00           C
ATOM   9870  NH3 POPE  146      54.815  86.480 103.122  1.00  0.00           N
ATOM   9874  C12 POPE  146      55.495  85.550 104.102  1.00  0.00           C
ATOM   9877  C11 POPE  146      56.285  86.311 105.192  1.00  0.00           C
ATOM   9880  P   POPE  146      58.895  85.871 105.004  1.00  0.00           P
ATOM   9881  O13 POPE  146      59.345  87.249 105.302  1.00  0.00           O
ATOM   9882  O14 POPE  146      59.786  84.711 105.272  1.00  0.00           O
ATOM   9883  O11 POPE  146      58.565  85.830 103.424  1.00  0.00           O
ATOM   9884  O12 POPE  146      57.455  85.600 105.612  1.00  0.00           O
ATOM   9885  C1  POPE  146      59.066  84.679 102.712  1.00  0.00           C
ATOM   9888  C2  POPE  146      58.755  84.670 101.182  1.00  0.00           C
ATOM   9890  O21 POPE  146      59.745  85.410 100.412  1.00  0.00           O
ATOM   9891  C21 POPE  146      60.836  84.691 100.132  1.00  0.00           C
ATOM   9892  O22 POPE  146      61.035  83.550 100.522  1.00  0.00           O
ATOM   9893  C22 POPE  146      61.825  85.491  99.292  1.00  0.00           C
ATOM   9896  C3  POPE  146      57.345  85.230 100.892  1.00  0.00           C
ATOM   9899  O31 POPE  146      57.065  85.170  99.482  1.00  0.00           O
ATOM   9900  C31 POPE  146      56.176  86.060  99.082  1.00  0.00           C
ATOM   9901  O32 POPE  146      55.595  86.870  99.792  1.00  0.00           O
ATOM   9902  C32 POPE  146      55.945  85.811  97.592  1.00  0.00           C
ATOM   9905  C23 POPE  146      62.236  84.770  97.982  1.00  0.00           C
ATOM   9908  C24 POPE  146      63.035  85.701  97.052  1.00  0.00           C
ATOM   9911  C25 POPE  146      63.276  85.121  95.652  1.00  0.00           C
ATOM   9914  C26 POPE  146      64.465  84.141  95.542  1.00  0.00           C
ATOM   9917  C27 POPE  146      64.505  83.461  94.163  1.00  0.00           C
ATOM   9920  C28 POPE  146      65.895  82.991  93.692  1.00  0.00           C
ATOM   9923  C29 POPE  146      66.455  81.831  94.472  1.00  0.00           C
ATOM   9925 0C21 POPE  146      66.776  80.600  94.002  1.00  0.00           C
ATOM   9927 1C21 POPE  146      66.665  80.070  92.592  1.00  0.00           C
ATOM   9930 2C21 POPE  146      67.815  80.531  91.692  1.00  0.00           C
ATOM   9933 3C21 POPE  146      67.946  79.761  90.363  1.00  0.00           C
ATOM   9936 4C21 POPE  146      68.605  80.631  89.272  1.00  0.00           C
ATOM   9939 5C21 POPE  146      68.495  80.070  87.842  1.00  0.00           C
ATOM   9942 6C21 POPE  146      69.485  78.951  87.492  1.00  0.00           C
ATOM   9945 7C21 POPE  146      68.915  77.550  87.743  1.00  0.00           C
ATOM   9948 8C21 POPE  146      69.836  76.401  87.302  1.00  0.00           C
ATOM   9952  C33 POPE  146      55.095  86.890  96.912  1.00  0.00           C
ATOM   9955  C34 POPE  146      54.875  86.620  95.413  1.00  0.00           C
ATOM   9958  C35 POPE  146      54.045  87.730  94.782  1.00  0.00           C
ATOM   9961  C36 POPE  146      53.985  87.680  93.252  1.00  0.00           C
ATOM   9964  C37 POPE  146      54.406  89.031  92.652  1.00  0.00           C
ATOM   9967  C38 POPE  146      54.685  88.970  91.152  1.00  0.00           C
ATOM   9970  C39 POPE  146      55.975  89.711  90.772  1.00  0.00           C
ATOM   9973 0C31 POPE  146      56.455  89.381  89.352  1.00  0.00           C
ATOM   9976 1C31 POPE  146      57.766  90.111  89.022  1.00  0.00           C
ATOM   9979 2C31 POPE  146      58.255  89.851  87.592  1.00  0.00           C
ATOM   9982 3C31 POPE  146      59.465  90.710  87.192  1.00  0.00           C
ATOM   9985 4C31 POPE  146      59.105  92.191  86.972  1.00  0.00           C
ATOM   9988 5C31 POPE  146      60.316  93.131  87.112  1.00  0.00           C
ATOM   9991 6C31 POPE  146      59.926  94.611  86.972  1.00  0.00           C
ATOM   9995  NH3 POPE  147      68.696  82.331  60.912  1.00  0.00           N
ATOM   9999  C12 POPE  147      69.845  81.350  60.822  1.00  0.00           C
ATOM  10002  C11 POPE  147      71.145  81.850  61.482  1.00  0.00           C
ATOM  10005  P   POPE  147      72.805  79.750  61.372  1.00  0.00           P
ATOM  10006  O13 POPE  147      72.635  78.390  61.922  1.00  0.00           O
ATOM  10007  O14 POPE  147      72.715  79.851  59.892  1.00  0.00           O
ATOM  10008  O11 POPE  147      74.215  80.271  61.822  1.00  0.00           O
ATOM  10009  O12 POPE  147      71.805  80.750  62.092  1.00  0.00           O
ATOM  10010  C1  POPE  147      74.965  79.671  62.882  1.00  0.00           C
ATOM  10013  C2  POPE  147      75.065  80.600  64.132  1.00  0.00           C
ATOM  10015  O21 POPE  147      74.045  80.229  65.072  1.00  0.00           O
ATOM  10016  C21 POPE  147      74.406  80.229  66.352  1.00  0.00           C
ATOM  10017  O22 POPE  147      75.465  80.661  66.792  1.00  0.00           O
ATOM  10018  C22 POPE  147      73.295  79.581  67.162  1.00  0.00           C
ATOM  10021  C3  POPE  147      74.965  82.090  63.732  1.00  0.00           C
ATOM  10024  O31 POPE  147      75.715  82.921  64.622  1.00  0.00           O
ATOM  10025  C31 POPE  147      75.065  83.499  65.612  1.00  0.00           C
ATOM  10026  O32 POPE  147      73.865  83.429  65.822  1.00  0.00           O
ATOM  10027  C32 POPE  147      76.065  84.270  66.482  1.00  0.00           C
ATOM  10030  C23 POPE  147      73.785  78.361  67.972  1.00  0.00           C
ATOM  10033  C24 POPE  147      72.605  77.530  68.493  1.00  0.00           C
ATOM  10036  C25 POPE  147      72.805  76.941  69.892  1.00  0.00           C
ATOM  10039  C26 POPE  147      74.065  76.070  70.072  1.00  0.00           C
ATOM  10042  C27 POPE  147      73.925  75.151  71.292  1.00  0.00           C
ATOM  10045  C28 POPE  147      75.165  74.310  71.612  1.00  0.00           C
ATOM  10048  C29 POPE  147      74.845  73.141  72.512  1.00  0.00           C
ATOM  10050 0C21 POPE  147      75.145  72.970  73.822  1.00  0.00           C
ATOM  10052 1C21 POPE  147      75.885  73.930  74.732  1.00  0.00           C
ATOM  10055 2C21 POPE  147      75.056  74.380  75.953  1.00  0.00           C
ATOM  10058 3C21 POPE  147      74.615  73.250  76.902  1.00  0.00           C
ATOM  10061 4C21 POPE  147      73.685  73.721  78.032  1.00  0.00           C
ATOM  10064 5C21 POPE  147      74.315  74.710  79.012  1.00  0.00           C
ATOM  10067 6C21 POPE  147      73.435  75.951  79.232  1.00  0.00           C
ATOM  10070 7C21 POPE  147      74.156  77.051  80.012  1.00  0.00           C
ATOM  10073 8C21 POPE  147      73.306  78.320  80.173  1.00  0.00           C
ATOM  10077  C33 POPE  147      75.425  85.391  67.342  1.00  0.00           C
ATOM  10080  C34 POPE  147      75.465  86.760  66.662  1.00  0.00           C
ATOM  10083  C35 POPE  147      74.596  87.810  67.392  1.00  0.00           C
ATOM  10086  C36 POPE  147      75.225  88.290  68.712  1.00  0.00           C
ATOM  10089  C37 POPE  147      74.385  89.350  69.452  1.00  0.00           C
ATOM  10092  C38 POPE  147      74.965  89.749  70.822  1.00  0.00           C
ATOM  10095  C39 POPE  147      76.355  90.410  70.793  1.00  0.00           C
ATOM  10098 0C31 POPE  147      76.955  90.550  72.192  1.00  0.00           C
ATOM  10101 1C31 POPE  147      78.446  90.929  72.182  1.00  0.00           C
ATOM  10104 2C31 POPE  147      79.166  90.531  73.482  1.00  0.00           C
ATOM  10107 3C31 POPE  147      79.005  91.540  74.633  1.00  0.00           C
ATOM  10110 4C31 POPE  147      79.765  91.081  75.892  1.00  0.00           C
ATOM  10113 5C31 POPE  147      79.595  92.030  77.072  1.00  0.00           C
ATOM  10116 6C31 POPE  147      80.335  91.570  78.333  1.00  0.00           C
ATOM  10120  NH3 POPE  148     112.925  67.000  62.472  1.00  0.00           N
ATOM  10124  C12 POPE  148     112.125  67.620  61.352  1.00  0.00           C
ATOM  10127  C11 POPE  148     112.675  67.191  59.972  1.00  0.00           C
ATOM  10130  P   POPE  148     111.855  64.741  59.562  1.00  0.00           P
ATOM  10131  O13 POPE  148     113.075  64.291  58.862  1.00  0.00           O
ATOM  10132  O14 POPE  148     110.556  64.131  59.222  1.00  0.00           O
ATOM  10133  O11 POPE  148     112.086  64.691  61.122  1.00  0.00           O
ATOM  10134  O12 POPE  148     111.776  66.300  59.292  1.00  0.00           O
ATOM  10135  C1  POPE  148     112.765  63.530  61.622  1.00  0.00           C
ATOM  10138  C2  POPE  148     112.615  63.500  63.153  1.00  0.00           C
ATOM  10140  O21 POPE  148     113.636  62.651  63.703  1.00  0.00           O
ATOM  10141  C21 POPE  148     114.826  63.271  63.782  1.00  0.00           C
ATOM  10142  O22 POPE  148     115.005  64.461  63.572  1.00  0.00           O
ATOM  10143  C22 POPE  148     115.925  62.280  64.173  1.00  0.00           C
ATOM  10146  C3  POPE  148     111.195  63.051  63.612  1.00  0.00           C
ATOM  10149  O31 POPE  148     110.836  63.729  64.822  1.00  0.00           O
ATOM  10150  C31 POPE  148     111.465  63.281  65.902  1.00  0.00           C
ATOM  10151  O32 POPE  148     111.965  62.180  66.032  1.00  0.00           O
ATOM  10152  C32 POPE  148     111.556  64.421  66.912  1.00  0.00           C
ATOM  10155  C23 POPE  148     116.295  62.311  65.682  1.00  0.00           C
ATOM  10158  C24 POPE  148     115.455  61.340  66.533  1.00  0.00           C
ATOM  10161  C25 POPE  148     115.516  61.561  68.052  1.00  0.00           C
ATOM  10164  C26 POPE  148     116.936  61.591  68.633  1.00  0.00           C
ATOM  10167  C27 POPE  148     117.016  61.561  70.162  1.00  0.00           C
ATOM  10170  C28 POPE  148     118.475  61.591  70.692  1.00  0.00           C
ATOM  10173  C29 POPE  148     118.525  61.961  72.152  1.00  0.00           C
ATOM  10175 0C21 POPE  148     119.325  61.501  73.143  1.00  0.00           C
ATOM  10177 1C21 POPE  148     120.416  60.461  73.073  1.00  0.00           C
ATOM  10180 2C21 POPE  148     120.386  59.491  74.272  1.00  0.00           C
ATOM  10183 3C21 POPE  148     120.376  60.160  75.662  1.00  0.00           C
ATOM  10186 4C21 POPE  148     120.575  59.141  76.803  1.00  0.00           C
ATOM  10189 5C21 POPE  148     120.465  59.761  78.202  1.00  0.00           C
ATOM  10192 6C21 POPE  148     121.605  60.750  78.522  1.00  0.00           C
ATOM  10195 7C21 POPE  148     121.575  61.210  79.982  1.00  0.00           C
ATOM  10198 8C21 POPE  148     122.755  62.111  80.363  1.00  0.00           C
ATOM  10202  C33 POPE  148     111.955  63.979  68.342  1.00  0.00           C
ATOM  10205  C34 POPE  148     112.196  65.201  69.252  1.00  0.00           C
ATOM  10208  C35 POPE  148     112.395  64.881  70.743  1.00  0.00           C
ATOM  10211  C36 POPE  148     113.636  64.031  71.032  1.00  0.00           C
ATOM  10214  C37 POPE  148     113.765  63.741  72.542  1.00  0.00           C
ATOM  10217  C38 POPE  148     114.945  62.799  72.852  1.00  0.00           C
ATOM  10220  C39 POPE  148     114.875  62.171  74.253  1.00  0.00           C
ATOM  10223 0C31 POPE  148     115.335  63.069  75.402  1.00  0.00           C
ATOM  10226 1C31 POPE  148     116.866  63.221  75.472  1.00  0.00           C
ATOM  10229 2C31 POPE  148     117.326  63.961  76.732  1.00  0.00           C
ATOM  10232 3C31 POPE  148     118.846  64.041  76.842  1.00  0.00           C
ATOM  10235 4C31 POPE  148     119.315  64.870  78.042  1.00  0.00           C
ATOM  10238 5C31 POPE  148     120.845  65.021  78.082  1.00  0.00           C
ATOM  10241 6C31 POPE  148     121.316  66.041  79.122  1.00  0.00           C
ATOM  10245  NH3 POPE  149     123.645  91.050  58.972  1.00  0.00           N
ATOM  10249  C12 POPE  149     125.136  91.090  59.182  1.00  0.00           C
ATOM  10252  C11 POPE  149     125.845  89.910  58.472  1.00  0.00           C
ATOM  10255  P   POPE  149     128.336  90.531  59.192  1.00  0.00           P
ATOM  10256  O13 POPE  149     129.527  89.701  58.862  1.00  0.00           O
ATOM  10257  O14 POPE  149     128.476  91.990  59.352  1.00  0.00           O
ATOM  10258  O11 POPE  149     127.716  89.930  60.502  1.00  0.00           O
ATOM  10259  O12 POPE  149     127.207  90.210  58.153  1.00  0.00           O
ATOM  10260  C1  POPE  149     128.557  89.791  61.652  1.00  0.00           C
ATOM  10263  C2  POPE  149     127.606  89.761  62.842  1.00  0.00           C
ATOM  10265  O21 POPE  149     128.326  89.711  64.092  1.00  0.00           O
ATOM  10266  C21 POPE  149     128.606  90.891  64.632  1.00  0.00           C
ATOM  10267  O22 POPE  149     128.417  91.980  64.112  1.00  0.00           O
ATOM  10268  C22 POPE  149     129.066  90.681  66.063  1.00  0.00           C
ATOM  10271  C3  POPE  149     126.615  88.569  62.722  1.00  0.00           C
ATOM  10274  O31 POPE  149     125.776  88.380  63.892  1.00  0.00           O
ATOM  10275  C31 POPE  149     124.586  89.001  63.883  1.00  0.00           C
ATOM  10276  O32 POPE  149     124.105  89.561  62.922  1.00  0.00           O
ATOM  10277  C32 POPE  149     123.945  88.890  65.283  1.00  0.00           C
ATOM  10280  C23 POPE  149     128.847  91.951  66.932  1.00  0.00           C
ATOM  10283  C24 POPE  149     128.996  91.671  68.442  1.00  0.00           C
ATOM  10286  C25 POPE  149     128.046  90.561  68.922  1.00  0.00           C
ATOM  10289  C26 POPE  149     127.846  90.541  70.442  1.00  0.00           C
ATOM  10292  C27 POPE  149     127.177  89.230  70.892  1.00  0.00           C
ATOM  10295  C28 POPE  149     126.696  89.260  72.352  1.00  0.00           C
ATOM  10298  C29 POPE  149     125.416  90.041  72.512  1.00  0.00           C
ATOM  10300 0C21 POPE  149     124.765  90.190  73.682  1.00  0.00           C
ATOM  10302 1C21 POPE  149     125.265  89.651  74.992  1.00  0.00           C
ATOM  10305 2C21 POPE  149     124.455  90.111  76.213  1.00  0.00           C
ATOM  10308 3C21 POPE  149     124.296  91.641  76.312  1.00  0.00           C
ATOM  10311 4C21 POPE  149     124.315  92.151  77.762  1.00  0.00           C
ATOM  10314 5C21 POPE  149     123.196  91.560  78.642  1.00  0.00           C
ATOM  10317 6C21 POPE  149     123.275  92.071  80.082  1.00  0.00           C
ATOM  10320 7C21 POPE  149     122.165  91.490  80.973  1.00  0.00           C
ATOM  10323 8C21 POPE  149     122.375  91.811  82.463  1.00  0.00           C
ATOM  10327  C33 POPE  149     124.385  90.030  66.232  1.00  0.00           C
ATOM  10330  C34 POPE  149     124.255  89.761  67.732  1.00  0.00           C
ATOM  10333  C35 POPE  149     122.876  89.281  68.172  1.00  0.00           C
ATOM  10336  C36 POPE  149     122.795  89.110  69.702  1.00  0.00           C
ATOM  10339  C37 POPE  149     121.505  88.391  70.112  1.00  0.00           C
ATOM  10342  C38 POPE  149     121.445  88.020  71.602  1.00  0.00           C
ATOM  10345  C39 POPE  149     121.115  89.220  72.502  1.00  0.00           C
ATOM  10348 0C31 POPE  149     120.725  88.780  73.924  1.00  0.00           C
ATOM  10351 1C31 POPE  149     120.315  89.960  74.813  1.00  0.00           C
ATOM  10354 2C31 POPE  149     119.576  89.530  76.082  1.00  0.00           C
ATOM  10357 3C31 POPE  149     120.395  88.581  76.972  1.00  0.00           C
ATOM  10360 4C31 POPE  149     119.716  88.321  78.312  1.00  0.00           C
ATOM  10363 5C31 POPE  149     120.405  87.221  79.113  1.00  0.00           C
ATOM  10366 6C31 POPE  149     119.845  87.121  80.532  1.00  0.00           C
ATOM  10370  NH3 POPE  150      -0.245  94.521  58.822  1.00  0.00           N
ATOM  10374  C12 POPE  150       0.895  94.331  57.862  1.00  0.00           C
ATOM  10377  C11 POPE  150       1.785  95.590  57.722  1.00  0.00           C
ATOM  10380  P   POPE  150       0.245  97.830  57.722  1.00  0.00           P
ATOM  10381  O13 POPE  150       0.005  98.840  56.672  1.00  0.00           O
ATOM  10382  O14 POPE  150      -0.955  97.191  58.322  1.00  0.00           O
ATOM  10383  O11 POPE  150       1.115  98.471  58.883  1.00  0.00           O
ATOM  10384  O12 POPE  150       1.115  96.680  57.092  1.00  0.00           O
ATOM  10385  C1  POPE  150       1.405  97.781  60.102  1.00  0.00           C
ATOM  10388  C2  POPE  150       1.135  98.639  61.362  1.00  0.00           C
ATOM  10390  O21 POPE  150       1.445  97.891  62.542  1.00  0.00           O
ATOM  10391  C21 POPE  150       0.645  96.931  62.932  1.00  0.00           C
ATOM  10392  O22 POPE  150      -0.335  96.490  62.342  1.00  0.00           O
ATOM  10393  C22 POPE  150       1.155  96.400  64.272  1.00  0.00           C
ATOM  10396  C3  POPE  150      -0.285  99.270  61.372  1.00  0.00           C
ATOM  10399  O31 POPE  150      -0.645  99.740  62.692  1.00  0.00           O
ATOM  10400  C31 POPE  150      -1.935  99.749  62.982  1.00  0.00           C
ATOM  10401  O32 POPE  150      -2.846  99.471  62.212  1.00  0.00           O
ATOM  10402  C32 POPE  150      -2.055 100.090  64.462  1.00  0.00           C
ATOM  10405  C23 POPE  150       0.305  96.840  65.482  1.00  0.00           C
ATOM  10408  C24 POPE  150       0.915  96.300  66.782  1.00  0.00           C
ATOM  10411  C25 POPE  150       0.255  96.811  68.072  1.00  0.00           C
ATOM  10414  C26 POPE  150       1.125  96.451  69.292  1.00  0.00           C
ATOM  10417  C27 POPE  150       0.585  96.971  70.632  1.00  0.00           C
ATOM  10420  C28 POPE  150       1.595  96.720  71.782  1.00  0.00           C
ATOM  10423  C29 POPE  150       1.235  97.401  73.082  1.00  0.00           C
ATOM  10425 0C21 POPE  150       1.655  97.021  74.303  1.00  0.00           C
ATOM  10427 1C21 POPE  150       2.595  95.871  74.603  1.00  0.00           C
ATOM  10430 2C21 POPE  150       3.205  95.951  76.012  1.00  0.00           C
ATOM  10433 3C21 POPE  150       4.255  94.861  76.272  1.00  0.00           C
ATOM  10436 4C21 POPE  150       4.935  94.951  77.652  1.00  0.00           C
ATOM  10439 5C21 POPE  150       4.015  94.580  78.822  1.00  0.00           C
ATOM  10442 6C21 POPE  150       4.775  94.501  80.162  1.00  0.00           C
ATOM  10445 7C21 POPE  150       3.865  94.200  81.353  1.00  0.00           C
ATOM  10448 8C21 POPE  150       4.605  93.980  82.673  1.00  0.00           C
ATOM  10452  C33 POPE  150      -3.456  99.889  65.042  1.00  0.00           C
ATOM  10455  C34 POPE  150      -3.406  99.660  66.552  1.00  0.00           C
ATOM  10458  C35 POPE  150      -2.616 100.690  67.392  1.00  0.00           C
ATOM  10461  C36 POPE  150      -2.586 100.190  68.842  1.00  0.00           C
ATOM  10464  C37 POPE  150      -1.915 101.090  69.883  1.00  0.00           C
ATOM  10467  C38 POPE  150      -2.045 100.421  71.262  1.00  0.00           C
ATOM  10470  C39 POPE  150      -1.505 101.260  72.422  1.00  0.00           C
ATOM  10473 0C31 POPE  150      -1.985 100.701  73.772  1.00  0.00           C
ATOM  10476 1C31 POPE  150      -1.535 101.540  74.972  1.00  0.00           C
ATOM  10479 2C31 POPE  150      -2.385 101.291  76.222  1.00  0.00           C
ATOM  10482 3C31 POPE  150      -1.745 101.870  77.492  1.00  0.00           C
ATOM  10485 4C31 POPE  150      -2.606 101.671  78.752  1.00  0.00           C
ATOM  10488 5C31 POPE  150      -1.835 102.001  80.033  1.00  0.00           C
ATOM  10491 6C31 POPE  150      -2.706 101.940  81.292  1.00  0.00           C
ATOM  10495  NH3 POPE  151      22.335  16.061  62.252  1.00  0.00           N
ATOM  10499  C12 POPE  151      22.425  16.851  60.982  1.00  0.00           C
ATOM  10502  C11 POPE  151      23.835  16.851  60.362  1.00  0.00           C
ATOM  10505  P   POPE  151      24.105  19.231  59.262  1.00  0.00           P
ATOM  10506  O13 POPE  151      25.505  19.481  58.852  1.00  0.00           O
ATOM  10507  O14 POPE  151      23.045  19.921  58.493  1.00  0.00           O
ATOM  10508  O11 POPE  151      23.965  19.581  60.812  1.00  0.00           O
ATOM  10509  O12 POPE  151      23.816  17.671  59.192  1.00  0.00           O
ATOM  10510  C1  POPE  151      23.405  20.861  61.102  1.00  0.00           C
ATOM  10513  C2  POPE  151      23.275  21.081  62.622  1.00  0.00           C
ATOM  10515  O21 POPE  151      24.345  21.930  63.082  1.00  0.00           O
ATOM  10516  C21 POPE  151      23.985  22.821  63.982  1.00  0.00           C
ATOM  10517  O22 POPE  151      22.845  23.091  64.322  1.00  0.00           O
ATOM  10518  C22 POPE  151      25.235  23.471  64.572  1.00  0.00           C
ATOM  10521  C3  POPE  151      23.215  19.771  63.452  1.00  0.00           C
ATOM  10524  O31 POPE  151      22.496  20.021  64.662  1.00  0.00           O
ATOM  10525  C31 POPE  151      22.895  19.731  65.902  1.00  0.00           C
ATOM  10526  O32 POPE  151      22.215  19.961  66.892  1.00  0.00           O
ATOM  10527  C32 POPE  151      24.285  19.091  66.012  1.00  0.00           C
ATOM  10530  C23 POPE  151      25.145  23.441  66.112  1.00  0.00           C
ATOM  10533  C24 POPE  151      26.465  23.831  66.782  1.00  0.00           C
ATOM  10536  C25 POPE  151      26.605  23.191  68.172  1.00  0.00           C
ATOM  10539  C26 POPE  151      25.565  23.701  69.173  1.00  0.00           C
ATOM  10542  C27 POPE  151      25.635  22.941  70.502  1.00  0.00           C
ATOM  10545  C28 POPE  151      24.655  23.481  71.562  1.00  0.00           C
ATOM  10548  C29 POPE  151      25.055  24.851  72.052  1.00  0.00           C
ATOM  10550 0C21 POPE  151      25.395  25.211  73.302  1.00  0.00           C
ATOM  10552 1C21 POPE  151      25.455  24.331  74.522  1.00  0.00           C
ATOM  10555 2C21 POPE  151      26.885  24.111  75.042  1.00  0.00           C
ATOM  10558 3C21 POPE  151      26.885  23.321  76.362  1.00  0.00           C
ATOM  10561 4C21 POPE  151      28.265  23.141  77.022  1.00  0.00           C
ATOM  10564 5C21 POPE  151      29.195  22.151  76.302  1.00  0.00           C
ATOM  10567 6C21 POPE  151      30.155  22.791  75.302  1.00  0.00           C
ATOM  10570 7C21 POPE  151      31.205  21.791  74.802  1.00  0.00           C
ATOM  10573 8C21 POPE  151      32.105  22.371  73.713  1.00  0.00           C
ATOM  10577  C33 POPE  151      24.635  18.841  67.502  1.00  0.00           C
ATOM  10580  C34 POPE  151      26.105  18.501  67.792  1.00  0.00           C
ATOM  10583  C35 POPE  151      26.505  17.041  67.502  1.00  0.00           C
ATOM  10586  C36 POPE  151      27.435  16.471  68.592  1.00  0.00           C
ATOM  10589  C37 POPE  151      27.865  15.021  68.332  1.00  0.00           C
ATOM  10592  C38 POPE  151      28.805  14.421  69.392  1.00  0.00           C
ATOM  10595  C39 POPE  151      28.235  14.291  70.802  1.00  0.00           C
ATOM  10598 0C31 POPE  151      29.045  13.261  71.602  1.00  0.00           C
ATOM  10601 1C31 POPE  151      28.405  12.901  72.953  1.00  0.00           C
ATOM  10604 2C31 POPE  151      29.035  11.681  73.642  1.00  0.00           C
ATOM  10607 3C31 POPE  151      29.035  10.391  72.802  1.00  0.00           C
ATOM  10610 4C31 POPE  151      27.685  10.031  72.173  1.00  0.00           C
ATOM  10613 5C31 POPE  151      27.785   8.791  71.272  1.00  0.00           C
ATOM  10616 6C31 POPE  151      26.525   8.531  70.452  1.00  0.00           C
ATOM  10620  NH3 POPE  152      42.255 124.810 106.432  1.00  0.00           N
ATOM  10624  C12 POPE  152      43.685 124.641 105.993  1.00  0.00           C
ATOM  10627  C11 POPE  152      44.645 124.440 107.192  1.00  0.00           C
ATOM  10630  P   POPE  152      47.165 124.040 106.522  1.00  0.00           P
ATOM  10631  O13 POPE  152      48.415 124.701 107.002  1.00  0.00           O
ATOM  10632  O14 POPE  152      46.935 122.661 106.982  1.00  0.00           O
ATOM  10633  O11 POPE  152      47.105 124.031 104.922  1.00  0.00           O
ATOM  10634  O12 POPE  152      45.945 124.971 106.912  1.00  0.00           O
ATOM  10635  C1  POPE  152      48.305 123.760 104.183  1.00  0.00           C
ATOM  10638  C2  POPE  152      48.095 123.639 102.644  1.00  0.00           C
ATOM  10640  O21 POPE  152      48.345 124.901 102.012  1.00  0.00           O
ATOM  10641  C21 POPE  152      47.545 125.920 102.203  1.00  0.00           C
ATOM  10642  O22 POPE  152      46.465 125.941 102.772  1.00  0.00           O
ATOM  10643  C22 POPE  152      48.245 127.100 101.512  1.00  0.00           C
ATOM  10646  C3  POPE  152      46.775 122.950 102.142  1.00  0.00           C
ATOM  10649  O31 POPE  152      46.715 122.930 100.703  1.00  0.00           O
ATOM  10650  C31 POPE  152      45.605 123.441 100.202  1.00  0.00           C
ATOM  10651  O32 POPE  152      44.465 123.100 100.472  1.00  0.00           O
ATOM  10652  C32 POPE  152      45.995 124.721  99.463  1.00  0.00           C
ATOM  10655  C23 POPE  152      47.626 128.490 101.753  1.00  0.00           C
ATOM  10658  C24 POPE  152      48.655 129.620 101.622  1.00  0.00           C
ATOM  10661  C25 POPE  152      49.375 129.710 100.262  1.00  0.00           C
ATOM  10664  C26 POPE  152      48.466 130.111  99.092  1.00  0.00           C
ATOM  10667  C27 POPE  152      49.285 130.472  97.842  1.00  0.00           C
ATOM  10670  C28 POPE  152      48.435 130.820  96.602  1.00  0.00           C
ATOM  10673  C29 POPE  152      47.755 129.600  96.022  1.00  0.00           C
ATOM  10675 0C21 POPE  152      47.965 129.031  94.823  1.00  0.00           C
ATOM  10677 1C21 POPE  152      48.955 129.440  93.762  1.00  0.00           C
ATOM  10680 2C21 POPE  152      50.035 128.361  93.602  1.00  0.00           C
ATOM  10683 3C21 POPE  152      51.145 128.760  92.612  1.00  0.00           C
ATOM  10686 4C21 POPE  152      52.405 127.901  92.762  1.00  0.00           C
ATOM  10689 5C21 POPE  152      52.295 126.470  92.192  1.00  0.00           C
ATOM  10692 6C21 POPE  152      52.345 126.451  90.662  1.00  0.00           C
ATOM  10695 7C21 POPE  152      52.626 125.050  90.082  1.00  0.00           C
ATOM  10698 8C21 POPE  152      52.755 125.061  88.563  1.00  0.00           C
ATOM  10702  C33 POPE  152      45.565 124.711  97.992  1.00  0.00           C
ATOM  10705  C34 POPE  152      46.285 125.821  97.223  1.00  0.00           C
ATOM  10708  C35 POPE  152      46.106 125.701  95.714  1.00  0.00           C
ATOM  10711  C36 POPE  152      47.195 124.870  95.022  1.00  0.00           C
ATOM  10714  C37 POPE  152      47.065 124.930  93.503  1.00  0.00           C
ATOM  10717  C38 POPE  152      48.265 124.331  92.762  1.00  0.00           C
ATOM  10720  C39 POPE  152      48.086 124.340  91.232  1.00  0.00           C
ATOM  10723 0C31 POPE  152      47.696 125.730  90.714  1.00  0.00           C
ATOM  10726 1C31 POPE  152      47.735 125.871  89.192  1.00  0.00           C
ATOM  10729 2C31 POPE  152      47.445 127.310  88.722  1.00  0.00           C
ATOM  10732 3C31 POPE  152      48.435 128.329  89.303  1.00  0.00           C
ATOM  10735 4C31 POPE  152      48.275 129.751  88.742  1.00  0.00           C
ATOM  10738 5C31 POPE  152      49.255 130.730  89.412  1.00  0.00           C
ATOM  10741 6C31 POPE  152      49.156 132.161  88.902  1.00  0.00           C
ATOM  10745  NH3 POPE  153      39.365  79.710 103.252  1.00  0.00           N
ATOM  10749  C12 POPE  153      38.925  78.990 104.482  1.00  0.00           C
ATOM  10752  C11 POPE  153      39.245  77.500 104.412  1.00  0.00           C
ATOM  10755  P   POPE  153      37.935  75.430 105.472  1.00  0.00           P
ATOM  10756  O13 POPE  153      38.915  74.400 105.853  1.00  0.00           O
ATOM  10757  O14 POPE  153      36.685  75.481 106.283  1.00  0.00           O
ATOM  10758  O11 POPE  153      37.535  75.280 103.932  1.00  0.00           O
ATOM  10759  O12 POPE  153      38.645  76.850 105.542  1.00  0.00           O
ATOM  10760  C1  POPE  153      37.965  74.120 103.182  1.00  0.00           C
ATOM  10763  C2  POPE  153      38.065  74.361 101.633  1.00  0.00           C
ATOM  10765  O21 POPE  153      36.735  74.500 101.082  1.00  0.00           O
ATOM  10766  C21 POPE  153      36.425  75.730 100.682  1.00  0.00           C
ATOM  10767  O22 POPE  153      37.175  76.691 100.662  1.00  0.00           O
ATOM  10768  C22 POPE  153      34.965  75.790 100.262  1.00  0.00           C
ATOM  10771  C3  POPE  153      38.816  73.180 100.932  1.00  0.00           C
ATOM  10774  O31 POPE  153      38.565  73.121  99.502  1.00  0.00           O
ATOM  10775  C31 POPE  153      38.045  71.990  99.012  1.00  0.00           C
ATOM  10776  O32 POPE  153      37.696  71.020  99.662  1.00  0.00           O
ATOM  10777  C32 POPE  153      37.865  72.171  97.504  1.00  0.00           C
ATOM  10780  C23 POPE  153      34.545  74.710  99.242  1.00  0.00           C
ATOM  10783  C24 POPE  153      34.845  75.061  97.784  1.00  0.00           C
ATOM  10786  C25 POPE  153      33.925  74.301  96.813  1.00  0.00           C
ATOM  10789  C26 POPE  153      33.775  74.971  95.442  1.00  0.00           C
ATOM  10792  C27 POPE  153      32.865  76.210  95.504  1.00  0.00           C
ATOM  10795  C28 POPE  153      32.996  77.140  94.282  1.00  0.00           C
ATOM  10798  C29 POPE  153      32.375  76.530  93.053  1.00  0.00           C
ATOM  10800 0C21 POPE  153      31.086  76.620  92.702  1.00  0.00           C
ATOM  10802 1C21 POPE  153      30.015  77.361  93.482  1.00  0.00           C
ATOM  10805 2C21 POPE  153      28.765  77.701  92.652  1.00  0.00           C
ATOM  10808 3C21 POPE  153      27.985  76.451  92.212  1.00  0.00           C
ATOM  10811 4C21 POPE  153      26.585  76.771  91.673  1.00  0.00           C
ATOM  10814 5C21 POPE  153      25.945  75.560  90.962  1.00  0.00           C
ATOM  10817 6C21 POPE  153      25.715  74.340  91.862  1.00  0.00           C
ATOM  10820 7C21 POPE  153      25.295  73.100  91.052  1.00  0.00           C
ATOM  10823 8C21 POPE  153      25.225  71.831  91.894  1.00  0.00           C
ATOM  10827  C33 POPE  153      36.735  71.280  96.943  1.00  0.00           C
ATOM  10830  C34 POPE  153      36.505  71.480  95.434  1.00  0.00           C
ATOM  10833  C35 POPE  153      37.525  70.761  94.534  1.00  0.00           C
ATOM  10836  C36 POPE  153      37.276  69.250  94.372  1.00  0.00           C
ATOM  10839  C37 POPE  153      37.955  68.660  93.122  1.00  0.00           C
ATOM  10842  C38 POPE  153      37.335  67.320  92.682  1.00  0.00           C
ATOM  10845  C39 POPE  153      37.425  66.980  91.182  1.00  0.00           C
ATOM  10848 0C31 POPE  153      36.735  65.641  90.872  1.00  0.00           C
ATOM  10851 1C31 POPE  153      36.485  65.341  89.382  1.00  0.00           C
ATOM  10854 2C31 POPE  153      35.855  63.961  89.173  1.00  0.00           C
ATOM  10857 3C31 POPE  153      35.325  63.710  87.752  1.00  0.00           C
ATOM  10860 4C31 POPE  153      33.975  64.371  87.442  1.00  0.00           C
ATOM  10863 5C31 POPE  153      33.275  63.721  86.242  1.00  0.00           C
ATOM  10866 6C31 POPE  153      32.015  64.461  85.784  1.00  0.00           C
ATOM  10870  NH3 POPE  154      61.345  82.631 104.422  1.00  0.00           N
ATOM  10874  C12 POPE  154      60.345  81.490 104.372  1.00  0.00           C
ATOM  10877  C11 POPE  154      59.716  81.180 103.003  1.00  0.00           C
ATOM  10880  P   POPE  154      57.416  80.391 101.992  1.00  0.00           P
ATOM  10881  O13 POPE  154      56.246  79.671 102.562  1.00  0.00           O
ATOM  10882  O14 POPE  154      57.095  81.620 101.232  1.00  0.00           O
ATOM  10883  O11 POPE  154      58.225  79.400 101.052  1.00  0.00           O
ATOM  10884  O12 POPE  154      58.355  80.760 103.203  1.00  0.00           O
ATOM  10885  C1  POPE  154      58.435  79.800  99.682  1.00  0.00           C
ATOM  10888  C2  POPE  154      59.365  78.820  98.902  1.00  0.00           C
ATOM  10890  O21 POPE  154      59.185  79.051  97.482  1.00  0.00           O
ATOM  10891  C21 POPE  154      59.805  80.141  97.052  1.00  0.00           C
ATOM  10892  O22 POPE  154      60.535  80.850  97.712  1.00  0.00           O
ATOM  10893  C22 POPE  154      59.485  80.401  95.582  1.00  0.00           C
ATOM  10896  C3  POPE  154      59.095  77.331  99.232  1.00  0.00           C
ATOM  10899  O31 POPE  154      59.465  76.430  98.162  1.00  0.00           O
ATOM  10900  C31 POPE  154      60.755  76.081  98.193  1.00  0.00           C
ATOM  10901  O32 POPE  154      61.586  76.591  98.912  1.00  0.00           O
ATOM  10902  C32 POPE  154      60.995  74.890  97.262  1.00  0.00           C
ATOM  10905  C23 POPE  154      60.145  81.700  95.103  1.00  0.00           C
ATOM  10908  C24 POPE  154      59.865  81.990  93.622  1.00  0.00           C
ATOM  10911  C25 POPE  154      60.605  83.230  93.122  1.00  0.00           C
ATOM  10914  C26 POPE  154      60.785  83.221  91.592  1.00  0.00           C
ATOM  10917  C27 POPE  154      61.725  84.331  91.082  1.00  0.00           C
ATOM  10920  C28 POPE  154      62.336  84.021  89.703  1.00  0.00           C
ATOM  10923  C29 POPE  154      61.295  83.900  88.613  1.00  0.00           C
ATOM  10925 0C21 POPE  154      61.035  84.791  87.643  1.00  0.00           C
ATOM  10927 1C21 POPE  154      61.725  86.111  87.402  1.00  0.00           C
ATOM  10930 2C21 POPE  154      62.196  86.311  85.953  1.00  0.00           C
ATOM  10933 3C21 POPE  154      63.245  85.290  85.482  1.00  0.00           C
ATOM  10936 4C21 POPE  154      62.685  84.260  84.492  1.00  0.00           C
ATOM  10939 5C21 POPE  154      63.705  83.210  84.012  1.00  0.00           C
ATOM  10942 6C21 POPE  154      64.196  82.291  85.132  1.00  0.00           C
ATOM  10945 7C21 POPE  154      64.785  80.990  84.592  1.00  0.00           C
ATOM  10948 8C21 POPE  154      65.435  80.121  85.672  1.00  0.00           C
ATOM  10952  C33 POPE  154      62.495  74.730  96.902  1.00  0.00           C
ATOM  10955  C34 POPE  154      62.836  73.401  96.213  1.00  0.00           C
ATOM  10958  C35 POPE  154      62.825  72.241  97.203  1.00  0.00           C
ATOM  10961  C36 POPE  154      63.026  70.861  96.582  1.00  0.00           C
ATOM  10964  C37 POPE  154      62.906  69.770  97.673  1.00  0.00           C
ATOM  10967  C38 POPE  154      61.795  68.750  97.392  1.00  0.00           C
ATOM  10970  C39 POPE  154      62.125  67.900  96.172  1.00  0.00           C
ATOM  10973 0C31 POPE  154      61.115  66.781  95.902  1.00  0.00           C
ATOM  10976 1C31 POPE  154      61.705  65.771  94.902  1.00  0.00           C
ATOM  10979 2C31 POPE  154      60.665  65.120  93.993  1.00  0.00           C
ATOM  10982 3C31 POPE  154      60.505  65.901  92.682  1.00  0.00           C
ATOM  10985 4C31 POPE  154      59.575  65.210  91.673  1.00  0.00           C
ATOM  10988 5C31 POPE  154      59.605  65.901  90.302  1.00  0.00           C
ATOM  10991 6C31 POPE  154      58.615  65.330  89.282  1.00  0.00           C
ATOM  10995  NH3 POPE  155      41.505  95.600  62.932  1.00  0.00           N
ATOM  10999  C12 POPE  155      40.446  96.031  61.942  1.00  0.00           C
ATOM  11002  C11 POPE  155      40.015  97.500  62.152  1.00  0.00           C
ATOM  11005  P   POPE  155      42.255  98.820  61.842  1.00  0.00           P
ATOM  11006  O13 POPE  155      43.156  97.640  61.712  1.00  0.00           O
ATOM  11007  O14 POPE  155      42.696 100.070  61.212  1.00  0.00           O
ATOM  11008  O11 POPE  155      42.145  99.031  63.382  1.00  0.00           O
ATOM  11009  O12 POPE  155      40.785  98.441  61.392  1.00  0.00           O
ATOM  11010  C1  POPE  155      41.696 100.220  63.992  1.00  0.00           C
ATOM  11013  C2  POPE  155      42.305 100.240  65.412  1.00  0.00           C
ATOM  11015  O21 POPE  155      41.545 101.060  66.322  1.00  0.00           O
ATOM  11016  C21 POPE  155      41.836 102.340  66.462  1.00  0.00           C
ATOM  11017  O22 POPE  155      42.585 102.991  65.762  1.00  0.00           O
ATOM  11018  C22 POPE  155      41.055 102.930  67.642  1.00  0.00           C
ATOM  11021  C3  POPE  155      43.845 100.491  65.352  1.00  0.00           C
ATOM  11024  O31 POPE  155      44.406 100.561  66.662  1.00  0.00           O
ATOM  11025  C31 POPE  155      44.595  99.370  67.232  1.00  0.00           C
ATOM  11026  O32 POPE  155      44.695  98.311  66.632  1.00  0.00           O
ATOM  11027  C32 POPE  155      44.465  99.590  68.732  1.00  0.00           C
ATOM  11030  C23 POPE  155      41.906 103.811  68.602  1.00  0.00           C
ATOM  11033  C24 POPE  155      41.005 104.721  69.462  1.00  0.00           C
ATOM  11036  C25 POPE  155      41.775 105.690  70.372  1.00  0.00           C
ATOM  11039  C26 POPE  155      42.165 105.080  71.732  1.00  0.00           C
ATOM  11042  C27 POPE  155      42.855 106.090  72.674  1.00  0.00           C
ATOM  11045  C28 POPE  155      43.095 105.541  74.102  1.00  0.00           C
ATOM  11048  C29 POPE  155      44.225 106.260  74.802  1.00  0.00           C
ATOM  11050 0C21 POPE  155      44.295 106.590  76.112  1.00  0.00           C
ATOM  11052 1C21 POPE  155      43.275 106.280  77.173  1.00  0.00           C
ATOM  11055 2C21 POPE  155      43.835 106.451  78.602  1.00  0.00           C
ATOM  11058 3C21 POPE  155      44.045 107.910  79.033  1.00  0.00           C
ATOM  11061 4C21 POPE  155      45.075 108.081  80.173  1.00  0.00           C
ATOM  11064 5C21 POPE  155      44.705 107.389  81.493  1.00  0.00           C
ATOM  11067 6C21 POPE  155      43.685 108.160  82.352  1.00  0.00           C
ATOM  11070 7C21 POPE  155      43.475 107.510  83.722  1.00  0.00           C
ATOM  11073 8C21 POPE  155      42.505 108.280  84.622  1.00  0.00           C
ATOM  11077  C33 POPE  155      44.156  98.311  69.543  1.00  0.00           C
ATOM  11080  C34 POPE  155      44.156  98.651  71.042  1.00  0.00           C
ATOM  11083  C35 POPE  155      43.715  97.491  71.932  1.00  0.00           C
ATOM  11086  C36 POPE  155      42.235  97.580  72.313  1.00  0.00           C
ATOM  11089  C37 POPE  155      41.865  96.480  73.312  1.00  0.00           C
ATOM  11092  C38 POPE  155      40.395  96.440  73.703  1.00  0.00           C
ATOM  11095  C39 POPE  155      39.926  97.550  74.653  1.00  0.00           C
ATOM  11098 0C31 POPE  155      40.175  97.179  76.122  1.00  0.00           C
ATOM  11101 1C31 POPE  155      39.305  97.991  77.103  1.00  0.00           C
ATOM  11104 2C31 POPE  155      39.235  97.340  78.482  1.00  0.00           C
ATOM  11107 3C31 POPE  155      40.285  97.860  79.472  1.00  0.00           C
ATOM  11110 4C31 POPE  155      39.755  99.031  80.313  1.00  0.00           C
ATOM  11113 5C31 POPE  155      40.695  99.400  81.452  1.00  0.00           C
ATOM  11116 6C31 POPE  155      40.095 100.460  82.383  1.00  0.00           C
ATOM  11120  NH3 POPE  156      62.475  57.250 101.592  1.00  0.00           N
ATOM  11124  C12 POPE  156      62.425  58.261 102.702  1.00  0.00           C
ATOM  11127  C11 POPE  156      61.155  58.041 103.552  1.00  0.00           C
ATOM  11130  P   POPE  156      60.035  60.361 104.072  1.00  0.00           P
ATOM  11131  O13 POPE  156      58.625  59.931 103.902  1.00  0.00           O
ATOM  11132  O14 POPE  156      60.275  61.401 105.092  1.00  0.00           O
ATOM  11133  O11 POPE  156      60.645  60.831 102.712  1.00  0.00           O
ATOM  11134  O12 POPE  156      60.935  59.111 104.453  1.00  0.00           O
ATOM  11135  C1  POPE  156      59.825  61.210 101.602  1.00  0.00           C
ATOM  11138  C2  POPE  156      59.895  60.090 100.553  1.00  0.00           C
ATOM  11140  O21 POPE  156      60.535  60.641  99.382  1.00  0.00           O
ATOM  11141  C21 POPE  156      61.705  60.070  99.092  1.00  0.00           C
ATOM  11142  O22 POPE  156      62.035  58.941  99.402  1.00  0.00           O
ATOM  11143  C22 POPE  156      62.615  61.120  98.453  1.00  0.00           C
ATOM  11146  C3  POPE  156      58.505  59.451 100.262  1.00  0.00           C
ATOM  11149  O31 POPE  156      58.536  58.460  99.232  1.00  0.00           O
ATOM  11150  C31 POPE  156      59.126  57.300  99.482  1.00  0.00           C
ATOM  11151  O32 POPE  156      59.745  56.991 100.492  1.00  0.00           O
ATOM  11152  C32 POPE  156      59.016  56.451  98.203  1.00  0.00           C
ATOM  11155  C23 POPE  156      63.965  60.541  97.972  1.00  0.00           C
ATOM  11158  C24 POPE  156      63.885  59.791  96.642  1.00  0.00           C
ATOM  11161  C25 POPE  156      63.575  60.671  95.423  1.00  0.00           C
ATOM  11164  C26 POPE  156      63.605  59.811  94.152  1.00  0.00           C
ATOM  11167  C27 POPE  156      63.135  60.541  92.883  1.00  0.00           C
ATOM  11170  C28 POPE  156      63.265  59.611  91.652  1.00  0.00           C
ATOM  11173  C29 POPE  156      62.285  59.971  90.563  1.00  0.00           C
ATOM  11175 0C21 POPE  156      62.545  60.191  89.272  1.00  0.00           C
ATOM  11177 1C21 POPE  156      63.906  60.140  88.622  1.00  0.00           C
ATOM  11180 2C21 POPE  156      63.825  60.481  87.112  1.00  0.00           C
ATOM  11183 3C21 POPE  156      63.195  59.351  86.272  1.00  0.00           C
ATOM  11186 4C21 POPE  156      62.556  59.870  84.982  1.00  0.00           C
ATOM  11189 5C21 POPE  156      61.815  58.760  84.212  1.00  0.00           C
ATOM  11192 6C21 POPE  156      62.735  57.811  83.453  1.00  0.00           C
ATOM  11195 7C21 POPE  156      62.005  56.601  82.852  1.00  0.00           C
ATOM  11198 8C21 POPE  156      62.135  55.321  83.692  1.00  0.00           C
ATOM  11202  C33 POPE  156      58.746  54.960  98.442  1.00  0.00           C
ATOM  11205  C34 POPE  156      59.285  54.091  97.292  1.00  0.00           C
ATOM  11208  C35 POPE  156      58.736  54.451  95.892  1.00  0.00           C
ATOM  11211  C36 POPE  156      59.775  55.051  94.932  1.00  0.00           C
ATOM  11214  C37 POPE  156      59.175  56.120  94.002  1.00  0.00           C
ATOM  11217  C38 POPE  156      60.175  56.680  92.982  1.00  0.00           C
ATOM  11220  C39 POPE  156      60.246  55.851  91.692  1.00  0.00           C
ATOM  11223 0C31 POPE  156      61.345  56.331  90.732  1.00  0.00           C
ATOM  11226 1C31 POPE  156      61.275  55.671  89.342  1.00  0.00           C
ATOM  11229 2C31 POPE  156      62.495  55.960  88.432  1.00  0.00           C
ATOM  11232 3C31 POPE  156      63.815  55.369  88.952  1.00  0.00           C
ATOM  11235 4C31 POPE  156      65.005  55.611  88.012  1.00  0.00           C
ATOM  11238 5C31 POPE  156      66.315  55.041  88.582  1.00  0.00           C
ATOM  11241 6C31 POPE  156      67.556  55.311  87.712  1.00  0.00           C
ATOM  11245  NH3 POPE  157     111.206 122.100  58.672  1.00  0.00           N
ATOM  11249  C12 POPE  157     112.326 121.501  57.852  1.00  0.00           C
ATOM  11252  C11 POPE  157     113.695 122.141  58.112  1.00  0.00           C
ATOM  11255  P   POPE  157     116.125 121.120  57.952  1.00  0.00           P
ATOM  11256  O13 POPE  157     117.056 121.840  57.043  1.00  0.00           O
ATOM  11257  O14 POPE  157     116.155 121.480  59.382  1.00  0.00           O
ATOM  11258  O11 POPE  157     116.305 119.549  57.832  1.00  0.00           O
ATOM  11259  O12 POPE  157     114.665 121.371  57.402  1.00  0.00           O
ATOM  11260  C1  POPE  157     116.136 118.671  58.962  1.00  0.00           C
ATOM  11263  C2  POPE  157     117.505 118.181  59.502  1.00  0.00           C
ATOM  11265  O21 POPE  157     117.235 117.090  60.422  1.00  0.00           O
ATOM  11266  C21 POPE  157     118.186 116.160  60.472  1.00  0.00           C
ATOM  11267  O22 POPE  157     119.215 116.180  59.813  1.00  0.00           O
ATOM  11268  C22 POPE  157     117.815 115.131  61.542  1.00  0.00           C
ATOM  11271  C3  POPE  157     118.326 119.320  60.192  1.00  0.00           C
ATOM  11274  O31 POPE  157     119.506 118.840  60.902  1.00  0.00           O
ATOM  11275  C31 POPE  157     119.455 118.940  62.243  1.00  0.00           C
ATOM  11276  O32 POPE  157     118.576 119.460  62.872  1.00  0.00           O
ATOM  11277  C32 POPE  157     120.696 118.271  62.862  1.00  0.00           C
ATOM  11280  C23 POPE  157     118.975 114.440  62.292  1.00  0.00           C
ATOM  11283  C24 POPE  157     118.415 113.340  63.202  1.00  0.00           C
ATOM  11286  C25 POPE  157     119.475 112.550  63.982  1.00  0.00           C
ATOM  11289  C26 POPE  157     120.195 113.380  65.052  1.00  0.00           C
ATOM  11292  C27 POPE  157     120.855 112.481  66.112  1.00  0.00           C
ATOM  11295  C28 POPE  157     121.715 113.240  67.132  1.00  0.00           C
ATOM  11298  C29 POPE  157     120.896 114.060  68.092  1.00  0.00           C
ATOM  11300 0C21 POPE  157     121.255 114.370  69.352  1.00  0.00           C
ATOM  11302 1C21 POPE  157     122.566 114.011  70.012  1.00  0.00           C
ATOM  11305 2C21 POPE  157     122.435 112.830  70.982  1.00  0.00           C
ATOM  11308 3C21 POPE  157     121.556 113.131  72.202  1.00  0.00           C
ATOM  11311 4C21 POPE  157     121.575 111.990  73.243  1.00  0.00           C
ATOM  11314 5C21 POPE  157     120.565 112.201  74.373  1.00  0.00           C
ATOM  11317 6C21 POPE  157     120.435 110.980  75.293  1.00  0.00           C
ATOM  11320 7C21 POPE  157     119.306 111.130  76.312  1.00  0.00           C
ATOM  11323 8C21 POPE  157     119.096 109.889  77.182  1.00  0.00           C
ATOM  11327  C33 POPE  157     120.405 117.771  64.302  1.00  0.00           C
ATOM  11330  C34 POPE  157     121.626 117.141  65.012  1.00  0.00           C
ATOM  11333  C35 POPE  157     122.395 118.111  65.932  1.00  0.00           C
ATOM  11336  C36 POPE  157     121.866 118.190  67.383  1.00  0.00           C
ATOM  11339  C37 POPE  157     120.495 118.881  67.552  1.00  0.00           C
ATOM  11342  C38 POPE  157     120.285 119.501  68.942  1.00  0.00           C
ATOM  11345  C39 POPE  157     120.355 118.511  70.112  1.00  0.00           C
ATOM  11348 0C31 POPE  157     120.106 119.180  71.472  1.00  0.00           C
ATOM  11351 1C31 POPE  157     120.276 118.190  72.642  1.00  0.00           C
ATOM  11354 2C31 POPE  157     120.155 118.840  74.033  1.00  0.00           C
ATOM  11357 3C31 POPE  157     118.716 119.191  74.432  1.00  0.00           C
ATOM  11360 4C31 POPE  157     118.436 118.900  75.912  1.00  0.00           C
ATOM  11363 5C31 POPE  157     116.946 118.861  76.252  1.00  0.00           C
ATOM  11366 6C31 POPE  157     116.666 118.361  77.674  1.00  0.00           C
ATOM  11370  NH3 POPE  158      55.505 109.921 104.362  1.00  0.00           N
ATOM  11374  C12 POPE  158      56.036 111.311 104.253  1.00  0.00           C
ATOM  11377  C11 POPE  158      56.075 111.750 102.772  1.00  0.00           C
ATOM  11380  P   POPE  158      55.795 114.210 102.012  1.00  0.00           P
ATOM  11381  O13 POPE  158      54.406 114.130 102.482  1.00  0.00           O
ATOM  11382  O14 POPE  158      56.446 115.531 102.192  1.00  0.00           O
ATOM  11383  O11 POPE  158      55.865 113.800 100.482  1.00  0.00           O
ATOM  11384  O12 POPE  158      56.656 113.061 102.682  1.00  0.00           O
ATOM  11385  C1  POPE  158      57.125 113.569  99.832  1.00  0.00           C
ATOM  11388  C2  POPE  158      56.885 113.210  98.353  1.00  0.00           C
ATOM  11390  O21 POPE  158      58.115 113.000  97.603  1.00  0.00           O
ATOM  11391  C21 POPE  158      58.555 111.741  97.632  1.00  0.00           C
ATOM  11392  O22 POPE  158      58.156 110.880  98.392  1.00  0.00           O
ATOM  11393  C22 POPE  158      59.565 111.480  96.493  1.00  0.00           C
ATOM  11396  C3  POPE  158      56.065 114.311  97.632  1.00  0.00           C
ATOM  11399  O31 POPE  158      55.836 113.930  96.254  1.00  0.00           O
ATOM  11400  C31 POPE  158      56.505 114.641  95.363  1.00  0.00           C
ATOM  11401  O32 POPE  158      56.795 115.821  95.462  1.00  0.00           O
ATOM  11402  C32 POPE  158      57.105 113.671  94.352  1.00  0.00           C
ATOM  11405  C23 POPE  158      59.525 110.021  95.932  1.00  0.00           C
ATOM  11408  C24 POPE  158      59.406 109.819  94.422  1.00  0.00           C
ATOM  11411  C25 POPE  158      60.625 109.120  93.792  1.00  0.00           C
ATOM  11414  C26 POPE  158      60.935 107.690  94.313  1.00  0.00           C
ATOM  11417  C27 POPE  158      62.196 107.121  93.652  1.00  0.00           C
ATOM  11420  C28 POPE  158      62.725 105.821  94.292  1.00  0.00           C
ATOM  11423  C29 POPE  158      64.065 105.430  93.703  1.00  0.00           C
ATOM  11425 0C21 POPE  158      64.395 104.291  93.063  1.00  0.00           C
ATOM  11427 1C21 POPE  158      63.525 103.090  92.793  1.00  0.00           C
ATOM  11430 2C21 POPE  158      63.075 103.020  91.322  1.00  0.00           C
ATOM  11433 3C21 POPE  158      64.225 102.751  90.332  1.00  0.00           C
ATOM  11436 4C21 POPE  158      63.745 102.771  88.882  1.00  0.00           C
ATOM  11439 5C21 POPE  158      64.885 102.510  87.883  1.00  0.00           C
ATOM  11442 6C21 POPE  158      64.416 102.650  86.432  1.00  0.00           C
ATOM  11445 7C21 POPE  158      65.595 102.670  85.453  1.00  0.00           C
ATOM  11448 8C21 POPE  158      65.156 102.870  84.002  1.00  0.00           C
ATOM  11452  C33 POPE  158      57.655 114.241  93.022  1.00  0.00           C
ATOM  11455  C34 POPE  158      58.666 113.240  92.463  1.00  0.00           C
ATOM  11458  C35 POPE  158      59.035 113.420  90.982  1.00  0.00           C
ATOM  11461  C36 POPE  158      59.685 112.130  90.482  1.00  0.00           C
ATOM  11464  C37 POPE  158      60.085 112.160  89.002  1.00  0.00           C
ATOM  11467  C38 POPE  158      60.535 110.760  88.573  1.00  0.00           C
ATOM  11470  C39 POPE  158      61.315 110.740  87.253  1.00  0.00           C
ATOM  11473 0C31 POPE  158      61.855 109.350  86.912  1.00  0.00           C
ATOM  11476 1C31 POPE  158      60.775 108.311  86.592  1.00  0.00           C
ATOM  11479 2C31 POPE  158      61.376 107.010  86.042  1.00  0.00           C
ATOM  11482 3C31 POPE  158      60.305 106.069  85.482  1.00  0.00           C
ATOM  11485 4C31 POPE  158      60.906 104.971  84.583  1.00  0.00           C
ATOM  11488 5C31 POPE  158      59.815 104.200  83.822  1.00  0.00           C
ATOM  11491 6C31 POPE  158      60.355 103.330  82.682  1.00  0.00           C
ATOM  11495  NH3 POPE  159     118.425  24.581 102.784  1.00  0.00           N
ATOM  11499  C12 POPE  159     117.615  25.511 103.642  1.00  0.00           C
ATOM  11502  C11 POPE  159     116.335  25.951 102.902  1.00  0.00           C
ATOM  11505  P   POPE  159     115.026  23.701 102.432  1.00  0.00           P
ATOM  11506  O13 POPE  159     116.295  23.221 101.862  1.00  0.00           O
ATOM  11507  O14 POPE  159     114.355  22.771 103.362  1.00  0.00           O
ATOM  11508  O11 POPE  159     113.996  24.051 101.292  1.00  0.00           O
ATOM  11509  O12 POPE  159     115.225  25.081 103.162  1.00  0.00           O
ATOM  11510  C1  POPE  159     113.285  23.011 100.582  1.00  0.00           C
ATOM  11513  C2  POPE  159     112.636  23.541  99.253  1.00  0.00           C
ATOM  11515  O21 POPE  159     112.865  22.651  98.132  1.00  0.00           O
ATOM  11516  C21 POPE  159     114.105  22.601  97.702  1.00  0.00           C
ATOM  11517  O22 POPE  159     115.106  22.971  98.302  1.00  0.00           O
ATOM  11518  C22 POPE  159     114.155  21.971  96.322  1.00  0.00           C
ATOM  11521  C3  POPE  159     112.986  25.031  98.923  1.00  0.00           C
ATOM  11524  O31 POPE  159     112.156  25.551  97.842  1.00  0.00           O
ATOM  11525  C31 POPE  159     112.765  26.191  96.852  1.00  0.00           C
ATOM  11526  O32 POPE  159     113.975  26.251  96.674  1.00  0.00           O
ATOM  11527  C32 POPE  159     111.726  26.951  96.012  1.00  0.00           C
ATOM  11530  C23 POPE  159     114.495  23.051  95.272  1.00  0.00           C
ATOM  11533  C24 POPE  159     114.385  22.511  93.853  1.00  0.00           C
ATOM  11536  C25 POPE  159     112.925  22.361  93.383  1.00  0.00           C
ATOM  11539  C26 POPE  159     112.876  21.491  92.133  1.00  0.00           C
ATOM  11542  C27 POPE  159     111.486  21.311  91.533  1.00  0.00           C
ATOM  11545  C28 POPE  159     111.545  20.230  90.434  1.00  0.00           C
ATOM  11548  C29 POPE  159     110.365  20.321  89.502  1.00  0.00           C
ATOM  11550 0C21 POPE  159     110.386  20.221  88.162  1.00  0.00           C
ATOM  11552 1C21 POPE  159     111.596  19.981  87.292  1.00  0.00           C
ATOM  11555 2C21 POPE  159     111.605  18.571  86.673  1.00  0.00           C
ATOM  11558 3C21 POPE  159     110.565  18.351  85.553  1.00  0.00           C
ATOM  11561 4C21 POPE  159     111.136  18.521  84.133  1.00  0.00           C
ATOM  11564 5C21 POPE  159     111.475  19.971  83.783  1.00  0.00           C
ATOM  11567 6C21 POPE  159     111.796  20.151  82.292  1.00  0.00           C
ATOM  11570 7C21 POPE  159     111.885  21.621  81.882  1.00  0.00           C
ATOM  11573 8C21 POPE  159     112.125  21.801  80.383  1.00  0.00           C
ATOM  11577  C33 POPE  159     111.255  26.211  94.743  1.00  0.00           C
ATOM  11580  C34 POPE  159     110.225  27.051  93.962  1.00  0.00           C
ATOM  11583  C35 POPE  159     109.996  26.601  92.512  1.00  0.00           C
ATOM  11586  C36 POPE  159     109.175  25.301  92.342  1.00  0.00           C
ATOM  11589  C37 POPE  159     107.655  25.541  92.313  1.00  0.00           C
ATOM  11592  C38 POPE  159     106.815  24.261  92.182  1.00  0.00           C
ATOM  11595  C39 POPE  159     107.216  23.391  90.982  1.00  0.00           C
ATOM  11598 0C31 POPE  159     106.285  22.201  90.714  1.00  0.00           C
ATOM  11601 1C31 POPE  159     106.666  21.541  89.382  1.00  0.00           C
ATOM  11604 2C31 POPE  159     106.106  20.131  89.163  1.00  0.00           C
ATOM  11607 3C31 POPE  159     104.665  20.100  88.652  1.00  0.00           C
ATOM  11610 4C31 POPE  159     104.385  18.851  87.802  1.00  0.00           C
ATOM  11613 5C31 POPE  159     102.895  18.531  87.643  1.00  0.00           C
ATOM  11616 6C31 POPE  159     102.645  17.321  86.742  1.00  0.00           C
ATOM  11620  NH3 POPE  160      40.805 122.740  64.332  1.00  0.00           N
ATOM  11624  C12 POPE  160      40.555 123.639  63.153  1.00  0.00           C
ATOM  11627  C11 POPE  160      41.525 124.861  63.142  1.00  0.00           C
ATOM  11630  P   POPE  160      39.965 126.151  61.392  1.00  0.00           P
ATOM  11631  O13 POPE  160      40.196 127.481  60.772  1.00  0.00           O
ATOM  11632  O14 POPE  160      39.586 125.000  60.542  1.00  0.00           O
ATOM  11633  O11 POPE  160      39.005 126.201  62.652  1.00  0.00           O
ATOM  11634  O12 POPE  160      41.335 125.780  62.072  1.00  0.00           O
ATOM  11635  C1  POPE  160      38.585 127.370  63.332  1.00  0.00           C
ATOM  11638  C2  POPE  160      38.225 127.021  64.802  1.00  0.00           C
ATOM  11640  O21 POPE  160      37.285 128.000  65.272  1.00  0.00           O
ATOM  11641  C21 POPE  160      36.535 127.600  66.282  1.00  0.00           C
ATOM  11642  O22 POPE  160      36.455 126.460  66.712  1.00  0.00           O
ATOM  11643  C22 POPE  160      35.785 128.799  66.852  1.00  0.00           C
ATOM  11646  C3  POPE  160      39.485 126.990  65.723  1.00  0.00           C
ATOM  11649  O31 POPE  160      39.196 126.710  67.112  1.00  0.00           O
ATOM  11650  C31 POPE  160      39.215 125.430  67.453  1.00  0.00           C
ATOM  11651  O32 POPE  160      39.525 124.490  66.742  1.00  0.00           O
ATOM  11652  C32 POPE  160      38.676 125.271  68.902  1.00  0.00           C
ATOM  11655  C23 POPE  160      36.065 128.969  68.353  1.00  0.00           C
ATOM  11658  C24 POPE  160      35.165 130.021  69.033  1.00  0.00           C
ATOM  11661  C25 POPE  160      35.395 130.010  70.542  1.00  0.00           C
ATOM  11664  C26 POPE  160      34.425 130.892  71.342  1.00  0.00           C
ATOM  11667  C27 POPE  160      34.465 130.501  72.832  1.00  0.00           C
ATOM  11670  C28 POPE  160      33.395 131.201  73.692  1.00  0.00           C
ATOM  11673  C29 POPE  160      33.285 130.512  75.022  1.00  0.00           C
ATOM  11675 0C21 POPE  160      32.745 130.992  76.162  1.00  0.00           C
ATOM  11677 1C21 POPE  160      32.115 132.340  76.372  1.00  0.00           C
ATOM  11680 2C21 POPE  160      30.635 132.221  76.782  1.00  0.00           C
ATOM  11683 3C21 POPE  160      30.155 133.401  77.642  1.00  0.00           C
ATOM  11686 4C21 POPE  160      28.645 133.352  77.923  1.00  0.00           C
ATOM  11689 5C21 POPE  160      28.225 134.322  79.033  1.00  0.00           C
ATOM  11692 6C21 POPE  160      26.705 134.331  79.253  1.00  0.00           C
ATOM  11695 7C21 POPE  160      26.285 135.202  80.434  1.00  0.00           C
ATOM  11698 8C21 POPE  160      24.795 135.090  80.752  1.00  0.00           C
ATOM  11702  C33 POPE  160      39.786 125.180  69.982  1.00  0.00           C
ATOM  11705  C34 POPE  160      39.245 125.021  71.412  1.00  0.00           C
ATOM  11708  C35 POPE  160      40.355 124.880  72.482  1.00  0.00           C
ATOM  11711  C36 POPE  160      39.835 124.501  73.882  1.00  0.00           C
ATOM  11714  C37 POPE  160      40.955 124.210  74.902  1.00  0.00           C
ATOM  11717  C38 POPE  160      40.446 123.499  76.172  1.00  0.00           C
ATOM  11720  C39 POPE  160      41.575 123.081  77.133  1.00  0.00           C
ATOM  11723 0C31 POPE  160      41.075 122.230  78.322  1.00  0.00           C
ATOM  11726 1C31 POPE  160      42.185 121.881  79.323  1.00  0.00           C
ATOM  11729 2C31 POPE  160      41.745 120.901  80.423  1.00  0.00           C
ATOM  11732 3C31 POPE  160      42.825 120.730  81.502  1.00  0.00           C
ATOM  11735 4C31 POPE  160      42.496 119.651  82.552  1.00  0.00           C
ATOM  11738 5C31 POPE  160      43.575 119.571  83.643  1.00  0.00           C
ATOM  11741 6C31 POPE  160      43.385 118.401  84.612  1.00  0.00           C
ATOM  11745  NH3 POPE  161      70.225  61.151  58.742  1.00  0.00           N
ATOM  11749  C12 POPE  161      69.185  62.081  59.312  1.00  0.00           C
ATOM  11752  C11 POPE  161      69.885  63.180  60.112  1.00  0.00           C
ATOM  11755  P   POPE  161      69.565  65.000  61.872  1.00  0.00           P
ATOM  11756  O13 POPE  161      70.266  64.231  62.922  1.00  0.00           O
ATOM  11757  O14 POPE  161      70.386  65.980  61.133  1.00  0.00           O
ATOM  11758  O11 POPE  161      68.315  65.721  62.482  1.00  0.00           O
ATOM  11759  O12 POPE  161      68.925  63.971  60.832  1.00  0.00           O
ATOM  11760  C1  POPE  161      68.115  65.831  63.892  1.00  0.00           C
ATOM  11763  C2  POPE  161      66.735  66.480  64.152  1.00  0.00           C
ATOM  11765  O21 POPE  161      66.605  66.650  65.562  1.00  0.00           O
ATOM  11766  C21 POPE  161      65.605  67.320  66.162  1.00  0.00           C
ATOM  11767  O22 POPE  161      65.185  67.011  67.262  1.00  0.00           O
ATOM  11768  C22 POPE  161      65.115  68.570  65.442  1.00  0.00           C
ATOM  11771  C3  POPE  161      65.635  65.570  63.542  1.00  0.00           C
ATOM  11774  O31 POPE  161      64.336  66.160  63.722  1.00  0.00           O
ATOM  11775  C31 POPE  161      63.355  65.330  64.052  1.00  0.00           C
ATOM  11776  O32 POPE  161      63.446  64.120  64.102  1.00  0.00           O
ATOM  11777  C32 POPE  161      62.105  66.151  64.302  1.00  0.00           C
ATOM  11780  C23 POPE  161      64.675  69.660  66.472  1.00  0.00           C
ATOM  11783  C24 POPE  161      65.825  70.560  66.962  1.00  0.00           C
ATOM  11786  C25 POPE  161      66.685  69.940  68.082  1.00  0.00           C
ATOM  11789  C26 POPE  161      66.145  70.221  69.493  1.00  0.00           C
ATOM  11792  C27 POPE  161      66.885  69.400  70.562  1.00  0.00           C
ATOM  11795  C28 POPE  161      66.516  69.750  72.022  1.00  0.00           C
ATOM  11798  C29 POPE  161      67.285  70.930  72.562  1.00  0.00           C
ATOM  11800 0C21 POPE  161      66.815  71.990  73.252  1.00  0.00           C
ATOM  11802 1C21 POPE  161      65.386  72.261  73.652  1.00  0.00           C
ATOM  11805 2C21 POPE  161      65.115  71.871  75.112  1.00  0.00           C
ATOM  11808 3C21 POPE  161      64.946  70.361  75.302  1.00  0.00           C
ATOM  11811 4C21 POPE  161      64.535  69.980  76.732  1.00  0.00           C
ATOM  11814 5C21 POPE  161      65.706  70.070  77.732  1.00  0.00           C
ATOM  11817 6C21 POPE  161      65.995  68.721  78.403  1.00  0.00           C
ATOM  11820 7C21 POPE  161      67.285  68.730  79.222  1.00  0.00           C
ATOM  11823 8C21 POPE  161      67.565  67.401  79.922  1.00  0.00           C
ATOM  11827  C33 POPE  161      61.475  65.880  65.682  1.00  0.00           C
ATOM  11830  C34 POPE  161      60.505  67.011  66.052  1.00  0.00           C
ATOM  11833  C35 POPE  161      59.735  66.740  67.352  1.00  0.00           C
ATOM  11836  C36 POPE  161      58.595  65.740  67.162  1.00  0.00           C
ATOM  11839  C37 POPE  161      57.825  65.531  68.462  1.00  0.00           C
ATOM  11842  C38 POPE  161      56.785  64.410  68.332  1.00  0.00           C
ATOM  11845  C39 POPE  161      55.525  64.820  67.582  1.00  0.00           C
ATOM  11848 0C31 POPE  161      54.515  63.671  67.532  1.00  0.00           C
ATOM  11851 1C31 POPE  161      53.285  63.990  66.682  1.00  0.00           C
ATOM  11854 2C31 POPE  161      52.275  62.851  66.632  1.00  0.00           C
ATOM  11857 3C31 POPE  161      51.115  63.131  65.672  1.00  0.00           C
ATOM  11860 4C31 POPE  161      50.305  64.380  66.042  1.00  0.00           C
ATOM  11863 5C31 POPE  161      49.035  64.521  65.182  1.00  0.00           C
ATOM  11866 6C31 POPE  161      48.115  65.650  65.622  1.00  0.00           C
ATOM  11870  NH3 POPE  162      14.355  -0.370  60.052  1.00  0.00           N
ATOM  11874  C12 POPE  162      13.405  -0.250  58.902  1.00  0.00           C
ATOM  11877  C11 POPE  162      13.755   0.990  58.082  1.00  0.00           C
ATOM  11880  P   POPE  162      13.475   3.541  58.122  1.00  0.00           P
ATOM  11881  O13 POPE  162      14.875   3.721  57.692  1.00  0.00           O
ATOM  11882  O14 POPE  162      12.375   3.661  57.132  1.00  0.00           O
ATOM  11883  O11 POPE  162      13.145   4.571  59.282  1.00  0.00           O
ATOM  11884  O12 POPE  162      13.355   2.131  58.832  1.00  0.00           O
ATOM  11885  C1  POPE  162      12.345   4.171  60.392  1.00  0.00           C
ATOM  11888  C2  POPE  162      12.555   5.161  61.552  1.00  0.00           C
ATOM  11890  O21 POPE  162      12.175   4.541  62.792  1.00  0.00           O
ATOM  11891  C21 POPE  162      13.145   3.871  63.372  1.00  0.00           C
ATOM  11892  O22 POPE  162      14.205   3.551  62.852  1.00  0.00           O
ATOM  11893  C22 POPE  162      12.795   3.601  64.842  1.00  0.00           C
ATOM  11896  C3  POPE  162      11.755   6.481  61.352  1.00  0.00           C
ATOM  11899  O31 POPE  162      11.875   7.301  62.532  1.00  0.00           O
ATOM  11900  C31 POPE  162      11.015   7.271  63.563  1.00  0.00           C
ATOM  11901  O32 POPE  162      11.255   7.781  64.642  1.00  0.00           O
ATOM  11902  C32 POPE  162       9.695   6.541  63.252  1.00  0.00           C
ATOM  11905  C23 POPE  162      11.335   3.911  65.222  1.00  0.00           C
ATOM  11908  C24 POPE  162      10.985   3.531  66.662  1.00  0.00           C
ATOM  11911  C25 POPE  162      11.125   4.711  67.633  1.00  0.00           C
ATOM  11914  C26 POPE  162      10.955   4.271  69.092  1.00  0.00           C
ATOM  11917  C27 POPE  162      11.205   5.411  70.102  1.00  0.00           C
ATOM  11920  C28 POPE  162      11.315   4.941  71.562  1.00  0.00           C
ATOM  11923  C29 POPE  162      12.505   4.041  71.772  1.00  0.00           C
ATOM  11925 0C21 POPE  162      12.815   3.371  72.892  1.00  0.00           C
ATOM  11927 1C21 POPE  162      12.075   3.421  74.212  1.00  0.00           C
ATOM  11930 2C21 POPE  162      13.065   3.631  75.372  1.00  0.00           C
ATOM  11933 3C21 POPE  162      13.645   5.051  75.412  1.00  0.00           C
ATOM  11936 4C21 POPE  162      14.845   5.201  76.362  1.00  0.00           C
ATOM  11939 5C21 POPE  162      15.265   6.671  76.543  1.00  0.00           C
ATOM  11942 6C21 POPE  162      14.305   7.441  77.463  1.00  0.00           C
ATOM  11945 7C21 POPE  162      14.565   8.951  77.482  1.00  0.00           C
ATOM  11948 8C21 POPE  162      13.525   9.691  78.333  1.00  0.00           C
ATOM  11952  C33 POPE  162       8.755   6.431  64.493  1.00  0.00           C
ATOM  11955  C34 POPE  162       7.765   5.271  64.342  1.00  0.00           C
ATOM  11958  C35 POPE  162       6.705   5.241  65.452  1.00  0.00           C
ATOM  11961  C36 POPE  162       7.265   5.101  66.872  1.00  0.00           C
ATOM  11964  C37 POPE  162       6.195   5.361  67.932  1.00  0.00           C
ATOM  11967  C38 POPE  162       6.775   5.431  69.342  1.00  0.00           C
ATOM  11970  C39 POPE  162       6.715   4.091  70.092  1.00  0.00           C
ATOM  11973 0C31 POPE  162       7.085   4.261  71.572  1.00  0.00           C
ATOM  11976 1C31 POPE  162       7.105   2.921  72.313  1.00  0.00           C
ATOM  11979 2C31 POPE  162       7.685   3.031  73.722  1.00  0.00           C
ATOM  11982 3C31 POPE  162       7.825   1.661  74.412  1.00  0.00           C
ATOM  11985 4C31 POPE  162       6.475   1.071  74.842  1.00  0.00           C
ATOM  11988 5C31 POPE  162       6.605  -0.390  75.293  1.00  0.00           C
ATOM  11991 6C31 POPE  162       5.315  -0.930  75.892  1.00  0.00           C
ATOM  11995  NH3 POPE  163     123.345  72.090  61.042  1.00  0.00           N
ATOM  11999  C12 POPE  163     124.395  72.960  60.412  1.00  0.00           C
ATOM  12002  C11 POPE  163     124.895  74.010  61.412  1.00  0.00           C
ATOM  12005  P   POPE  163     126.255  76.221  61.453  1.00  0.00           P
ATOM  12006  O13 POPE  163     127.446  76.801  60.783  1.00  0.00           O
ATOM  12007  O14 POPE  163     125.025  77.031  61.472  1.00  0.00           O
ATOM  12008  O11 POPE  163     126.646  75.851  62.952  1.00  0.00           O
ATOM  12009  O12 POPE  163     125.945  74.791  60.832  1.00  0.00           O
ATOM  12010  C1  POPE  163     127.196  76.921  63.752  1.00  0.00           C
ATOM  12013  C2  POPE  163     126.926  76.781  65.283  1.00  0.00           C
ATOM  12015  O21 POPE  163     127.936  76.000  65.962  1.00  0.00           O
ATOM  12016  C21 POPE  163     128.986  76.701  66.383  1.00  0.00           C
ATOM  12017  O22 POPE  163     129.466  77.661  65.802  1.00  0.00           O
ATOM  12018  C22 POPE  163     129.476  76.111  67.712  1.00  0.00           C
ATOM  12021  C3  POPE  163     125.535  76.201  65.672  1.00  0.00           C
ATOM  12024  O31 POPE  163     125.495  76.041  67.112  1.00  0.00           O
ATOM  12025  C31 POPE  163     124.395  75.531  67.633  1.00  0.00           C
ATOM  12026  O32 POPE  163     123.325  75.370  67.062  1.00  0.00           O
ATOM  12027  C32 POPE  163     124.715  75.111  69.072  1.00  0.00           C
ATOM  12030  C23 POPE  163     129.216  77.021  68.942  1.00  0.00           C
ATOM  12033  C24 POPE  163     129.206  76.201  70.242  1.00  0.00           C
ATOM  12036  C25 POPE  163     129.106  77.051  71.512  1.00  0.00           C
ATOM  12039  C26 POPE  163     129.176  76.210  72.802  1.00  0.00           C
ATOM  12042  C27 POPE  163     129.276  77.061  74.082  1.00  0.00           C
ATOM  12045  C28 POPE  163     129.716  76.260  75.332  1.00  0.00           C
ATOM  12048  C29 POPE  163     128.646  75.330  75.872  1.00  0.00           C
ATOM  12050 0C21 POPE  163     128.396  75.070  77.173  1.00  0.00           C
ATOM  12052 1C21 POPE  163     129.176  75.581  78.362  1.00  0.00           C
ATOM  12055 2C21 POPE  163     129.646  74.400  79.232  1.00  0.00           C
ATOM  12058 3C21 POPE  163     130.556  74.831  80.402  1.00  0.00           C
ATOM  12061 4C21 POPE  163     130.996  73.590  81.203  1.00  0.00           C
ATOM  12064 5C21 POPE  163     131.986  73.890  82.332  1.00  0.00           C
ATOM  12067 6C21 POPE  163     132.446  72.581  83.004  1.00  0.00           C
ATOM  12070 7C21 POPE  163     133.496  72.760  84.102  1.00  0.00           C
ATOM  12073 8C21 POPE  163     134.006  71.420  84.633  1.00  0.00           C
ATOM  12077  C33 POPE  163     124.585  76.271  70.072  1.00  0.00           C
ATOM  12080  C34 POPE  163     125.235  75.951  71.422  1.00  0.00           C
ATOM  12083  C35 POPE  163     125.025  77.081  72.442  1.00  0.00           C
ATOM  12086  C36 POPE  163     125.295  76.620  73.882  1.00  0.00           C
ATOM  12089  C37 POPE  163     125.095  77.760  74.892  1.00  0.00           C
ATOM  12092  C38 POPE  163     125.295  77.300  76.342  1.00  0.00           C
ATOM  12095  C39 POPE  163     124.905  78.371  77.362  1.00  0.00           C
ATOM  12098 0C31 POPE  163     124.935  77.850  78.802  1.00  0.00           C
ATOM  12101 1C31 POPE  163     124.385  78.870  79.813  1.00  0.00           C
ATOM  12104 2C31 POPE  163     123.815  78.221  81.082  1.00  0.00           C
ATOM  12107 3C31 POPE  163     124.835  77.510  81.972  1.00  0.00           C
ATOM  12110 4C31 POPE  163     125.775  78.460  82.732  1.00  0.00           C
ATOM  12113 5C31 POPE  163     126.615  77.730  83.792  1.00  0.00           C
ATOM  12116 6C31 POPE  163     127.526  78.660  84.604  1.00  0.00           C
ATOM  12120  NH3 POPE  164      41.316 118.490 104.892  1.00  0.00           N
ATOM  12124  C12 POPE  164      40.105 119.191 105.433  1.00  0.00           C
ATOM  12127  C11 POPE  164      40.415 119.870 106.782  1.00  0.00           C
ATOM  12130  P   POPE  164      39.266 122.221 106.803  1.00  0.00           P
ATOM  12131  O13 POPE  164      38.086 122.860 107.442  1.00  0.00           O
ATOM  12132  O14 POPE  164      40.605 122.830 107.042  1.00  0.00           O
ATOM  12133  O11 POPE  164      39.045 122.160 105.243  1.00  0.00           O
ATOM  12134  O12 POPE  164      39.315 120.681 107.192  1.00  0.00           O
ATOM  12135  C1  POPE  164      37.935 122.771 104.592  1.00  0.00           C
ATOM  12138  C2  POPE  164      38.385 123.340 103.222  1.00  0.00           C
ATOM  12140  O21 POPE  164      37.225 123.451 102.363  1.00  0.00           O
ATOM  12141  C21 POPE  164      37.335 124.300 101.342  1.00  0.00           C
ATOM  12142  O22 POPE  164      38.175 125.170 101.222  1.00  0.00           O
ATOM  12143  C22 POPE  164      36.305 123.890 100.293  1.00  0.00           C
ATOM  12146  C3  POPE  164      39.445 122.401 102.582  1.00  0.00           C
ATOM  12149  O31 POPE  164      39.916 122.860 101.302  1.00  0.00           O
ATOM  12150  C31 POPE  164      40.975 123.671 101.362  1.00  0.00           C
ATOM  12151  O32 POPE  164      41.505 124.070 102.392  1.00  0.00           O
ATOM  12152  C32 POPE  164      41.446 123.960  99.932  1.00  0.00           C
ATOM  12155  C23 POPE  164      35.885 125.061  99.372  1.00  0.00           C
ATOM  12158  C24 POPE  164      34.535 124.819  98.682  1.00  0.00           C
ATOM  12161  C25 POPE  164      34.535 123.750  97.572  1.00  0.00           C
ATOM  12164  C26 POPE  164      34.945 124.300  96.203  1.00  0.00           C
ATOM  12167  C27 POPE  164      34.395 123.451  95.042  1.00  0.00           C
ATOM  12170  C28 POPE  164      34.475 124.171  93.682  1.00  0.00           C
ATOM  12173  C29 POPE  164      33.785 123.611  92.463  1.00  0.00           C
ATOM  12175 0C21 POPE  164      33.055 122.481  92.272  1.00  0.00           C
ATOM  12177 1C21 POPE  164      32.705 121.350  93.203  1.00  0.00           C
ATOM  12180 2C21 POPE  164      31.195 121.311  93.522  1.00  0.00           C
ATOM  12183 3C21 POPE  164      30.345 120.861  92.332  1.00  0.00           C
ATOM  12186 4C21 POPE  164      28.875 120.581  92.702  1.00  0.00           C
ATOM  12189 5C21 POPE  164      28.095 120.070  91.482  1.00  0.00           C
ATOM  12192 6C21 POPE  164      26.765 119.381  91.842  1.00  0.00           C
ATOM  12195 7C21 POPE  164      26.195 118.630  90.622  1.00  0.00           C
ATOM  12198 8C21 POPE  164      24.945 117.801  90.872  1.00  0.00           C
ATOM  12202  C33 POPE  164      40.365 124.670  99.092  1.00  0.00           C
ATOM  12205  C34 POPE  164      40.735 124.861  97.612  1.00  0.00           C
ATOM  12208  C35 POPE  164      39.895 125.990  96.992  1.00  0.00           C
ATOM  12211  C36 POPE  164      40.155 126.260  95.504  1.00  0.00           C
ATOM  12214  C37 POPE  164      39.595 127.631  95.062  1.00  0.00           C
ATOM  12217  C38 POPE  164      39.875 127.980  93.592  1.00  0.00           C
ATOM  12220  C39 POPE  164      38.775 127.550  92.612  1.00  0.00           C
ATOM  12223 0C31 POPE  164      37.595 128.531  92.533  1.00  0.00           C
ATOM  12226 1C31 POPE  164      36.446 128.090  91.602  1.00  0.00           C
ATOM  12229 2C31 POPE  164      36.725 128.130  90.082  1.00  0.00           C
ATOM  12232 3C31 POPE  164      37.375 126.850  89.512  1.00  0.00           C
ATOM  12235 4C31 POPE  164      37.136 126.691  88.004  1.00  0.00           C
ATOM  12238 5C31 POPE  164      37.906 125.510  87.402  1.00  0.00           C
ATOM  12241 6C31 POPE  164      37.696 125.351  85.892  1.00  0.00           C
ATOM  12245  NH3 POPE  165      78.436 118.120  57.952  1.00  0.00           N
ATOM  12249  C12 POPE  165      78.396 116.630  58.202  1.00  0.00           C
ATOM  12252  C11 POPE  165      79.755 115.990  58.582  1.00  0.00           C
ATOM  12255  P   POPE  165      81.705 117.720  58.752  1.00  0.00           P
ATOM  12256  O13 POPE  165      82.235 118.701  57.782  1.00  0.00           O
ATOM  12257  O14 POPE  165      80.836 118.221  59.852  1.00  0.00           O
ATOM  12258  O11 POPE  165      82.846 116.791  59.272  1.00  0.00           O
ATOM  12259  O12 POPE  165      80.865 116.641  57.962  1.00  0.00           O
ATOM  12260  C1  POPE  165      83.235 116.540  60.602  1.00  0.00           C
ATOM  12263  C2  POPE  165      84.765 116.700  60.632  1.00  0.00           C
ATOM  12265  O21 POPE  165      85.376 115.830  61.612  1.00  0.00           O
ATOM  12266  C21 POPE  165      86.575 115.401  61.232  1.00  0.00           C
ATOM  12267  O22 POPE  165      87.095 115.581  60.142  1.00  0.00           O
ATOM  12268  C22 POPE  165      87.265 114.711  62.402  1.00  0.00           C
ATOM  12271  C3  POPE  165      85.175 118.201  60.772  1.00  0.00           C
ATOM  12274  O31 POPE  165      84.406 118.930  61.762  1.00  0.00           O
ATOM  12275  C31 POPE  165      84.425 120.261  61.532  1.00  0.00           C
ATOM  12276  O32 POPE  165      85.195 120.811  60.762  1.00  0.00           O
ATOM  12277  C32 POPE  165      83.396 121.020  62.362  1.00  0.00           C
ATOM  12280  C23 POPE  165      88.046 115.740  63.262  1.00  0.00           C
ATOM  12283  C24 POPE  165      89.236 115.150  64.022  1.00  0.00           C
ATOM  12286  C25 POPE  165      88.886 114.501  65.372  1.00  0.00           C
ATOM  12289  C26 POPE  165      88.205 113.131  65.272  1.00  0.00           C
ATOM  12292  C27 POPE  165      88.056 112.380  66.612  1.00  0.00           C
ATOM  12295  C28 POPE  165      87.186 113.090  67.662  1.00  0.00           C
ATOM  12298  C29 POPE  165      87.935 114.040  68.563  1.00  0.00           C
ATOM  12300 0C21 POPE  165      87.746 114.200  69.892  1.00  0.00           C
ATOM  12302 1C21 POPE  165      86.685 113.511  70.712  1.00  0.00           C
ATOM  12305 2C21 POPE  165      86.106 114.440  71.792  1.00  0.00           C
ATOM  12308 3C21 POPE  165      85.486 115.730  71.212  1.00  0.00           C
ATOM  12311 4C21 POPE  165      84.436 116.340  72.142  1.00  0.00           C
ATOM  12314 5C21 POPE  165      83.965 117.740  71.712  1.00  0.00           C
ATOM  12317 6C21 POPE  165      83.716 117.891  70.203  1.00  0.00           C
ATOM  12320 7C21 POPE  165      82.986 119.191  69.852  1.00  0.00           C
ATOM  12323 8C21 POPE  165      82.825 119.421  68.342  1.00  0.00           C
ATOM  12327  C33 POPE  165      81.925 120.520  62.243  1.00  0.00           C
ATOM  12330  C34 POPE  165      81.416 119.761  63.472  1.00  0.00           C
ATOM  12333  C35 POPE  165      81.655 120.450  64.832  1.00  0.00           C
ATOM  12336  C36 POPE  165      81.235 121.931  64.892  1.00  0.00           C
ATOM  12339  C37 POPE  165      81.565 122.521  66.262  1.00  0.00           C
ATOM  12342  C38 POPE  165      81.276 124.021  66.352  1.00  0.00           C
ATOM  12345  C39 POPE  165      81.165 124.451  67.812  1.00  0.00           C
ATOM  12348 0C31 POPE  165      79.765 124.200  68.382  1.00  0.00           C
ATOM  12351 1C31 POPE  165      78.925 125.480  68.302  1.00  0.00           C
ATOM  12354 2C31 POPE  165      77.535 125.401  68.932  1.00  0.00           C
ATOM  12357 3C31 POPE  165      76.955 126.811  69.102  1.00  0.00           C
ATOM  12360 4C31 POPE  165      75.776 126.900  70.072  1.00  0.00           C
ATOM  12363 5C31 POPE  165      75.455 128.370  70.402  1.00  0.00           C
ATOM  12366 6C31 POPE  165      74.295 128.560  71.362  1.00  0.00           C
ATOM  12370  NH3 POPE  166      74.285  84.120 103.853  1.00  0.00           N
ATOM  12374  C12 POPE  166      74.995  84.110 105.192  1.00  0.00           C
ATOM  12377  C11 POPE  166      75.425  85.510 105.672  1.00  0.00           C
ATOM  12380  P   POPE  166      75.595  87.410 103.853  1.00  0.00           P
ATOM  12381  O13 POPE  166      74.475  88.010 104.612  1.00  0.00           O
ATOM  12382  O14 POPE  166      76.696  88.280 103.412  1.00  0.00           O
ATOM  12383  O11 POPE  166      74.995  86.560 102.662  1.00  0.00           O
ATOM  12384  O12 POPE  166      76.205  86.241 104.723  1.00  0.00           O
ATOM  12385  C1  POPE  166      74.575  87.201 101.452  1.00  0.00           C
ATOM  12388  C2  POPE  166      74.535  86.160 100.302  1.00  0.00           C
ATOM  12390  O21 POPE  166      74.705  86.870  99.063  1.00  0.00           O
ATOM  12391  C21 POPE  166      75.815  86.620  98.412  1.00  0.00           C
ATOM  12392  O22 POPE  166      76.685  85.830  98.732  1.00  0.00           O
ATOM  12393  C22 POPE  166      75.895  87.460  97.142  1.00  0.00           C
ATOM  12396  C3  POPE  166      73.215  85.351 100.293  1.00  0.00           C
ATOM  12399  O31 POPE  166      73.265  84.250  99.362  1.00  0.00           O
ATOM  12400  C31 POPE  166      73.086  83.010  99.813  1.00  0.00           C
ATOM  12401  O32 POPE  166      72.766  82.690 100.942  1.00  0.00           O
ATOM  12402  C32 POPE  166      73.385  82.040  98.662  1.00  0.00           C
ATOM  12405  C23 POPE  166      75.285  86.720  95.924  1.00  0.00           C
ATOM  12408  C24 POPE  166      75.846  87.201  94.572  1.00  0.00           C
ATOM  12411  C25 POPE  166      77.265  86.680  94.324  1.00  0.00           C
ATOM  12414  C26 POPE  166      78.126  87.541  93.392  1.00  0.00           C
ATOM  12417  C27 POPE  166      79.615  87.191  93.573  1.00  0.00           C
ATOM  12420  C28 POPE  166      80.575  88.280  93.063  1.00  0.00           C
ATOM  12423  C29 POPE  166      81.855  88.221  93.862  1.00  0.00           C
ATOM  12425 0C21 POPE  166      83.056  87.801  93.442  1.00  0.00           C
ATOM  12427 1C21 POPE  166      83.436  87.351  92.062  1.00  0.00           C
ATOM  12430 2C21 POPE  166      84.905  87.680  91.732  1.00  0.00           C
ATOM  12433 3C21 POPE  166      85.936  86.741  92.393  1.00  0.00           C
ATOM  12436 4C21 POPE  166      86.815  87.370  93.493  1.00  0.00           C
ATOM  12439 5C21 POPE  166      86.276  87.261  94.912  1.00  0.00           C
ATOM  12442 6C21 POPE  166      87.405  87.281  95.962  1.00  0.00           C
ATOM  12445 7C21 POPE  166      86.845  87.300  97.383  1.00  0.00           C
ATOM  12448 8C21 POPE  166      87.916  87.319  98.473  1.00  0.00           C
ATOM  12452  C33 POPE  166      74.736  82.361  97.962  1.00  0.00           C
ATOM  12455  C34 POPE  166      75.126  81.350  96.872  1.00  0.00           C
ATOM  12458  C35 POPE  166      76.455  81.741  96.232  1.00  0.00           C
ATOM  12461  C36 POPE  166      76.925  80.780  95.132  1.00  0.00           C
ATOM  12464  C37 POPE  166      78.315  81.139  94.583  1.00  0.00           C
ATOM  12467  C38 POPE  166      78.765  80.220  93.442  1.00  0.00           C
ATOM  12470  C39 POPE  166      78.375  80.710  92.042  1.00  0.00           C
ATOM  12473 0C31 POPE  166      79.245  81.890  91.563  1.00  0.00           C
ATOM  12476 1C31 POPE  166      79.175  82.130  90.052  1.00  0.00           C
ATOM  12479 2C31 POPE  166      80.236  83.131  89.572  1.00  0.00           C
ATOM  12482 3C31 POPE  166      79.905  83.701  88.182  1.00  0.00           C
ATOM  12485 4C31 POPE  166      81.076  84.471  87.552  1.00  0.00           C
ATOM  12488 5C31 POPE  166      80.715  85.000  86.162  1.00  0.00           C
ATOM  12491 6C31 POPE  166      81.885  85.701  85.462  1.00  0.00           C
ATOM  12495  NH3 POPE  167      68.615   6.141 103.302  1.00  0.00           N
ATOM  12499  C12 POPE  167      68.906   7.481 103.923  1.00  0.00           C
ATOM  12502  C11 POPE  167      70.386   7.611 104.262  1.00  0.00           C
ATOM  12505  P   POPE  167      71.245  10.051 103.842  1.00  0.00           P
ATOM  12506  O13 POPE  167      71.295  11.361 104.512  1.00  0.00           O
ATOM  12507  O14 POPE  167      72.535   9.511 103.342  1.00  0.00           O
ATOM  12508  O11 POPE  167      70.255  10.151 102.612  1.00  0.00           O
ATOM  12509  O12 POPE  167      70.656   8.911 104.782  1.00  0.00           O
ATOM  12510  C1  POPE  167      70.365   9.511 101.342  1.00  0.00           C
ATOM  12513  C2  POPE  167      71.306  10.261 100.342  1.00  0.00           C
ATOM  12515  O21 POPE  167      70.745  10.421  99.022  1.00  0.00           O
ATOM  12516  C21 POPE  167      70.666   9.341  98.283  1.00  0.00           C
ATOM  12517  O22 POPE  167      70.635   8.191  98.692  1.00  0.00           O
ATOM  12518  C22 POPE  167      70.755   9.701  96.792  1.00  0.00           C
ATOM  12521  C3  POPE  167      72.746   9.641 100.284  1.00  0.00           C
ATOM  12524  O31 POPE  167      73.505  10.011  99.102  1.00  0.00           O
ATOM  12525  C31 POPE  167      74.795   9.621  99.212  1.00  0.00           C
ATOM  12526  O32 POPE  167      75.246   9.061 100.202  1.00  0.00           O
ATOM  12527  C32 POPE  167      75.555   9.841  97.912  1.00  0.00           C
ATOM  12530  C23 POPE  167      69.895   8.771  95.902  1.00  0.00           C
ATOM  12533  C24 POPE  167      69.895   9.151  94.402  1.00  0.00           C
ATOM  12536  C25 POPE  167      71.095   8.641  93.592  1.00  0.00           C
ATOM  12539  C26 POPE  167      70.846   7.231  93.012  1.00  0.00           C
ATOM  12542  C27 POPE  167      71.925   6.731  92.042  1.00  0.00           C
ATOM  12545  C28 POPE  167      71.575   6.911  90.542  1.00  0.00           C
ATOM  12548  C29 POPE  167      71.696   8.341  90.103  1.00  0.00           C
ATOM  12550 0C21 POPE  167      72.685   8.841  89.332  1.00  0.00           C
ATOM  12552 1C21 POPE  167      73.825   8.031  88.772  1.00  0.00           C
ATOM  12555 2C21 POPE  167      74.745   8.831  87.832  1.00  0.00           C
ATOM  12558 3C21 POPE  167      75.776   9.711  88.563  1.00  0.00           C
ATOM  12561 4C21 POPE  167      76.705  10.431  87.582  1.00  0.00           C
ATOM  12564 5C21 POPE  167      77.876  11.171  88.252  1.00  0.00           C
ATOM  12567 6C21 POPE  167      78.886  11.691  87.223  1.00  0.00           C
ATOM  12570 7C21 POPE  167      79.836  12.751  87.783  1.00  0.00           C
ATOM  12573 8C21 POPE  167      80.855  13.241  86.754  1.00  0.00           C
ATOM  12577  C33 POPE  167      75.376   8.621  96.972  1.00  0.00           C
ATOM  12580  C34 POPE  167      75.855   8.831  95.532  1.00  0.00           C
ATOM  12583  C35 POPE  167      77.365   8.681  95.332  1.00  0.00           C
ATOM  12586  C36 POPE  167      77.746   8.971  93.862  1.00  0.00           C
ATOM  12589  C37 POPE  167      79.185   8.551  93.512  1.00  0.00           C
ATOM  12592  C38 POPE  167      79.646   9.141  92.174  1.00  0.00           C
[truncated: 1,693,851 more chars]
