# Supplementary material for: Characterizing Membrane Association and Periplasmic Transfer of Bacterial Lipoproteins through Molecular Dynamics Simulations
Source: Structure. 2020 Apr 7;28(4):475–487.e3. doi: 10.1016/j.str.2020.01.012 (PMC7139219; doi:10.1016/j.str.2020.01.012)
Supplement: Data S3. Final Coordinates from Simulations (M–X), Related to Figure 3 [file mmc5.zip › M-X/TRAT-4-atomistic.pdb]

TITLE     Protein
REMARK    THIS IS A SIMULATION BOX
CRYST1  129.239  129.239  180.338  90.00  90.00  90.00 P 1           1
MODEL        1
ATOM      1  N   CYSTA   1      53.514  78.449 103.169  1.00  0.00           N
ATOM      3  CA  CYSTA   1      54.374  78.059 104.269  1.00  0.00           C
ATOM      5  C   CYSTA   1      54.014  78.859 105.489  1.00  0.00           C
ATOM      6  O   CYSTA   1      54.364  80.030 105.609  1.00  0.00           O
ATOM      7  CB  CYSTA   1      55.884  78.280 103.969  1.00  0.00           C
ATOM     10  SG  CYSTA   1      56.504  77.289 102.559  1.00  0.00           S
ATOM     11  C1  CYSTA   1      58.164  78.049 102.429  1.00  0.00           C
ATOM     14  CA1 CYSTA   1      52.694  77.579 102.579  1.00  0.00           C
ATOM     15  OA1 CYSTA   1      52.244  76.619 103.219  1.00  0.00           O
ATOM     16  CA2 CYSTA   1      52.384  77.689 101.129  1.00  0.00           C
ATOM     19  C11 CYSTA   1      59.404  77.130 102.179  1.00  0.00           C
ATOM     21  O11 CYSTA   1      59.124  76.039 101.269  1.00  0.00           O
ATOM     22  CX1 CYSTA   1      59.244  76.399  99.999  1.00  0.00           C
ATOM     23  OX1 CYSTA   1      59.294  77.549  99.599  1.00  0.00           O
ATOM     24  CX2 CYSTA   1      59.554  75.209  99.099  1.00  0.00           C
ATOM     27  C12 CYSTA   1      60.014  76.609 103.509  1.00  0.00           C
ATOM     30  O12 CYSTA   1      60.654  75.329 103.379  1.00  0.00           O
ATOM     31  CD1 CYSTA   1      61.954  75.289 103.179  1.00  0.00           C
ATOM     32  OD1 CYSTA   1      62.684  76.259 103.059  1.00  0.00           O
ATOM     33  CD2 CYSTA   1      62.394  73.819 103.159  1.00  0.00           C
ATOM     36  CA3 CYSTA   1      52.634  76.319 100.479  1.00  0.00           C
ATOM     39  CA4 CYSTA   1      52.554  76.389  98.959  1.00  0.00           C
ATOM     42  CA5 CYSTA   1      52.434  75.029  98.279  1.00  0.00           C
ATOM     45  CA6 CYSTA   1      53.504  73.999  98.679  1.00  0.00           C
ATOM     48  CA7 CYSTA   1      54.944  74.490  98.469  1.00  0.00           C
ATOM     51  CA8 CYSTA   1      55.984  73.539  99.079  1.00  0.00           C
ATOM     54  CA9 CYSTA   1      56.764  72.719  98.039  1.00  0.00           C
ATOM     57 0CA1 CYSTA   1      56.024  71.490  97.499  1.00  0.00           C
ATOM     60 1CA1 CYSTA   1      56.904  70.719  96.499  1.00  0.00           C
ATOM     63 2CA1 CYSTA   1      56.384  69.320  96.169  1.00  0.00           C
ATOM     66 3CA1 CYSTA   1      57.344  68.569  95.249  1.00  0.00           C
ATOM     69 4CA1 CYSTA   1      57.044  67.069  95.129  1.00  0.00           C
ATOM     72 5CA1 CYSTA   1      55.714  66.759  94.439  1.00  0.00           C
ATOM     75 6CA1 CYSTA   1      55.514  65.259  94.229  1.00  0.00           C
ATOM     79  CD3 CYSTA   1      63.904  73.630 102.889  1.00  0.00           C
ATOM     82  CD4 CYSTA   1      64.244  74.049 101.449  1.00  0.00           C
ATOM     85  CD5 CYSTA   1      65.694  73.859 100.999  1.00  0.00           C
ATOM     88  CD6 CYSTA   1      65.964  74.719  99.749  1.00  0.00           C
ATOM     91  CD7 CYSTA   1      67.385  74.579  99.199  1.00  0.00           C
ATOM     94  CD8 CYSTA   1      67.604  75.489  97.979  1.00  0.00           C
ATOM     97  CD9 CYSTA   1      68.974  75.289  97.309  1.00  0.00           C
ATOM    100 0CD1 CYSTA   1      69.234  76.240  96.129  1.00  0.00           C
ATOM    103 1CD1 CYSTA   1      68.134  76.200  95.069  1.00  0.00           C
ATOM    106 2CD1 CYSTA   1      68.455  77.009  93.799  1.00  0.00           C
ATOM    109 3CD1 CYSTA   1      67.245  77.069  92.859  1.00  0.00           C
ATOM    112 4CD1 CYSTA   1      67.544  77.779  91.539  1.00  0.00           C
ATOM    115 5CD1 CYSTA   1      66.314  77.840  90.629  1.00  0.00           C
ATOM    118 6CD1 CYSTA   1      66.595  78.449  89.259  1.00  0.00           C
ATOM    122  CX3 CYSTA   1      60.574  75.689  98.039  1.00  0.00           C
ATOM    125  CX4 CYSTA   1      61.264  74.579  97.239  1.00  0.00           C
ATOM    128  CX5 CYSTA   1      60.404  73.919  96.159  1.00  0.00           C
ATOM    131  CX6 CYSTA   1      61.264  73.270  95.059  1.00  0.00           C
ATOM    134  CX7 CYSTA   1      60.484  72.380  94.069  1.00  0.00           C
ATOM    137  CX8 CYSTA   1      61.144  72.219  92.689  1.00  0.00           C
ATOM    140  CX9 CYSTA   1      61.154  73.520  91.919  1.00  0.00           C
ATOM    142 0CX1 CYSTA   1      62.104  73.910  91.039  1.00  0.00           C
ATOM    144 1CX1 CYSTA   1      63.314  73.119  90.599  1.00  0.00           C
ATOM    147 2CX1 CYSTA   1      64.624  73.819  90.989  1.00  0.00           C
ATOM    150 3CX1 CYSTA   1      65.844  73.140  90.359  1.00  0.00           C
ATOM    153 4CX1 CYSTA   1      67.154  73.880  90.659  1.00  0.00           C
ATOM    156 5CX1 CYSTA   1      68.344  73.351  89.849  1.00  0.00           C
ATOM    159 6CX1 CYSTA   1      69.624  74.179  90.069  1.00  0.00           C
ATOM    162 7CX1 CYSTA   1      70.824  73.670  89.269  1.00  0.00           C
ATOM    165 8CX1 CYSTA   1      72.065  74.559  89.419  1.00  0.00           C
ATOM    169  N   GLY A   2      53.364  78.219 106.469  1.00  0.00           N
ATOM    171  CA  GLY A   2      53.254  78.689 107.829  1.00  0.00           C
ATOM    174  C   GLY A   2      52.384  79.890 108.179  1.00  0.00           C
ATOM    175  O   GLY A   2      52.144  80.819 107.409  1.00  0.00           O
ATOM    176  N   ALA A   3      51.904  79.969 109.419  1.00  0.00           N
ATOM    178  CA  ALA A   3      52.174  79.049 110.489  1.00  0.00           C
ATOM    180  CB  ALA A   3      53.004  79.749 111.579  1.00  0.00           C
ATOM    184  C   ALA A   3      50.824  78.449 110.879  1.00  0.00           C
ATOM    185  O   ALA A   3      49.854  78.539 110.139  1.00  0.00           O
ATOM    186  N   MET A   4      50.714  77.669 111.949  1.00  0.00           N
ATOM    188  CA  MET A   4      50.744  78.179 113.299  1.00  0.00           C
ATOM    190  CB  MET A   4      49.334  78.740 113.689  1.00  0.00           C
ATOM    193  CG  MET A   4      48.154  77.770 113.879  1.00  0.00           C
ATOM    196  SD  MET A   4      47.914  76.520 112.579  1.00  0.00           S
ATOM    197  CE  MET A   4      46.174  76.809 112.259  1.00  0.00           C
ATOM    201  C   MET A   4      51.404  77.101 114.139  1.00  0.00           C
ATOM    202  O   MET A   4      52.504  76.700 113.779  1.00  0.00           O
ATOM    203  N   SER A   5      50.864  76.649 115.299  1.00  0.00           N
ATOM    205  CA  SER A   5      51.554  75.780 116.269  1.00  0.00           C
ATOM    207  CB  SER A   5      51.604  74.249 115.999  1.00  0.00           C
ATOM    210  OG  SER A   5      50.404  73.579 116.429  1.00  0.00           O
ATOM    212  C   SER A   5      52.894  76.270 116.779  1.00  0.00           C
ATOM    213  O   SER A   5      53.594  75.549 117.479  1.00  0.00           O
ATOM    214  N   THR A   6      53.224  77.539 116.469  1.00  0.00           N
ATOM    216  CA  THR A   6      54.364  78.280 116.949  1.00  0.00           C
ATOM    218  CB  THR A   6      54.594  79.579 116.159  1.00  0.00           C
ATOM    220  OG1 THR A   6      53.664  80.630 116.409  1.00  0.00           O
ATOM    222  CG2 THR A   6      54.424  79.299 114.669  1.00  0.00           C
ATOM    226  C   THR A   6      54.124  78.520 118.409  1.00  0.00           C
ATOM    227  O   THR A   6      53.264  79.309 118.819  1.00  0.00           O
ATOM    228  N   ALA A   7      54.754  77.740 119.259  1.00  0.00           N
ATOM    230  CA  ALA A   7      54.184  77.590 120.559  1.00  0.00           C
ATOM    232  CB  ALA A   7      54.054  76.109 120.909  1.00  0.00           C
ATOM    236  C   ALA A   7      54.954  78.410 121.529  1.00  0.00           C
ATOM    237  O   ALA A   7      56.004  79.029 121.269  1.00  0.00           O
ATOM    238  N   ILE A   8      54.374  78.499 122.719  1.00  0.00           N
ATOM    240  CA  ILE A   8      54.834  79.279 123.829  1.00  0.00           C
ATOM    242  CB  ILE A   8      53.644  79.689 124.669  1.00  0.00           C
ATOM    244  CG2 ILE A   8      52.954  80.851 123.919  1.00  0.00           C
ATOM    248  CG1 ILE A   8      52.684  78.499 124.899  1.00  0.00           C
ATOM    251  CD  ILE A   8      51.604  78.789 125.949  1.00  0.00           C
ATOM    255  C   ILE A   8      55.854  78.459 124.579  1.00  0.00           C
ATOM    256  O   ILE A   8      55.794  78.249 125.789  1.00  0.00           O
ATOM    257  N   LYS A   9      56.804  77.929 123.789  1.00  0.00           N
ATOM    259  CA  LYS A   9      57.854  77.090 124.249  1.00  0.00           C
ATOM    261  CB  LYS A   9      58.784  77.899 125.209  1.00  0.00           C
ATOM    264  CG  LYS A   9      59.424  77.299 126.469  1.00  0.00           C
ATOM    267  CD  LYS A   9      60.374  78.389 127.009  1.00  0.00           C
ATOM    270  CE  LYS A   9      61.194  78.119 128.259  1.00  0.00           C
ATOM    273  NZ  LYS A   9      62.104  79.289 128.419  1.00  0.00           N
ATOM    277  C   LYS A   9      57.374  75.660 124.529  1.00  0.00           C
ATOM    278  O   LYS A   9      56.804  75.340 125.579  1.00  0.00           O
ATOM    279  N   LYS A  10      57.534  74.749 123.539  1.00  0.00           N
ATOM    281  CA  LYS A  10      57.384  73.319 123.759  1.00  0.00           C
ATOM    283  CB  LYS A  10      56.924  72.560 122.489  1.00  0.00           C
ATOM    286  CG  LYS A  10      55.524  73.059 122.089  1.00  0.00           C
ATOM    289  CD  LYS A  10      54.734  72.219 121.059  1.00  0.00           C
ATOM    292  CE  LYS A  10      53.224  72.490 121.149  1.00  0.00           C
ATOM    295  NZ  LYS A  10      52.454  71.579 120.289  1.00  0.00           N
ATOM    299  C   LYS A  10      58.614  72.759 124.469  1.00  0.00           C
ATOM    300  O   LYS A  10      58.624  72.660 125.689  1.00  0.00           O
ATOM    301  N   ARG A  11      59.694  72.429 123.739  1.00  0.00           N
ATOM    303  CA  ARG A  11      61.014  72.310 124.329  1.00  0.00           C
ATOM    305  CB  ARG A  11      61.584  70.880 124.259  1.00  0.00           C
ATOM    308  CG  ARG A  11      60.664  69.729 124.739  1.00  0.00           C
ATOM    311  CD  ARG A  11      61.414  68.389 124.819  1.00  0.00           C
ATOM    314  NE  ARG A  11      61.924  68.179 126.219  1.00  0.00           N
ATOM    316  CZ  ARG A  11      62.944  67.359 126.489  1.00  0.00           C
ATOM    317  NH1 ARG A  11      63.114  66.969 127.739  1.00  0.00           N
ATOM    320  NH2 ARG A  11      63.804  66.999 125.579  1.00  0.00           N
ATOM    323  C   ARG A  11      61.884  73.200 123.469  1.00  0.00           C
ATOM    324  O   ARG A  11      61.724  73.169 122.259  1.00  0.00           O
ATOM    325  N   ASN A  12      62.744  74.079 124.049  1.00  0.00           N
ATOM    327  CA  ASN A  12      63.304  75.229 123.319  1.00  0.00           C
ATOM    329  CB  ASN A  12      63.374  76.509 124.239  1.00  0.00           C
ATOM    332  CG  ASN A  12      64.354  76.469 125.409  1.00  0.00           C
ATOM    333  OD1 ASN A  12      64.164  77.119 126.439  1.00  0.00           O
ATOM    334  ND2 ASN A  12      65.404  75.640 125.329  1.00  0.00           N
ATOM    337  C   ASN A  12      64.624  74.929 122.589  1.00  0.00           C
ATOM    338  O   ASN A  12      65.474  74.179 123.069  1.00  0.00           O
ATOM    339  N   LEU A  13      64.944  75.539 121.439  1.00  0.00           N
ATOM    341  CA  LEU A  13      64.264  76.609 120.739  1.00  0.00           C
ATOM    343  CB  LEU A  13      65.334  77.439 119.979  1.00  0.00           C
ATOM    346  CG  LEU A  13      65.404  78.919 120.389  1.00  0.00           C
ATOM    348  CD1 LEU A  13      66.724  79.520 119.899  1.00  0.00           C
ATOM    352  CD2 LEU A  13      65.324  79.149 121.909  1.00  0.00           C
ATOM    356  C   LEU A  13      63.154  76.049 119.869  1.00  0.00           C
ATOM    357  O   LEU A  13      62.604  75.039 120.249  1.00  0.00           O
ATOM    358  N   GLU A  14      62.775  76.719 118.759  1.00  0.00           N
ATOM    360  CA  GLU A  14      61.434  76.619 118.159  1.00  0.00           C
ATOM    362  CB  GLU A  14      60.394  75.740 118.899  1.00  0.00           C
ATOM    365  CG  GLU A  14      58.924  75.840 118.439  1.00  0.00           C
ATOM    368  CD  GLU A  14      57.914  75.780 119.579  1.00  0.00           C
ATOM    369  OE1 GLU A  14      56.714  75.700 119.189  1.00  0.00           O
ATOM    370  OE2 GLU A  14      58.254  75.869 120.799  1.00  0.00           O
ATOM    371  C   GLU A  14      60.864  77.999 117.869  1.00  0.00           C
ATOM    372  O   GLU A  14      60.264  78.679 118.709  1.00  0.00           O
ATOM    373  N   VAL A  15      61.124  78.479 116.649  1.00  0.00           N
ATOM    375  CA  VAL A  15      60.904  79.849 116.189  1.00  0.00           C
ATOM    377  CB  VAL A  15      61.944  80.889 116.659  1.00  0.00           C
ATOM    379  CG1 VAL A  15      61.414  82.299 116.369  1.00  0.00           C
ATOM    383  CG2 VAL A  15      62.234  80.819 118.179  1.00  0.00           C
ATOM    387  C   VAL A  15      60.844  79.780 114.649  1.00  0.00           C
ATOM    388  O   VAL A  15      61.724  80.299 113.969  1.00  0.00           O
ATOM    389  N   LYS A  16      59.854  79.079 114.029  1.00  0.00           N
ATOM    391  CA  LYS A  16      58.514  79.009 114.559  1.00  0.00           C
ATOM    393  CB  LYS A  16      57.504  79.749 113.679  1.00  0.00           C
ATOM    396  CG  LYS A  16      57.984  80.919 112.819  1.00  0.00           C
ATOM    399  CD  LYS A  16      56.744  81.681 112.329  1.00  0.00           C
ATOM    402  CE  LYS A  16      56.984  82.579 111.119  1.00  0.00           C
ATOM    405  NZ  LYS A  16      55.714  83.219 110.759  1.00  0.00           N
ATOM    409  C   LYS A  16      57.964  77.609 114.779  1.00  0.00           C
ATOM    410  O   LYS A  16      57.494  77.350 115.889  1.00  0.00           O
ATOM    411  N   THR A  17      57.944  76.700 113.779  1.00  0.00           N
ATOM    413  CA  THR A  17      57.504  75.320 114.039  1.00  0.00           C
ATOM    415  CB  THR A  17      56.174  74.770 113.439  1.00  0.00           C
ATOM    417  OG1 THR A  17      55.834  75.219 112.139  1.00  0.00           O
ATOM    419  CG2 THR A  17      55.054  75.299 114.329  1.00  0.00           C
ATOM    423  C   THR A  17      58.654  74.350 114.159  1.00  0.00           C
ATOM    424  O   THR A  17      59.814  74.749 114.219  1.00  0.00           O
ATOM    425  N   GLN A  18      58.324  73.070 114.379  1.00  0.00           N
ATOM    427  CA  GLN A  18      59.214  72.049 114.889  1.00  0.00           C
ATOM    429  CB  GLN A  18      59.714  72.359 116.349  1.00  0.00           C
ATOM    432  CG  GLN A  18      58.954  71.850 117.619  1.00  0.00           C
ATOM    435  CD  GLN A  18      57.454  72.170 117.809  1.00  0.00           C
ATOM    436  OE1 GLN A  18      56.714  71.450 118.499  1.00  0.00           O
ATOM    437  NE2 GLN A  18      57.004  73.289 117.209  1.00  0.00           N
ATOM    440  C   GLN A  18      58.414  70.740 114.829  1.00  0.00           C
ATOM    441  O   GLN A  18      57.394  70.559 115.479  1.00  0.00           O
ATOM    442  N   MET A  19      58.794  69.741 114.029  1.00  0.00           N
ATOM    444  CA  MET A  19      59.434  69.899 112.739  1.00  0.00           C
ATOM    446  CB  MET A  19      60.144  68.549 112.209  1.00  0.00           C
ATOM    449  CG  MET A  19      60.744  67.289 112.989  1.00  0.00           C
ATOM    452  SD  MET A  19      60.814  67.359 114.829  1.00  0.00           S
ATOM    453  CE  MET A  19      59.504  66.240 115.389  1.00  0.00           C
ATOM    457  C   MET A  19      58.344  70.279 111.749  1.00  0.00           C
ATOM    458  O   MET A  19      57.734  71.340 111.899  1.00  0.00           O
ATOM    459  N   SER A  20      58.104  69.419 110.729  1.00  0.00           N
ATOM    461  CA  SER A  20      57.104  69.520 109.659  1.00  0.00           C
ATOM    463  CB  SER A  20      56.704  68.079 109.219  1.00  0.00           C
ATOM    466  OG  SER A  20      56.454  67.950 107.819  1.00  0.00           O
ATOM    468  C   SER A  20      55.864  70.310 110.049  1.00  0.00           C
ATOM    469  O   SER A  20      55.744  71.459 109.639  1.00  0.00           O
ATOM    470  N   GLU A  21      54.994  69.741 110.919  1.00  0.00           N
ATOM    472  CA  GLU A  21      54.144  70.329 111.939  1.00  0.00           C
ATOM    474  CB  GLU A  21      54.874  70.489 113.299  1.00  0.00           C
ATOM    477  CG  GLU A  21      54.134  69.810 114.489  1.00  0.00           C
ATOM    480  CD  GLU A  21      53.664  68.389 114.179  1.00  0.00           C
ATOM    481  OE1 GLU A  21      52.424  68.169 114.199  1.00  0.00           O
ATOM    482  OE2 GLU A  21      54.524  67.509 113.939  1.00  0.00           O
ATOM    483  C   GLU A  21      53.284  71.549 111.679  1.00  0.00           C
ATOM    484  O   GLU A  21      53.604  72.479 110.949  1.00  0.00           O
ATOM    485  N   THR A  22      52.084  71.549 112.279  1.00  0.00           N
ATOM    487  CA  THR A  22      50.944  72.350 111.839  1.00  0.00           C
ATOM    489  CB  THR A  22      49.744  72.130 112.729  1.00  0.00           C
ATOM    491  OG1 THR A  22      49.494  70.749 112.929  1.00  0.00           O
ATOM    493  CG2 THR A  22      48.524  72.700 112.019  1.00  0.00           C
ATOM    497  C   THR A  22      51.134  73.869 111.769  1.00  0.00           C
ATOM    498  O   THR A  22      51.004  74.530 112.789  1.00  0.00           O
ATOM    499  N   ILE A  23      51.364  74.499 110.599  1.00  0.00           N
ATOM    501  CA  ILE A  23      51.184  73.950 109.249  1.00  0.00           C
ATOM    503  CB  ILE A  23      49.794  74.229 108.629  1.00  0.00           C
ATOM    505  CG2 ILE A  23      49.114  75.419 109.329  1.00  0.00           C
ATOM    509  CG1 ILE A  23      49.744  74.410 107.079  1.00  0.00           C
ATOM    512  CD  ILE A  23      48.334  74.569 106.509  1.00  0.00           C
ATOM    516  C   ILE A  23      52.374  74.249 108.349  1.00  0.00           C
ATOM    517  O   ILE A  23      52.474  75.310 107.729  1.00  0.00           O
ATOM    518  N   TRP A  24      53.274  73.259 108.309  1.00  0.00           N
ATOM    520  CA  TRP A  24      54.095  72.719 107.249  1.00  0.00           C
ATOM    522  CB  TRP A  24      53.404  71.789 106.229  1.00  0.00           C
ATOM    525  CG  TRP A  24      52.804  72.270 104.949  1.00  0.00           C
ATOM    526  CD1 TRP A  24      52.184  73.420 104.519  1.00  0.00           C
ATOM    528  NE1 TRP A  24      51.544  73.149 103.319  1.00  0.00           N
ATOM    530  CE2 TRP A  24      51.774  71.840 102.959  1.00  0.00           C
ATOM    531  CD2 TRP A  24      52.604  71.270 103.949  1.00  0.00           C
ATOM    532  CE3 TRP A  24      53.024  69.950 103.839  1.00  0.00           C
ATOM    534  CZ3 TRP A  24      52.584  69.200 102.759  1.00  0.00           C
ATOM    536  CZ2 TRP A  24      51.294  71.069 101.899  1.00  0.00           C
ATOM    538  CH2 TRP A  24      51.714  69.729 101.809  1.00  0.00           C
ATOM    540  C   TRP A  24      55.224  73.530 106.689  1.00  0.00           C
ATOM    541  O   TRP A  24      55.144  74.749 106.639  1.00  0.00           O
ATOM    542  N   LEU A  25      56.324  72.810 106.339  1.00  0.00           N
ATOM    544  CA  LEU A  25      57.684  73.289 106.159  1.00  0.00           C
ATOM    546  CB  LEU A  25      58.574  72.310 105.349  1.00  0.00           C
ATOM    549  CG  LEU A  25      58.124  71.919 103.919  1.00  0.00           C
ATOM    551  CD1 LEU A  25      58.664  70.520 103.589  1.00  0.00           C
ATOM    555  CD2 LEU A  25      58.624  72.889 102.849  1.00  0.00           C
ATOM    559  C   LEU A  25      57.834  74.741 105.709  1.00  0.00           C
ATOM    560  O   LEU A  25      57.244  75.149 104.709  1.00  0.00           O
ATOM    561  N   GLU A  26      58.614  75.600 106.379  1.00  0.00           N
ATOM    563  CA  GLU A  26      59.204  75.479 107.699  1.00  0.00           C
ATOM    565  CB  GLU A  26      58.164  75.099 108.799  1.00  0.00           C
ATOM    568  CG  GLU A  26      57.904  76.069 110.009  1.00  0.00           C
ATOM    571  CD  GLU A  26      58.754  77.329 110.219  1.00  0.00           C
ATOM    572  OE1 GLU A  26      59.274  77.539 111.349  1.00  0.00           O
ATOM    573  OE2 GLU A  26      58.794  78.169 109.279  1.00  0.00           O
ATOM    574  C   GLU A  26      60.484  74.660 107.709  1.00  0.00           C
ATOM    575  O   GLU A  26      60.554  73.429 107.609  1.00  0.00           O
ATOM    576  N   PRO A  27      61.534  75.439 107.859  1.00  0.00           N
ATOM    577  CD  PRO A  27      62.174  75.929 106.649  1.00  0.00           C
ATOM    580  CA  PRO A  27      62.554  74.969 108.749  1.00  0.00           C
ATOM    582  CB  PRO A  27      63.804  74.649 107.909  1.00  0.00           C
ATOM    585  CG  PRO A  27      63.404  75.029 106.469  1.00  0.00           C
ATOM    588  C   PRO A  27      62.794  76.060 109.749  1.00  0.00           C
ATOM    589  O   PRO A  27      63.134  77.189 109.419  1.00  0.00           O
ATOM    590  N   ALA A  28      62.664  75.700 111.009  1.00  0.00           N
ATOM    592  CA  ALA A  28      63.284  76.299 112.139  1.00  0.00           C
ATOM    594  CB  ALA A  28      62.644  77.649 112.469  1.00  0.00           C
ATOM    598  C   ALA A  28      64.824  76.200 112.069  1.00  0.00           C
ATOM    599  O   ALA A  28      65.384  75.169 111.689  1.00  0.00           O
ATOM    600  N   SER A  29      65.535  77.229 112.539  1.00  0.00           N
ATOM    602  CA  SER A  29      66.974  77.350 112.489  1.00  0.00           C
ATOM    604  CB  SER A  29      67.924  76.310 113.199  1.00  0.00           C
ATOM    607  OG  SER A  29      68.845  76.919 114.109  1.00  0.00           O
ATOM    609  C   SER A  29      67.504  77.469 111.099  1.00  0.00           C
ATOM    610  O   SER A  29      67.254  76.739 110.149  1.00  0.00           O
ATOM    611  N   GLU A  30      68.444  78.369 111.059  1.00  0.00           N
ATOM    613  CA  GLU A  30      69.494  78.429 110.129  1.00  0.00           C
ATOM    615  CB  GLU A  30      69.664  79.950 110.019  1.00  0.00           C
ATOM    618  CG  GLU A  30      70.394  80.660 111.199  1.00  0.00           C
ATOM    621  CD  GLU A  30      69.964  80.579 112.679  1.00  0.00           C
ATOM    622  OE1 GLU A  30      70.834  81.049 113.469  1.00  0.00           O
ATOM    623  OE2 GLU A  30      68.854  80.129 113.059  1.00  0.00           O
ATOM    624  C   GLU A  30      70.614  77.639 110.819  1.00  0.00           C
ATOM    625  O   GLU A  30      70.844  77.749 112.019  1.00  0.00           O
ATOM    626  N   ARG A  31      71.364  76.789 110.089  1.00  0.00           N
ATOM    628  CA  ARG A  31      72.634  76.229 110.559  1.00  0.00           C
ATOM    630  CB  ARG A  31      73.864  77.209 110.459  1.00  0.00           C
ATOM    633  CG  ARG A  31      73.524  78.630 110.929  1.00  0.00           C
ATOM    636  CD  ARG A  31      74.614  79.699 110.989  1.00  0.00           C
ATOM    639  NE  ARG A  31      73.814  80.959 111.089  1.00  0.00           N
ATOM    641  CZ  ARG A  31      73.654  81.719 110.009  1.00  0.00           C
ATOM    642  NH1 ARG A  31      74.694  82.299 109.499  1.00  0.00           N
ATOM    645  NH2 ARG A  31      72.494  81.870 109.419  1.00  0.00           N
ATOM    648  C   ARG A  31      72.744  75.359 111.839  1.00  0.00           C
ATOM    649  O   ARG A  31      73.845  74.920 112.149  1.00  0.00           O
ATOM    650  N   THR A  32      71.674  75.039 112.599  1.00  0.00           N
ATOM    652  CA  THR A  32      71.724  73.959 113.589  1.00  0.00           C
ATOM    654  CB  THR A  32      71.904  74.429 115.039  1.00  0.00           C
ATOM    656  OG1 THR A  32      72.775  73.579 115.769  1.00  0.00           O
ATOM    658  CG2 THR A  32      70.614  74.520 115.879  1.00  0.00           C
ATOM    662  C   THR A  32      70.524  73.059 113.409  1.00  0.00           C
ATOM    663  O   THR A  32      69.394  73.509 113.269  1.00  0.00           O
ATOM    664  N   VAL A  33      70.734  71.729 113.349  1.00  0.00           N
ATOM    666  CA  VAL A  33      69.664  70.749 113.129  1.00  0.00           C
ATOM    668  CB  VAL A  33      69.404  70.320 111.669  1.00  0.00           C
ATOM    670  CG1 VAL A  33      69.214  71.529 110.739  1.00  0.00           C
ATOM    674  CG2 VAL A  33      70.474  69.329 111.149  1.00  0.00           C
ATOM    678  C   VAL A  33      69.974  69.520 113.949  1.00  0.00           C
ATOM    679  O   VAL A  33      71.095  69.320 114.429  1.00  0.00           O
ATOM    680  N   PHE A  34      68.964  68.660 114.149  1.00  0.00           N
ATOM    682  CA  PHE A  34      69.084  67.410 114.869  1.00  0.00           C
ATOM    684  CB  PHE A  34      68.094  67.289 116.069  1.00  0.00           C
ATOM    687  CG  PHE A  34      67.994  65.991 116.819  1.00  0.00           C
ATOM    688  CD1 PHE A  34      68.775  65.789 117.969  1.00  0.00           C
ATOM    690  CE1 PHE A  34      68.604  64.649 118.769  1.00  0.00           C
ATOM    692  CZ  PHE A  34      67.624  63.709 118.429  1.00  0.00           C
ATOM    694  CD2 PHE A  34      67.014  65.039 116.499  1.00  0.00           C
ATOM    696  CE2 PHE A  34      66.824  63.909 117.309  1.00  0.00           C
ATOM    698  C   PHE A  34      68.934  66.299 113.879  1.00  0.00           C
ATOM    699  O   PHE A  34      68.374  66.439 112.789  1.00  0.00           O
ATOM    700  N   LEU A  35      69.484  65.149 114.239  1.00  0.00           N
ATOM    702  CA  LEU A  35      69.434  63.990 113.429  1.00  0.00           C
ATOM    704  CB  LEU A  35      70.874  63.509 113.189  1.00  0.00           C
ATOM    707  CG  LEU A  35      70.995  62.439 112.099  1.00  0.00           C
ATOM    709  CD1 LEU A  35      70.254  62.819 110.819  1.00  0.00           C
ATOM    713  CD2 LEU A  35      72.464  62.229 111.769  1.00  0.00           C
ATOM    717  C   LEU A  35      68.635  62.979 114.209  1.00  0.00           C
ATOM    718  O   LEU A  35      68.954  62.680 115.359  1.00  0.00           O
ATOM    719  N   GLN A  36      67.514  62.500 113.659  1.00  0.00           N
ATOM    721  CA  GLN A  36      66.674  61.609 114.419  1.00  0.00           C
ATOM    723  CB  GLN A  36      65.314  61.380 113.739  1.00  0.00           C
ATOM    726  CG  GLN A  36      64.384  60.459 114.559  1.00  0.00           C
ATOM    729  CD  GLN A  36      63.074  60.250 113.819  1.00  0.00           C
ATOM    730  OE1 GLN A  36      62.864  60.609 112.679  1.00  0.00           O
ATOM    731  NE2 GLN A  36      62.104  59.629 114.519  1.00  0.00           N
ATOM    734  C   GLN A  36      67.284  60.259 114.719  1.00  0.00           C
ATOM    735  O   GLN A  36      67.604  59.479 113.829  1.00  0.00           O
ATOM    736  N   ILE A  37      67.364  59.899 115.999  1.00  0.00           N
ATOM    738  CA  ILE A  37      67.794  58.579 116.419  1.00  0.00           C
ATOM    740  CB  ILE A  37      69.124  58.680 117.169  1.00  0.00           C
ATOM    742  CG2 ILE A  37      69.014  59.349 118.539  1.00  0.00           C
ATOM    746  CG1 ILE A  37      69.885  57.339 117.219  1.00  0.00           C
ATOM    749  CD  ILE A  37      69.285  56.229 118.079  1.00  0.00           C
ATOM    753  C   ILE A  37      66.654  57.939 117.189  1.00  0.00           C
ATOM    754  O   ILE A  37      66.164  58.449 118.189  1.00  0.00           O
ATOM    755  N   LYS A  38      66.174  56.779 116.699  1.00  0.00           N
ATOM    757  CA  LYS A  38      65.224  55.919 117.359  1.00  0.00           C
ATOM    759  CB  LYS A  38      63.744  56.389 117.249  1.00  0.00           C
ATOM    762  CG  LYS A  38      63.254  57.129 118.519  1.00  0.00           C
ATOM    765  CD  LYS A  38      61.794  57.589 118.419  1.00  0.00           C
ATOM    768  CE  LYS A  38      61.614  58.839 117.579  1.00  0.00           C
ATOM    771  NZ  LYS A  38      61.934  60.039 118.369  1.00  0.00           N
ATOM    775  C   LYS A  38      65.444  54.529 116.809  1.00  0.00           C
ATOM    776  O   LYS A  38      66.304  54.329 115.949  1.00  0.00           O
ATOM    777  N   ASN A  39      64.694  53.509 117.269  1.00  0.00           N
ATOM    779  CA  ASN A  39      64.614  52.249 116.559  1.00  0.00           C
ATOM    781  CB  ASN A  39      64.134  51.119 117.499  1.00  0.00           C
ATOM    784  CG  ASN A  39      64.054  49.759 116.809  1.00  0.00           C
ATOM    785  OD1 ASN A  39      62.994  49.329 116.349  1.00  0.00           O
ATOM    786  ND2 ASN A  39      65.194  49.039 116.729  1.00  0.00           N
ATOM    789  C   ASN A  39      63.684  52.449 115.369  1.00  0.00           C
ATOM    790  O   ASN A  39      62.474  52.539 115.509  1.00  0.00           O
ATOM    791  N   THR A  40      64.244  52.579 114.159  1.00  0.00           N
ATOM    793  CA  THR A  40      63.474  52.799 112.939  1.00  0.00           C
ATOM    795  CB  THR A  40      63.904  54.099 112.239  1.00  0.00           C
ATOM    797  OG1 THR A  40      62.964  54.520 111.269  1.00  0.00           O
ATOM    799  CG2 THR A  40      65.275  54.020 111.569  1.00  0.00           C
ATOM    803  C   THR A  40      63.654  51.529 112.139  1.00  0.00           C
ATOM    804  O   THR A  40      64.014  50.499 112.709  1.00  0.00           O
ATOM    805  N   SER A  41      63.424  51.560 110.809  1.00  0.00           N
ATOM    807  CA  SER A  41      63.864  50.520 109.889  1.00  0.00           C
ATOM    809  CB  SER A  41      63.514  50.929 108.439  1.00  0.00           C
ATOM    812  OG  SER A  41      63.554  49.829 107.529  1.00  0.00           O
ATOM    814  C   SER A  41      65.324  50.079 110.019  1.00  0.00           C
ATOM    815  O   SER A  41      66.135  50.590 110.809  1.00  0.00           O
ATOM    816  N   ASP A  42      65.724  49.090 109.209  1.00  0.00           N
ATOM    818  CA  ASP A  42      67.034  48.489 109.189  1.00  0.00           C
ATOM    820  CB  ASP A  42      67.124  47.339 108.139  1.00  0.00           C
ATOM    823  CG  ASP A  42      66.785  45.959 108.669  1.00  0.00           C
ATOM    824  OD1 ASP A  42      65.894  45.799 109.539  1.00  0.00           O
ATOM    825  OD2 ASP A  42      67.444  44.990 108.179  1.00  0.00           O
ATOM    826  C   ASP A  42      68.104  49.539 108.889  1.00  0.00           C
ATOM    827  O   ASP A  42      69.224  49.469 109.399  1.00  0.00           O
ATOM    828  N   LYS A  43      67.784  50.590 108.099  1.00  0.00           N
ATOM    830  CA  LYS A  43      68.644  51.729 107.939  1.00  0.00           C
ATOM    832  CB  LYS A  43      68.544  52.249 106.489  1.00  0.00           C
ATOM    835  CG  LYS A  43      69.504  53.379 106.079  1.00  0.00           C
ATOM    838  CD  LYS A  43      71.004  53.049 106.129  1.00  0.00           C
ATOM    841  CE  LYS A  43      71.584  53.270 107.529  1.00  0.00           C
ATOM    844  NZ  LYS A  43      73.054  53.149 107.539  1.00  0.00           N
ATOM    848  C   LYS A  43      68.384  52.849 108.959  1.00  0.00           C
ATOM    849  O   LYS A  43      67.874  53.919 108.679  1.00  0.00           O
ATOM    850  N   ASP A  44      68.784  52.659 110.229  1.00  0.00           N
ATOM    852  CA  ASP A  44      68.764  53.709 111.229  1.00  0.00           C
ATOM    854  CB  ASP A  44      69.054  53.069 112.629  1.00  0.00           C
ATOM    857  CG  ASP A  44      69.224  53.950 113.859  1.00  0.00           C
ATOM    858  OD1 ASP A  44      69.044  55.189 113.809  1.00  0.00           O
ATOM    859  OD2 ASP A  44      69.664  53.369 114.889  1.00  0.00           O
ATOM    860  C   ASP A  44      69.644  54.899 110.859  1.00  0.00           C
ATOM    861  O   ASP A  44      70.675  54.739 110.199  1.00  0.00           O
ATOM    862  N   MET A  45      69.314  56.129 111.289  1.00  0.00           N
ATOM    864  CA  MET A  45      70.214  57.239 111.099  1.00  0.00           C
ATOM    866  CB  MET A  45      69.565  58.600 111.389  1.00  0.00           C
ATOM    869  CG  MET A  45      68.224  58.759 110.659  1.00  0.00           C
ATOM    872  SD  MET A  45      67.595  60.429 110.789  1.00  0.00           S
ATOM    873  CE  MET A  45      68.144  60.929 109.149  1.00  0.00           C
ATOM    877  C   MET A  45      71.424  57.139 111.989  1.00  0.00           C
ATOM    878  O   MET A  45      72.444  57.709 111.629  1.00  0.00           O
ATOM    879  N   SER A  46      71.404  56.369 113.099  1.00  0.00           N
ATOM    881  CA  SER A  46      72.554  56.049 113.949  1.00  0.00           C
ATOM    883  CB  SER A  46      72.385  54.839 114.899  1.00  0.00           C
ATOM    886  OG  SER A  46      71.504  55.069 115.989  1.00  0.00           O
ATOM    888  C   SER A  46      73.884  55.819 113.249  1.00  0.00           C
ATOM    889  O   SER A  46      74.854  56.520 113.529  1.00  0.00           O
ATOM    890  N   GLY A  47      73.954  54.850 112.299  1.00  0.00           N
ATOM    892  CA  GLY A  47      75.154  54.579 111.519  1.00  0.00           C
ATOM    895  C   GLY A  47      75.424  55.609 110.469  1.00  0.00           C
ATOM    896  O   GLY A  47      76.544  55.779 109.999  1.00  0.00           O
ATOM    897  N   LEU A  48      74.394  56.369 110.059  1.00  0.00           N
ATOM    899  CA  LEU A  48      74.565  57.490 109.139  1.00  0.00           C
ATOM    901  CB  LEU A  48      73.254  57.899 108.429  1.00  0.00           C
ATOM    904  CG  LEU A  48      72.554  56.770 107.659  1.00  0.00           C
ATOM    906  CD1 LEU A  48      71.205  57.209 107.099  1.00  0.00           C
ATOM    910  CD2 LEU A  48      73.424  56.269 106.499  1.00  0.00           C
ATOM    914  C   LEU A  48      75.114  58.740 109.809  1.00  0.00           C
ATOM    915  O   LEU A  48      75.604  59.639 109.119  1.00  0.00           O
ATOM    916  N   GLN A  49      75.044  58.810 111.169  1.00  0.00           N
ATOM    918  CA  GLN A  49      75.184  60.039 111.919  1.00  0.00           C
ATOM    920  CB  GLN A  49      74.974  59.930 113.459  1.00  0.00           C
ATOM    923  CG  GLN A  49      73.544  59.619 113.959  1.00  0.00           C
ATOM    926  CD  GLN A  49      73.424  59.850 115.469  1.00  0.00           C
ATOM    927  OE1 GLN A  49      73.994  60.779 116.029  1.00  0.00           O
ATOM    928  NE2 GLN A  49      72.624  58.990 116.149  1.00  0.00           N
ATOM    931  C   GLN A  49      76.484  60.749 111.699  1.00  0.00           C
ATOM    932  O   GLN A  49      76.534  61.969 111.689  1.00  0.00           O
ATOM    933  N   GLY A  50      77.564  59.969 111.539  1.00  0.00           N
ATOM    935  CA  GLY A  50      78.904  60.509 111.359  1.00  0.00           C
ATOM    938  C   GLY A  50      79.074  61.229 110.069  1.00  0.00           C
ATOM    939  O   GLY A  50      79.384  62.410 110.049  1.00  0.00           O
ATOM    940  N   LYS A  51      78.754  60.559 108.949  1.00  0.00           N
ATOM    942  CA  LYS A  51      78.814  61.160 107.649  1.00  0.00           C
ATOM    944  CB  LYS A  51      78.315  60.139 106.609  1.00  0.00           C
ATOM    947  CG  LYS A  51      78.694  60.509 105.179  1.00  0.00           C
ATOM    950  CD  LYS A  51      78.104  59.520 104.159  1.00  0.00           C
ATOM    953  CE  LYS A  51      78.315  60.000 102.739  1.00  0.00           C
ATOM    956  NZ  LYS A  51      79.754  59.910 102.489  1.00  0.00           N
ATOM    960  C   LYS A  51      77.914  62.369 107.499  1.00  0.00           C
ATOM    961  O   LYS A  51      78.344  63.400 106.999  1.00  0.00           O
ATOM    962  N   ILE A  52      76.654  62.290 107.969  1.00  0.00           N
ATOM    964  CA  ILE A  52      75.744  63.419 107.979  1.00  0.00           C
ATOM    966  CB  ILE A  52      74.364  63.029 108.509  1.00  0.00           C
ATOM    968  CG2 ILE A  52      73.455  64.270 108.699  1.00  0.00           C
ATOM    972  CG1 ILE A  52      73.705  61.999 107.569  1.00  0.00           C
ATOM    975  CD  ILE A  52      72.474  61.329 108.169  1.00  0.00           C
ATOM    979  C   ILE A  52      76.284  64.569 108.799  1.00  0.00           C
ATOM    980  O   ILE A  52      76.334  65.700 108.329  1.00  0.00           O
ATOM    981  N   ALA A  53      76.774  64.320 110.029  1.00  0.00           N
ATOM    983  CA  ALA A  53      77.354  65.349 110.869  1.00  0.00           C
ATOM    985  CB  ALA A  53      77.694  64.789 112.259  1.00  0.00           C
ATOM    989  C   ALA A  53      78.595  66.009 110.269  1.00  0.00           C
ATOM    990  O   ALA A  53      78.714  67.229 110.299  1.00  0.00           O
ATOM    991  N   ASP A  54      79.494  65.219 109.659  1.00  0.00           N
ATOM    993  CA  ASP A  54      80.594  65.719 108.859  1.00  0.00           C
ATOM    995  CB  ASP A  54      81.404  64.539 108.279  1.00  0.00           C
ATOM    998  CG  ASP A  54      82.065  63.719 109.359  1.00  0.00           C
ATOM    999  OD1 ASP A  54      82.295  64.229 110.489  1.00  0.00           O
ATOM   1000  OD2 ASP A  54      82.464  62.579 109.019  1.00  0.00           O
ATOM   1001  C   ASP A  54      80.174  66.570 107.689  1.00  0.00           C
ATOM   1002  O   ASP A  54      80.664  67.669 107.459  1.00  0.00           O
ATOM   1003  N   ALA A  55      79.194  66.069 106.919  1.00  0.00           N
ATOM   1005  CA  ALA A  55      78.664  66.700 105.759  1.00  0.00           C
ATOM   1007  CB  ALA A  55      77.724  65.629 105.189  1.00  0.00           C
ATOM   1011  C   ALA A  55      78.004  68.039 106.089  1.00  0.00           C
ATOM   1012  O   ALA A  55      78.264  69.049 105.439  1.00  0.00           O
ATOM   1013  N   VAL A  56      77.205  68.070 107.169  1.00  0.00           N
ATOM   1015  CA  VAL A  56      76.604  69.249 107.769  1.00  0.00           C
ATOM   1017  CB  VAL A  56      75.644  68.829 108.899  1.00  0.00           C
ATOM   1019  CG1 VAL A  56      75.164  69.999 109.769  1.00  0.00           C
ATOM   1023  CG2 VAL A  56      74.404  68.149 108.289  1.00  0.00           C
ATOM   1027  C   VAL A  56      77.654  70.249 108.249  1.00  0.00           C
ATOM   1028  O   VAL A  56      77.564  71.450 107.989  1.00  0.00           O
ATOM   1029  N   LYS A  57      78.724  69.770 108.899  1.00  0.00           N
ATOM   1031  CA  LYS A  57      79.815  70.619 109.339  1.00  0.00           C
ATOM   1033  CB  LYS A  57      80.744  69.880 110.319  1.00  0.00           C
ATOM   1036  CG  LYS A  57      81.944  70.700 110.799  1.00  0.00           C
ATOM   1039  CD  LYS A  57      82.454  70.310 112.189  1.00  0.00           C
ATOM   1042  CE  LYS A  57      81.794  71.089 113.339  1.00  0.00           C
ATOM   1045  NZ  LYS A  57      80.355  70.789 113.439  1.00  0.00           N
ATOM   1049  C   LYS A  57      80.604  71.310 108.219  1.00  0.00           C
ATOM   1050  O   LYS A  57      81.044  72.450 108.349  1.00  0.00           O
ATOM   1051  N   ALA A  58      80.724  70.649 107.059  1.00  0.00           N
ATOM   1053  CA  ALA A  58      81.294  71.240 105.869  1.00  0.00           C
ATOM   1055  CB  ALA A  58      81.505  70.130 104.829  1.00  0.00           C
ATOM   1059  C   ALA A  58      80.434  72.359 105.269  1.00  0.00           C
ATOM   1060  O   ALA A  58      80.945  73.280 104.629  1.00  0.00           O
ATOM   1061  N   LYS A  59      79.124  72.380 105.579  1.00  0.00           N
ATOM   1063  CA  LYS A  59      78.274  73.509 105.279  1.00  0.00           C
ATOM   1065  CB  LYS A  59      76.764  73.090 105.299  1.00  0.00           C
ATOM   1068  CG  LYS A  59      76.404  71.969 104.319  1.00  0.00           C
ATOM   1071  CD  LYS A  59      76.854  72.329 102.899  1.00  0.00           C
ATOM   1074  CE  LYS A  59      75.995  71.770 101.769  1.00  0.00           C
ATOM   1077  NZ  LYS A  59      76.174  70.320 101.679  1.00  0.00           N
ATOM   1081  C   LYS A  59      78.484  74.670 106.239  1.00  0.00           C
ATOM   1082  O   LYS A  59      77.904  75.740 106.079  1.00  0.00           O
ATOM   1083  N   GLY A  60      79.274  74.479 107.319  1.00  0.00           N
ATOM   1085  CA  GLY A  60      79.404  75.460 108.399  1.00  0.00           C
ATOM   1088  C   GLY A  60      78.244  75.389 109.339  1.00  0.00           C
ATOM   1089  O   GLY A  60      77.974  76.329 110.079  1.00  0.00           O
ATOM   1090  N   TYR A  61      77.525  74.270 109.329  1.00  0.00           N
ATOM   1092  CA  TYR A  61      76.354  74.060 110.129  1.00  0.00           C
ATOM   1094  CB  TYR A  61      75.194  73.340 109.359  1.00  0.00           C
ATOM   1097  CG  TYR A  61      74.444  74.090 108.269  1.00  0.00           C
ATOM   1098  CD1 TYR A  61      75.064  75.049 107.459  1.00  0.00           C
ATOM   1100  CE1 TYR A  61      74.364  75.719 106.449  1.00  0.00           C
ATOM   1102  CZ  TYR A  61      73.004  75.499 106.279  1.00  0.00           C
ATOM   1103  OH  TYR A  61      72.345  76.319 105.349  1.00  0.00           O
ATOM   1105  CD2 TYR A  61      73.094  73.799 108.009  1.00  0.00           C
ATOM   1107  CE2 TYR A  61      72.364  74.520 107.049  1.00  0.00           C
ATOM   1109  C   TYR A  61      76.785  73.270 111.359  1.00  0.00           C
ATOM   1110  O   TYR A  61      77.845  72.639 111.399  1.00  0.00           O
ATOM   1111  N   GLN A  62      75.995  73.329 112.429  1.00  0.00           N
ATOM   1113  CA  GLN A  62      76.205  72.579 113.629  1.00  0.00           C
ATOM   1115  CB  GLN A  62      76.214  73.439 114.919  1.00  0.00           C
ATOM   1118  CG  GLN A  62      77.455  74.359 115.099  1.00  0.00           C
ATOM   1121  CD  GLN A  62      78.775  73.700 114.679  1.00  0.00           C
ATOM   1122  OE1 GLN A  62      79.064  72.560 115.049  1.00  0.00           O
ATOM   1123  NE2 GLN A  62      79.614  74.439 113.909  1.00  0.00           N
ATOM   1126  C   GLN A  62      75.154  71.509 113.709  1.00  0.00           C
ATOM   1127  O   GLN A  62      74.064  71.579 113.139  1.00  0.00           O
ATOM   1128  N   VAL A  63      75.474  70.479 114.479  1.00  0.00           N
ATOM   1130  CA  VAL A  63      74.494  69.530 114.899  1.00  0.00           C
ATOM   1132  CB  VAL A  63      74.745  68.109 114.439  1.00  0.00           C
ATOM   1134  CG1 VAL A  63      74.754  68.059 112.899  1.00  0.00           C
ATOM   1138  CG2 VAL A  63      76.084  67.590 114.979  1.00  0.00           C
ATOM   1142  C   VAL A  63      74.504  69.699 116.399  1.00  0.00           C
ATOM   1143  O   VAL A  63      75.514  70.029 117.019  1.00  0.00           O
ATOM   1144  N   VAL A  64      73.315  69.601 116.979  1.00  0.00           N
ATOM   1146  CA  VAL A  64      73.064  69.889 118.359  1.00  0.00           C
ATOM   1148  CB  VAL A  64      72.224  71.149 118.489  1.00  0.00           C
ATOM   1150  CG1 VAL A  64      71.044  71.109 117.509  1.00  0.00           C
ATOM   1154  CG2 VAL A  64      71.694  71.319 119.919  1.00  0.00           C
ATOM   1158  C   VAL A  64      72.474  68.649 118.979  1.00  0.00           C
ATOM   1159  O   VAL A  64      71.694  67.929 118.349  1.00  0.00           O
ATOM   1160  N   THR A  65      72.914  68.309 120.229  1.00  0.00           N
ATOM   1162  CA  THR A  65      72.434  67.119 120.929  1.00  0.00           C
ATOM   1164  CB  THR A  65      73.104  66.759 122.269  1.00  0.00           C
ATOM   1166  OG1 THR A  65      72.874  67.719 123.309  1.00  0.00           O
ATOM   1168  CG2 THR A  65      74.614  66.649 122.099  1.00  0.00           C
ATOM   1172  C   THR A  65      70.955  67.189 121.149  1.00  0.00           C
ATOM   1173  O   THR A  65      70.224  66.209 120.999  1.00  0.00           O
ATOM   1174  N   SER A  66      70.484  68.389 121.519  1.00  0.00           N
ATOM   1176  CA  SER A  66      69.114  68.660 121.889  1.00  0.00           C
ATOM   1178  CB  SER A  66      68.994  69.969 122.709  1.00  0.00           C
ATOM   1181  OG  SER A  66      67.644  70.270 123.059  1.00  0.00           O
ATOM   1183  C   SER A  66      68.214  68.719 120.649  1.00  0.00           C
ATOM   1184  O   SER A  66      68.474  69.539 119.759  1.00  0.00           O
ATOM   1185  N   PRO A  67      67.154  67.910 120.549  1.00  0.00           N
ATOM   1186  CD  PRO A  67      66.754  66.960 121.599  1.00  0.00           C
ATOM   1189  CA  PRO A  67      66.214  67.919 119.429  1.00  0.00           C
ATOM   1191  CB  PRO A  67      65.424  66.619 119.639  1.00  0.00           C
ATOM   1194  CG  PRO A  67      65.444  66.329 121.139  1.00  0.00           C
ATOM   1197  C   PRO A  67      65.275  69.109 119.469  1.00  0.00           C
ATOM   1198  O   PRO A  67      64.314  69.130 118.689  1.00  0.00           O
ATOM   1199  N   ASP A  68      65.544  70.069 120.359  1.00  0.00           N
ATOM   1201  CA  ASP A  68      64.705  71.170 120.699  1.00  0.00           C
ATOM   1203  CB  ASP A  68      64.604  71.170 122.249  1.00  0.00           C
ATOM   1206  CG  ASP A  68      64.285  69.819 122.879  1.00  0.00           C
ATOM   1207  OD1 ASP A  68      63.484  69.039 122.309  1.00  0.00           O
ATOM   1208  OD2 ASP A  68      64.724  69.590 124.049  1.00  0.00           O
ATOM   1209  C   ASP A  68      65.394  72.469 120.259  1.00  0.00           C
ATOM   1210  O   ASP A  68      64.864  73.340 119.589  1.00  0.00           O
ATOM   1211  N   LYS A  69      66.684  72.579 120.609  1.00  0.00           N
ATOM   1213  CA  LYS A  69      67.624  73.549 120.059  1.00  0.00           C
ATOM   1215  CB  LYS A  69      69.004  73.410 120.729  1.00  0.00           C
ATOM   1218  CG  LYS A  69      68.984  73.660 122.239  1.00  0.00           C
ATOM   1221  CD  LYS A  69      68.775  75.139 122.579  1.00  0.00           C
ATOM   1224  CE  LYS A  69      68.534  75.329 124.079  1.00  0.00           C
ATOM   1227  NZ  LYS A  69      68.244  76.749 124.359  1.00  0.00           N
ATOM   1231  C   LYS A  69      67.834  73.359 118.599  1.00  0.00           C
ATOM   1232  O   LYS A  69      67.874  74.289 117.809  1.00  0.00           O
ATOM   1233  N   ALA A  70      67.944  72.090 118.189  1.00  0.00           N
ATOM   1235  CA  ALA A  70      67.525  71.749 116.869  1.00  0.00           C
ATOM   1237  CB  ALA A  70      67.734  70.310 116.509  1.00  0.00           C
ATOM   1241  C   ALA A  70      66.065  71.960 116.689  1.00  0.00           C
ATOM   1242  O   ALA A  70      65.204  71.549 117.459  1.00  0.00           O
ATOM   1243  N   TYR A  71      65.774  72.619 115.619  1.00  0.00           N
ATOM   1245  CA  TYR A  71      64.514  73.219 115.429  1.00  0.00           C
ATOM   1247  CB  TYR A  71      64.914  74.559 114.799  1.00  0.00           C
ATOM   1250  CG  TYR A  71      64.974  75.840 115.609  1.00  0.00           C
ATOM   1251  CD1 TYR A  71      63.904  76.739 115.479  1.00  0.00           C
ATOM   1253  CE1 TYR A  71      64.104  78.109 115.649  1.00  0.00           C
ATOM   1255  CZ  TYR A  71      65.345  78.600 116.069  1.00  0.00           C
ATOM   1256  OH  TYR A  71      65.584  79.979 116.199  1.00  0.00           O
ATOM   1258  CD2 TYR A  71      66.214  76.340 116.059  1.00  0.00           C
ATOM   1260  CE2 TYR A  71      66.384  77.709 116.309  1.00  0.00           C
ATOM   1262  C   TYR A  71      63.774  72.310 114.449  1.00  0.00           C
ATOM   1263  O   TYR A  71      62.554  72.249 114.469  1.00  0.00           O
ATOM   1264  N   TYR A  72      64.544  71.549 113.609  1.00  0.00           N
ATOM   1266  CA  TYR A  72      64.124  70.489 112.709  1.00  0.00           C
ATOM   1268  CB  TYR A  72      64.144  70.809 111.159  1.00  0.00           C
ATOM   1271  CG  TYR A  72      62.904  71.570 110.849  1.00  0.00           C
ATOM   1272  CD1 TYR A  72      62.734  72.749 111.549  1.00  0.00           C
ATOM   1274  CE1 TYR A  72      61.464  73.249 111.769  1.00  0.00           C
ATOM   1276  CZ  TYR A  72      60.404  72.789 111.009  1.00  0.00           C
ATOM   1277  OH  TYR A  72      59.204  73.439 111.239  1.00  0.00           O
ATOM   1279  CD2 TYR A  72      61.834  71.079 110.069  1.00  0.00           C
ATOM   1281  CE2 TYR A  72      60.584  71.739 110.109  1.00  0.00           C
ATOM   1283  C   TYR A  72      65.004  69.289 112.869  1.00  0.00           C
ATOM   1284  O   TYR A  72      66.174  69.369 113.259  1.00  0.00           O
ATOM   1285  N   TRP A  73      64.434  68.140 112.499  1.00  0.00           N
ATOM   1287  CA  TRP A  73      65.114  66.879 112.459  1.00  0.00           C
ATOM   1289  CB  TRP A  73      64.364  65.770 113.239  1.00  0.00           C
ATOM   1292  CG  TRP A  73      64.114  65.999 114.679  1.00  0.00           C
ATOM   1293  CD1 TRP A  73      64.384  67.079 115.479  1.00  0.00           C
ATOM   1295  NE1 TRP A  73      63.964  66.820 116.749  1.00  0.00           N
ATOM   1297  CE2 TRP A  73      63.454  65.559 116.809  1.00  0.00           C
ATOM   1298  CD2 TRP A  73      63.524  65.009 115.519  1.00  0.00           C
ATOM   1299  CE3 TRP A  73      63.034  63.719 115.279  1.00  0.00           C
ATOM   1301  CZ3 TRP A  73      62.554  62.979 116.359  1.00  0.00           C
ATOM   1303  CZ2 TRP A  73      63.004  64.810 117.889  1.00  0.00           C
ATOM   1305  CH2 TRP A  73      62.564  63.509 117.639  1.00  0.00           C
ATOM   1307  C   TRP A  73      65.144  66.439 111.029  1.00  0.00           C
ATOM   1308  O   TRP A  73      64.154  66.579 110.299  1.00  0.00           O
ATOM   1309  N   ILE A  74      66.264  65.869 110.579  1.00  0.00           N
ATOM   1311  CA  ILE A  74      66.254  64.999 109.419  1.00  0.00           C
ATOM   1313  CB  ILE A  74      67.595  64.990 108.679  1.00  0.00           C
ATOM   1315  CG2 ILE A  74      67.414  64.229 107.339  1.00  0.00           C
ATOM   1319  CG1 ILE A  74      68.144  66.419 108.419  1.00  0.00           C
ATOM   1322  CD  ILE A  74      69.614  66.439 107.959  1.00  0.00           C
ATOM   1326  C   ILE A  74      65.844  63.629 109.919  1.00  0.00           C
ATOM   1327  O   ILE A  74      66.314  63.200 110.979  1.00  0.00           O
ATOM   1328  N   GLN A  75      64.924  62.929 109.209  1.00  0.00           N
ATOM   1330  CA  GLN A  75      64.514  61.590 109.549  1.00  0.00           C
ATOM   1332  CB  GLN A  75      63.044  61.490 109.989  1.00  0.00           C
ATOM   1335  CG  GLN A  75      61.954  61.779 108.929  1.00  0.00           C
ATOM   1338  CD  GLN A  75      60.534  61.360 109.309  1.00  0.00           C
ATOM   1339  OE1 GLN A  75      59.624  61.549 108.499  1.00  0.00           O
ATOM   1340  NE2 GLN A  75      60.345  60.770 110.509  1.00  0.00           N
ATOM   1343  C   GLN A  75      64.684  60.649 108.379  1.00  0.00           C
ATOM   1344  O   GLN A  75      64.554  61.049 107.219  1.00  0.00           O
ATOM   1345  N   ALA A  76      64.955  59.369 108.689  1.00  0.00           N
ATOM   1347  CA  ALA A  76      65.054  58.299 107.719  1.00  0.00           C
ATOM   1349  CB  ALA A  76      66.474  57.750 107.679  1.00  0.00           C
ATOM   1353  C   ALA A  76      64.154  57.150 108.109  1.00  0.00           C
ATOM   1354  O   ALA A  76      64.104  56.739 109.279  1.00  0.00           O
ATOM   1355  N   ASN A  77      63.364  56.609 107.169  1.00  0.00           N
ATOM   1357  CA  ASN A  77      62.464  55.489 107.419  1.00  0.00           C
ATOM   1359  CB  ASN A  77      60.954  55.849 107.459  1.00  0.00           C
ATOM   1362  CG  ASN A  77      60.564  56.869 106.399  1.00  0.00           C
ATOM   1363  OD1 ASN A  77      60.014  56.579 105.339  1.00  0.00           O
ATOM   1364  ND2 ASN A  77      60.744  58.169 106.739  1.00  0.00           N
ATOM   1367  C   ASN A  77      62.704  54.410 106.349  1.00  0.00           C
ATOM   1368  OT1 ASN A  77      63.064  54.749 105.199  1.00  0.00           O
ATOM   1369  OT2 ASN A  77      62.614  53.209 106.719  1.00  0.00           O
ATOM   1370  NH3 POPEB  78      55.434  31.519 101.979  1.00  0.00           N
ATOM   1374  C12 POPEB  78      54.994  30.359 102.829  1.00  0.00           C
ATOM   1377  C11 POPEB  78      55.804  30.289 104.129  1.00  0.00           C
ATOM   1380  P   POPEB  78      56.484  27.779 104.289  1.00  0.00           P
ATOM   1381  O13 POPEB  78      57.775  27.739 105.009  1.00  0.00           O
ATOM   1382  O14 POPEB  78      55.644  26.569 104.389  1.00  0.00           O
ATOM   1383  O11 POPEB  78      56.814  28.079 102.769  1.00  0.00           O
ATOM   1384  O12 POPEB  78      55.654  29.019 104.769  1.00  0.00           O
ATOM   1385  C1  POPEB  78      57.775  27.319 102.039  1.00  0.00           C
ATOM   1388  C2  POPEB  78      57.224  26.749 100.699  1.00  0.00           C
ATOM   1390  O21 POPEB  78      57.584  27.519  99.559  1.00  0.00           O
ATOM   1391  C21 POPEB  78      57.094  28.729  99.349  1.00  0.00           C
ATOM   1392  O22 POPEB  78      56.504  29.439 100.139  1.00  0.00           O
ATOM   1393  C22 POPEB  78      57.534  29.139  97.939  1.00  0.00           C
ATOM   1396  C3  POPEB  78      55.734  26.329 100.649  1.00  0.00           C
ATOM   1399  O31 POPEB  78      55.504  25.469  99.509  1.00  0.00           O
ATOM   1400  C31 POPEB  78      55.084  26.049  98.389  1.00  0.00           C
ATOM   1401  O32 POPEB  78      54.694  27.189  98.269  1.00  0.00           O
ATOM   1402  C32 POPEB  78      55.134  25.019  97.259  1.00  0.00           C
ATOM   1405  C23 POPEB  78      56.464  29.789  97.029  1.00  0.00           C
ATOM   1408  C24 POPEB  78      57.174  30.459  95.849  1.00  0.00           C
ATOM   1411  C25 POPEB  78      56.314  31.449  95.059  1.00  0.00           C
ATOM   1414  C26 POPEB  78      57.154  32.099  93.949  1.00  0.00           C
ATOM   1417  C27 POPEB  78      56.504  33.259  93.189  1.00  0.00           C
ATOM   1420  C28 POPEB  78      57.344  33.579  91.929  1.00  0.00           C
ATOM   1423  C29 POPEB  78      57.154  34.949  91.349  1.00  0.00           C
ATOM   1425 0C21 POPEB  78      57.874  35.419  90.309  1.00  0.00           C
ATOM   1427 1C21 POPEB  78      58.904  34.639  89.529  1.00  0.00           C
ATOM   1430 2C21 POPEB  78      58.684  34.759  88.009  1.00  0.00           C
ATOM   1433 3C21 POPEB  78      57.364  34.139  87.529  1.00  0.00           C
ATOM   1436 4C21 POPEB  78      56.994  34.519  86.089  1.00  0.00           C
ATOM   1439 5C21 POPEB  78      57.874  33.859  85.019  1.00  0.00           C
ATOM   1442 6C21 POPEB  78      57.664  32.340  84.929  1.00  0.00           C
ATOM   1445 7C21 POPEB  78      58.464  31.719  83.779  1.00  0.00           C
ATOM   1448 8C21 POPEB  78      58.654  30.209  83.919  1.00  0.00           C
ATOM   1452  C33 POPEB  78      55.494  25.590  95.869  1.00  0.00           C
ATOM   1455  C34 POPEB  78      55.275  24.519  94.789  1.00  0.00           C
ATOM   1458  C35 POPEB  78      55.345  25.069  93.369  1.00  0.00           C
ATOM   1461  C36 POPEB  78      54.684  24.129  92.349  1.00  0.00           C
ATOM   1464  C37 POPEB  78      54.634  24.729  90.939  1.00  0.00           C
ATOM   1467  C38 POPEB  78      54.034  23.759  89.919  1.00  0.00           C
ATOM   1470  C39 POPEB  78      54.054  24.279  88.469  1.00  0.00           C
ATOM   1473 0C31 POPEB  78      53.054  25.409  88.189  1.00  0.00           C
ATOM   1476 1C31 POPEB  78      53.724  26.789  88.039  1.00  0.00           C
ATOM   1479 2C31 POPEB  78      52.744  27.959  87.889  1.00  0.00           C
ATOM   1482 3C31 POPEB  78      51.954  27.959  86.569  1.00  0.00           C
ATOM   1485 4C31 POPEB  78      52.544  28.899  85.509  1.00  0.00           C
ATOM   1488 5C31 POPEB  78      51.784  28.829  84.169  1.00  0.00           C
ATOM   1491 6C31 POPEB  78      52.224  29.899  83.179  1.00  0.00           C
ATOM   1495  NH3 POPEC  79     120.504  96.950  57.909  1.00  0.00           N
ATOM   1499  C12 POPEC  79     120.324  98.120  56.979  1.00  0.00           C
ATOM   1502  C11 POPEC  79     119.184  99.049  57.439  1.00  0.00           C
ATOM   1505  P   POPEC  79     117.155  97.430  57.149  1.00  0.00           P
ATOM   1506  O13 POPEC  79     117.824  96.140  56.919  1.00  0.00           O
ATOM   1507  O14 POPEC  79     116.724  98.211  55.959  1.00  0.00           O
ATOM   1508  O11 POPEC  79     115.934  97.290  58.119  1.00  0.00           O
ATOM   1509  O12 POPEC  79     118.104  98.330  58.029  1.00  0.00           O
ATOM   1510  C1  POPEC  79     116.034  96.500  59.299  1.00  0.00           C
ATOM   1513  C2  POPEC  79     115.624  97.309  60.549  1.00  0.00           C
ATOM   1515  O21 POPEC  79     116.694  98.200  60.969  1.00  0.00           O
ATOM   1516  C21 POPEC  79     116.675  99.410  60.419  1.00  0.00           C
ATOM   1517  O22 POPEC  79     115.854  99.809  59.619  1.00  0.00           O
ATOM   1518  C22 POPEC  79     117.694 100.299  61.089  1.00  0.00           C
ATOM   1521  C3  POPEC  79     115.234  96.339  61.719  1.00  0.00           C
ATOM   1524  O31 POPEC  79     114.674  97.029  62.859  1.00  0.00           O
ATOM   1525  C31 POPEC  79     115.455  97.549  63.819  1.00  0.00           C
ATOM   1526  O32 POPEC  79     115.104  98.470  64.549  1.00  0.00           O
ATOM   1527  C32 POPEC  79     116.834  96.880  63.919  1.00  0.00           C
ATOM   1530  C23 POPEC  79     117.055 100.980  62.319  1.00  0.00           C
ATOM   1533  C24 POPEC  79     118.054 101.759  63.179  1.00  0.00           C
ATOM   1536  C25 POPEC  79     117.324 102.290  64.409  1.00  0.00           C
ATOM   1539  C26 POPEC  79     118.184 102.559  65.649  1.00  0.00           C
ATOM   1542  C27 POPEC  79     117.304 103.050  66.809  1.00  0.00           C
ATOM   1545  C28 POPEC  79     118.084 103.359  68.099  1.00  0.00           C
ATOM   1548  C29 POPEC  79     117.134 103.979  69.099  1.00  0.00           C
ATOM   1550 0C21 POPEC  79     116.705 103.449  70.249  1.00  0.00           C
ATOM   1552 1C21 POPEC  79     117.114 102.120  70.849  1.00  0.00           C
ATOM   1555 2C21 POPEC  79     117.274 102.209  72.379  1.00  0.00           C
ATOM   1558 3C21 POPEC  79     115.955 102.400  73.139  1.00  0.00           C
ATOM   1561 4C21 POPEC  79     116.174 102.510  74.659  1.00  0.00           C
ATOM   1564 5C21 POPEC  79     114.954 103.079  75.399  1.00  0.00           C
ATOM   1567 6C21 POPEC  79     115.274 103.319  76.879  1.00  0.00           C
ATOM   1570 7C21 POPEC  79     114.084 103.839  77.699  1.00  0.00           C
ATOM   1573 8C21 POPEC  79     114.415 103.960  79.189  1.00  0.00           C
ATOM   1577  C33 POPEC  79     117.684  97.290  65.149  1.00  0.00           C
ATOM   1580  C34 POPEC  79     118.545  98.549  64.939  1.00  0.00           C
ATOM   1583  C35 POPEC  79     119.664  98.669  66.009  1.00  0.00           C
ATOM   1586  C36 POPEC  79     120.894  97.769  65.759  1.00  0.00           C
ATOM   1589  C37 POPEC  79     121.754  97.500  67.019  1.00  0.00           C
ATOM   1592  C38 POPEC  79     121.085  96.469  67.929  1.00  0.00           C
ATOM   1595  C39 POPEC  79     121.794  96.150  69.269  1.00  0.00           C
ATOM   1598 0C31 POPEC  79     121.845  97.270  70.329  1.00  0.00           C
ATOM   1601 1C31 POPEC  79     121.745  96.660  71.749  1.00  0.00           C
ATOM   1604 2C31 POPEC  79     121.894  97.629  72.939  1.00  0.00           C
ATOM   1607 3C31 POPEC  79     120.775  98.689  73.069  1.00  0.00           C
ATOM   1610 4C31 POPEC  79     120.665  99.230  74.509  1.00  0.00           C
ATOM   1613 5C31 POPEC  79     119.655 100.390  74.649  1.00  0.00           C
ATOM   1616 6C31 POPEC  79     119.415 100.830  76.099  1.00  0.00           C
ATOM   1620  NH3 POPED  80      87.804  20.869  60.999  1.00  0.00           N
ATOM   1624  C12 POPED  80      87.575  20.999  59.519  1.00  0.00           C
ATOM   1627  C11 POPED  80      86.085  21.009  59.139  1.00  0.00           C
ATOM   1630  P   POPED  80      84.425  22.660  60.299  1.00  0.00           P
ATOM   1631  O13 POPED  80      84.455  24.109  60.619  1.00  0.00           O
ATOM   1632  O14 POPED  80      83.154  22.119  59.779  1.00  0.00           O
ATOM   1633  O11 POPED  80      84.874  21.799  61.549  1.00  0.00           O
ATOM   1634  O12 POPED  80      85.554  22.330  59.259  1.00  0.00           O
ATOM   1635  C1  POPED  80      85.264  22.399  62.789  1.00  0.00           C
ATOM   1638  C2  POPED  80      85.134  21.369  63.959  1.00  0.00           C
ATOM   1640  O21 POPED  80      86.045  21.629  65.059  1.00  0.00           O
ATOM   1641  C21 POPED  80      87.345  21.559  64.829  1.00  0.00           C
ATOM   1642  O22 POPED  80      87.874  21.389  63.749  1.00  0.00           O
ATOM   1643  C22 POPED  80      88.124  21.729  66.129  1.00  0.00           C
ATOM   1646  C3  POPED  80      85.034  19.849  63.549  1.00  0.00           C
ATOM   1649  O31 POPED  80      86.274  19.139  63.249  1.00  0.00           O
ATOM   1650  C31 POPED  80      86.754  18.489  64.319  1.00  0.00           C
ATOM   1651  O32 POPED  80      86.414  18.719  65.479  1.00  0.00           O
ATOM   1652  C32 POPED  80      87.734  17.399  63.919  1.00  0.00           C
ATOM   1655  C23 POPED  80      89.555  21.109  66.079  1.00  0.00           C
ATOM   1658  C24 POPED  80      90.264  21.199  67.439  1.00  0.00           C
ATOM   1661  C25 POPED  80      91.594  20.439  67.499  1.00  0.00           C
ATOM   1664  C26 POPED  80      92.274  20.499  68.879  1.00  0.00           C
ATOM   1667  C27 POPED  80      91.554  19.659  69.949  1.00  0.00           C
ATOM   1670  C28 POPED  80      91.694  20.219  71.379  1.00  0.00           C
ATOM   1673  C29 POPED  80      90.705  19.569  72.309  1.00  0.00           C
ATOM   1675 0C21 POPED  80      90.924  19.079  73.549  1.00  0.00           C
ATOM   1677 1C21 POPED  80      92.214  19.079  74.329  1.00  0.00           C
ATOM   1680 2C21 POPED  80      92.764  17.659  74.529  1.00  0.00           C
ATOM   1683 3C21 POPED  80      93.844  17.549  75.619  1.00  0.00           C
ATOM   1686 4C21 POPED  80      94.444  16.139  75.759  1.00  0.00           C
ATOM   1689 5C21 POPED  80      95.484  16.089  76.889  1.00  0.00           C
ATOM   1692 6C21 POPED  80      96.104  14.699  77.119  1.00  0.00           C
ATOM   1695 7C21 POPED  80      97.144  14.639  78.249  1.00  0.00           C
ATOM   1698 8C21 POPED  80      97.675  13.229  78.499  1.00  0.00           C
ATOM   1702  C33 POPED  80      88.434  16.809  65.169  1.00  0.00           C
ATOM   1705  C34 POPED  80      89.345  15.619  64.869  1.00  0.00           C
ATOM   1708  C35 POPED  80      89.795  14.849  66.129  1.00  0.00           C
ATOM   1711  C36 POPED  80      90.084  15.719  67.359  1.00  0.00           C
ATOM   1714  C37 POPED  80      90.724  14.899  68.479  1.00  0.00           C
ATOM   1717  C38 POPED  80      90.765  15.639  69.809  1.00  0.00           C
ATOM   1720  C39 POPED  80      91.404  14.789  70.909  1.00  0.00           C
ATOM   1723 0C31 POPED  80      91.014  15.289  72.309  1.00  0.00           C
ATOM   1726 1C31 POPED  80      91.635  14.449  73.429  1.00  0.00           C
ATOM   1729 2C31 POPED  80      90.744  13.279  73.879  1.00  0.00           C
ATOM   1732 3C31 POPED  80      91.244  12.659  75.199  1.00  0.00           C
ATOM   1735 4C31 POPED  80      90.964  13.559  76.409  1.00  0.00           C
ATOM   1738 5C31 POPED  80      91.745  13.119  77.649  1.00  0.00           C
ATOM   1741 6C31 POPED  80      91.594  14.139  78.779  1.00  0.00           C
ATOM   1745  NH3 POPEE  81      -3.905  41.299  55.789  1.00  0.00           N
ATOM   1749  C12 POPEE  81      -2.515  40.840  56.179  1.00  0.00           C
ATOM   1752  C11 POPEE  81      -1.365  41.619  55.469  1.00  0.00           C
ATOM   1755  P   POPEE  81      -2.014  44.099  56.269  1.00  0.00           P
ATOM   1756  O13 POPEE  81      -1.535  45.429  55.829  1.00  0.00           O
ATOM   1757  O14 POPEE  81      -3.474  43.909  56.379  1.00  0.00           O
ATOM   1758  O11 POPEE  81      -1.314  43.670  57.629  1.00  0.00           O
ATOM   1759  O12 POPEE  81      -1.584  42.999  55.229  1.00  0.00           O
ATOM   1760  C1  POPEE  81      -2.104  43.219  58.739  1.00  0.00           C
ATOM   1763  C2  POPEE  81      -1.874  44.060  60.029  1.00  0.00           C
ATOM   1765  O21 POPEE  81      -2.925  43.889  60.979  1.00  0.00           O
ATOM   1766  C21 POPEE  81      -3.445  42.750  61.309  1.00  0.00           C
ATOM   1767  O22 POPEE  81      -3.175  41.649  60.839  1.00  0.00           O
ATOM   1768  C22 POPEE  81      -4.345  42.999  62.519  1.00  0.00           C
ATOM   1771  C3  POPEE  81      -1.764  45.579  59.799  1.00  0.00           C
ATOM   1774  O31 POPEE  81      -0.955  46.240  60.799  1.00  0.00           O
ATOM   1775  C31 POPEE  81      -1.554  46.599  61.929  1.00  0.00           C
ATOM   1776  O32 POPEE  81      -2.645  46.250  62.329  1.00  0.00           O
ATOM   1777  C32 POPEE  81      -0.605  47.579  62.649  1.00  0.00           C
ATOM   1780  C23 POPEE  81      -3.564  42.859  63.849  1.00  0.00           C
ATOM   1783  C24 POPEE  81      -4.325  43.369  65.089  1.00  0.00           C
ATOM   1786  C25 POPEE  81      -4.544  44.889  65.109  1.00  0.00           C
ATOM   1789  C26 POPEE  81      -4.614  45.479  66.539  1.00  0.00           C
ATOM   1792  C27 POPEE  81      -3.294  46.129  66.969  1.00  0.00           C
ATOM   1795  C28 POPEE  81      -3.305  46.630  68.439  1.00  0.00           C
ATOM   1798  C29 POPEE  81      -2.154  47.560  68.739  1.00  0.00           C
ATOM   1800 0C21 POPEE  81      -1.535  47.750  69.929  1.00  0.00           C
ATOM   1802 1C21 POPEE  81      -1.855  47.069  71.239  1.00  0.00           C
ATOM   1805 2C21 POPEE  81      -0.595  46.549  71.969  1.00  0.00           C
ATOM   1808 3C21 POPEE  81       0.295  47.649  72.589  1.00  0.00           C
ATOM   1811 4C21 POPEE  81       1.744  47.649  72.079  1.00  0.00           C
ATOM   1814 5C21 POPEE  81       2.614  46.459  72.499  1.00  0.00           C
ATOM   1817 6C21 POPEE  81       3.005  46.450  73.989  1.00  0.00           C
ATOM   1820 7C21 POPEE  81       4.314  45.689  74.239  1.00  0.00           C
ATOM   1823 8C21 POPEE  81       4.624  45.450  75.719  1.00  0.00           C
ATOM   1827  C33 POPEE  81      -1.095  48.090  64.039  1.00  0.00           C
ATOM   1830  C34 POPEE  81      -0.194  49.209  64.599  1.00  0.00           C
ATOM   1833  C35 POPEE  81       1.216  48.750  65.019  1.00  0.00           C
ATOM   1836  C36 POPEE  81       1.265  47.999  66.359  1.00  0.00           C
ATOM   1839  C37 POPEE  81       2.285  46.849  66.359  1.00  0.00           C
ATOM   1842  C38 POPEE  81       2.595  46.289  67.759  1.00  0.00           C
ATOM   1845  C39 POPEE  81       3.864  46.889  68.369  1.00  0.00           C
ATOM   1848 0C31 POPEE  81       5.155  46.209  67.869  1.00  0.00           C
ATOM   1851 1C31 POPEE  81       6.434  46.849  68.419  1.00  0.00           C
ATOM   1854 2C31 POPEE  81       7.695  46.009  68.129  1.00  0.00           C
ATOM   1857 3C31 POPEE  81       8.924  46.419  68.959  1.00  0.00           C
ATOM   1860 4C31 POPEE  81       9.915  45.259  69.149  1.00  0.00           C
ATOM   1863 5C31 POPEE  81      11.224  45.649  69.859  1.00  0.00           C
ATOM   1866 6C31 POPEE  81      12.175  44.489  70.159  1.00  0.00           C
ATOM   1870  NH3 POPEF  82      89.664  51.160  62.439  1.00  0.00           N
ATOM   1874  C12 POPEF  82      90.994  51.679  61.959  1.00  0.00           C
ATOM   1877  C11 POPEF  82      91.584  50.779  60.849  1.00  0.00           C
ATOM   1880  P   POPEF  82      93.965  50.369  59.689  1.00  0.00           P
ATOM   1881  O13 POPEF  82      93.394  50.229  58.329  1.00  0.00           O
ATOM   1882  O14 POPEF  82      95.245  51.089  59.789  1.00  0.00           O
ATOM   1883  O11 POPEF  82      94.254  48.939  60.259  1.00  0.00           O
ATOM   1884  O12 POPEF  82      92.934  51.129  60.629  1.00  0.00           O
ATOM   1885  C1  POPEF  82      93.814  48.279  61.439  1.00  0.00           C
ATOM   1888  C2  POPEF  82      94.515  48.719  62.769  1.00  0.00           C
ATOM   1890  O21 POPEF  82      93.654  49.609  63.509  1.00  0.00           O
ATOM   1891  C21 POPEF  82      93.755  49.489  64.829  1.00  0.00           C
ATOM   1892  O22 POPEF  82      94.534  48.759  65.409  1.00  0.00           O
ATOM   1893  C22 POPEF  82      92.654  50.299  65.529  1.00  0.00           C
ATOM   1896  C3  POPEF  82      95.934  49.299  62.519  1.00  0.00           C
ATOM   1899  O31 POPEF  82      96.775  49.139  63.679  1.00  0.00           O
ATOM   1900  C31 POPEF  82      97.564  50.149  63.989  1.00  0.00           C
ATOM   1901  O32 POPEF  82      97.774  51.129  63.299  1.00  0.00           O
ATOM   1902  C32 POPEF  82      98.324  49.749  65.269  1.00  0.00           C
ATOM   1905  C23 POPEF  82      93.044  50.759  66.949  1.00  0.00           C
ATOM   1908  C24 POPEF  82      91.885  50.619  67.939  1.00  0.00           C
ATOM   1911  C25 POPEF  82      92.354  50.759  69.389  1.00  0.00           C
ATOM   1914  C26 POPEF  82      91.255  50.559  70.449  1.00  0.00           C
ATOM   1917  C27 POPEF  82      91.845  50.649  71.859  1.00  0.00           C
ATOM   1920  C28 POPEF  82      90.784  50.799  72.969  1.00  0.00           C
ATOM   1923  C29 POPEF  82      91.314  51.459  74.219  1.00  0.00           C
ATOM   1925 0C21 POPEF  82      90.945  51.240  75.499  1.00  0.00           C
ATOM   1927 1C21 POPEF  82      89.904  50.240  75.969  1.00  0.00           C
ATOM   1930 2C21 POPEF  82      90.274  49.489  77.259  1.00  0.00           C
ATOM   1933 3C21 POPEF  82      89.695  50.110  78.539  1.00  0.00           C
ATOM   1936 4C21 POPEF  82      89.884  49.219  79.789  1.00  0.00           C
ATOM   1939 5C21 POPEF  82      91.334  49.209  80.309  1.00  0.00           C
ATOM   1942 6C21 POPEF  82      91.495  48.369  81.589  1.00  0.00           C
ATOM   1945 7C21 POPEF  82      92.944  48.359  82.079  1.00  0.00           C
ATOM   1948 8C21 POPEF  82      93.175  47.539  83.339  1.00  0.00           C
ATOM   1952  C33 POPEF  82      98.725  50.910  66.209  1.00  0.00           C
ATOM   1955  C34 POPEF  82      99.534  50.380  67.399  1.00  0.00           C
ATOM   1958  C35 POPEF  82      99.954  51.419  68.449  1.00  0.00           C
ATOM   1961  C36 POPEF  82     100.934  50.840  69.489  1.00  0.00           C
ATOM   1964  C37 POPEF  82     100.675  51.339  70.919  1.00  0.00           C
ATOM   1967  C38 POPEF  82      99.964  50.289  71.789  1.00  0.00           C
ATOM   1970  C39 POPEF  82      99.515  50.819  73.159  1.00  0.00           C
ATOM   1973 0C31 POPEF  82      99.065  49.689  74.089  1.00  0.00           C
ATOM   1976 1C31 POPEF  82      98.424  50.200  75.389  1.00  0.00           C
ATOM   1979 2C31 POPEF  82      98.284  49.079  76.439  1.00  0.00           C
ATOM   1982 3C31 POPEF  82      97.594  49.520  77.739  1.00  0.00           C
ATOM   1985 4C31 POPEF  82      98.224  50.770  78.379  1.00  0.00           C
ATOM   1988 5C31 POPEF  82      97.694  51.019  79.799  1.00  0.00           C
ATOM   1991 6C31 POPEF  82      98.154  52.350  80.399  1.00  0.00           C
ATOM   1995  NH3 POPEG  83      59.554  77.789  64.619  1.00  0.00           N
ATOM   1999  C12 POPEG  83      60.684  78.779  64.489  1.00  0.00           C
ATOM   2002  C11 POPEG  83      60.384  80.040  65.319  1.00  0.00           C
ATOM   2005  P   POPEG  83      60.944  82.419  64.299  1.00  0.00           P
ATOM   2006  O13 POPEG  83      59.474  82.519  64.109  1.00  0.00           O
ATOM   2007  O14 POPEG  83      61.804  82.530  63.099  1.00  0.00           O
ATOM   2008  O11 POPEG  83      61.434  83.491  65.349  1.00  0.00           O
ATOM   2009  O12 POPEG  83      61.334  81.070  65.039  1.00  0.00           O
ATOM   2010  C1  POPEG  83      60.844  83.720  66.629  1.00  0.00           C
ATOM   2013  C2  POPEG  83      61.824  83.470  67.809  1.00  0.00           C
ATOM   2015  O21 POPEG  83      61.114  83.839  69.009  1.00  0.00           O
ATOM   2016  C21 POPEG  83      60.794  82.890  69.879  1.00  0.00           C
ATOM   2017  O22 POPEG  83      61.194  81.740  69.879  1.00  0.00           O
ATOM   2018  C22 POPEG  83      60.024  83.599  70.999  1.00  0.00           C
ATOM   2021  C3  POPEG  83      63.084  84.370  67.649  1.00  0.00           C
ATOM   2024  O31 POPEG  83      64.025  84.210  68.729  1.00  0.00           O
ATOM   2025  C31 POPEG  83      64.114  85.159  69.659  1.00  0.00           C
ATOM   2026  O32 POPEG  83      63.424  86.160  69.749  1.00  0.00           O
ATOM   2027  C32 POPEG  83      65.184  84.699  70.649  1.00  0.00           C
ATOM   2030  C23 POPEG  83      58.924  82.850  71.789  1.00  0.00           C
ATOM   2033  C24 POPEG  83      58.084  83.920  72.499  1.00  0.00           C
ATOM   2036  C25 POPEG  83      57.294  83.491  73.739  1.00  0.00           C
ATOM   2039  C26 POPEG  83      56.614  84.709  74.379  1.00  0.00           C
ATOM   2042  C27 POPEG  83      55.934  84.410  75.709  1.00  0.00           C
ATOM   2045  C28 POPEG  83      55.884  85.660  76.609  1.00  0.00           C
ATOM   2048  C29 POPEG  83      55.134  85.390  77.889  1.00  0.00           C
ATOM   2050 0C21 POPEG  83      53.864  85.760  78.129  1.00  0.00           C
ATOM   2052 1C21 POPEG  83      52.984  86.540  77.169  1.00  0.00           C
ATOM   2055 2C21 POPEG  83      51.794  87.209  77.889  1.00  0.00           C
ATOM   2058 3C21 POPEG  83      50.764  86.220  78.429  1.00  0.00           C
ATOM   2061 4C21 POPEG  83      50.194  86.649  79.789  1.00  0.00           C
ATOM   2064 5C21 POPEG  83      51.204  86.460  80.939  1.00  0.00           C
ATOM   2067 6C21 POPEG  83      50.784  87.180  82.229  1.00  0.00           C
ATOM   2070 7C21 POPEG  83      51.934  87.279  83.239  1.00  0.00           C
ATOM   2073 8C21 POPEG  83      51.595  88.109  84.469  1.00  0.00           C
ATOM   2077  C33 POPEG  83      65.164  85.310  72.079  1.00  0.00           C
ATOM   2080  C34 POPEG  83      66.264  84.669  72.939  1.00  0.00           C
ATOM   2083  C35 POPEG  83      65.934  84.590  74.439  1.00  0.00           C
ATOM   2086  C36 POPEG  83      66.954  83.729  75.209  1.00  0.00           C
ATOM   2089  C37 POPEG  83      66.504  82.270  75.389  1.00  0.00           C
ATOM   2092  C38 POPEG  83      67.664  81.269  75.539  1.00  0.00           C
ATOM   2095  C39 POPEG  83      68.565  81.519  76.749  1.00  0.00           C
ATOM   2098 0C31 POPEG  83      67.904  81.160  78.089  1.00  0.00           C
ATOM   2101 1C31 POPEG  83      68.864  81.369  79.259  1.00  0.00           C
ATOM   2104 2C31 POPEG  83      68.384  80.749  80.579  1.00  0.00           C
ATOM   2107 3C31 POPEG  83      69.464  80.910  81.649  1.00  0.00           C
ATOM   2110 4C31 POPEG  83      68.984  80.630  83.069  1.00  0.00           C
ATOM   2113 5C31 POPEG  83      70.044  81.080  84.089  1.00  0.00           C
ATOM   2116 6C31 POPEG  83      69.644  80.779  85.529  1.00  0.00           C
ATOM   2120  NH3 POPEH  84      48.094  61.859  67.039  1.00  0.00           N
ATOM   2124  C12 POPEH  84      47.274  62.059  65.789  1.00  0.00           C
ATOM   2127  C11 POPEH  84      45.774  62.290  66.089  1.00  0.00           C
ATOM   2130  P   POPEH  84      44.844  64.229  64.589  1.00  0.00           P
ATOM   2131  O13 POPEH  84      46.184  64.780  64.329  1.00  0.00           O
ATOM   2132  O14 POPEH  84      43.824  64.390  63.539  1.00  0.00           O
ATOM   2133  O11 POPEH  84      44.284  64.780  65.969  1.00  0.00           O
ATOM   2134  O12 POPEH  84      45.064  62.680  64.909  1.00  0.00           O
ATOM   2135  C1  POPEH  84      44.674  66.030  66.549  1.00  0.00           C
ATOM   2138  C2  POPEH  84      45.275  65.799  67.979  1.00  0.00           C
ATOM   2140  O21 POPEH  84      44.964  66.850  68.919  1.00  0.00           O
ATOM   2141  C21 POPEH  84      45.584  68.009  68.769  1.00  0.00           C
ATOM   2142  O22 POPEH  84      46.124  68.399  67.749  1.00  0.00           O
ATOM   2143  C22 POPEH  84      45.644  68.759  70.109  1.00  0.00           C
ATOM   2146  C3  POPEH  84      46.794  65.429  67.939  1.00  0.00           C
ATOM   2149  O31 POPEH  84      47.134  64.390  68.879  1.00  0.00           O
ATOM   2150  C31 POPEH  84      47.384  64.829  70.119  1.00  0.00           C
ATOM   2151  O32 POPEH  84      47.364  65.979  70.489  1.00  0.00           O
ATOM   2152  C32 POPEH  84      47.714  63.589  70.939  1.00  0.00           C
ATOM   2155  C23 POPEH  84      44.304  69.299  70.679  1.00  0.00           C
ATOM   2158  C24 POPEH  84      44.414  69.859  72.119  1.00  0.00           C
ATOM   2161  C25 POPEH  84      45.684  70.679  72.379  1.00  0.00           C
ATOM   2164  C26 POPEH  84      45.874  71.139  73.839  1.00  0.00           C
ATOM   2167  C27 POPEH  84      47.364  71.149  74.209  1.00  0.00           C
ATOM   2170  C28 POPEH  84      47.644  71.630  75.639  1.00  0.00           C
ATOM   2173  C29 POPEH  84      49.064  71.259  76.029  1.00  0.00           C
ATOM   2175 0C21 POPEH  84      49.464  70.770  77.219  1.00  0.00           C
ATOM   2177 1C21 POPEH  84      48.614  70.619  78.449  1.00  0.00           C
ATOM   2180 2C21 POPEH  84      49.334  71.209  79.669  1.00  0.00           C
ATOM   2183 3C21 POPEH  84      48.404  71.399  80.879  1.00  0.00           C
ATOM   2186 4C21 POPEH  84      49.154  71.789  82.169  1.00  0.00           C
ATOM   2189 5C21 POPEH  84      49.984  73.079  82.059  1.00  0.00           C
ATOM   2192 6C21 POPEH  84      50.784  73.380  83.339  1.00  0.00           C
ATOM   2195 7C21 POPEH  84      51.874  74.429  83.139  1.00  0.00           C
ATOM   2198 8C21 POPEH  84      52.674  74.699  84.409  1.00  0.00           C
ATOM   2202  C33 POPEH  84      47.974  63.860  72.429  1.00  0.00           C
ATOM   2205  C34 POPEH  84      46.734  63.930  73.329  1.00  0.00           C
ATOM   2208  C35 POPEH  84      47.174  64.249  74.759  1.00  0.00           C
ATOM   2211  C36 POPEH  84      46.044  64.499  75.769  1.00  0.00           C
ATOM   2214  C37 POPEH  84      46.525  65.279  76.999  1.00  0.00           C
ATOM   2217  C38 POPEH  84      47.664  64.590  77.779  1.00  0.00           C
ATOM   2220  C39 POPEH  84      48.444  65.529  78.699  1.00  0.00           C
ATOM   2223 0C31 POPEH  84      47.614  66.139  79.829  1.00  0.00           C
ATOM   2226 1C31 POPEH  84      48.484  66.850  80.869  1.00  0.00           C
ATOM   2229 2C31 POPEH  84      47.684  67.389  82.059  1.00  0.00           C
ATOM   2232 3C31 POPEH  84      48.584  68.020  83.139  1.00  0.00           C
ATOM   2235 4C31 POPEH  84      47.775  68.749  84.209  1.00  0.00           C
ATOM   2238 5C31 POPEH  84      48.624  69.509  85.239  1.00  0.00           C
ATOM   2241 6C31 POPEH  84      47.775  70.259  86.259  1.00  0.00           C
ATOM   2245  NH3 POPEI  85      97.335  10.489  62.189  1.00  0.00           N
ATOM   2249  C12 POPEI  85      98.035  10.489  60.859  1.00  0.00           C
ATOM   2252  C11 POPEI  85      97.785  11.809  60.129  1.00  0.00           C
ATOM   2255  P   POPEI  85      99.734  13.599  60.109  1.00  0.00           P
ATOM   2256  O13 POPEI  85     100.584  13.249  61.269  1.00  0.00           O
ATOM   2257  O14 POPEI  85     100.395  14.239  58.959  1.00  0.00           O
ATOM   2258  O11 POPEI  85      98.574  14.469  60.709  1.00  0.00           O
ATOM   2259  O12 POPEI  85      99.024  12.269  59.639  1.00  0.00           O
ATOM   2260  C1  POPEI  85      98.794  15.849  61.019  1.00  0.00           C
ATOM   2263  C2  POPEI  85      99.105  16.049  62.519  1.00  0.00           C
ATOM   2265  O21 POPEI  85      97.885  15.849  63.269  1.00  0.00           O
ATOM   2266  C21 POPEI  85      97.834  14.809  64.049  1.00  0.00           C
ATOM   2267  O22 POPEI  85      98.694  13.949  64.189  1.00  0.00           O
ATOM   2268  C22 POPEI  85      96.505  14.819  64.799  1.00  0.00           C
ATOM   2271  C3  POPEI  85      99.655  17.449  62.869  1.00  0.00           C
ATOM   2274  O31 POPEI  85      99.944  17.489  64.289  1.00  0.00           O
ATOM   2275  C31 POPEI  85      99.814  18.679  64.859  1.00  0.00           C
ATOM   2276  O32 POPEI  85      99.754  19.739  64.269  1.00  0.00           O
ATOM   2277  C32 POPEI  85      99.585  18.469  66.359  1.00  0.00           C
ATOM   2280  C23 POPEI  85      96.714  14.989  66.329  1.00  0.00           C
ATOM   2283  C24 POPEI  85      95.684  15.949  66.929  1.00  0.00           C
ATOM   2286  C25 POPEI  85      95.794  16.129  68.449  1.00  0.00           C
ATOM   2289  C26 POPEI  85      95.574  17.589  68.879  1.00  0.00           C
ATOM   2292  C27 POPEI  85      95.054  17.749  70.319  1.00  0.00           C
ATOM   2295  C28 POPEI  85      96.104  17.539  71.429  1.00  0.00           C
ATOM   2298  C29 POPEI  85      97.114  18.659  71.569  1.00  0.00           C
ATOM   2300 0C21 POPEI  85      96.904  19.849  72.159  1.00  0.00           C
ATOM   2302 1C21 POPEI  85      95.624  20.359  72.779  1.00  0.00           C
ATOM   2305 2C21 POPEI  85      95.724  20.629  74.299  1.00  0.00           C
ATOM   2308 3C21 POPEI  85      96.785  21.649  74.709  1.00  0.00           C
ATOM   2311 4C21 POPEI  85      96.964  21.799  76.229  1.00  0.00           C
ATOM   2314 5C21 POPEI  85      96.064  22.869  76.869  1.00  0.00           C
ATOM   2317 6C21 POPEI  85      96.454  23.119  78.329  1.00  0.00           C
ATOM   2320 7C21 POPEI  85      95.595  24.199  78.999  1.00  0.00           C
ATOM   2323 8C21 POPEI  85      95.984  24.449  80.449  1.00  0.00           C
ATOM   2327  C33 POPEI  85     100.204  19.549  67.279  1.00  0.00           C
ATOM   2330  C34 POPEI  85      99.504  19.559  68.649  1.00  0.00           C
ATOM   2333  C35 POPEI  85     100.324  20.160  69.809  1.00  0.00           C
ATOM   2336  C36 POPEI  85     101.514  19.279  70.219  1.00  0.00           C
ATOM   2339  C37 POPEI  85     102.174  19.769  71.509  1.00  0.00           C
ATOM   2342  C38 POPEI  85     103.194  18.779  72.109  1.00  0.00           C
ATOM   2345  C39 POPEI  85     102.544  17.529  72.719  1.00  0.00           C
ATOM   2348 0C31 POPEI  85     103.414  16.889  73.819  1.00  0.00           C
ATOM   2351 1C31 POPEI  85     102.724  15.739  74.559  1.00  0.00           C
ATOM   2354 2C31 POPEI  85     102.774  14.409  73.789  1.00  0.00           C
ATOM   2357 3C31 POPEI  85     102.044  13.249  74.479  1.00  0.00           C
ATOM   2360 4C31 POPEI  85     102.774  12.689  75.709  1.00  0.00           C
ATOM   2363 5C31 POPEI  85     102.234  11.309  76.119  1.00  0.00           C
ATOM   2366 6C31 POPEI  85     102.934  10.719  77.349  1.00  0.00           C
ATOM   2370  NH3 POPEJ  86      45.644  66.649 103.169  1.00  0.00           N
ATOM   2374  C12 POPEJ  86      45.234  66.009 104.449  1.00  0.00           C
ATOM   2377  C11 POPEJ  86      46.464  65.899 105.349  1.00  0.00           C
ATOM   2380  P   POPEJ  86      48.714  64.689 105.659  1.00  0.00           P
ATOM   2381  O13 POPEJ  86      48.134  64.229 106.939  1.00  0.00           O
ATOM   2382  O14 POPEJ  86      49.824  65.660 105.649  1.00  0.00           O
ATOM   2383  O11 POPEJ  86      49.174  63.369 104.899  1.00  0.00           O
ATOM   2384  O12 POPEJ  86      47.524  65.189 104.719  1.00  0.00           O
ATOM   2385  C1  POPEJ  86      49.344  63.379 103.479  1.00  0.00           C
ATOM   2388  C2  POPEJ  86      50.734  63.939 102.999  1.00  0.00           C
ATOM   2390  O21 POPEJ  86      50.674  64.289 101.599  1.00  0.00           O
ATOM   2391  C21 POPEJ  86      50.504  63.340 100.709  1.00  0.00           C
ATOM   2392  O22 POPEJ  86      50.214  62.179 100.929  1.00  0.00           O
ATOM   2393  C22 POPEJ  86      50.744  63.959  99.339  1.00  0.00           C
ATOM   2396  C3  POPEJ  86      51.954  63.009 103.369  1.00  0.00           C
ATOM   2399  O31 POPEJ  86      53.254  63.549 103.029  1.00  0.00           O
ATOM   2400  C31 POPEJ  86      53.734  63.229 101.819  1.00  0.00           C
ATOM   2401  O32 POPEJ  86      53.204  62.479 101.029  1.00  0.00           O
ATOM   2402  C32 POPEJ  86      55.134  63.839 101.619  1.00  0.00           C
ATOM   2405  C23 POPEJ  86      50.124  63.149  98.179  1.00  0.00           C
ATOM   2408  C24 POPEJ  86      50.374  63.860  96.849  1.00  0.00           C
ATOM   2411  C25 POPEJ  86      49.694  63.219  95.639  1.00  0.00           C
ATOM   2414  C26 POPEJ  86      49.964  61.709  95.509  1.00  0.00           C
ATOM   2417  C27 POPEJ  86      49.684  61.209  94.079  1.00  0.00           C
ATOM   2420  C28 POPEJ  86      49.564  59.679  93.999  1.00  0.00           C
ATOM   2423  C29 POPEJ  86      49.774  59.020  92.649  1.00  0.00           C
ATOM   2425 0C21 POPEJ  86      49.444  59.450  91.409  1.00  0.00           C
ATOM   2427 1C21 POPEJ  86      48.694  60.689  90.999  1.00  0.00           C
ATOM   2430 2C21 POPEJ  86      49.614  61.809  90.449  1.00  0.00           C
ATOM   2433 3C21 POPEJ  86      48.854  62.999  89.839  1.00  0.00           C
ATOM   2436 4C21 POPEJ  86      47.934  63.709  90.839  1.00  0.00           C
ATOM   2439 5C21 POPEJ  86      47.224  64.950  90.269  1.00  0.00           C
ATOM   2442 6C21 POPEJ  86      46.264  65.549  91.299  1.00  0.00           C
ATOM   2445 7C21 POPEJ  86      45.554  66.829  90.839  1.00  0.00           C
ATOM   2448 8C21 POPEJ  86      44.774  67.499  91.979  1.00  0.00           C
ATOM   2452  C33 POPEJ  86      55.654  63.889 100.159  1.00  0.00           C
ATOM   2455  C34 POPEJ  86      57.104  64.410 100.099  1.00  0.00           C
ATOM   2458  C35 POPEJ  86      57.724  64.450  98.679  1.00  0.00           C
ATOM   2461  C36 POPEJ  86      58.554  63.209  98.319  1.00  0.00           C
ATOM   2464  C37 POPEJ  86      59.114  63.270  96.879  1.00  0.00           C
ATOM   2467  C38 POPEJ  86      60.184  62.199  96.589  1.00  0.00           C
ATOM   2470  C39 POPEJ  86      59.744  61.049  95.669  1.00  0.00           C
ATOM   2473 0C31 POPEJ  86      58.424  60.389  96.079  1.00  0.00           C
ATOM   2476 1C31 POPEJ  86      58.274  58.990  95.469  1.00  0.00           C
ATOM   2479 2C31 POPEJ  86      56.814  58.589  95.169  1.00  0.00           C
ATOM   2482 3C31 POPEJ  86      55.944  58.299  96.399  1.00  0.00           C
ATOM   2485 4C31 POPEJ  86      55.404  59.549  97.109  1.00  0.00           C
ATOM   2488 5C31 POPEJ  86      54.194  59.239  97.989  1.00  0.00           C
ATOM   2491 6C31 POPEJ  86      53.554  60.499  98.589  1.00  0.00           C
ATOM   2495  NH3 POPEK  87     121.984 129.620  59.609  1.00  0.00           N
ATOM   2499  C12 POPEK  87     122.895 130.229  58.579  1.00  0.00           C
ATOM   2502  C11 POPEK  87     122.505 129.750  57.189  1.00  0.00           C
ATOM   2505  P   POPEK  87     121.325 127.530  56.499  1.00  0.00           P
ATOM   2506  O13 POPEK  87     120.104 128.320  56.719  1.00  0.00           O
ATOM   2507  O14 POPEK  87     121.785 127.250  55.129  1.00  0.00           O
ATOM   2508  O11 POPEK  87     121.255 126.180  57.369  1.00  0.00           O
ATOM   2509  O12 POPEK  87     122.484 128.320  57.219  1.00  0.00           O
ATOM   2510  C1  POPEK  87     121.554 126.309  58.759  1.00  0.00           C
ATOM   2513  C2  POPEK  87     121.064 125.100  59.619  1.00  0.00           C
ATOM   2515  O21 POPEK  87     120.245 125.530  60.729  1.00  0.00           O
ATOM   2516  C21 POPEK  87     120.765 126.379  61.589  1.00  0.00           C
ATOM   2517  O22 POPEK  87     121.874 126.899  61.489  1.00  0.00           O
ATOM   2518  C22 POPEK  87     119.734 126.749  62.659  1.00  0.00           C
ATOM   2521  C3  POPEK  87     122.234 124.149  60.059  1.00  0.00           C
ATOM   2524  O31 POPEK  87     122.025 123.549  61.349  1.00  0.00           O
ATOM   2525  C31 POPEK  87     121.124 122.559  61.339  1.00  0.00           C
ATOM   2526  O32 POPEK  87     120.525 122.160  60.369  1.00  0.00           O
ATOM   2527  C32 POPEK  87     120.994 121.980  62.749  1.00  0.00           C
ATOM   2530  C23 POPEK  87     118.615 125.700  62.869  1.00  0.00           C
ATOM   2533  C24 POPEK  87     117.534 126.140  63.879  1.00  0.00           C
ATOM   2536  C25 POPEK  87     117.785 125.690  65.329  1.00  0.00           C
ATOM   2539  C26 POPEK  87     118.374 126.749  66.269  1.00  0.00           C
ATOM   2542  C27 POPEK  87     118.234 126.329  67.749  1.00  0.00           C
ATOM   2545  C28 POPEK  87     118.944 127.241  68.769  1.00  0.00           C
ATOM   2548  C29 POPEK  87     118.244 128.559  69.009  1.00  0.00           C
ATOM   2550 0C21 POPEK  87     117.544 128.920  70.099  1.00  0.00           C
ATOM   2552 1C21 POPEK  87     117.284 128.079  71.329  1.00  0.00           C
ATOM   2555 2C21 POPEK  87     117.365 128.850  72.659  1.00  0.00           C
ATOM   2558 3C21 POPEK  87     116.115 129.680  72.979  1.00  0.00           C
ATOM   2561 4C21 POPEK  87     116.154 130.310  74.389  1.00  0.00           C
ATOM   2564 5C21 POPEK  87     114.845 131.000  74.789  1.00  0.00           C
ATOM   2567 6C21 POPEK  87     113.694 130.030  75.089  1.00  0.00           C
ATOM   2570 7C21 POPEK  87     112.384 130.739  75.449  1.00  0.00           C
ATOM   2573 8C21 POPEK  87     111.185 129.799  75.589  1.00  0.00           C
ATOM   2577  C33 POPEK  87     119.534 121.689  63.179  1.00  0.00           C
ATOM   2580  C34 POPEK  87     119.324 121.789  64.699  1.00  0.00           C
ATOM   2583  C35 POPEK  87     120.245 120.859  65.499  1.00  0.00           C
ATOM   2586  C36 POPEK  87     119.984 120.889  67.009  1.00  0.00           C
ATOM   2589  C37 POPEK  87     120.975 119.989  67.759  1.00  0.00           C
ATOM   2592  C38 POPEK  87     120.635 119.720  69.229  1.00  0.00           C
ATOM   2595  C39 POPEK  87     120.544 120.991  70.079  1.00  0.00           C
ATOM   2598 0C31 POPEK  87     120.554 120.690  71.579  1.00  0.00           C
ATOM   2601 1C31 POPEK  87     120.255 121.940  72.409  1.00  0.00           C
ATOM   2604 2C31 POPEK  87     120.204 121.689  73.919  1.00  0.00           C
ATOM   2607 3C31 POPEK  87     121.574 121.430  74.579  1.00  0.00           C
ATOM   2610 4C31 POPEK  87     121.465 121.490  76.109  1.00  0.00           C
ATOM   2613 5C31 POPEK  87     122.804 121.409  76.839  1.00  0.00           C
ATOM   2616 6C31 POPEK  87     122.664 121.609  78.349  1.00  0.00           C
ATOM   2620  NH3 POPEL  88      87.254  92.829  64.129  1.00  0.00           N
ATOM   2624  C12 POPEL  88      88.265  92.309  65.109  1.00  0.00           C
ATOM   2627  C11 POPEL  88      87.794  91.029  65.819  1.00  0.00           C
ATOM   2630  P   POPEL  88      88.725  88.900  67.009  1.00  0.00           P
ATOM   2631  O13 POPEL  88      87.365  88.809  67.569  1.00  0.00           O
ATOM   2632  O14 POPEL  88      89.084  87.910  65.969  1.00  0.00           O
ATOM   2633  O11 POPEL  88      89.784  88.869  68.169  1.00  0.00           O
ATOM   2634  O12 POPEL  88      88.925  90.350  66.389  1.00  0.00           O
ATOM   2635  C1  POPEL  88      89.784  87.790  69.099  1.00  0.00           C
ATOM   2638  C2  POPEL  88      89.935  88.249  70.579  1.00  0.00           C
ATOM   2640  O21 POPEL  88      89.054  87.370  71.299  1.00  0.00           O
ATOM   2641  C21 POPEL  88      88.475  87.780  72.389  1.00  0.00           C
ATOM   2642  O22 POPEL  88      89.014  88.179  73.409  1.00  0.00           O
ATOM   2643  C22 POPEL  88      86.964  87.729  72.149  1.00  0.00           C
ATOM   2646  C3  POPEL  88      89.655  89.790  70.769  1.00  0.00           C
ATOM   2649  O31 POPEL  88      90.274  90.329  71.959  1.00  0.00           O
ATOM   2650  C31 POPEL  88      91.544  90.730  71.829  1.00  0.00           C
ATOM   2651  O32 POPEL  88      92.174  90.740  70.789  1.00  0.00           O
ATOM   2652  C32 POPEL  88      92.065  91.239  73.179  1.00  0.00           C
ATOM   2655  C23 POPEL  88      86.404  86.290  72.089  1.00  0.00           C
ATOM   2658  C24 POPEL  88      84.924  86.269  71.699  1.00  0.00           C
ATOM   2661  C25 POPEL  88      84.285  84.879  71.849  1.00  0.00           C
ATOM   2664  C26 POPEL  88      83.834  84.569  73.279  1.00  0.00           C
ATOM   2667  C27 POPEL  88      83.284  83.139  73.389  1.00  0.00           C
ATOM   2670  C28 POPEL  88      82.785  82.820  74.809  1.00  0.00           C
ATOM   2673  C29 POPEL  88      81.344  83.190  75.019  1.00  0.00           C
ATOM   2675 0C21 POPEL  88      80.714  83.109  76.199  1.00  0.00           C
ATOM   2677 1C21 POPEL  88      81.334  82.680  77.509  1.00  0.00           C
ATOM   2680 2C21 POPEL  88      81.304  81.160  77.729  1.00  0.00           C
ATOM   2683 3C21 POPEL  88      81.885  80.779  79.099  1.00  0.00           C
ATOM   2686 4C21 POPEL  88      82.015  79.259  79.289  1.00  0.00           C
ATOM   2689 5C21 POPEL  88      82.464  78.880  80.709  1.00  0.00           C
ATOM   2692 6C21 POPEL  88      83.804  79.520  81.099  1.00  0.00           C
ATOM   2695 7C21 POPEL  88      84.364  78.990  82.419  1.00  0.00           C
ATOM   2698 8C21 POPEL  88      85.724  79.601  82.739  1.00  0.00           C
ATOM   2702  C33 POPEL  88      93.604  91.129  73.329  1.00  0.00           C
ATOM   2705  C34 POPEL  88      94.065  90.980  74.789  1.00  0.00           C
ATOM   2708  C35 POPEL  88      93.694  89.639  75.459  1.00  0.00           C
ATOM   2711  C36 POPEL  88      94.205  89.569  76.899  1.00  0.00           C
ATOM   2714  C37 POPEL  88      93.995  88.219  77.599  1.00  0.00           C
ATOM   2717  C38 POPEL  88      93.984  88.340  79.139  1.00  0.00           C
ATOM   2720  C39 POPEL  88      95.255  88.990  79.719  1.00  0.00           C
ATOM   2723 0C31 POPEL  88      95.075  89.480  81.169  1.00  0.00           C
ATOM   2726 1C31 POPEL  88      96.314  90.259  81.659  1.00  0.00           C
ATOM   2729 2C31 POPEL  88      96.154  90.840  83.069  1.00  0.00           C
ATOM   2732 3C31 POPEL  88      97.475  91.369  83.649  1.00  0.00           C
ATOM   2735 4C31 POPEL  88      98.044  92.600  82.939  1.00  0.00           C
ATOM   2738 5C31 POPEL  88      99.464  92.939  83.409  1.00  0.00           C
ATOM   2741 6C31 POPEL  88     100.064  94.149  82.699  1.00  0.00           C
ATOM   2745  NH3 POPEM  89      81.944 103.589  64.409  1.00  0.00           N
ATOM   2749  C12 POPEM  89      82.454 103.890  63.029  1.00  0.00           C
ATOM   2752  C11 POPEM  89      81.454 104.760  62.249  1.00  0.00           C
ATOM   2755  P   POPEM  89      79.664 106.339  63.379  1.00  0.00           P
ATOM   2756  O13 POPEM  89      79.285 107.589  62.679  1.00  0.00           O
ATOM   2757  O14 POPEM  89      78.764 105.180  63.249  1.00  0.00           O
ATOM   2758  O11 POPEM  89      79.774 106.609  64.909  1.00  0.00           O
ATOM   2759  O12 POPEM  89      81.144 105.930  63.009  1.00  0.00           O
ATOM   2760  C1  POPEM  89      80.914 107.101  65.609  1.00  0.00           C
ATOM   2763  C2  POPEM  89      80.624 106.910  67.119  1.00  0.00           C
ATOM   2765  O21 POPEM  89      81.804 106.789  67.929  1.00  0.00           O
ATOM   2766  C21 POPEM  89      82.524 105.690  67.789  1.00  0.00           C
ATOM   2767  O22 POPEM  89      82.514 104.939  66.819  1.00  0.00           O
ATOM   2768  C22 POPEM  89      83.194 105.380  69.129  1.00  0.00           C
ATOM   2771  C3  POPEM  89      79.624 105.740  67.419  1.00  0.00           C
ATOM   2774  O31 POPEM  89      79.354 105.690  68.839  1.00  0.00           O
ATOM   2775  C31 POPEM  89      78.354 106.479  69.209  1.00  0.00           C
ATOM   2776  O32 POPEM  89      77.544 107.010  68.469  1.00  0.00           O
ATOM   2777  C32 POPEM  89      78.404 106.681  70.719  1.00  0.00           C
ATOM   2780  C23 POPEM  89      84.624 104.799  69.019  1.00  0.00           C
ATOM   2783  C24 POPEM  89      85.024 103.939  70.239  1.00  0.00           C
ATOM   2786  C25 POPEM  89      84.854 104.630  71.599  1.00  0.00           C
ATOM   2789  C26 POPEM  89      85.964 105.609  71.969  1.00  0.00           C
ATOM   2792  C27 POPEM  89      85.514 106.609  73.059  1.00  0.00           C
ATOM   2795  C28 POPEM  89      86.635 107.049  74.009  1.00  0.00           C
ATOM   2798  C29 POPEM  89      86.874 106.020  75.089  1.00  0.00           C
ATOM   2800 0C21 POPEM  89      86.764 106.210  76.429  1.00  0.00           C
ATOM   2802 1C21 POPEM  89      86.404 107.510  77.109  1.00  0.00           C
ATOM   2805 2C21 POPEM  89      85.604 107.400  78.419  1.00  0.00           C
ATOM   2808 3C21 POPEM  89      86.334 106.689  79.569  1.00  0.00           C
ATOM   2811 4C21 POPEM  89      85.765 107.109  80.929  1.00  0.00           C
ATOM   2814 5C21 POPEM  89      86.565 106.579  82.129  1.00  0.00           C
ATOM   2817 6C21 POPEM  89      85.765 105.590  82.989  1.00  0.00           C
ATOM   2820 7C21 POPEM  89      86.465 105.280  84.319  1.00  0.00           C
ATOM   2823 8C21 POPEM  89      85.734 104.219  85.149  1.00  0.00           C
ATOM   2827  C33 POPEM  89      77.224 107.530  71.219  1.00  0.00           C
ATOM   2830  C34 POPEM  89      77.154 107.600  72.749  1.00  0.00           C
ATOM   2833  C35 POPEM  89      78.344 108.330  73.369  1.00  0.00           C
ATOM   2836  C36 POPEM  89      78.214 108.430  74.889  1.00  0.00           C
ATOM   2839  C37 POPEM  89      79.464 109.009  75.549  1.00  0.00           C
ATOM   2842  C38 POPEM  89      79.194 109.461  76.979  1.00  0.00           C
ATOM   2845  C39 POPEM  89      80.414 110.150  77.589  1.00  0.00           C
ATOM   2848 0C31 POPEM  89      80.064 110.819  78.919  1.00  0.00           C
ATOM   2851 1C31 POPEM  89      81.294 111.420  79.609  1.00  0.00           C
ATOM   2854 2C31 POPEM  89      80.955 111.829  81.049  1.00  0.00           C
ATOM   2857 3C31 POPEM  89      82.144 112.470  81.769  1.00  0.00           C
ATOM   2860 4C31 POPEM  89      81.984 112.349  83.289  1.00  0.00           C
ATOM   2863 5C31 POPEM  89      82.995 113.230  84.039  1.00  0.00           C
ATOM   2866 6C31 POPEM  89      83.054 112.939  85.539  1.00  0.00           C
ATOM   2870  NH3 POPEN  90      94.604  31.869 102.689  1.00  0.00           N
ATOM   2874  C12 POPEN  90      93.135  31.709 103.019  1.00  0.00           C
ATOM   2877  C11 POPEN  90      92.254  32.860 102.529  1.00  0.00           C
ATOM   2880  P   POPEN  90      89.894  33.590 103.419  1.00  0.00           P
ATOM   2881  O13 POPEN  90      88.704  32.879 103.889  1.00  0.00           O
ATOM   2882  O14 POPEN  90      90.624  34.429 104.419  1.00  0.00           O
ATOM   2883  O11 POPEN  90      89.394  34.489 102.229  1.00  0.00           O
ATOM   2884  O12 POPEN  90      90.884  32.549 102.769  1.00  0.00           O
ATOM   2885  C1  POPEN  90      88.984  33.929 100.989  1.00  0.00           C
ATOM   2888  C2  POPEN  90      88.664  35.089 100.009  1.00  0.00           C
ATOM   2890  O21 POPEN  90      88.175  34.519  98.759  1.00  0.00           O
ATOM   2891  C21 POPEN  90      87.444  35.369  98.029  1.00  0.00           C
ATOM   2892  O22 POPEN  90      87.095  36.479  98.379  1.00  0.00           O
ATOM   2893  C22 POPEN  90      87.015  34.739  96.689  1.00  0.00           C
ATOM   2896  C3  POPEN  90      89.944  35.969  99.849  1.00  0.00           C
ATOM   2899  O31 POPEN  90      89.664  37.279  99.339  1.00  0.00           O
ATOM   2900  C31 POPEN  90      89.835  37.379  98.019  1.00  0.00           C
ATOM   2901  O32 POPEN  90      90.094  36.429  97.289  1.00  0.00           O
ATOM   2902  C32 POPEN  90      89.595  38.799  97.529  1.00  0.00           C
ATOM   2905  C23 POPEN  90      86.724  35.839  95.629  1.00  0.00           C
ATOM   2908  C24 POPEN  90      85.644  35.479  94.599  1.00  0.00           C
ATOM   2911  C25 POPEN  90      86.064  34.469  93.519  1.00  0.00           C
ATOM   2914  C26 POPEN  90      84.914  34.239  92.529  1.00  0.00           C
ATOM   2917  C27 POPEN  90      85.234  33.229  91.419  1.00  0.00           C
ATOM   2920  C28 POPEN  90      84.094  33.090  90.379  1.00  0.00           C
ATOM   2923  C29 POPEN  90      82.824  32.519  90.959  1.00  0.00           C
ATOM   2925 0C21 POPEN  90      81.654  32.369  90.289  1.00  0.00           C
ATOM   2927 1C21 POPEN  90      81.404  32.749  88.849  1.00  0.00           C
ATOM   2930 2C21 POPEN  90      80.294  33.810  88.729  1.00  0.00           C
ATOM   2933 3C21 POPEN  90      80.324  34.559  87.379  1.00  0.00           C
ATOM   2936 4C21 POPEN  90      79.484  35.839  87.399  1.00  0.00           C
ATOM   2939 5C21 POPEN  90      77.984  35.639  87.169  1.00  0.00           C
ATOM   2942 6C21 POPEN  90      77.194  36.899  87.559  1.00  0.00           C
ATOM   2945 7C21 POPEN  90      75.734  36.869  87.069  1.00  0.00           C
ATOM   2948 8C21 POPEN  90      74.894  38.039  87.589  1.00  0.00           C
ATOM   2952  C33 POPEN  90      89.035  38.709  96.099  1.00  0.00           C
ATOM   2955  C34 POPEN  90      88.874  40.030  95.329  1.00  0.00           C
ATOM   2958  C35 POPEN  90      88.074  39.829  94.039  1.00  0.00           C
ATOM   2961  C36 POPEN  90      88.814  38.979  92.989  1.00  0.00           C
ATOM   2964  C37 POPEN  90      87.885  38.309  91.969  1.00  0.00           C
ATOM   2967  C38 POPEN  90      87.834  39.040  90.629  1.00  0.00           C
ATOM   2970  C39 POPEN  90      86.714  38.529  89.709  1.00  0.00           C
ATOM   2973 0C31 POPEN  90      86.694  37.009  89.479  1.00  0.00           C
ATOM   2976 1C31 POPEN  90      85.484  36.610  88.629  1.00  0.00           C
ATOM   2979 2C31 POPEN  90      85.705  35.439  87.659  1.00  0.00           C
ATOM   2982 3C31 POPEN  90      84.425  35.229  86.839  1.00  0.00           C
ATOM   2985 4C31 POPEN  90      84.245  33.799  86.309  1.00  0.00           C
ATOM   2988 5C31 POPEN  90      84.954  33.529  84.989  1.00  0.00           C
ATOM   2991 6C31 POPEN  90      84.555  32.159  84.439  1.00  0.00           C
ATOM   2995  NH3 POPEO  91      29.404 109.130 105.059  1.00  0.00           N
ATOM   2999  C12 POPEO  91      28.884 108.190 103.989  1.00  0.00           C
ATOM   3002  C11 POPEO  91      29.864 107.069 103.619  1.00  0.00           C
ATOM   3005  P   POPEO  91      29.974 105.499 101.489  1.00  0.00           P
ATOM   3006  O13 POPEO  91      29.934 104.030 101.719  1.00  0.00           O
ATOM   3007  O14 POPEO  91      31.304 106.110 101.249  1.00  0.00           O
ATOM   3008  O11 POPEO  91      29.034 105.799 100.249  1.00  0.00           O
ATOM   3009  O12 POPEO  91      29.234 106.229 102.659  1.00  0.00           O
ATOM   3010  C1  POPEO  91      29.454 106.619  99.159  1.00  0.00           C
ATOM   3013  C2  POPEO  91      30.414 105.851  98.199  1.00  0.00           C
ATOM   3015  O21 POPEO  91      30.514 106.540  96.939  1.00  0.00           O
ATOM   3016  C21 POPEO  91      31.774 106.780  96.579  1.00  0.00           C
ATOM   3017  O22 POPEO  91      32.704 106.980  97.349  1.00  0.00           O
ATOM   3018  C22 POPEO  91      31.864 106.670  95.059  1.00  0.00           C
ATOM   3021  C3  POPEO  91      29.884 104.420  97.949  1.00  0.00           C
ATOM   3024  O31 POPEO  91      30.084 103.879  96.619  1.00  0.00           O
ATOM   3025  C31 POPEO  91      31.254 103.299  96.409  1.00  0.00           C
ATOM   3026  O32 POPEO  91      32.274 103.500  97.049  1.00  0.00           O
ATOM   3027  C32 POPEO  91      31.144 102.339  95.219  1.00  0.00           C
ATOM   3030  C23 POPEO  91      33.284 106.950  94.519  1.00  0.00           C
ATOM   3033  C24 POPEO  91      33.404 106.700  93.009  1.00  0.00           C
ATOM   3036  C25 POPEO  91      34.694 107.250  92.389  1.00  0.00           C
ATOM   3039  C26 POPEO  91      35.564 106.160  91.749  1.00  0.00           C
ATOM   3042  C27 POPEO  91      36.674 106.740  90.849  1.00  0.00           C
ATOM   3045  C28 POPEO  91      37.354 105.639  90.019  1.00  0.00           C
ATOM   3048  C29 POPEO  91      38.384 106.150  89.049  1.00  0.00           C
ATOM   3050 0C21 POPEO  91      38.174 106.460  87.749  1.00  0.00           C
ATOM   3052 1C21 POPEO  91      36.874 106.400  86.999  1.00  0.00           C
ATOM   3055 2C21 POPEO  91      37.024 105.889  85.549  1.00  0.00           C
ATOM   3058 3C21 POPEO  91      37.924 106.800  84.689  1.00  0.00           C
ATOM   3061 4C21 POPEO  91      37.494 106.889  83.219  1.00  0.00           C
ATOM   3064 5C21 POPEO  91      38.454 107.750  82.379  1.00  0.00           C
ATOM   3067 6C21 POPEO  91      37.974 107.931  80.939  1.00  0.00           C
ATOM   3070 7C21 POPEO  91      38.904 108.820  80.099  1.00  0.00           C
ATOM   3073 8C21 POPEO  91      38.394 109.109  78.689  1.00  0.00           C
ATOM   3077  C33 POPEO  91      32.394 101.430  95.059  1.00  0.00           C
ATOM   3080  C34 POPEO  91      33.504 102.049  94.199  1.00  0.00           C
ATOM   3083  C35 POPEO  91      34.594 101.020  93.869  1.00  0.00           C
ATOM   3086  C36 POPEO  91      35.714 101.570  92.989  1.00  0.00           C
ATOM   3089  C37 POPEO  91      35.424 101.509  91.479  1.00  0.00           C
ATOM   3092  C38 POPEO  91      36.574 102.169  90.699  1.00  0.00           C
ATOM   3095  C39 POPEO  91      36.414 102.199  89.179  1.00  0.00           C
ATOM   3098 0C31 POPEO  91      36.634 100.819  88.539  1.00  0.00           C
ATOM   3101 1C31 POPEO  91      36.844 100.889  87.019  1.00  0.00           C
ATOM   3104 2C31 POPEO  91      36.894  99.490  86.419  1.00  0.00           C
ATOM   3107 3C31 POPEO  91      37.184  99.450  84.909  1.00  0.00           C
ATOM   3110 4C31 POPEO  91      38.614  99.890  84.569  1.00  0.00           C
ATOM   3113 5C31 POPEO  91      38.984  99.609  83.119  1.00  0.00           C
ATOM   3116 6C31 POPEO  91      40.424  99.989  82.799  1.00  0.00           C
ATOM   3120  NH3 POPEP  92      48.624  69.979  66.719  1.00  0.00           N
ATOM   3124  C12 POPEP  92      47.794  71.030  67.409  1.00  0.00           C
ATOM   3127  C11 POPEP  92      48.264  72.439  67.019  1.00  0.00           C
ATOM   3130  P   POPEP  92      49.174  73.840  65.059  1.00  0.00           P
ATOM   3131  O13 POPEP  92      50.604  73.469  65.079  1.00  0.00           O
ATOM   3132  O14 POPEP  92      48.584  74.259  63.779  1.00  0.00           O
ATOM   3133  O11 POPEP  92      48.944  74.959  66.159  1.00  0.00           O
ATOM   3134  O12 POPEP  92      48.364  72.599  65.599  1.00  0.00           O
ATOM   3135  C1  POPEP  92      49.394  76.299  65.869  1.00  0.00           C
ATOM   3138  C2  POPEP  92      49.834  77.009  67.179  1.00  0.00           C
ATOM   3140  O21 POPEP  92      49.934  78.439  66.939  1.00  0.00           O
ATOM   3141  C21 POPEP  92      49.774  79.200  68.019  1.00  0.00           C
ATOM   3142  O22 POPEP  92      49.444  78.799  69.119  1.00  0.00           O
ATOM   3143  C22 POPEP  92      50.144  80.649  67.719  1.00  0.00           C
ATOM   3146  C3  POPEP  92      51.194  76.389  67.599  1.00  0.00           C
ATOM   3149  O31 POPEP  92      51.674  76.859  68.879  1.00  0.00           O
ATOM   3150  C31 POPEP  92      52.674  77.719  68.859  1.00  0.00           C
ATOM   3151  O32 POPEP  92      53.264  78.109  67.869  1.00  0.00           O
ATOM   3152  C32 POPEP  92      52.864  78.309  70.259  1.00  0.00           C
ATOM   3155  C23 POPEP  92      51.604  80.940  68.129  1.00  0.00           C
ATOM   3158  C24 POPEP  92      51.984  82.419  68.099  1.00  0.00           C
ATOM   3161  C25 POPEP  92      53.404  82.640  68.669  1.00  0.00           C
ATOM   3164  C26 POPEP  92      53.774  84.119  68.819  1.00  0.00           C
ATOM   3167  C27 POPEP  92      55.184  84.410  69.369  1.00  0.00           C
ATOM   3170  C28 POPEP  92      55.474  85.930  69.549  1.00  0.00           C
ATOM   3173  C29 POPEP  92      56.754  86.460  68.929  1.00  0.00           C
ATOM   3175 0C21 POPEP  92      57.694  87.209  69.519  1.00  0.00           C
ATOM   3177 1C21 POPEP  92      57.734  87.659  70.949  1.00  0.00           C
ATOM   3180 2C21 POPEP  92      56.804  88.820  71.329  1.00  0.00           C
ATOM   3183 3C21 POPEP  92      57.214  89.350  72.709  1.00  0.00           C
ATOM   3186 4C21 POPEP  92      56.094  90.059  73.479  1.00  0.00           C
ATOM   3189 5C21 POPEP  92      56.494  90.350  74.929  1.00  0.00           C
ATOM   3192 6C21 POPEP  92      55.284  90.550  75.839  1.00  0.00           C
ATOM   3195 7C21 POPEP  92      55.674  90.851  77.299  1.00  0.00           C
ATOM   3198 8C21 POPEP  92      54.534  90.590  78.279  1.00  0.00           C
ATOM   3202  C33 POPEP  92      53.444  77.339  71.309  1.00  0.00           C
ATOM   3205  C34 POPEP  92      53.104  77.779  72.749  1.00  0.00           C
ATOM   3208  C35 POPEP  92      53.614  79.189  73.109  1.00  0.00           C
ATOM   3211  C36 POPEP  92      52.954  79.819  74.349  1.00  0.00           C
ATOM   3214  C37 POPEP  92      53.264  81.320  74.419  1.00  0.00           C
ATOM   3217  C38 POPEP  92      52.554  82.090  75.549  1.00  0.00           C
ATOM   3220  C39 POPEP  92      51.024  82.029  75.479  1.00  0.00           C
ATOM   3223 0C31 POPEP  92      50.364  83.139  76.299  1.00  0.00           C
ATOM   3226 1C31 POPEP  92      48.824  83.120  76.249  1.00  0.00           C
ATOM   3229 2C31 POPEP  92      48.174  81.999  77.089  1.00  0.00           C
ATOM   3232 3C31 POPEP  92      48.344  82.130  78.609  1.00  0.00           C
ATOM   3235 4C31 POPEP  92      47.674  83.370  79.229  1.00  0.00           C
ATOM   3238 5C31 POPEP  92      47.664  83.330  80.759  1.00  0.00           C
ATOM   3241 6C31 POPEP  92      47.004  84.549  81.419  1.00  0.00           C
ATOM   3245  NH3 POPEQ  93      29.024 101.889 102.989  1.00  0.00           N
ATOM   3249  C12 POPEQ  93      27.814 101.469 103.779  1.00  0.00           C
ATOM   3252  C11 POPEQ  93      26.514 101.590 102.979  1.00  0.00           C
ATOM   3255  P   POPEQ  93      23.984 100.970 103.319  1.00  0.00           P
ATOM   3256  O13 POPEQ  93      23.894 100.140 102.099  1.00  0.00           O
ATOM   3257  O14 POPEQ  93      23.164 100.560 104.479  1.00  0.00           O
ATOM   3258  O11 POPEQ  93      23.624 102.460 102.969  1.00  0.00           O
ATOM   3259  O12 POPEQ  93      25.484 101.059 103.789  1.00  0.00           O
ATOM   3260  C1  POPEQ  93      23.464 102.820 101.599  1.00  0.00           C
ATOM   3263  C2  POPEQ  93      23.784 104.329 101.439  1.00  0.00           C
ATOM   3265  O21 POPEQ  93      22.794 105.110 100.759  1.00  0.00           O
ATOM   3266  C21 POPEQ  93      22.334 104.660  99.619  1.00  0.00           C
ATOM   3267  O22 POPEQ  93      22.494 103.559  99.119  1.00  0.00           O
ATOM   3268  C22 POPEQ  93      21.594 105.799  98.919  1.00  0.00           C
ATOM   3271  C3  POPEQ  93      25.194 104.680 100.879  1.00  0.00           C
ATOM   3274  O31 POPEQ  93      25.294 104.410  99.459  1.00  0.00           O
ATOM   3275  C31 POPEQ  93      26.034 103.370  99.119  1.00  0.00           C
ATOM   3276  O32 POPEQ  93      26.754 102.740  99.859  1.00  0.00           O
ATOM   3277  C32 POPEQ  93      25.824 103.090  97.639  1.00  0.00           C
ATOM   3280  C23 POPEQ  93      21.214 105.480  97.449  1.00  0.00           C
ATOM   3283  C24 POPEQ  93      22.404 105.189  96.529  1.00  0.00           C
ATOM   3286  C25 POPEQ  93      21.984 105.189  95.049  1.00  0.00           C
ATOM   3289  C26 POPEQ  93      23.164 105.089  94.069  1.00  0.00           C
ATOM   3292  C27 POPEQ  93      22.684 105.049  92.619  1.00  0.00           C
ATOM   3295  C28 POPEQ  93      23.824 105.110  91.599  1.00  0.00           C
ATOM   3298  C29 POPEQ  93      23.304 104.949  90.199  1.00  0.00           C
ATOM   3300 0C21 POPEQ  93      22.814 105.940  89.429  1.00  0.00           C
ATOM   3302 1C21 POPEQ  93      22.674 107.390  89.839  1.00  0.00           C
ATOM   3305 2C21 POPEQ  93      23.934 108.190  89.489  1.00  0.00           C
ATOM   3308 3C21 POPEQ  93      23.754 109.709  89.639  1.00  0.00           C
ATOM   3311 4C21 POPEQ  93      25.094 110.450  89.779  1.00  0.00           C
ATOM   3314 5C21 POPEQ  93      25.484 110.690  91.249  1.00  0.00           C
ATOM   3317 6C21 POPEQ  93      24.834 111.950  91.829  1.00  0.00           C
ATOM   3320 7C21 POPEQ  93      25.094 112.130  93.319  1.00  0.00           C
ATOM   3323 8C21 POPEQ  93      24.494 113.430  93.869  1.00  0.00           C
ATOM   3327  C33 POPEQ  93      26.034 101.600  97.339  1.00  0.00           C
ATOM   3330  C34 POPEQ  93      25.804 101.220  95.879  1.00  0.00           C
ATOM   3333  C35 POPEQ  93      24.344 101.329  95.439  1.00  0.00           C
ATOM   3336  C36 POPEQ  93      24.134 100.700  94.069  1.00  0.00           C
ATOM   3339  C37 POPEQ  93      22.804 101.049  93.379  1.00  0.00           C
ATOM   3342  C38 POPEQ  93      22.664 100.329  92.029  1.00  0.00           C
ATOM   3345  C39 POPEQ  93      22.184  98.890  92.209  1.00  0.00           C
ATOM   3348 0C31 POPEQ  93      22.694  97.899  91.139  1.00  0.00           C
ATOM   3351 1C31 POPEQ  93      22.534  96.460  91.649  1.00  0.00           C
ATOM   3354 2C31 POPEQ  93      23.164  95.390  90.749  1.00  0.00           C
ATOM   3357 3C31 POPEQ  93      23.294  94.070  91.529  1.00  0.00           C
ATOM   3360 4C31 POPEQ  93      24.244  93.050  90.889  1.00  0.00           C
ATOM   3363 5C31 POPEQ  93      24.524  91.889  91.849  1.00  0.00           C
ATOM   3366 6C31 POPEQ  93      25.404  90.789  91.229  1.00  0.00           C
ATOM   3370  NH3 POPER  94      38.054  87.309 102.799  1.00  0.00           N
ATOM   3374  C12 POPER  94      39.464  87.190 103.299  1.00  0.00           C
ATOM   3377  C11 POPER  94      39.724  88.100 104.509  1.00  0.00           C
ATOM   3380  P   POPER  94      41.944  87.090 105.449  1.00  0.00           P
ATOM   3381  O13 POPER  94      42.594  87.610 106.669  1.00  0.00           O
ATOM   3382  O14 POPER  94      41.034  85.930 105.619  1.00  0.00           O
ATOM   3383  O11 POPER  94      43.054  86.759 104.369  1.00  0.00           O
ATOM   3384  O12 POPER  94      41.124  88.260 104.739  1.00  0.00           O
ATOM   3385  C1  POPER  94      42.814  85.919 103.239  1.00  0.00           C
ATOM   3388  C2  POPER  94      42.894  86.681 101.889  1.00  0.00           C
ATOM   3390  O21 POPER  94      43.174  85.719 100.849  1.00  0.00           O
ATOM   3391  C21 POPER  94      42.104  85.380 100.129  1.00  0.00           C
ATOM   3392  O22 POPER  94      40.944  85.550 100.479  1.00  0.00           O
ATOM   3393  C22 POPER  94      42.564  84.709  98.839  1.00  0.00           C
ATOM   3396  C3  POPER  94      43.984  87.820 101.869  1.00  0.00           C
ATOM   3399  O31 POPER  94      44.904  87.759 100.749  1.00  0.00           O
ATOM   3400  C31 POPER  94      44.394  88.079  99.559  1.00  0.00           C
ATOM   3401  O32 POPER  94      43.204  88.179  99.299  1.00  0.00           O
ATOM   3402  C32 POPER  94      45.564  88.299  98.589  1.00  0.00           C
ATOM   3405  C23 POPER  94      41.764  85.140  97.579  1.00  0.00           C
ATOM   3408  C24 POPER  94      42.464  84.639  96.299  1.00  0.00           C
ATOM   3411  C25 POPER  94      41.624  84.770  95.019  1.00  0.00           C
ATOM   3414  C26 POPER  94      41.074  83.400  94.559  1.00  0.00           C
ATOM   3417  C27 POPER  94      40.354  83.459  93.209  1.00  0.00           C
ATOM   3420  C28 POPER  94      39.854  82.059  92.789  1.00  0.00           C
ATOM   3423  C29 POPER  94      39.254  82.069  91.409  1.00  0.00           C
ATOM   3425 0C21 POPER  94      38.034  81.640  91.049  1.00  0.00           C
ATOM   3427 1C21 POPER  94      37.014  80.991  91.949  1.00  0.00           C
ATOM   3430 2C21 POPER  94      36.054  80.059  91.179  1.00  0.00           C
ATOM   3433 3C21 POPER  94      36.754  78.969  90.359  1.00  0.00           C
ATOM   3436 4C21 POPER  94      35.784  77.889  89.849  1.00  0.00           C
ATOM   3439 5C21 POPER  94      36.454  76.929  88.869  1.00  0.00           C
ATOM   3442 6C21 POPER  94      35.484  75.910  88.269  1.00  0.00           C
ATOM   3445 7C21 POPER  94      36.094  75.180  87.059  1.00  0.00           C
ATOM   3448 8C21 POPER  94      35.094  74.279  86.319  1.00  0.00           C
ATOM   3452  C33 POPER  94      45.204  88.829  97.179  1.00  0.00           C
ATOM   3455  C34 POPER  94      44.704  87.740  96.219  1.00  0.00           C
ATOM   3458  C35 POPER  94      44.234  88.279  94.859  1.00  0.00           C
ATOM   3461  C36 POPER  94      45.324  88.879  93.949  1.00  0.00           C
ATOM   3464  C37 POPER  94      44.894  90.229  93.349  1.00  0.00           C
ATOM   3467  C38 POPER  94      45.814  90.749  92.219  1.00  0.00           C
ATOM   3470  C39 POPER  94      45.345  90.390  90.799  1.00  0.00           C
ATOM   3473 0C31 POPER  94      44.044  91.099  90.389  1.00  0.00           C
ATOM   3476 1C31 POPER  94      43.524  90.799  88.969  1.00  0.00           C
ATOM   3479 2C31 POPER  94      43.934  91.829  87.899  1.00  0.00           C
ATOM   3482 3C31 POPER  94      45.454  91.870  87.649  1.00  0.00           C
ATOM   3485 4C31 POPER  94      45.854  92.689  86.419  1.00  0.00           C
ATOM   3488 5C31 POPER  94      47.294  92.390  85.979  1.00  0.00           C
ATOM   3491 6C31 POPER  94      47.775  93.200  84.779  1.00  0.00           C
ATOM   3495  NH3 POPES  95      42.464  73.329  62.379  1.00  0.00           N
ATOM   3499  C12 POPES  95      41.904  74.530  61.669  1.00  0.00           C
ATOM   3502  C11 POPES  95      41.944  75.759  62.599  1.00  0.00           C
ATOM   3505  P   POPES  95      44.384  76.219  63.339  1.00  0.00           P
ATOM   3506  O13 POPES  95      44.774  74.810  63.139  1.00  0.00           O
ATOM   3507  O14 POPES  95      45.334  77.310  63.099  1.00  0.00           O
ATOM   3508  O11 POPES  95      43.734  76.410  64.759  1.00  0.00           O
ATOM   3509  O12 POPES  95      43.144  76.499  62.409  1.00  0.00           O
ATOM   3510  C1  POPES  95      44.264  75.959  66.009  1.00  0.00           C
ATOM   3513  C2  POPES  95      43.154  75.189  66.799  1.00  0.00           C
ATOM   3515  O21 POPES  95      43.254  75.380  68.219  1.00  0.00           O
ATOM   3516  C21 POPES  95      43.914  74.559  69.029  1.00  0.00           C
ATOM   3517  O22 POPES  95      44.784  73.770  68.699  1.00  0.00           O
ATOM   3518  C22 POPES  95      43.504  74.850  70.489  1.00  0.00           C
ATOM   3521  C3  POPES  95      42.934  73.729  66.299  1.00  0.00           C
ATOM   3524  O31 POPES  95      41.614  73.270  66.679  1.00  0.00           O
ATOM   3525  C31 POPES  95      40.984  72.499  65.789  1.00  0.00           C
ATOM   3526  O32 POPES  95      41.414  72.209  64.689  1.00  0.00           O
ATOM   3527  C32 POPES  95      39.604  72.069  66.339  1.00  0.00           C
ATOM   3530  C23 POPES  95      43.114  73.609  71.349  1.00  0.00           C
ATOM   3533  C24 POPES  95      42.694  74.049  72.759  1.00  0.00           C
ATOM   3536  C25 POPES  95      42.374  72.919  73.769  1.00  0.00           C
ATOM   3539  C26 POPES  95      41.264  73.329  74.759  1.00  0.00           C
ATOM   3542  C27 POPES  95      41.014  72.310  75.889  1.00  0.00           C
ATOM   3545  C28 POPES  95      39.824  72.759  76.779  1.00  0.00           C
ATOM   3548  C29 POPES  95      39.574  71.950  78.029  1.00  0.00           C
ATOM   3550 0C21 POPES  95      39.864  72.310  79.289  1.00  0.00           C
ATOM   3552 1C21 POPES  95      40.604  73.549  79.709  1.00  0.00           C
ATOM   3555 2C21 POPES  95      39.814  74.880  79.599  1.00  0.00           C
ATOM   3558 3C21 POPES  95      38.574  74.979  80.499  1.00  0.00           C
ATOM   3561 4C21 POPES  95      37.844  76.289  80.189  1.00  0.00           C
ATOM   3564 5C21 POPES  95      36.694  76.639  81.129  1.00  0.00           C
ATOM   3567 6C21 POPES  95      36.004  77.950  80.689  1.00  0.00           C
ATOM   3570 7C21 POPES  95      35.054  78.499  81.759  1.00  0.00           C
ATOM   3573 8C21 POPES  95      34.174  79.670  81.299  1.00  0.00           C
ATOM   3577  C33 POPES  95      38.474  72.219  65.289  1.00  0.00           C
ATOM   3580  C34 POPES  95      37.024  72.059  65.769  1.00  0.00           C
ATOM   3583  C35 POPES  95      36.454  73.359  66.369  1.00  0.00           C
ATOM   3586  C36 POPES  95      36.544  73.389  67.889  1.00  0.00           C
ATOM   3589  C37 POPES  95      36.194  74.759  68.479  1.00  0.00           C
ATOM   3592  C38 POPES  95      36.074  74.709  69.999  1.00  0.00           C
ATOM   3595  C39 POPES  95      34.724  74.149  70.429  1.00  0.00           C
ATOM   3598 0C31 POPES  95      34.584  73.810  71.919  1.00  0.00           C
ATOM   3601 1C31 POPES  95      33.184  73.249  72.159  1.00  0.00           C
ATOM   3604 2C31 POPES  95      32.844  72.919  73.609  1.00  0.00           C
ATOM   3607 3C31 POPES  95      31.584  73.670  74.049  1.00  0.00           C
ATOM   3610 4C31 POPES  95      31.024  73.200  75.389  1.00  0.00           C
ATOM   3613 5C31 POPES  95      29.724  73.930  75.749  1.00  0.00           C
ATOM   3616 6C31 POPES  95      29.154  73.509  77.099  1.00  0.00           C
ATOM   3620  NH3 POPET  96      89.024  28.269 105.709  1.00  0.00           N
ATOM   3624  C12 POPET  96      90.334  27.979 105.009  1.00  0.00           C
ATOM   3627  C11 POPET  96      91.325  29.149 105.129  1.00  0.00           C
ATOM   3630  P   POPET  96      93.335  28.059 103.789  1.00  0.00           P
ATOM   3631  O13 POPET  96      94.394  28.969 103.289  1.00  0.00           O
ATOM   3632  O14 POPET  96      93.654  26.629 103.979  1.00  0.00           O
ATOM   3633  O11 POPET  96      92.155  28.169 102.729  1.00  0.00           O
ATOM   3634  O12 POPET  96      92.664  28.680 105.079  1.00  0.00           O
ATOM   3635  C1  POPET  96      92.575  28.219 101.359  1.00  0.00           C
ATOM   3638  C2  POPET  96      91.374  28.209 100.389  1.00  0.00           C
ATOM   3640  O21 POPET  96      91.864  28.309  99.039  1.00  0.00           O
ATOM   3641  C21 POPET  96      92.345  29.479  98.639  1.00  0.00           C
ATOM   3642  O22 POPET  96      92.424  30.499  99.309  1.00  0.00           O
ATOM   3643  C22 POPET  96      92.844  29.340  97.209  1.00  0.00           C
ATOM   3646  C3  POPET  96      90.245  29.240 100.729  1.00  0.00           C
ATOM   3649  O31 POPET  96      89.425  29.399  99.559  1.00  0.00           O
ATOM   3650  C31 POPET  96      88.414  30.239  99.639  1.00  0.00           C
ATOM   3651  O32 POPET  96      87.995  30.750 100.669  1.00  0.00           O
ATOM   3652  C32 POPET  96      87.944  30.520  98.209  1.00  0.00           C
ATOM   3655  C23 POPET  96      92.855  30.679  96.439  1.00  0.00           C
ATOM   3658  C24 POPET  96      92.895  30.499  94.919  1.00  0.00           C
ATOM   3661  C25 POPET  96      91.944  31.439  94.139  1.00  0.00           C
ATOM   3664  C26 POPET  96      90.464  31.229  94.479  1.00  0.00           C
ATOM   3667  C27 POPET  96      89.464  31.959  93.579  1.00  0.00           C
ATOM   3670  C28 POPET  96      89.614  31.629  92.079  1.00  0.00           C
ATOM   3673  C29 POPET  96      90.054  32.799  91.249  1.00  0.00           C
ATOM   3675 0C21 POPET  96      89.604  33.069  90.009  1.00  0.00           C
ATOM   3677 1C21 POPET  96      88.644  32.179  89.269  1.00  0.00           C
ATOM   3680 2C21 POPET  96      88.524  32.500  87.769  1.00  0.00           C
ATOM   3683 3C21 POPET  96      89.824  32.299  86.969  1.00  0.00           C
ATOM   3686 4C21 POPET  96      89.555  32.399  85.469  1.00  0.00           C
ATOM   3689 5C21 POPET  96      90.794  32.289  84.579  1.00  0.00           C
ATOM   3692 6C21 POPET  96      90.434  32.500  83.109  1.00  0.00           C
ATOM   3695 7C21 POPET  96      91.605  32.569  82.129  1.00  0.00           C
ATOM   3698 8C21 POPET  96      91.115  32.849  80.699  1.00  0.00           C
ATOM   3702  C33 POPET  96      86.444  30.809  98.079  1.00  0.00           C
ATOM   3705  C34 POPET  96      86.014  30.869  96.599  1.00  0.00           C
ATOM   3708  C35 POPET  96      84.534  31.209  96.399  1.00  0.00           C
ATOM   3711  C36 POPET  96      83.574  30.089  96.839  1.00  0.00           C
ATOM   3714  C37 POPET  96      82.095  30.509  96.799  1.00  0.00           C
ATOM   3717  C38 POPET  96      81.554  30.819  95.399  1.00  0.00           C
ATOM   3720  C39 POPET  96      80.994  32.229  95.219  1.00  0.00           C
ATOM   3723 0C31 POPET  96      80.054  32.249  94.009  1.00  0.00           C
ATOM   3726 1C31 POPET  96      79.474  33.629  93.669  1.00  0.00           C
ATOM   3729 2C31 POPET  96      78.424  33.499  92.559  1.00  0.00           C
ATOM   3732 3C31 POPET  96      77.694  34.809  92.239  1.00  0.00           C
ATOM   3735 4C31 POPET  96      76.424  34.559  91.429  1.00  0.00           C
ATOM   3738 5C31 POPET  96      75.574  35.819  91.219  1.00  0.00           C
ATOM   3741 6C31 POPET  96      74.174  35.489  90.679  1.00  0.00           C
ATOM   3745  NH3 POPEU  97     104.455  49.000  57.569  1.00  0.00           N
ATOM   3749  C12 POPEU  97     105.794  49.660  57.639  1.00  0.00           C
ATOM   3752  C11 POPEU  97     105.635  51.149  57.369  1.00  0.00           C
ATOM   3755  P   POPEU  97     106.994  53.219  56.749  1.00  0.00           P
ATOM   3756  O13 POPEU  97     108.345  53.789  56.989  1.00  0.00           O
ATOM   3757  O14 POPEU  97     106.554  53.020  55.359  1.00  0.00           O
ATOM   3758  O11 POPEU  97     105.975  54.139  57.529  1.00  0.00           O
ATOM   3759  O12 POPEU  97     106.894  51.829  57.509  1.00  0.00           O
ATOM   3760  C1  POPEU  97     105.744  53.969  58.939  1.00  0.00           C
ATOM   3763  C2  POPEU  97     106.225  55.219  59.689  1.00  0.00           C
ATOM   3765  O21 POPEU  97     105.864  55.180  61.079  1.00  0.00           O
ATOM   3766  C21 POPEU  97     106.804  54.689  61.869  1.00  0.00           C
ATOM   3767  O22 POPEU  97     107.895  54.270  61.509  1.00  0.00           O
ATOM   3768  C22 POPEU  97     106.344  54.709  63.319  1.00  0.00           C
ATOM   3771  C3  POPEU  97     105.584  56.459  59.019  1.00  0.00           C
ATOM   3774  O31 POPEU  97     105.544  57.610  59.899  1.00  0.00           O
ATOM   3775  C31 POPEU  97     106.724  58.179  60.079  1.00  0.00           C
ATOM   3776  O32 POPEU  97     107.755  57.849  59.489  1.00  0.00           O
ATOM   3777  C32 POPEU  97     106.614  59.340  61.049  1.00  0.00           C
ATOM   3780  C23 POPEU  97     106.824  55.929  64.139  1.00  0.00           C
ATOM   3783  C24 POPEU  97     106.804  55.549  65.619  1.00  0.00           C
ATOM   3786  C25 POPEU  97     107.134  56.679  66.609  1.00  0.00           C
ATOM   3789  C26 POPEU  97     107.234  56.160  68.049  1.00  0.00           C
ATOM   3792  C27 POPEU  97     107.205  57.229  69.139  1.00  0.00           C
ATOM   3795  C28 POPEU  97     107.404  56.609  70.539  1.00  0.00           C
ATOM   3798  C29 POPEU  97     107.144  57.569  71.679  1.00  0.00           C
ATOM   3800 0C21 POPEU  97     106.304  57.389  72.719  1.00  0.00           C
ATOM   3802 1C21 POPEU  97     105.434  56.189  72.969  1.00  0.00           C
ATOM   3805 2C21 POPEU  97     106.134  55.099  73.809  1.00  0.00           C
ATOM   3808 3C21 POPEU  97     105.194  53.930  74.119  1.00  0.00           C
ATOM   3811 4C21 POPEU  97     105.854  52.759  74.869  1.00  0.00           C
ATOM   3814 5C21 POPEU  97     105.464  52.619  76.349  1.00  0.00           C
ATOM   3817 6C21 POPEU  97     103.954  52.500  76.579  1.00  0.00           C
ATOM   3820 7C21 POPEU  97     103.595  51.999  77.979  1.00  0.00           C
ATOM   3823 8C21 POPEU  97     102.085  51.959  78.209  1.00  0.00           C
ATOM   3827  C33 POPEU  97     107.925  59.639  61.799  1.00  0.00           C
ATOM   3830  C34 POPEU  97     107.734  60.679  62.919  1.00  0.00           C
ATOM   3833  C35 POPEU  97     106.864  60.159  64.079  1.00  0.00           C
ATOM   3836  C36 POPEU  97     106.684  61.149  65.239  1.00  0.00           C
ATOM   3839  C37 POPEU  97     105.934  60.520  66.419  1.00  0.00           C
ATOM   3842  C38 POPEU  97     105.734  61.479  67.599  1.00  0.00           C
ATOM   3845  C39 POPEU  97     105.154  60.770  68.829  1.00  0.00           C
ATOM   3848 0C31 POPEU  97     105.005  61.660  70.079  1.00  0.00           C
ATOM   3851 1C31 POPEU  97     104.714  60.819  71.329  1.00  0.00           C
ATOM   3854 2C31 POPEU  97     104.994  61.539  72.659  1.00  0.00           C
ATOM   3857 3C31 POPEU  97     104.164  62.799  72.899  1.00  0.00           C
ATOM   3860 4C31 POPEU  97     104.214  63.229  74.369  1.00  0.00           C
ATOM   3863 5C31 POPEU  97     103.464  64.530  74.669  1.00  0.00           C
ATOM   3866 6C31 POPEU  97     103.374  64.819  76.169  1.00  0.00           C
ATOM   3870  NH3 POPEV  98      39.934 105.049 104.069  1.00  0.00           N
ATOM   3874  C12 POPEV  98      40.974 105.609 104.989  1.00  0.00           C
ATOM   3877  C11 POPEV  98      40.514 106.969 105.559  1.00  0.00           C
ATOM   3880  P   POPEV  98      38.254 107.910 104.539  1.00  0.00           P
ATOM   3881  O13 POPEV  98      37.674 106.540 104.499  1.00  0.00           O
ATOM   3882  O14 POPEV  98      37.794 108.869 105.569  1.00  0.00           O
ATOM   3883  O11 POPEV  98      38.134 108.540 103.109  1.00  0.00           O
ATOM   3884  O12 POPEV  98      39.824 107.750 104.579  1.00  0.00           O
ATOM   3885  C1  POPEV  98      38.444 107.759 101.949  1.00  0.00           C
ATOM   3888  C2  POPEV  98      39.594 108.359 101.049  1.00  0.00           C
ATOM   3890  O21 POPEV  98      39.454 107.920  99.679  1.00  0.00           O
ATOM   3891  C21 POPEV  98      39.044 106.670  99.489  1.00  0.00           C
ATOM   3892  O22 POPEV  98      39.414 105.690 100.129  1.00  0.00           O
ATOM   3893  C22 POPEV  98      37.794 106.740  98.599  1.00  0.00           C
ATOM   3896  C3  POPEV  98      41.054 108.170 101.549  1.00  0.00           C
ATOM   3899  O31 POPEV  98      42.034 108.370 100.499  1.00  0.00           O
ATOM   3900  C31 POPEV  98      42.484 109.601 100.279  1.00  0.00           C
ATOM   3901  O32 POPEV  98      42.214 110.590 100.939  1.00  0.00           O
ATOM   3902  C32 POPEV  98      43.484 109.590  99.109  1.00  0.00           C
ATOM   3905  C23 POPEV  98      37.894 106.049  97.229  1.00  0.00           C
ATOM   3908  C24 POPEV  98      37.024 106.770  96.179  1.00  0.00           C
ATOM   3911  C25 POPEV  98      37.764 107.920  95.479  1.00  0.00           C
ATOM   3914  C26 POPEV  98      38.764 107.400  94.449  1.00  0.00           C
ATOM   3917  C27 POPEV  98      39.474 108.540  93.709  1.00  0.00           C
ATOM   3920  C28 POPEV  98      40.594 107.990  92.819  1.00  0.00           C
ATOM   3923  C29 POPEV  98      41.244 109.070  91.999  1.00  0.00           C
ATOM   3925 0C21 POPEV  98      41.804 108.869  90.789  1.00  0.00           C
ATOM   3927 1C21 POPEV  98      41.954 107.540  90.099  1.00  0.00           C
ATOM   3930 2C21 POPEV  98      43.404 107.290  89.669  1.00  0.00           C
ATOM   3933 3C21 POPEV  98      43.554 105.930  88.979  1.00  0.00           C
ATOM   3936 4C21 POPEV  98      43.884 104.809  89.969  1.00  0.00           C
ATOM   3939 5C21 POPEV  98      45.374 104.790  90.299  1.00  0.00           C
ATOM   3942 6C21 POPEV  98      45.724 103.780  91.389  1.00  0.00           C
ATOM   3945 7C21 POPEV  98      47.234 103.620  91.519  1.00  0.00           C
ATOM   3948 8C21 POPEV  98      47.624 102.920  92.809  1.00  0.00           C
ATOM   3952  C33 POPEV  98      43.014 110.320  97.819  1.00  0.00           C
ATOM   3955  C34 POPEV  98      44.114 110.320  96.729  1.00  0.00           C
ATOM   3958  C35 POPEV  98      43.664 110.700  95.299  1.00  0.00           C
ATOM   3961  C36 POPEV  98      44.854 111.140  94.419  1.00  0.00           C
ATOM   3964  C37 POPEV  98      44.814 110.749  92.929  1.00  0.00           C
ATOM   3967  C38 POPEV  98      44.284 111.821  91.959  1.00  0.00           C
ATOM   3970  C39 POPEV  98      44.664 111.509  90.499  1.00  0.00           C
ATOM   3973 0C31 POPEV  98      44.284 112.610  89.499  1.00  0.00           C
ATOM   3976 1C31 POPEV  98      44.494 112.150  88.039  1.00  0.00           C
ATOM   3979 2C31 POPEV  98      44.114 113.219  86.989  1.00  0.00           C
ATOM   3982 3C31 POPEV  98      44.074 112.659  85.559  1.00  0.00           C
ATOM   3985 4C31 POPEV  98      43.644 113.689  84.509  1.00  0.00           C
ATOM   3988 5C31 POPEV  98      43.434 113.079  83.109  1.00  0.00           C
ATOM   3991 6C31 POPEV  98      43.374 114.130  81.999  1.00  0.00           C
ATOM   3995  NH3 POPEW  99      35.654 112.570 105.189  1.00  0.00           N
ATOM   3999  C12 POPEW  99      36.424 113.769 105.649  1.00  0.00           C
ATOM   4002  C11 POPEW  99      36.214 115.000 104.749  1.00  0.00           C
ATOM   4005  P   POPEW  99      34.844 117.120 104.289  1.00  0.00           P
ATOM   4006  O13 POPEW  99      33.964 118.050 104.999  1.00  0.00           O
ATOM   4007  O14 POPEW  99      36.194 117.600 103.919  1.00  0.00           O
ATOM   4008  O11 POPEW  99      34.074 116.700 102.999  1.00  0.00           O
ATOM   4009  O12 POPEW  99      34.974 115.690 104.989  1.00  0.00           O
ATOM   4010  C1  POPEW  99      34.614 116.579 101.699  1.00  0.00           C
ATOM   4013  C2  POPEW  99      33.994 117.670 100.799  1.00  0.00           C
ATOM   4015  O21 POPEW  99      33.444 117.109  99.609  1.00  0.00           O
ATOM   4016  C21 POPEW  99      32.294 116.479  99.699  1.00  0.00           C
ATOM   4017  O22 POPEW  99      31.644 116.320 100.739  1.00  0.00           O
ATOM   4018  C22 POPEW  99      31.844 116.180  98.259  1.00  0.00           C
ATOM   4021  C3  POPEW  99      35.024 118.780 100.439  1.00  0.00           C
ATOM   4024  O31 POPEW  99      34.414 119.930  99.809  1.00  0.00           O
ATOM   4025  C31 POPEW  99      34.314 119.830  98.479  1.00  0.00           C
ATOM   4026  O32 POPEW  99      34.564 118.829  97.829  1.00  0.00           O
ATOM   4027  C32 POPEW  99      33.844 121.160  97.879  1.00  0.00           C
ATOM   4030  C23 POPEW  99      31.034 114.879  98.069  1.00  0.00           C
ATOM   4033  C24 POPEW  99      30.234 114.830  96.749  1.00  0.00           C
ATOM   4036  C25 POPEW  99      31.074 114.741  95.459  1.00  0.00           C
ATOM   4039  C26 POPEW  99      30.214 114.639  94.189  1.00  0.00           C
ATOM   4042  C27 POPEW  99      31.044 114.469  92.899  1.00  0.00           C
ATOM   4045  C28 POPEW  99      30.314 114.879  91.599  1.00  0.00           C
ATOM   4048  C29 POPEW  99      29.204 113.939  91.189  1.00  0.00           C
ATOM   4050 0C21 POPEW  99      28.964 113.470  89.949  1.00  0.00           C
ATOM   4052 1C21 POPEW  99      29.734 113.790  88.689  1.00  0.00           C
ATOM   4055 2C21 POPEW  99      30.544 112.589  88.169  1.00  0.00           C
ATOM   4058 3C21 POPEW  99      31.524 112.990  87.059  1.00  0.00           C
ATOM   4061 4C21 POPEW  99      32.224 111.789  86.399  1.00  0.00           C
ATOM   4064 5C21 POPEW  99      33.434 112.209  85.559  1.00  0.00           C
ATOM   4067 6C21 POPEW  99      33.064 112.939  84.259  1.00  0.00           C
ATOM   4070 7C21 POPEW  99      34.244 113.720  83.669  1.00  0.00           C
ATOM   4073 8C21 POPEW  99      33.864 114.569  82.459  1.00  0.00           C
ATOM   4077  C33 POPEW  99      33.334 120.991  96.429  1.00  0.00           C
ATOM   4080  C34 POPEW  99      33.454 122.270  95.599  1.00  0.00           C
ATOM   4083  C35 POPEW  99      32.644 122.241  94.299  1.00  0.00           C
ATOM   4086  C36 POPEW  99      33.164 121.260  93.219  1.00  0.00           C
ATOM   4089  C37 POPEW  99      32.024 120.509  92.519  1.00  0.00           C
ATOM   4092  C38 POPEW  99      32.434 119.770  91.239  1.00  0.00           C
ATOM   4095  C39 POPEW  99      32.874 120.679  90.069  1.00  0.00           C
ATOM   4098 0C31 POPEW  99      31.854 121.770  89.729  1.00  0.00           C
ATOM   4101 1C31 POPEW  99      32.034 122.410  88.339  1.00  0.00           C
ATOM   4104 2C31 POPEW  99      30.944 123.449  88.069  1.00  0.00           C
ATOM   4107 3C31 POPEW  99      31.034 124.119  86.699  1.00  0.00           C
ATOM   4110 4C31 POPEW  99      30.164 123.449  85.629  1.00  0.00           C
ATOM   4113 5C31 POPEW  99      30.244 124.160  84.279  1.00  0.00           C
ATOM   4116 6C31 POPEW  99      29.404 123.480  83.199  1.00  0.00           C
ATOM   4120  NH3 POPEX 100       5.594  64.899 102.159  1.00  0.00           N
ATOM   4124  C12 POPEX 100       6.914  65.579 101.999  1.00  0.00           C
ATOM   4127  C11 POPEX 100       7.374  66.119 103.339  1.00  0.00           C
ATOM   4130  P   POPEX 100       9.304  67.450 104.369  1.00  0.00           P
ATOM   4131  O13 POPEX 100       8.304  67.729 105.419  1.00  0.00           O
ATOM   4132  O14 POPEX 100      10.494  66.649 104.739  1.00  0.00           O
ATOM   4133  O11 POPEX 100       9.844  68.829 103.809  1.00  0.00           O
ATOM   4134  O12 POPEX 100       8.624  66.749 103.129  1.00  0.00           O
ATOM   4135  C1  POPEX 100       9.364  69.329 102.569  1.00  0.00           C
ATOM   4138  C2  POPEX 100      10.064  68.689 101.339  1.00  0.00           C
ATOM   4140  O21 POPEX 100      11.474  69.020 101.419  1.00  0.00           O
ATOM   4141  C21 POPEX 100      12.254  68.149 100.819  1.00  0.00           C
ATOM   4142  O22 POPEX 100      11.924  67.069 100.369  1.00  0.00           O
ATOM   4143  C22 POPEX 100      13.684  68.700 100.839  1.00  0.00           C
ATOM   4146  C3  POPEX 100       9.424  69.189  99.999  1.00  0.00           C
ATOM   4149  O31 POPEX 100       9.974  68.530  98.839  1.00  0.00           O
ATOM   4150  C31 POPEX 100       9.074  68.210  97.899  1.00  0.00           C
ATOM   4151  O32 POPEX 100       7.914  68.560  97.869  1.00  0.00           O
ATOM   4152  C32 POPEX 100       9.714  67.329  96.819  1.00  0.00           C
ATOM   4155  C23 POPEX 100      14.554  68.079  99.729  1.00  0.00           C
ATOM   4158  C24 POPEX 100      14.024  68.329  98.309  1.00  0.00           C
ATOM   4161  C25 POPEX 100      15.074  68.020  97.239  1.00  0.00           C
ATOM   4164  C26 POPEX 100      15.464  66.539  97.109  1.00  0.00           C
ATOM   4167  C27 POPEX 100      16.874  66.359  96.529  1.00  0.00           C
ATOM   4170  C28 POPEX 100      17.104  67.119  95.209  1.00  0.00           C
ATOM   4173  C29 POPEX 100      18.444  66.770  94.629  1.00  0.00           C
ATOM   4175 0C21 POPEX 100      19.554  67.539  94.599  1.00  0.00           C
ATOM   4177 1C21 POPEX 100      19.704  68.939  95.119  1.00  0.00           C
ATOM   4180 2C21 POPEX 100      20.064  69.939  94.009  1.00  0.00           C
ATOM   4183 3C21 POPEX 100      19.854  71.399  94.429  1.00  0.00           C
ATOM   4186 4C21 POPEX 100      20.544  72.410  93.499  1.00  0.00           C
ATOM   4189 5C21 POPEX 100      19.794  73.740  93.379  1.00  0.00           C
ATOM   4192 6C21 POPEX 100      20.684  74.950  93.049  1.00  0.00           C
ATOM   4195 7C21 POPEX 100      21.284  75.629  94.289  1.00  0.00           C
ATOM   4198 8C21 POPEX 100      21.954  76.979  93.999  1.00  0.00           C
ATOM   4202  C33 POPEX 100      10.314  66.009  97.369  1.00  0.00           C
ATOM   4205  C34 POPEX 100      10.614  64.979  96.269  1.00  0.00           C
ATOM   4208  C35 POPEX 100      11.924  65.219  95.489  1.00  0.00           C
ATOM   4211  C36 POPEX 100      11.734  65.999  94.179  1.00  0.00           C
ATOM   4214  C37 POPEX 100      13.054  66.179  93.409  1.00  0.00           C
ATOM   4217  C38 POPEX 100      12.884  66.669  91.959  1.00  0.00           C
ATOM   4220  C39 POPEX 100      11.994  65.729  91.129  1.00  0.00           C
ATOM   4223 0C31 POPEX 100      11.904  66.079  89.639  1.00  0.00           C
ATOM   4226 1C31 POPEX 100      10.714  65.340  88.999  1.00  0.00           C
ATOM   4229 2C31 POPEX 100      10.484  65.669  87.529  1.00  0.00           C
ATOM   4232 3C31 POPEX 100      11.504  65.049  86.579  1.00  0.00           C
ATOM   4235 4C31 POPEX 100      11.114  65.310  85.119  1.00  0.00           C
ATOM   4238 5C31 POPEX 100      12.094  64.709  84.109  1.00  0.00           C
ATOM   4241 6C31 POPEX 100      11.754  65.130  82.679  1.00  0.00           C
ATOM   4245  NH3 POPEY 101     123.634  74.639  59.499  1.00  0.00           N
ATOM   4249  C12 POPEY 101     122.844  75.149  58.329  1.00  0.00           C
ATOM   4252  C11 POPEY 101     123.394  76.469  57.749  1.00  0.00           C
ATOM   4255  P   POPEY 101     122.534  78.119  59.619  1.00  0.00           P
ATOM   4256  O13 POPEY 101     123.044  79.439  60.069  1.00  0.00           O
ATOM   4257  O14 POPEY 101     121.274  78.100  58.879  1.00  0.00           O
ATOM   4258  O11 POPEY 101     122.505  77.130  60.869  1.00  0.00           O
ATOM   4259  O12 POPEY 101     123.654  77.479  58.719  1.00  0.00           O
ATOM   4260  C1  POPEY 101     122.925  77.630  62.149  1.00  0.00           C
ATOM   4263  C2  POPEY 101     122.464  76.679  63.289  1.00  0.00           C
ATOM   4265  O21 POPEY 101     122.925  77.241  64.539  1.00  0.00           O
ATOM   4266  C21 POPEY 101     122.114  77.059  65.579  1.00  0.00           C
ATOM   4267  O22 POPEY 101     121.014  76.549  65.549  1.00  0.00           O
ATOM   4268  C22 POPEY 101     122.774  77.590  66.839  1.00  0.00           C
ATOM   4271  C3  POPEY 101     123.054  75.259  63.079  1.00  0.00           C
ATOM   4274  O31 POPEY 101     122.164  74.200  63.519  1.00  0.00           O
ATOM   4275  C31 POPEY 101     122.505  73.679  64.689  1.00  0.00           C
ATOM   4276  O32 POPEY 101     123.374  74.099  65.439  1.00  0.00           O
ATOM   4277  C32 POPEY 101     121.654  72.450  64.959  1.00  0.00           C
ATOM   4280  C23 POPEY 101     123.874  76.630  67.329  1.00  0.00           C
ATOM   4283  C24 POPEY 101     124.504  77.020  68.679  1.00  0.00           C
ATOM   4286  C25 POPEY 101     123.514  77.079  69.839  1.00  0.00           C
ATOM   4289  C26 POPEY 101     124.224  77.090  71.209  1.00  0.00           C
ATOM   4292  C27 POPEY 101     123.445  77.960  72.209  1.00  0.00           C
ATOM   4295  C28 POPEY 101     123.984  77.929  73.639  1.00  0.00           C
ATOM   4298  C29 POPEY 101     123.054  78.719  74.529  1.00  0.00           C
ATOM   4300 0C21 POPEY 101     123.194  78.910  75.849  1.00  0.00           C
ATOM   4302 1C21 POPEY 101     124.324  78.389  76.689  1.00  0.00           C
ATOM   4305 2C21 POPEY 101     125.574  79.279  76.589  1.00  0.00           C
ATOM   4308 3C21 POPEY 101     126.474  79.229  77.839  1.00  0.00           C
ATOM   4311 4C21 POPEY 101     127.694  80.140  77.689  1.00  0.00           C
ATOM   4314 5C21 POPEY 101     128.534  80.240  78.969  1.00  0.00           C
ATOM   4317 6C21 POPEY 101     129.854  81.000  78.749  1.00  0.00           C
ATOM   4320 7C21 POPEY 101     129.684  82.510  78.549  1.00  0.00           C
ATOM   4323 8C21 POPEY 101     130.973  83.179  78.079  1.00  0.00           C
ATOM   4327  C33 POPEY 101     121.444  72.209  66.469  1.00  0.00           C
ATOM   4330  C34 POPEY 101     121.635  70.729  66.829  1.00  0.00           C
ATOM   4333  C35 POPEY 101     121.524  70.419  68.319  1.00  0.00           C
ATOM   4336  C36 POPEY 101     120.255  70.920  69.019  1.00  0.00           C
ATOM   4339  C37 POPEY 101     118.995  70.469  68.269  1.00  0.00           C
ATOM   4342  C38 POPEY 101     117.755  70.320  69.149  1.00  0.00           C
ATOM   4345  C39 POPEY 101     117.764  69.070  70.059  1.00  0.00           C
ATOM   4348 0C31 POPEY 101     116.334  68.579  70.329  1.00  0.00           C
ATOM   4351 1C31 POPEY 101     116.214  67.539  71.449  1.00  0.00           C
ATOM   4354 2C31 POPEY 101     114.734  67.241  71.759  1.00  0.00           C
ATOM   4357 3C31 POPEY 101     114.525  66.369  73.009  1.00  0.00           C
ATOM   4360 4C31 POPEY 101     115.024  64.929  72.869  1.00  0.00           C
ATOM   4363 5C31 POPEY 101     115.024  64.189  74.219  1.00  0.00           C
ATOM   4366 6C31 POPEY 101     115.684  62.810  74.169  1.00  0.00           C
ATOM   4370  NH3 POPEZ 102      38.064  62.479  62.219  1.00  0.00           N
ATOM   4374  C12 POPEZ 102      38.074  61.979  60.799  1.00  0.00           C
ATOM   4377  C11 POPEZ 102      36.914  60.999  60.489  1.00  0.00           C
ATOM   4380  P   POPEZ 102      34.564  61.240  61.719  1.00  0.00           P
ATOM   4381  O13 POPEZ 102      33.334  62.029  61.479  1.00  0.00           O
ATOM   4382  O14 POPEZ 102      34.334  59.780  61.759  1.00  0.00           O
ATOM   4383  O11 POPEZ 102      35.244  61.700  63.049  1.00  0.00           O
ATOM   4384  O12 POPEZ 102      35.614  61.609  60.579  1.00  0.00           O
ATOM   4385  C1  POPEZ 102      35.004  60.919  64.229  1.00  0.00           C
ATOM   4388  C2  POPEZ 102      33.544  60.999  64.759  1.00  0.00           C
ATOM   4390  O21 POPEZ 102      33.204  62.329  65.139  1.00  0.00           O
ATOM   4391  C21 POPEZ 102      33.774  62.869  66.199  1.00  0.00           C
ATOM   4392  O22 POPEZ 102      34.644  62.389  66.899  1.00  0.00           O
ATOM   4393  C22 POPEZ 102      33.054  64.160  66.489  1.00  0.00           C
ATOM   4396  C3  POPEZ 102      33.244  59.949  65.869  1.00  0.00           C
ATOM   4399  O31 POPEZ 102      31.874  59.529  65.799  1.00  0.00           O
ATOM   4400  C31 POPEZ 102      31.664  58.249  66.079  1.00  0.00           C
ATOM   4401  O32 POPEZ 102      32.544  57.420  66.249  1.00  0.00           O
ATOM   4402  C32 POPEZ 102      30.194  57.939  66.309  1.00  0.00           C
ATOM   4405  C23 POPEZ 102      31.724  63.889  67.219  1.00  0.00           C
ATOM   4408  C24 POPEZ 102      30.714  64.999  66.949  1.00  0.00           C
ATOM   4411  C25 POPEZ 102      29.304  64.679  67.479  1.00  0.00           C
ATOM   4414  C26 POPEZ 102      29.234  64.299  68.969  1.00  0.00           C
ATOM   4417  C27 POPEZ 102      27.794  64.009  69.429  1.00  0.00           C
ATOM   4420  C28 POPEZ 102      27.534  64.249  70.929  1.00  0.00           C
ATOM   4423  C29 POPEZ 102      28.054  63.239  71.929  1.00  0.00           C
ATOM   4425 0C21 POPEZ 102      27.334  62.639  72.899  1.00  0.00           C
ATOM   4427 1C21 POPEZ 102      25.844  62.759  73.139  1.00  0.00           C
ATOM   4430 2C21 POPEZ 102      25.404  63.899  74.069  1.00  0.00           C
ATOM   4433 3C21 POPEZ 102      25.324  63.530  75.559  1.00  0.00           C
ATOM   4436 4C21 POPEZ 102      24.854  64.729  76.409  1.00  0.00           C
ATOM   4439 5C21 POPEZ 102      24.354  64.359  77.809  1.00  0.00           C
ATOM   4442 6C21 POPEZ 102      23.874  65.590  78.599  1.00  0.00           C
ATOM   4445 7C21 POPEZ 102      23.114  65.259  79.899  1.00  0.00           C
ATOM   4448 8C21 POPEZ 102      22.534  66.509  80.569  1.00  0.00           C
ATOM   4452  C33 POPEZ 102      29.184  59.079  66.029  1.00  0.00           C
ATOM   4455  C34 POPEZ 102      29.264  60.319  66.939  1.00  0.00           C
ATOM   4458  C35 POPEZ 102      29.494  60.069  68.439  1.00  0.00           C
ATOM   4461  C36 POPEZ 102      28.524  59.119  69.169  1.00  0.00           C
ATOM   4464  C37 POPEZ 102      28.354  59.520  70.649  1.00  0.00           C
ATOM   4467  C38 POPEZ 102      27.484  58.540  71.439  1.00  0.00           C
ATOM   4470  C39 POPEZ 102      27.244  58.930  72.909  1.00  0.00           C
ATOM   4473 0C31 POPEZ 102      28.524  59.049  73.749  1.00  0.00           C
ATOM   4476 1C31 POPEZ 102      28.234  59.340  75.229  1.00  0.00           C
ATOM   4479 2C31 POPEZ 102      29.444  59.099  76.139  1.00  0.00           C
ATOM   4482 3C31 POPEZ 102      29.344  59.829  77.499  1.00  0.00           C
ATOM   4485 4C31 POPEZ 102      28.004  59.609  78.219  1.00  0.00           C
ATOM   4488 5C31 POPEZ 102      27.884  60.459  79.499  1.00  0.00           C
ATOM   4491 6C31 POPEZ 102      26.474  60.389  80.089  1.00  0.00           C
ATOM   4495  NH3 POPEa 103      35.524 104.590 103.769  1.00  0.00           N
ATOM   4499  C12 POPEa 103      34.324 105.210 104.449  1.00  0.00           C
ATOM   4502  C11 POPEa 103      33.514 104.189 105.269  1.00  0.00           C
ATOM   4505  P   POPEa 103      32.484 101.770 104.959  1.00  0.00           P
ATOM   4506  O13 POPEa 103      32.914 101.350 106.309  1.00  0.00           O
ATOM   4507  O14 POPEa 103      31.034 102.010 104.739  1.00  0.00           O
ATOM   4508  O11 POPEa 103      33.044 100.740 103.909  1.00  0.00           O
ATOM   4509  O12 POPEa 103      33.264 103.050 104.469  1.00  0.00           O
ATOM   4510  C1  POPEa 103      32.264 100.240 102.829  1.00  0.00           C
ATOM   4513  C2  POPEa 103      32.284 101.140 101.549  1.00  0.00           C
ATOM   4515  O21 POPEa 103      32.094 100.290 100.399  1.00  0.00           O
ATOM   4516  C21 POPEa 103      30.864  99.820 100.269  1.00  0.00           C
ATOM   4517  O22 POPEa 103      29.894 100.250 100.889  1.00  0.00           O
ATOM   4518  C22 POPEa 103      30.864  98.660  99.259  1.00  0.00           C
ATOM   4521  C3  POPEa 103      33.614 101.920 101.399  1.00  0.00           C
ATOM   4524  O31 POPEa 103      33.864 102.209 100.009  1.00  0.00           O
ATOM   4525  C31 POPEa 103      34.894 102.999  99.769  1.00  0.00           C
ATOM   4526  O32 POPEa 103      35.504 103.650 100.609  1.00  0.00           O
ATOM   4527  C32 POPEa 103      35.254 102.869  98.289  1.00  0.00           C
ATOM   4530  C23 POPEa 103      30.514  98.949  97.769  1.00  0.00           C
ATOM   4533  C24 POPEa 103      30.474  97.689  96.889  1.00  0.00           C
ATOM   4536  C25 POPEa 103      30.244  97.950  95.389  1.00  0.00           C
ATOM   4539  C26 POPEa 103      28.954  98.710  95.049  1.00  0.00           C
ATOM   4542  C27 POPEa 103      28.684  98.790  93.529  1.00  0.00           C
ATOM   4545  C28 POPEa 103      27.484  99.680  93.149  1.00  0.00           C
ATOM   4548  C29 POPEa 103      27.144  99.609  91.679  1.00  0.00           C
ATOM   4550 0C21 POPEa 103      26.714 100.590  90.859  1.00  0.00           C
ATOM   4552 1C21 POPEa 103      26.444 102.029  91.199  1.00  0.00           C
ATOM   4555 2C21 POPEa 103      27.104 103.050  90.229  1.00  0.00           C
ATOM   4558 3C21 POPEa 103      26.594 102.990  88.779  1.00  0.00           C
ATOM   4561 4C21 POPEa 103      27.254 104.009  87.839  1.00  0.00           C
ATOM   4564 5C21 POPEa 103      26.884 105.480  88.119  1.00  0.00           C
ATOM   4567 6C21 POPEa 103      27.404 106.420  87.019  1.00  0.00           C
ATOM   4570 7C21 POPEa 103      27.044 107.890  87.249  1.00  0.00           C
ATOM   4573 8C21 POPEa 103      27.494 108.799  86.099  1.00  0.00           C
ATOM   4577  C33 POPEa 103      36.734 102.489  98.049  1.00  0.00           C
ATOM   4580  C34 POPEa 103      37.064 102.430  96.559  1.00  0.00           C
ATOM   4583  C35 POPEa 103      38.574 102.470  96.249  1.00  0.00           C
ATOM   4586  C36 POPEa 103      38.884 102.790  94.779  1.00  0.00           C
ATOM   4589  C37 POPEa 103      40.384 102.719  94.469  1.00  0.00           C
ATOM   4592  C38 POPEa 103      40.784 103.289  93.099  1.00  0.00           C
ATOM   4595  C39 POPEa 103      40.114 102.619  91.899  1.00  0.00           C
ATOM   4598 0C31 POPEa 103      40.924 102.850  90.619  1.00  0.00           C
ATOM   4601 1C31 POPEa 103      40.154 102.670  89.309  1.00  0.00           C
ATOM   4604 2C31 POPEa 103      41.094 102.899  88.119  1.00  0.00           C
ATOM   4607 3C31 POPEa 103      40.414 103.130  86.759  1.00  0.00           C
ATOM   4610 4C31 POPEa 103      41.064 104.280  85.969  1.00  0.00           C
ATOM   4613 5C31 POPEa 103      40.974 104.109  84.449  1.00  0.00           C
ATOM   4616 6C31 POPEa 103      41.574 105.280  83.669  1.00  0.00           C
ATOM   4620  NH3 POPEb 104      19.184  26.789 103.309  1.00  0.00           N
ATOM   4624  C12 POPEb 104      20.094  25.599 103.469  1.00  0.00           C
ATOM   4627  C11 POPEb 104      21.584  25.879 103.179  1.00  0.00           C
ATOM   4630  P   POPEb 104      22.574  24.489 101.159  1.00  0.00           P
ATOM   4631  O13 POPEb 104      22.194  23.309 101.969  1.00  0.00           O
ATOM   4632  O14 POPEb 104      22.264  24.429  99.729  1.00  0.00           O
ATOM   4633  O11 POPEb 104      24.124  24.830 101.309  1.00  0.00           O
ATOM   4634  O12 POPEb 104      21.894  25.789 101.779  1.00  0.00           O
ATOM   4635  C1  POPEb 104      24.544  26.039 100.649  1.00  0.00           C
ATOM   4638  C2  POPEb 104      26.074  26.089 100.389  1.00  0.00           C
ATOM   4640  O21 POPEb 104      26.334  27.109  99.399  1.00  0.00           O
ATOM   4641  C21 POPEb 104      27.434  27.809  99.659  1.00  0.00           C
ATOM   4642  O22 POPEb 104      27.854  28.109 100.769  1.00  0.00           O
ATOM   4643  C22 POPEb 104      28.134  28.109  98.339  1.00  0.00           C
ATOM   4646  C3  POPEb 104      26.634  24.749  99.809  1.00  0.00           C
ATOM   4649  O31 POPEb 104      28.054  24.839  99.579  1.00  0.00           O
ATOM   4650  C31 POPEb 104      28.724  24.039  98.719  1.00  0.00           C
ATOM   4651  O32 POPEb 104      29.934  24.149  98.549  1.00  0.00           O
ATOM   4652  C32 POPEb 104      27.844  23.090  97.889  1.00  0.00           C
ATOM   4655  C23 POPEb 104      27.434  29.209  97.509  1.00  0.00           C
ATOM   4658  C24 POPEb 104      27.484  28.929  95.999  1.00  0.00           C
ATOM   4661  C25 POPEb 104      27.544  30.209  95.149  1.00  0.00           C
ATOM   4664  C26 POPEb 104      27.104  29.989  93.689  1.00  0.00           C
ATOM   4667  C27 POPEb 104      28.064  29.149  92.829  1.00  0.00           C
ATOM   4670  C28 POPEb 104      27.584  29.069  91.369  1.00  0.00           C
ATOM   4673  C29 POPEb 104      28.584  28.429  90.439  1.00  0.00           C
ATOM   4675 0C21 POPEb 104      28.604  28.519  89.099  1.00  0.00           C
ATOM   4677 1C21 POPEb 104      27.604  29.249  88.229  1.00  0.00           C
ATOM   4680 2C21 POPEb 104      26.644  28.259  87.549  1.00  0.00           C
ATOM   4683 3C21 POPEb 104      25.624  28.929  86.599  1.00  0.00           C
ATOM   4686 4C21 POPEb 104      24.544  27.939  86.159  1.00  0.00           C
ATOM   4689 5C21 POPEb 104      23.454  28.529  85.249  1.00  0.00           C
ATOM   4692 6C21 POPEb 104      23.874  28.619  83.769  1.00  0.00           C
ATOM   4695 7C21 POPEb 104      22.854  27.990  82.819  1.00  0.00           C
ATOM   4698 8C21 POPEb 104      23.244  28.039  81.349  1.00  0.00           C
ATOM   4702  C33 POPEb 104      28.634  22.079  97.009  1.00  0.00           C
ATOM   4705  C34 POPEb 104      28.044  21.889  95.599  1.00  0.00           C
ATOM   4708  C35 POPEb 104      28.674  22.839  94.569  1.00  0.00           C
ATOM   4711  C36 POPEb 104      27.984  22.909  93.199  1.00  0.00           C
ATOM   4714  C37 POPEb 104      28.564  24.049  92.329  1.00  0.00           C
ATOM   4717  C38 POPEb 104      27.624  24.559  91.219  1.00  0.00           C
ATOM   4720  C39 POPEb 104      27.604  23.719  89.939  1.00  0.00           C
ATOM   4723 0C31 POPEb 104      26.854  24.439  88.799  1.00  0.00           C
ATOM   4726 1C31 POPEb 104      26.894  23.680  87.459  1.00  0.00           C
ATOM   4729 2C31 POPEb 104      26.664  24.609  86.249  1.00  0.00           C
ATOM   4732 3C31 POPEb 104      26.614  23.879  84.899  1.00  0.00           C
ATOM   4735 4C31 POPEb 104      26.574  24.830  83.699  1.00  0.00           C
ATOM   4738 5C31 POPEb 104      26.524  24.079  82.359  1.00  0.00           C
ATOM   4741 6C31 POPEb 104      26.444  24.989  81.129  1.00  0.00           C
ATOM   4745  NH3 POPEc 105      72.484   1.449  60.419  1.00  0.00           N
ATOM   4749  C12 POPEc 105      71.834   2.589  61.129  1.00  0.00           C
ATOM   4752  C11 POPEc 105      72.144   3.909  60.389  1.00  0.00           C
ATOM   4755  P   POPEc 105      74.644   4.099  61.169  1.00  0.00           P
ATOM   4756  O13 POPEc 105      74.904   2.709  61.579  1.00  0.00           O
ATOM   4757  O14 POPEc 105      75.754   4.989  60.769  1.00  0.00           O
ATOM   4758  O11 POPEc 105      73.834   4.849  62.309  1.00  0.00           O
ATOM   4759  O12 POPEc 105      73.524   4.069  60.049  1.00  0.00           O
ATOM   4760  C1  POPEc 105      74.534   5.149  63.519  1.00  0.00           C
ATOM   4763  C2  POPEc 105      73.504   5.309  64.629  1.00  0.00           C
ATOM   4765  O21 POPEc 105      74.084   5.889  65.809  1.00  0.00           O
ATOM   4766  C21 POPEc 105      74.734   5.109  66.639  1.00  0.00           C
ATOM   4767  O22 POPEc 105      75.164   3.989  66.449  1.00  0.00           O
ATOM   4768  C22 POPEc 105      74.764   5.869  67.969  1.00  0.00           C
ATOM   4771  C3  POPEc 105      72.664   4.029  64.889  1.00  0.00           C
ATOM   4774  O31 POPEc 105      71.654   4.339  65.879  1.00  0.00           O
ATOM   4775  C31 POPEc 105      71.544   3.479  66.879  1.00  0.00           C
ATOM   4776  O32 POPEc 105      72.094   2.409  66.979  1.00  0.00           O
ATOM   4777  C32 POPEc 105      70.594   4.079  67.929  1.00  0.00           C
ATOM   4780  C23 POPEc 105      75.694   5.319  69.089  1.00  0.00           C
ATOM   4783  C24 POPEc 105      74.955   5.029  70.399  1.00  0.00           C
ATOM   4786  C25 POPEc 105      74.764   3.529  70.689  1.00  0.00           C
ATOM   4789  C26 POPEc 105      75.804   2.999  71.679  1.00  0.00           C
ATOM   4792  C27 POPEc 105      75.844   1.459  71.739  1.00  0.00           C
ATOM   4795  C28 POPEc 105      76.694   0.909  72.899  1.00  0.00           C
ATOM   4798  C29 POPEc 105      76.004   1.099  74.229  1.00  0.00           C
ATOM   4800 0C21 POPEc 105      76.514   0.809  75.439  1.00  0.00           C
ATOM   4802 1C21 POPEc 105      77.884   0.240  75.729  1.00  0.00           C
ATOM   4805 2C21 POPEc 105      78.064   0.070  77.249  1.00  0.00           C
ATOM   4808 3C21 POPEc 105      79.404  -0.560  77.649  1.00  0.00           C
ATOM   4811 4C21 POPEc 105      79.494  -0.750  79.169  1.00  0.00           C
ATOM   4814 5C21 POPEc 105      80.754  -1.500  79.629  1.00  0.00           C
ATOM   4817 6C21 POPEc 105      80.614  -2.010  81.069  1.00  0.00           C
ATOM   4820 7C21 POPEc 105      81.904  -2.640  81.609  1.00  0.00           C
ATOM   4823 8C21 POPEc 105      81.754  -3.150  83.039  1.00  0.00           C
ATOM   4827  C33 POPEc 105      70.694   3.399  69.309  1.00  0.00           C
ATOM   4830  C34 POPEc 105      69.994   4.189  70.429  1.00  0.00           C
ATOM   4833  C35 POPEc 105      69.964   3.419  71.759  1.00  0.00           C
ATOM   4836  C36 POPEc 105      69.824   4.299  73.009  1.00  0.00           C
ATOM   4839  C37 POPEc 105      69.794   3.459  74.299  1.00  0.00           C
ATOM   4842  C38 POPEc 105      70.614   4.069  75.449  1.00  0.00           C
ATOM   4845  C39 POPEc 105      69.885   5.149  76.279  1.00  0.00           C
ATOM   4848 0C31 POPEc 105      68.914   4.569  77.309  1.00  0.00           C
ATOM   4851 1C31 POPEc 105      68.684   5.469  78.539  1.00  0.00           C
ATOM   4854 2C31 POPEc 105      68.534   4.679  79.859  1.00  0.00           C
ATOM   4857 3C31 POPEc 105      67.374   3.679  79.859  1.00  0.00           C
ATOM   4860 4C31 POPEc 105      67.304   2.889  81.169  1.00  0.00           C
ATOM   4863 5C31 POPEc 105      66.154   1.879  81.219  1.00  0.00           C
ATOM   4866 6C31 POPEc 105      66.244   0.929  82.419  1.00  0.00           C
ATOM   4870  NH3 POPEd 106     102.044 124.329  59.069  1.00  0.00           N
ATOM   4874  C12 POPEd 106     101.054 123.589  58.219  1.00  0.00           C
ATOM   4877  C11 POPEd 106     101.484 122.150  57.969  1.00  0.00           C
ATOM   4880  P   POPEd 106     100.815 120.110  56.549  1.00  0.00           P
ATOM   4881  O13 POPEd 106     100.134 119.919  55.259  1.00  0.00           O
ATOM   4882  O14 POPEd 106     102.284 119.900  56.639  1.00  0.00           O
ATOM   4883  O11 POPEd 106     100.014 119.289  57.639  1.00  0.00           O
ATOM   4884  O12 POPEd 106     100.514 121.560  57.109  1.00  0.00           O
ATOM   4885  C1  POPEd 106     100.544 118.190  58.379  1.00  0.00           C
ATOM   4888  C2  POPEd 106     100.115 118.309  59.869  1.00  0.00           C
ATOM   4890  O21 POPEd 106     100.404 117.120  60.619  1.00  0.00           O
ATOM   4891  C21 POPEd 106      99.734 116.010  60.349  1.00  0.00           C
ATOM   4892  O22 POPEd 106      98.904 115.851  59.459  1.00  0.00           O
ATOM   4893  C22 POPEd 106     100.264 114.910  61.259  1.00  0.00           C
ATOM   4896  C3  POPEd 106      98.634 118.769  60.049  1.00  0.00           C
ATOM   4899  O31 POPEd 106      98.154 118.650  61.399  1.00  0.00           O
ATOM   4900  C31 POPEd 106      97.984 119.750  62.099  1.00  0.00           C
ATOM   4901  O32 POPEd 106      98.234 120.880  61.729  1.00  0.00           O
ATOM   4902  C32 POPEd 106      97.324 119.410  63.439  1.00  0.00           C
ATOM   4905  C23 POPEd 106      99.205 114.350  62.229  1.00  0.00           C
ATOM   4908  C24 POPEd 106      99.595 112.931  62.639  1.00  0.00           C
ATOM   4911  C25 POPEd 106      98.624 112.290  63.639  1.00  0.00           C
ATOM   4914  C26 POPEd 106      98.654 112.910  65.039  1.00  0.00           C
ATOM   4917  C27 POPEd 106      99.964 112.670  65.819  1.00  0.00           C
ATOM   4920  C28 POPEd 106      99.914 113.230  67.249  1.00  0.00           C
ATOM   4923  C29 POPEd 106     100.054 114.730  67.289  1.00  0.00           C
ATOM   4925 0C21 POPEd 106     100.444 115.469  68.339  1.00  0.00           C
ATOM   4927 1C21 POPEd 106     100.845 114.970  69.709  1.00  0.00           C
ATOM   4930 2C21 POPEd 106     101.845 115.910  70.419  1.00  0.00           C
ATOM   4933 3C21 POPEd 106     101.234 117.260  70.819  1.00  0.00           C
ATOM   4936 4C21 POPEd 106     102.244 118.240  71.439  1.00  0.00           C
ATOM   4939 5C21 POPEd 106     101.645 119.650  71.609  1.00  0.00           C
ATOM   4942 6C21 POPEd 106     101.565 120.420  70.279  1.00  0.00           C
ATOM   4945 7C21 POPEd 106     100.574 121.600  70.319  1.00  0.00           C
ATOM   4948 8C21 POPEd 106     100.385 122.270  68.959  1.00  0.00           C
ATOM   4952  C33 POPEd 106      97.514 120.530  64.479  1.00  0.00           C
ATOM   4955  C34 POPEd 106      96.824 120.269  65.829  1.00  0.00           C
ATOM   4958  C35 POPEd 106      97.664 119.370  66.749  1.00  0.00           C
ATOM   4961  C36 POPEd 106      96.925 118.860  67.989  1.00  0.00           C
ATOM   4964  C37 POPEd 106      97.785 117.859  68.779  1.00  0.00           C
ATOM   4967  C38 POPEd 106      97.004 117.029  69.809  1.00  0.00           C
ATOM   4970  C39 POPEd 106      96.904 117.689  71.199  1.00  0.00           C
ATOM   4973 0C31 POPEd 106      95.984 116.880  72.119  1.00  0.00           C
ATOM   4976 1C31 POPEd 106      95.945 117.360  73.579  1.00  0.00           C
ATOM   4979 2C31 POPEd 106      96.514 116.339  74.579  1.00  0.00           C
ATOM   4982 3C31 POPEd 106      98.054 116.269  74.629  1.00  0.00           C
ATOM   4985 4C31 POPEd 106      98.694 117.579  75.109  1.00  0.00           C
ATOM   4988 5C31 POPEd 106     100.164 117.400  75.519  1.00  0.00           C
ATOM   4991 6C31 POPEd 106     100.835 118.729  75.879  1.00  0.00           C
ATOM   4995  NH3 POPEe 107      28.564  49.629  60.569  1.00  0.00           N
ATOM   4999  C12 POPEe 107      27.124  49.219  60.739  1.00  0.00           C
ATOM   5002  C11 POPEe 107      26.544  48.769  59.389  1.00  0.00           C
ATOM   5005  P   POPEe 107      24.444  47.709  58.369  1.00  0.00           P
ATOM   5006  O13 POPEe 107      22.994  47.989  58.239  1.00  0.00           O
ATOM   5007  O14 POPEe 107      25.254  47.759  57.139  1.00  0.00           O
ATOM   5008  O11 POPEe 107      24.614  46.279  59.029  1.00  0.00           O
ATOM   5009  O12 POPEe 107      25.124  48.610  59.489  1.00  0.00           O
ATOM   5010  C1  POPEe 107      23.464  45.639  59.619  1.00  0.00           C
ATOM   5013  C2  POPEe 107      23.144  46.189  61.049  1.00  0.00           C
ATOM   5015  O21 POPEe 107      22.554  45.169  61.889  1.00  0.00           O
ATOM   5016  C21 POPEe 107      23.404  44.229  62.269  1.00  0.00           C
ATOM   5017  O22 POPEe 107      24.574  44.160  61.989  1.00  0.00           O
ATOM   5018  C22 POPEe 107      22.684  43.200  63.139  1.00  0.00           C
ATOM   5021  C3  POPEe 107      22.194  47.430  61.059  1.00  0.00           C
ATOM   5024  O31 POPEe 107      21.534  47.680  62.329  1.00  0.00           O
ATOM   5025  C31 POPEe 107      22.364  48.059  63.279  1.00  0.00           C
ATOM   5026  O32 POPEe 107      23.574  48.129  63.189  1.00  0.00           O
ATOM   5027  C32 POPEe 107      21.584  48.499  64.519  1.00  0.00           C
ATOM   5030  C23 POPEe 107      23.214  43.179  64.589  1.00  0.00           C
ATOM   5033  C24 POPEe 107      22.424  42.319  65.599  1.00  0.00           C
ATOM   5036  C25 POPEe 107      23.034  42.459  66.999  1.00  0.00           C
ATOM   5039  C26 POPEe 107      22.104  42.129  68.179  1.00  0.00           C
ATOM   5042  C27 POPEe 107      22.804  42.490  69.509  1.00  0.00           C
ATOM   5045  C28 POPEe 107      21.934  42.280  70.759  1.00  0.00           C
ATOM   5048  C29 POPEe 107      22.604  42.880  71.979  1.00  0.00           C
ATOM   5050 0C21 POPEe 107      22.134  42.840  73.239  1.00  0.00           C
ATOM   5052 1C21 POPEe 107      20.854  42.199  73.709  1.00  0.00           C
ATOM   5055 2C21 POPEe 107      19.934  43.160  74.479  1.00  0.00           C
ATOM   5058 3C21 POPEe 107      18.714  42.439  75.059  1.00  0.00           C
ATOM   5061 4C21 POPEe 107      17.824  43.369  75.899  1.00  0.00           C
ATOM   5064 5C21 POPEe 107      16.584  42.689  76.499  1.00  0.00           C
ATOM   5067 6C21 POPEe 107      16.904  41.469  77.379  1.00  0.00           C
ATOM   5070 7C21 POPEe 107      15.664  40.879  78.059  1.00  0.00           C
ATOM   5073 8C21 POPEe 107      16.004  39.719  79.009  1.00  0.00           C
ATOM   5077  C33 POPEe 107      22.334  48.069  65.809  1.00  0.00           C
ATOM   5080  C34 POPEe 107      21.644  48.540  67.089  1.00  0.00           C
ATOM   5083  C35 POPEe 107      20.404  47.700  67.429  1.00  0.00           C
ATOM   5086  C36 POPEe 107      19.894  47.989  68.839  1.00  0.00           C
ATOM   5089  C37 POPEe 107      19.154  46.799  69.459  1.00  0.00           C
ATOM   5092  C38 POPEe 107      18.874  47.020  70.949  1.00  0.00           C
ATOM   5095  C39 POPEe 107      20.094  46.759  71.859  1.00  0.00           C
ATOM   5098 0C31 POPEe 107      19.774  47.129  73.309  1.00  0.00           C
ATOM   5101 1C31 POPEe 107      20.894  46.799  74.309  1.00  0.00           C
ATOM   5104 2C31 POPEe 107      20.434  47.099  75.749  1.00  0.00           C
ATOM   5107 3C31 POPEe 107      21.274  46.430  76.849  1.00  0.00           C
ATOM   5110 4C31 POPEe 107      22.734  46.899  76.899  1.00  0.00           C
ATOM   5113 5C31 POPEe 107      23.374  46.599  78.259  1.00  0.00           C
ATOM   5116 6C31 POPEe 107      24.894  46.829  78.309  1.00  0.00           C
ATOM   5120  NH3 POPEf 108      69.104  59.979  65.299  1.00  0.00           N
ATOM   5124  C12 POPEf 108      70.514  60.079  65.779  1.00  0.00           C
ATOM   5127  C11 POPEf 108      71.434  60.110  64.549  1.00  0.00           C
ATOM   5130  P   POPEf 108      71.984  62.150  62.939  1.00  0.00           P
ATOM   5131  O13 POPEf 108      73.384  62.099  63.449  1.00  0.00           O
ATOM   5132  O14 POPEf 108      71.785  61.989  61.479  1.00  0.00           O
ATOM   5133  O11 POPEf 108      71.294  63.479  63.419  1.00  0.00           O
ATOM   5134  O12 POPEf 108      71.024  61.170  63.699  1.00  0.00           O
ATOM   5135  C1  POPEf 108      71.944  64.379  64.309  1.00  0.00           C
ATOM   5138  C2  POPEf 108      71.844  63.939  65.799  1.00  0.00           C
ATOM   5140  O21 POPEf 108      71.464  65.039  66.629  1.00  0.00           O
ATOM   5141  C21 POPEf 108      72.354  65.999  66.779  1.00  0.00           C
ATOM   5142  O22 POPEf 108      73.394  66.149  66.159  1.00  0.00           O
ATOM   5143  C22 POPEf 108      71.894  66.850  67.969  1.00  0.00           C
ATOM   5146  C3  POPEf 108      73.114  63.200  66.349  1.00  0.00           C
ATOM   5149  O31 POPEf 108      73.315  63.389  67.759  1.00  0.00           O
ATOM   5150  C31 POPEf 108      72.584  62.680  68.599  1.00  0.00           C
ATOM   5151  O32 POPEf 108      71.794  61.809  68.299  1.00  0.00           O
ATOM   5152  C32 POPEf 108      72.924  63.119  70.009  1.00  0.00           C
ATOM   5155  C23 POPEf 108      73.024  67.669  68.619  1.00  0.00           C
ATOM   5158  C24 POPEf 108      72.834  67.810  70.129  1.00  0.00           C
ATOM   5161  C25 POPEf 108      73.635  68.969  70.719  1.00  0.00           C
ATOM   5164  C26 POPEf 108      74.184  68.670  72.109  1.00  0.00           C
ATOM   5167  C27 POPEf 108      74.824  69.880  72.789  1.00  0.00           C
ATOM   5170  C28 POPEf 108      75.604  69.479  74.059  1.00  0.00           C
ATOM   5173  C29 POPEf 108      76.314  70.629  74.719  1.00  0.00           C
ATOM   5175 0C21 POPEf 108      75.874  71.359  75.759  1.00  0.00           C
ATOM   5177 1C21 POPEf 108      74.554  71.189  76.489  1.00  0.00           C
ATOM   5180 2C21 POPEf 108      74.734  70.920  77.989  1.00  0.00           C
ATOM   5183 3C21 POPEf 108      75.104  72.199  78.759  1.00  0.00           C
ATOM   5186 4C21 POPEf 108      75.594  71.929  80.189  1.00  0.00           C
ATOM   5189 5C21 POPEf 108      76.364  73.149  80.729  1.00  0.00           C
ATOM   5192 6C21 POPEf 108      76.934  72.919  82.129  1.00  0.00           C
ATOM   5195 7C21 POPEf 108      77.684  74.139  82.679  1.00  0.00           C
ATOM   5198 8C21 POPEf 108      78.094  73.939  84.139  1.00  0.00           C
ATOM   5202  C33 POPEf 108      73.724  62.059  70.799  1.00  0.00           C
ATOM   5205  C34 POPEf 108      74.414  62.719  71.989  1.00  0.00           C
ATOM   5208  C35 POPEf 108      75.194  61.779  72.909  1.00  0.00           C
ATOM   5211  C36 POPEf 108      76.024  62.610  73.899  1.00  0.00           C
ATOM   5214  C37 POPEf 108      76.684  61.799  75.019  1.00  0.00           C
ATOM   5217  C38 POPEf 108      77.525  62.740  75.889  1.00  0.00           C
ATOM   5220  C39 POPEf 108      78.114  62.079  77.129  1.00  0.00           C
ATOM   5223 0C31 POPEf 108      78.804  63.109  78.019  1.00  0.00           C
ATOM   5226 1C31 POPEf 108      79.354  62.500  79.309  1.00  0.00           C
ATOM   5229 2C31 POPEf 108      79.984  63.519  80.269  1.00  0.00           C
ATOM   5232 3C31 POPEf 108      81.124  64.379  79.699  1.00  0.00           C
ATOM   5235 4C31 POPEf 108      81.754  65.279  80.779  1.00  0.00           C
ATOM   5238 5C31 POPEf 108      82.864  66.189  80.249  1.00  0.00           C
ATOM   5241 6C31 POPEf 108      83.504  67.020  81.359  1.00  0.00           C
ATOM   5245  NH3 POPEg 109       6.654  51.560 101.789  1.00  0.00           N
ATOM   5249  C12 POPEg 109       7.854  50.689 101.439  1.00  0.00           C
ATOM   5252  C11 POPEg 109       8.004  49.379 102.249  1.00  0.00           C
ATOM   5255  P   POPEg 109      10.104  47.899 102.969  1.00  0.00           P
ATOM   5256  O13 POPEg 109      11.484  48.429 103.039  1.00  0.00           O
ATOM   5257  O14 POPEg 109       9.374  47.740 104.239  1.00  0.00           O
ATOM   5258  O11 POPEg 109      10.144  46.490 102.229  1.00  0.00           O
ATOM   5259  O12 POPEg 109       9.284  48.799 101.949  1.00  0.00           O
ATOM   5260  C1  POPEg 109      11.124  46.329 101.189  1.00  0.00           C
ATOM   5263  C2  POPEg 109      10.924  45.049 100.319  1.00  0.00           C
ATOM   5265  O21 POPEg 109      11.894  45.039  99.239  1.00  0.00           O
ATOM   5266  C21 POPEg 109      11.624  45.789  98.179  1.00  0.00           C
ATOM   5267  O22 POPEg 109      10.704  46.590  98.079  1.00  0.00           O
ATOM   5268  C22 POPEg 109      12.594  45.469  97.039  1.00  0.00           C
ATOM   5271  C3  POPEg 109       9.434  44.799  99.839  1.00  0.00           C
ATOM   5274  O31 POPEg 109       9.424  43.889  98.729  1.00  0.00           O
ATOM   5275  C31 POPEg 109       8.264  43.579  98.189  1.00  0.00           C
ATOM   5276  O32 POPEg 109       7.154  43.849  98.609  1.00  0.00           O
ATOM   5277  C32 POPEg 109       8.564  42.770  96.919  1.00  0.00           C
ATOM   5280  C23 POPEg 109      12.444  46.479  95.869  1.00  0.00           C
ATOM   5283  C24 POPEg 109      13.094  46.019  94.559  1.00  0.00           C
ATOM   5286  C25 POPEg 109      12.454  46.709  93.339  1.00  0.00           C
ATOM   5289  C26 POPEg 109      12.834  46.199  91.939  1.00  0.00           C
ATOM   5292  C27 POPEg 109      11.994  46.929  90.869  1.00  0.00           C
ATOM   5295  C28 POPEg 109      12.014  46.310  89.449  1.00  0.00           C
ATOM   5298  C29 POPEg 109      11.134  45.089  89.319  1.00  0.00           C
ATOM   5300 0C21 POPEg 109      10.994  44.319  88.229  1.00  0.00           C
ATOM   5302 1C21 POPEg 109      11.674  44.509  86.899  1.00  0.00           C
ATOM   5305 2C21 POPEg 109      10.844  44.009  85.689  1.00  0.00           C
ATOM   5308 3C21 POPEg 109      10.494  42.519  85.749  1.00  0.00           C
ATOM   5311 4C21 POPEg 109      10.054  41.919  84.399  1.00  0.00           C
ATOM   5314 5C21 POPEg 109       9.564  40.479  84.559  1.00  0.00           C
ATOM   5317 6C21 POPEg 109       8.914  39.889  83.309  1.00  0.00           C
ATOM   5320 7C21 POPEg 109       8.644  38.389  83.459  1.00  0.00           C
ATOM   5323 8C21 POPEg 109       7.784  37.799  82.329  1.00  0.00           C
ATOM   5327  C33 POPEg 109       7.534  42.829  95.759  1.00  0.00           C
ATOM   5330  C34 POPEg 109       7.934  41.849  94.629  1.00  0.00           C
ATOM   5333  C35 POPEg 109       6.784  41.360  93.749  1.00  0.00           C
ATOM   5336  C36 POPEg 109       7.114  40.180  92.829  1.00  0.00           C
ATOM   5339  C37 POPEg 109       7.054  40.479  91.329  1.00  0.00           C
ATOM   5342  C38 POPEg 109       7.104  39.180  90.519  1.00  0.00           C
ATOM   5345  C39 POPEg 109       7.084  39.369  88.989  1.00  0.00           C
ATOM   5348 0C31 POPEg 109       8.464  39.629  88.359  1.00  0.00           C
ATOM   5351 1C31 POPEg 109       9.504  38.509  88.519  1.00  0.00           C
ATOM   5354 2C31 POPEg 109       9.514  37.419  87.429  1.00  0.00           C
ATOM   5357 3C31 POPEg 109       8.184  36.689  87.219  1.00  0.00           C
ATOM   5360 4C31 POPEg 109       8.384  35.369  86.479  1.00  0.00           C
ATOM   5363 5C31 POPEg 109       7.104  34.770  85.899  1.00  0.00           C
ATOM   5366 6C31 POPEg 109       7.344  33.389  85.289  1.00  0.00           C
ATOM   5370  NH3 POPEh 110      49.184  42.500 104.169  1.00  0.00           N
ATOM   5374  C12 POPEh 110      48.874  43.579 105.169  1.00  0.00           C
ATOM   5377  C11 POPEh 110      49.844  44.769 105.029  1.00  0.00           C
ATOM   5380  P   POPEh 110      48.534  46.630 106.379  1.00  0.00           P
ATOM   5381  O13 POPEh 110      47.544  45.979 107.259  1.00  0.00           O
ATOM   5382  O14 POPEh 110      48.974  48.009 106.729  1.00  0.00           O
ATOM   5383  O11 POPEh 110      47.944  46.689 104.909  1.00  0.00           O
ATOM   5384  O12 POPEh 110      49.784  45.679 106.139  1.00  0.00           O
ATOM   5385  C1  POPEh 110      48.334  47.810 104.119  1.00  0.00           C
ATOM   5388  C2  POPEh 110      48.034  47.549 102.629  1.00  0.00           C
ATOM   5390  O21 POPEh 110      48.744  48.419 101.729  1.00  0.00           O
ATOM   5391  C21 POPEh 110      48.854  49.709 101.999  1.00  0.00           C
ATOM   5392  O22 POPEh 110      48.294  50.310 102.889  1.00  0.00           O
ATOM   5393  C22 POPEh 110      49.844  50.329 101.009  1.00  0.00           C
ATOM   5396  C3  POPEh 110      46.504  47.529 102.369  1.00  0.00           C
ATOM   5399  O31 POPEh 110      46.254  46.719 101.209  1.00  0.00           O
ATOM   5400  C31 POPEh 110      46.364  47.350 100.059  1.00  0.00           C
ATOM   5401  O32 POPEh 110      46.324  48.549  99.879  1.00  0.00           O
ATOM   5402  C32 POPEh 110      46.584  46.289  98.979  1.00  0.00           C
ATOM   5405  C23 POPEh 110      49.784  51.869 100.979  1.00  0.00           C
ATOM   5408  C24 POPEh 110      50.784  52.469  99.979  1.00  0.00           C
ATOM   5411  C25 POPEh 110      50.194  53.589  99.109  1.00  0.00           C
ATOM   5414  C26 POPEh 110      49.864  54.889  99.839  1.00  0.00           C
ATOM   5417  C27 POPEh 110      48.974  55.840  99.019  1.00  0.00           C
ATOM   5420  C28 POPEh 110      49.564  56.310  97.669  1.00  0.00           C
ATOM   5423  C29 POPEh 110      49.054  55.609  96.429  1.00  0.00           C
ATOM   5425 0C21 POPEh 110      48.684  56.279  95.309  1.00  0.00           C
ATOM   5427 1C21 POPEh 110      48.264  55.669  93.999  1.00  0.00           C
ATOM   5430 2C21 POPEh 110      47.034  56.319  93.319  1.00  0.00           C
ATOM   5433 3C21 POPEh 110      45.684  55.660  93.639  1.00  0.00           C
ATOM   5436 4C21 POPEh 110      45.214  55.889  95.079  1.00  0.00           C
ATOM   5439 5C21 POPEh 110      43.674  55.989  95.179  1.00  0.00           C
ATOM   5442 6C21 POPEh 110      43.174  56.430  96.559  1.00  0.00           C
ATOM   5445 7C21 POPEh 110      43.554  57.880  96.899  1.00  0.00           C
ATOM   5448 8C21 POPEh 110      42.914  58.419  98.169  1.00  0.00           C
ATOM   5452  C33 POPEh 110      46.004  46.700  97.609  1.00  0.00           C
ATOM   5455  C34 POPEh 110      46.404  45.709  96.519  1.00  0.00           C
ATOM   5458  C35 POPEh 110      45.754  45.979  95.159  1.00  0.00           C
ATOM   5461  C36 POPEh 110      46.324  47.189  94.399  1.00  0.00           C
ATOM   5464  C37 POPEh 110      45.804  47.229  92.959  1.00  0.00           C
ATOM   5467  C38 POPEh 110      46.174  48.470  92.129  1.00  0.00           C
ATOM   5470  C39 POPEh 110      47.564  48.419  91.469  1.00  0.00           C
ATOM   5473 0C31 POPEh 110      47.654  49.299  90.219  1.00  0.00           C
ATOM   5476 1C31 POPEh 110      48.974  49.139  89.439  1.00  0.00           C
ATOM   5479 2C31 POPEh 110      48.784  49.189  87.909  1.00  0.00           C
ATOM   5482 3C31 POPEh 110      48.404  50.559  87.349  1.00  0.00           C
ATOM   5485 4C31 POPEh 110      47.884  50.469  85.909  1.00  0.00           C
ATOM   5488 5C31 POPEh 110      47.584  51.829  85.279  1.00  0.00           C
ATOM   5491 6C31 POPEh 110      47.024  51.709  83.849  1.00  0.00           C
ATOM   5495  NH3 POPEi 111     110.104  94.650  60.929  1.00  0.00           N
ATOM   5499  C12 POPEi 111     110.624  93.260  61.229  1.00  0.00           C
ATOM   5502  C11 POPEi 111     112.144  93.090  61.019  1.00  0.00           C
ATOM   5505  P   POPEi 111     113.214  90.859  62.029  1.00  0.00           P
ATOM   5506  O13 POPEi 111     112.284  90.660  63.159  1.00  0.00           O
ATOM   5507  O14 POPEi 111     113.744  89.650  61.359  1.00  0.00           O
ATOM   5508  O11 POPEi 111     114.394  91.829  62.459  1.00  0.00           O
ATOM   5509  O12 POPEi 111     112.484  91.710  60.929  1.00  0.00           O
ATOM   5510  C1  POPEi 111     115.374  91.439  63.429  1.00  0.00           C
ATOM   5513  C2  POPEi 111     115.385  92.460  64.589  1.00  0.00           C
ATOM   5515  O21 POPEi 111     116.484  92.250  65.489  1.00  0.00           O
ATOM   5516  C21 POPEi 111     116.524  91.169  66.249  1.00  0.00           C
ATOM   5517  O22 POPEi 111     115.744  90.240  66.209  1.00  0.00           O
ATOM   5518  C22 POPEi 111     117.755  91.329  67.169  1.00  0.00           C
ATOM   5521  C3  POPEi 111     113.995  92.549  65.289  1.00  0.00           C
ATOM   5524  O31 POPEi 111     113.974  93.179  66.579  1.00  0.00           O
ATOM   5525  C31 POPEi 111     114.464  94.389  66.749  1.00  0.00           C
ATOM   5526  O32 POPEi 111     115.075  95.040  65.929  1.00  0.00           O
ATOM   5527  C32 POPEi 111     114.135  94.809  68.199  1.00  0.00           C
ATOM   5530  C23 POPEi 111     118.144  90.140  68.099  1.00  0.00           C
ATOM   5533  C24 POPEi 111     118.044  90.469  69.599  1.00  0.00           C
ATOM   5536  C25 POPEi 111     119.315  91.089  70.209  1.00  0.00           C
ATOM   5539  C26 POPEi 111     119.065  91.730  71.589  1.00  0.00           C
ATOM   5542  C27 POPEi 111     120.334  92.330  72.209  1.00  0.00           C
ATOM   5545  C28 POPEi 111     120.054  93.351  73.329  1.00  0.00           C
ATOM   5548  C29 POPEi 111     119.525  92.769  74.619  1.00  0.00           C
ATOM   5550 0C21 POPEi 111     120.215  92.689  75.779  1.00  0.00           C
ATOM   5552 1C21 POPEi 111     121.654  93.079  75.989  1.00  0.00           C
ATOM   5555 2C21 POPEi 111     121.944  94.580  76.179  1.00  0.00           C
ATOM   5558 3C21 POPEi 111     121.164  95.240  77.319  1.00  0.00           C
ATOM   5561 4C21 POPEi 111     121.705  96.640  77.619  1.00  0.00           C
ATOM   5564 5C21 POPEi 111     120.864  97.400  78.649  1.00  0.00           C
ATOM   5567 6C21 POPEi 111     121.354  98.839  78.839  1.00  0.00           C
ATOM   5570 7C21 POPEi 111     120.584  99.580  79.939  1.00  0.00           C
ATOM   5573 8C21 POPEi 111     120.964 101.049  80.029  1.00  0.00           C
ATOM   5577  C33 POPEi 111     115.364  95.269  69.029  1.00  0.00           C
ATOM   5580  C34 POPEi 111     115.115  95.210  70.549  1.00  0.00           C
ATOM   5583  C35 POPEi 111     116.374  95.649  71.309  1.00  0.00           C
ATOM   5586  C36 POPEi 111     116.384  95.550  72.839  1.00  0.00           C
ATOM   5589  C37 POPEi 111     117.544  96.379  73.419  1.00  0.00           C
ATOM   5592  C38 POPEi 111     117.794  96.229  74.919  1.00  0.00           C
ATOM   5595  C39 POPEi 111     116.605  96.670  75.789  1.00  0.00           C
ATOM   5598 0C31 POPEi 111     115.694  95.499  76.179  1.00  0.00           C
ATOM   5601 1C31 POPEi 111     114.484  95.949  77.009  1.00  0.00           C
ATOM   5604 2C31 POPEi 111     113.545  94.799  77.399  1.00  0.00           C
ATOM   5607 3C31 POPEi 111     114.194  93.699  78.249  1.00  0.00           C
ATOM   5610 4C31 POPEi 111     114.455  94.090  79.709  1.00  0.00           C
ATOM   5613 5C31 POPEi 111     115.024  92.899  80.489  1.00  0.00           C
ATOM   5616 6C31 POPEi 111     115.444  93.219  81.919  1.00  0.00           C
ATOM   5620  NH3 POPEj 112      97.354  52.249  60.839  1.00  0.00           N
ATOM   5624  C12 POPEj 112      98.545  51.849  60.039  1.00  0.00           C
ATOM   5627  C11 POPEj 112      98.405  50.450  59.429  1.00  0.00           C
ATOM   5630  P   POPEj 112     100.805  49.389  59.139  1.00  0.00           P
ATOM   5631  O13 POPEj 112     100.404  48.079  59.699  1.00  0.00           O
ATOM   5632  O14 POPEj 112     101.845  49.340  58.089  1.00  0.00           O
ATOM   5633  O11 POPEj 112     101.334  50.299  60.299  1.00  0.00           O
ATOM   5634  O12 POPEj 112      99.544  50.169  58.629  1.00  0.00           O
ATOM   5635  C1  POPEj 112     101.354  49.949  61.669  1.00  0.00           C
ATOM   5638  C2  POPEj 112     102.734  49.359  62.079  1.00  0.00           C
ATOM   5640  O21 POPEj 112     103.035  49.689  63.439  1.00  0.00           O
ATOM   5641  C21 POPEj 112     102.404  48.959  64.339  1.00  0.00           C
ATOM   5642  O22 POPEj 112     101.434  48.249  64.149  1.00  0.00           O
ATOM   5643  C22 POPEj 112     103.095  49.179  65.689  1.00  0.00           C
ATOM   5646  C3  POPEj 112     103.874  49.869  61.139  1.00  0.00           C
ATOM   5649  O31 POPEj 112     105.215  49.930  61.689  1.00  0.00           O
ATOM   5650  C31 POPEj 112     105.684  48.880  62.329  1.00  0.00           C
ATOM   5651  O32 POPEj 112     105.184  47.770  62.389  1.00  0.00           O
ATOM   5652  C32 POPEj 112     106.925  49.340  63.079  1.00  0.00           C
ATOM   5655  C23 POPEj 112     103.335  47.859  66.469  1.00  0.00           C
ATOM   5658  C24 POPEj 112     104.094  48.119  67.779  1.00  0.00           C
ATOM   5661  C25 POPEj 112     104.234  46.879  68.679  1.00  0.00           C
ATOM   5664  C26 POPEj 112     102.885  46.419  69.249  1.00  0.00           C
ATOM   5667  C27 POPEj 112     102.964  45.270  70.259  1.00  0.00           C
ATOM   5670  C28 POPEj 112     101.605  44.579  70.469  1.00  0.00           C
ATOM   5673  C29 POPEj 112     100.535  45.419  71.129  1.00  0.00           C
ATOM   5675 0C21 POPEj 112      99.705  45.009  72.119  1.00  0.00           C
ATOM   5677 1C21 POPEj 112      99.684  43.639  72.749  1.00  0.00           C
ATOM   5680 2C21 POPEj 112     100.614  43.559  73.979  1.00  0.00           C
ATOM   5683 3C21 POPEj 112     100.574  42.189  74.669  1.00  0.00           C
ATOM   5686 4C21 POPEj 112     101.554  42.109  75.839  1.00  0.00           C
ATOM   5689 5C21 POPEj 112     101.124  41.119  76.939  1.00  0.00           C
ATOM   5692 6C21 POPEj 112     102.065  41.160  78.149  1.00  0.00           C
ATOM   5695 7C21 POPEj 112     101.374  40.700  79.439  1.00  0.00           C
ATOM   5698 8C21 POPEj 112     102.314  40.689  80.649  1.00  0.00           C
ATOM   5702  C33 POPEj 112     107.424  48.270  64.059  1.00  0.00           C
ATOM   5705  C34 POPEj 112     108.664  48.759  64.809  1.00  0.00           C
ATOM   5708  C35 POPEj 112     108.995  47.889  66.019  1.00  0.00           C
ATOM   5711  C36 POPEj 112     109.795  48.680  67.059  1.00  0.00           C
ATOM   5714  C37 POPEj 112     110.075  47.869  68.329  1.00  0.00           C
ATOM   5717  C38 POPEj 112     110.484  48.810  69.479  1.00  0.00           C
ATOM   5720  C39 POPEj 112     110.614  48.090  70.819  1.00  0.00           C
ATOM   5723 0C31 POPEj 112     110.624  49.079  71.989  1.00  0.00           C
ATOM   5726 1C31 POPEj 112     110.765  48.400  73.349  1.00  0.00           C
ATOM   5729 2C31 POPEj 112     110.824  49.410  74.499  1.00  0.00           C
ATOM   5732 3C31 POPEj 112     111.004  48.759  75.879  1.00  0.00           C
ATOM   5735 4C31 POPEj 112     112.354  48.029  75.989  1.00  0.00           C
ATOM   5738 5C31 POPEj 112     112.594  47.379  77.349  1.00  0.00           C
ATOM   5741 6C31 POPEj 112     113.834  46.490  77.309  1.00  0.00           C
ATOM   5745  NH3 POPEk 113      96.964 110.280 104.039  1.00  0.00           N
ATOM   5749  C12 POPEk 113      96.854 111.710 104.519  1.00  0.00           C
ATOM   5752  C11 POPEk 113      98.234 112.410 104.599  1.00  0.00           C
ATOM   5755  P   POPEk 113      97.834 115.019 104.159  1.00  0.00           P
ATOM   5756  O13 POPEk 113      96.374 115.070 103.929  1.00  0.00           O
ATOM   5757  O14 POPEk 113      98.514 116.220 104.699  1.00  0.00           O
ATOM   5758  O11 POPEk 113      98.585 114.590 102.849  1.00  0.00           O
ATOM   5759  O12 POPEk 113      98.114 113.760 105.079  1.00  0.00           O
ATOM   5760  C1  POPEk 113      98.494 115.369 101.659  1.00  0.00           C
ATOM   5763  C2  POPEk 113      98.265 114.480 100.429  1.00  0.00           C
ATOM   5765  O21 POPEk 113      97.454 115.259  99.539  1.00  0.00           O
ATOM   5766  C21 POPEk 113      97.904 115.359  98.309  1.00  0.00           C
ATOM   5767  O22 POPEk 113      98.865 114.770  97.839  1.00  0.00           O
ATOM   5768  C22 POPEk 113      96.984 116.299  97.529  1.00  0.00           C
ATOM   5771  C3  POPEk 113      97.494 113.200 100.849  1.00  0.00           C
ATOM   5774  O31 POPEk 113      97.065 112.439  99.709  1.00  0.00           O
ATOM   5775  C31 POPEk 113      97.085 111.120  99.789  1.00  0.00           C
ATOM   5776  O32 POPEk 113      97.454 110.460 100.749  1.00  0.00           O
ATOM   5777  C32 POPEk 113      96.554 110.550  98.469  1.00  0.00           C
ATOM   5780  C23 POPEk 113      96.694 115.770  96.119  1.00  0.00           C
ATOM   5783  C24 POPEk 113      95.765 116.710  95.339  1.00  0.00           C
ATOM   5786  C25 POPEk 113      96.554 117.850  94.679  1.00  0.00           C
ATOM   5789  C26 POPEk 113      95.845 118.470  93.469  1.00  0.00           C
ATOM   5792  C27 POPEk 113      96.845 119.181  92.549  1.00  0.00           C
ATOM   5795  C28 POPEk 113      96.264 119.680  91.219  1.00  0.00           C
ATOM   5798  C29 POPEk 113      95.945 118.559  90.259  1.00  0.00           C
ATOM   5800 0C21 POPEk 113      95.374 118.720  89.059  1.00  0.00           C
ATOM   5802 1C21 POPEk 113      94.994 120.040  88.429  1.00  0.00           C
ATOM   5805 2C21 POPEk 113      95.665 120.210  87.039  1.00  0.00           C
ATOM   5808 3C21 POPEk 113      94.935 119.440  85.919  1.00  0.00           C
ATOM   5811 4C21 POPEk 113      95.784 119.340  84.639  1.00  0.00           C
ATOM   5814 5C21 POPEk 113      94.954 119.109  83.369  1.00  0.00           C
ATOM   5817 6C21 POPEk 113      94.094 117.840  83.389  1.00  0.00           C
ATOM   5820 7C21 POPEk 113      93.214 117.719  82.129  1.00  0.00           C
ATOM   5823 8C21 POPEk 113      92.025 116.780  82.319  1.00  0.00           C
ATOM   5827  C33 POPEk 113      96.984 111.350  97.199  1.00  0.00           C
ATOM   5830  C34 POPEk 113      95.924 111.339  96.079  1.00  0.00           C
ATOM   5833  C35 POPEk 113      95.694 109.949  95.469  1.00  0.00           C
ATOM   5836  C36 POPEk 113      95.714 109.970  93.929  1.00  0.00           C
ATOM   5839  C37 POPEk 113      96.014 108.589  93.329  1.00  0.00           C
ATOM   5842  C38 POPEk 113      96.185 108.650  91.809  1.00  0.00           C
ATOM   5845  C39 POPEk 113      96.535 107.290  91.179  1.00  0.00           C
ATOM   5848 0C31 POPEk 113      95.285 106.460  90.849  1.00  0.00           C
ATOM   5851 1C31 POPEk 113      95.595 105.070  90.289  1.00  0.00           C
ATOM   5854 2C31 POPEk 113      94.285 104.310  90.019  1.00  0.00           C
ATOM   5857 3C31 POPEk 113      94.455 102.790  89.849  1.00  0.00           C
ATOM   5860 4C31 POPEk 113      95.024 102.360  88.489  1.00  0.00           C
ATOM   5863 5C31 POPEk 113      94.904 100.840  88.299  1.00  0.00           C
ATOM   5866 6C31 POPEk 113      95.434 100.340  86.959  1.00  0.00           C
ATOM   5870  NH3 POPEl 114      53.704  65.590  64.059  1.00  0.00           N
ATOM   5874  C12 POPEl 114      54.764  64.920  63.229  1.00  0.00           C
ATOM   5877  C11 POPEl 114      55.784  64.160  64.099  1.00  0.00           C
ATOM   5880  P   POPEl 114      56.034  62.939  66.379  1.00  0.00           P
ATOM   5881  O13 POPEl 114      55.574  61.520  66.249  1.00  0.00           O
ATOM   5882  O14 POPEl 114      57.474  63.239  66.159  1.00  0.00           O
ATOM   5883  O11 POPEl 114      55.554  63.449  67.789  1.00  0.00           O
ATOM   5884  O12 POPEl 114      55.214  63.819  65.369  1.00  0.00           O
ATOM   5885  C1  POPEl 114      56.374  64.169  68.719  1.00  0.00           C
ATOM   5888  C2  POPEl 114      56.174  63.639  70.169  1.00  0.00           C
ATOM   5890  O21 POPEl 114      56.864  64.450  71.139  1.00  0.00           O
ATOM   5891  C21 POPEl 114      56.224  65.559  71.479  1.00  0.00           C
ATOM   5892  O22 POPEl 114      55.354  66.109  70.829  1.00  0.00           O
ATOM   5893  C22 POPEl 114      56.744  66.049  72.839  1.00  0.00           C
ATOM   5896  C3  POPEl 114      56.664  62.169  70.309  1.00  0.00           C
ATOM   5899  O31 POPEl 114      56.904  61.789  71.679  1.00  0.00           O
ATOM   5900  C31 POPEl 114      55.824  61.599  72.429  1.00  0.00           C
ATOM   5901  O32 POPEl 114      54.674  61.630  72.029  1.00  0.00           O
ATOM   5902  C32 POPEl 114      56.284  61.279  73.859  1.00  0.00           C
ATOM   5905  C23 POPEl 114      55.664  65.770  73.909  1.00  0.00           C
ATOM   5908  C24 POPEl 114      56.164  65.740  75.349  1.00  0.00           C
ATOM   5911  C25 POPEl 114      56.434  67.109  75.979  1.00  0.00           C
ATOM   5914  C26 POPEl 114      56.704  66.939  77.479  1.00  0.00           C
ATOM   5917  C27 POPEl 114      57.014  68.240  78.229  1.00  0.00           C
ATOM   5920  C28 POPEl 114      58.354  68.119  78.999  1.00  0.00           C
ATOM   5923  C29 POPEl 114      58.524  69.130  80.099  1.00  0.00           C
ATOM   5925 0C21 POPEl 114      58.254  68.910  81.399  1.00  0.00           C
ATOM   5927 1C21 POPEl 114      57.684  67.630  81.969  1.00  0.00           C
ATOM   5930 2C21 POPEl 114      58.764  66.660  82.499  1.00  0.00           C
ATOM   5933 3C21 POPEl 114      59.364  67.069  83.849  1.00  0.00           C
ATOM   5936 4C21 POPEl 114      60.524  66.160  84.269  1.00  0.00           C
ATOM   5939 5C21 POPEl 114      61.184  66.549  85.599  1.00  0.00           C
ATOM   5942 6C21 POPEl 114      62.184  65.479  86.059  1.00  0.00           C
ATOM   5945 7C21 POPEl 114      62.794  65.729  87.449  1.00  0.00           C
ATOM   5948 8C21 POPEl 114      63.354  64.460  88.079  1.00  0.00           C
ATOM   5952  C33 POPEl 114      55.174  61.399  74.929  1.00  0.00           C
ATOM   5955  C34 POPEl 114      55.544  60.689  76.239  1.00  0.00           C
ATOM   5958  C35 POPEl 114      56.634  61.369  77.089  1.00  0.00           C
ATOM   5961  C36 POPEl 114      56.144  62.649  77.789  1.00  0.00           C
ATOM   5964  C37 POPEl 114      57.154  63.189  78.809  1.00  0.00           C
ATOM   5967  C38 POPEl 114      56.494  63.990  79.939  1.00  0.00           C
ATOM   5970  C39 POPEl 114      55.894  63.069  81.019  1.00  0.00           C
ATOM   5973 0C31 POPEl 114      55.124  63.810  82.129  1.00  0.00           C
ATOM   5976 1C31 POPEl 114      54.574  62.810  83.159  1.00  0.00           C
ATOM   5979 2C31 POPEl 114      53.864  63.439  84.359  1.00  0.00           C
ATOM   5982 3C31 POPEl 114      52.534  64.130  84.029  1.00  0.00           C
ATOM   5985 4C31 POPEl 114      51.584  64.149  85.239  1.00  0.00           C
ATOM   5988 5C31 POPEl 114      50.374  65.079  85.049  1.00  0.00           C
ATOM   5991 6C31 POPEl 114      49.354  64.979  86.189  1.00  0.00           C
ATOM   5995  NH3 POPEm 115      99.205  85.070 100.869  1.00  0.00           N
ATOM   5999  C12 POPEm 115      99.334  84.839 102.349  1.00  0.00           C
ATOM   6002  C11 POPEm 115      98.234  85.600 103.129  1.00  0.00           C
ATOM   6005  P   POPEm 115      99.044  88.039 102.839  1.00  0.00           P
ATOM   6006  O13 POPEm 115      99.074  89.280 103.639  1.00  0.00           O
ATOM   6007  O14 POPEm 115     100.255  87.740 102.049  1.00  0.00           O
ATOM   6008  O11 POPEm 115      97.844  88.109 101.809  1.00  0.00           O
ATOM   6009  O12 POPEm 115      98.734  86.780 103.749  1.00  0.00           O
ATOM   6010  C1  POPEm 115      96.745  89.009 101.959  1.00  0.00           C
ATOM   6013  C2  POPEm 115      96.144  89.440 100.579  1.00  0.00           C
ATOM   6015  O21 POPEm 115      95.224  88.430 100.129  1.00  0.00           O
ATOM   6016  C21 POPEm 115      94.234  88.850  99.359  1.00  0.00           C
ATOM   6017  O22 POPEm 115      93.925  90.010  99.189  1.00  0.00           O
ATOM   6018  C22 POPEm 115      93.475  87.640  98.779  1.00  0.00           C
ATOM   6021  C3  POPEm 115      97.254  89.660  99.519  1.00  0.00           C
ATOM   6024  O31 POPEm 115      96.745  90.350  98.359  1.00  0.00           O
ATOM   6025  C31 POPEm 115      96.724  89.699  97.219  1.00  0.00           C
ATOM   6026  O32 POPEm 115      97.264  88.629  96.999  1.00  0.00           O
ATOM   6027  C32 POPEm 115      95.874  90.469  96.199  1.00  0.00           C
ATOM   6030  C23 POPEm 115      93.324  87.619  97.229  1.00  0.00           C
ATOM   6033  C24 POPEm 115      91.964  88.109  96.709  1.00  0.00           C
ATOM   6036  C25 POPEm 115      91.614  89.529  97.159  1.00  0.00           C
ATOM   6039  C26 POPEm 115      90.675  90.310  96.229  1.00  0.00           C
ATOM   6042  C27 POPEm 115      90.385  91.700  96.819  1.00  0.00           C
ATOM   6045  C28 POPEm 115      89.894  92.729  95.799  1.00  0.00           C
ATOM   6048  C29 POPEm 115      89.854  94.090  96.429  1.00  0.00           C
ATOM   6050 0C21 POPEm 115      90.315  95.240  95.909  1.00  0.00           C
ATOM   6052 1C21 POPEm 115      90.914  95.431  94.539  1.00  0.00           C
ATOM   6055 2C21 POPEm 115      89.854  95.700  93.449  1.00  0.00           C
ATOM   6058 3C21 POPEm 115      89.105  97.029  93.629  1.00  0.00           C
ATOM   6061 4C21 POPEm 115      88.175  97.339  92.439  1.00  0.00           C
ATOM   6064 5C21 POPEm 115      86.794  96.700  92.569  1.00  0.00           C
ATOM   6067 6C21 POPEm 115      85.955  96.710  91.279  1.00  0.00           C
ATOM   6070 7C21 POPEm 115      85.945  98.050  90.529  1.00  0.00           C
ATOM   6073 8C21 POPEm 115      85.145  97.990  89.219  1.00  0.00           C
ATOM   6077  C33 POPEm 115      96.194  90.110  94.729  1.00  0.00           C
ATOM   6080  C34 POPEm 115      95.094  90.509  93.719  1.00  0.00           C
ATOM   6083  C35 POPEm 115      93.865  89.590  93.749  1.00  0.00           C
ATOM   6086  C36 POPEm 115      92.904  89.809  92.569  1.00  0.00           C
ATOM   6089  C37 POPEm 115      92.184  91.169  92.579  1.00  0.00           C
ATOM   6092  C38 POPEm 115      91.925  91.710  91.169  1.00  0.00           C
ATOM   6095  C39 POPEm 115      91.185  93.060  91.169  1.00  0.00           C
ATOM   6098 0C31 POPEm 115      90.824  93.529  89.759  1.00  0.00           C
ATOM   6101 1C31 POPEm 115      90.234  94.949  89.719  1.00  0.00           C
ATOM   6104 2C31 POPEm 115      89.585  95.280  88.369  1.00  0.00           C
ATOM   6107 3C31 POPEm 115      88.144  94.750  88.309  1.00  0.00           C
ATOM   6110 4C31 POPEm 115      87.514  94.760  86.919  1.00  0.00           C
ATOM   6113 5C31 POPEm 115      86.294  93.829  86.849  1.00  0.00           C
ATOM   6116 6C31 POPEm 115      85.544  93.890  85.519  1.00  0.00           C
ATOM   6120  NH3 POPEn 116      78.364 123.879  62.169  1.00  0.00           N
ATOM   6124  C12 POPEn 116      77.634 123.570  60.909  1.00  0.00           C
ATOM   6127  C11 POPEn 116      77.394 124.879  60.169  1.00  0.00           C
ATOM   6130  P   POPEn 116      75.444 126.549  59.919  1.00  0.00           P
ATOM   6131  O13 POPEn 116      76.254 127.339  58.969  1.00  0.00           O
ATOM   6132  O14 POPEn 116      74.394 125.679  59.359  1.00  0.00           O
ATOM   6133  O11 POPEn 116      74.754 127.510  60.999  1.00  0.00           O
ATOM   6134  O12 POPEn 116      76.374 125.649  60.829  1.00  0.00           O
ATOM   6135  C1  POPEn 116      74.584 127.101  62.369  1.00  0.00           C
ATOM   6138  C2  POPEn 116      75.564 127.729  63.389  1.00  0.00           C
ATOM   6140  O21 POPEn 116      74.924 128.710  64.249  1.00  0.00           O
ATOM   6141  C21 POPEn 116      74.634 128.219  65.459  1.00  0.00           C
ATOM   6142  O22 POPEn 116      74.425 127.039  65.699  1.00  0.00           O
ATOM   6143  C22 POPEn 116      74.784 129.340  66.499  1.00  0.00           C
ATOM   6146  C3  POPEn 116      76.785 128.400  62.709  1.00  0.00           C
ATOM   6149  O31 POPEn 116      77.854 128.600  63.659  1.00  0.00           O
ATOM   6150  C31 POPEn 116      78.644 127.540  63.809  1.00  0.00           C
ATOM   6151  O32 POPEn 116      78.404 126.400  63.439  1.00  0.00           O
ATOM   6152  C32 POPEn 116      79.954 127.969  64.479  1.00  0.00           C
ATOM   6155  C23 POPEn 116      75.074 128.820  67.929  1.00  0.00           C
ATOM   6158  C24 POPEn 116      73.814 128.699  68.789  1.00  0.00           C
ATOM   6161  C25 POPEn 116      74.025 127.740  69.969  1.00  0.00           C
ATOM   6164  C26 POPEn 116      72.734 127.419  70.749  1.00  0.00           C
ATOM   6167  C27 POPEn 116      72.944 126.309  71.789  1.00  0.00           C
ATOM   6170  C28 POPEn 116      72.034 126.490  73.019  1.00  0.00           C
ATOM   6173  C29 POPEn 116      72.245 125.410  74.059  1.00  0.00           C
ATOM   6175 0C21 POPEn 116      72.834 125.550  75.269  1.00  0.00           C
ATOM   6177 1C21 POPEn 116      73.455 126.789  75.849  1.00  0.00           C
ATOM   6180 2C21 POPEn 116      73.294 126.950  77.379  1.00  0.00           C
ATOM   6183 3C21 POPEn 116      74.364 127.920  77.909  1.00  0.00           C
ATOM   6186 4C21 POPEn 116      74.184 128.410  79.359  1.00  0.00           C
ATOM   6189 5C21 POPEn 116      75.364 129.321  79.749  1.00  0.00           C
ATOM   6192 6C21 POPEn 116      75.194 130.059  81.079  1.00  0.00           C
ATOM   6195 7C21 POPEn 116      76.124 131.270  81.199  1.00  0.00           C
ATOM   6198 8C21 POPEn 116      75.904 132.079  82.469  1.00  0.00           C
ATOM   6202  C33 POPEn 116      79.764 128.459  65.929  1.00  0.00           C
ATOM   6205  C34 POPEn 116      80.434 127.570  66.989  1.00  0.00           C
ATOM   6208  C35 POPEn 116      79.764 127.659  68.359  1.00  0.00           C
ATOM   6211  C36 POPEn 116      80.654 127.109  69.489  1.00  0.00           C
ATOM   6214  C37 POPEn 116      79.944 127.230  70.839  1.00  0.00           C
ATOM   6217  C38 POPEn 116      80.874 127.241  72.059  1.00  0.00           C
ATOM   6220  C39 POPEn 116      81.054 125.859  72.709  1.00  0.00           C
ATOM   6223 0C31 POPEn 116      81.854 125.910  74.009  1.00  0.00           C
ATOM   6226 1C31 POPEn 116      81.815 124.569  74.769  1.00  0.00           C
ATOM   6229 2C31 POPEn 116      82.284 124.669  76.229  1.00  0.00           C
ATOM   6232 3C31 POPEn 116      83.764 125.059  76.389  1.00  0.00           C
ATOM   6235 4C31 POPEn 116      84.164 125.189  77.869  1.00  0.00           C
ATOM   6238 5C31 POPEn 116      85.604 125.660  78.089  1.00  0.00           C
ATOM   6241 6C31 POPEn 116      85.945 125.819  79.579  1.00  0.00           C
ATOM   6245  NH3 POPEo 117     119.504  20.789  58.169  1.00  0.00           N
ATOM   6249  C12 POPEo 117     119.795  19.619  57.269  1.00  0.00           C
ATOM   6252  C11 POPEo 117     118.725  19.479  56.169  1.00  0.00           C
ATOM   6255  P   POPEo 117     116.204  19.439  56.959  1.00  0.00           P
ATOM   6256  O13 POPEo 117     115.665  20.059  55.719  1.00  0.00           O
ATOM   6257  O14 POPEo 117     115.344  18.469  57.669  1.00  0.00           O
ATOM   6258  O11 POPEo 117     116.664  20.599  57.959  1.00  0.00           O
ATOM   6259  O12 POPEo 117     117.594  18.769  56.649  1.00  0.00           O
ATOM   6260  C1  POPEo 117     116.404  20.529  59.369  1.00  0.00           C
ATOM   6263  C2  POPEo 117     116.434  21.959  59.989  1.00  0.00           C
ATOM   6265  O21 POPEo 117     117.435  22.099  61.039  1.00  0.00           O
ATOM   6266  C21 POPEo 117     117.044  21.740  62.249  1.00  0.00           C
ATOM   6267  O22 POPEo 117     116.164  20.929  62.499  1.00  0.00           O
ATOM   6268  C22 POPEo 117     117.755  22.579  63.319  1.00  0.00           C
ATOM   6271  C3  POPEo 117     115.005  22.469  60.379  1.00  0.00           C
ATOM   6274  O31 POPEo 117     115.084  23.750  61.059  1.00  0.00           O
ATOM   6275  C31 POPEo 117     114.345  24.119  62.109  1.00  0.00           C
ATOM   6276  O32 POPEo 117     114.385  25.239  62.589  1.00  0.00           O
ATOM   6277  C32 POPEo 117     113.445  23.020  62.679  1.00  0.00           C
ATOM   6280  C23 POPEo 117     117.164  22.379  64.759  1.00  0.00           C
ATOM   6283  C24 POPEo 117     117.815  23.319  65.809  1.00  0.00           C
ATOM   6286  C25 POPEo 117     117.365  23.109  67.269  1.00  0.00           C
ATOM   6289  C26 POPEo 117     115.884  23.439  67.569  1.00  0.00           C
ATOM   6292  C27 POPEo 117     115.455  23.160  69.019  1.00  0.00           C
ATOM   6295  C28 POPEo 117     113.934  23.319  69.229  1.00  0.00           C
ATOM   6298  C29 POPEo 117     113.374  22.500  70.369  1.00  0.00           C
ATOM   6300 0C21 POPEo 117     112.815  22.939  71.519  1.00  0.00           C
ATOM   6302 1C21 POPEo 117     112.664  24.369  71.969  1.00  0.00           C
ATOM   6305 2C21 POPEo 117     111.225  24.889  71.809  1.00  0.00           C
ATOM   6308 3C21 POPEo 117     110.784  25.059  70.349  1.00  0.00           C
ATOM   6311 4C21 POPEo 117     109.644  26.059  70.179  1.00  0.00           C
ATOM   6314 5C21 POPEo 117     108.345  25.669  70.909  1.00  0.00           C
ATOM   6317 6C21 POPEo 117     107.314  26.799  70.879  1.00  0.00           C
ATOM   6320 7C21 POPEo 117     106.365  26.799  72.079  1.00  0.00           C
ATOM   6323 8C21 POPEo 117     105.784  28.189  72.369  1.00  0.00           C
ATOM   6327  C33 POPEo 117     112.804  23.399  64.039  1.00  0.00           C
ATOM   6330  C34 POPEo 117     112.004  22.249  64.669  1.00  0.00           C
ATOM   6333  C35 POPEo 117     112.815  20.959  64.889  1.00  0.00           C
ATOM   6336  C36 POPEo 117     112.085  19.939  65.769  1.00  0.00           C
ATOM   6339  C37 POPEo 117     112.885  18.679  66.129  1.00  0.00           C
ATOM   6342  C38 POPEo 117     112.544  18.160  67.539  1.00  0.00           C
ATOM   6345  C39 POPEo 117     113.494  18.739  68.599  1.00  0.00           C
ATOM   6348 0C31 POPEo 117     113.004  18.509  70.039  1.00  0.00           C
ATOM   6351 1C31 POPEo 117     114.135  18.689  71.069  1.00  0.00           C
ATOM   6354 2C31 POPEo 117     113.674  18.669  72.529  1.00  0.00           C
ATOM   6357 3C31 POPEo 117     112.964  17.359  72.939  1.00  0.00           C
ATOM   6360 4C31 POPEo 117     112.645  17.309  74.439  1.00  0.00           C
ATOM   6363 5C31 POPEo 117     111.964  15.999  74.859  1.00  0.00           C
ATOM   6366 6C31 POPEo 117     111.694  15.919  76.359  1.00  0.00           C
ATOM   6370  NH3 POPEp 118      51.294  50.240  66.609  1.00  0.00           N
ATOM   6374  C12 POPEp 118      50.724  49.459  65.449  1.00  0.00           C
ATOM   6377  C11 POPEp 118      49.304  48.909  65.739  1.00  0.00           C
ATOM   6380  P   POPEp 118      47.344  47.579  64.709  1.00  0.00           P
ATOM   6381  O13 POPEp 118      46.694  48.699  63.989  1.00  0.00           O
ATOM   6382  O14 POPEp 118      47.074  46.229  64.139  1.00  0.00           O
ATOM   6383  O11 POPEp 118      46.954  47.589  66.229  1.00  0.00           O
ATOM   6384  O12 POPEp 118      48.914  47.919  64.769  1.00  0.00           O
ATOM   6385  C1  POPEp 118      45.704  48.009  66.749  1.00  0.00           C
ATOM   6388  C2  POPEp 118      45.944  48.319  68.249  1.00  0.00           C
ATOM   6390  O21 POPEp 118      44.734  48.179  69.029  1.00  0.00           O
ATOM   6391  C21 POPEp 118      44.964  47.759  70.269  1.00  0.00           C
ATOM   6392  O22 POPEp 118      45.954  47.160  70.649  1.00  0.00           O
ATOM   6393  C22 POPEp 118      43.874  48.289  71.199  1.00  0.00           C
ATOM   6396  C3  POPEp 118      46.484  49.759  68.389  1.00  0.00           C
ATOM   6399  O31 POPEp 118      46.974  50.009  69.719  1.00  0.00           O
ATOM   6400  C31 POPEp 118      48.284  50.110  69.879  1.00  0.00           C
ATOM   6401  O32 POPEp 118      49.124  50.099  68.999  1.00  0.00           O
ATOM   6402  C32 POPEp 118      48.604  50.310  71.369  1.00  0.00           C
ATOM   6405  C23 POPEp 118      43.674  47.369  72.429  1.00  0.00           C
ATOM   6408  C24 POPEp 118      43.114  48.119  73.649  1.00  0.00           C
ATOM   6411  C25 POPEp 118      43.454  47.389  74.959  1.00  0.00           C
ATOM   6414  C26 POPEp 118      43.194  48.219  76.219  1.00  0.00           C
ATOM   6417  C27 POPEp 118      43.384  47.389  77.499  1.00  0.00           C
ATOM   6420  C28 POPEp 118      43.344  48.249  78.779  1.00  0.00           C
ATOM   6423  C29 POPEp 118      43.284  47.410  80.029  1.00  0.00           C
ATOM   6425 0C21 POPEp 118      42.294  47.379  80.949  1.00  0.00           C
ATOM   6427 1C21 POPEp 118      40.994  48.149  80.919  1.00  0.00           C
ATOM   6430 2C21 POPEp 118      39.754  47.269  81.219  1.00  0.00           C
ATOM   6433 3C21 POPEp 118      39.664  46.779  82.669  1.00  0.00           C
ATOM   6436 4C21 POPEp 118      38.394  45.970  82.949  1.00  0.00           C
ATOM   6439 5C21 POPEp 118      38.534  44.990  84.129  1.00  0.00           C
ATOM   6442 6C21 POPEp 118      38.774  45.649  85.499  1.00  0.00           C
ATOM   6445 7C21 POPEp 118      37.534  45.609  86.409  1.00  0.00           C
ATOM   6448 8C21 POPEp 118      37.794  46.180  87.809  1.00  0.00           C
ATOM   6452  C33 POPEp 118      47.564  49.769  72.379  1.00  0.00           C
ATOM   6455  C34 POPEp 118      47.814  50.340  73.789  1.00  0.00           C
ATOM   6458  C35 POPEp 118      47.614  51.859  73.889  1.00  0.00           C
ATOM   6461  C36 POPEp 118      47.894  52.420  75.289  1.00  0.00           C
ATOM   6464  C37 POPEp 118      47.694  53.939  75.299  1.00  0.00           C
ATOM   6467  C38 POPEp 118      47.634  54.559  76.709  1.00  0.00           C
ATOM   6470  C39 POPEp 118      48.904  54.410  77.569  1.00  0.00           C
ATOM   6473 0C31 POPEp 118      50.064  55.279  77.079  1.00  0.00           C
ATOM   6476 1C31 POPEp 118      51.044  55.739  78.169  1.00  0.00           C
ATOM   6479 2C31 POPEp 118      51.984  56.829  77.629  1.00  0.00           C
ATOM   6482 3C31 POPEp 118      53.154  57.220  78.529  1.00  0.00           C
ATOM   6485 4C31 POPEp 118      52.764  58.049  79.769  1.00  0.00           C
ATOM   6488 5C31 POPEp 118      53.974  58.519  80.579  1.00  0.00           C
ATOM   6491 6C31 POPEp 118      53.594  59.270  81.849  1.00  0.00           C
ATOM   6495  NH3 POPEq 119      81.204  54.790  61.509  1.00  0.00           N
ATOM   6499  C12 POPEq 119      80.474  56.100  61.409  1.00  0.00           C
ATOM   6502  C11 POPEq 119      79.354  56.279  62.469  1.00  0.00           C
ATOM   6505  P   POPEq 119      78.764  58.660  61.569  1.00  0.00           P
ATOM   6506  O13 POPEq 119      79.374  58.530  60.229  1.00  0.00           O
ATOM   6507  O14 POPEq 119      77.694  59.669  61.689  1.00  0.00           O
ATOM   6508  O11 POPEq 119      79.874  59.020  62.619  1.00  0.00           O
ATOM   6509  O12 POPEq 119      78.344  57.199  62.039  1.00  0.00           O
ATOM   6510  C1  POPEq 119      79.404  59.599  63.849  1.00  0.00           C
ATOM   6513  C2  POPEq 119      80.474  59.439  64.939  1.00  0.00           C
ATOM   6515  O21 POPEq 119      79.975  58.569  65.969  1.00  0.00           O
ATOM   6516  C21 POPEq 119      80.824  57.689  66.459  1.00  0.00           C
ATOM   6517  O22 POPEq 119      81.874  57.339  65.939  1.00  0.00           O
ATOM   6518  C22 POPEq 119      80.334  57.259  67.859  1.00  0.00           C
ATOM   6521  C3  POPEq 119      80.934  60.799  65.519  1.00  0.00           C
ATOM   6524  O31 POPEq 119      80.115  61.299  66.609  1.00  0.00           O
ATOM   6525  C31 POPEq 119      80.565  60.889  67.809  1.00  0.00           C
ATOM   6526  O32 POPEq 119      81.495  60.139  67.979  1.00  0.00           O
ATOM   6527  C32 POPEq 119      79.714  61.479  68.939  1.00  0.00           C
ATOM   6530  C23 POPEq 119      80.034  55.749  68.039  1.00  0.00           C
ATOM   6533  C24 POPEq 119      80.024  55.329  69.519  1.00  0.00           C
ATOM   6536  C25 POPEq 119      79.734  53.829  69.729  1.00  0.00           C
ATOM   6539  C26 POPEq 119      80.024  53.299  71.139  1.00  0.00           C
ATOM   6542  C27 POPEq 119      81.524  53.209  71.479  1.00  0.00           C
ATOM   6545  C28 POPEq 119      81.824  53.319  72.979  1.00  0.00           C
ATOM   6548  C29 POPEq 119      81.785  51.999  73.709  1.00  0.00           C
ATOM   6550 0C21 POPEq 119      82.855  51.349  74.219  1.00  0.00           C
ATOM   6552 1C21 POPEq 119      84.285  51.809  74.149  1.00  0.00           C
ATOM   6555 2C21 POPEq 119      85.154  51.399  75.359  1.00  0.00           C
ATOM   6558 3C21 POPEq 119      84.884  52.229  76.619  1.00  0.00           C
ATOM   6561 4C21 POPEq 119      85.934  52.029  77.719  1.00  0.00           C
ATOM   6564 5C21 POPEq 119      86.204  53.299  78.519  1.00  0.00           C
ATOM   6567 6C21 POPEq 119      87.164  53.079  79.689  1.00  0.00           C
ATOM   6570 7C21 POPEq 119      87.404  54.359  80.499  1.00  0.00           C
ATOM   6573 8C21 POPEq 119      88.504  54.200  81.559  1.00  0.00           C
ATOM   6577  C33 POPEq 119      80.294  61.240  70.359  1.00  0.00           C
ATOM   6580  C34 POPEq 119      79.274  60.649  71.359  1.00  0.00           C
ATOM   6583  C35 POPEq 119      79.464  59.149  71.629  1.00  0.00           C
ATOM   6586  C36 POPEq 119      78.344  58.540  72.489  1.00  0.00           C
ATOM   6589  C37 POPEq 119      78.814  57.479  73.489  1.00  0.00           C
ATOM   6592  C38 POPEq 119      78.784  57.989  74.939  1.00  0.00           C
ATOM   6595  C39 POPEq 119      77.404  57.829  75.599  1.00  0.00           C
ATOM   6598 0C31 POPEq 119      77.414  58.149  77.099  1.00  0.00           C
ATOM   6601 1C31 POPEq 119      76.275  57.459  77.849  1.00  0.00           C
ATOM   6604 2C31 POPEq 119      76.095  57.929  79.309  1.00  0.00           C
ATOM   6607 3C31 POPEq 119      77.315  57.669  80.199  1.00  0.00           C
ATOM   6610 4C31 POPEq 119      77.065  58.090  81.659  1.00  0.00           C
ATOM   6613 5C31 POPEq 119      78.114  57.529  82.619  1.00  0.00           C
ATOM   6616 6C31 POPEq 119      77.984  58.049  84.059  1.00  0.00           C
ATOM   6620  NH3 POPEr 120      10.204  53.289  58.839  1.00  0.00           N
ATOM   6624  C12 POPEr 120      10.804  52.889  57.529  1.00  0.00           C
ATOM   6627  C11 POPEr 120      12.274  53.309  57.489  1.00  0.00           C
ATOM   6630  P   POPEr 120      13.204  55.439  58.689  1.00  0.00           P
ATOM   6631  O13 POPEr 120      13.014  56.879  58.459  1.00  0.00           O
ATOM   6632  O14 POPEr 120      14.574  54.879  58.619  1.00  0.00           O
ATOM   6633  O11 POPEr 120      12.484  55.060  60.059  1.00  0.00           O
ATOM   6634  O12 POPEr 120      12.324  54.720  57.609  1.00  0.00           O
ATOM   6635  C1  POPEr 120      12.484  56.129  61.029  1.00  0.00           C
ATOM   6638  C2  POPEr 120      12.894  55.679  62.449  1.00  0.00           C
ATOM   6640  O21 POPEr 120      12.344  56.679  63.319  1.00  0.00           O
ATOM   6641  C21 POPEr 120      12.024  56.349  64.549  1.00  0.00           C
ATOM   6642  O22 POPEr 120      12.024  55.229  65.029  1.00  0.00           O
ATOM   6643  C22 POPEr 120      11.634  57.630  65.289  1.00  0.00           C
ATOM   6646  C3  POPEr 120      14.444  55.629  62.529  1.00  0.00           C
ATOM   6649  O31 POPEr 120      14.934  55.689  63.879  1.00  0.00           O
ATOM   6650  C31 POPEr 120      14.854  54.549  64.549  1.00  0.00           C
ATOM   6651  O32 POPEr 120      14.504  53.470  64.099  1.00  0.00           O
ATOM   6652  C32 POPEr 120      15.154  54.879  66.009  1.00  0.00           C
ATOM   6655  C23 POPEr 120      10.294  57.560  66.039  1.00  0.00           C
ATOM   6658  C24 POPEr 120      10.404  56.879  67.409  1.00  0.00           C
ATOM   6661  C25 POPEr 120       9.304  57.329  68.369  1.00  0.00           C
ATOM   6664  C26 POPEr 120       9.494  56.759  69.779  1.00  0.00           C
ATOM   6667  C27 POPEr 120       8.324  57.119  70.709  1.00  0.00           C
ATOM   6670  C28 POPEr 120       8.414  56.430  72.089  1.00  0.00           C
ATOM   6673  C29 POPEr 120       7.294  55.459  72.379  1.00  0.00           C
ATOM   6675 0C21 POPEr 120       6.074  55.799  72.839  1.00  0.00           C
ATOM   6677 1C21 POPEr 120       5.644  57.209  73.149  1.00  0.00           C
ATOM   6680 2C21 POPEr 120       4.474  57.319  74.149  1.00  0.00           C
ATOM   6683 3C21 POPEr 120       4.794  56.679  75.499  1.00  0.00           C
ATOM   6686 4C21 POPEr 120       3.774  57.049  76.569  1.00  0.00           C
ATOM   6689 5C21 POPEr 120       3.974  56.219  77.839  1.00  0.00           C
ATOM   6692 6C21 POPEr 120       3.004  56.639  78.939  1.00  0.00           C
ATOM   6695 7C21 POPEr 120       3.134  55.770  80.189  1.00  0.00           C
ATOM   6698 8C21 POPEr 120       2.044  56.110  81.189  1.00  0.00           C
ATOM   6702  C33 POPEr 120      15.434  53.649  66.879  1.00  0.00           C
ATOM   6705  C34 POPEr 120      15.604  54.009  68.359  1.00  0.00           C
ATOM   6708  C35 POPEr 120      14.314  54.599  68.939  1.00  0.00           C
ATOM   6711  C36 POPEr 120      14.294  54.559  70.459  1.00  0.00           C
ATOM   6714  C37 POPEr 120      12.964  55.089  71.009  1.00  0.00           C
ATOM   6717  C38 POPEr 120      12.854  54.939  72.519  1.00  0.00           C
ATOM   6720  C39 POPEr 120      14.054  55.569  73.239  1.00  0.00           C
ATOM   6723 0C31 POPEr 120      13.684  56.040  74.639  1.00  0.00           C
ATOM   6726 1C31 POPEr 120      14.884  56.639  75.369  1.00  0.00           C
ATOM   6729 2C31 POPEr 120      14.414  57.459  76.569  1.00  0.00           C
ATOM   6732 3C31 POPEr 120      15.574  58.049  77.359  1.00  0.00           C
ATOM   6735 4C31 POPEr 120      15.074  59.119  78.319  1.00  0.00           C
ATOM   6738 5C31 POPEr 120      16.204  59.669  79.169  1.00  0.00           C
ATOM   6741 6C31 POPEr 120      15.694  60.729  80.139  1.00  0.00           C
ATOM   6745  NH3 POPEs 121      75.404 104.240 106.389  1.00  0.00           N
ATOM   6749  C12 POPEs 121      76.124 105.129 107.359  1.00  0.00           C
ATOM   6752  C11 POPEs 121      77.004 106.160 106.609  1.00  0.00           C
ATOM   6755  P   POPEs 121      78.824 104.569 105.639  1.00  0.00           P
ATOM   6756  O13 POPEs 121      79.804 105.079 106.589  1.00  0.00           O
ATOM   6757  O14 POPEs 121      78.204 103.270 106.009  1.00  0.00           O
ATOM   6758  O11 POPEs 121      79.494 104.359 104.239  1.00  0.00           O
ATOM   6759  O12 POPEs 121      77.654 105.609 105.449  1.00  0.00           O
ATOM   6760  C1  POPEs 121      80.784 104.900 103.929  1.00  0.00           C
ATOM   6763  C2  POPEs 121      80.974 104.860 102.389  1.00  0.00           C
ATOM   6765  O21 POPEs 121      82.025 105.749 101.929  1.00  0.00           O
ATOM   6766  C21 POPEs 121      81.705 107.049 101.889  1.00  0.00           C
ATOM   6767  O22 POPEs 121      80.824 107.579 102.549  1.00  0.00           O
ATOM   6768  C22 POPEs 121      82.414 107.729 100.709  1.00  0.00           C
ATOM   6771  C3  POPEs 121      79.614 105.110 101.669  1.00  0.00           C
ATOM   6774  O31 POPEs 121      79.824 105.420 100.279  1.00  0.00           O
ATOM   6775  C31 POPEs 121      79.344 104.559  99.389  1.00  0.00           C
ATOM   6776  O32 POPEs 121      78.754 103.529  99.639  1.00  0.00           O
ATOM   6777  C32 POPEs 121      79.705 105.119  98.019  1.00  0.00           C
ATOM   6780  C23 POPEs 121      81.574 108.939 100.199  1.00  0.00           C
ATOM   6783  C24 POPEs 121      82.124 109.630  98.939  1.00  0.00           C
ATOM   6786  C25 POPEs 121      81.955 108.809  97.639  1.00  0.00           C
ATOM   6789  C26 POPEs 121      82.205 109.630  96.359  1.00  0.00           C
ATOM   6792  C27 POPEs 121      81.605 108.960  95.109  1.00  0.00           C
ATOM   6795  C28 POPEs 121      81.484 109.900  93.889  1.00  0.00           C
ATOM   6798  C29 POPEs 121      82.755 110.110  93.109  1.00  0.00           C
ATOM   6800 0C21 POPEs 121      83.074 111.220  92.399  1.00  0.00           C
ATOM   6802 1C21 POPEs 121      82.244 112.470  92.289  1.00  0.00           C
ATOM   6805 2C21 POPEs 121      83.084 113.760  92.159  1.00  0.00           C
ATOM   6808 3C21 POPEs 121      83.084 114.321  90.729  1.00  0.00           C
ATOM   6811 4C21 POPEs 121      83.804 115.670  90.609  1.00  0.00           C
ATOM   6814 5C21 POPEs 121      83.904 116.169  89.159  1.00  0.00           C
ATOM   6817 6C21 POPEs 121      82.554 116.500  88.509  1.00  0.00           C
ATOM   6820 7C21 POPEs 121      82.634 116.660  86.989  1.00  0.00           C
ATOM   6823 8C21 POPEs 121      81.255 116.759  86.329  1.00  0.00           C
ATOM   6827  C33 POPEs 121      78.574 104.870  97.009  1.00  0.00           C
ATOM   6830  C34 POPEs 121      78.764 105.679  95.729  1.00  0.00           C
ATOM   6833  C35 POPEs 121      77.584 105.460  94.769  1.00  0.00           C
ATOM   6836  C36 POPEs 121      77.455 103.990  94.339  1.00  0.00           C
ATOM   6839  C37 POPEs 121      76.424 103.790  93.239  1.00  0.00           C
ATOM   6842  C38 POPEs 121      76.714 102.579  92.339  1.00  0.00           C
ATOM   6845  C39 POPEs 121      76.284 102.899  90.909  1.00  0.00           C
ATOM   6848 0C31 POPEs 121      76.345 101.740  89.919  1.00  0.00           C
ATOM   6851 1C31 POPEs 121      75.874 102.250  88.559  1.00  0.00           C
ATOM   6854 2C31 POPEs 121      75.644 101.180  87.489  1.00  0.00           C
ATOM   6857 3C31 POPEs 121      74.934 101.800  86.279  1.00  0.00           C
ATOM   6860 4C31 POPEs 121      75.034 100.970  84.999  1.00  0.00           C
ATOM   6863 5C31 POPEs 121      74.304 101.660  83.849  1.00  0.00           C
ATOM   6866 6C31 POPEs 121      74.554 101.020  82.479  1.00  0.00           C
ATOM   6870  NH3 POPEt 122      24.124  25.999  60.509  1.00  0.00           N
ATOM   6874  C12 POPEt 122      25.524  26.259  61.009  1.00  0.00           C
ATOM   6877  C11 POPEt 122      26.374  27.179  60.099  1.00  0.00           C
ATOM   6880  P   POPEt 122      24.674  29.209  59.719  1.00  0.00           P
ATOM   6881  O13 POPEt 122      25.174  30.520  59.269  1.00  0.00           O
ATOM   6882  O14 POPEt 122      23.334  28.789  59.259  1.00  0.00           O
ATOM   6883  O11 POPEt 122      24.714  29.079  61.289  1.00  0.00           O
ATOM   6884  O12 POPEt 122      25.614  28.039  59.269  1.00  0.00           O
ATOM   6885  C1  POPEt 122      24.854  30.219  62.139  1.00  0.00           C
ATOM   6888  C2  POPEt 122      24.474  29.789  63.579  1.00  0.00           C
ATOM   6890  O21 POPEt 122      24.034  30.889  64.399  1.00  0.00           O
ATOM   6891  C21 POPEt 122      24.924  31.770  64.829  1.00  0.00           C
ATOM   6892  O22 POPEt 122      26.114  31.779  64.549  1.00  0.00           O
ATOM   6893  C22 POPEt 122      24.214  32.799  65.709  1.00  0.00           C
ATOM   6896  C3  POPEt 122      25.524  28.859  64.259  1.00  0.00           C
ATOM   6899  O31 POPEt 122      24.844  27.859  65.039  1.00  0.00           O
ATOM   6900  C31 POPEt 122      24.384  28.289  66.209  1.00  0.00           C
ATOM   6901  O32 POPEt 122      24.714  29.309  66.779  1.00  0.00           O
ATOM   6902  C32 POPEt 122      23.274  27.330  66.649  1.00  0.00           C
ATOM   6905  C23 POPEt 122      25.094  33.389  66.839  1.00  0.00           C
ATOM   6908  C24 POPEt 122      24.584  33.000  68.239  1.00  0.00           C
ATOM   6911  C25 POPEt 122      25.364  33.709  69.349  1.00  0.00           C
ATOM   6914  C26 POPEt 122      24.964  33.229  70.739  1.00  0.00           C
ATOM   6917  C27 POPEt 122      25.854  33.810  71.839  1.00  0.00           C
ATOM   6920  C28 POPEt 122      25.674  33.119  73.199  1.00  0.00           C
ATOM   6923  C29 POPEt 122      24.254  33.189  73.699  1.00  0.00           C
ATOM   6925 0C21 POPEt 122      23.754  32.489  74.729  1.00  0.00           C
ATOM   6927 1C21 POPEt 122      24.524  31.549  75.619  1.00  0.00           C
ATOM   6930 2C21 POPEt 122      24.584  32.079  77.069  1.00  0.00           C
ATOM   6933 3C21 POPEt 122      25.534  33.289  77.189  1.00  0.00           C
ATOM   6936 4C21 POPEt 122      25.394  34.090  78.489  1.00  0.00           C
ATOM   6939 5C21 POPEt 122      26.084  35.449  78.349  1.00  0.00           C
ATOM   6942 6C21 POPEt 122      25.964  36.359  79.579  1.00  0.00           C
ATOM   6945 7C21 POPEt 122      26.374  37.799  79.259  1.00  0.00           C
ATOM   6948 8C21 POPEt 122      26.534  38.699  80.479  1.00  0.00           C
ATOM   6952  C33 POPEt 122      22.574  27.759  67.959  1.00  0.00           C
ATOM   6955  C34 POPEt 122      23.244  27.199  69.219  1.00  0.00           C
ATOM   6958  C35 POPEt 122      22.664  27.839  70.479  1.00  0.00           C
ATOM   6961  C36 POPEt 122      23.244  27.299  71.799  1.00  0.00           C
ATOM   6964  C37 POPEt 122      23.314  28.359  72.919  1.00  0.00           C
ATOM   6967  C38 POPEt 122      21.974  28.709  73.609  1.00  0.00           C
ATOM   6970  C39 POPEt 122      20.924  29.459  72.759  1.00  0.00           C
ATOM   6973 0C31 POPEt 122      21.404  30.809  72.209  1.00  0.00           C
ATOM   6976 1C31 POPEt 122      20.294  31.539  71.429  1.00  0.00           C
ATOM   6979 2C31 POPEt 122      20.724  32.919  70.909  1.00  0.00           C
ATOM   6982 3C31 POPEt 122      19.554  33.689  70.279  1.00  0.00           C
ATOM   6985 4C31 POPEt 122      19.824  34.129  68.829  1.00  0.00           C
ATOM   6988 5C31 POPEt 122      19.904  32.969  67.829  1.00  0.00           C
ATOM   6991 6C31 POPEt 122      20.164  33.450  66.409  1.00  0.00           C
ATOM   6995  NH3 POPEu 123       5.654  92.980  58.269  1.00  0.00           N
ATOM   6999  C12 POPEu 123       5.554  91.570  57.739  1.00  0.00           C
ATOM   7002  C11 POPEu 123       5.544  90.571  58.899  1.00  0.00           C
ATOM   7005  P   POPEu 123       6.934  88.380  59.069  1.00  0.00           P
ATOM   7006  O13 POPEu 123       7.274  87.120  58.349  1.00  0.00           O
ATOM   7007  O14 POPEu 123       8.084  89.219  59.439  1.00  0.00           O
ATOM   7008  O11 POPEu 123       6.264  87.990  60.429  1.00  0.00           O
ATOM   7009  O12 POPEu 123       5.814  89.270  58.379  1.00  0.00           O
ATOM   7010  C1  POPEu 123       6.304  88.860  61.559  1.00  0.00           C
ATOM   7013  C2  POPEu 123       6.884  88.100  62.769  1.00  0.00           C
ATOM   7015  O21 POPEu 123       8.324  88.030  62.659  1.00  0.00           O
ATOM   7016  C21 POPEu 123       8.944  87.530  63.699  1.00  0.00           C
ATOM   7017  O22 POPEu 123       9.574  86.479  63.709  1.00  0.00           O
ATOM   7018  C22 POPEu 123       8.954  88.540  64.859  1.00  0.00           C
ATOM   7021  C3  POPEu 123       6.224  86.700  62.819  1.00  0.00           C
ATOM   7024  O31 POPEu 123       6.444  85.991  64.049  1.00  0.00           O
ATOM   7025  C31 POPEu 123       5.784  86.439  65.099  1.00  0.00           C
ATOM   7026  O32 POPEu 123       5.164  87.489  65.169  1.00  0.00           O
ATOM   7027  C32 POPEu 123       5.974  85.431  66.209  1.00  0.00           C
ATOM   7030  C23 POPEu 123       9.794  88.060  66.069  1.00  0.00           C
ATOM   7033  C24 POPEu 123      10.114  89.189  67.059  1.00  0.00           C
ATOM   7036  C25 POPEu 123      10.654  88.660  68.399  1.00  0.00           C
ATOM   7039  C26 POPEu 123       9.524  88.380  69.389  1.00  0.00           C
ATOM   7042  C27 POPEu 123      10.034  87.980  70.779  1.00  0.00           C
ATOM   7045  C28 POPEu 123       8.874  87.850  71.789  1.00  0.00           C
ATOM   7048  C29 POPEu 123       9.334  87.220  73.069  1.00  0.00           C
ATOM   7050 0C21 POPEu 123       9.204  87.680  74.319  1.00  0.00           C
ATOM   7052 1C21 POPEu 123       8.604  88.990  74.769  1.00  0.00           C
ATOM   7055 2C21 POPEu 123       9.544  89.741  75.739  1.00  0.00           C
ATOM   7058 3C21 POPEu 123       9.604  89.130  77.149  1.00  0.00           C
ATOM   7061 4C21 POPEu 123      10.944  89.389  77.839  1.00  0.00           C
ATOM   7064 5C21 POPEu 123      11.014  88.790  79.249  1.00  0.00           C
ATOM   7067 6C21 POPEu 123      12.404  88.860  79.879  1.00  0.00           C
ATOM   7070 7C21 POPEu 123      12.464  88.100  81.219  1.00  0.00           C
ATOM   7073 8C21 POPEu 123      13.854  88.060  81.859  1.00  0.00           C
ATOM   7077  C33 POPEu 123       5.264  85.889  67.499  1.00  0.00           C
ATOM   7080  C34 POPEu 123       5.604  84.919  68.619  1.00  0.00           C
ATOM   7083  C35 POPEu 123       4.634  84.970  69.789  1.00  0.00           C
ATOM   7086  C36 POPEu 123       4.634  86.299  70.549  1.00  0.00           C
ATOM   7089  C37 POPEu 123       3.674  86.250  71.739  1.00  0.00           C
ATOM   7092  C38 POPEu 123       3.534  87.600  72.449  1.00  0.00           C
ATOM   7095  C39 POPEu 123       4.634  87.859  73.489  1.00  0.00           C
ATOM   7098 0C31 POPEu 123       4.374  87.120  74.809  1.00  0.00           C
ATOM   7101 1C31 POPEu 123       5.264  87.610  75.959  1.00  0.00           C
ATOM   7104 2C31 POPEu 123       4.584  87.489  77.329  1.00  0.00           C
ATOM   7107 3C31 POPEu 123       3.574  88.620  77.589  1.00  0.00           C
ATOM   7110 4C31 POPEu 123       2.934  88.520  78.969  1.00  0.00           C
ATOM   7113 5C31 POPEu 123       1.964  89.660  79.279  1.00  0.00           C
ATOM   7116 6C31 POPEu 123       1.314  89.529  80.649  1.00  0.00           C
ATOM   7120  NH3 POPEv 124      59.304  93.520 104.089  1.00  0.00           N
ATOM   7124  C12 POPEv 124      59.694  93.610 105.529  1.00  0.00           C
ATOM   7127  C11 POPEv 124      59.014  92.449 106.289  1.00  0.00           C
ATOM   7130  P   POPEv 124      56.504  93.079 106.399  1.00  0.00           P
ATOM   7131  O13 POPEv 124      56.894  94.510 106.409  1.00  0.00           O
ATOM   7132  O14 POPEv 124      56.074  92.530 107.699  1.00  0.00           O
ATOM   7133  O11 POPEv 124      55.364  92.890 105.329  1.00  0.00           O
ATOM   7134  O12 POPEv 124      57.694  92.241 105.779  1.00  0.00           O
ATOM   7135  C1  POPEv 124      55.334  93.699 104.149  1.00  0.00           C
ATOM   7138  C2  POPEv 124      55.504  92.850 102.869  1.00  0.00           C
ATOM   7140  O21 POPEv 124      56.744  93.219 102.229  1.00  0.00           O
ATOM   7141  C21 POPEv 124      57.184  92.299 101.379  1.00  0.00           C
ATOM   7142  O22 POPEv 124      56.784  91.160 101.289  1.00  0.00           O
ATOM   7143  C22 POPEv 124      58.304  92.920 100.549  1.00  0.00           C
ATOM   7146  C3  POPEv 124      54.254  93.079 101.959  1.00  0.00           C
ATOM   7149  O31 POPEv 124      54.184  92.241 100.789  1.00  0.00           O
ATOM   7150  C31 POPEv 124      54.534  92.840  99.659  1.00  0.00           C
ATOM   7151  O32 POPEv 124      55.014  93.960  99.589  1.00  0.00           O
ATOM   7152  C32 POPEv 124      54.314  91.899  98.469  1.00  0.00           C
ATOM   7155  C23 POPEv 124      58.914  91.889  99.579  1.00  0.00           C
ATOM   7158  C24 POPEv 124      60.194  92.449  98.929  1.00  0.00           C
ATOM   7161  C25 POPEv 124      60.794  91.549  97.849  1.00  0.00           C
ATOM   7164  C26 POPEv 124      60.074  91.749  96.519  1.00  0.00           C
ATOM   7167  C27 POPEv 124      60.614  90.880  95.379  1.00  0.00           C
ATOM   7170  C28 POPEv 124      59.894  91.180  94.049  1.00  0.00           C
ATOM   7173  C29 POPEv 124      60.864  91.160  92.909  1.00  0.00           C
ATOM   7175 0C21 POPEv 124      61.044  90.150  92.039  1.00  0.00           C
ATOM   7177 1C21 POPEv 124      60.254  88.869  92.049  1.00  0.00           C
ATOM   7180 2C21 POPEv 124      60.434  88.030  90.779  1.00  0.00           C
ATOM   7183 3C21 POPEv 124      59.514  86.789  90.739  1.00  0.00           C
ATOM   7186 4C21 POPEv 124      59.714  85.859  91.949  1.00  0.00           C
ATOM   7189 5C21 POPEv 124      59.444  84.380  91.649  1.00  0.00           C
ATOM   7192 6C21 POPEv 124      57.954  84.000  91.599  1.00  0.00           C
ATOM   7195 7C21 POPEv 124      57.775  82.500  91.369  1.00  0.00           C
ATOM   7198 8C21 POPEv 124      56.314  82.029  91.429  1.00  0.00           C
ATOM   7202  C33 POPEv 124      53.664  92.600  97.249  1.00  0.00           C
ATOM   7205  C34 POPEv 124      54.624  92.890  96.069  1.00  0.00           C
ATOM   7208  C35 POPEv 124      55.944  93.540  96.519  1.00  0.00           C
ATOM   7211  C36 POPEv 124      56.644  94.410  95.479  1.00  0.00           C
ATOM   7214  C37 POPEv 124      57.964  94.960  96.069  1.00  0.00           C
ATOM   7217  C38 POPEv 124      58.544  96.189  95.339  1.00  0.00           C
ATOM   7220  C39 POPEv 124      57.684  97.430  95.589  1.00  0.00           C
ATOM   7223 0C31 POPEv 124      58.274  98.729  95.029  1.00  0.00           C
ATOM   7226 1C31 POPEv 124      57.184  99.790  94.959  1.00  0.00           C
ATOM   7229 2C31 POPEv 124      57.524 101.070  94.189  1.00  0.00           C
ATOM   7232 3C31 POPEv 124      56.214 101.800  93.909  1.00  0.00           C
ATOM   7235 4C31 POPEv 124      56.334 103.109  93.139  1.00  0.00           C
ATOM   7238 5C31 POPEv 124      54.944 103.570  92.709  1.00  0.00           C
ATOM   7241 6C31 POPEv 124      54.854 104.979  92.139  1.00  0.00           C
ATOM   7245  NH3 POPEw 125      85.584  66.779 104.019  1.00  0.00           N
ATOM   7249  C12 POPEw 125      85.044  65.469 104.509  1.00  0.00           C
ATOM   7252  C11 POPEw 125      86.164  64.579 105.079  1.00  0.00           C
ATOM   7255  P   POPEw 125      87.704  63.589 103.159  1.00  0.00           P
ATOM   7256  O13 POPEw 125      89.145  63.249 103.149  1.00  0.00           O
ATOM   7257  O14 POPEw 125      86.705  62.509 103.179  1.00  0.00           O
ATOM   7258  O11 POPEw 125      87.444  64.520 101.879  1.00  0.00           O
ATOM   7259  O12 POPEw 125      87.394  64.619 104.329  1.00  0.00           O
ATOM   7260  C1  POPEw 125      86.174  64.429 101.219  1.00  0.00           C
ATOM   7263  C2  POPEw 125      86.264  64.520  99.679  1.00  0.00           C
ATOM   7265  O21 POPEw 125      84.954  64.950  99.319  1.00  0.00           O
ATOM   7266  C21 POPEw 125      84.854  65.600  98.199  1.00  0.00           C
ATOM   7267  O22 POPEw 125      85.694  65.679  97.329  1.00  0.00           O
ATOM   7268  C22 POPEw 125      83.484  66.299  98.239  1.00  0.00           C
ATOM   7271  C3  POPEw 125      86.654  63.149  99.049  1.00  0.00           C
ATOM   7274  O31 POPEw 125      87.074  63.239  97.669  1.00  0.00           O
ATOM   7275  C31 POPEw 125      86.325  62.859  96.619  1.00  0.00           C
ATOM   7276  O32 POPEw 125      86.754  62.799  95.489  1.00  0.00           O
ATOM   7277  C32 POPEw 125      84.894  62.410  96.979  1.00  0.00           C
ATOM   7280  C23 POPEw 125      83.044  67.059  96.969  1.00  0.00           C
ATOM   7283  C24 POPEw 125      82.534  68.459  97.319  1.00  0.00           C
ATOM   7286  C25 POPEw 125      81.974  69.200  96.099  1.00  0.00           C
ATOM   7289  C26 POPEw 125      81.614  70.649  96.429  1.00  0.00           C
ATOM   7292  C27 POPEw 125      80.794  71.329  95.319  1.00  0.00           C
ATOM   7295  C28 POPEw 125      80.464  72.810  95.629  1.00  0.00           C
ATOM   7298  C29 POPEw 125      79.074  73.149  96.079  1.00  0.00           C
ATOM   7300 0C21 POPEw 125      78.614  74.410  96.219  1.00  0.00           C
ATOM   7302 1C21 POPEw 125      79.414  75.679  95.979  1.00  0.00           C
ATOM   7305 2C21 POPEw 125      78.894  76.490  94.779  1.00  0.00           C
ATOM   7308 3C21 POPEw 125      79.874  77.599  94.369  1.00  0.00           C
ATOM   7311 4C21 POPEw 125      79.274  78.600  93.359  1.00  0.00           C
ATOM   7314 5C21 POPEw 125      80.334  79.369  92.559  1.00  0.00           C
ATOM   7317 6C21 POPEw 125      81.444  79.989  93.419  1.00  0.00           C
ATOM   7320 7C21 POPEw 125      82.444  80.809  92.599  1.00  0.00           C
ATOM   7323 8C21 POPEw 125      83.654  81.260  93.419  1.00  0.00           C
ATOM   7327  C33 POPEw 125      83.914  62.399  95.779  1.00  0.00           C
ATOM   7330  C34 POPEw 125      83.214  63.750  95.509  1.00  0.00           C
ATOM   7333  C35 POPEw 125      83.984  64.689  94.559  1.00  0.00           C
ATOM   7336  C36 POPEw 125      83.074  65.469  93.589  1.00  0.00           C
ATOM   7339  C37 POPEw 125      83.884  66.469  92.739  1.00  0.00           C
ATOM   7342  C38 POPEw 125      83.184  66.939  91.459  1.00  0.00           C
ATOM   7345  C39 POPEw 125      82.015  67.910  91.679  1.00  0.00           C
ATOM   7348 0C31 POPEw 125      81.334  68.270  90.349  1.00  0.00           C
ATOM   7351 1C31 POPEw 125      80.364  69.460  90.429  1.00  0.00           C
ATOM   7354 2C31 POPEw 125      79.694  69.749  89.079  1.00  0.00           C
ATOM   7357 3C31 POPEw 125      78.794  70.991  89.079  1.00  0.00           C
ATOM   7360 4C31 POPEw 125      77.534  70.840  89.939  1.00  0.00           C
ATOM   7363 5C31 POPEw 125      76.504  71.950  89.679  1.00  0.00           C
ATOM   7366 6C31 POPEw 125      75.204  71.789  90.459  1.00  0.00           C
ATOM   7370  NH3 POPEx 126     118.954   3.139 100.539  1.00  0.00           N
ATOM   7374  C12 POPEx 126     117.914   3.559 101.579  1.00  0.00           C
ATOM   7377  C11 POPEx 126     116.535   3.799 100.929  1.00  0.00           C
ATOM   7380  P   POPEx 126     114.604   5.419 101.819  1.00  0.00           P
ATOM   7381  O13 POPEx 126     113.394   5.259 102.659  1.00  0.00           O
ATOM   7382  O14 POPEx 126     115.414   6.639 102.079  1.00  0.00           O
ATOM   7383  O11 POPEx 126     114.145   5.479 100.309  1.00  0.00           O
ATOM   7384  O12 POPEx 126     115.554   4.189 101.859  1.00  0.00           O
ATOM   7385  C1  POPEx 126     113.384   4.399  99.729  1.00  0.00           C
ATOM   7388  C2  POPEx 126     113.335   4.599  98.199  1.00  0.00           C
ATOM   7390  O21 POPEx 126     112.345   5.599  97.849  1.00  0.00           O
ATOM   7391  C21 POPEx 126     112.634   6.169  96.679  1.00  0.00           C
ATOM   7392  O22 POPEx 126     113.685   6.019  96.069  1.00  0.00           O
ATOM   7393  C22 POPEx 126     111.484   7.039  96.189  1.00  0.00           C
ATOM   7396  C3  POPEx 126     113.095   3.289  97.399  1.00  0.00           C
ATOM   7399  O31 POPEx 126     114.334   2.869  96.799  1.00  0.00           O
ATOM   7400  C31 POPEx 126     114.474   2.929  95.479  1.00  0.00           C
ATOM   7401  O32 POPEx 126     113.595   3.179  94.679  1.00  0.00           O
ATOM   7402  C32 POPEx 126     115.914   2.539  95.119  1.00  0.00           C
ATOM   7405  C23 POPEx 126     111.274   6.949  94.659  1.00  0.00           C
ATOM   7408  C24 POPEx 126     110.635   8.219  94.069  1.00  0.00           C
ATOM   7411  C25 POPEx 126     110.744   8.289  92.539  1.00  0.00           C
ATOM   7414  C26 POPEx 126     109.764   7.369  91.789  1.00  0.00           C
ATOM   7417  C27 POPEx 126     110.014   7.349  90.269  1.00  0.00           C
ATOM   7420  C28 POPEx 126     108.925   8.019  89.419  1.00  0.00           C
ATOM   7423  C29 POPEx 126     108.774   9.499  89.659  1.00  0.00           C
ATOM   7425 0C21 POPEx 126     108.275  10.389  88.779  1.00  0.00           C
ATOM   7427 1C21 POPEx 126     107.724  10.059  87.419  1.00  0.00           C
ATOM   7430 2C21 POPEx 126     108.814  10.089  86.329  1.00  0.00           C
ATOM   7433 3C21 POPEx 126     109.504  11.439  86.119  1.00  0.00           C
ATOM   7436 4C21 POPEx 126     110.425  11.449  84.889  1.00  0.00           C
ATOM   7439 5C21 POPEx 126     109.684  11.569  83.549  1.00  0.00           C
ATOM   7442 6C21 POPEx 126     109.164  12.989  83.269  1.00  0.00           C
ATOM   7445 7C21 POPEx 126     108.585  13.149  81.869  1.00  0.00           C
ATOM   7448 8C21 POPEx 126     108.184  14.589  81.549  1.00  0.00           C
ATOM   7452  C33 POPEx 126     116.584   3.539  94.149  1.00  0.00           C
ATOM   7455  C34 POPEx 126     118.025   3.099  93.829  1.00  0.00           C
ATOM   7458  C35 POPEx 126     118.654   3.849  92.639  1.00  0.00           C
ATOM   7461  C36 POPEx 126     117.864   3.619  91.359  1.00  0.00           C
ATOM   7464  C37 POPEx 126     118.554   4.069  90.069  1.00  0.00           C
ATOM   7467  C38 POPEx 126     118.014   3.279  88.869  1.00  0.00           C
ATOM   7470  C39 POPEx 126     118.504   1.829  88.899  1.00  0.00           C
ATOM   7473 0C31 POPEx 126     118.144   1.039  87.649  1.00  0.00           C
ATOM   7476 1C31 POPEx 126     118.844  -0.320  87.599  1.00  0.00           C
ATOM   7479 2C31 POPEx 126     118.734  -0.990  86.229  1.00  0.00           C
ATOM   7482 3C31 POPEx 126     119.205  -0.070  85.109  1.00  0.00           C
ATOM   7485 4C31 POPEx 126     119.334  -0.730  83.739  1.00  0.00           C
ATOM   7488 5C31 POPEx 126     119.865   0.290  82.729  1.00  0.00           C
ATOM   7491 6C31 POPEx 126     119.854  -0.210  81.289  1.00  0.00           C
ATOM   7495  NH3 POPEy 127      34.584  40.250 105.329  1.00  0.00           N
ATOM   7499  C12 POPEy 127      35.714  39.239 105.349  1.00  0.00           C
ATOM   7502  C11 POPEy 127      37.114  39.860 105.169  1.00  0.00           C
ATOM   7505  P   POPEy 127      37.104  42.469 105.479  1.00  0.00           P
ATOM   7506  O13 POPEy 127      35.644  42.619 105.339  1.00  0.00           O
ATOM   7507  O14 POPEy 127      37.864  43.449 106.279  1.00  0.00           O
ATOM   7508  O11 POPEy 127      37.714  42.369 104.039  1.00  0.00           O
ATOM   7509  O12 POPEy 127      37.364  40.999 106.009  1.00  0.00           O
ATOM   7510  C1  POPEy 127      36.944  42.659 102.879  1.00  0.00           C
ATOM   7513  C2  POPEy 127      37.544  41.929 101.659  1.00  0.00           C
ATOM   7515  O21 POPEy 127      37.374  42.810 100.539  1.00  0.00           O
ATOM   7516  C21 POPEy 127      38.474  42.999  99.849  1.00  0.00           C
ATOM   7517  O22 POPEy 127      39.574  42.539 100.089  1.00  0.00           O
ATOM   7518  C22 POPEy 127      38.134  43.849  98.619  1.00  0.00           C
ATOM   7521  C3  POPEy 127      36.854  40.569 101.319  1.00  0.00           C
ATOM   7524  O31 POPEy 127      37.724  39.709 100.539  1.00  0.00           O
ATOM   7525  C31 POPEy 127      38.364  38.759 101.199  1.00  0.00           C
ATOM   7526  O32 POPEy 127      38.294  38.549 102.399  1.00  0.00           O
ATOM   7527  C32 POPEy 127      39.094  37.869 100.179  1.00  0.00           C
ATOM   7530  C23 POPEy 127      38.854  43.299  97.379  1.00  0.00           C
ATOM   7533  C24 POPEy 127      38.374  43.889  96.049  1.00  0.00           C
ATOM   7536  C25 POPEy 127      37.994  42.799  95.039  1.00  0.00           C
ATOM   7539  C26 POPEy 127      37.854  43.349  93.609  1.00  0.00           C
ATOM   7542  C27 POPEy 127      37.294  42.339  92.609  1.00  0.00           C
ATOM   7545  C28 POPEy 127      36.744  43.049  91.359  1.00  0.00           C
ATOM   7548  C29 POPEy 127      36.304  42.129  90.249  1.00  0.00           C
ATOM   7550 0C21 POPEy 127      35.034  41.739  89.999  1.00  0.00           C
ATOM   7552 1C21 POPEy 127      33.824  42.079  90.829  1.00  0.00           C
ATOM   7555 2C21 POPEy 127      33.074  43.340  90.339  1.00  0.00           C
ATOM   7558 3C21 POPEy 127      32.364  43.169  88.989  1.00  0.00           C
ATOM   7561 4C21 POPEy 127      31.354  44.299  88.679  1.00  0.00           C
ATOM   7564 5C21 POPEy 127      31.974  45.599  88.129  1.00  0.00           C
ATOM   7567 6C21 POPEy 127      30.904  46.609  87.679  1.00  0.00           C
ATOM   7570 7C21 POPEy 127      31.494  47.939  87.189  1.00  0.00           C
ATOM   7573 8C21 POPEy 127      30.454  48.869  86.539  1.00  0.00           C
ATOM   7577  C33 POPEy 127      40.174  38.569  99.319  1.00  0.00           C
ATOM   7580  C34 POPEy 127      40.754  37.679  98.189  1.00  0.00           C
ATOM   7583  C35 POPEy 127      39.744  37.000  97.249  1.00  0.00           C
ATOM   7586  C36 POPEy 127      38.994  37.979  96.319  1.00  0.00           C
ATOM   7589  C37 POPEy 127      37.874  37.289  95.549  1.00  0.00           C
ATOM   7592  C38 POPEy 127      37.244  38.179  94.469  1.00  0.00           C
ATOM   7595  C39 POPEy 127      36.014  37.519  93.829  1.00  0.00           C
ATOM   7598 0C31 POPEy 127      35.544  38.209  92.539  1.00  0.00           C
ATOM   7601 1C31 POPEy 127      34.254  37.599  91.979  1.00  0.00           C
ATOM   7604 2C31 POPEy 127      34.104  37.849  90.479  1.00  0.00           C
ATOM   7607 3C31 POPEy 127      32.824  37.249  89.869  1.00  0.00           C
ATOM   7610 4C31 POPEy 127      32.874  37.259  88.339  1.00  0.00           C
ATOM   7613 5C31 POPEy 127      31.644  36.619  87.679  1.00  0.00           C
ATOM   7616 6C31 POPEy 127      31.784  36.499  86.169  1.00  0.00           C
ATOM   7620  NH3 POPEz 128      15.544  89.520 102.599  1.00  0.00           N
ATOM   7624  C12 POPEz 128      16.674  89.370 101.619  1.00  0.00           C
ATOM   7627  C11 POPEz 128      18.014  89.970 102.119  1.00  0.00           C
ATOM   7630  P   POPEz 128      19.674  88.100 101.389  1.00  0.00           P
ATOM   7631  O13 POPEz 128      21.104  88.120 101.749  1.00  0.00           O
ATOM   7632  O14 POPEz 128      18.754  87.330 102.249  1.00  0.00           O
ATOM   7633  O11 POPEz 128      19.534  87.629  99.889  1.00  0.00           O
ATOM   7634  O12 POPEz 128      19.124  89.580 101.299  1.00  0.00           O
ATOM   7635  C1  POPEz 128      18.454  86.770  99.509  1.00  0.00           C
ATOM   7638  C2  POPEz 128      18.694  86.229  98.079  1.00  0.00           C
ATOM   7640  O21 POPEz 128      17.694  85.210  97.799  1.00  0.00           O
ATOM   7641  C21 POPEz 128      17.294  85.210  96.529  1.00  0.00           C
ATOM   7642  O22 POPEz 128      17.574  86.040  95.689  1.00  0.00           O
ATOM   7643  C22 POPEz 128      16.394  84.000  96.239  1.00  0.00           C
ATOM   7646  C3  POPEz 128      20.144  85.660  97.949  1.00  0.00           C
ATOM   7649  O31 POPEz 128      20.294  84.750  96.839  1.00  0.00           O
ATOM   7650  C31 POPEz 128      20.494  83.480  97.149  1.00  0.00           C
ATOM   7651  O32 POPEz 128      20.474  83.009  98.279  1.00  0.00           O
ATOM   7652  C32 POPEz 128      20.774  82.680  95.879  1.00  0.00           C
ATOM   7655  C23 POPEz 128      14.984  84.399  95.719  1.00  0.00           C
ATOM   7658  C24 POPEz 128      14.994  84.979  94.289  1.00  0.00           C
ATOM   7661  C25 POPEz 128      13.614  85.119  93.649  1.00  0.00           C
ATOM   7664  C26 POPEz 128      13.694  85.600  92.189  1.00  0.00           C
ATOM   7667  C27 POPEz 128      12.314  85.760  91.539  1.00  0.00           C
ATOM   7670  C28 POPEz 128      12.354  86.460  90.159  1.00  0.00           C
ATOM   7673  C29 POPEz 128      13.054  85.660  89.099  1.00  0.00           C
ATOM   7675 0C21 POPEz 128      13.354  86.089  87.859  1.00  0.00           C
ATOM   7677 1C21 POPEz 128      13.024  87.460  87.299  1.00  0.00           C
ATOM   7680 2C21 POPEz 128      11.654  87.500  86.599  1.00  0.00           C
ATOM   7683 3C21 POPEz 128      11.614  86.730  85.269  1.00  0.00           C
ATOM   7686 4C21 POPEz 128      10.224  86.150  84.969  1.00  0.00           C
ATOM   7689 5C21 POPEz 128      10.244  85.229  83.749  1.00  0.00           C
ATOM   7692 6C21 POPEz 128       8.934  84.450  83.559  1.00  0.00           C
ATOM   7695 7C21 POPEz 128       9.054  83.410  82.439  1.00  0.00           C
ATOM   7698 8C21 POPEz 128       7.774  82.629  82.179  1.00  0.00           C
ATOM   7702  C33 POPEz 128      19.804  81.500  95.659  1.00  0.00           C
ATOM   7705  C34 POPEz 128      20.384  80.420  94.709  1.00  0.00           C
ATOM   7708  C35 POPEz 128      20.644  80.900  93.269  1.00  0.00           C
ATOM   7711  C36 POPEz 128      19.344  81.210  92.509  1.00  0.00           C
ATOM   7714  C37 POPEz 128      19.534  81.780  91.099  1.00  0.00           C
ATOM   7717  C38 POPEz 128      18.194  82.209  90.499  1.00  0.00           C
ATOM   7720  C39 POPEz 128      18.304  83.090  89.249  1.00  0.00           C
ATOM   7723 0C31 POPEz 128      18.974  82.410  88.049  1.00  0.00           C
ATOM   7726 1C31 POPEz 128      19.324  83.419  86.949  1.00  0.00           C
ATOM   7729 2C31 POPEz 128      20.094  82.769  85.789  1.00  0.00           C
ATOM   7732 3C31 POPEz 128      20.674  83.780  84.789  1.00  0.00           C
ATOM   7735 4C31 POPEz 128      21.894  84.539  85.339  1.00  0.00           C
ATOM   7738 5C31 POPEz 128      22.584  85.380  84.249  1.00  0.00           C
ATOM   7741 6C31 POPEz 128      23.854  86.099  84.719  1.00  0.00           C
ATOM   7745  NH3 POPE0 129     115.884  12.329  55.909  1.00  0.00           N
ATOM   7749  C12 POPE0 129     116.255  10.879  55.879  1.00  0.00           C
ATOM   7752  C11 POPE0 129     117.774  10.689  56.089  1.00  0.00           C
ATOM   7755  P   POPE0 129     119.394  12.629  55.329  1.00  0.00           P
ATOM   7756  O13 POPE0 129     120.654  12.239  55.999  1.00  0.00           O
ATOM   7757  O14 POPE0 129     119.455  13.399  54.069  1.00  0.00           O
ATOM   7758  O11 POPE0 129     118.434  13.279  56.389  1.00  0.00           O
ATOM   7759  O12 POPE0 129     118.564  11.299  55.059  1.00  0.00           O
ATOM   7760  C1  POPE0 129     118.214  14.659  56.669  1.00  0.00           C
ATOM   7763  C2  POPE0 129     118.224  14.959  58.219  1.00  0.00           C
ATOM   7765  O21 POPE0 129     118.165  13.749  59.019  1.00  0.00           O
ATOM   7766  C21 POPE0 129     116.964  13.189  59.099  1.00  0.00           C
ATOM   7767  O22 POPE0 129     116.014  13.399  58.369  1.00  0.00           O
ATOM   7768  C22 POPE0 129     116.964  12.119  60.189  1.00  0.00           C
ATOM   7771  C3  POPE0 129     117.155  16.019  58.629  1.00  0.00           C
ATOM   7774  O31 POPE0 129     116.834  15.949  60.029  1.00  0.00           O
ATOM   7775  C31 POPE0 129     117.304  16.919  60.789  1.00  0.00           C
ATOM   7776  O32 POPE0 129     118.144  17.729  60.459  1.00  0.00           O
ATOM   7777  C32 POPE0 129     116.544  16.939  62.119  1.00  0.00           C
ATOM   7780  C23 POPE0 129     118.165  12.119  61.169  1.00  0.00           C
ATOM   7783  C24 POPE0 129     117.874  11.279  62.429  1.00  0.00           C
ATOM   7786  C25 POPE0 129     118.545  11.809  63.709  1.00  0.00           C
ATOM   7789  C26 POPE0 129     117.575  11.799  64.899  1.00  0.00           C
ATOM   7792  C27 POPE0 129     118.244  12.249  66.209  1.00  0.00           C
ATOM   7795  C28 POPE0 129     117.244  12.399  67.369  1.00  0.00           C
ATOM   7798  C29 POPE0 129     116.584  13.749  67.369  1.00  0.00           C
ATOM   7800 0C21 POPE0 129     116.325  14.499  68.459  1.00  0.00           C
ATOM   7802 1C21 POPE0 129     116.584  14.129  69.899  1.00  0.00           C
ATOM   7805 2C21 POPE0 129     117.025  15.339  70.749  1.00  0.00           C
ATOM   7808 3C21 POPE0 129     116.845  15.079  72.259  1.00  0.00           C
ATOM   7811 4C21 POPE0 129     117.195  16.309  73.099  1.00  0.00           C
ATOM   7814 5C21 POPE0 129     116.584  16.299  74.499  1.00  0.00           C
ATOM   7817 6C21 POPE0 129     117.464  15.649  75.579  1.00  0.00           C
ATOM   7820 7C21 POPE0 129     117.004  16.049  76.989  1.00  0.00           C
ATOM   7823 8C21 POPE0 129     117.844  15.449  78.119  1.00  0.00           C
ATOM   7827  C33 POPE0 129     117.055  17.959  63.169  1.00  0.00           C
ATOM   7830  C34 POPE0 129     117.444  17.319  64.509  1.00  0.00           C
ATOM   7833  C35 POPE0 129     118.654  16.379  64.439  1.00  0.00           C
ATOM   7836  C36 POPE0 129     119.304  16.169  65.819  1.00  0.00           C
ATOM   7839  C37 POPE0 129     120.644  15.419  65.759  1.00  0.00           C
ATOM   7842  C38 POPE0 129     121.514  15.609  67.019  1.00  0.00           C
ATOM   7845  C39 POPE0 129     121.054  14.879  68.299  1.00  0.00           C
ATOM   7848 0C31 POPE0 129     121.974  15.289  69.449  1.00  0.00           C
ATOM   7851 1C31 POPE0 129     121.834  14.479  70.749  1.00  0.00           C
ATOM   7854 2C31 POPE0 129     122.984  14.829  71.709  1.00  0.00           C
ATOM   7857 3C31 POPE0 129     122.934  14.099  73.049  1.00  0.00           C
ATOM   7860 4C31 POPE0 129     121.944  14.709  74.049  1.00  0.00           C
ATOM   7863 5C31 POPE0 129     122.124  14.129  75.449  1.00  0.00           C
ATOM   7866 6C31 POPE0 129     120.845  14.209  76.279  1.00  0.00           C
ATOM   7870  NH3 POPE1 130       7.774  12.289  57.769  1.00  0.00           N
ATOM   7874  C12 POPE1 130       8.984  13.039  58.229  1.00  0.00           C
ATOM   7877  C11 POPE1 130      10.194  12.609  57.409  1.00  0.00           C
ATOM   7880  P   POPE1 130      11.614  14.729  56.889  1.00  0.00           P
ATOM   7881  O13 POPE1 130      12.664  14.309  55.939  1.00  0.00           O
ATOM   7882  O14 POPE1 130      10.394  15.329  56.339  1.00  0.00           O
ATOM   7883  O11 POPE1 130      12.274  15.629  57.989  1.00  0.00           O
ATOM   7884  O12 POPE1 130      11.294  13.429  57.749  1.00  0.00           O
ATOM   7885  C1  POPE1 130      11.654  15.769  59.259  1.00  0.00           C
ATOM   7888  C2  POPE1 130      12.314  16.989  59.929  1.00  0.00           C
ATOM   7890  O21 POPE1 130      11.944  17.289  61.289  1.00  0.00           O
ATOM   7891  C21 POPE1 130      11.084  16.629  62.019  1.00  0.00           C
ATOM   7892  O22 POPE1 130      10.224  15.839  61.649  1.00  0.00           O
ATOM   7893  C22 POPE1 130      11.334  17.029  63.469  1.00  0.00           C
ATOM   7896  C3  POPE1 130      12.164  18.219  59.009  1.00  0.00           C
ATOM   7899  O31 POPE1 130      12.664  19.429  59.599  1.00  0.00           O
ATOM   7900  C31 POPE1 130      11.914  20.339  60.219  1.00  0.00           C
ATOM   7901  O32 POPE1 130      12.354  21.459  60.469  1.00  0.00           O
ATOM   7902  C32 POPE1 130      10.444  20.000  60.479  1.00  0.00           C
ATOM   7905  C23 POPE1 130      10.134  16.899  64.429  1.00  0.00           C
ATOM   7908  C24 POPE1 130      10.484  17.449  65.819  1.00  0.00           C
ATOM   7911  C25 POPE1 130      11.304  16.469  66.679  1.00  0.00           C
ATOM   7914  C26 POPE1 130      11.414  16.939  68.139  1.00  0.00           C
ATOM   7917  C27 POPE1 130      12.144  15.959  69.069  1.00  0.00           C
ATOM   7920  C28 POPE1 130      11.674  16.129  70.529  1.00  0.00           C
ATOM   7923  C29 POPE1 130      12.674  15.729  71.579  1.00  0.00           C
ATOM   7925 0C21 POPE1 130      12.384  15.369  72.849  1.00  0.00           C
ATOM   7927 1C21 POPE1 130      11.014  15.259  73.469  1.00  0.00           C
ATOM   7930 2C21 POPE1 130      10.664  16.479  74.349  1.00  0.00           C
ATOM   7933 3C21 POPE1 130      11.484  16.619  75.639  1.00  0.00           C
ATOM   7936 4C21 POPE1 130      11.074  17.839  76.489  1.00  0.00           C
ATOM   7939 5C21 POPE1 130       9.664  17.749  77.099  1.00  0.00           C
ATOM   7942 6C21 POPE1 130       9.604  16.949  78.409  1.00  0.00           C
ATOM   7945 7C21 POPE1 130       8.184  16.479  78.749  1.00  0.00           C
ATOM   7948 8C21 POPE1 130       7.894  16.439  80.249  1.00  0.00           C
ATOM   7952  C33 POPE1 130       9.984  20.339  61.919  1.00  0.00           C
ATOM   7955  C34 POPE1 130       8.454  20.459  61.979  1.00  0.00           C
ATOM   7958  C35 POPE1 130       7.794  20.229  63.339  1.00  0.00           C
ATOM   7961  C36 POPE1 130       8.214  21.309  64.339  1.00  0.00           C
ATOM   7964  C37 POPE1 130       7.354  21.299  65.599  1.00  0.00           C
ATOM   7967  C38 POPE1 130       7.764  22.430  66.549  1.00  0.00           C
ATOM   7970  C39 POPE1 130       8.924  22.049  67.469  1.00  0.00           C
ATOM   7973 0C31 POPE1 130       8.474  21.180  68.649  1.00  0.00           C
ATOM   7976 1C31 POPE1 130       9.584  21.029  69.699  1.00  0.00           C
ATOM   7979 2C31 POPE1 130       9.154  20.149  70.869  1.00  0.00           C
ATOM   7982 3C31 POPE1 130      10.314  19.789  71.809  1.00  0.00           C
ATOM   7985 4C31 POPE1 130      10.954  20.989  72.519  1.00  0.00           C
ATOM   7988 5C31 POPE1 130      12.214  20.579  73.269  1.00  0.00           C
ATOM   7991 6C31 POPE1 130      12.914  21.740  73.969  1.00  0.00           C
ATOM   7995  NH3 POPE2 131     101.544  79.601 100.449  1.00  0.00           N
ATOM   7999  C12 POPE2 131     100.044  79.509 100.439  1.00  0.00           C
ATOM   8002  C11 POPE2 131      99.385  80.679 101.179  1.00  0.00           C
ATOM   8005  P   POPE2 131      97.174  81.961 100.629  1.00  0.00           P
ATOM   8006  O13 POPE2 131      97.984  82.880  99.789  1.00  0.00           O
ATOM   8007  O14 POPE2 131      96.734  82.470 101.949  1.00  0.00           O
ATOM   8008  O11 POPE2 131      95.894  81.439  99.839  1.00  0.00           O
ATOM   8009  O12 POPE2 131      97.995  80.649 100.889  1.00  0.00           O
ATOM   8010  C1  POPE2 131      95.884  80.530  98.729  1.00  0.00           C
ATOM   8013  C2  POPE2 131      95.355  79.090  99.089  1.00  0.00           C
ATOM   8015  O21 POPE2 131      95.385  78.149  97.989  1.00  0.00           O
ATOM   8016  C21 POPE2 131      96.544  77.859  97.479  1.00  0.00           C
ATOM   8017  O22 POPE2 131      97.604  78.351  97.809  1.00  0.00           O
ATOM   8018  C22 POPE2 131      96.395  76.779  96.399  1.00  0.00           C
ATOM   8021  C3  POPE2 131      93.874  79.090  99.539  1.00  0.00           C
ATOM   8024  O31 POPE2 131      93.004  79.390  98.409  1.00  0.00           O
ATOM   8025  C31 POPE2 131      92.435  78.329  97.799  1.00  0.00           C
ATOM   8026  O32 POPE2 131      92.544  77.170  98.159  1.00  0.00           O
ATOM   8027  C32 POPE2 131      91.574  78.759  96.589  1.00  0.00           C
ATOM   8030  C23 POPE2 131      95.164  76.879  95.479  1.00  0.00           C
ATOM   8033  C24 POPE2 131      95.255  75.889  94.299  1.00  0.00           C
ATOM   8036  C25 POPE2 131      96.104  76.389  93.119  1.00  0.00           C
ATOM   8039  C26 POPE2 131      96.334  75.289  92.079  1.00  0.00           C
ATOM   8042  C27 POPE2 131      96.964  75.749  90.749  1.00  0.00           C
ATOM   8045  C28 POPE2 131      95.955  75.851  89.579  1.00  0.00           C
ATOM   8048  C29 POPE2 131      94.894  76.869  89.899  1.00  0.00           C
ATOM   8050 0C21 POPE2 131      94.484  77.889  89.149  1.00  0.00           C
ATOM   8052 1C21 POPE2 131      94.924  78.259  87.749  1.00  0.00           C
ATOM   8055 2C21 POPE2 131      93.744  78.090  86.769  1.00  0.00           C
ATOM   8058 3C21 POPE2 131      92.564  79.020  87.079  1.00  0.00           C
ATOM   8061 4C21 POPE2 131      91.325  78.849  86.199  1.00  0.00           C
ATOM   8064 5C21 POPE2 131      90.164  79.780  86.619  1.00  0.00           C
ATOM   8067 6C21 POPE2 131      90.544  81.269  86.499  1.00  0.00           C
ATOM   8070 7C21 POPE2 131      89.415  82.241  86.859  1.00  0.00           C
ATOM   8073 8C21 POPE2 131      89.784  83.699  86.659  1.00  0.00           C
ATOM   8077  C33 POPE2 131      91.794  77.880  95.329  1.00  0.00           C
ATOM   8080  C34 POPE2 131      90.835  78.149  94.149  1.00  0.00           C
ATOM   8083  C35 POPE2 131      91.214  77.299  92.909  1.00  0.00           C
ATOM   8086  C36 POPE2 131      90.285  77.420  91.689  1.00  0.00           C
ATOM   8089  C37 POPE2 131      90.724  76.469  90.549  1.00  0.00           C
ATOM   8092  C38 POPE2 131      89.954  76.619  89.229  1.00  0.00           C
ATOM   8095  C39 POPE2 131      88.854  75.559  88.999  1.00  0.00           C
ATOM   8098 0C31 POPE2 131      88.345  75.549  87.549  1.00  0.00           C
ATOM   8101 1C31 POPE2 131      87.314  74.439  87.269  1.00  0.00           C
ATOM   8104 2C31 POPE2 131      86.724  74.490  85.839  1.00  0.00           C
ATOM   8107 3C31 POPE2 131      87.794  74.340  84.739  1.00  0.00           C
ATOM   8110 4C31 POPE2 131      87.234  74.379  83.299  1.00  0.00           C
ATOM   8113 5C31 POPE2 131      88.354  74.139  82.269  1.00  0.00           C
ATOM   8116 6C31 POPE2 131      87.925  74.130  80.799  1.00  0.00           C
ATOM   8120  NH3 POPE3 132     105.294 122.160 101.469  1.00  0.00           N
ATOM   8124  C12 POPE3 132     104.695 122.659 102.749  1.00  0.00           C
ATOM   8127  C11 POPE3 132     103.165 122.500 102.759  1.00  0.00           C
ATOM   8130  P   POPE3 132     102.134 120.431 101.519  1.00  0.00           P
ATOM   8131  O13 POPE3 132     101.745 119.049 101.859  1.00  0.00           O
ATOM   8132  O14 POPE3 132     101.064 121.290 100.949  1.00  0.00           O
ATOM   8133  O11 POPE3 132     103.374 120.399 100.539  1.00  0.00           O
ATOM   8134  O12 POPE3 132     102.774 121.129 102.769  1.00  0.00           O
ATOM   8135  C1  POPE3 132     103.354 121.059  99.269  1.00  0.00           C
ATOM   8138  C2  POPE3 132     102.745 120.180  98.149  1.00  0.00           C
ATOM   8140  O21 POPE3 132     101.524 120.809  97.709  1.00  0.00           O
ATOM   8141  C21 POPE3 132     101.414 120.940  96.389  1.00  0.00           C
ATOM   8142  O22 POPE3 132     102.254 120.600  95.579  1.00  0.00           O
ATOM   8143  C22 POPE3 132     100.075 121.619  96.069  1.00  0.00           C
ATOM   8146  C3  POPE3 132     102.464 118.720  98.589  1.00  0.00           C
ATOM   8149  O31 POPE3 132     102.284 117.869  97.449  1.00  0.00           O
ATOM   8150  C31 POPE3 132     101.034 117.559  97.139  1.00  0.00           C
ATOM   8151  O32 POPE3 132     100.034 117.859  97.779  1.00  0.00           O
ATOM   8152  C32 POPE3 132     101.024 116.880  95.759  1.00  0.00           C
ATOM   8155  C23 POPE3 132      99.874 121.870  94.549  1.00  0.00           C
ATOM   8158  C24 POPE3 132      98.704 122.810  94.189  1.00  0.00           C
ATOM   8161  C25 POPE3 132      98.825 124.230  94.779  1.00  0.00           C
ATOM   8164  C26 POPE3 132      98.104 125.299  93.919  1.00  0.00           C
ATOM   8167  C27 POPE3 132      98.144 126.710  94.519  1.00  0.00           C
ATOM   8170  C28 POPE3 132      97.715 127.829  93.539  1.00  0.00           C
ATOM   8173  C29 POPE3 132      98.844 128.459  92.769  1.00  0.00           C
ATOM   8175 0C21 POPE3 132      99.094 128.570  91.449  1.00  0.00           C
ATOM   8177 1C21 POPE3 132      98.364 128.079  90.219  1.00  0.00           C
ATOM   8180 2C21 POPE3 132      97.034 127.299  90.339  1.00  0.00           C
ATOM   8183 3C21 POPE3 132      96.495 126.929  88.949  1.00  0.00           C
ATOM   8186 4C21 POPE3 132      95.374 125.880  88.989  1.00  0.00           C
ATOM   8189 5C21 POPE3 132      94.865 125.499  87.589  1.00  0.00           C
ATOM   8192 6C21 POPE3 132      93.804 126.469  87.049  1.00  0.00           C
ATOM   8195 7C21 POPE3 132      93.214 126.000  85.709  1.00  0.00           C
ATOM   8198 8C21 POPE3 132      92.164 126.969  85.139  1.00  0.00           C
ATOM   8202  C33 POPE3 132     101.465 117.869  94.659  1.00  0.00           C
ATOM   8205  C34 POPE3 132     101.544 117.330  93.219  1.00  0.00           C
ATOM   8208  C35 POPE3 132     102.904 116.770  92.819  1.00  0.00           C
ATOM   8211  C36 POPE3 132     102.944 116.309  91.349  1.00  0.00           C
ATOM   8214  C37 POPE3 132     104.385 116.120  90.839  1.00  0.00           C
ATOM   8217  C38 POPE3 132     104.484 115.100  89.699  1.00  0.00           C
ATOM   8220  C39 POPE3 132     105.934 114.741  89.349  1.00  0.00           C
ATOM   8223 0C31 POPE3 132     106.544 115.670  88.289  1.00  0.00           C
ATOM   8226 1C31 POPE3 132     108.025 115.350  88.019  1.00  0.00           C
ATOM   8229 2C31 POPE3 132     108.634 116.140  86.849  1.00  0.00           C
ATOM   8232 3C31 POPE3 132     107.914 115.900  85.509  1.00  0.00           C
ATOM   8235 4C31 POPE3 132     108.504 116.689  84.339  1.00  0.00           C
ATOM   8238 5C31 POPE3 132     107.615 116.579  83.089  1.00  0.00           C
ATOM   8241 6C31 POPE3 132     108.074 117.449  81.919  1.00  0.00           C
ATOM   8245  NH3 POPE4 133      15.634  43.200 102.889  1.00  0.00           N
ATOM   8249  C12 POPE4 133      16.944  43.049 102.159  1.00  0.00           C
ATOM   8252  C11 POPE4 133      17.374  41.579 101.979  1.00  0.00           C
ATOM   8255  P   POPE4 133      15.624  39.649 102.209  1.00  0.00           P
ATOM   8256  O13 POPE4 133      14.614  40.380 103.019  1.00  0.00           O
ATOM   8257  O14 POPE4 133      16.594  38.810 102.929  1.00  0.00           O
ATOM   8258  O11 POPE4 133      14.864  38.759 101.179  1.00  0.00           O
ATOM   8259  O12 POPE4 133      16.354  40.770 101.349  1.00  0.00           O
ATOM   8260  C1  POPE4 133      13.664  39.199 100.559  1.00  0.00           C
ATOM   8263  C2  POPE4 133      13.944  39.559  99.099  1.00  0.00           C
ATOM   8265  O21 POPE4 133      12.654  39.689  98.469  1.00  0.00           O
ATOM   8266  C21 POPE4 133      12.654  40.450  97.399  1.00  0.00           C
ATOM   8267  O22 POPE4 133      13.604  41.040  96.919  1.00  0.00           O
ATOM   8268  C22 POPE4 133      11.254  40.509  96.829  1.00  0.00           C
ATOM   8271  C3  POPE4 133      14.804  38.409  98.509  1.00  0.00           C
ATOM   8274  O31 POPE4 133      14.924  38.450  97.079  1.00  0.00           O
ATOM   8275  C31 POPE4 133      15.954  39.169  96.639  1.00  0.00           C
ATOM   8276  O32 POPE4 133      16.784  39.739  97.329  1.00  0.00           O
ATOM   8277  C32 POPE4 133      15.944  39.079  95.109  1.00  0.00           C
ATOM   8280  C23 POPE4 133      11.284  41.049  95.379  1.00  0.00           C
ATOM   8283  C24 POPE4 133      11.374  39.939  94.329  1.00  0.00           C
ATOM   8286  C25 POPE4 133      10.964  40.399  92.919  1.00  0.00           C
ATOM   8289  C26 POPE4 133      11.874  41.520  92.429  1.00  0.00           C
ATOM   8292  C27 POPE4 133      11.614  42.029  91.009  1.00  0.00           C
ATOM   8295  C28 POPE4 133      11.894  40.999  89.899  1.00  0.00           C
ATOM   8298  C29 POPE4 133      13.344  40.609  89.789  1.00  0.00           C
ATOM   8300 0C21 POPE4 133      13.934  40.100  88.689  1.00  0.00           C
ATOM   8302 1C21 POPE4 133      13.254  39.819  87.369  1.00  0.00           C
ATOM   8305 2C21 POPE4 133      13.834  40.669  86.219  1.00  0.00           C
ATOM   8308 3C21 POPE4 133      15.234  40.219  85.789  1.00  0.00           C
ATOM   8311 4C21 POPE4 133      15.694  40.849  84.459  1.00  0.00           C
ATOM   8314 5C21 POPE4 133      15.754  42.379  84.509  1.00  0.00           C
ATOM   8317 6C21 POPE4 133      16.574  42.959  83.359  1.00  0.00           C
ATOM   8320 7C21 POPE4 133      16.394  44.479  83.239  1.00  0.00           C
ATOM   8323 8C21 POPE4 133      17.284  45.110  82.159  1.00  0.00           C
ATOM   8327  C33 POPE4 133      16.034  40.469  94.429  1.00  0.00           C
ATOM   8330  C34 POPE4 133      16.014  40.359  92.899  1.00  0.00           C
ATOM   8333  C35 POPE4 133      17.284  39.759  92.279  1.00  0.00           C
ATOM   8336  C36 POPE4 133      17.184  39.589  90.759  1.00  0.00           C
ATOM   8339  C37 POPE4 133      18.314  38.699  90.219  1.00  0.00           C
ATOM   8342  C38 POPE4 133      18.254  38.450  88.699  1.00  0.00           C
ATOM   8345  C39 POPE4 133      18.594  39.709  87.889  1.00  0.00           C
ATOM   8348 0C31 POPE4 133      18.884  39.419  86.409  1.00  0.00           C
ATOM   8351 1C31 POPE4 133      19.344  40.679  85.669  1.00  0.00           C
ATOM   8354 2C31 POPE4 133      19.704  40.429  84.199  1.00  0.00           C
ATOM   8357 3C31 POPE4 133      20.934  39.539  83.999  1.00  0.00           C
ATOM   8360 4C31 POPE4 133      20.664  38.399  83.009  1.00  0.00           C
ATOM   8363 5C31 POPE4 133      21.944  37.679  82.569  1.00  0.00           C
ATOM   8366 6C31 POPE4 133      21.684  36.699  81.439  1.00  0.00           C
ATOM   8370  NH3 POPE5 134      15.954  50.219 100.219  1.00  0.00           N
ATOM   8374  C12 POPE5 134      15.564  49.289 101.339  1.00  0.00           C
ATOM   8377  C11 POPE5 134      16.664  49.119 102.409  1.00  0.00           C
ATOM   8380  P   POPE5 134      16.584  46.609 103.339  1.00  0.00           P
ATOM   8381  O13 POPE5 134      17.864  46.240 103.989  1.00  0.00           O
ATOM   8382  O14 POPE5 134      15.374  45.799 103.659  1.00  0.00           O
ATOM   8383  O11 POPE5 134      16.804  46.439 101.799  1.00  0.00           O
ATOM   8384  O12 POPE5 134      16.284  48.160 103.409  1.00  0.00           O
ATOM   8385  C1  POPE5 134      18.134  46.299 101.319  1.00  0.00           C
ATOM   8388  C2  POPE5 134      18.054  46.049  99.809  1.00  0.00           C
ATOM   8390  O21 POPE5 134      18.864  44.930  99.489  1.00  0.00           O
ATOM   8391  C21 POPE5 134      20.164  44.990  99.679  1.00  0.00           C
ATOM   8392  O22 POPE5 134      20.844  45.929 100.029  1.00  0.00           O
ATOM   8393  C22 POPE5 134      20.674  43.629  99.269  1.00  0.00           C
ATOM   8396  C3  POPE5 134      18.384  47.309  98.979  1.00  0.00           C
ATOM   8399  O31 POPE5 134      18.214  47.069  97.569  1.00  0.00           O
ATOM   8400  C31 POPE5 134      17.034  47.420  97.069  1.00  0.00           C
ATOM   8401  O32 POPE5 134      16.174  48.059  97.659  1.00  0.00           O
ATOM   8402  C32 POPE5 134      16.904  46.840  95.679  1.00  0.00           C
ATOM   8405  C23 POPE5 134      20.124  43.319  97.869  1.00  0.00           C
ATOM   8408  C24 POPE5 134      20.814  42.099  97.289  1.00  0.00           C
ATOM   8411  C25 POPE5 134      20.484  41.869  95.819  1.00  0.00           C
ATOM   8414  C26 POPE5 134      21.194  42.849  94.889  1.00  0.00           C
ATOM   8417  C27 POPE5 134      20.834  42.560  93.429  1.00  0.00           C
ATOM   8420  C28 POPE5 134      21.814  43.209  92.459  1.00  0.00           C
ATOM   8423  C29 POPE5 134      21.254  43.129  91.069  1.00  0.00           C
ATOM   8425 0C21 POPE5 134      21.694  42.350  90.059  1.00  0.00           C
ATOM   8427 1C21 POPE5 134      22.804  41.329  90.089  1.00  0.00           C
ATOM   8430 2C21 POPE5 134      22.234  40.030  89.499  1.00  0.00           C
ATOM   8433 3C21 POPE5 134      23.284  38.939  89.269  1.00  0.00           C
ATOM   8436 4C21 POPE5 134      22.614  37.679  88.709  1.00  0.00           C
ATOM   8439 5C21 POPE5 134      23.614  36.579  88.339  1.00  0.00           C
ATOM   8442 6C21 POPE5 134      22.904  35.329  87.809  1.00  0.00           C
ATOM   8445 7C21 POPE5 134      23.444  34.029  88.399  1.00  0.00           C
ATOM   8448 8C21 POPE5 134      22.574  32.809  88.089  1.00  0.00           C
ATOM   8452  C33 POPE5 134      16.824  45.289  95.709  1.00  0.00           C
ATOM   8455  C34 POPE5 134      17.274  44.669  94.379  1.00  0.00           C
ATOM   8458  C35 POPE5 134      16.464  45.139  93.169  1.00  0.00           C
ATOM   8461  C36 POPE5 134      16.814  44.329  91.909  1.00  0.00           C
ATOM   8464  C37 POPE5 134      15.884  44.599  90.719  1.00  0.00           C
ATOM   8467  C38 POPE5 134      16.224  43.759  89.479  1.00  0.00           C
ATOM   8470  C39 POPE5 134      17.724  43.860  89.149  1.00  0.00           C
ATOM   8473 0C31 POPE5 134      18.064  43.799  87.669  1.00  0.00           C
ATOM   8476 1C31 POPE5 134      19.474  44.340  87.429  1.00  0.00           C
ATOM   8479 2C31 POPE5 134      19.874  44.479  85.959  1.00  0.00           C
ATOM   8482 3C31 POPE5 134      19.154  45.609  85.209  1.00  0.00           C
ATOM   8485 4C31 POPE5 134      19.924  46.939  85.139  1.00  0.00           C
ATOM   8488 5C31 POPE5 134      19.774  47.829  86.379  1.00  0.00           C
ATOM   8491 6C31 POPE5 134      20.474  49.179  86.229  1.00  0.00           C
ATOM   8495  NH3 POPE6 135      45.674  28.179  63.039  1.00  0.00           N
ATOM   8499  C12 POPE6 135      44.244  27.809  62.729  1.00  0.00           C
ATOM   8502  C11 POPE6 135      43.594  26.949  63.819  1.00  0.00           C
ATOM   8505  P   POPE6 135      43.664  24.329  63.649  1.00  0.00           P
ATOM   8506  O13 POPE6 135      42.384  24.469  62.909  1.00  0.00           O
ATOM   8507  O14 POPE6 135      44.734  23.449  63.149  1.00  0.00           O
ATOM   8508  O11 POPE6 135      43.244  23.819  65.039  1.00  0.00           O
ATOM   8509  O12 POPE6 135      44.314  25.729  63.979  1.00  0.00           O
ATOM   8510  C1  POPE6 135      43.714  24.299  66.289  1.00  0.00           C
ATOM   8513  C2  POPE6 135      42.704  23.899  67.389  1.00  0.00           C
ATOM   8515  O21 POPE6 135      43.344  23.869  68.659  1.00  0.00           O
ATOM   8516  C21 POPE6 135      43.844  25.009  69.079  1.00  0.00           C
ATOM   8517  O22 POPE6 135      43.564  26.119  68.649  1.00  0.00           O
ATOM   8518  C22 POPE6 135      44.804  24.719  70.229  1.00  0.00           C
ATOM   8521  C3  POPE6 135      42.214  22.459  67.059  1.00  0.00           C
ATOM   8524  O31 POPE6 135      41.364  21.889  68.059  1.00  0.00           O
ATOM   8525  C31 POPE6 135      40.734  20.809  67.639  1.00  0.00           C
ATOM   8526  O32 POPE6 135      40.924  20.229  66.579  1.00  0.00           O
ATOM   8527  C32 POPE6 135      39.714  20.439  68.709  1.00  0.00           C
ATOM   8530  C23 POPE6 135      44.074  23.999  71.379  1.00  0.00           C
ATOM   8533  C24 POPE6 135      45.044  23.359  72.369  1.00  0.00           C
ATOM   8536  C25 POPE6 135      44.294  22.669  73.519  1.00  0.00           C
ATOM   8539  C26 POPE6 135      44.734  23.179  74.889  1.00  0.00           C
ATOM   8542  C27 POPE6 135      43.824  22.699  76.029  1.00  0.00           C
ATOM   8545  C28 POPE6 135      44.284  23.329  77.349  1.00  0.00           C
ATOM   8548  C29 POPE6 135      43.434  22.949  78.539  1.00  0.00           C
ATOM   8550 0C21 POPE6 135      43.864  22.349  79.659  1.00  0.00           C
ATOM   8552 1C21 POPE6 135      45.284  21.939  79.949  1.00  0.00           C
ATOM   8555 2C21 POPE6 135      46.174  23.160  80.239  1.00  0.00           C
ATOM   8558 3C21 POPE6 135      47.624  22.789  80.559  1.00  0.00           C
ATOM   8561 4C21 POPE6 135      48.544  23.999  80.359  1.00  0.00           C
ATOM   8564 5C21 POPE6 135      50.004  23.819  80.789  1.00  0.00           C
ATOM   8567 6C21 POPE6 135      50.724  22.549  80.279  1.00  0.00           C
ATOM   8570 7C21 POPE6 135      50.624  21.349  81.239  1.00  0.00           C
ATOM   8573 8C21 POPE6 135      51.544  20.169  80.889  1.00  0.00           C
ATOM   8577  C33 POPE6 135      39.184  18.999  68.599  1.00  0.00           C
ATOM   8580  C34 POPE6 135      39.014  18.399  69.999  1.00  0.00           C
ATOM   8583  C35 POPE6 135      39.164  16.889  70.039  1.00  0.00           C
ATOM   8586  C36 POPE6 135      39.234  16.389  71.479  1.00  0.00           C
ATOM   8589  C37 POPE6 135      39.754  14.959  71.529  1.00  0.00           C
ATOM   8592  C38 POPE6 135      39.734  14.399  72.949  1.00  0.00           C
ATOM   8595  C39 POPE6 135      40.374  13.019  73.029  1.00  0.00           C
ATOM   8598 0C31 POPE6 135      40.345  12.469  74.459  1.00  0.00           C
ATOM   8601 1C31 POPE6 135      41.054  11.119  74.549  1.00  0.00           C
ATOM   8604 2C31 POPE6 135      40.964  10.469  75.929  1.00  0.00           C
ATOM   8607 3C31 POPE6 135      41.774  11.209  76.999  1.00  0.00           C
ATOM   8610 4C31 POPE6 135      41.874  10.419  78.309  1.00  0.00           C
ATOM   8613 5C31 POPE6 135      42.674  11.169  79.369  1.00  0.00           C
ATOM   8616 6C31 POPE6 135      42.974  10.319  80.599  1.00  0.00           C
ATOM   8620  NH3 POPE7 136      26.354  83.809 104.259  1.00  0.00           N
ATOM   8624  C12 POPE7 136      25.874  82.650 105.089  1.00  0.00           C
ATOM   8627  C11 POPE7 136      25.844  81.320 104.289  1.00  0.00           C
ATOM   8630  P   POPE7 136      24.544  81.770 102.039  1.00  0.00           P
ATOM   8631  O13 POPE7 136      23.254  81.320 101.459  1.00  0.00           O
ATOM   8632  O14 POPE7 136      24.774  83.219 102.179  1.00  0.00           O
ATOM   8633  O11 POPE7 136      25.734  81.160 101.219  1.00  0.00           O
ATOM   8634  O12 POPE7 136      24.664  81.169 103.499  1.00  0.00           O
ATOM   8635  C1  POPE7 136      25.724  79.799 100.779  1.00  0.00           C
ATOM   8638  C2  POPE7 136      26.104  79.649  99.269  1.00  0.00           C
ATOM   8640  O21 POPE7 136      26.844  80.809  98.879  1.00  0.00           O
ATOM   8641  C21 POPE7 136      28.014  80.590  98.309  1.00  0.00           C
ATOM   8642  O22 POPE7 136      28.434  79.530  97.889  1.00  0.00           O
ATOM   8643  C22 POPE7 136      28.804  81.899  98.379  1.00  0.00           C
ATOM   8646  C3  POPE7 136      24.864  79.499  98.349  1.00  0.00           C
ATOM   8649  O31 POPE7 136      25.274  79.499  96.959  1.00  0.00           O
ATOM   8650  C31 POPE7 136      24.904  80.579  96.269  1.00  0.00           C
ATOM   8651  O32 POPE7 136      24.044  81.360  96.609  1.00  0.00           O
ATOM   8652  C32 POPE7 136      25.784  80.740  95.029  1.00  0.00           C
ATOM   8655  C23 POPE7 136      29.454  82.309  97.049  1.00  0.00           C
ATOM   8658  C24 POPE7 136      29.214  83.799  96.769  1.00  0.00           C
ATOM   8661  C25 POPE7 136      30.044  84.340  95.599  1.00  0.00           C
ATOM   8664  C26 POPE7 136      29.714  83.680  94.259  1.00  0.00           C
ATOM   8667  C27 POPE7 136      30.424  84.389  93.099  1.00  0.00           C
ATOM   8670  C28 POPE7 136      30.134  83.769  91.719  1.00  0.00           C
ATOM   8673  C29 POPE7 136      28.694  83.939  91.299  1.00  0.00           C
ATOM   8675 0C21 POPE7 136      28.254  84.359  90.099  1.00  0.00           C
ATOM   8677 1C21 POPE7 136      29.124  84.699  88.919  1.00  0.00           C
ATOM   8680 2C21 POPE7 136      29.724  83.440  88.269  1.00  0.00           C
ATOM   8683 3C21 POPE7 136      28.684  82.500  87.639  1.00  0.00           C
ATOM   8686 4C21 POPE7 136      29.384  81.260  87.079  1.00  0.00           C
ATOM   8689 5C21 POPE7 136      28.444  80.250  86.409  1.00  0.00           C
ATOM   8692 6C21 POPE7 136      29.264  79.070  85.849  1.00  0.00           C
ATOM   8695 7C21 POPE7 136      28.414  77.979  85.189  1.00  0.00           C
ATOM   8698 8C21 POPE7 136      29.274  76.809  84.699  1.00  0.00           C
ATOM   8702  C33 POPE7 136      24.984  81.040  93.739  1.00  0.00           C
ATOM   8705  C34 POPE7 136      25.684  82.090  92.859  1.00  0.00           C
ATOM   8708  C35 POPE7 136      24.824  82.589  91.689  1.00  0.00           C
ATOM   8711  C36 POPE7 136      24.334  81.460  90.769  1.00  0.00           C
ATOM   8714  C37 POPE7 136      23.924  81.969  89.389  1.00  0.00           C
ATOM   8717  C38 POPE7 136      23.454  80.851  88.449  1.00  0.00           C
ATOM   8720  C39 POPE7 136      24.554  79.819  88.109  1.00  0.00           C
ATOM   8723 0C31 POPE7 136      24.154  78.389  88.499  1.00  0.00           C
ATOM   8726 1C31 POPE7 136      25.014  77.310  87.829  1.00  0.00           C
ATOM   8729 2C31 POPE7 136      24.504  75.889  88.169  1.00  0.00           C
ATOM   8732 3C31 POPE7 136      25.124  74.780  87.309  1.00  0.00           C
ATOM   8735 4C31 POPE7 136      26.524  74.340  87.759  1.00  0.00           C
ATOM   8738 5C31 POPE7 136      27.074  73.200  86.899  1.00  0.00           C
ATOM   8741 6C31 POPE7 136      26.444  71.829  87.149  1.00  0.00           C
ATOM   8745  NH3 POPE8 137      55.244  90.079  63.859  1.00  0.00           N
ATOM   8749  C12 POPE8 137      54.464  90.711  62.739  1.00  0.00           C
ATOM   8752  C11 POPE8 137      54.194  92.180  63.039  1.00  0.00           C
ATOM   8755  P   POPE8 137      54.184  94.389  61.699  1.00  0.00           P
ATOM   8756  O13 POPE8 137      55.524  94.639  62.289  1.00  0.00           O
ATOM   8757  O14 POPE8 137      53.974  94.860  60.319  1.00  0.00           O
ATOM   8758  O11 POPE8 137      53.064  94.939  62.659  1.00  0.00           O
ATOM   8759  O12 POPE8 137      53.884  92.829  61.809  1.00  0.00           O
ATOM   8760  C1  POPE8 137      53.254  96.150  63.369  1.00  0.00           C
ATOM   8763  C2  POPE8 137      52.244  96.189  64.529  1.00  0.00           C
ATOM   8765  O21 POPE8 137      52.224  97.510  65.079  1.00  0.00           O
ATOM   8766  C21 POPE8 137      52.794  97.829  66.219  1.00  0.00           C
ATOM   8767  O22 POPE8 137      53.724  97.279  66.779  1.00  0.00           O
ATOM   8768  C22 POPE8 137      52.114  99.130  66.659  1.00  0.00           C
ATOM   8771  C3  POPE8 137      52.484  95.019  65.529  1.00  0.00           C
ATOM   8774  O31 POPE8 137      51.794  95.250  66.759  1.00  0.00           O
ATOM   8775  C31 POPE8 137      51.804  94.249  67.619  1.00  0.00           C
ATOM   8776  O32 POPE8 137      52.094  93.100  67.379  1.00  0.00           O
ATOM   8777  C32 POPE8 137      51.484  94.830  69.009  1.00  0.00           C
ATOM   8780  C23 POPE8 137      52.054  99.380  68.189  1.00  0.00           C
ATOM   8783  C24 POPE8 137      51.494 100.779  68.459  1.00  0.00           C
ATOM   8786  C25 POPE8 137      51.894 101.439  69.779  1.00  0.00           C
ATOM   8789  C26 POPE8 137      51.094 101.010  71.009  1.00  0.00           C
ATOM   8792  C27 POPE8 137      51.214 102.069  72.109  1.00  0.00           C
ATOM   8795  C28 POPE8 137      50.564 101.660  73.439  1.00  0.00           C
ATOM   8798  C29 POPE8 137      50.904 102.629  74.539  1.00  0.00           C
ATOM   8800 0C21 POPE8 137      50.294 102.710  75.739  1.00  0.00           C
ATOM   8802 1C21 POPE8 137      49.154 101.850  76.219  1.00  0.00           C
ATOM   8805 2C21 POPE8 137      49.424 101.220  77.609  1.00  0.00           C
ATOM   8808 3C21 POPE8 137      49.774 102.260  78.689  1.00  0.00           C
ATOM   8811 4C21 POPE8 137      49.114 101.980  80.049  1.00  0.00           C
ATOM   8814 5C21 POPE8 137      49.664 100.779  80.819  1.00  0.00           C
ATOM   8817 6C21 POPE8 137      50.904 101.110  81.669  1.00  0.00           C
ATOM   8820 7C21 POPE8 137      51.074 100.150  82.849  1.00  0.00           C
ATOM   8823 8C21 POPE8 137      52.324 100.420  83.699  1.00  0.00           C
ATOM   8827  C33 POPE8 137      51.244  93.780  70.109  1.00  0.00           C
ATOM   8830  C34 POPE8 137      50.624  94.410  71.369  1.00  0.00           C
ATOM   8833  C35 POPE8 137      49.764  93.440  72.209  1.00  0.00           C
ATOM   8836  C36 POPE8 137      50.564  92.540  73.159  1.00  0.00           C
ATOM   8839  C37 POPE8 137      49.644  91.549  73.889  1.00  0.00           C
ATOM   8842  C38 POPE8 137      50.384  90.579  74.819  1.00  0.00           C
ATOM   8845  C39 POPE8 137      51.014  91.229  76.059  1.00  0.00           C
ATOM   8848 0C31 POPE8 137      50.014  91.800  77.079  1.00  0.00           C
ATOM   8851 1C31 POPE8 137      49.244  90.719  77.879  1.00  0.00           C
ATOM   8854 2C31 POPE8 137      48.134  91.339  78.739  1.00  0.00           C
ATOM   8857 3C31 POPE8 137      47.384  90.340  79.639  1.00  0.00           C
ATOM   8860 4C31 POPE8 137      48.104  90.019  80.949  1.00  0.00           C
ATOM   8863 5C31 POPE8 137      47.144  89.590  82.069  1.00  0.00           C
ATOM   8866 6C31 POPE8 137      47.845  89.270  83.399  1.00  0.00           C
ATOM   8870  NH3 POPE9 138     111.045 133.338 102.969  1.00  0.00           N
ATOM   8874  C12 POPE9 138     109.565 133.318 102.709  1.00  0.00           C
ATOM   8877  C11 POPE9 138     109.024 131.929 103.139  1.00  0.00           C
ATOM   8880  P   POPE9 138     110.064 130.469 101.219  1.00  0.00           P
ATOM   8881  O13 POPE9 138     108.874 129.720 100.769  1.00  0.00           O
ATOM   8882  O14 POPE9 138     110.455 131.698 100.499  1.00  0.00           O
ATOM   8883  O11 POPE9 138     111.304 129.480 101.199  1.00  0.00           O
ATOM   8884  O12 POPE9 138     109.894 130.849 102.759  1.00  0.00           O
ATOM   8885  C1  POPE9 138     112.274 129.750 100.179  1.00  0.00           C
ATOM   8888  C2  POPE9 138     113.275 128.600 100.019  1.00  0.00           C
ATOM   8890  O21 POPE9 138     114.315 129.079  99.139  1.00  0.00           O
ATOM   8891  C21 POPE9 138     115.245 128.211  98.829  1.00  0.00           C
ATOM   8892  O22 POPE9 138     115.584 127.250  99.489  1.00  0.00           O
ATOM   8893  C22 POPE9 138     115.754 128.510  97.419  1.00  0.00           C
ATOM   8896  C3  POPE9 138     112.615 127.260  99.529  1.00  0.00           C
ATOM   8899  O31 POPE9 138     112.404 127.279  98.109  1.00  0.00           O
ATOM   8900  C31 POPE9 138     111.994 126.199  97.469  1.00  0.00           C
ATOM   8901  O32 POPE9 138     111.614 125.150  97.959  1.00  0.00           O
ATOM   8902  C32 POPE9 138     112.164 126.479  95.969  1.00  0.00           C
ATOM   8905  C23 POPE9 138     116.264 127.230  96.739  1.00  0.00           C
ATOM   8908  C24 POPE9 138     116.705 127.470  95.289  1.00  0.00           C
ATOM   8911  C25 POPE9 138     115.554 127.680  94.309  1.00  0.00           C
ATOM   8914  C26 POPE9 138     116.054 127.680  92.859  1.00  0.00           C
ATOM   8917  C27 POPE9 138     114.914 127.799  91.849  1.00  0.00           C
ATOM   8920  C28 POPE9 138     115.434 127.931  90.399  1.00  0.00           C
ATOM   8923  C29 POPE9 138     114.415 128.620  89.529  1.00  0.00           C
ATOM   8925 0C21 POPE9 138     114.014 128.279  88.289  1.00  0.00           C
ATOM   8927 1C21 POPE9 138     114.504 127.109  87.469  1.00  0.00           C
ATOM   8930 2C21 POPE9 138     113.424 126.600  86.479  1.00  0.00           C
ATOM   8933 3C21 POPE9 138     112.244 125.910  87.159  1.00  0.00           C
ATOM   8936 4C21 POPE9 138     111.274 125.210  86.189  1.00  0.00           C
ATOM   8939 5C21 POPE9 138     110.464 126.160  85.299  1.00  0.00           C
ATOM   8942 6C21 POPE9 138     109.345 125.410  84.549  1.00  0.00           C
ATOM   8945 7C21 POPE9 138     108.545 126.299  83.589  1.00  0.00           C
ATOM   8948 8C21 POPE9 138     107.645 125.480  82.649  1.00  0.00           C
ATOM   8952  C33 POPE9 138     111.845 125.280  95.059  1.00  0.00           C
ATOM   8955  C34 POPE9 138     112.085 125.490  93.549  1.00  0.00           C
ATOM   8958  C35 POPE9 138     111.885 124.181  92.769  1.00  0.00           C
ATOM   8961  C36 POPE9 138     111.444 124.359  91.309  1.00  0.00           C
ATOM   8964  C37 POPE9 138     110.845 123.071  90.689  1.00  0.00           C
ATOM   8967  C38 POPE9 138     110.334 123.270  89.249  1.00  0.00           C
ATOM   8970  C39 POPE9 138     109.444 122.130  88.709  1.00  0.00           C
ATOM   8973 0C31 POPE9 138     108.884 122.439  87.309  1.00  0.00           C
ATOM   8976 1C31 POPE9 138     107.964 121.350  86.719  1.00  0.00           C
ATOM   8979 2C31 POPE9 138     107.505 121.719  85.299  1.00  0.00           C
ATOM   8982 3C31 POPE9 138     106.705 120.620  84.569  1.00  0.00           C
ATOM   8985 4C31 POPE9 138     105.304 120.350  85.119  1.00  0.00           C
ATOM   8988 5C31 POPE9 138     104.525 119.380  84.229  1.00  0.00           C
ATOM   8991 6C31 POPE9 138     103.095 119.090  84.699  1.00  0.00           C
ATOM   8995  NH3 POPE  139      41.824  54.869 104.939  1.00  0.00           N
ATOM   8999  C12 POPE  139      40.324  54.780 104.949  1.00  0.00           C
ATOM   9002  C11 POPE  139      39.894  53.519 105.689  1.00  0.00           C
ATOM   9005  P   POPE  139      37.984  51.819 105.939  1.00  0.00           P
ATOM   9006  O13 POPE  139      39.114  51.149 106.639  1.00  0.00           O
ATOM   9007  O14 POPE  139      36.704  51.989 106.639  1.00  0.00           O
ATOM   9008  O11 POPE  139      37.764  51.110 104.539  1.00  0.00           O
ATOM   9009  O12 POPE  139      38.514  53.229 105.419  1.00  0.00           O
ATOM   9010  C1  POPE  139      36.774  51.609 103.649  1.00  0.00           C
ATOM   9013  C2  POPE  139      37.244  51.520 102.179  1.00  0.00           C
ATOM   9015  O21 POPE  139      36.064  51.749 101.399  1.00  0.00           O
ATOM   9016  C21 POPE  139      36.174  52.389 100.249  1.00  0.00           C
ATOM   9017  O22 POPE  139      37.194  52.859  99.779  1.00  0.00           O
ATOM   9018  C22 POPE  139      34.764  52.610  99.729  1.00  0.00           C
ATOM   9021  C3  POPE  139      37.834  50.110 101.879  1.00  0.00           C
ATOM   9024  O31 POPE  139      38.374  50.039 100.539  1.00  0.00           O
ATOM   9025  C31 POPE  139      39.244  49.060 100.369  1.00  0.00           C
ATOM   9026  O32 POPE  139      39.554  48.239 101.209  1.00  0.00           O
ATOM   9027  C32 POPE  139      39.754  49.060  98.919  1.00  0.00           C
ATOM   9030  C23 POPE  139      34.634  52.319  98.229  1.00  0.00           C
ATOM   9033  C24 POPE  139      34.854  50.840  97.889  1.00  0.00           C
ATOM   9036  C25 POPE  139      34.534  50.579  96.419  1.00  0.00           C
ATOM   9039  C26 POPE  139      33.034  50.349  96.179  1.00  0.00           C
ATOM   9042  C27 POPE  139      32.574  50.900  94.829  1.00  0.00           C
ATOM   9045  C28 POPE  139      31.124  50.539  94.489  1.00  0.00           C
ATOM   9048  C29 POPE  139      30.984  49.060  94.219  1.00  0.00           C
ATOM   9050 0C21 POPE  139      30.934  48.479  93.009  1.00  0.00           C
ATOM   9052 1C21 POPE  139      30.994  49.200  91.689  1.00  0.00           C
ATOM   9055 2C21 POPE  139      29.614  49.780  91.319  1.00  0.00           C
ATOM   9058 3C21 POPE  139      29.634  50.439  89.939  1.00  0.00           C
ATOM   9061 4C21 POPE  139      28.364  51.250  89.619  1.00  0.00           C
ATOM   9064 5C21 POPE  139      27.034  50.520  89.869  1.00  0.00           C
ATOM   9067 6C21 POPE  139      26.754  49.359  88.899  1.00  0.00           C
ATOM   9070 7C21 POPE  139      25.994  49.809  87.649  1.00  0.00           C
ATOM   9073 8C21 POPE  139      25.824  48.709  86.599  1.00  0.00           C
ATOM   9077  C33 POPE  139      40.944  48.090  98.749  1.00  0.00           C
ATOM   9080  C34 POPE  139      41.604  48.090  97.349  1.00  0.00           C
ATOM   9083  C35 POPE  139      40.694  47.659  96.189  1.00  0.00           C
ATOM   9086  C36 POPE  139      41.484  47.329  94.909  1.00  0.00           C
ATOM   9089  C37 POPE  139      40.594  47.269  93.659  1.00  0.00           C
ATOM   9092  C38 POPE  139      41.354  46.919  92.359  1.00  0.00           C
ATOM   9095  C39 POPE  139      41.484  45.410  92.109  1.00  0.00           C
ATOM   9098 0C31 POPE  139      42.154  45.069  90.759  1.00  0.00           C
ATOM   9101 1C31 POPE  139      42.044  43.569  90.419  1.00  0.00           C
ATOM   9104 2C31 POPE  139      42.964  43.090  89.289  1.00  0.00           C
ATOM   9107 3C31 POPE  139      42.604  43.619  87.889  1.00  0.00           C
ATOM   9110 4C31 POPE  139      43.454  42.959  86.789  1.00  0.00           C
ATOM   9113 5C31 POPE  139      42.874  43.129  85.379  1.00  0.00           C
ATOM   9116 6C31 POPE  139      43.574  42.269  84.339  1.00  0.00           C
ATOM   9120  NH3 POPE  140      96.944  91.199  62.549  1.00  0.00           N
ATOM   9124  C12 POPE  140      97.505  89.849  62.189  1.00  0.00           C
ATOM   9127  C11 POPE  140      96.395  88.829  61.909  1.00  0.00           C
ATOM   9130  P   POPE  140      98.144  86.920  61.219  1.00  0.00           P
ATOM   9131  O13 POPE  140      98.035  85.460  61.239  1.00  0.00           O
ATOM   9132  O14 POPE  140      98.434  87.570  59.919  1.00  0.00           O
ATOM   9133  O11 POPE  140      99.275  87.370  62.219  1.00  0.00           O
ATOM   9134  O12 POPE  140      96.845  87.489  61.869  1.00  0.00           O
ATOM   9135  C1  POPE  140      99.604  86.540  63.329  1.00  0.00           C
ATOM   9138  C2  POPE  140      99.415  87.320  64.649  1.00  0.00           C
ATOM   9140  O21 POPE  140     100.414  86.961  65.609  1.00  0.00           O
ATOM   9141  C21 POPE  140     100.455  85.690  65.969  1.00  0.00           C
ATOM   9142  O22 POPE  140      99.824  84.760  65.489  1.00  0.00           O
ATOM   9143  C22 POPE  140     101.384  85.520  67.149  1.00  0.00           C
ATOM   9146  C3  POPE  140      97.964  87.150  65.179  1.00  0.00           C
ATOM   9149  O31 POPE  140      97.834  87.570  66.549  1.00  0.00           O
ATOM   9150  C31 POPE  140      97.264  88.739  66.759  1.00  0.00           C
ATOM   9151  O32 POPE  140      96.845  89.499  65.899  1.00  0.00           O
ATOM   9152  C32 POPE  140      97.074  88.909  68.259  1.00  0.00           C
ATOM   9155  C23 POPE  140     100.635  84.820  68.289  1.00  0.00           C
ATOM   9158  C24 POPE  140     101.505  84.680  69.549  1.00  0.00           C
ATOM   9161  C25 POPE  140     100.705  84.900  70.839  1.00  0.00           C
ATOM   9164  C26 POPE  140     101.554  84.630  72.079  1.00  0.00           C
ATOM   9167  C27 POPE  140     100.775  84.799  73.389  1.00  0.00           C
ATOM   9170  C28 POPE  140     101.705  84.630  74.599  1.00  0.00           C
ATOM   9173  C29 POPE  140     100.984  84.790  75.919  1.00  0.00           C
ATOM   9175 0C21 POPE  140     100.635  83.809  76.769  1.00  0.00           C
ATOM   9177 1C21 POPE  140     100.835  82.330  76.599  1.00  0.00           C
ATOM   9180 2C21 POPE  140     101.794  81.730  77.649  1.00  0.00           C
ATOM   9183 3C21 POPE  140     103.265  82.139  77.449  1.00  0.00           C
ATOM   9186 4C21 POPE  140     104.205  81.500  78.489  1.00  0.00           C
ATOM   9189 5C21 POPE  140     104.574  80.040  78.169  1.00  0.00           C
ATOM   9192 6C21 POPE  140     105.355  79.379  79.319  1.00  0.00           C
ATOM   9195 7C21 POPE  140     106.004  78.049  78.929  1.00  0.00           C
ATOM   9198 8C21 POPE  140     106.794  77.399  80.069  1.00  0.00           C
ATOM   9202  C33 POPE  140      98.354  89.200  69.079  1.00  0.00           C
ATOM   9205  C34 POPE  140      98.104  88.820  70.539  1.00  0.00           C
ATOM   9208  C35 POPE  140      99.184  89.230  71.539  1.00  0.00           C
ATOM   9211  C36 POPE  140      98.784  88.750  72.939  1.00  0.00           C
ATOM   9214  C37 POPE  140      99.705  89.200  74.089  1.00  0.00           C
ATOM   9217  C38 POPE  140      99.224  88.549  75.399  1.00  0.00           C
ATOM   9220  C39 POPE  140      99.484  89.389  76.659  1.00  0.00           C
ATOM   9223 0C31 POPE  140     100.924  89.340  77.179  1.00  0.00           C
ATOM   9226 1C31 POPE  140     101.144  90.280  78.379  1.00  0.00           C
ATOM   9229 2C31 POPE  140     100.124  90.079  79.519  1.00  0.00           C
ATOM   9232 3C31 POPE  140     100.724  90.229  80.919  1.00  0.00           C
ATOM   9235 4C31 POPE  140     101.554  89.000  81.339  1.00  0.00           C
ATOM   9238 5C31 POPE  140     102.124  89.119  82.759  1.00  0.00           C
ATOM   9241 6C31 POPE  140     102.964  87.910  83.169  1.00  0.00           C
ATOM   9245  NH3 POPE  141     103.354  89.680  64.149  1.00  0.00           N
ATOM   9249  C12 POPE  141     104.574  89.280  63.369  1.00  0.00           C
ATOM   9252  C11 POPE  141     104.924  90.390  62.359  1.00  0.00           C
ATOM   9255  P   POPE  141     107.544  90.269  61.969  1.00  0.00           P
ATOM   9256  O13 POPE  141     108.354  89.109  61.499  1.00  0.00           O
ATOM   9257  O14 POPE  141     107.964  91.619  61.539  1.00  0.00           O
ATOM   9258  O11 POPE  141     107.454  90.259  63.549  1.00  0.00           O
ATOM   9259  O12 POPE  141     106.045  90.040  61.559  1.00  0.00           O
ATOM   9260  C1  POPE  141     108.604  90.649  64.309  1.00  0.00           C
ATOM   9263  C2  POPE  141     108.744  89.720  65.519  1.00  0.00           C
ATOM   9265  O21 POPE  141     109.655  90.350  66.429  1.00  0.00           O
ATOM   9266  C21 POPE  141     109.214  90.550  67.659  1.00  0.00           C
ATOM   9267  O22 POPE  141     108.054  90.439  68.029  1.00  0.00           O
ATOM   9268  C22 POPE  141     110.444  90.851  68.519  1.00  0.00           C
ATOM   9271  C3  POPE  141     109.254  88.319  65.099  1.00  0.00           C
ATOM   9274  O31 POPE  141     108.774  87.290  65.979  1.00  0.00           O
ATOM   9275  C31 POPE  141     109.444  87.150  67.119  1.00  0.00           C
ATOM   9276  O32 POPE  141     110.455  87.759  67.439  1.00  0.00           O
ATOM   9277  C32 POPE  141     108.664  86.189  68.019  1.00  0.00           C
ATOM   9280  C23 POPE  141     110.264  90.660  70.039  1.00  0.00           C
ATOM   9283  C24 POPE  141     111.614  90.329  70.689  1.00  0.00           C
ATOM   9286  C25 POPE  141     111.584  90.089  72.199  1.00  0.00           C
ATOM   9289  C26 POPE  141     110.805  88.850  72.629  1.00  0.00           C
ATOM   9292  C27 POPE  141     111.085  88.510  74.099  1.00  0.00           C
ATOM   9295  C28 POPE  141     110.444  87.180  74.539  1.00  0.00           C
ATOM   9298  C29 POPE  141     110.945  86.780  75.909  1.00  0.00           C
ATOM   9300 0C21 POPE  141     110.215  86.350  76.939  1.00  0.00           C
ATOM   9302 1C21 POPE  141     108.714  86.189  76.959  1.00  0.00           C
ATOM   9305 2C21 POPE  141     108.124  86.229  78.379  1.00  0.00           C
ATOM   9308 3C21 POPE  141     108.514  85.000  79.219  1.00  0.00           C
ATOM   9311 4C21 POPE  141     107.734  84.939  80.539  1.00  0.00           C
ATOM   9314 5C21 POPE  141     108.054  83.660  81.319  1.00  0.00           C
ATOM   9317 6C21 POPE  141     107.324  83.580  82.659  1.00  0.00           C
ATOM   9320 7C21 POPE  141     107.534  82.230  83.349  1.00  0.00           C
ATOM   9323 8C21 POPE  141     106.885  82.150  84.729  1.00  0.00           C
ATOM   9327  C33 POPE  141     108.904  86.500  69.509  1.00  0.00           C
ATOM   9330  C34 POPE  141     107.925  85.730  70.389  1.00  0.00           C
ATOM   9333  C35 POPE  141     107.885  86.290  71.819  1.00  0.00           C
ATOM   9336  C36 POPE  141     106.584  85.919  72.519  1.00  0.00           C
ATOM   9339  C37 POPE  141     106.454  86.549  73.909  1.00  0.00           C
ATOM   9342  C38 POPE  141     105.024  86.409  74.449  1.00  0.00           C
ATOM   9345  C39 POPE  141     104.874  86.840  75.919  1.00  0.00           C
ATOM   9348 0C31 POPE  141     105.164  88.330  76.159  1.00  0.00           C
ATOM   9351 1C31 POPE  141     105.014  88.710  77.639  1.00  0.00           C
ATOM   9354 2C31 POPE  141     105.164  90.219  77.899  1.00  0.00           C
ATOM   9357 3C31 POPE  141     105.094  90.571  79.389  1.00  0.00           C
ATOM   9360 4C31 POPE  141     105.064  92.080  79.639  1.00  0.00           C
ATOM   9363 5C31 POPE  141     104.904  92.430  81.119  1.00  0.00           C
ATOM   9366 6C31 POPE  141     104.734  93.930  81.379  1.00  0.00           C
ATOM   9370  NH3 POPE  142      15.994  16.259 103.189  1.00  0.00           N
ATOM   9374  C12 POPE  142      17.434  15.919 102.939  1.00  0.00           C
ATOM   9377  C11 POPE  142      17.904  14.799 103.879  1.00  0.00           C
ATOM   9380  P   POPE  142      20.194  13.889 102.979  1.00  0.00           P
ATOM   9381  O13 POPE  142      19.704  12.509 103.049  1.00  0.00           O
ATOM   9382  O14 POPE  142      21.644  14.129 103.219  1.00  0.00           O
ATOM   9383  O11 POPE  142      19.784  14.419 101.549  1.00  0.00           O
ATOM   9384  O12 POPE  142      19.334  14.759 103.949  1.00  0.00           O
ATOM   9385  C1  POPE  142      20.664  15.389 100.989  1.00  0.00           C
ATOM   9388  C2  POPE  142      20.174  15.889  99.629  1.00  0.00           C
ATOM   9390  O21 POPE  142      19.874  14.759  98.779  1.00  0.00           O
ATOM   9391  C21 POPE  142      18.744  14.899  98.119  1.00  0.00           C
ATOM   9392  O22 POPE  142      17.984  15.849  98.179  1.00  0.00           O
ATOM   9393  C22 POPE  142      18.534  13.699  97.209  1.00  0.00           C
ATOM   9396  C3  POPE  142      21.294  16.739  98.999  1.00  0.00           C
ATOM   9399  O31 POPE  142      20.844  17.439  97.839  1.00  0.00           O
ATOM   9400  C31 POPE  142      20.414  18.669  98.079  1.00  0.00           C
ATOM   9401  O32 POPE  142      20.404  19.219  99.169  1.00  0.00           O
ATOM   9402  C32 POPE  142      20.024  19.319  96.769  1.00  0.00           C
ATOM   9405  C23 POPE  142      18.194  14.099  95.749  1.00  0.00           C
ATOM   9408  C24 POPE  142      18.094  12.849  94.889  1.00  0.00           C
ATOM   9411  C25 POPE  142      17.834  13.069  93.399  1.00  0.00           C
ATOM   9414  C26 POPE  142      18.134  11.759  92.649  1.00  0.00           C
ATOM   9417  C27 POPE  142      18.104  11.849  91.119  1.00  0.00           C
ATOM   9420  C28 POPE  142      18.764  10.599  90.509  1.00  0.00           C
ATOM   9423  C29 POPE  142      18.604  10.499  89.019  1.00  0.00           C
ATOM   9425 0C21 POPE  142      17.934   9.559  88.329  1.00  0.00           C
ATOM   9427 1C21 POPE  142      17.204   8.359  88.889  1.00  0.00           C
ATOM   9430 2C21 POPE  142      15.674   8.539  88.879  1.00  0.00           C
ATOM   9433 3C21 POPE  142      15.094   8.789  87.469  1.00  0.00           C
ATOM   9436 4C21 POPE  142      13.574   8.629  87.359  1.00  0.00           C
ATOM   9439 5C21 POPE  142      13.064   7.259  87.829  1.00  0.00           C
ATOM   9442 6C21 POPE  142      11.724   6.859  87.199  1.00  0.00           C
ATOM   9445 7C21 POPE  142      11.234   5.509  87.719  1.00  0.00           C
ATOM   9448 8C21 POPE  142       9.994   4.989  86.989  1.00  0.00           C
ATOM   9452  C33 POPE  142      18.624  19.919  96.899  1.00  0.00           C
ATOM   9455  C34 POPE  142      18.034  20.259  95.539  1.00  0.00           C
ATOM   9458  C35 POPE  142      16.904  21.279  95.629  1.00  0.00           C
ATOM   9461  C36 POPE  142      15.714  20.799  96.459  1.00  0.00           C
ATOM   9464  C37 POPE  142      14.564  21.799  96.319  1.00  0.00           C
ATOM   9467  C38 POPE  142      13.284  21.349  97.019  1.00  0.00           C
ATOM   9470  C39 POPE  142      12.074  22.229  96.679  1.00  0.00           C
ATOM   9473 0C31 POPE  142      11.784  22.279  95.169  1.00  0.00           C
ATOM   9476 1C31 POPE  142      10.384  22.799  94.859  1.00  0.00           C
ATOM   9479 2C31 POPE  142      10.204  23.179  93.389  1.00  0.00           C
ATOM   9482 3C31 POPE  142      10.404  22.019  92.399  1.00  0.00           C
ATOM   9485 4C31 POPE  142      10.304  22.500  90.949  1.00  0.00           C
ATOM   9488 5C31 POPE  142      10.284  21.349  89.939  1.00  0.00           C
ATOM   9491 6C31 POPE  142      10.154  21.829  88.489  1.00  0.00           C
ATOM   9495  NH3 POPE  143      55.114  -0.929 106.169  1.00  0.00           N
ATOM   9499  C12 POPE  143      56.024   0.270 106.119  1.00  0.00           C
ATOM   9502  C11 POPE  143      55.284   1.539 105.669  1.00  0.00           C
ATOM   9505  P   POPE  143      56.525   3.770 104.899  1.00  0.00           P
ATOM   9506  O13 POPE  143      55.404   4.299 104.099  1.00  0.00           O
ATOM   9507  O14 POPE  143      57.384   4.750 105.589  1.00  0.00           O
ATOM   9508  O11 POPE  143      57.444   2.930 103.949  1.00  0.00           O
ATOM   9509  O12 POPE  143      56.074   2.690 105.939  1.00  0.00           O
ATOM   9510  C1  POPE  143      57.854   3.449 102.679  1.00  0.00           C
ATOM   9513  C2  POPE  143      56.904   2.959 101.569  1.00  0.00           C
ATOM   9515  O21 POPE  143      57.514   1.879 100.819  1.00  0.00           O
ATOM   9516  C21 POPE  143      58.394   2.140  99.869  1.00  0.00           C
ATOM   9517  O22 POPE  143      58.764   3.250  99.519  1.00  0.00           O
ATOM   9518  C22 POPE  143      58.974   0.829  99.319  1.00  0.00           C
ATOM   9521  C3  POPE  143      56.314   4.160 100.759  1.00  0.00           C
ATOM   9524  O31 POPE  143      55.214   3.740  99.929  1.00  0.00           O
ATOM   9525  C31 POPE  143      55.574   3.399  98.689  1.00  0.00           C
ATOM   9526  O32 POPE  143      55.514   2.259  98.259  1.00  0.00           O
ATOM   9527  C32 POPE  143      56.004   4.610  97.879  1.00  0.00           C
ATOM   9530  C23 POPE  143      59.494   0.920  97.859  1.00  0.00           C
ATOM   9533  C24 POPE  143      60.214  -0.369  97.409  1.00  0.00           C
ATOM   9536  C25 POPE  143      60.514  -0.369  95.899  1.00  0.00           C
ATOM   9539  C26 POPE  143      61.164  -1.680  95.419  1.00  0.00           C
ATOM   9542  C27 POPE  143      61.494  -1.629  93.919  1.00  0.00           C
ATOM   9545  C28 POPE  143      62.154  -2.920  93.389  1.00  0.00           C
ATOM   9548  C29 POPE  143      63.644  -2.909  93.579  1.00  0.00           C
ATOM   9550 0C21 POPE  143      64.514  -3.800  93.079  1.00  0.00           C
ATOM   9552 1C21 POPE  143      64.174  -5.040  92.279  1.00  0.00           C
ATOM   9555 2C21 POPE  143      64.404  -4.810  90.779  1.00  0.00           C
ATOM   9558 3C21 POPE  143      64.494  -6.120  89.969  1.00  0.00           C
ATOM   9561 4C21 POPE  143      64.404  -5.840  88.469  1.00  0.00           C
ATOM   9564 5C21 POPE  143      64.705  -7.060  87.579  1.00  0.00           C
ATOM   9567 6C21 POPE  143      64.294  -6.780  86.129  1.00  0.00           C
ATOM   9570 7C21 POPE  143      64.774  -7.850  85.139  1.00  0.00           C
ATOM   9573 8C21 POPE  143      64.224  -7.610  83.739  1.00  0.00           C
ATOM   9577  C33 POPE  143      55.414   4.610  96.449  1.00  0.00           C
ATOM   9580  C34 POPE  143      56.444   4.980  95.379  1.00  0.00           C
ATOM   9583  C35 POPE  143      57.564   3.940  95.249  1.00  0.00           C
ATOM   9586  C36 POPE  143      58.204   3.969  93.859  1.00  0.00           C
ATOM   9589  C37 POPE  143      59.314   2.930  93.649  1.00  0.00           C
ATOM   9592  C38 POPE  143      59.874   3.029  92.229  1.00  0.00           C
ATOM   9595  C39 POPE  143      60.794   1.869  91.829  1.00  0.00           C
ATOM   9598 0C31 POPE  143      62.264   2.110  92.199  1.00  0.00           C
ATOM   9601 1C31 POPE  143      63.194   1.200  91.379  1.00  0.00           C
ATOM   9604 2C31 POPE  143      64.674   1.550  91.559  1.00  0.00           C
ATOM   9607 3C31 POPE  143      65.544   1.039  90.399  1.00  0.00           C
ATOM   9610 4C31 POPE  143      65.535  -0.479  90.219  1.00  0.00           C
ATOM   9613 5C31 POPE  143      66.254  -0.910  88.939  1.00  0.00           C
ATOM   9616 6C31 POPE  143      66.104  -2.400  88.629  1.00  0.00           C
ATOM   9620  NH3 POPE  144      72.074  99.359  68.919  1.00  0.00           N
ATOM   9624  C12 POPE  144      72.514 100.460  67.959  1.00  0.00           C
ATOM   9627  C11 POPE  144      73.614 101.369  68.539  1.00  0.00           C
ATOM   9630  P   POPE  144      74.494 103.760  67.889  1.00  0.00           P
ATOM   9631  O13 POPE  144      75.724 103.309  68.549  1.00  0.00           O
ATOM   9632  O14 POPE  144      74.514 103.960  66.419  1.00  0.00           O
ATOM   9633  O11 POPE  144      73.914 105.079  68.539  1.00  0.00           O
ATOM   9634  O12 POPE  144      73.344 102.729  68.189  1.00  0.00           O
ATOM   9635  C1  POPE  144      74.194 105.499  69.889  1.00  0.00           C
ATOM   9638  C2  POPE  144      72.994 105.269  70.869  1.00  0.00           C
ATOM   9640  O21 POPE  144      73.184 105.940  72.139  1.00  0.00           O
ATOM   9641  C21 POPE  144      74.014 105.399  73.019  1.00  0.00           C
ATOM   9642  O22 POPE  144      74.864 104.559  72.799  1.00  0.00           O
ATOM   9643  C22 POPE  144      73.705 105.940  74.419  1.00  0.00           C
ATOM   9646  C3  POPE  144      72.654 103.760  71.029  1.00  0.00           C
ATOM   9649  O31 POPE  144      71.984 103.389  72.259  1.00  0.00           O
ATOM   9650  C31 POPE  144      70.764 103.839  72.479  1.00  0.00           C
ATOM   9651  O32 POPE  144      70.204 104.770  71.929  1.00  0.00           O
ATOM   9652  C32 POPE  144      70.154 102.920  73.539  1.00  0.00           C
ATOM   9655  C23 POPE  144      73.474 104.790  75.439  1.00  0.00           C
ATOM   9658  C24 POPE  144      73.194 105.340  76.839  1.00  0.00           C
ATOM   9661  C25 POPE  144      73.024 104.289  77.959  1.00  0.00           C
ATOM   9664  C26 POPE  144      74.224 103.359  78.209  1.00  0.00           C
ATOM   9667  C27 POPE  144      75.544 104.119  78.439  1.00  0.00           C
ATOM   9670  C28 POPE  144      76.624 103.319  79.189  1.00  0.00           C
ATOM   9673  C29 POPE  144      77.734 104.240  79.619  1.00  0.00           C
ATOM   9675 0C21 POPE  144      77.714 105.019  80.709  1.00  0.00           C
ATOM   9677 1C21 POPE  144      76.614 105.070  81.739  1.00  0.00           C
ATOM   9680 2C21 POPE  144      77.154 105.170  83.179  1.00  0.00           C
ATOM   9683 3C21 POPE  144      78.175 104.090  83.569  1.00  0.00           C
ATOM   9686 4C21 POPE  144      78.754 104.340  84.969  1.00  0.00           C
ATOM   9689 5C21 POPE  144      79.904 103.389  85.329  1.00  0.00           C
ATOM   9692 6C21 POPE  144      79.414 101.990  85.729  1.00  0.00           C
ATOM   9695 7C21 POPE  144      80.574 101.080  86.139  1.00  0.00           C
ATOM   9698 8C21 POPE  144      80.134  99.890  86.989  1.00  0.00           C
ATOM   9702  C33 POPE  144      68.934 103.520  74.259  1.00  0.00           C
ATOM   9705  C34 POPE  144      69.364 104.620  75.219  1.00  0.00           C
ATOM   9708  C35 POPE  144      68.315 104.919  76.299  1.00  0.00           C
ATOM   9711  C36 POPE  144      68.804 105.991  77.279  1.00  0.00           C
ATOM   9714  C37 POPE  144      67.724 106.320  78.319  1.00  0.00           C
ATOM   9717  C38 POPE  144      68.244 107.180  79.479  1.00  0.00           C
ATOM   9720  C39 POPE  144      67.164 107.379  80.539  1.00  0.00           C
ATOM   9723 0C31 POPE  144      67.595 108.299  81.689  1.00  0.00           C
ATOM   9726 1C31 POPE  144      66.444 108.559  82.669  1.00  0.00           C
ATOM   9729 2C31 POPE  144      66.854 109.469  83.839  1.00  0.00           C
ATOM   9732 3C31 POPE  144      65.754 109.630  84.899  1.00  0.00           C
ATOM   9735 4C31 POPE  144      64.734 110.730  84.589  1.00  0.00           C
ATOM   9738 5C31 POPE  144      63.684 110.889  85.699  1.00  0.00           C
ATOM   9741 6C31 POPE  144      62.544 111.859  85.369  1.00  0.00           C
ATOM   9745  NH3 POPE  145      31.344   8.189 102.739  1.00  0.00           N
ATOM   9749  C12 POPE  145      31.234   7.089 103.749  1.00  0.00           C
ATOM   9752  C11 POPE  145      29.794   6.949 104.269  1.00  0.00           C
ATOM   9755  P   POPE  145      29.264   4.459 104.809  1.00  0.00           P
ATOM   9756  O13 POPE  145      29.854   3.389 105.639  1.00  0.00           O
ATOM   9757  O14 POPE  145      27.784   4.509 104.689  1.00  0.00           O
ATOM   9758  O11 POPE  145      29.874   4.379 103.349  1.00  0.00           O
ATOM   9759  O12 POPE  145      29.744   5.899 105.239  1.00  0.00           O
ATOM   9760  C1  POPE  145      29.184   3.619 102.369  1.00  0.00           C
ATOM   9763  C2  POPE  145      29.864   3.789 100.999  1.00  0.00           C
ATOM   9765  O21 POPE  145      29.104   3.069  99.999  1.00  0.00           O
ATOM   9766  C21 POPE  145      29.144   3.629  98.779  1.00  0.00           C
ATOM   9767  O22 POPE  145      29.764   4.639  98.499  1.00  0.00           O
ATOM   9768  C22 POPE  145      28.194   2.859  97.859  1.00  0.00           C
ATOM   9771  C3  POPE  145      31.304   3.229 101.059  1.00  0.00           C
ATOM   9774  O31 POPE  145      31.964   3.449  99.809  1.00  0.00           O
ATOM   9775  C31 POPE  145      32.984   2.669  99.559  1.00  0.00           C
ATOM   9776  O32 POPE  145      33.464   1.839 100.319  1.00  0.00           O
ATOM   9777  C32 POPE  145      33.544   3.079  98.199  1.00  0.00           C
ATOM   9780  C23 POPE  145      28.144   3.489  96.459  1.00  0.00           C
ATOM   9783  C24 POPE  145      27.064   2.869  95.579  1.00  0.00           C
ATOM   9786  C25 POPE  145      26.624   3.839  94.489  1.00  0.00           C
ATOM   9789  C26 POPE  145      25.794   3.169  93.409  1.00  0.00           C
ATOM   9792  C27 POPE  145      26.664   2.439  92.359  1.00  0.00           C
ATOM   9795  C28 POPE  145      25.754   1.769  91.319  1.00  0.00           C
ATOM   9798  C29 POPE  145      26.304   1.689  89.919  1.00  0.00           C
ATOM   9800 0C21 POPE  145      25.844   2.379  88.849  1.00  0.00           C
ATOM   9802 1C21 POPE  145      24.724   3.389  88.829  1.00  0.00           C
ATOM   9805 2C21 POPE  145      23.554   3.019  87.879  1.00  0.00           C
ATOM   9808 3C21 POPE  145      24.024   2.849  86.429  1.00  0.00           C
ATOM   9811 4C21 POPE  145      22.904   2.679  85.409  1.00  0.00           C
ATOM   9814 5C21 POPE  145      23.504   2.419  84.019  1.00  0.00           C
ATOM   9817 6C21 POPE  145      22.554   1.719  83.049  1.00  0.00           C
ATOM   9820 7C21 POPE  145      23.314   0.989  81.919  1.00  0.00           C
ATOM   9823 8C21 POPE  145      22.394   0.120  81.059  1.00  0.00           C
ATOM   9827  C33 POPE  145      34.904   2.429  97.929  1.00  0.00           C
ATOM   9830  C34 POPE  145      35.614   3.039  96.719  1.00  0.00           C
ATOM   9833  C35 POPE  145      34.804   3.099  95.419  1.00  0.00           C
ATOM   9836  C36 POPE  145      35.724   3.479  94.259  1.00  0.00           C
ATOM   9839  C37 POPE  145      35.024   3.369  92.899  1.00  0.00           C
ATOM   9842  C38 POPE  145      36.054   3.449  91.769  1.00  0.00           C
ATOM   9845  C39 POPE  145      35.404   3.399  90.389  1.00  0.00           C
ATOM   9848 0C31 POPE  145      36.424   3.239  89.259  1.00  0.00           C
ATOM   9851 1C31 POPE  145      37.604   4.219  89.389  1.00  0.00           C
ATOM   9854 2C31 POPE  145      38.264   4.529  88.039  1.00  0.00           C
ATOM   9857 3C31 POPE  145      37.404   5.429  87.149  1.00  0.00           C
ATOM   9860 4C31 POPE  145      37.584   5.149  85.659  1.00  0.00           C
ATOM   9863 5C31 POPE  145      36.594   5.919  84.789  1.00  0.00           C
ATOM   9866 6C31 POPE  145      36.844   5.739  83.289  1.00  0.00           C
ATOM   9870  NH3 POPE  146      48.944 117.059 104.519  1.00  0.00           N
ATOM   9874  C12 POPE  146      48.034 116.160 105.309  1.00  0.00           C
ATOM   9877  C11 POPE  146      46.964 116.929 106.099  1.00  0.00           C
ATOM   9880  P   POPE  146      44.464 116.549 106.779  1.00  0.00           P
ATOM   9881  O13 POPE  146      43.664 115.450 107.379  1.00  0.00           O
ATOM   9882  O14 POPE  146      44.564 117.810 107.559  1.00  0.00           O
ATOM   9883  O11 POPE  146      43.954 116.880 105.309  1.00  0.00           O
ATOM   9884  O12 POPE  146      45.954 116.020 106.539  1.00  0.00           O
ATOM   9885  C1  POPE  146      42.904 117.820 105.049  1.00  0.00           C
ATOM   9888  C2  POPE  146      42.484 117.719 103.549  1.00  0.00           C
ATOM   9890  O21 POPE  146      43.564 118.279 102.759  1.00  0.00           O
ATOM   9891  C21 POPE  146      43.664 117.759 101.559  1.00  0.00           C
ATOM   9892  O22 POPE  146      42.924 116.920 101.079  1.00  0.00           O
ATOM   9893  C22 POPE  146      44.904 118.340 100.869  1.00  0.00           C
ATOM   9896  C3  POPE  146      41.104 118.410 103.219  1.00  0.00           C
ATOM   9899  O31 POPE  146      40.424 117.859 102.069  1.00  0.00           O
ATOM   9900  C31 POPE  146      40.464 118.580 100.939  1.00  0.00           C
ATOM   9901  O32 POPE  146      41.074 119.609 100.769  1.00  0.00           O
ATOM   9902  C32 POPE  146      39.634 117.869  99.849  1.00  0.00           C
ATOM   9905  C23 POPE  146      44.874 117.980  99.369  1.00  0.00           C
ATOM   9908  C24 POPE  146      45.974 118.620  98.499  1.00  0.00           C
ATOM   9911  C25 POPE  146      47.394 118.260  98.949  1.00  0.00           C
ATOM   9914  C26 POPE  146      48.474 118.680  97.949  1.00  0.00           C
ATOM   9917  C27 POPE  146      48.334 118.030  96.559  1.00  0.00           C
ATOM   9920  C28 POPE  146      49.454 118.419  95.569  1.00  0.00           C
ATOM   9923  C29 POPE  146      50.784 117.810  95.949  1.00  0.00           C
ATOM   9925 0C21 POPE  146      51.454 116.840  95.299  1.00  0.00           C
ATOM   9927 1C21 POPE  146      51.054 116.169  94.009  1.00  0.00           C
ATOM   9930 2C21 POPE  146      52.094 116.420  92.909  1.00  0.00           C
ATOM   9933 3C21 POPE  146      52.394 117.910  92.659  1.00  0.00           C
ATOM   9936 4C21 POPE  146      53.574 118.120  91.709  1.00  0.00           C
ATOM   9939 5C21 POPE  146      54.095 119.559  91.739  1.00  0.00           C
ATOM   9942 6C21 POPE  146      55.434 119.720  90.999  1.00  0.00           C
ATOM   9945 7C21 POPE  146      55.334 119.389  89.509  1.00  0.00           C
ATOM   9948 8C21 POPE  146      56.514 119.919  88.699  1.00  0.00           C
ATOM   9952  C33 POPE  146      39.184 118.799  98.689  1.00  0.00           C
ATOM   9955  C34 POPE  146      39.504 118.260  97.279  1.00  0.00           C
ATOM   9958  C35 POPE  146      38.634 117.080  96.809  1.00  0.00           C
ATOM   9961  C36 POPE  146      37.204 117.479  96.429  1.00  0.00           C
ATOM   9964  C37 POPE  146      36.564 116.560  95.369  1.00  0.00           C
ATOM   9967  C38 POPE  146      35.234 117.120  94.829  1.00  0.00           C
ATOM   9970  C39 POPE  146      34.314 116.070  94.189  1.00  0.00           C
ATOM   9973 0C31 POPE  146      34.864 115.340  92.949  1.00  0.00           C
ATOM   9976 1C31 POPE  146      34.494 115.991  91.599  1.00  0.00           C
ATOM   9979 2C31 POPE  146      34.754 115.019  90.429  1.00  0.00           C
ATOM   9982 3C31 POPE  146      34.044 115.369  89.119  1.00  0.00           C
ATOM   9985 4C31 POPE  146      34.634 116.579  88.389  1.00  0.00           C
ATOM   9988 5C31 POPE  146      34.094 116.700  86.959  1.00  0.00           C
ATOM   9991 6C31 POPE  146      34.664 117.899  86.209  1.00  0.00           C
ATOM   9995  NH3 POPE  147     119.705  33.959  54.319  1.00  0.00           N
ATOM   9999  C12 POPE  147     118.455  33.119  54.289  1.00  0.00           C
ATOM  10002  C11 POPE  147     117.174  33.959  54.029  1.00  0.00           C
ATOM  10005  P   POPE  147     117.295  36.259  55.299  1.00  0.00           P
ATOM  10006  O13 POPE  147     118.774  36.219  55.229  1.00  0.00           O
ATOM  10007  O14 POPE  147     116.614  37.059  54.269  1.00  0.00           O
ATOM  10008  O11 POPE  147     116.794  36.699  56.739  1.00  0.00           O
ATOM  10009  O12 POPE  147     116.834  34.749  55.169  1.00  0.00           O
ATOM  10010  C1  POPE  147     117.755  37.249  57.669  1.00  0.00           C
ATOM  10013  C2  POPE  147     117.505  36.699  59.089  1.00  0.00           C
ATOM  10015  O21 POPE  147     118.714  36.819  59.869  1.00  0.00           O
ATOM  10016  C21 POPE  147     118.944  38.039  60.339  1.00  0.00           C
ATOM  10017  O22 POPE  147     118.205  38.999  60.259  1.00  0.00           O
ATOM  10018  C22 POPE  147     120.304  38.000  61.019  1.00  0.00           C
ATOM  10021  C3  POPE  147     117.055  35.200  59.009  1.00  0.00           C
ATOM  10024  O31 POPE  147     117.484  34.379  60.119  1.00  0.00           O
ATOM  10025  C31 POPE  147     116.964  34.659  61.309  1.00  0.00           C
ATOM  10026  O32 POPE  147     116.325  35.649  61.589  1.00  0.00           O
ATOM  10027  C32 POPE  147     117.384  33.549  62.289  1.00  0.00           C
ATOM  10030  C23 POPE  147     120.724  39.319  61.669  1.00  0.00           C
ATOM  10033  C24 POPE  147     122.124  39.229  62.309  1.00  0.00           C
ATOM  10036  C25 POPE  147     122.324  40.299  63.389  1.00  0.00           C
ATOM  10039  C26 POPE  147     121.594  39.979  64.699  1.00  0.00           C
ATOM  10042  C27 POPE  147     121.684  41.160  65.669  1.00  0.00           C
ATOM  10045  C28 POPE  147     120.984  40.919  67.019  1.00  0.00           C
ATOM  10048  C29 POPE  147     121.684  39.819  67.769  1.00  0.00           C
ATOM  10050 0C21 POPE  147     122.834  39.939  68.439  1.00  0.00           C
ATOM  10052 1C21 POPE  147     123.654  41.199  68.639  1.00  0.00           C
ATOM  10055 2C21 POPE  147     123.564  41.719  70.089  1.00  0.00           C
ATOM  10058 3C21 POPE  147     123.734  40.609  71.129  1.00  0.00           C
ATOM  10061 4C21 POPE  147     123.794  41.100  72.579  1.00  0.00           C
ATOM  10064 5C21 POPE  147     123.634  39.920  73.549  1.00  0.00           C
ATOM  10067 6C21 POPE  147     123.534  40.369  75.009  1.00  0.00           C
ATOM  10070 7C21 POPE  147     122.704  39.389  75.849  1.00  0.00           C
ATOM  10073 8C21 POPE  147     122.414  39.930  77.249  1.00  0.00           C
ATOM  10077  C33 POPE  147     116.325  33.149  63.319  1.00  0.00           C
ATOM  10080  C34 POPE  147     116.885  32.119  64.309  1.00  0.00           C
ATOM  10083  C35 POPE  147     117.715  32.700  65.459  1.00  0.00           C
ATOM  10086  C36 POPE  147     117.314  32.000  66.769  1.00  0.00           C
ATOM  10089  C37 POPE  147     118.124  32.410  67.999  1.00  0.00           C
ATOM  10092  C38 POPE  147     117.734  31.509  69.179  1.00  0.00           C
ATOM  10095  C39 POPE  147     118.674  31.629  70.389  1.00  0.00           C
ATOM  10098 0C31 POPE  147     118.644  33.009  71.039  1.00  0.00           C
ATOM  10101 1C31 POPE  147     119.434  33.049  72.359  1.00  0.00           C
ATOM  10104 2C31 POPE  147     118.634  32.509  73.549  1.00  0.00           C
ATOM  10107 3C31 POPE  147     117.694  33.569  74.149  1.00  0.00           C
ATOM  10110 4C31 POPE  147     118.434  34.539  75.079  1.00  0.00           C
ATOM  10113 5C31 POPE  147     117.615  35.789  75.419  1.00  0.00           C
ATOM  10116 6C31 POPE  147     118.374  36.770  76.309  1.00  0.00           C
ATOM  10120  NH3 POPE  148     109.074  86.430  60.629  1.00  0.00           N
ATOM  10124  C12 POPE  148     109.744  86.199  61.949  1.00  0.00           C
ATOM  10127  C11 POPE  148     109.984  84.699  62.259  1.00  0.00           C
ATOM  10130  P   POPE  148     111.815  84.189  60.449  1.00  0.00           P
ATOM  10131  O13 POPE  148     112.345  82.950  59.869  1.00  0.00           O
ATOM  10132  O14 POPE  148     111.584  85.340  59.529  1.00  0.00           O
ATOM  10133  O11 POPE  148     112.734  84.630  61.669  1.00  0.00           O
ATOM  10134  O12 POPE  148     110.414  83.909  61.149  1.00  0.00           O
ATOM  10135  C1  POPE  148     113.664  83.720  62.279  1.00  0.00           C
ATOM  10138  C2  POPE  148     114.434  84.370  63.479  1.00  0.00           C
ATOM  10140  O21 POPE  148     114.944  83.330  64.359  1.00  0.00           O
ATOM  10141  C21 POPE  148     115.905  83.769  65.189  1.00  0.00           C
ATOM  10142  O22 POPE  148     116.514  84.809  65.069  1.00  0.00           O
ATOM  10143  C22 POPE  148     116.034  82.829  66.409  1.00  0.00           C
ATOM  10146  C3  POPE  148     113.475  85.340  64.249  1.00  0.00           C
ATOM  10149  O31 POPE  148     114.175  86.299  65.079  1.00  0.00           O
ATOM  10150  C31 POPE  148     114.065  86.099  66.389  1.00  0.00           C
ATOM  10151  O32 POPE  148     113.455  85.180  66.909  1.00  0.00           O
ATOM  10152  C32 POPE  148     114.795  87.199  67.139  1.00  0.00           C
ATOM  10155  C23 POPE  148     116.854  83.459  67.579  1.00  0.00           C
ATOM  10158  C24 POPE  148     116.434  83.060  69.009  1.00  0.00           C
ATOM  10161  C25 POPE  148     117.494  82.250  69.779  1.00  0.00           C
ATOM  10164  C26 POPE  148     117.304  82.220  71.309  1.00  0.00           C
ATOM  10167  C27 POPE  148     118.434  81.430  71.999  1.00  0.00           C
ATOM  10170  C28 POPE  148     118.074  80.770  73.349  1.00  0.00           C
ATOM  10173  C29 POPE  148     118.184  81.670  74.549  1.00  0.00           C
ATOM  10175 0C21 POPE  148     118.634  81.320  75.769  1.00  0.00           C
ATOM  10177 1C21 POPE  148     119.084  79.950  76.239  1.00  0.00           C
ATOM  10180 2C21 POPE  148     118.364  79.549  77.539  1.00  0.00           C
ATOM  10183 3C21 POPE  148     118.714  78.140  78.049  1.00  0.00           C
ATOM  10186 4C21 POPE  148     117.785  77.719  79.199  1.00  0.00           C
ATOM  10189 5C21 POPE  148     118.244  76.469  79.969  1.00  0.00           C
ATOM  10192 6C21 POPE  148     117.314  76.069  81.139  1.00  0.00           C
ATOM  10195 7C21 POPE  148     117.774  74.799  81.869  1.00  0.00           C
ATOM  10198 8C21 POPE  148     116.874  74.390  83.029  1.00  0.00           C
ATOM  10202  C33 POPE  148     114.484  87.150  68.649  1.00  0.00           C
ATOM  10205  C34 POPE  148     115.264  88.200  69.449  1.00  0.00           C
ATOM  10208  C35 POPE  148     114.795  88.270  70.899  1.00  0.00           C
ATOM  10211  C36 POPE  148     115.495  87.241  71.789  1.00  0.00           C
ATOM  10214  C37 POPE  148     114.644  86.870  72.999  1.00  0.00           C
ATOM  10217  C38 POPE  148     115.455  86.260  74.139  1.00  0.00           C
ATOM  10220  C39 POPE  148     114.595  86.029  75.389  1.00  0.00           C
ATOM  10223 0C31 POPE  148     115.395  85.819  76.679  1.00  0.00           C
ATOM  10226 1C31 POPE  148     115.775  84.359  76.959  1.00  0.00           C
ATOM  10229 2C31 POPE  148     116.465  84.170  78.319  1.00  0.00           C
ATOM  10232 3C31 POPE  148     115.595  84.549  79.529  1.00  0.00           C
ATOM  10235 4C31 POPE  148     116.334  84.300  80.849  1.00  0.00           C
ATOM  10238 5C31 POPE  148     115.484  84.480  82.109  1.00  0.00           C
ATOM  10241 6C31 POPE  148     116.274  84.249  83.399  1.00  0.00           C
ATOM  10245  NH3 POPE  149      98.604  69.189  56.209  1.00  0.00           N
ATOM  10249  C12 POPE  149      98.374  67.989  57.089  1.00  0.00           C
ATOM  10252  C11 POPE  149      98.925  66.700  56.489  1.00  0.00           C
ATOM  10255  P   POPE  149      98.825  64.179  57.199  1.00  0.00           P
ATOM  10256  O13 POPE  149      97.934  63.479  56.269  1.00  0.00           O
ATOM  10257  O14 POPE  149     100.285  64.000  57.049  1.00  0.00           O
ATOM  10258  O11 POPE  149      98.445  63.759  58.649  1.00  0.00           O
ATOM  10259  O12 POPE  149      98.364  65.669  57.259  1.00  0.00           O
ATOM  10260  C1  POPE  149      98.825  64.601  59.729  1.00  0.00           C
ATOM  10263  C2  POPE  149      99.285  63.709  60.869  1.00  0.00           C
ATOM  10265  O21 POPE  149      99.205  64.530  62.049  1.00  0.00           O
ATOM  10266  C21 POPE  149      98.965  63.869  63.159  1.00  0.00           C
ATOM  10267  O22 POPE  149      99.035  62.659  63.279  1.00  0.00           O
ATOM  10268  C22 POPE  149      98.445  64.839  64.199  1.00  0.00           C
ATOM  10271  C3  POPE  149     100.694  63.129  60.519  1.00  0.00           C
ATOM  10274  O31 POPE  149     101.284  62.309  61.559  1.00  0.00           O
ATOM  10275  C31 POPE  149     101.885  63.069  62.489  1.00  0.00           C
ATOM  10276  O32 POPE  149     102.044  64.270  62.399  1.00  0.00           O
ATOM  10277  C32 POPE  149     102.195  62.259  63.729  1.00  0.00           C
ATOM  10280  C23 POPE  149      96.934  64.609  64.399  1.00  0.00           C
ATOM  10283  C24 POPE  149      96.374  65.329  65.629  1.00  0.00           C
ATOM  10286  C25 POPE  149      95.075  64.689  66.119  1.00  0.00           C
ATOM  10289  C26 POPE  149      94.354  65.559  67.149  1.00  0.00           C
ATOM  10292  C27 POPE  149      93.254  64.829  67.949  1.00  0.00           C
ATOM  10295  C28 POPE  149      93.764  63.919  69.099  1.00  0.00           C
ATOM  10298  C29 POPE  149      93.865  62.469  68.709  1.00  0.00           C
ATOM  10300 0C21 POPE  149      93.405  61.409  69.389  1.00  0.00           C
ATOM  10302 1C21 POPE  149      92.774  61.409  70.759  1.00  0.00           C
ATOM  10305 2C21 POPE  149      93.755  61.919  71.829  1.00  0.00           C
ATOM  10308 3C21 POPE  149      93.405  61.469  73.249  1.00  0.00           C
ATOM  10311 4C21 POPE  149      94.455  61.989  74.239  1.00  0.00           C
ATOM  10314 5C21 POPE  149      94.065  61.809  75.699  1.00  0.00           C
ATOM  10317 6C21 POPE  149      95.094  62.430  76.639  1.00  0.00           C
ATOM  10320 7C21 POPE  149      94.614  62.410  78.089  1.00  0.00           C
ATOM  10323 8C21 POPE  149      95.484  63.239  79.039  1.00  0.00           C
ATOM  10327  C33 POPE  149     102.404  63.219  64.919  1.00  0.00           C
ATOM  10330  C34 POPE  149     102.464  62.509  66.269  1.00  0.00           C
ATOM  10333  C35 POPE  149     101.085  62.079  66.789  1.00  0.00           C
ATOM  10336  C36 POPE  149     101.134  61.649  68.259  1.00  0.00           C
ATOM  10339  C37 POPE  149      99.764  61.170  68.769  1.00  0.00           C
ATOM  10342  C38 POPE  149      99.565  61.419  70.269  1.00  0.00           C
ATOM  10345  C39 POPE  149     100.404  60.520  71.179  1.00  0.00           C
ATOM  10348 0C31 POPE  149     100.264  60.919  72.649  1.00  0.00           C
ATOM  10351 1C31 POPE  149     100.905  59.910  73.609  1.00  0.00           C
ATOM  10354 2C31 POPE  149     101.074  60.459  75.029  1.00  0.00           C
ATOM  10357 3C31 POPE  149      99.744  60.719  75.759  1.00  0.00           C
ATOM  10360 4C31 POPE  149      99.964  60.979  77.259  1.00  0.00           C
ATOM  10363 5C31 POPE  149      98.664  60.929  78.059  1.00  0.00           C
ATOM  10366 6C31 POPE  149      98.884  61.030  79.569  1.00  0.00           C
ATOM  10370  NH3 POPE  150      28.294 120.369  57.569  1.00  0.00           N
ATOM  10374  C12 POPE  150      28.584 119.070  56.869  1.00  0.00           C
ATOM  10377  C11 POPE  150      29.684 119.210  55.799  1.00  0.00           C
ATOM  10380  P   POPE  150      30.814 116.789  55.959  1.00  0.00           P
ATOM  10381  O13 POPE  150      29.964 115.590  55.769  1.00  0.00           O
ATOM  10382  O14 POPE  150      32.164 116.649  55.369  1.00  0.00           O
ATOM  10383  O11 POPE  150      30.934 117.080  57.529  1.00  0.00           O
ATOM  10384  O12 POPE  150      30.064 117.960  55.239  1.00  0.00           O
ATOM  10385  C1  POPE  150      31.954 118.030  57.929  1.00  0.00           C
ATOM  10388  C2  POPE  150      32.554 117.820  59.369  1.00  0.00           C
ATOM  10390  O21 POPE  150      31.614 117.840  60.469  1.00  0.00           O
ATOM  10391  C21 POPE  150      30.894 118.949  60.679  1.00  0.00           C
ATOM  10392  O22 POPE  150      30.734 119.860  59.899  1.00  0.00           O
ATOM  10393  C22 POPE  150      30.314 118.939  62.099  1.00  0.00           C
ATOM  10396  C3  POPE  150      33.744 118.799  59.609  1.00  0.00           C
ATOM  10399  O31 POPE  150      34.774 118.190  60.429  1.00  0.00           O
ATOM  10400  C31 POPE  150      34.624 118.351  61.729  1.00  0.00           C
ATOM  10401  O32 POPE  150      33.724 118.969  62.269  1.00  0.00           O
ATOM  10402  C32 POPE  150      35.784 117.670  62.459  1.00  0.00           C
ATOM  10405  C23 POPE  150      30.564 120.280  62.829  1.00  0.00           C
ATOM  10408  C24 POPE  150      30.174 120.250  64.309  1.00  0.00           C
ATOM  10411  C25 POPE  150      31.184 119.520  65.199  1.00  0.00           C
ATOM  10414  C26 POPE  150      30.964 119.750  66.709  1.00  0.00           C
ATOM  10417  C27 POPE  150      29.564 119.350  67.209  1.00  0.00           C
ATOM  10420  C28 POPE  150      29.364 119.580  68.719  1.00  0.00           C
ATOM  10423  C29 POPE  150      29.664 118.380  69.579  1.00  0.00           C
ATOM  10425 0C21 POPE  150      29.144 118.139  70.799  1.00  0.00           C
ATOM  10427 1C21 POPE  150      28.204 119.040  71.569  1.00  0.00           C
ATOM  10430 2C21 POPE  150      28.904 119.650  72.799  1.00  0.00           C
ATOM  10433 3C21 POPE  150      30.194 120.420  72.469  1.00  0.00           C
ATOM  10436 4C21 POPE  150      30.804 121.059  73.719  1.00  0.00           C
ATOM  10439 5C21 POPE  150      32.164 121.730  73.519  1.00  0.00           C
ATOM  10442 6C21 POPE  150      32.134 122.920  72.559  1.00  0.00           C
ATOM  10445 7C21 POPE  150      33.294 123.890  72.819  1.00  0.00           C
ATOM  10448 8C21 POPE  150      33.314 125.089  71.879  1.00  0.00           C
ATOM  10452  C33 POPE  150      35.654 117.710  63.999  1.00  0.00           C
ATOM  10455  C34 POPE  150      34.864 116.530  64.599  1.00  0.00           C
ATOM  10458  C35 POPE  150      33.364 116.821  64.749  1.00  0.00           C
ATOM  10461  C36 POPE  150      32.554 115.600  65.189  1.00  0.00           C
ATOM  10464  C37 POPE  150      32.794 115.170  66.649  1.00  0.00           C
ATOM  10467  C38 POPE  150      31.764 115.779  67.609  1.00  0.00           C
ATOM  10470  C39 POPE  150      31.864 115.250  69.039  1.00  0.00           C
ATOM  10473 0C31 POPE  150      32.874 115.970  69.939  1.00  0.00           C
ATOM  10476 1C31 POPE  150      32.614 115.690  71.419  1.00  0.00           C
ATOM  10479 2C31 POPE  150      33.464 116.549  72.369  1.00  0.00           C
ATOM  10482 3C31 POPE  150      32.874 116.609  73.779  1.00  0.00           C
ATOM  10485 4C31 POPE  150      33.574 117.659  74.659  1.00  0.00           C
ATOM  10488 5C31 POPE  150      32.714 118.130  75.829  1.00  0.00           C
ATOM  10491 6C31 POPE  150      33.334 119.300  76.589  1.00  0.00           C
ATOM  10495  NH3 POPE  151      62.734  42.269  64.299  1.00  0.00           N
ATOM  10499  C12 POPE  151      61.404  42.399  63.589  1.00  0.00           C
ATOM  10502  C11 POPE  151      61.525  43.489  62.509  1.00  0.00           C
ATOM  10505  P   POPE  151      59.684  42.910  60.729  1.00  0.00           P
ATOM  10506  O13 POPE  151      58.784  43.750  59.909  1.00  0.00           O
ATOM  10507  O14 POPE  151      60.744  42.129  60.059  1.00  0.00           O
ATOM  10508  O11 POPE  151      58.824  41.950  61.619  1.00  0.00           O
ATOM  10509  O12 POPE  151      60.304  43.810  61.859  1.00  0.00           O
ATOM  10510  C1  POPE  151      57.494  42.339  62.019  1.00  0.00           C
ATOM  10513  C2  POPE  151      57.364  42.189  63.549  1.00  0.00           C
ATOM  10515  O21 POPE  151      56.034  41.789  63.919  1.00  0.00           O
ATOM  10516  C21 POPE  151      56.004  40.959  64.949  1.00  0.00           C
ATOM  10517  O22 POPE  151      56.924  40.250  65.319  1.00  0.00           O
ATOM  10518  C22 POPE  151      54.674  41.069  65.699  1.00  0.00           C
ATOM  10521  C3  POPE  151      57.684  43.530  64.249  1.00  0.00           C
ATOM  10524  O31 POPE  151      58.094  43.299  65.609  1.00  0.00           O
ATOM  10525  C31 POPE  151      57.564  44.119  66.509  1.00  0.00           C
ATOM  10526  O32 POPE  151      56.764  45.019  66.299  1.00  0.00           O
ATOM  10527  C32 POPE  151      58.034  43.680  67.889  1.00  0.00           C
ATOM  10530  C23 POPE  151      54.984  41.049  67.219  1.00  0.00           C
ATOM  10533  C24 POPE  151      53.734  40.999  68.109  1.00  0.00           C
ATOM  10536  C25 POPE  151      54.044  41.520  69.529  1.00  0.00           C
ATOM  10539  C26 POPE  151      54.764  40.459  70.379  1.00  0.00           C
ATOM  10542  C27 POPE  151      55.404  40.979  71.669  1.00  0.00           C
ATOM  10545  C28 POPE  151      55.694  39.869  72.699  1.00  0.00           C
ATOM  10548  C29 POPE  151      54.524  39.619  73.609  1.00  0.00           C
ATOM  10550 0C21 POPE  151      54.494  39.869  74.929  1.00  0.00           C
ATOM  10552 1C21 POPE  151      55.624  40.459  75.739  1.00  0.00           C
ATOM  10555 2C21 POPE  151      55.334  40.489  77.249  1.00  0.00           C
ATOM  10558 3C21 POPE  151      55.364  39.099  77.919  1.00  0.00           C
ATOM  10561 4C21 POPE  151      54.284  38.950  78.999  1.00  0.00           C
ATOM  10564 5C21 POPE  151      54.294  37.579  79.699  1.00  0.00           C
ATOM  10567 6C21 POPE  151      55.054  37.560  81.029  1.00  0.00           C
ATOM  10570 7C21 POPE  151      54.954  36.189  81.729  1.00  0.00           C
ATOM  10573 8C21 POPE  151      55.514  36.189  83.149  1.00  0.00           C
ATOM  10577  C33 POPE  151      57.454  44.569  69.009  1.00  0.00           C
ATOM  10580  C34 POPE  151      57.614  43.930  70.389  1.00  0.00           C
ATOM  10583  C35 POPE  151      56.884  44.729  71.469  1.00  0.00           C
ATOM  10586  C36 POPE  151      57.154  44.279  72.909  1.00  0.00           C
ATOM  10589  C37 POPE  151      56.514  45.259  73.899  1.00  0.00           C
ATOM  10592  C38 POPE  151      56.444  44.749  75.349  1.00  0.00           C
ATOM  10595  C39 POPE  151      55.874  45.809  76.299  1.00  0.00           C
ATOM  10598 0C31 POPE  151      55.494  45.240  77.669  1.00  0.00           C
ATOM  10601 1C31 POPE  151      55.034  46.339  78.649  1.00  0.00           C
ATOM  10604 2C31 POPE  151      54.654  45.819  80.039  1.00  0.00           C
ATOM  10607 3C31 POPE  151      55.854  45.259  80.829  1.00  0.00           C
ATOM  10610 4C31 POPE  151      55.644  45.299  82.349  1.00  0.00           C
ATOM  10613 5C31 POPE  151      56.824  44.699  83.119  1.00  0.00           C
ATOM  10616 6C31 POPE  151      56.684  44.819  84.639  1.00  0.00           C
ATOM  10620  NH3 POPE  152      49.124  26.229 104.429  1.00  0.00           N
ATOM  10624  C12 POPE  152      50.514  26.799 104.359  1.00  0.00           C
ATOM  10627  C11 POPE  152      50.514  28.250 104.819  1.00  0.00           C
ATOM  10630  P   POPE  152      49.654  30.339 103.509  1.00  0.00           P
ATOM  10631  O13 POPE  152      48.904  31.449 104.139  1.00  0.00           O
ATOM  10632  O14 POPE  152      51.094  30.609 103.269  1.00  0.00           O
ATOM  10633  O11 POPE  152      49.084  30.149 102.059  1.00  0.00           O
ATOM  10634  O12 POPE  152      49.414  28.949 104.219  1.00  0.00           O
ATOM  10635  C1  POPE  152      47.694  30.219 101.729  1.00  0.00           C
ATOM  10638  C2  POPE  152      47.444  29.479 100.389  1.00  0.00           C
ATOM  10640  O21 POPE  152      46.774  30.339  99.449  1.00  0.00           O
ATOM  10641  C21 POPE  152      45.984  29.759  98.549  1.00  0.00           C
ATOM  10642  O22 POPE  152      44.924  29.219  98.779  1.00  0.00           O
ATOM  10643  C22 POPE  152      46.644  29.899  97.179  1.00  0.00           C
ATOM  10646  C3  POPE  152      46.874  28.049 100.629  1.00  0.00           C
ATOM  10649  O31 POPE  152      47.354  27.149  99.609  1.00  0.00           O
ATOM  10650  C31 POPE  152      47.664  25.939 100.069  1.00  0.00           C
ATOM  10651  O32 POPE  152      47.374  25.490 101.159  1.00  0.00           O
ATOM  10652  C32 POPE  152      48.604  25.259  99.069  1.00  0.00           C
ATOM  10655  C23 POPE  152      45.764  29.449  95.999  1.00  0.00           C
ATOM  10658  C24 POPE  152      46.494  29.679  94.659  1.00  0.00           C
ATOM  10661  C25 POPE  152      45.804  29.019  93.459  1.00  0.00           C
ATOM  10664  C26 POPE  152      44.504  29.709  93.039  1.00  0.00           C
ATOM  10667  C27 POPE  152      43.784  28.989  91.889  1.00  0.00           C
ATOM  10670  C28 POPE  152      43.134  29.949  90.869  1.00  0.00           C
ATOM  10673  C29 POPE  152      44.134  30.439  89.839  1.00  0.00           C
ATOM  10675 0C21 POPE  152      43.994  30.329  88.509  1.00  0.00           C
ATOM  10677 1C21 POPE  152      42.824  29.689  87.809  1.00  0.00           C
ATOM  10680 2C21 POPE  152      43.094  29.369  86.329  1.00  0.00           C
ATOM  10683 3C21 POPE  152      41.864  28.739  85.639  1.00  0.00           C
ATOM  10686 4C21 POPE  152      42.254  27.819  84.479  1.00  0.00           C
ATOM  10689 5C21 POPE  152      41.044  27.109  83.839  1.00  0.00           C
ATOM  10692 6C21 POPE  152      41.464  26.139  82.729  1.00  0.00           C
ATOM  10695 7C21 POPE  152      40.444  25.009  82.479  1.00  0.00           C
ATOM  10698 8C21 POPE  152      40.924  23.989  81.449  1.00  0.00           C
ATOM  10702  C33 POPE  152      49.984  25.079  99.739  1.00  0.00           C
ATOM  10705  C34 POPE  152      51.114  24.589  98.809  1.00  0.00           C
ATOM  10708  C35 POPE  152      50.834  23.219  98.189  1.00  0.00           C
ATOM  10711  C36 POPE  152      52.074  22.660  97.479  1.00  0.00           C
ATOM  10714  C37 POPE  152      51.894  21.259  96.889  1.00  0.00           C
ATOM  10717  C38 POPE  152      53.164  20.759  96.199  1.00  0.00           C
ATOM  10720  C39 POPE  152      53.264  21.180  94.719  1.00  0.00           C
ATOM  10723 0C31 POPE  152      52.484  20.229  93.809  1.00  0.00           C
ATOM  10726 1C31 POPE  152      52.564  20.599  92.319  1.00  0.00           C
ATOM  10729 2C31 POPE  152      51.714  19.649  91.459  1.00  0.00           C
ATOM  10732 3C31 POPE  152      51.534  20.119  90.009  1.00  0.00           C
ATOM  10735 4C31 POPE  152      52.834  20.179  89.199  1.00  0.00           C
ATOM  10738 5C31 POPE  152      52.574  20.520  87.729  1.00  0.00           C
ATOM  10741 6C31 POPE  152      53.844  20.549  86.879  1.00  0.00           C
ATOM  10745  NH3 POPE  153      55.734  44.029 102.709  1.00  0.00           N
ATOM  10749  C12 POPE  153      54.744  44.539 101.699  1.00  0.00           C
ATOM  10752  C11 POPE  153      53.364  43.899 101.869  1.00  0.00           C
ATOM  10755  P   POPE  153      50.974  44.769 101.099  1.00  0.00           P
ATOM  10756  O13 POPE  153      50.334  43.680 101.879  1.00  0.00           O
ATOM  10757  O14 POPE  153      50.424  45.060  99.759  1.00  0.00           O
ATOM  10758  O11 POPE  153      50.944  46.119 101.899  1.00  0.00           O
ATOM  10759  O12 POPE  153      52.514  44.499 100.909  1.00  0.00           O
ATOM  10760  C1  POPE  153      51.994  47.069 102.109  1.00  0.00           C
ATOM  10763  C2  POPE  153      52.714  47.669 100.849  1.00  0.00           C
ATOM  10765  O21 POPE  153      53.104  49.029 101.149  1.00  0.00           O
ATOM  10766  C21 POPE  153      54.095  49.499 100.389  1.00  0.00           C
ATOM  10767  O22 POPE  153      54.734  48.819  99.599  1.00  0.00           O
ATOM  10768  C22 POPE  153      54.294  50.999 100.659  1.00  0.00           C
ATOM  10771  C3  POPE  153      51.854  47.589  99.549  1.00  0.00           C
ATOM  10774  O31 POPE  153      52.004  48.680  98.609  1.00  0.00           O
ATOM  10775  C31 POPE  153      51.204  48.619  97.539  1.00  0.00           C
ATOM  10776  O32 POPE  153      50.574  49.569  97.109  1.00  0.00           O
ATOM  10777  C32 POPE  153      51.204  47.249  96.869  1.00  0.00           C
ATOM  10780  C23 POPE  153      54.514  51.799  99.349  1.00  0.00           C
ATOM  10783  C24 POPE  153      54.694  53.319  99.579  1.00  0.00           C
ATOM  10786  C25 POPE  153      54.884  54.130  98.279  1.00  0.00           C
ATOM  10789  C26 POPE  153      56.024  53.610  97.389  1.00  0.00           C
ATOM  10792  C27 POPE  153      56.414  54.539  96.229  1.00  0.00           C
ATOM  10795  C28 POPE  153      56.384  53.849  94.849  1.00  0.00           C
ATOM  10798  C29 POPE  153      57.464  54.340  93.909  1.00  0.00           C
ATOM  10800 0C21 POPE  153      57.324  54.780  92.649  1.00  0.00           C
ATOM  10802 1C21 POPE  153      56.034  54.920  91.879  1.00  0.00           C
ATOM  10805 2C21 POPE  153      55.514  56.360  92.009  1.00  0.00           C
ATOM  10808 3C21 POPE  153      54.294  56.649  91.119  1.00  0.00           C
ATOM  10811 4C21 POPE  153      53.544  57.919  91.549  1.00  0.00           C
ATOM  10814 5C21 POPE  153      54.424  59.160  91.709  1.00  0.00           C
ATOM  10817 6C21 POPE  153      53.604  60.359  92.179  1.00  0.00           C
ATOM  10820 7C21 POPE  153      54.344  61.689  92.069  1.00  0.00           C
ATOM  10823 8C21 POPE  153      53.514  62.849  92.639  1.00  0.00           C
ATOM  10827  C33 POPE  153      50.644  47.360  95.429  1.00  0.00           C
ATOM  10830  C34 POPE  153      51.054  46.199  94.529  1.00  0.00           C
ATOM  10833  C35 POPE  153      50.744  46.529  93.059  1.00  0.00           C
ATOM  10836  C36 POPE  153      50.994  45.359  92.099  1.00  0.00           C
ATOM  10839  C37 POPE  153      50.564  45.719  90.669  1.00  0.00           C
ATOM  10842  C38 POPE  153      50.574  44.529  89.699  1.00  0.00           C
ATOM  10845  C39 POPE  153      50.044  44.879  88.299  1.00  0.00           C
ATOM  10848 0C31 POPE  153      48.554  45.250  88.259  1.00  0.00           C
ATOM  10851 1C31 POPE  153      48.084  45.629  86.849  1.00  0.00           C
ATOM  10854 2C31 POPE  153      46.574  45.889  86.759  1.00  0.00           C
ATOM  10857 3C31 POPE  153      46.024  45.719  85.339  1.00  0.00           C
ATOM  10860 4C31 POPE  153      46.564  46.749  84.339  1.00  0.00           C
ATOM  10863 5C31 POPE  153      46.234  46.369  82.889  1.00  0.00           C
ATOM  10866 6C31 POPE  153      46.674  47.420  81.869  1.00  0.00           C
ATOM  10870  NH3 POPE  154      23.024  49.340 101.179  1.00  0.00           N
ATOM  10874  C12 POPE  154      23.764  50.559 101.629  1.00  0.00           C
ATOM  10877  C11 POPE  154      25.284  50.429 101.549  1.00  0.00           C
ATOM  10880  P   POPE  154      27.234  51.509 102.899  1.00  0.00           P
ATOM  10881  O13 POPE  154      27.484  52.700 103.729  1.00  0.00           O
ATOM  10882  O14 POPE  154      27.394  50.169 103.519  1.00  0.00           O
ATOM  10883  O11 POPE  154      28.174  51.599 101.629  1.00  0.00           O
ATOM  10884  O12 POPE  154      25.814  51.569 102.239  1.00  0.00           O
ATOM  10885  C1  POPE  154      28.624  52.910 101.229  1.00  0.00           C
ATOM  10888  C2  POPE  154      28.604  52.989  99.699  1.00  0.00           C
ATOM  10890  O21 POPE  154      29.544  53.990  99.259  1.00  0.00           O
ATOM  10891  C21 POPE  154      30.004  53.740  98.049  1.00  0.00           C
ATOM  10892  O22 POPE  154      29.944  52.659  97.479  1.00  0.00           O
ATOM  10893  C22 POPE  154      30.714  54.979  97.499  1.00  0.00           C
ATOM  10896  C3  POPE  154      27.164  53.279  99.199  1.00  0.00           C
ATOM  10899  O31 POPE  154      27.044  53.470  97.769  1.00  0.00           O
ATOM  10900  C31 POPE  154      26.694  52.479  96.929  1.00  0.00           C
ATOM  10901  O32 POPE  154      26.294  52.689  95.799  1.00  0.00           O
ATOM  10902  C32 POPE  154      26.964  51.059  97.469  1.00  0.00           C
ATOM  10905  C23 POPE  154      31.924  54.650  96.579  1.00  0.00           C
ATOM  10908  C24 POPE  154      31.874  55.399  95.239  1.00  0.00           C
ATOM  10911  C25 POPE  154      30.954  54.709  94.219  1.00  0.00           C
ATOM  10914  C26 POPE  154      30.784  55.509  92.919  1.00  0.00           C
ATOM  10917  C27 POPE  154      30.014  54.709  91.849  1.00  0.00           C
ATOM  10920  C28 POPE  154      29.724  55.499  90.559  1.00  0.00           C
ATOM  10923  C29 POPE  154      30.944  55.889  89.759  1.00  0.00           C
ATOM  10925 0C21 POPE  154      31.354  55.349  88.589  1.00  0.00           C
ATOM  10927 1C21 POPE  154      30.704  54.200  87.859  1.00  0.00           C
ATOM  10930 2C21 POPE  154      29.694  54.629  86.779  1.00  0.00           C
ATOM  10933 3C21 POPE  154      28.904  53.439  86.229  1.00  0.00           C
ATOM  10936 4C21 POPE  154      27.864  53.810  85.169  1.00  0.00           C
ATOM  10939 5C21 POPE  154      26.834  52.689  84.969  1.00  0.00           C
ATOM  10942 6C21 POPE  154      25.704  53.079  83.999  1.00  0.00           C
ATOM  10945 7C21 POPE  154      24.724  51.929  83.759  1.00  0.00           C
ATOM  10948 8C21 POPE  154      23.484  52.389  82.989  1.00  0.00           C
ATOM  10952  C33 POPE  154      26.554  49.949  96.469  1.00  0.00           C
ATOM  10955  C34 POPE  154      27.534  49.749  95.309  1.00  0.00           C
ATOM  10958  C35 POPE  154      27.014  48.779  94.239  1.00  0.00           C
ATOM  10961  C36 POPE  154      25.814  49.349  93.479  1.00  0.00           C
ATOM  10964  C37 POPE  154      25.184  48.389  92.449  1.00  0.00           C
ATOM  10967  C38 POPE  154      24.124  49.139  91.649  1.00  0.00           C
ATOM  10970  C39 POPE  154      23.244  48.299  90.719  1.00  0.00           C
ATOM  10973 0C31 POPE  154      21.774  48.309  91.139  1.00  0.00           C
ATOM  10976 1C31 POPE  154      20.824  47.709  90.089  1.00  0.00           C
ATOM  10979 2C31 POPE  154      19.374  47.529  90.569  1.00  0.00           C
ATOM  10982 3C31 POPE  154      18.634  48.839  90.889  1.00  0.00           C
ATOM  10985 4C31 POPE  154      17.194  48.559  91.369  1.00  0.00           C
ATOM  10988 5C31 POPE  154      16.374  49.829  91.639  1.00  0.00           C
ATOM  10991 6C31 POPE  154      14.974  49.520  92.189  1.00  0.00           C
ATOM  10995  NH3 POPE  155       1.924  17.429  57.849  1.00  0.00           N
ATOM  10999  C12 POPE  155       2.404  16.449  56.809  1.00  0.00           C
ATOM  11002  C11 POPE  155       3.934  16.529  56.649  1.00  0.00           C
ATOM  11005  P   POPE  155       5.864  14.809  57.099  1.00  0.00           P
ATOM  11006  O13 POPE  155       6.834  14.229  56.149  1.00  0.00           O
ATOM  11007  O14 POPE  155       6.354  15.859  58.019  1.00  0.00           O
ATOM  11008  O11 POPE  155       5.374  13.619  58.009  1.00  0.00           O
ATOM  11009  O12 POPE  155       4.514  15.249  56.389  1.00  0.00           O
ATOM  11010  C1  POPE  155       4.204  13.769  58.819  1.00  0.00           C
ATOM  11013  C2  POPE  155       4.564  13.579  60.319  1.00  0.00           C
ATOM  11015  O21 POPE  155       3.404  13.509  61.149  1.00  0.00           O
ATOM  11016  C21 POPE  155       2.524  14.469  61.129  1.00  0.00           C
ATOM  11017  O22 POPE  155       2.534  15.499  60.469  1.00  0.00           O
ATOM  11018  C22 POPE  155       1.364  14.079  62.049  1.00  0.00           C
ATOM  11021  C3  POPE  155       5.574  14.649  60.829  1.00  0.00           C
ATOM  11024  O31 POPE  155       6.144  14.329  62.109  1.00  0.00           O
ATOM  11025  C31 POPE  155       7.144  13.459  62.069  1.00  0.00           C
ATOM  11026  O32 POPE  155       7.504  12.819  61.089  1.00  0.00           O
ATOM  11027  C32 POPE  155       7.904  13.519  63.399  1.00  0.00           C
ATOM  11030  C23 POPE  155       1.574  14.579  63.499  1.00  0.00           C
ATOM  11033  C24 POPE  155       0.385  14.259  64.419  1.00  0.00           C
ATOM  11036  C25 POPE  155       0.475  14.929  65.799  1.00  0.00           C
ATOM  11039  C26 POPE  155       1.624  14.379  66.669  1.00  0.00           C
ATOM  11042  C27 POPE  155       1.794  15.119  67.999  1.00  0.00           C
ATOM  11045  C28 POPE  155       2.784  14.369  68.919  1.00  0.00           C
ATOM  11048  C29 POPE  155       3.064  15.019  70.249  1.00  0.00           C
ATOM  11050 0C21 POPE  155       2.224  15.019  71.289  1.00  0.00           C
ATOM  11052 1C21 POPE  155       0.835  14.419  71.279  1.00  0.00           C
ATOM  11055 2C21 POPE  155       0.695  13.199  72.199  1.00  0.00           C
ATOM  11058 3C21 POPE  155       0.125  13.569  73.559  1.00  0.00           C
ATOM  11061 4C21 POPE  155       0.165  12.369  74.509  1.00  0.00           C
ATOM  11064 5C21 POPE  155      -0.345  12.739  75.889  1.00  0.00           C
ATOM  11067 6C21 POPE  155      -0.285  11.539  76.829  1.00  0.00           C
ATOM  11070 7C21 POPE  155      -0.615  11.959  78.259  1.00  0.00           C
ATOM  11073 8C21 POPE  155      -0.815  10.769  79.169  1.00  0.00           C
ATOM  11077  C33 POPE  155       8.074  12.129  64.009  1.00  0.00           C
ATOM  11080  C34 POPE  155       6.844  11.669  64.789  1.00  0.00           C
ATOM  11083  C35 POPE  155       6.944  12.079  66.249  1.00  0.00           C
ATOM  11086  C36 POPE  155       5.744  11.629  67.079  1.00  0.00           C
ATOM  11089  C37 POPE  155       6.084  11.819  68.549  1.00  0.00           C
ATOM  11092  C38 POPE  155       4.964  11.399  69.489  1.00  0.00           C
ATOM  11095  C39 POPE  155       5.384  11.589  70.949  1.00  0.00           C
ATOM  11098 0C31 POPE  155       4.354  11.019  71.919  1.00  0.00           C
ATOM  11101 1C31 POPE  155       4.824  11.029  73.369  1.00  0.00           C
ATOM  11104 2C31 POPE  155       3.914  10.169  74.249  1.00  0.00           C
ATOM  11107 3C31 POPE  155       4.404  10.069  75.689  1.00  0.00           C
ATOM  11110 4C31 POPE  155       4.464  11.429  76.409  1.00  0.00           C
ATOM  11113 5C31 POPE  155       4.724  11.269  77.909  1.00  0.00           C
ATOM  11116 6C31 POPE  155       4.694  12.579  78.689  1.00  0.00           C
ATOM  11120  NH3 POPE  156      66.164 123.660 106.019  1.00  0.00           N
ATOM  11124  C12 POPE  156      67.254 123.359 106.999  1.00  0.00           C
ATOM  11127  C11 POPE  156      67.504 121.840 107.099  1.00  0.00           C
ATOM  11130  P   POPE  156      69.964 122.049 107.949  1.00  0.00           P
ATOM  11131  O13 POPE  156      69.964 123.410 108.539  1.00  0.00           O
ATOM  11132  O14 POPE  156      70.884 121.049 108.519  1.00  0.00           O
ATOM  11133  O11 POPE  156      70.144 122.169 106.389  1.00  0.00           O
ATOM  11134  O12 POPE  156      68.464 121.540 108.099  1.00  0.00           O
ATOM  11135  C1  POPE  156      71.394 121.870 105.749  1.00  0.00           C
ATOM  11138  C2  POPE  156      71.154 121.360 104.299  1.00  0.00           C
ATOM  11140  O21 POPE  156      71.674 122.260 103.309  1.00  0.00           O
ATOM  11141  C21 POPE  156      71.124 123.459 103.149  1.00  0.00           C
ATOM  11142  O22 POPE  156      70.264 123.969 103.839  1.00  0.00           O
ATOM  11143  C22 POPE  156      71.754 124.119 101.929  1.00  0.00           C
ATOM  11146  C3  POPE  156      69.664 120.959 104.049  1.00  0.00           C
ATOM  11149  O31 POPE  156      69.454 120.390 102.729  1.00  0.00           O
ATOM  11150  C31 POPE  156      68.304 120.711 102.139  1.00  0.00           C
ATOM  11151  O32 POPE  156      67.514 121.560 102.519  1.00  0.00           O
ATOM  11152  C32 POPE  156      68.074 119.830 100.919  1.00  0.00           C
ATOM  11155  C23 POPE  156      70.704 124.450 100.849  1.00  0.00           C
ATOM  11158  C24 POPE  156      71.345 124.779  99.489  1.00  0.00           C
ATOM  11161  C25 POPE  156      70.304 125.210  98.439  1.00  0.00           C
ATOM  11164  C26 POPE  156      70.894 125.310  97.029  1.00  0.00           C
ATOM  11167  C27 POPE  156      69.815 125.499  95.949  1.00  0.00           C
ATOM  11170  C28 POPE  156      69.364 126.969  95.789  1.00  0.00           C
ATOM  11173  C29 POPE  156      68.234 127.109  94.809  1.00  0.00           C
ATOM  11175 0C21 POPE  156      66.974 127.530  95.059  1.00  0.00           C
ATOM  11177 1C21 POPE  156      66.404 127.999  96.379  1.00  0.00           C
ATOM  11180 2C21 POPE  156      65.424 129.200  96.309  1.00  0.00           C
ATOM  11183 3C21 POPE  156      66.004 130.479  95.699  1.00  0.00           C
ATOM  11186 4C21 POPE  156      65.444 131.799  96.269  1.00  0.00           C
ATOM  11189 5C21 POPE  156      66.095 132.199  97.599  1.00  0.00           C
ATOM  11192 6C21 POPE  156      65.714 133.618  98.059  1.00  0.00           C
ATOM  11195 7C21 POPE  156      66.504 134.019  99.309  1.00  0.00           C
ATOM  11198 8C21 POPE  156      66.044 135.319  99.969  1.00  0.00           C
ATOM  11202  C33 POPE  156      66.614 119.321 100.919  1.00  0.00           C
ATOM  11205  C34 POPE  156      66.294 118.299  99.819  1.00  0.00           C
ATOM  11208  C35 POPE  156      66.414 118.879  98.409  1.00  0.00           C
ATOM  11211  C36 POPE  156      65.794 117.969  97.339  1.00  0.00           C
ATOM  11214  C37 POPE  156      65.764 118.650  95.969  1.00  0.00           C
ATOM  11217  C38 POPE  156      65.014 117.820  94.919  1.00  0.00           C
ATOM  11220  C39 POPE  156      64.885 118.559  93.579  1.00  0.00           C
ATOM  11223 0C31 POPE  156      63.974 117.810  92.599  1.00  0.00           C
ATOM  11226 1C31 POPE  156      64.034 118.359  91.169  1.00  0.00           C
ATOM  11229 2C31 POPE  156      63.134 117.570  90.199  1.00  0.00           C
ATOM  11232 3C31 POPE  156      63.364 117.950  88.729  1.00  0.00           C
ATOM  11235 4C31 POPE  156      64.554 117.190  88.119  1.00  0.00           C
ATOM  11238 5C31 POPE  156      64.824 117.600  86.669  1.00  0.00           C
ATOM  11241 6C31 POPE  156      66.065 116.920  86.079  1.00  0.00           C
ATOM  11245  NH3 POPE  157      33.814  29.259  60.389  1.00  0.00           N
ATOM  11249  C12 POPE  157      35.094  29.699  59.709  1.00  0.00           C
ATOM  11252  C11 POPE  157      36.394  29.359  60.509  1.00  0.00           C
ATOM  11255  P   POPE  157      38.764  30.549  60.109  1.00  0.00           P
ATOM  11256  O13 POPE  157      38.854  30.169  58.689  1.00  0.00           O
ATOM  11257  O14 POPE  157      39.384  31.849  60.479  1.00  0.00           O
ATOM  11258  O11 POPE  157      39.424  29.439  61.019  1.00  0.00           O
ATOM  11259  O12 POPE  157      37.254  30.509  60.609  1.00  0.00           O
ATOM  11260  C1  POPE  157      40.104  29.809  62.229  1.00  0.00           C
ATOM  11263  C2  POPE  157      39.114  30.239  63.359  1.00  0.00           C
ATOM  11265  O21 POPE  157      39.874  30.779  64.469  1.00  0.00           O
ATOM  11266  C21 POPE  157      39.064  31.289  65.389  1.00  0.00           C
ATOM  11267  O22 POPE  157      37.884  31.529  65.209  1.00  0.00           O
ATOM  11268  C22 POPE  157      39.764  31.399  66.719  1.00  0.00           C
ATOM  11271  C3  POPE  157      38.164  29.059  63.799  1.00  0.00           C
ATOM  11274  O31 POPE  157      38.604  28.469  65.049  1.00  0.00           O
ATOM  11275  C31 POPE  157      37.684  27.699  65.639  1.00  0.00           C
ATOM  11276  O32 POPE  157      36.624  27.359  65.139  1.00  0.00           O
ATOM  11277  C32 POPE  157      38.124  27.319  67.059  1.00  0.00           C
ATOM  11280  C23 POPE  157      38.724  31.699  67.829  1.00  0.00           C
ATOM  11283  C24 POPE  157      39.174  31.089  69.149  1.00  0.00           C
ATOM  11286  C25 POPE  157      38.364  31.529  70.369  1.00  0.00           C
ATOM  11289  C26 POPE  157      38.814  32.899  70.889  1.00  0.00           C
ATOM  11292  C27 POPE  157      38.284  33.219  72.289  1.00  0.00           C
ATOM  11295  C28 POPE  157      39.034  34.399  72.929  1.00  0.00           C
ATOM  11298  C29 POPE  157      38.764  34.500  74.409  1.00  0.00           C
ATOM  11300 0C21 POPE  157      38.114  35.489  75.039  1.00  0.00           C
ATOM  11302 1C21 POPE  157      37.524  36.680  74.349  1.00  0.00           C
ATOM  11305 2C21 POPE  157      36.744  37.630  75.279  1.00  0.00           C
ATOM  11308 3C21 POPE  157      37.624  38.379  76.299  1.00  0.00           C
ATOM  11311 4C21 POPE  157      36.874  39.549  76.949  1.00  0.00           C
ATOM  11314 5C21 POPE  157      35.704  39.139  77.859  1.00  0.00           C
ATOM  11317 6C21 POPE  157      36.144  38.349  79.099  1.00  0.00           C
ATOM  11320 7C21 POPE  157      35.014  38.139  80.109  1.00  0.00           C
ATOM  11323 8C21 POPE  157      35.504  37.549  81.429  1.00  0.00           C
ATOM  11327  C33 POPE  157      38.934  25.999  67.099  1.00  0.00           C
ATOM  11330  C34 POPE  157      39.114  25.389  68.499  1.00  0.00           C
ATOM  11333  C35 POPE  157      37.844  24.719  69.089  1.00  0.00           C
ATOM  11336  C36 POPE  157      37.974  24.579  70.609  1.00  0.00           C
ATOM  11339  C37 POPE  157      37.054  23.569  71.319  1.00  0.00           C
ATOM  11342  C38 POPE  157      37.294  23.580  72.849  1.00  0.00           C
ATOM  11345  C39 POPE  157      36.574  22.459  73.609  1.00  0.00           C
ATOM  11348 0C31 POPE  157      36.564  22.660  75.129  1.00  0.00           C
ATOM  11351 1C31 POPE  157      36.084  21.399  75.879  1.00  0.00           C
ATOM  11354 2C31 POPE  157      35.854  21.639  77.379  1.00  0.00           C
ATOM  11357 3C31 POPE  157      35.544  20.349  78.179  1.00  0.00           C
ATOM  11360 4C31 POPE  157      34.574  19.399  77.469  1.00  0.00           C
ATOM  11363 5C31 POPE  157      33.994  18.329  78.399  1.00  0.00           C
ATOM  11366 6C31 POPE  157      33.214  17.229  77.669  1.00  0.00           C
ATOM  11370  NH3 POPE  158      69.274  28.329 104.759  1.00  0.00           N
ATOM  11374  C12 POPE  158      68.184  28.439 105.779  1.00  0.00           C
ATOM  11377  C11 POPE  158      66.974  27.629 105.309  1.00  0.00           C
ATOM  11380  P   POPE  158      64.394  27.649 105.419  1.00  0.00           P
ATOM  11381  O13 POPE  158      64.095  26.989 106.709  1.00  0.00           O
ATOM  11382  O14 POPE  158      63.364  28.569 104.909  1.00  0.00           O
ATOM  11383  O11 POPE  158      64.634  26.509 104.339  1.00  0.00           O
ATOM  11384  O12 POPE  158      65.784  28.379 105.509  1.00  0.00           O
ATOM  11385  C1  POPE  158      63.574  26.339 103.379  1.00  0.00           C
ATOM  11388  C2  POPE  158      63.824  25.099 102.509  1.00  0.00           C
ATOM  11390  O21 POPE  158      62.804  24.969 101.499  1.00  0.00           O
ATOM  11391  C21 POPE  158      63.114  25.619 100.399  1.00  0.00           C
ATOM  11392  O22 POPE  158      63.944  26.509 100.319  1.00  0.00           O
ATOM  11393  C22 POPE  158      62.294  25.059  99.249  1.00  0.00           C
ATOM  11396  C3  POPE  158      63.814  23.769 103.319  1.00  0.00           C
ATOM  11399  O31 POPE  158      63.844  22.599 102.469  1.00  0.00           O
ATOM  11400  C31 POPE  158      64.914  22.549 101.669  1.00  0.00           C
ATOM  11401  O32 POPE  158      65.944  23.179 101.809  1.00  0.00           O
ATOM  11402  C32 POPE  158      64.654  21.559 100.539  1.00  0.00           C
ATOM  11405  C23 POPE  158      62.784  25.649  97.919  1.00  0.00           C
ATOM  11408  C24 POPE  158      62.384  24.809  96.699  1.00  0.00           C
ATOM  11411  C25 POPE  158      60.884  24.889  96.379  1.00  0.00           C
ATOM  11414  C26 POPE  158      60.524  24.109  95.109  1.00  0.00           C
ATOM  11417  C27 POPE  158      60.894  24.869  93.819  1.00  0.00           C
ATOM  11420  C28 POPE  158      60.844  23.979  92.569  1.00  0.00           C
ATOM  11423  C29 POPE  158      59.434  23.599  92.219  1.00  0.00           C
ATOM  11425 0C21 POPE  158      58.714  23.999  91.149  1.00  0.00           C
ATOM  11427 1C21 POPE  158      59.194  24.930  90.059  1.00  0.00           C
ATOM  11430 2C21 POPE  158      59.244  24.240  88.679  1.00  0.00           C
ATOM  11433 3C21 POPE  158      57.874  24.199  88.009  1.00  0.00           C
ATOM  11436 4C21 POPE  158      57.944  23.699  86.559  1.00  0.00           C
ATOM  11439 5C21 POPE  158      56.564  23.699  85.889  1.00  0.00           C
ATOM  11442 6C21 POPE  158      56.614  23.299  84.419  1.00  0.00           C
ATOM  11445 7C21 POPE  158      55.224  23.309  83.769  1.00  0.00           C
ATOM  11448 8C21 POPE  158      55.234  22.839  82.319  1.00  0.00           C
ATOM  11452  C33 POPE  158      65.154  22.069  99.169  1.00  0.00           C
ATOM  11455  C34 POPE  158      65.244  20.949  98.119  1.00  0.00           C
ATOM  11458  C35 POPE  158      66.324  19.909  98.439  1.00  0.00           C
ATOM  11461  C36 POPE  158      66.504  18.829  97.379  1.00  0.00           C
ATOM  11464  C37 POPE  158      67.345  17.649  97.899  1.00  0.00           C
ATOM  11467  C38 POPE  158      68.524  17.289  96.989  1.00  0.00           C
ATOM  11470  C39 POPE  158      68.114  16.579  95.689  1.00  0.00           C
ATOM  11473 0C31 POPE  158      67.624  15.139  95.939  1.00  0.00           C
ATOM  11476 1C31 POPE  158      67.694  14.229  94.709  1.00  0.00           C
ATOM  11479 2C31 POPE  158      67.525  12.739  95.069  1.00  0.00           C
ATOM  11482 3C31 POPE  158      66.054  12.329  95.169  1.00  0.00           C
ATOM  11485 4C31 POPE  158      65.864  10.919  95.749  1.00  0.00           C
ATOM  11488 5C31 POPE  158      64.374  10.569  95.879  1.00  0.00           C
ATOM  11491 6C31 POPE  158      64.044   9.129  96.299  1.00  0.00           C
ATOM  11495  NH3 POPE  159      86.294  12.839 103.159  1.00  0.00           N
ATOM  11499  C12 POPE  159      86.414  11.509 103.839  1.00  0.00           C
ATOM  11502  C11 POPE  159      85.044  11.169 104.429  1.00  0.00           C
ATOM  11505  P   POPE  159      83.744   9.439 105.739  1.00  0.00           P
ATOM  11506  O13 POPE  159      83.995   8.329 106.679  1.00  0.00           O
ATOM  11507  O14 POPE  159      82.995  10.589 106.289  1.00  0.00           O
ATOM  11508  O11 POPE  159      82.925   8.849 104.529  1.00  0.00           O
ATOM  11509  O12 POPE  159      85.094   9.899 105.079  1.00  0.00           O
ATOM  11510  C1  POPE  159      83.475   8.209 103.389  1.00  0.00           C
ATOM  11513  C2  POPE  159      82.514   8.429 102.189  1.00  0.00           C
ATOM  11515  O21 POPE  159      82.895   7.699 101.009  1.00  0.00           O
ATOM  11516  C21 POPE  159      83.884   8.169 100.279  1.00  0.00           C
ATOM  11517  O22 POPE  159      84.744   8.949 100.619  1.00  0.00           O
ATOM  11518  C22 POPE  159      83.714   7.609  98.859  1.00  0.00           C
ATOM  11521  C3  POPE  159      82.264   9.959 101.949  1.00  0.00           C
ATOM  11524  O31 POPE  159      81.624  10.289 100.709  1.00  0.00           O
ATOM  11525  C31 POPE  159      80.334  10.119 100.599  1.00  0.00           C
ATOM  11526  O32 POPE  159      79.594   9.499 101.349  1.00  0.00           O
ATOM  11527  C32 POPE  159      79.914  10.789  99.299  1.00  0.00           C
ATOM  11530  C23 POPE  159      83.764   8.709  97.779  1.00  0.00           C
ATOM  11533  C24 POPE  159      82.904   8.359  96.549  1.00  0.00           C
ATOM  11536  C25 POPE  159      83.095   9.359  95.409  1.00  0.00           C
ATOM  11539  C26 POPE  159      82.095   9.189  94.259  1.00  0.00           C
ATOM  11542  C27 POPE  159      82.435  10.109  93.079  1.00  0.00           C
ATOM  11545  C28 POPE  159      81.594   9.849  91.819  1.00  0.00           C
ATOM  11548  C29 POPE  159      81.904   8.509  91.189  1.00  0.00           C
ATOM  11550 0C21 POPE  159      82.764   8.309  90.169  1.00  0.00           C
ATOM  11552 1C21 POPE  159      83.574   9.389  89.499  1.00  0.00           C
ATOM  11555 2C21 POPE  159      82.724  10.119  88.439  1.00  0.00           C
ATOM  11558 3C21 POPE  159      83.424  11.349  87.849  1.00  0.00           C
ATOM  11561 4C21 POPE  159      82.505  12.089  86.869  1.00  0.00           C
ATOM  11564 5C21 POPE  159      83.224  13.139  86.029  1.00  0.00           C
ATOM  11567 6C21 POPE  159      82.295  13.749  84.969  1.00  0.00           C
ATOM  11570 7C21 POPE  159      83.025  14.629  83.959  1.00  0.00           C
ATOM  11573 8C21 POPE  159      82.104  15.159  82.869  1.00  0.00           C
ATOM  11577  C33 POPE  159      78.424  10.629  98.979  1.00  0.00           C
ATOM  11580  C34 POPE  159      78.035  11.409  97.709  1.00  0.00           C
ATOM  11583  C35 POPE  159      78.724  10.949  96.409  1.00  0.00           C
ATOM  11586  C36 POPE  159      78.304   9.549  95.959  1.00  0.00           C
ATOM  11589  C37 POPE  159      77.944   9.469  94.479  1.00  0.00           C
ATOM  11592  C38 POPE  159      76.785   8.509  94.239  1.00  0.00           C
ATOM  11595  C39 POPE  159      76.294   8.569  92.789  1.00  0.00           C
ATOM  11598 0C31 POPE  159      74.944   7.869  92.629  1.00  0.00           C
ATOM  11601 1C31 POPE  159      74.374   7.989  91.219  1.00  0.00           C
ATOM  11604 2C31 POPE  159      73.175   7.069  91.029  1.00  0.00           C
ATOM  11607 3C31 POPE  159      72.484   7.249  89.669  1.00  0.00           C
ATOM  11610 4C31 POPE  159      73.374   6.829  88.499  1.00  0.00           C
ATOM  11613 5C31 POPE  159      72.814   7.289  87.149  1.00  0.00           C
ATOM  11616 6C31 POPE  159      73.684   6.869  85.969  1.00  0.00           C
ATOM  11620  NH3 POPE  160     101.754  13.049  63.569  1.00  0.00           N
ATOM  11624  C12 POPE  160     102.584  11.789  63.589  1.00  0.00           C
ATOM  11627  C11 POPE  160     101.694  10.559  63.379  1.00  0.00           C
ATOM  11630  P   POPE  160     102.855   8.579  62.119  1.00  0.00           P
ATOM  11631  O13 POPE  160     101.845   8.909  61.089  1.00  0.00           O
ATOM  11632  O14 POPE  160     104.285   8.789  61.829  1.00  0.00           O
ATOM  11633  O11 POPE  160     102.524   7.089  62.499  1.00  0.00           O
ATOM  11634  O12 POPE  160     102.484   9.369  63.449  1.00  0.00           O
ATOM  11635  C1  POPE  160     102.634   6.399  63.739  1.00  0.00           C
ATOM  11638  C2  POPE  160     101.284   6.339  64.529  1.00  0.00           C
ATOM  11640  O21 POPE  160     100.914   7.669  64.969  1.00  0.00           O
ATOM  11641  C21 POPE  160      99.944   7.759  65.859  1.00  0.00           C
ATOM  11642  O22 POPE  160      98.984   7.019  65.929  1.00  0.00           O
ATOM  11643  C22 POPE  160     100.175   8.969  66.769  1.00  0.00           C
ATOM  11646  C3  POPE  160     101.325   5.289  65.689  1.00  0.00           C
ATOM  11649  O31 POPE  160     100.184   4.399  65.599  1.00  0.00           O
ATOM  11650  C31 POPE  160      99.304   4.109  66.569  1.00  0.00           C
ATOM  11651  O32 POPE  160      98.244   3.549  66.339  1.00  0.00           O
ATOM  11652  C32 POPE  160      99.744   4.519  67.969  1.00  0.00           C
ATOM  11655  C23 POPE  160      99.024   9.209  67.769  1.00  0.00           C
ATOM  11658  C24 POPE  160      99.304  10.439  68.639  1.00  0.00           C
ATOM  11661  C25 POPE  160      98.714  10.349  70.049  1.00  0.00           C
ATOM  11664  C26 POPE  160      99.315   9.249  70.939  1.00  0.00           C
ATOM  11667  C27 POPE  160      99.354   9.679  72.419  1.00  0.00           C
ATOM  11670  C28 POPE  160      99.455   8.499  73.399  1.00  0.00           C
ATOM  11673  C29 POPE  160      99.574   9.009  74.809  1.00  0.00           C
ATOM  11675 0C21 POPE  160      98.585   9.149  75.709  1.00  0.00           C
ATOM  11677 1C21 POPE  160      97.124   8.829  75.519  1.00  0.00           C
ATOM  11680 2C21 POPE  160      96.754   7.489  76.169  1.00  0.00           C
ATOM  11683 3C21 POPE  160      96.955   7.449  77.699  1.00  0.00           C
ATOM  11686 4C21 POPE  160      96.524   6.119  78.319  1.00  0.00           C
ATOM  11689 5C21 POPE  160      95.024   5.999  78.599  1.00  0.00           C
ATOM  11692 6C21 POPE  160      94.614   6.709  79.889  1.00  0.00           C
ATOM  11695 7C21 POPE  160      93.165   6.389  80.269  1.00  0.00           C
ATOM  11698 8C21 POPE  160      92.774   6.949  81.639  1.00  0.00           C
ATOM  11702  C33 POPE  160      98.914   3.749  69.019  1.00  0.00           C
ATOM  11705  C34 POPE  160      99.114   4.289  70.439  1.00  0.00           C
ATOM  11708  C35 POPE  160      98.424   3.449  71.509  1.00  0.00           C
ATOM  11711  C36 POPE  160      99.005   2.039  71.649  1.00  0.00           C
ATOM  11714  C37 POPE  160      98.405   1.289  72.849  1.00  0.00           C
ATOM  11717  C38 POPE  160      98.865  -0.160  72.969  1.00  0.00           C
ATOM  11720  C39 POPE  160      98.265  -1.110  71.929  1.00  0.00           C
ATOM  11723 0C31 POPE  160      96.834  -1.520  72.259  1.00  0.00           C
ATOM  11726 1C31 POPE  160      96.264  -2.460  71.189  1.00  0.00           C
ATOM  11729 2C31 POPE  160      94.944  -3.120  71.589  1.00  0.00           C
ATOM  11732 3C31 POPE  160      95.104  -4.230  72.639  1.00  0.00           C
ATOM  11735 4C31 POPE  160      95.665  -5.520  72.039  1.00  0.00           C
ATOM  11738 5C31 POPE  160      96.344  -6.410  73.069  1.00  0.00           C
ATOM  11741 6C31 POPE  160      96.915  -7.700  72.479  1.00  0.00           C
ATOM  11745  NH3 POPE  161      71.384  22.549  61.989  1.00  0.00           N
ATOM  11749  C12 POPE  161      71.814  21.569  60.929  1.00  0.00           C
ATOM  11752  C11 POPE  161      73.244  21.069  61.219  1.00  0.00           C
ATOM  11755  P   POPE  161      75.244  19.849  60.069  1.00  0.00           P
ATOM  11756  O13 POPE  161      75.594  19.909  58.629  1.00  0.00           O
ATOM  11757  O14 POPE  161      76.034  20.750  60.959  1.00  0.00           O
ATOM  11758  O11 POPE  161      75.334  18.359  60.629  1.00  0.00           O
ATOM  11759  O12 POPE  161      73.684  20.189  60.189  1.00  0.00           O
ATOM  11760  C1  POPE  161      74.784  18.079  61.919  1.00  0.00           C
ATOM  11763  C2  POPE  161      75.404  16.769  62.489  1.00  0.00           C
ATOM  11765  O21 POPE  161      74.864  16.239  63.699  1.00  0.00           O
ATOM  11766  C21 POPE  161      73.904  16.759  64.399  1.00  0.00           C
ATOM  11767  O22 POPE  161      73.154  17.669  64.119  1.00  0.00           O
ATOM  11768  C22 POPE  161      73.924  16.069  65.769  1.00  0.00           C
ATOM  11771  C3  POPE  161      76.944  16.899  62.659  1.00  0.00           C
ATOM  11774  O31 POPE  161      77.484  16.069  63.729  1.00  0.00           O
ATOM  11775  C31 POPE  161      77.534  16.689  64.909  1.00  0.00           C
ATOM  11776  O32 POPE  161      77.154  17.829  65.109  1.00  0.00           O
ATOM  11777  C32 POPE  161      78.044  15.769  66.019  1.00  0.00           C
ATOM  11780  C23 POPE  161      72.494  15.809  66.299  1.00  0.00           C
ATOM  11783  C24 POPE  161      72.484  15.279  67.739  1.00  0.00           C
ATOM  11786  C25 POPE  161      72.614  13.749  67.819  1.00  0.00           C
ATOM  11789  C26 POPE  161      71.914  13.159  69.049  1.00  0.00           C
ATOM  11792  C27 POPE  161      72.494  13.609  70.399  1.00  0.00           C
ATOM  11795  C28 POPE  161      71.614  13.109  71.559  1.00  0.00           C
ATOM  11798  C29 POPE  161      71.984  13.669  72.899  1.00  0.00           C
ATOM  11800 0C21 POPE  161      71.694  13.099  74.089  1.00  0.00           C
ATOM  11802 1C21 POPE  161      70.964  11.789  74.249  1.00  0.00           C
ATOM  11805 2C21 POPE  161      71.264  11.069  75.579  1.00  0.00           C
ATOM  11808 3C21 POPE  161      70.275   9.919  75.839  1.00  0.00           C
ATOM  11811 4C21 POPE  161      70.774   8.859  76.819  1.00  0.00           C
ATOM  11814 5C21 POPE  161      70.484   9.129  78.309  1.00  0.00           C
ATOM  11817 6C21 POPE  161      68.984   9.209  78.629  1.00  0.00           C
ATOM  11820 7C21 POPE  161      68.705   9.319  80.139  1.00  0.00           C
ATOM  11823 8C21 POPE  161      67.214   9.459  80.439  1.00  0.00           C
ATOM  11827  C33 POPE  161      77.654  16.289  67.439  1.00  0.00           C
ATOM  11830  C34 POPE  161      77.184  15.209  68.419  1.00  0.00           C
ATOM  11833  C35 POPE  161      78.304  14.279  68.929  1.00  0.00           C
ATOM  11836  C36 POPE  161      78.394  14.259  70.459  1.00  0.00           C
ATOM  11839  C37 POPE  161      79.484  13.319  70.989  1.00  0.00           C
ATOM  11842  C38 POPE  161      79.975  13.689  72.399  1.00  0.00           C
ATOM  11845  C39 POPE  161      79.224  12.999  73.549  1.00  0.00           C
ATOM  11848 0C31 POPE  161      79.654  13.569  74.909  1.00  0.00           C
ATOM  11851 1C31 POPE  161      79.134  12.769  76.099  1.00  0.00           C
ATOM  11854 2C31 POPE  161      79.534  13.379  77.449  1.00  0.00           C
ATOM  11857 3C31 POPE  161      78.464  14.339  78.009  1.00  0.00           C
ATOM  11860 4C31 POPE  161      78.854  14.939  79.369  1.00  0.00           C
ATOM  11863 5C31 POPE  161      77.754  15.839  79.949  1.00  0.00           C
ATOM  11866 6C31 POPE  161      78.194  16.599  81.209  1.00  0.00           C
ATOM  11870  NH3 POPE  162     108.205   8.629  58.539  1.00  0.00           N
ATOM  11874  C12 POPE  162     109.024   9.899  58.699  1.00  0.00           C
ATOM  11877  C11 POPE  162     110.234   9.929  57.729  1.00  0.00           C
ATOM  11880  P   POPE  162     112.514  11.109  57.309  1.00  0.00           P
ATOM  11881  O13 POPE  162     112.524  10.229  56.129  1.00  0.00           O
ATOM  11882  O14 POPE  162     112.974  12.489  57.039  1.00  0.00           O
ATOM  11883  O11 POPE  162     113.494  10.449  58.359  1.00  0.00           O
ATOM  11884  O12 POPE  162     111.095  11.029  58.039  1.00  0.00           O
ATOM  11885  C1  POPE  162     113.585  10.919  59.699  1.00  0.00           C
ATOM  11888  C2  POPE  162     112.615  10.179  60.679  1.00  0.00           C
ATOM  11890  O21 POPE  162     111.994  11.089  61.609  1.00  0.00           O
ATOM  11891  C21 POPE  162     112.844  11.699  62.429  1.00  0.00           C
ATOM  11892  O22 POPE  162     114.054  11.719  62.329  1.00  0.00           O
ATOM  11893  C22 POPE  162     112.124  12.299  63.629  1.00  0.00           C
ATOM  11896  C3  POPE  162     113.244   8.949  61.419  1.00  0.00           C
ATOM  11899  O31 POPE  162     112.304   8.429  62.379  1.00  0.00           O
ATOM  11900  C31 POPE  162     112.855   7.679  63.349  1.00  0.00           C
ATOM  11901  O32 POPE  162     114.024   7.339  63.379  1.00  0.00           O
ATOM  11902  C32 POPE  162     111.815   7.389  64.439  1.00  0.00           C
ATOM  11905  C23 POPE  162     112.774  11.719  64.909  1.00  0.00           C
ATOM  11908  C24 POPE  162     112.214  12.349  66.189  1.00  0.00           C
ATOM  11911  C25 POPE  162     112.815  11.729  67.459  1.00  0.00           C
ATOM  11914  C26 POPE  162     112.304  12.429  68.729  1.00  0.00           C
ATOM  11917  C27 POPE  162     112.715  11.749  70.039  1.00  0.00           C
ATOM  11920  C28 POPE  162     112.274  12.599  71.249  1.00  0.00           C
ATOM  11923  C29 POPE  162     112.184  11.799  72.519  1.00  0.00           C
ATOM  11925 0C21 POPE  162     113.214  11.419  73.299  1.00  0.00           C
ATOM  11927 1C21 POPE  162     114.674  11.739  73.089  1.00  0.00           C
ATOM  11930 2C21 POPE  162     115.444  11.919  74.419  1.00  0.00           C
ATOM  11933 3C21 POPE  162     115.614  10.589  75.179  1.00  0.00           C
ATOM  11936 4C21 POPE  162     115.975  10.749  76.659  1.00  0.00           C
ATOM  11939 5C21 POPE  162     117.404  11.209  76.969  1.00  0.00           C
ATOM  11942 6C21 POPE  162     117.624  11.279  78.489  1.00  0.00           C
ATOM  11945 7C21 POPE  162     119.065  11.579  78.899  1.00  0.00           C
ATOM  11948 8C21 POPE  162     119.245  11.589  80.419  1.00  0.00           C
ATOM  11952  C33 POPE  162     112.314   6.469  65.589  1.00  0.00           C
ATOM  11955  C34 POPE  162     112.374   7.119  66.989  1.00  0.00           C
ATOM  11958  C35 POPE  162     113.714   6.879  67.709  1.00  0.00           C
ATOM  11961  C36 POPE  162     113.925   7.719  68.979  1.00  0.00           C
ATOM  11964  C37 POPE  162     113.374   7.139  70.299  1.00  0.00           C
ATOM  11967  C38 POPE  162     113.664   8.099  71.479  1.00  0.00           C
ATOM  11970  C39 POPE  162     113.554   7.469  72.889  1.00  0.00           C
ATOM  11973 0C31 POPE  162     114.904   6.999  73.439  1.00  0.00           C
ATOM  11976 1C31 POPE  162     114.884   6.709  74.959  1.00  0.00           C
ATOM  11979 2C31 POPE  162     116.284   6.469  75.539  1.00  0.00           C
ATOM  11982 3C31 POPE  162     116.334   6.419  77.069  1.00  0.00           C
ATOM  11985 4C31 POPE  162     117.785   6.349  77.599  1.00  0.00           C
ATOM  11988 5C31 POPE  162     117.874   6.399  79.129  1.00  0.00           C
ATOM  11991 6C31 POPE  162     119.324   6.459  79.619  1.00  0.00           C
ATOM  11995  NH3 POPE  163     100.474  44.759  59.579  1.00  0.00           N
ATOM  11999  C12 POPE  163     100.824  43.689  58.589  1.00  0.00           C
ATOM  12002  C11 POPE  163     101.344  42.430  59.299  1.00  0.00           C
ATOM  12005  P   POPE  163     102.164  40.139  58.249  1.00  0.00           P
ATOM  12006  O13 POPE  163     103.585  39.779  58.099  1.00  0.00           O
ATOM  12007  O14 POPE  163     101.204  39.759  57.189  1.00  0.00           O
ATOM  12008  O11 POPE  163     101.645  39.669  59.659  1.00  0.00           O
ATOM  12009  O12 POPE  163     102.174  41.719  58.399  1.00  0.00           O
ATOM  12010  C1  POPE  163     102.454  38.939  60.609  1.00  0.00           C
ATOM  12013  C2  POPE  163     101.874  39.129  62.039  1.00  0.00           C
ATOM  12015  O21 POPE  163     102.505  38.250  62.989  1.00  0.00           O
ATOM  12016  C21 POPE  163     103.224  38.789  63.979  1.00  0.00           C
ATOM  12017  O22 POPE  163     103.694  39.910  63.979  1.00  0.00           O
ATOM  12018  C22 POPE  163     103.354  37.770  65.139  1.00  0.00           C
ATOM  12021  C3  POPE  163     100.355  38.759  62.049  1.00  0.00           C
ATOM  12024  O31 POPE  163      99.574  39.629  62.889  1.00  0.00           O
ATOM  12025  C31 POPE  163      99.604  39.369  64.189  1.00  0.00           C
ATOM  12026  O32 POPE  163     100.164  38.419  64.709  1.00  0.00           O
ATOM  12027  C32 POPE  163      98.865  40.489  64.909  1.00  0.00           C
ATOM  12030  C23 POPE  163     103.564  38.379  66.559  1.00  0.00           C
ATOM  12033  C24 POPE  163     103.184  37.419  67.709  1.00  0.00           C
ATOM  12036  C25 POPE  163     104.285  37.109  68.739  1.00  0.00           C
ATOM  12039  C26 POPE  163     103.825  36.180  69.879  1.00  0.00           C
ATOM  12042  C27 POPE  163     104.924  35.859  70.909  1.00  0.00           C
ATOM  12045  C28 POPE  163     104.795  34.479  71.609  1.00  0.00           C
ATOM  12048  C29 POPE  163     103.714  34.379  72.659  1.00  0.00           C
ATOM  12050 0C21 POPE  163     103.685  33.459  73.659  1.00  0.00           C
ATOM  12052 1C21 POPE  163     104.695  32.359  73.849  1.00  0.00           C
ATOM  12055 2C21 POPE  163     104.324  31.309  74.929  1.00  0.00           C
ATOM  12058 3C21 POPE  163     103.074  30.479  74.599  1.00  0.00           C
ATOM  12061 4C21 POPE  163     103.074  29.069  75.219  1.00  0.00           C
ATOM  12064 5C21 POPE  163     103.275  29.009  76.739  1.00  0.00           C
ATOM  12067 6C21 POPE  163     103.455  27.569  77.239  1.00  0.00           C
ATOM  12070 7C21 POPE  163     103.755  27.479  78.739  1.00  0.00           C
ATOM  12073 8C21 POPE  163     103.755  26.039  79.259  1.00  0.00           C
ATOM  12077  C33 POPE  163      98.305  40.039  66.269  1.00  0.00           C
ATOM  12080  C34 POPE  163      99.315  40.159  67.409  1.00  0.00           C
ATOM  12083  C35 POPE  163      98.744  39.629  68.739  1.00  0.00           C
ATOM  12086  C36 POPE  163      99.294  40.369  69.959  1.00  0.00           C
ATOM  12089  C37 POPE  163      98.714  39.910  71.299  1.00  0.00           C
ATOM  12092  C38 POPE  163      99.705  39.139  72.179  1.00  0.00           C
ATOM  12095  C39 POPE  163     100.245  37.860  71.529  1.00  0.00           C
ATOM  12098 0C31 POPE  163      99.234  36.709  71.499  1.00  0.00           C
ATOM  12101 1C31 POPE  163      99.754  35.649  70.529  1.00  0.00           C
ATOM  12104 2C31 POPE  163      99.175  34.239  70.629  1.00  0.00           C
ATOM  12107 3C31 POPE  163      99.914  33.339  69.629  1.00  0.00           C
ATOM  12110 4C31 POPE  163      99.894  31.849  69.969  1.00  0.00           C
ATOM  12113 5C31 POPE  163     100.665  31.069  68.899  1.00  0.00           C
ATOM  12116 6C31 POPE  163     100.734  29.559  69.129  1.00  0.00           C
ATOM  12120  NH3 POPE  164      68.154  39.819 102.969  1.00  0.00           N
ATOM  12124  C12 POPE  164      67.184  40.479 103.869  1.00  0.00           C
ATOM  12127  C11 POPE  164      66.364  41.450 103.019  1.00  0.00           C
ATOM  12130  P   POPE  164      64.034  40.439 102.649  1.00  0.00           P
ATOM  12131  O13 POPE  164      64.104  39.359 103.639  1.00  0.00           O
ATOM  12132  O14 POPE  164      63.464  41.709 103.109  1.00  0.00           O
ATOM  12133  O11 POPE  164      63.264  39.969 101.329  1.00  0.00           O
ATOM  12134  O12 POPE  164      65.494  40.719 102.129  1.00  0.00           O
ATOM  12135  C1  POPE  164      63.314  40.829 100.179  1.00  0.00           C
ATOM  12138  C2  POPE  164      62.554  40.219  98.979  1.00  0.00           C
ATOM  12140  O21 POPE  164      63.144  40.689  97.749  1.00  0.00           O
ATOM  12141  C21 POPE  164      64.044  39.879  97.229  1.00  0.00           C
ATOM  12142  O22 POPE  164      64.514  38.899  97.779  1.00  0.00           O
ATOM  12143  C22 POPE  164      64.314  40.340  95.789  1.00  0.00           C
ATOM  12146  C3  POPE  164      61.034  40.529  98.949  1.00  0.00           C
ATOM  12149  O31 POPE  164      60.324  39.659  98.029  1.00  0.00           O
ATOM  12150  C31 POPE  164      60.654  39.719  96.739  1.00  0.00           C
ATOM  12151  O32 POPE  164      61.294  38.869  96.139  1.00  0.00           O
ATOM  12152  C32 POPE  164      60.124  41.019  96.109  1.00  0.00           C
ATOM  12155  C23 POPE  164      65.634  39.779  95.229  1.00  0.00           C
ATOM  12158  C24 POPE  164      65.694  39.719  93.689  1.00  0.00           C
ATOM  12161  C25 POPE  164      67.004  39.069  93.239  1.00  0.00           C
ATOM  12164  C26 POPE  164      67.224  39.009  91.719  1.00  0.00           C
ATOM  12167  C27 POPE  164      68.595  38.369  91.439  1.00  0.00           C
ATOM  12170  C28 POPE  164      69.004  38.339  89.949  1.00  0.00           C
ATOM  12173  C29 POPE  164      70.384  37.729  89.819  1.00  0.00           C
ATOM  12175 0C21 POPE  164      70.884  36.979  88.819  1.00  0.00           C
ATOM  12177 1C21 POPE  164      70.284  36.599  87.489  1.00  0.00           C
ATOM  12180 2C21 POPE  164      69.444  37.669  86.759  1.00  0.00           C
ATOM  12183 3C21 POPE  164      69.034  37.229  85.339  1.00  0.00           C
ATOM  12186 4C21 POPE  164      67.934  38.119  84.739  1.00  0.00           C
ATOM  12189 5C21 POPE  164      68.334  39.599  84.639  1.00  0.00           C
ATOM  12192 6C21 POPE  164      67.214  40.469  84.039  1.00  0.00           C
ATOM  12195 7C21 POPE  164      67.264  41.910  84.559  1.00  0.00           C
ATOM  12198 8C21 POPE  164      66.144  42.779  83.979  1.00  0.00           C
ATOM  12202  C33 POPE  164      59.944  40.929  94.569  1.00  0.00           C
ATOM  12205  C34 POPE  164      59.354  42.229  93.979  1.00  0.00           C
ATOM  12208  C35 POPE  164      59.274  42.269  92.439  1.00  0.00           C
ATOM  12211  C36 POPE  164      58.554  41.059  91.799  1.00  0.00           C
ATOM  12214  C37 POPE  164      58.344  41.219  90.279  1.00  0.00           C
ATOM  12217  C38 POPE  164      57.994  39.889  89.589  1.00  0.00           C
ATOM  12220  C39 POPE  164      57.634  39.990  88.099  1.00  0.00           C
ATOM  12223 0C31 POPE  164      58.674  40.719  87.229  1.00  0.00           C
ATOM  12226 1C31 POPE  164      58.444  40.520  85.719  1.00  0.00           C
ATOM  12229 2C31 POPE  164      59.294  41.439  84.829  1.00  0.00           C
ATOM  12232 3C31 POPE  164      58.954  41.319  83.329  1.00  0.00           C
ATOM  12235 4C31 POPE  164      59.714  42.350  82.479  1.00  0.00           C
ATOM  12238 5C31 POPE  164      59.324  42.309  80.989  1.00  0.00           C
ATOM  12241 6C31 POPE  164      59.974  43.419  80.159  1.00  0.00           C
ATOM  12245  NH3 POPE  165     125.355  63.419  59.789  1.00  0.00           N
ATOM  12249  C12 POPE  165     125.245  64.299  58.569  1.00  0.00           C
ATOM  12252  C11 POPE  165     126.444  65.259  58.459  1.00  0.00           C
ATOM  12255  P   POPE  165     126.074  67.049  60.349  1.00  0.00           P
ATOM  12256  O13 POPE  165     125.154  67.609  59.359  1.00  0.00           O
ATOM  12257  O14 POPE  165     127.025  67.960  60.999  1.00  0.00           O
ATOM  12258  O11 POPE  165     125.194  66.299  61.449  1.00  0.00           O
ATOM  12259  O12 POPE  165     126.834  65.819  59.719  1.00  0.00           O
ATOM  12260  C1  POPE  165     124.784  67.009  62.619  1.00  0.00           C
ATOM  12263  C2  POPE  165     125.034  66.160  63.879  1.00  0.00           C
ATOM  12265  O21 POPE  165     124.634  66.999  64.969  1.00  0.00           O
ATOM  12266  C21 POPE  165     123.954  66.430  65.939  1.00  0.00           C
ATOM  12267  O22 POPE  165     123.624  65.259  65.999  1.00  0.00           O
ATOM  12268  C22 POPE  165     123.664  67.499  66.999  1.00  0.00           C
ATOM  12271  C3  POPE  165     126.535  65.759  63.989  1.00  0.00           C
ATOM  12274  O31 POPE  165     126.754  64.579  64.819  1.00  0.00           O
ATOM  12275  C31 POPE  165     126.925  64.869  66.109  1.00  0.00           C
ATOM  12276  O32 POPE  165     126.834  65.969  66.609  1.00  0.00           O
ATOM  12277  C32 POPE  165     127.264  63.639  66.919  1.00  0.00           C
ATOM  12280  C23 POPE  165     123.455  66.869  68.399  1.00  0.00           C
ATOM  12283  C24 POPE  165     123.644  67.869  69.559  1.00  0.00           C
ATOM  12286  C25 POPE  165     124.114  67.199  70.849  1.00  0.00           C
ATOM  12289  C26 POPE  165     123.674  67.919  72.119  1.00  0.00           C
ATOM  12292  C27 POPE  165     123.965  67.069  73.369  1.00  0.00           C
ATOM  12295  C28 POPE  165     123.664  67.810  74.679  1.00  0.00           C
ATOM  12298  C29 POPE  165     123.995  66.929  75.859  1.00  0.00           C
ATOM  12300 0C21 POPE  165     124.354  67.329  77.089  1.00  0.00           C
ATOM  12302 1C21 POPE  165     124.474  68.749  77.579  1.00  0.00           C
ATOM  12305 2C21 POPE  165     123.184  69.200  78.289  1.00  0.00           C
ATOM  12308 3C21 POPE  165     122.785  68.351  79.509  1.00  0.00           C
ATOM  12311 4C21 POPE  165     121.524  68.880  80.209  1.00  0.00           C
ATOM  12314 5C21 POPE  165     120.245  68.639  79.389  1.00  0.00           C
ATOM  12317 6C21 POPE  165     118.984  69.189  80.059  1.00  0.00           C
ATOM  12320 7C21 POPE  165     117.755  69.039  79.169  1.00  0.00           C
ATOM  12323 8C21 POPE  165     116.425  69.369  79.849  1.00  0.00           C
ATOM  12327  C33 POPE  165     126.014  62.989  67.539  1.00  0.00           C
ATOM  12330  C34 POPE  165     126.384  62.169  68.779  1.00  0.00           C
ATOM  12333  C35 POPE  165     125.154  61.719  69.559  1.00  0.00           C
ATOM  12336  C36 POPE  165     125.484  61.439  71.029  1.00  0.00           C
ATOM  12339  C37 POPE  165     124.404  60.599  71.699  1.00  0.00           C
ATOM  12342  C38 POPE  165     124.764  60.169  73.129  1.00  0.00           C
ATOM  12345  C39 POPE  165     123.914  58.969  73.539  1.00  0.00           C
ATOM  12348 0C31 POPE  165     124.105  58.489  74.979  1.00  0.00           C
ATOM  12351 1C31 POPE  165     124.145  56.959  75.049  1.00  0.00           C
ATOM  12354 2C31 POPE  165     123.944  56.360  76.439  1.00  0.00           C
ATOM  12357 3C31 POPE  165     125.024  56.770  77.439  1.00  0.00           C
ATOM  12360 4C31 POPE  165     125.024  55.859  78.669  1.00  0.00           C
ATOM  12363 5C31 POPE  165     126.164  56.170  79.629  1.00  0.00           C
ATOM  12366 6C31 POPE  165     126.694  54.920  80.339  1.00  0.00           C
ATOM  12370  NH3 POPE  166      -2.255   6.649 103.119  1.00  0.00           N
ATOM  12374  C12 POPE  166      -1.645   8.039 103.069  1.00  0.00           C
ATOM  12377  C11 POPE  166      -0.105   8.039 103.229  1.00  0.00           C
ATOM  12380  P   POPE  166       1.694   6.069 103.029  1.00  0.00           P
ATOM  12381  O13 POPE  166       2.324   6.609 104.239  1.00  0.00           O
ATOM  12382  O14 POPE  166       1.055   4.739 103.149  1.00  0.00           O
ATOM  12383  O11 POPE  166       2.734   5.969 101.849  1.00  0.00           O
ATOM  12384  O12 POPE  166       0.555   7.019 102.469  1.00  0.00           O
ATOM  12385  C1  POPE  166       2.224   5.849 100.529  1.00  0.00           C
ATOM  12388  C2  POPE  166       3.374   5.469  99.589  1.00  0.00           C
ATOM  12390  O21 POPE  166       4.184   6.639  99.309  1.00  0.00           O
ATOM  12391  C21 POPE  166       4.944   7.009 100.339  1.00  0.00           C
ATOM  12392  O22 POPE  166       4.764   7.989 101.049  1.00  0.00           O
ATOM  12393  C22 POPE  166       6.194   6.129 100.399  1.00  0.00           C
ATOM  12396  C3  POPE  166       2.784   4.859  98.299  1.00  0.00           C
ATOM  12399  O31 POPE  166       3.814   4.319  97.439  1.00  0.00           O
ATOM  12400  C31 POPE  166       4.144   3.059  97.659  1.00  0.00           C
ATOM  12401  O32 POPE  166       3.764   2.399  98.609  1.00  0.00           O
ATOM  12402  C32 POPE  166       4.904   2.519  96.449  1.00  0.00           C
ATOM  12405  C23 POPE  166       6.904   5.929  99.039  1.00  0.00           C
ATOM  12408  C24 POPE  166       8.344   5.419  99.229  1.00  0.00           C
ATOM  12411  C25 POPE  166       9.304   5.719  98.069  1.00  0.00           C
ATOM  12414  C26 POPE  166       9.084   4.909  96.779  1.00  0.00           C
ATOM  12417  C27 POPE  166      10.004   5.409  95.659  1.00  0.00           C
ATOM  12420  C28 POPE  166      10.804   4.309  94.939  1.00  0.00           C
ATOM  12423  C29 POPE  166       9.974   3.509  93.969  1.00  0.00           C
ATOM  12425 0C21 POPE  166      10.464   2.669  93.039  1.00  0.00           C
ATOM  12427 1C21 POPE  166      11.914   2.339  92.799  1.00  0.00           C
ATOM  12430 2C21 POPE  166      12.304   0.989  93.429  1.00  0.00           C
ATOM  12433 3C21 POPE  166      13.624   0.440  92.869  1.00  0.00           C
ATOM  12436 4C21 POPE  166      14.134  -0.840  93.569  1.00  0.00           C
ATOM  12439 5C21 POPE  166      13.064  -1.930  93.739  1.00  0.00           C
ATOM  12442 6C21 POPE  166      13.624  -3.220  94.349  1.00  0.00           C
ATOM  12445 7C21 POPE  166      12.584  -4.340  94.389  1.00  0.00           C
ATOM  12448 8C21 POPE  166      13.104  -5.660  94.939  1.00  0.00           C
ATOM  12452  C33 POPE  166       4.044   2.599  95.159  1.00  0.00           C
ATOM  12455  C34 POPE  166       4.824   3.129  93.949  1.00  0.00           C
ATOM  12458  C35 POPE  166       5.704   2.089  93.249  1.00  0.00           C
ATOM  12461  C36 POPE  166       6.204   2.639  91.909  1.00  0.00           C
ATOM  12464  C37 POPE  166       7.044   1.629  91.119  1.00  0.00           C
ATOM  12467  C38 POPE  166       7.574   2.219  89.799  1.00  0.00           C
ATOM  12470  C39 POPE  166       6.484   2.319  88.709  1.00  0.00           C
ATOM  12473 0C31 POPE  166       7.034   2.899  87.399  1.00  0.00           C
ATOM  12476 1C31 POPE  166       6.074   2.719  86.219  1.00  0.00           C
ATOM  12479 2C31 POPE  166       6.674   3.189  84.889  1.00  0.00           C
ATOM  12482 3C31 POPE  166       5.844   2.769  83.659  1.00  0.00           C
ATOM  12485 4C31 POPE  166       5.934   1.269  83.359  1.00  0.00           C
ATOM  12488 5C31 POPE  166       5.194   0.859  82.079  1.00  0.00           C
ATOM  12491 6C31 POPE  166       5.364  -0.630  81.739  1.00  0.00           C
ATOM  12495  NH3 POPE  167      58.224  37.119 103.219  1.00  0.00           N
ATOM  12499  C12 POPE  167      59.184  38.090 103.859  1.00  0.00           C
ATOM  12502  C11 POPE  167      59.324  39.319 102.959  1.00  0.00           C
ATOM  12505  P   POPE  167      57.764  41.339 102.399  1.00  0.00           P
ATOM  12506  O13 POPE  167      56.394  41.609 101.919  1.00  0.00           O
ATOM  12507  O14 POPE  167      58.174  42.119 103.589  1.00  0.00           O
ATOM  12508  O11 POPE  167      58.754  41.669 101.209  1.00  0.00           O
ATOM  12509  O12 POPE  167      58.014  39.819 102.659  1.00  0.00           O
ATOM  12510  C1  POPE  167      59.204  42.999 100.929  1.00  0.00           C
ATOM  12513  C2  POPE  167      58.664  43.519  99.579  1.00  0.00           C
ATOM  12515  O21 POPE  167      58.204  44.869  99.749  1.00  0.00           O
ATOM  12516  C21 POPE  167      58.964  45.789  99.169  1.00  0.00           C
ATOM  12517  O22 POPE  167      60.024  45.579  98.599  1.00  0.00           O
ATOM  12518  C22 POPE  167      58.334  47.160  99.349  1.00  0.00           C
ATOM  12521  C3  POPE  167      57.494  42.689  98.979  1.00  0.00           C
ATOM  12524  O31 POPE  167      56.884  43.429  97.909  1.00  0.00           O
ATOM  12525  C31 POPE  167      56.534  42.759  96.819  1.00  0.00           C
ATOM  12526  O32 POPE  167      56.694  41.569  96.629  1.00  0.00           O
ATOM  12527  C32 POPE  167      55.904  43.729  95.829  1.00  0.00           C
ATOM  12530  C23 POPE  167      58.514  48.090  98.119  1.00  0.00           C
ATOM  12533  C24 POPE  167      58.344  49.559  98.529  1.00  0.00           C
ATOM  12536  C25 POPE  167      58.194  50.539  97.359  1.00  0.00           C
ATOM  12539  C26 POPE  167      59.364  50.539  96.369  1.00  0.00           C
ATOM  12542  C27 POPE  167      59.244  51.689  95.359  1.00  0.00           C
ATOM  12545  C28 POPE  167      60.514  51.950  94.529  1.00  0.00           C
ATOM  12548  C29 POPE  167      60.744  50.910  93.459  1.00  0.00           C
ATOM  12550 0C21 POPE  167      61.244  51.149  92.229  1.00  0.00           C
ATOM  12552 1C21 POPE  167      61.684  52.500  91.709  1.00  0.00           C
ATOM  12555 2C21 POPE  167      60.634  53.109  90.769  1.00  0.00           C
ATOM  12558 3C21 POPE  167      60.914  54.569  90.409  1.00  0.00           C
ATOM  12561 4C21 POPE  167      59.864  55.119  89.429  1.00  0.00           C
ATOM  12564 5C21 POPE  167      60.134  56.560  88.959  1.00  0.00           C
ATOM  12567 6C21 POPE  167      60.074  57.599  90.089  1.00  0.00           C
ATOM  12570 7C21 POPE  167      60.014  59.039  89.549  1.00  0.00           C
ATOM  12573 8C21 POPE  167      59.694  60.069  90.639  1.00  0.00           C
ATOM  12577  C33 POPE  167      55.394  43.039  94.549  1.00  0.00           C
ATOM  12580  C34 POPE  167      54.874  44.049  93.519  1.00  0.00           C
ATOM  12583  C35 POPE  167      54.604  43.419  92.139  1.00  0.00           C
ATOM  12586  C36 POPE  167      53.634  42.239  92.169  1.00  0.00           C
ATOM  12589  C37 POPE  167      53.314  41.689  90.769  1.00  0.00           C
ATOM  12592  C38 POPE  167      52.384  40.479  90.859  1.00  0.00           C
[truncated: 1,693,851 more chars]
