# Supplementary material for: Characterizing Membrane Association and Periplasmic Transfer of Bacterial Lipoproteins through Molecular Dynamics Simulations
Source: Structure. 2020 Apr 7;28(4):475–487.e3. doi: 10.1016/j.str.2020.01.012 (PMC7139219; doi:10.1016/j.str.2020.01.012)
Supplement: Data S3. Final Coordinates from Simulations (M–X), Related to Figure 3 [file mmc5.zip › M-X/TRAT-5-atomistic.pdb]

TITLE     Protein
REMARK    THIS IS A SIMULATION BOX
CRYST1  129.313  129.313  180.114  90.00  90.00  90.00 P 1           1
MODEL        1
ATOM      1  N   CYSTA   1      71.141  49.566 105.022  1.00  0.00           N
ATOM      3  CA  CYSTA   1      71.622  49.986 106.322  1.00  0.00           C
ATOM      5  C   CYSTA   1      71.031  49.377 107.612  1.00  0.00           C
ATOM      6  O   CYSTA   1      69.961  48.796 107.672  1.00  0.00           O
ATOM      7  CB  CYSTA   1      71.382  51.526 106.432  1.00  0.00           C
ATOM     10  SG  CYSTA   1      71.841  52.526 104.962  1.00  0.00           S
ATOM     11  C1  CYSTA   1      70.201  52.776 104.172  1.00  0.00           C
ATOM     14  CA1 CYSTA   1      70.681  48.396 104.542  1.00  0.00           C
ATOM     15  OA1 CYSTA   1      70.711  47.346 105.172  1.00  0.00           O
ATOM     16  CA2 CYSTA   1      70.101  48.407 103.172  1.00  0.00           C
ATOM     19  C11 CYSTA   1      69.951  54.127 103.412  1.00  0.00           C
ATOM     21  O11 CYSTA   1      70.352  54.137 102.022  1.00  0.00           O
ATOM     22  CX1 CYSTA   1      69.531  53.456 101.212  1.00  0.00           C
ATOM     23  OX1 CYSTA   1      68.662  52.667 101.562  1.00  0.00           O
ATOM     24  CX2 CYSTA   1      69.781  53.826  99.742  1.00  0.00           C
ATOM     27  C12 CYSTA   1      70.591  55.336 104.172  1.00  0.00           C
ATOM     30  O12 CYSTA   1      70.661  56.586 103.462  1.00  0.00           O
ATOM     31  CD1 CYSTA   1      69.641  57.076 102.812  1.00  0.00           C
ATOM     32  OD1 CYSTA   1      68.562  56.557 102.622  1.00  0.00           O
ATOM     33  CD2 CYSTA   1      70.042  58.466 102.332  1.00  0.00           C
ATOM     36  CA3 CYSTA   1      70.980  47.617 102.192  1.00  0.00           C
ATOM     39  CA4 CYSTA   1      70.692  48.027 100.752  1.00  0.00           C
ATOM     42  CA5 CYSTA   1      71.501  47.246  99.712  1.00  0.00           C
ATOM     45  CA6 CYSTA   1      71.031  45.806  99.602  1.00  0.00           C
ATOM     48  CA7 CYSTA   1      69.781  45.587  98.752  1.00  0.00           C
ATOM     51  CA8 CYSTA   1      69.422  44.096  98.762  1.00  0.00           C
ATOM     54  CA9 CYSTA   1      68.461  43.696  97.642  1.00  0.00           C
ATOM     57 0CA1 CYSTA   1      69.102  43.766  96.262  1.00  0.00           C
ATOM     60 1CA1 CYSTA   1      68.152  43.216  95.192  1.00  0.00           C
ATOM     63 2CA1 CYSTA   1      68.842  43.116  93.832  1.00  0.00           C
ATOM     66 3CA1 CYSTA   1      67.942  42.507  92.762  1.00  0.00           C
ATOM     69 4CA1 CYSTA   1      68.711  42.225  91.472  1.00  0.00           C
ATOM     72 5CA1 CYSTA   1      67.832  41.606  90.382  1.00  0.00           C
ATOM     75 6CA1 CYSTA   1      68.612  41.297  89.102  1.00  0.00           C
ATOM     79  CD3 CYSTA   1      69.411  58.687 100.952  1.00  0.00           C
ATOM     82  CD4 CYSTA   1      70.152  57.797  99.952  1.00  0.00           C
ATOM     85  CD5 CYSTA   1      69.472  57.757  98.602  1.00  0.00           C
ATOM     88  CD6 CYSTA   1      69.601  59.076  97.862  1.00  0.00           C
ATOM     91  CD7 CYSTA   1      68.691  59.047  96.642  1.00  0.00           C
ATOM     94  CD8 CYSTA   1      69.071  60.107  95.622  1.00  0.00           C
ATOM     97  CD9 CYSTA   1      68.091  60.117  94.452  1.00  0.00           C
ATOM    100 0CD1 CYSTA   1      68.722  60.587  93.152  1.00  0.00           C
ATOM    103 1CD1 CYSTA   1      67.671  60.697  92.052  1.00  0.00           C
ATOM    106 2CD1 CYSTA   1      68.301  60.977  90.692  1.00  0.00           C
ATOM    109 3CD1 CYSTA   1      67.272  61.246  89.602  1.00  0.00           C
ATOM    112 4CD1 CYSTA   1      67.881  61.296  88.202  1.00  0.00           C
ATOM    115 5CD1 CYSTA   1      68.242  59.896  87.672  1.00  0.00           C
ATOM    118 6CD1 CYSTA   1      68.531  59.826  86.172  1.00  0.00           C
ATOM    122  CX3 CYSTA   1      68.472  53.706  98.902  1.00  0.00           C
ATOM    125  CX4 CYSTA   1      68.641  54.156  97.442  1.00  0.00           C
ATOM    128  CX5 CYSTA   1      67.391  53.886  96.592  1.00  0.00           C
ATOM    131  CX6 CYSTA   1      67.712  53.157  95.272  1.00  0.00           C
ATOM    134  CX7 CYSTA   1      66.451  52.737  94.502  1.00  0.00           C
ATOM    137  CX8 CYSTA   1      66.751  52.167  93.092  1.00  0.00           C
ATOM    140  CX9 CYSTA   1      65.832  51.047  92.672  1.00  0.00           C
ATOM    142 0CX1 CYSTA   1      64.821  51.066  91.792  1.00  0.00           C
ATOM    144 1CX1 CYSTA   1      64.301  52.206  90.962  1.00  0.00           C
ATOM    147 2CX1 CYSTA   1      62.811  52.496  91.232  1.00  0.00           C
ATOM    150 3CX1 CYSTA   1      62.182  53.297  90.082  1.00  0.00           C
ATOM    153 4CX1 CYSTA   1      60.742  53.726  90.382  1.00  0.00           C
ATOM    156 5CX1 CYSTA   1      60.072  54.447  89.192  1.00  0.00           C
ATOM    159 6CX1 CYSTA   1      59.622  53.486  88.082  1.00  0.00           C
ATOM    162 7CX1 CYSTA   1      58.842  54.216  86.972  1.00  0.00           C
ATOM    165 8CX1 CYSTA   1      58.292  53.286  85.892  1.00  0.00           C
ATOM    169  N   GLY A   2      71.751  49.617 108.732  1.00  0.00           N
ATOM    171  CA  GLY A   2      71.201  49.417 110.062  1.00  0.00           C
ATOM    174  C   GLY A   2      71.922  50.237 111.102  1.00  0.00           C
ATOM    175  O   GLY A   2      72.062  51.456 110.992  1.00  0.00           O
ATOM    176  N   ALA A   3      72.362  49.587 112.192  1.00  0.00           N
ATOM    178  CA  ALA A   3      72.852  50.307 113.342  1.00  0.00           C
ATOM    180  CB  ALA A   3      73.032  49.366 114.552  1.00  0.00           C
ATOM    184  C   ALA A   3      74.122  51.146 113.122  1.00  0.00           C
ATOM    185  O   ALA A   3      75.092  50.705 112.512  1.00  0.00           O
ATOM    186  N   MET A   4      74.201  52.396 113.632  1.00  0.00           N
ATOM    188  CA  MET A   4      73.351  52.937 114.672  1.00  0.00           C
ATOM    190  CB  MET A   4      74.031  53.046 116.072  1.00  0.00           C
ATOM    193  CG  MET A   4      75.352  53.826 116.302  1.00  0.00           C
ATOM    196  SD  MET A   4      76.821  53.257 115.422  1.00  0.00           S
ATOM    197  CE  MET A   4      77.521  54.916 115.172  1.00  0.00           C
ATOM    201  C   MET A   4      72.622  54.216 114.322  1.00  0.00           C
ATOM    202  O   MET A   4      71.491  54.216 113.852  1.00  0.00           O
ATOM    203  N   SER A   5      73.222  55.367 114.642  1.00  0.00           N
ATOM    205  CA  SER A   5      72.491  56.567 114.992  1.00  0.00           C
ATOM    207  CB  SER A   5      72.372  56.807 116.522  1.00  0.00           C
ATOM    210  OG  SER A   5      71.082  56.427 117.002  1.00  0.00           O
ATOM    212  C   SER A   5      73.061  57.687 114.162  1.00  0.00           C
ATOM    213  O   SER A   5      73.271  58.816 114.592  1.00  0.00           O
ATOM    214  N   THR A   6      73.321  57.316 112.902  1.00  0.00           N
ATOM    216  CA  THR A   6      73.652  58.176 111.772  1.00  0.00           C
ATOM    218  CB  THR A   6      74.891  57.636 111.042  1.00  0.00           C
ATOM    220  OG1 THR A   6      76.031  58.017 111.782  1.00  0.00           O
ATOM    222  CG2 THR A   6      75.132  58.146 109.612  1.00  0.00           C
ATOM    226  C   THR A   6      72.402  58.326 110.942  1.00  0.00           C
ATOM    227  O   THR A   6      71.402  57.716 111.282  1.00  0.00           O
ATOM    228  N   ALA A   7      72.402  59.187 109.912  1.00  0.00           N
ATOM    230  CA  ALA A   7      71.571  59.016 108.732  1.00  0.00           C
ATOM    232  CB  ALA A   7      71.122  57.576 108.422  1.00  0.00           C
ATOM    236  C   ALA A   7      70.451  60.046 108.712  1.00  0.00           C
ATOM    237  O   ALA A   7      69.292  59.797 109.032  1.00  0.00           O
ATOM    238  N   ILE A   8      70.771  61.316 108.352  1.00  0.00           N
ATOM    240  CA  ILE A   8      71.902  61.656 107.492  1.00  0.00           C
ATOM    242  CB  ILE A   8      71.491  61.386 106.042  1.00  0.00           C
ATOM    244  CG2 ILE A   8      70.302  62.286 105.662  1.00  0.00           C
ATOM    248  CG1 ILE A   8      72.662  61.516 105.042  1.00  0.00           C
ATOM    251  CD  ILE A   8      72.211  61.217 103.612  1.00  0.00           C
ATOM    255  C   ILE A   8      72.521  63.046 107.742  1.00  0.00           C
ATOM    256  O   ILE A   8      73.522  63.426 107.152  1.00  0.00           O
ATOM    257  N   LYS A   9      72.062  63.746 108.782  1.00  0.00           N
ATOM    259  CA  LYS A   9      72.841  64.786 109.462  1.00  0.00           C
ATOM    261  CB  LYS A   9      72.230  66.206 109.582  1.00  0.00           C
ATOM    264  CG  LYS A   9      72.421  66.966 108.272  1.00  0.00           C
ATOM    267  CD  LYS A   9      72.051  68.455 108.342  1.00  0.00           C
ATOM    270  CE  LYS A   9      73.102  69.337 107.662  1.00  0.00           C
ATOM    273  NZ  LYS A   9      72.862  70.797 107.792  1.00  0.00           N
ATOM    277  C   LYS A   9      73.332  64.356 110.822  1.00  0.00           C
ATOM    278  O   LYS A   9      72.622  64.127 111.792  1.00  0.00           O
ATOM    279  N   LYS A  10      74.632  64.276 110.902  1.00  0.00           N
ATOM    281  CA  LYS A  10      75.391  63.787 111.992  1.00  0.00           C
ATOM    283  CB  LYS A  10      76.671  63.167 111.362  1.00  0.00           C
ATOM    286  CG  LYS A  10      76.442  62.507 109.972  1.00  0.00           C
ATOM    289  CD  LYS A  10      77.732  62.306 109.152  1.00  0.00           C
ATOM    292  CE  LYS A  10      77.771  63.246 107.932  1.00  0.00           C
ATOM    295  NZ  LYS A  10      78.962  63.036 107.092  1.00  0.00           N
ATOM    299  C   LYS A  10      75.641  65.057 112.822  1.00  0.00           C
ATOM    300  O   LYS A  10      76.201  66.036 112.342  1.00  0.00           O
ATOM    301  N   ARG A  11      75.122  65.167 114.042  1.00  0.00           N
ATOM    303  CA  ARG A  11      74.872  64.117 114.992  1.00  0.00           C
ATOM    305  CB  ARG A  11      76.001  64.066 116.052  1.00  0.00           C
ATOM    308  CG  ARG A  11      76.681  65.407 116.422  1.00  0.00           C
ATOM    311  CD  ARG A  11      78.091  65.627 115.832  1.00  0.00           C
ATOM    314  NE  ARG A  11      78.051  66.716 114.802  1.00  0.00           N
ATOM    316  CZ  ARG A  11      79.132  67.267 114.282  1.00  0.00           C
ATOM    317  NH1 ARG A  11      79.051  68.466 113.782  1.00  0.00           N
ATOM    320  NH2 ARG A  11      80.331  66.736 114.362  1.00  0.00           N
ATOM    323  C   ARG A  11      73.501  64.206 115.642  1.00  0.00           C
ATOM    324  O   ARG A  11      73.192  65.176 116.332  1.00  0.00           O
ATOM    325  N   ASN A  12      72.671  63.157 115.482  1.00  0.00           N
ATOM    327  CA  ASN A  12      71.542  62.896 116.362  1.00  0.00           C
ATOM    329  CB  ASN A  12      70.181  62.776 115.612  1.00  0.00           C
ATOM    332  CG  ASN A  12      69.781  61.406 115.112  1.00  0.00           C
ATOM    333  OD1 ASN A  12      68.612  61.036 115.242  1.00  0.00           O
ATOM    334  ND2 ASN A  12      70.742  60.616 114.592  1.00  0.00           N
ATOM    337  C   ASN A  12      71.792  61.697 117.282  1.00  0.00           C
ATOM    338  O   ASN A  12      70.851  61.106 117.812  1.00  0.00           O
ATOM    339  N   LEU A  13      73.071  61.316 117.532  1.00  0.00           N
ATOM    341  CA  LEU A  13      73.402  60.307 118.512  1.00  0.00           C
ATOM    343  CB  LEU A  13      74.932  59.937 118.542  1.00  0.00           C
ATOM    346  CG  LEU A  13      75.602  59.597 117.172  1.00  0.00           C
ATOM    348  CD1 LEU A  13      76.862  58.726 117.312  1.00  0.00           C
ATOM    352  CD2 LEU A  13      76.042  60.867 116.432  1.00  0.00           C
ATOM    356  C   LEU A  13      72.962  60.847 119.862  1.00  0.00           C
ATOM    357  O   LEU A  13      73.480  61.826 120.372  1.00  0.00           O
ATOM    358  N   GLU A  14      71.852  60.346 120.432  1.00  0.00           N
ATOM    360  CA  GLU A  14      71.782  59.067 121.042  1.00  0.00           C
ATOM    362  CB  GLU A  14      71.631  59.326 122.552  1.00  0.00           C
ATOM    365  CG  GLU A  14      72.132  58.146 123.412  1.00  0.00           C
ATOM    368  CD  GLU A  14      73.641  58.127 123.602  1.00  0.00           C
ATOM    369  OE1 GLU A  14      74.112  57.167 124.282  1.00  0.00           O
ATOM    370  OE2 GLU A  14      74.372  59.007 123.072  1.00  0.00           O
ATOM    371  C   GLU A  14      70.612  58.277 120.452  1.00  0.00           C
ATOM    372  O   GLU A  14      70.661  57.906 119.282  1.00  0.00           O
ATOM    373  N   VAL A  15      69.612  57.896 121.282  1.00  0.00           N
ATOM    375  CA  VAL A  15      68.682  56.807 121.032  1.00  0.00           C
ATOM    377  CB  VAL A  15      67.832  56.877 119.772  1.00  0.00           C
ATOM    379  CG1 VAL A  15      67.042  55.565 119.552  1.00  0.00           C
ATOM    383  CG2 VAL A  15      66.841  58.036 119.902  1.00  0.00           C
ATOM    387  C   VAL A  15      69.411  55.507 121.242  1.00  0.00           C
ATOM    388  O   VAL A  15      69.271  54.886 122.292  1.00  0.00           O
ATOM    389  N   LYS A  16      70.302  55.156 120.282  1.00  0.00           N
ATOM    391  CA  LYS A  16      71.262  54.086 120.412  1.00  0.00           C
ATOM    393  CB  LYS A  16      72.622  54.517 121.002  1.00  0.00           C
ATOM    396  CG  LYS A  16      73.571  55.206 119.992  1.00  0.00           C
ATOM    399  CD  LYS A  16      74.932  55.387 120.672  1.00  0.00           C
ATOM    402  CE  LYS A  16      76.062  55.937 119.812  1.00  0.00           C
ATOM    405  NZ  LYS A  16      77.301  56.007 120.612  1.00  0.00           N
ATOM    409  C   LYS A  16      70.722  52.757 120.952  1.00  0.00           C
ATOM    410  O   LYS A  16      70.882  52.376 122.112  1.00  0.00           O
ATOM    411  N   THR A  17      69.991  52.007 120.102  1.00  0.00           N
ATOM    413  CA  THR A  17      70.001  52.097 118.652  1.00  0.00           C
ATOM    415  CB  THR A  17      70.931  51.066 118.002  1.00  0.00           C
ATOM    417  OG1 THR A  17      70.681  49.757 118.492  1.00  0.00           O
ATOM    419  CG2 THR A  17      72.362  51.396 118.442  1.00  0.00           C
ATOM    423  C   THR A  17      68.592  51.947 118.132  1.00  0.00           C
ATOM    424  O   THR A  17      67.862  51.066 118.552  1.00  0.00           O
ATOM    425  N   GLN A  18      68.161  52.826 117.202  1.00  0.00           N
ATOM    427  CA  GLN A  18      66.852  52.646 116.602  1.00  0.00           C
ATOM    429  CB  GLN A  18      65.722  53.146 117.552  1.00  0.00           C
ATOM    432  CG  GLN A  18      64.301  52.626 117.222  1.00  0.00           C
ATOM    435  CD  GLN A  18      64.021  51.157 117.512  1.00  0.00           C
ATOM    436  OE1 GLN A  18      62.881  50.697 117.312  1.00  0.00           O
ATOM    437  NE2 GLN A  18      65.012  50.387 118.012  1.00  0.00           N
ATOM    440  C   GLN A  18      66.801  53.426 115.292  1.00  0.00           C
ATOM    441  O   GLN A  18      66.051  54.377 115.162  1.00  0.00           O
ATOM    442  N   MET A  19      67.581  53.135 114.232  1.00  0.00           N
ATOM    444  CA  MET A  19      68.582  52.136 113.922  1.00  0.00           C
ATOM    446  CB  MET A  19      68.312  50.727 114.532  1.00  0.00           C
ATOM    449  CG  MET A  19      69.362  49.617 114.302  1.00  0.00           C
ATOM    452  SD  MET A  19      68.971  48.097 115.222  1.00  0.00           S
ATOM    453  CE  MET A  19      69.551  46.966 113.922  1.00  0.00           C
ATOM    457  C   MET A  19      68.662  52.047 112.402  1.00  0.00           C
ATOM    458  O   MET A  19      68.872  51.007 111.802  1.00  0.00           O
ATOM    459  N   SER A  20      68.431  53.106 111.622  1.00  0.00           N
ATOM    461  CA  SER A  20      68.912  54.447 111.822  1.00  0.00           C
ATOM    463  CB  SER A  20      70.232  54.657 111.022  1.00  0.00           C
ATOM    466  OG  SER A  20      70.052  54.746 109.612  1.00  0.00           O
ATOM    468  C   SER A  20      67.741  55.336 111.442  1.00  0.00           C
ATOM    469  O   SER A  20      66.951  55.046 110.542  1.00  0.00           O
ATOM    470  N   GLU A  21      67.531  56.376 112.252  1.00  0.00           N
ATOM    472  CA  GLU A  21      66.412  57.286 112.292  1.00  0.00           C
ATOM    474  CB  GLU A  21      65.762  57.126 113.712  1.00  0.00           C
ATOM    477  CG  GLU A  21      64.982  58.306 114.372  1.00  0.00           C
ATOM    480  CD  GLU A  21      64.652  58.097 115.862  1.00  0.00           C
ATOM    481  OE1 GLU A  21      63.592  58.606 116.302  1.00  0.00           O
ATOM    482  OE2 GLU A  21      65.451  57.486 116.602  1.00  0.00           O
ATOM    483  C   GLU A  21      67.042  58.646 112.102  1.00  0.00           C
ATOM    484  O   GLU A  21      67.751  59.076 113.002  1.00  0.00           O
ATOM    485  N   THR A  22      66.972  59.347 110.942  1.00  0.00           N
ATOM    487  CA  THR A  22      65.771  59.776 110.222  1.00  0.00           C
ATOM    489  CB  THR A  22      65.302  61.196 110.472  1.00  0.00           C
ATOM    491  OG1 THR A  22      66.132  62.246 109.982  1.00  0.00           O
ATOM    493  CG2 THR A  22      65.012  61.306 111.972  1.00  0.00           C
ATOM    497  C   THR A  22      65.931  59.716 108.732  1.00  0.00           C
ATOM    498  O   THR A  22      65.411  60.536 107.972  1.00  0.00           O
ATOM    499  N   ILE A  23      66.552  58.657 108.252  1.00  0.00           N
ATOM    501  CA  ILE A  23      66.322  58.267 106.902  1.00  0.00           C
ATOM    503  CB  ILE A  23      67.351  58.927 106.002  1.00  0.00           C
ATOM    505  CG2 ILE A  23      68.422  57.937 105.542  1.00  0.00           C
ATOM    509  CG1 ILE A  23      66.582  59.696 104.902  1.00  0.00           C
ATOM    512  CD  ILE A  23      67.441  60.396 103.852  1.00  0.00           C
ATOM    516  C   ILE A  23      66.292  56.767 106.982  1.00  0.00           C
ATOM    517  O   ILE A  23      66.692  56.217 108.002  1.00  0.00           O
ATOM    518  N   TRP A  24      65.722  56.036 106.002  1.00  0.00           N
ATOM    520  CA  TRP A  24      65.622  54.576 106.072  1.00  0.00           C
ATOM    522  CB  TRP A  24      64.781  53.987 104.902  1.00  0.00           C
ATOM    525  CG  TRP A  24      65.112  54.527 103.542  1.00  0.00           C
ATOM    526  CD1 TRP A  24      66.201  54.156 102.822  1.00  0.00           C
ATOM    528  NE1 TRP A  24      66.362  54.986 101.742  1.00  0.00           N
ATOM    530  CE2 TRP A  24      65.292  55.837 101.692  1.00  0.00           C
ATOM    531  CD2 TRP A  24      64.461  55.576 102.802  1.00  0.00           C
ATOM    532  CE3 TRP A  24      63.292  56.316 102.982  1.00  0.00           C
ATOM    534  CZ3 TRP A  24      62.992  57.326 102.072  1.00  0.00           C
ATOM    536  CZ2 TRP A  24      65.001  56.847 100.792  1.00  0.00           C
ATOM    538  CH2 TRP A  24      63.832  57.597 100.992  1.00  0.00           C
ATOM    540  C   TRP A  24      67.012  53.977 106.172  1.00  0.00           C
ATOM    541  O   TRP A  24      67.942  54.547 105.622  1.00  0.00           O
ATOM    542  N   LEU A  25      67.261  52.877 106.892  1.00  0.00           N
ATOM    544  CA  LEU A  25      66.442  51.917 107.582  1.00  0.00           C
ATOM    546  CB  LEU A  25      65.681  50.956 106.602  1.00  0.00           C
ATOM    549  CG  LEU A  25      66.382  50.466 105.312  1.00  0.00           C
ATOM    551  CD1 LEU A  25      65.571  49.326 104.672  1.00  0.00           C
ATOM    555  CD2 LEU A  25      67.802  49.937 105.542  1.00  0.00           C
ATOM    559  C   LEU A  25      67.461  51.257 108.532  1.00  0.00           C
ATOM    560  O   LEU A  25      68.622  51.617 108.452  1.00  0.00           O
ATOM    561  N   GLU A  26      67.141  50.367 109.502  1.00  0.00           N
ATOM    563  CA  GLU A  26      65.871  49.886 109.992  1.00  0.00           C
ATOM    565  CB  GLU A  26      65.402  48.657 109.132  1.00  0.00           C
ATOM    568  CG  GLU A  26      65.001  47.286 109.762  1.00  0.00           C
ATOM    571  CD  GLU A  26      65.941  46.136 109.352  1.00  0.00           C
ATOM    572  OE1 GLU A  26      65.391  45.076 108.912  1.00  0.00           O
ATOM    573  OE2 GLU A  26      67.172  46.296 109.452  1.00  0.00           O
ATOM    574  C   GLU A  26      65.931  49.527 111.492  1.00  0.00           C
ATOM    575  O   GLU A  26      66.931  48.966 111.922  1.00  0.00           O
ATOM    576  N   PRO A  27      64.902  49.776 112.332  1.00  0.00           N
ATOM    577  CD  PRO A  27      64.691  48.987 113.542  1.00  0.00           C
ATOM    580  CA  PRO A  27      63.711  50.527 112.022  1.00  0.00           C
ATOM    582  CB  PRO A  27      62.582  49.867 112.822  1.00  0.00           C
ATOM    585  CG  PRO A  27      63.211  48.626 113.462  1.00  0.00           C
ATOM    588  C   PRO A  27      63.771  51.977 112.392  1.00  0.00           C
ATOM    589  O   PRO A  27      64.352  52.386 113.392  1.00  0.00           O
ATOM    590  N   ALA A  28      63.071  52.727 111.562  1.00  0.00           N
ATOM    592  CA  ALA A  28      62.712  54.096 111.682  1.00  0.00           C
ATOM    594  CB  ALA A  28      63.942  54.896 111.202  1.00  0.00           C
ATOM    598  C   ALA A  28      61.512  54.036 110.732  1.00  0.00           C
ATOM    599  O   ALA A  28      61.542  53.205 109.832  1.00  0.00           O
ATOM    600  N   SER A  29      60.382  54.767 110.842  1.00  0.00           N
ATOM    602  CA  SER A  29      60.341  56.217 110.732  1.00  0.00           C
ATOM    604  CB  SER A  29      59.141  56.815 109.952  1.00  0.00           C
ATOM    607  OG  SER A  29      59.282  56.487 108.562  1.00  0.00           O
ATOM    609  C   SER A  29      60.751  56.996 111.932  1.00  0.00           C
ATOM    610  O   SER A  29      61.931  57.056 112.232  1.00  0.00           O
ATOM    611  N   GLU A  30      59.832  57.786 112.512  1.00  0.00           N
ATOM    613  CA  GLU A  30      60.172  59.036 113.182  1.00  0.00           C
ATOM    615  CB  GLU A  30      61.342  59.047 114.212  1.00  0.00           C
ATOM    618  CG  GLU A  30      60.891  59.706 115.532  1.00  0.00           C
ATOM    621  CD  GLU A  30      59.962  58.806 116.312  1.00  0.00           C
ATOM    622  OE1 GLU A  30      59.512  59.187 117.422  1.00  0.00           O
ATOM    623  OE2 GLU A  30      59.571  57.737 115.772  1.00  0.00           O
ATOM    624  C   GLU A  30      60.442  60.066 112.142  1.00  0.00           C
ATOM    625  O   GLU A  30      59.742  61.056 112.042  1.00  0.00           O
ATOM    626  N   ARG A  31      61.472  59.797 111.302  1.00  0.00           N
ATOM    628  CA  ARG A  31      61.801  60.536 110.112  1.00  0.00           C
ATOM    630  CB  ARG A  31      61.322  59.867 108.812  1.00  0.00           C
ATOM    633  CG  ARG A  31      62.302  58.836 108.172  1.00  0.00           C
ATOM    636  CD  ARG A  31      63.111  57.807 109.022  1.00  0.00           C
ATOM    639  NE  ARG A  31      62.972  56.347 108.702  1.00  0.00           N
ATOM    641  CZ  ARG A  31      62.612  55.777 107.572  1.00  0.00           C
ATOM    642  NH1 ARG A  31      62.112  54.556 107.592  1.00  0.00           N
ATOM    645  NH2 ARG A  31      62.762  56.396 106.432  1.00  0.00           N
ATOM    648  C   ARG A  31      61.731  62.056 110.282  1.00  0.00           C
ATOM    649  O   ARG A  31      61.091  62.817 109.552  1.00  0.00           O
ATOM    650  N   THR A  32      62.392  62.446 111.392  1.00  0.00           N
ATOM    652  CA  THR A  32      62.182  63.536 112.312  1.00  0.00           C
ATOM    654  CB  THR A  32      62.512  63.157 113.782  1.00  0.00           C
ATOM    656  OG1 THR A  32      61.512  63.657 114.652  1.00  0.00           O
ATOM    658  CG2 THR A  32      63.842  63.636 114.382  1.00  0.00           C
ATOM    662  C   THR A  32      62.962  64.746 111.862  1.00  0.00           C
ATOM    663  O   THR A  32      64.112  64.727 111.402  1.00  0.00           O
ATOM    664  N   VAL A  33      62.272  65.876 111.952  1.00  0.00           N
ATOM    666  CA  VAL A  33      62.712  67.126 111.402  1.00  0.00           C
ATOM    668  CB  VAL A  33      62.112  67.466 110.042  1.00  0.00           C
ATOM    670  CG1 VAL A  33      62.491  66.346 109.052  1.00  0.00           C
ATOM    674  CG2 VAL A  33      60.582  67.656 110.082  1.00  0.00           C
ATOM    678  C   VAL A  33      62.351  68.187 112.402  1.00  0.00           C
ATOM    679  O   VAL A  33      61.521  67.986 113.292  1.00  0.00           O
ATOM    680  N   PHE A  34      62.992  69.337 112.282  1.00  0.00           N
ATOM    682  CA  PHE A  34      62.741  70.456 113.142  1.00  0.00           C
ATOM    684  CB  PHE A  34      64.042  70.977 113.802  1.00  0.00           C
ATOM    687  CG  PHE A  34      63.902  72.275 114.542  1.00  0.00           C
ATOM    688  CD1 PHE A  34      63.382  72.286 115.842  1.00  0.00           C
ATOM    690  CE1 PHE A  34      63.351  73.477 116.582  1.00  0.00           C
ATOM    692  CZ  PHE A  34      63.872  74.657 116.032  1.00  0.00           C
ATOM    694  CD2 PHE A  34      64.372  73.466 113.982  1.00  0.00           C
ATOM    696  CE2 PHE A  34      64.382  74.657 114.732  1.00  0.00           C
ATOM    698  C   PHE A  34      62.071  71.466 112.282  1.00  0.00           C
ATOM    699  O   PHE A  34      62.372  71.576 111.082  1.00  0.00           O
ATOM    700  N   LEU A  35      61.132  72.196 112.872  1.00  0.00           N
ATOM    702  CA  LEU A  35      60.512  73.277 112.172  1.00  0.00           C
ATOM    704  CB  LEU A  35      59.001  73.257 112.412  1.00  0.00           C
ATOM    707  CG  LEU A  35      58.202  74.087 111.402  1.00  0.00           C
ATOM    709  CD1 LEU A  35      58.522  73.706 109.952  1.00  0.00           C
ATOM    713  CD2 LEU A  35      56.722  73.846 111.642  1.00  0.00           C
ATOM    717  C   LEU A  35      61.132  74.547 112.672  1.00  0.00           C
ATOM    718  O   LEU A  35      61.091  74.856 113.862  1.00  0.00           O
ATOM    719  N   GLN A  36      61.792  75.267 111.762  1.00  0.00           N
ATOM    721  CA  GLN A  36      62.502  76.477 112.092  1.00  0.00           C
ATOM    723  CB  GLN A  36      63.251  77.056 110.892  1.00  0.00           C
ATOM    726  CG  GLN A  36      64.061  78.336 111.232  1.00  0.00           C
ATOM    729  CD  GLN A  36      64.761  78.816 109.982  1.00  0.00           C
ATOM    730  OE1 GLN A  36      64.472  78.356 108.882  1.00  0.00           O
ATOM    731  NE2 GLN A  36      65.711  79.757 110.092  1.00  0.00           N
ATOM    734  C   GLN A  36      61.582  77.516 112.672  1.00  0.00           C
ATOM    735  O   GLN A  36      60.582  77.926 112.082  1.00  0.00           O
ATOM    736  N   ILE A  37      61.922  77.986 113.872  1.00  0.00           N
ATOM    738  CA  ILE A  37      61.192  79.076 114.452  1.00  0.00           C
ATOM    740  CB  ILE A  37      60.422  78.635 115.692  1.00  0.00           C
ATOM    742  CG2 ILE A  37      61.342  78.286 116.882  1.00  0.00           C
ATOM    746  CG1 ILE A  37      59.301  79.635 116.052  1.00  0.00           C
ATOM    749  CD  ILE A  37      59.752  81.036 116.482  1.00  0.00           C
ATOM    753  C   ILE A  37      62.202  80.156 114.642  1.00  0.00           C
ATOM    754  O   ILE A  37      63.192  80.016 115.362  1.00  0.00           O
ATOM    755  N   LYS A  38      62.001  81.277 113.952  1.00  0.00           N
ATOM    757  CA  LYS A  38      62.802  82.457 114.132  1.00  0.00           C
ATOM    759  CB  LYS A  38      64.122  82.437 113.332  1.00  0.00           C
ATOM    762  CG  LYS A  38      65.262  81.945 114.232  1.00  0.00           C
ATOM    765  CD  LYS A  38      66.671  82.296 113.762  1.00  0.00           C
ATOM    768  CE  LYS A  38      67.292  81.187 112.912  1.00  0.00           C
ATOM    771  NZ  LYS A  38      67.671  80.047 113.762  1.00  0.00           N
ATOM    775  C   LYS A  38      61.961  83.666 113.872  1.00  0.00           C
ATOM    776  O   LYS A  38      60.781  83.567 113.582  1.00  0.00           O
ATOM    777  N   ASN A  39      62.561  84.846 114.002  1.00  0.00           N
ATOM    779  CA  ASN A  39      62.052  86.036 113.382  1.00  0.00           C
ATOM    781  CB  ASN A  39      62.521  87.286 114.172  1.00  0.00           C
ATOM    784  CG  ASN A  39      61.931  88.586 113.642  1.00  0.00           C
ATOM    785  OD1 ASN A  39      62.662  89.525 113.342  1.00  0.00           O
ATOM    786  ND2 ASN A  39      60.592  88.637 113.502  1.00  0.00           N
ATOM    789  C   ASN A  39      62.512  86.016 111.922  1.00  0.00           C
ATOM    790  O   ASN A  39      63.701  86.086 111.612  1.00  0.00           O
ATOM    791  N   THR A  40      61.552  85.797 111.022  1.00  0.00           N
ATOM    793  CA  THR A  40      61.762  85.787 109.582  1.00  0.00           C
ATOM    795  CB  THR A  40      61.451  84.407 108.962  1.00  0.00           C
ATOM    797  OG1 THR A  40      61.872  84.297 107.602  1.00  0.00           O
ATOM    799  CG2 THR A  40      59.981  83.996 109.022  1.00  0.00           C
ATOM    803  C   THR A  40      60.932  86.926 109.032  1.00  0.00           C
ATOM    804  O   THR A  40      60.472  87.816 109.762  1.00  0.00           O
ATOM    805  N   SER A  41      60.702  86.916 107.712  1.00  0.00           N
ATOM    807  CA  SER A  41      59.590  87.496 106.972  1.00  0.00           C
ATOM    809  CB  SER A  41      59.702  86.945 105.522  1.00  0.00           C
ATOM    812  OG  SER A  41      58.671  87.346 104.592  1.00  0.00           O
ATOM    814  C   SER A  41      58.202  87.296 107.602  1.00  0.00           C
ATOM    815  O   SER A  41      58.022  86.657 108.632  1.00  0.00           O
ATOM    816  N   ASP A  42      57.152  87.915 107.032  1.00  0.00           N
ATOM    818  CA  ASP A  42      55.802  87.877 107.552  1.00  0.00           C
ATOM    820  CB  ASP A  42      54.851  88.876 106.822  1.00  0.00           C
ATOM    823  CG  ASP A  42      55.082  90.275 107.352  1.00  0.00           C
ATOM    824  OD1 ASP A  42      56.101  90.456 108.062  1.00  0.00           O
ATOM    825  OD2 ASP A  42      54.292  91.207 107.062  1.00  0.00           O
ATOM    826  C   ASP A  42      55.242  86.467 107.592  1.00  0.00           C
ATOM    827  O   ASP A  42      54.641  86.055 108.592  1.00  0.00           O
ATOM    828  N   LYS A  43      55.492  85.666 106.542  1.00  0.00           N
ATOM    830  CA  LYS A  43      55.072  84.297 106.562  1.00  0.00           C
ATOM    832  CB  LYS A  43      54.792  83.716 105.162  1.00  0.00           C
ATOM    835  CG  LYS A  43      54.321  82.257 105.082  1.00  0.00           C
ATOM    838  CD  LYS A  43      52.972  81.986 105.762  1.00  0.00           C
ATOM    841  CE  LYS A  43      53.042  81.786 107.272  1.00  0.00           C
ATOM    844  NZ  LYS A  43      51.692  81.767 107.842  1.00  0.00           N
ATOM    848  C   LYS A  43      56.091  83.476 107.342  1.00  0.00           C
ATOM    849  O   LYS A  43      57.042  82.915 106.822  1.00  0.00           O
ATOM    850  N   ASP A  44      55.902  83.415 108.662  1.00  0.00           N
ATOM    852  CA  ASP A  44      56.742  82.697 109.592  1.00  0.00           C
ATOM    854  CB  ASP A  44      56.742  83.526 110.882  1.00  0.00           C
ATOM    857  CG  ASP A  44      57.481  82.915 112.042  1.00  0.00           C
ATOM    858  OD1 ASP A  44      58.321  81.996 111.872  1.00  0.00           O
ATOM    859  OD2 ASP A  44      57.160  83.376 113.172  1.00  0.00           O
ATOM    860  C   ASP A  44      56.192  81.296 109.782  1.00  0.00           C
ATOM    861  O   ASP A  44      54.981  81.066 109.742  1.00  0.00           O
ATOM    862  N   MET A  45      57.071  80.305 110.042  1.00  0.00           N
ATOM    864  CA  MET A  45      56.681  78.926 110.212  1.00  0.00           C
ATOM    866  CB  MET A  45      57.852  77.926 110.152  1.00  0.00           C
ATOM    869  CG  MET A  45      58.752  78.106 108.932  1.00  0.00           C
ATOM    872  SD  MET A  45      59.962  76.776 108.822  1.00  0.00           S
ATOM    873  CE  MET A  45      59.132  75.826 107.522  1.00  0.00           C
ATOM    877  C   MET A  45      56.022  78.737 111.542  1.00  0.00           C
ATOM    878  O   MET A  45      55.302  77.757 111.722  1.00  0.00           O
ATOM    879  N   SER A  46      56.212  79.667 112.502  1.00  0.00           N
ATOM    881  CA  SER A  46      55.431  79.775 113.742  1.00  0.00           C
ATOM    883  CB  SER A  46      55.571  81.157 114.432  1.00  0.00           C
ATOM    886  OG  SER A  46      56.891  81.437 114.882  1.00  0.00           O
ATOM    888  C   SER A  46      53.941  79.536 113.592  1.00  0.00           C
ATOM    889  O   SER A  46      53.391  78.665 114.252  1.00  0.00           O
ATOM    890  N   GLY A  47      53.251  80.257 112.672  1.00  0.00           N
ATOM    892  CA  GLY A  47      51.832  80.007 112.402  1.00  0.00           C
ATOM    895  C   GLY A  47      51.562  78.676 111.742  1.00  0.00           C
ATOM    896  O   GLY A  47      50.571  78.007 112.042  1.00  0.00           O
ATOM    897  N   LEU A  48      52.491  78.246 110.852  1.00  0.00           N
ATOM    899  CA  LEU A  48      52.421  77.017 110.062  1.00  0.00           C
ATOM    901  CB  LEU A  48      53.502  76.946 108.942  1.00  0.00           C
ATOM    904  CG  LEU A  48      53.622  78.135 107.962  1.00  0.00           C
ATOM    906  CD1 LEU A  48      54.682  77.907 106.892  1.00  0.00           C
ATOM    910  CD2 LEU A  48      52.302  78.356 107.232  1.00  0.00           C
ATOM    914  C   LEU A  48      52.592  75.736 110.882  1.00  0.00           C
ATOM    915  O   LEU A  48      52.362  74.635 110.382  1.00  0.00           O
ATOM    916  N   GLN A  49      53.082  75.867 112.142  1.00  0.00           N
ATOM    918  CA  GLN A  49      53.612  74.767 112.932  1.00  0.00           C
ATOM    920  CB  GLN A  49      54.181  75.156 114.332  1.00  0.00           C
ATOM    923  CG  GLN A  49      55.431  76.066 114.322  1.00  0.00           C
ATOM    926  CD  GLN A  49      55.952  76.337 115.732  1.00  0.00           C
ATOM    927  OE1 GLN A  49      55.442  75.856 116.752  1.00  0.00           O
ATOM    928  NE2 GLN A  49      57.012  77.176 115.812  1.00  0.00           N
ATOM    931  C   GLN A  49      52.642  73.646 113.152  1.00  0.00           C
ATOM    932  O   GLN A  49      52.981  72.466 113.012  1.00  0.00           O
ATOM    933  N   GLY A  50      51.382  73.996 113.492  1.00  0.00           N
ATOM    935  CA  GLY A  50      50.332  73.017 113.682  1.00  0.00           C
ATOM    938  C   GLY A  50      50.042  72.227 112.442  1.00  0.00           C
ATOM    939  O   GLY A  50      50.121  70.996 112.442  1.00  0.00           O
ATOM    940  N   LYS A  51      49.742  72.896 111.322  1.00  0.00           N
ATOM    942  CA  LYS A  51      49.442  72.216 110.082  1.00  0.00           C
ATOM    944  CB  LYS A  51      48.972  73.196 108.982  1.00  0.00           C
ATOM    947  CG  LYS A  51      48.232  72.437 107.872  1.00  0.00           C
ATOM    950  CD  LYS A  51      47.911  73.297 106.642  1.00  0.00           C
ATOM    953  CE  LYS A  51      47.372  72.536 105.442  1.00  0.00           C
ATOM    956  NZ  LYS A  51      46.192  71.767 105.842  1.00  0.00           N
ATOM    960  C   LYS A  51      50.571  71.385 109.522  1.00  0.00           C
ATOM    961  O   LYS A  51      50.362  70.257 109.082  1.00  0.00           O
ATOM    962  N   ILE A  52      51.812  71.907 109.542  1.00  0.00           N
ATOM    964  CA  ILE A  52      52.981  71.126 109.172  1.00  0.00           C
ATOM    966  CB  ILE A  52      54.262  71.977 109.142  1.00  0.00           C
ATOM    968  CG2 ILE A  52      55.522  71.095 108.922  1.00  0.00           C
ATOM    972  CG1 ILE A  52      54.172  73.076 108.052  1.00  0.00           C
ATOM    975  CD  ILE A  52      55.251  74.146 108.182  1.00  0.00           C
ATOM    979  C   ILE A  52      53.162  69.915 110.062  1.00  0.00           C
ATOM    980  O   ILE A  52      53.372  68.797 109.592  1.00  0.00           O
ATOM    981  N   ALA A  53      53.062  70.057 111.402  1.00  0.00           N
ATOM    983  CA  ALA A  53      53.202  68.915 112.292  1.00  0.00           C
ATOM    985  CB  ALA A  53      53.302  69.396 113.732  1.00  0.00           C
ATOM    989  C   ALA A  53      52.132  67.826 112.162  1.00  0.00           C
ATOM    990  O   ALA A  53      52.481  66.657 112.092  1.00  0.00           O
ATOM    991  N   ASP A  54      50.832  68.196 112.062  1.00  0.00           N
ATOM    993  CA  ASP A  54      49.722  67.286 111.842  1.00  0.00           C
ATOM    995  CB  ASP A  54      48.410  68.127 111.792  1.00  0.00           C
ATOM    998  CG  ASP A  54      48.102  68.786 113.132  1.00  0.00           C
ATOM    999  OD1 ASP A  54      48.562  68.277 114.192  1.00  0.00           O
ATOM   1000  OD2 ASP A  54      47.312  69.757 113.112  1.00  0.00           O
ATOM   1001  C   ASP A  54      49.872  66.486 110.552  1.00  0.00           C
ATOM   1002  O   ASP A  54      49.730  65.276 110.482  1.00  0.00           O
ATOM   1003  N   ALA A  55      50.262  67.187 109.482  1.00  0.00           N
ATOM   1005  CA  ALA A  55      50.622  66.646 108.192  1.00  0.00           C
ATOM   1007  CB  ALA A  55      50.802  67.856 107.272  1.00  0.00           C
ATOM   1011  C   ALA A  55      51.861  65.746 108.162  1.00  0.00           C
ATOM   1012  O   ALA A  55      51.891  64.716 107.492  1.00  0.00           O
ATOM   1013  N   VAL A  56      52.931  66.126 108.892  1.00  0.00           N
ATOM   1015  CA  VAL A  56      54.082  65.286 109.182  1.00  0.00           C
ATOM   1017  CB  VAL A  56      55.201  66.117 109.842  1.00  0.00           C
ATOM   1019  CG1 VAL A  56      56.352  65.267 110.412  1.00  0.00           C
ATOM   1023  CG2 VAL A  56      55.821  67.076 108.802  1.00  0.00           C
ATOM   1027  C   VAL A  56      53.692  64.036 109.982  1.00  0.00           C
ATOM   1028  O   VAL A  56      54.152  62.937 109.692  1.00  0.00           O
ATOM   1029  N   LYS A  57      52.812  64.146 110.992  1.00  0.00           N
ATOM   1031  CA  LYS A  57      52.372  63.007 111.782  1.00  0.00           C
ATOM   1033  CB  LYS A  57      51.661  63.486 113.062  1.00  0.00           C
ATOM   1036  CG  LYS A  57      51.231  62.337 113.982  1.00  0.00           C
ATOM   1039  CD  LYS A  57      51.022  62.776 115.432  1.00  0.00           C
ATOM   1042  CE  LYS A  57      52.262  62.617 116.322  1.00  0.00           C
ATOM   1045  NZ  LYS A  57      53.351  63.507 115.862  1.00  0.00           N
ATOM   1049  C   LYS A  57      51.462  62.047 111.032  1.00  0.00           C
ATOM   1050  O   LYS A  57      51.462  60.837 111.272  1.00  0.00           O
ATOM   1051  N   ALA A  58      50.751  62.537 110.022  1.00  0.00           N
ATOM   1053  CA  ALA A  58      50.042  61.697 109.082  1.00  0.00           C
ATOM   1055  CB  ALA A  58      49.021  62.586 108.382  1.00  0.00           C
ATOM   1059  C   ALA A  58      50.972  60.956 108.102  1.00  0.00           C
ATOM   1060  O   ALA A  58      50.622  59.926 107.532  1.00  0.00           O
ATOM   1061  N   LYS A  59      52.252  61.396 107.962  1.00  0.00           N
ATOM   1063  CA  LYS A  59      53.292  60.606 107.312  1.00  0.00           C
ATOM   1065  CB  LYS A  59      54.542  61.437 106.872  1.00  0.00           C
ATOM   1068  CG  LYS A  59      54.292  62.597 105.902  1.00  0.00           C
ATOM   1071  CD  LYS A  59      53.632  62.117 104.592  1.00  0.00           C
ATOM   1074  CE  LYS A  59      53.982  62.937 103.342  1.00  0.00           C
ATOM   1077  NZ  LYS A  59      53.922  64.377 103.632  1.00  0.00           N
ATOM   1081  C   LYS A  59      53.842  59.486 108.192  1.00  0.00           C
ATOM   1082  O   LYS A  59      54.622  58.657 107.742  1.00  0.00           O
ATOM   1083  N   GLY A  60      53.502  59.477 109.502  1.00  0.00           N
ATOM   1085  CA  GLY A  60      54.102  58.556 110.472  1.00  0.00           C
ATOM   1088  C   GLY A  60      55.442  59.067 110.912  1.00  0.00           C
ATOM   1089  O   GLY A  60      56.362  58.306 111.222  1.00  0.00           O
ATOM   1090  N   TYR A  61      55.602  60.396 110.852  1.00  0.00           N
ATOM   1092  CA  TYR A  61      56.832  61.087 111.142  1.00  0.00           C
ATOM   1094  CB  TYR A  61      57.362  61.977 109.962  1.00  0.00           C
ATOM   1097  CG  TYR A  61      57.841  61.336 108.672  1.00  0.00           C
ATOM   1098  CD1 TYR A  61      57.472  60.056 108.212  1.00  0.00           C
ATOM   1100  CE1 TYR A  61      57.872  59.576 106.962  1.00  0.00           C
ATOM   1102  CZ  TYR A  61      58.692  60.356 106.152  1.00  0.00           C
ATOM   1103  OH  TYR A  61      59.122  59.856 104.902  1.00  0.00           O
ATOM   1105  CD2 TYR A  61      58.652  62.117 107.822  1.00  0.00           C
ATOM   1107  CE2 TYR A  61      59.082  61.627 106.572  1.00  0.00           C
ATOM   1109  C   TYR A  61      56.591  61.977 112.362  1.00  0.00           C
ATOM   1110  O   TYR A  61      55.522  62.546 112.552  1.00  0.00           O
ATOM   1111  N   GLN A  62      57.592  62.097 113.252  1.00  0.00           N
ATOM   1113  CA  GLN A  62      57.532  63.017 114.372  1.00  0.00           C
ATOM   1115  CB  GLN A  62      58.232  62.507 115.662  1.00  0.00           C
ATOM   1118  CG  GLN A  62      57.551  61.287 116.312  1.00  0.00           C
ATOM   1121  CD  GLN A  62      56.091  61.596 116.582  1.00  0.00           C
ATOM   1122  OE1 GLN A  62      55.762  62.607 117.212  1.00  0.00           O
ATOM   1123  NE2 GLN A  62      55.162  60.786 116.042  1.00  0.00           N
ATOM   1126  C   GLN A  62      58.102  64.367 114.052  1.00  0.00           C
ATOM   1127  O   GLN A  62      58.712  64.626 113.012  1.00  0.00           O
ATOM   1128  N   VAL A  63      57.891  65.267 115.022  1.00  0.00           N
ATOM   1130  CA  VAL A  63      58.632  66.477 115.142  1.00  0.00           C
ATOM   1132  CB  VAL A  63      57.771  67.706 114.932  1.00  0.00           C
ATOM   1134  CG1 VAL A  63      57.160  67.606 113.512  1.00  0.00           C
ATOM   1138  CG2 VAL A  63      56.672  67.837 116.002  1.00  0.00           C
ATOM   1142  C   VAL A  63      59.292  66.447 116.512  1.00  0.00           C
ATOM   1143  O   VAL A  63      58.782  65.926 117.512  1.00  0.00           O
ATOM   1144  N   VAL A  64      60.522  66.946 116.542  1.00  0.00           N
ATOM   1146  CA  VAL A  64      61.392  66.877 117.682  1.00  0.00           C
ATOM   1148  CB  VAL A  64      62.652  66.087 117.362  1.00  0.00           C
ATOM   1150  CG1 VAL A  64      63.340  66.617 116.092  1.00  0.00           C
ATOM   1154  CG2 VAL A  64      63.632  66.087 118.542  1.00  0.00           C
ATOM   1158  C   VAL A  64      61.681  68.306 118.042  1.00  0.00           C
ATOM   1159  O   VAL A  64      61.931  69.136 117.182  1.00  0.00           O
ATOM   1160  N   THR A  65      61.632  68.665 119.342  1.00  0.00           N
ATOM   1162  CA  THR A  65      61.922  70.025 119.772  1.00  0.00           C
ATOM   1164  CB  THR A  65      61.641  70.286 121.252  1.00  0.00           C
ATOM   1166  OG1 THR A  65      62.462  69.517 122.122  1.00  0.00           O
ATOM   1168  CG2 THR A  65      60.191  69.937 121.602  1.00  0.00           C
ATOM   1172  C   THR A  65      63.340  70.407 119.442  1.00  0.00           C
ATOM   1173  O   THR A  65      63.662  71.555 119.142  1.00  0.00           O
ATOM   1174  N   SER A  66      64.262  69.426 119.512  1.00  0.00           N
ATOM   1176  CA  SER A  66      65.672  69.626 119.272  1.00  0.00           C
ATOM   1178  CB  SER A  66      66.552  68.606 120.022  1.00  0.00           C
ATOM   1181  OG  SER A  66      67.951  68.737 119.722  1.00  0.00           O
ATOM   1183  C   SER A  66      66.101  69.705 117.802  1.00  0.00           C
ATOM   1184  O   SER A  66      65.922  68.737 117.052  1.00  0.00           O
ATOM   1185  N   PRO A  67      66.722  70.797 117.362  1.00  0.00           N
ATOM   1186  CD  PRO A  67      66.882  72.047 118.122  1.00  0.00           C
ATOM   1189  CA  PRO A  67      67.202  70.937 116.002  1.00  0.00           C
ATOM   1191  CB  PRO A  67      67.542  72.426 115.912  1.00  0.00           C
ATOM   1194  CG  PRO A  67      67.862  72.886 117.322  1.00  0.00           C
ATOM   1197  C   PRO A  67      68.411  70.096 115.702  1.00  0.00           C
ATOM   1198  O   PRO A  67      68.751  69.956 114.522  1.00  0.00           O
ATOM   1199  N   ASP A  68      69.141  69.576 116.702  1.00  0.00           N
ATOM   1201  CA  ASP A  68      70.302  68.746 116.432  1.00  0.00           C
ATOM   1203  CB  ASP A  68      71.421  69.017 117.482  1.00  0.00           C
ATOM   1206  CG  ASP A  68      72.161  70.316 117.182  1.00  0.00           C
ATOM   1207  OD1 ASP A  68      72.202  70.716 115.982  1.00  0.00           O
ATOM   1208  OD2 ASP A  68      72.841  70.867 118.082  1.00  0.00           O
ATOM   1209  C   ASP A  68      69.891  67.275 116.332  1.00  0.00           C
ATOM   1210  O   ASP A  68      70.402  66.547 115.482  1.00  0.00           O
ATOM   1211  N   LYS A  69      68.851  66.867 117.092  1.00  0.00           N
ATOM   1213  CA  LYS A  69      68.112  65.627 116.902  1.00  0.00           C
ATOM   1215  CB  LYS A  69      67.021  65.466 117.992  1.00  0.00           C
ATOM   1218  CG  LYS A  69      67.561  65.407 119.422  1.00  0.00           C
ATOM   1221  CD  LYS A  69      68.472  64.216 119.712  1.00  0.00           C
ATOM   1224  CE  LYS A  69      69.451  64.527 120.842  1.00  0.00           C
ATOM   1227  NZ  LYS A  69      70.421  63.426 120.952  1.00  0.00           N
ATOM   1231  C   LYS A  69      67.391  65.526 115.582  1.00  0.00           C
ATOM   1232  O   LYS A  69      67.441  64.527 114.862  1.00  0.00           O
ATOM   1233  N   ALA A  70      66.742  66.636 115.192  1.00  0.00           N
ATOM   1235  CA  ALA A  70      66.331  66.837 113.842  1.00  0.00           C
ATOM   1237  CB  ALA A  70      65.591  68.146 113.672  1.00  0.00           C
ATOM   1241  C   ALA A  70      67.501  66.896 112.902  1.00  0.00           C
ATOM   1242  O   ALA A  70      68.592  67.396 113.202  1.00  0.00           O
ATOM   1243  N   TYR A  71      67.292  66.356 111.722  1.00  0.00           N
ATOM   1245  CA  TYR A  71      68.362  66.237 110.802  1.00  0.00           C
ATOM   1247  CB  TYR A  71      68.132  64.937 110.072  1.00  0.00           C
ATOM   1250  CG  TYR A  71      68.592  63.896 111.032  1.00  0.00           C
ATOM   1251  CD1 TYR A  71      69.921  63.566 110.912  1.00  0.00           C
ATOM   1253  CE1 TYR A  71      70.391  62.316 111.302  1.00  0.00           C
ATOM   1255  CZ  TYR A  71      69.512  61.456 111.922  1.00  0.00           C
ATOM   1256  OH  TYR A  71      69.891  60.117 112.012  1.00  0.00           O
ATOM   1258  CD2 TYR A  71      67.821  63.197 111.962  1.00  0.00           C
ATOM   1260  CE2 TYR A  71      68.281  61.955 112.392  1.00  0.00           C
ATOM   1262  C   TYR A  71      68.402  67.376 109.862  1.00  0.00           C
ATOM   1263  O   TYR A  71      69.442  67.986 109.642  1.00  0.00           O
ATOM   1264  N   TYR A  72      67.242  67.727 109.322  1.00  0.00           N
ATOM   1266  CA  TYR A  72      67.112  68.826 108.422  1.00  0.00           C
ATOM   1268  CB  TYR A  72      66.771  68.356 106.992  1.00  0.00           C
ATOM   1271  CG  TYR A  72      68.001  67.736 106.412  1.00  0.00           C
ATOM   1272  CD1 TYR A  72      68.351  66.406 106.682  1.00  0.00           C
ATOM   1274  CE1 TYR A  72      69.571  65.885 106.222  1.00  0.00           C
ATOM   1276  CZ  TYR A  72      70.391  66.666 105.412  1.00  0.00           C
ATOM   1277  OH  TYR A  72      71.561  66.165 104.822  1.00  0.00           O
ATOM   1279  CD2 TYR A  72      68.872  68.517 105.632  1.00  0.00           C
ATOM   1281  CE2 TYR A  72      70.061  67.986 105.142  1.00  0.00           C
ATOM   1283  C   TYR A  72      66.051  69.687 109.022  1.00  0.00           C
ATOM   1284  O   TYR A  72      65.212  69.227 109.802  1.00  0.00           O
ATOM   1285  N   TRP A  73      66.062  70.955 108.662  1.00  0.00           N
ATOM   1287  CA  TRP A  73      65.081  71.896 109.112  1.00  0.00           C
ATOM   1289  CB  TRP A  73      65.701  73.227 109.572  1.00  0.00           C
ATOM   1292  CG  TRP A  73      66.512  73.205 110.832  1.00  0.00           C
ATOM   1293  CD1 TRP A  73      67.012  72.157 111.562  1.00  0.00           C
ATOM   1295  NE1 TRP A  73      67.601  72.635 112.702  1.00  0.00           N
ATOM   1297  CE2 TRP A  73      67.491  73.996 112.742  1.00  0.00           C
ATOM   1298  CD2 TRP A  73      66.832  74.407 111.562  1.00  0.00           C
ATOM   1299  CE3 TRP A  73      66.622  75.757 111.322  1.00  0.00           C
ATOM   1301  CZ3 TRP A  73      67.062  76.697 112.272  1.00  0.00           C
ATOM   1303  CZ2 TRP A  73      67.841  74.926 113.722  1.00  0.00           C
ATOM   1305  CH2 TRP A  73      67.622  76.286 113.472  1.00  0.00           C
ATOM   1307  C   TRP A  73      64.282  72.176 107.882  1.00  0.00           C
ATOM   1308  O   TRP A  73      64.842  72.617 106.882  1.00  0.00           O
ATOM   1309  N   ILE A  74      62.951  71.986 107.902  1.00  0.00           N
ATOM   1311  CA  ILE A  74      62.172  72.646 106.872  1.00  0.00           C
ATOM   1313  CB  ILE A  74      60.742  72.126 106.742  1.00  0.00           C
ATOM   1315  CG2 ILE A  74      60.102  72.776 105.482  1.00  0.00           C
ATOM   1319  CG1 ILE A  74      60.732  70.587 106.632  1.00  0.00           C
ATOM   1322  CD  ILE A  74      59.332  69.966 106.722  1.00  0.00           C
ATOM   1326  C   ILE A  74      62.230  74.126 107.192  1.00  0.00           C
ATOM   1327  O   ILE A  74      62.141  74.507 108.362  1.00  0.00           O
ATOM   1328  N   GLN A  75      62.491  74.987 106.192  1.00  0.00           N
ATOM   1330  CA  GLN A  75      62.592  76.406 106.392  1.00  0.00           C
ATOM   1332  CB  GLN A  75      64.031  76.937 106.422  1.00  0.00           C
ATOM   1335  CG  GLN A  75      64.882  76.846 105.132  1.00  0.00           C
ATOM   1338  CD  GLN A  75      66.271  77.385 105.472  1.00  0.00           C
ATOM   1339  OE1 GLN A  75      67.281  76.676 105.512  1.00  0.00           O
ATOM   1340  NE2 GLN A  75      66.311  78.676 105.872  1.00  0.00           N
ATOM   1343  C   GLN A  75      61.842  77.176 105.362  1.00  0.00           C
ATOM   1344  O   GLN A  75      61.612  76.716 104.242  1.00  0.00           O
ATOM   1345  N   ALA A  76      61.441  78.385 105.752  1.00  0.00           N
ATOM   1347  CA  ALA A  76      60.592  79.267 105.012  1.00  0.00           C
ATOM   1349  CB  ALA A  76      59.132  79.036 105.452  1.00  0.00           C
ATOM   1353  C   ALA A  76      61.022  80.705 105.282  1.00  0.00           C
ATOM   1354  O   ALA A  76      61.292  81.087 106.432  1.00  0.00           O
ATOM   1355  N   ASN A  77      61.122  81.507 104.222  1.00  0.00           N
ATOM   1357  CA  ASN A  77      61.332  82.936 104.242  1.00  0.00           C
ATOM   1359  CB  ASN A  77      62.771  83.357 103.822  1.00  0.00           C
ATOM   1362  CG  ASN A  77      63.251  82.617 102.582  1.00  0.00           C
ATOM   1363  OD1 ASN A  77      63.242  83.117 101.452  1.00  0.00           O
ATOM   1364  ND2 ASN A  77      63.822  81.406 102.792  1.00  0.00           N
ATOM   1367  C   ASN A  77      60.302  83.516 103.262  1.00  0.00           C
ATOM   1368  OT1 ASN A  77      59.702  82.717 102.492  1.00  0.00           O
ATOM   1369  OT2 ASN A  77      60.032  84.757 103.302  1.00  0.00           O
ATOM   1370  NH3 POPEB  78      44.522  92.527 104.262  1.00  0.00           N
ATOM   1374  C12 POPEB  78      45.362  92.126 105.442  1.00  0.00           C
ATOM   1377  C11 POPEB  78      46.852  92.037 105.062  1.00  0.00           C
ATOM   1380  P   POPEB  78      47.642  94.006 103.472  1.00  0.00           P
ATOM   1381  O13 POPEB  78      46.441  93.676 102.672  1.00  0.00           O
ATOM   1382  O14 POPEB  78      47.942  95.436 103.702  1.00  0.00           O
ATOM   1383  O11 POPEB  78      48.912  93.195 102.942  1.00  0.00           O
ATOM   1384  O12 POPEB  78      47.392  93.336 104.892  1.00  0.00           O
ATOM   1385  C1  POPEB  78      48.982  92.445 101.712  1.00  0.00           C
ATOM   1388  C2  POPEB  78      50.152  92.896 100.772  1.00  0.00           C
ATOM   1390  O21 POPEB  78      49.822  92.606  99.402  1.00  0.00           O
ATOM   1391  C21 POPEB  78      50.462  91.686  98.702  1.00  0.00           C
ATOM   1392  O22 POPEB  78      50.992  90.666  99.112  1.00  0.00           O
ATOM   1393  C22 POPEB  78      50.542  92.196  97.252  1.00  0.00           C
ATOM   1396  C3  POPEB  78      51.582  92.416 101.242  1.00  0.00           C
ATOM   1399  O31 POPEB  78      52.672  92.527 100.292  1.00  0.00           O
ATOM   1400  C31 POPEB  78      53.032  93.707  99.812  1.00  0.00           C
ATOM   1401  O32 POPEB  78      52.421  94.747  99.902  1.00  0.00           O
ATOM   1402  C32 POPEB  78      54.321  93.485  98.992  1.00  0.00           C
ATOM   1405  C23 POPEB  78      51.772  91.686  96.462  1.00  0.00           C
ATOM   1408  C24 POPEB  78      51.392  90.727  95.332  1.00  0.00           C
ATOM   1411  C25 POPEB  78      52.512  90.555  94.292  1.00  0.00           C
ATOM   1414  C26 POPEB  78      52.022  89.916  92.992  1.00  0.00           C
ATOM   1417  C27 POPEB  78      53.162  89.646  92.002  1.00  0.00           C
ATOM   1420  C28 POPEB  78      52.701  88.947  90.712  1.00  0.00           C
ATOM   1423  C29 POPEB  78      52.022  89.875  89.742  1.00  0.00           C
ATOM   1425 0C21 POPEB  78      52.252  89.916  88.412  1.00  0.00           C
ATOM   1427 1C21 POPEB  78      53.172  88.987  87.652  1.00  0.00           C
ATOM   1430 2C21 POPEB  78      54.582  89.576  87.452  1.00  0.00           C
ATOM   1433 3C21 POPEB  78      54.632  90.695  86.402  1.00  0.00           C
ATOM   1436 4C21 POPEB  78      56.062  91.096  86.002  1.00  0.00           C
ATOM   1439 5C21 POPEB  78      56.891  89.957  85.392  1.00  0.00           C
ATOM   1442 6C21 POPEB  78      57.681  90.415  84.162  1.00  0.00           C
ATOM   1445 7C21 POPEB  78      58.682  89.396  83.612  1.00  0.00           C
ATOM   1448 8C21 POPEB  78      59.412  89.906  82.372  1.00  0.00           C
ATOM   1452  C33 POPEB  78      55.021  94.786  98.502  1.00  0.00           C
ATOM   1455  C34 POPEB  78      56.222  94.507  97.582  1.00  0.00           C
ATOM   1458  C35 POPEB  78      56.501  95.635  96.582  1.00  0.00           C
ATOM   1461  C36 POPEB  78      57.491  95.275  95.472  1.00  0.00           C
ATOM   1464  C37 POPEB  78      57.491  96.376  94.382  1.00  0.00           C
ATOM   1467  C38 POPEB  78      58.272  95.997  93.122  1.00  0.00           C
ATOM   1470  C39 POPEB  78      59.792  96.125  93.272  1.00  0.00           C
ATOM   1473 0C31 POPEB  78      60.391  97.226  92.372  1.00  0.00           C
ATOM   1476 1C31 POPEB  78      61.931  97.226  92.372  1.00  0.00           C
ATOM   1479 2C31 POPEB  78      62.602  98.485  91.782  1.00  0.00           C
ATOM   1482 3C31 POPEB  78      62.662  98.567  90.242  1.00  0.00           C
ATOM   1485 4C31 POPEB  78      61.301  98.796  89.592  1.00  0.00           C
ATOM   1488 5C31 POPEB  78      61.352  99.066  88.092  1.00  0.00           C
ATOM   1491 6C31 POPEB  78      59.942  99.076  87.502  1.00  0.00           C
ATOM   1495  NH3 POPEC  79      32.452 113.786  60.132  1.00  0.00           N
ATOM   1499  C12 POPEC  79      31.062 114.017  59.612  1.00  0.00           C
ATOM   1502  C11 POPEC  79      30.622 112.886  58.672  1.00  0.00           C
ATOM   1505  P   POPEC  79      28.922 111.417  59.922  1.00  0.00           P
ATOM   1506  O13 POPEC  79      28.992 110.087  59.272  1.00  0.00           O
ATOM   1507  O14 POPEC  79      29.872 111.566  61.052  1.00  0.00           O
ATOM   1508  O11 POPEC  79      27.472 111.805  60.402  1.00  0.00           O
ATOM   1509  O12 POPEC  79      29.251 112.556  58.882  1.00  0.00           O
ATOM   1510  C1  POPEC  79      27.341 112.896  61.322  1.00  0.00           C
ATOM   1513  C2  POPEC  79      26.902 112.387  62.732  1.00  0.00           C
ATOM   1515  O21 POPEC  79      26.681 113.446  63.682  1.00  0.00           O
ATOM   1516  C21 POPEC  79      25.632 114.206  63.412  1.00  0.00           C
ATOM   1517  O22 POPEC  79      25.002 114.186  62.372  1.00  0.00           O
ATOM   1518  C22 POPEC  79      25.322 115.146  64.572  1.00  0.00           C
ATOM   1521  C3  POPEC  79      27.922 111.376  63.332  1.00  0.00           C
ATOM   1524  O31 POPEC  79      27.542 110.966  64.662  1.00  0.00           O
ATOM   1525  C31 POPEC  79      28.152 111.627  65.642  1.00  0.00           C
ATOM   1526  O32 POPEC  79      29.112 112.366  65.522  1.00  0.00           O
ATOM   1527  C32 POPEC  79      27.402 111.347  66.942  1.00  0.00           C
ATOM   1530  C23 POPEC  79      24.042 114.757  65.322  1.00  0.00           C
ATOM   1533  C24 POPEC  79      24.272 113.866  66.542  1.00  0.00           C
ATOM   1536  C25 POPEC  79      24.992 114.566  67.712  1.00  0.00           C
ATOM   1539  C26 POPEC  79      24.552 113.947  69.052  1.00  0.00           C
ATOM   1542  C27 POPEC  79      25.431 114.257  70.262  1.00  0.00           C
ATOM   1545  C28 POPEC  79      25.002 113.396  71.472  1.00  0.00           C
ATOM   1548  C29 POPEC  79      26.022 113.396  72.582  1.00  0.00           C
ATOM   1550 0C21 POPEC  79      25.862 113.806  73.852  1.00  0.00           C
ATOM   1552 1C21 POPEC  79      24.622 114.385  74.482  1.00  0.00           C
ATOM   1555 2C21 POPEC  79      24.002 113.476  75.562  1.00  0.00           C
ATOM   1558 3C21 POPEC  79      24.902 113.227  76.782  1.00  0.00           C
ATOM   1561 4C21 POPEC  79      25.182 114.477  77.632  1.00  0.00           C
ATOM   1564 5C21 POPEC  79      26.002 114.096  78.872  1.00  0.00           C
ATOM   1567 6C21 POPEC  79      26.482 115.285  79.722  1.00  0.00           C
ATOM   1570 7C21 POPEC  79      27.562 114.836  80.712  1.00  0.00           C
ATOM   1573 8C21 POPEC  79      27.862 115.867  81.802  1.00  0.00           C
ATOM   1577  C33 POPEC  79      27.802 112.296  68.102  1.00  0.00           C
ATOM   1580  C34 POPEC  79      29.091 111.867  68.792  1.00  0.00           C
ATOM   1583  C35 POPEC  79      29.212 112.305  70.252  1.00  0.00           C
ATOM   1586  C36 POPEC  79      29.772 113.726  70.482  1.00  0.00           C
ATOM   1589  C37 POPEC  79      30.082 113.926  71.982  1.00  0.00           C
ATOM   1592  C38 POPEC  79      30.672 115.285  72.362  1.00  0.00           C
ATOM   1595  C39 POPEC  79      31.212 115.326  73.812  1.00  0.00           C
ATOM   1598 0C31 POPEC  79      30.212 114.875  74.892  1.00  0.00           C
ATOM   1601 1C31 POPEC  79      30.882 114.656  76.262  1.00  0.00           C
ATOM   1604 2C31 POPEC  79      29.982 114.006  77.332  1.00  0.00           C
ATOM   1607 3C31 POPEC  79      29.232 112.756  76.842  1.00  0.00           C
ATOM   1610 4C31 POPEC  79      28.942 111.715  77.932  1.00  0.00           C
ATOM   1613 5C31 POPEC  79      28.082 110.547  77.412  1.00  0.00           C
ATOM   1616 6C31 POPEC  79      27.762 109.507  78.482  1.00  0.00           C
ATOM   1620  NH3 POPED  80      10.242  68.697  64.982  1.00  0.00           N
ATOM   1624  C12 POPED  80      11.722  68.807  64.822  1.00  0.00           C
ATOM   1627  C11 POPED  80      12.102  70.076  64.042  1.00  0.00           C
ATOM   1630  P   POPED  80      14.462  70.556  62.932  1.00  0.00           P
ATOM   1631  O13 POPED  80      15.142  69.286  62.572  1.00  0.00           O
ATOM   1632  O14 POPED  80      13.802  71.346  61.872  1.00  0.00           O
ATOM   1633  O11 POPED  80      15.522  71.507  63.602  1.00  0.00           O
ATOM   1634  O12 POPED  80      13.492  70.267  64.142  1.00  0.00           O
ATOM   1635  C1  POPED  80      15.152  72.407  64.652  1.00  0.00           C
ATOM   1638  C2  POPED  80      15.352  71.806  66.082  1.00  0.00           C
ATOM   1640  O21 POPED  80      15.642  72.846  67.042  1.00  0.00           O
ATOM   1641  C21 POPED  80      16.702  73.626  66.872  1.00  0.00           C
ATOM   1642  O22 POPED  80      17.642  73.417  66.122  1.00  0.00           O
ATOM   1643  C22 POPED  80      16.542  74.876  67.732  1.00  0.00           C
ATOM   1646  C3  POPED  80      16.352  70.606  66.172  1.00  0.00           C
ATOM   1649  O31 POPED  80      15.922  69.635  67.162  1.00  0.00           O
ATOM   1650  C31 POPED  80      16.422  69.786  68.362  1.00  0.00           C
ATOM   1651  O32 POPED  80      17.122  70.716  68.742  1.00  0.00           O
ATOM   1652  C32 POPED  80      16.052  68.566  69.212  1.00  0.00           C
ATOM   1655  C23 POPED  80      17.152  74.757  69.142  1.00  0.00           C
ATOM   1658  C24 POPED  80      16.502  75.757  70.112  1.00  0.00           C
ATOM   1661  C25 POPED  80      17.282  75.977  71.422  1.00  0.00           C
ATOM   1664  C26 POPED  80      17.512  74.696  72.242  1.00  0.00           C
ATOM   1667  C27 POPED  80      18.262  74.977  73.552  1.00  0.00           C
ATOM   1670  C28 POPED  80      18.972  73.746  74.152  1.00  0.00           C
ATOM   1673  C29 POPED  80      18.062  72.727  74.812  1.00  0.00           C
ATOM   1675 0C21 POPED  80      17.841  72.606  76.132  1.00  0.00           C
ATOM   1677 1C21 POPED  80      18.431  73.507  77.182  1.00  0.00           C
ATOM   1680 2C21 POPED  80      18.192  72.997  78.612  1.00  0.00           C
ATOM   1683 3C21 POPED  80      18.962  71.706  78.952  1.00  0.00           C
ATOM   1686 4C21 POPED  80      19.132  71.596  80.472  1.00  0.00           C
ATOM   1689 5C21 POPED  80      19.982  70.416  80.972  1.00  0.00           C
ATOM   1692 6C21 POPED  80      20.302  70.635  82.452  1.00  0.00           C
ATOM   1695 7C21 POPED  80      21.052  69.507  83.162  1.00  0.00           C
ATOM   1698 8C21 POPED  80      21.172  69.807  84.662  1.00  0.00           C
ATOM   1702  C33 POPED  80      17.082  68.267  70.332  1.00  0.00           C
ATOM   1705  C34 POPED  80      16.732  66.977  71.092  1.00  0.00           C
ATOM   1708  C35 POPED  80      17.632  66.676  72.302  1.00  0.00           C
ATOM   1711  C36 POPED  80      17.542  67.757  73.392  1.00  0.00           C
ATOM   1714  C37 POPED  80      18.292  67.385  74.682  1.00  0.00           C
ATOM   1717  C38 POPED  80      18.282  68.557  75.672  1.00  0.00           C
ATOM   1720  C39 POPED  80      19.262  68.407  76.852  1.00  0.00           C
ATOM   1723 0C31 POPED  80      18.622  67.826  78.122  1.00  0.00           C
ATOM   1726 1C31 POPED  80      18.642  66.286  78.182  1.00  0.00           C
ATOM   1729 2C31 POPED  80      17.452  65.705  78.972  1.00  0.00           C
ATOM   1732 3C31 POPED  80      17.412  66.135  80.442  1.00  0.00           C
ATOM   1735 4C31 POPED  80      18.422  65.386  81.312  1.00  0.00           C
ATOM   1738 5C31 POPED  80      18.502  65.937  82.732  1.00  0.00           C
ATOM   1741 6C31 POPED  80      19.442  65.117  83.622  1.00  0.00           C
ATOM   1745  NH3 POPEE  81       1.632 123.786  62.392  1.00  0.00           N
ATOM   1749  C12 POPEE  81       2.702 124.107  61.382  1.00  0.00           C
ATOM   1752  C11 POPEE  81       3.252 125.535  61.592  1.00  0.00           C
ATOM   1755  P   POPEE  81       5.192 127.016  60.532  1.00  0.00           P
ATOM   1756  O13 POPEE  81       4.202 128.096  60.322  1.00  0.00           O
ATOM   1757  O14 POPEE  81       6.072 126.657  59.402  1.00  0.00           O
ATOM   1758  O11 POPEE  81       6.062 127.346  61.822  1.00  0.00           O
ATOM   1759  O12 POPEE  81       4.512 125.657  60.942  1.00  0.00           O
ATOM   1760  C1  POPEE  81       7.052 126.406  62.252  1.00  0.00           C
ATOM   1763  C2  POPEE  81       6.592 125.716  63.562  1.00  0.00           C
ATOM   1765  O21 POPEE  81       7.472 125.997  64.652  1.00  0.00           O
ATOM   1766  C21 POPEE  81       8.702 125.517  64.622  1.00  0.00           C
ATOM   1767  O22 POPEE  81       9.252 124.945  63.702  1.00  0.00           O
ATOM   1768  C22 POPEE  81       9.362 125.826  65.972  1.00  0.00           C
ATOM   1771  C3  POPEE  81       6.302 124.197  63.412  1.00  0.00           C
ATOM   1774  O31 POPEE  81       5.962 123.637  64.692  1.00  0.00           O
ATOM   1775  C31 POPEE  81       4.682 123.695  65.032  1.00  0.00           C
ATOM   1776  O32 POPEE  81       3.762 124.107  64.342  1.00  0.00           O
ATOM   1777  C32 POPEE  81       4.542 123.187  66.462  1.00  0.00           C
ATOM   1780  C23 POPEE  81       8.932 124.796  67.042  1.00  0.00           C
ATOM   1783  C24 POPEE  81       9.292 125.256  68.462  1.00  0.00           C
ATOM   1786  C25 POPEE  81      10.802 125.275  68.752  1.00  0.00           C
ATOM   1789  C26 POPEE  81      11.222 126.506  69.562  1.00  0.00           C
ATOM   1792  C27 POPEE  81      12.662 126.406  70.062  1.00  0.00           C
ATOM   1795  C28 POPEE  81      13.192 127.686  70.742  1.00  0.00           C
ATOM   1798  C29 POPEE  81      12.322 128.146  71.882  1.00  0.00           C
ATOM   1800 0C21 POPEE  81      12.522 129.275  72.572  1.00  0.00           C
ATOM   1802 1C21 POPEE  81      13.642 130.246  72.332  1.00  0.00           C
ATOM   1805 2C21 POPEE  81      13.182 131.467  71.522  1.00  0.00           C
ATOM   1808 3C21 POPEE  81      14.382 132.359  71.182  1.00  0.00           C
ATOM   1811 4C21 POPEE  81      14.022 133.548  70.292  1.00  0.00           C
ATOM   1814 5C21 POPEE  81      13.312 134.699  71.022  1.00  0.00           C
ATOM   1817 6C21 POPEE  81      13.122 135.880  70.072  1.00  0.00           C
ATOM   1820 7C21 POPEE  81      12.322 137.059  70.622  1.00  0.00           C
ATOM   1823 8C21 POPEE  81      12.262 138.169  69.572  1.00  0.00           C
ATOM   1827  C33 POPEE  81       4.742 121.665  66.582  1.00  0.00           C
ATOM   1830  C34 POPEE  81       5.882 121.256  67.532  1.00  0.00           C
ATOM   1833  C35 POPEE  81       5.772 121.885  68.922  1.00  0.00           C
ATOM   1836  C36 POPEE  81       6.552 121.106  69.982  1.00  0.00           C
ATOM   1839  C37 POPEE  81       6.172 121.517  71.412  1.00  0.00           C
ATOM   1842  C38 POPEE  81       7.082 120.826  72.432  1.00  0.00           C
ATOM   1845  C39 POPEE  81       6.732 121.156  73.882  1.00  0.00           C
ATOM   1848 0C31 POPEE  81       7.562 120.296  74.842  1.00  0.00           C
ATOM   1851 1C31 POPEE  81       7.272 120.555  76.322  1.00  0.00           C
ATOM   1854 2C31 POPEE  81       7.992 119.547  77.212  1.00  0.00           C
ATOM   1857 3C31 POPEE  81       7.782 119.805  78.702  1.00  0.00           C
ATOM   1860 4C31 POPEE  81       8.362 118.695  79.582  1.00  0.00           C
ATOM   1863 5C31 POPEE  81       8.082 118.926  81.072  1.00  0.00           C
ATOM   1866 6C31 POPEE  81       8.842 117.965  81.982  1.00  0.00           C
ATOM   1870  NH3 POPEF  82      99.322  67.757  63.932  1.00  0.00           N
ATOM   1874  C12 POPEF  82      97.992  67.587  63.232  1.00  0.00           C
ATOM   1877  C11 POPEF  82      97.061  66.626  63.982  1.00  0.00           C
ATOM   1880  P   POPEF  82      95.251  64.966  62.972  1.00  0.00           P
ATOM   1881  O13 POPEF  82      96.341  63.977  62.782  1.00  0.00           O
ATOM   1882  O14 POPEF  82      94.230  65.087  61.902  1.00  0.00           O
ATOM   1883  O11 POPEF  82      94.521  64.687  64.352  1.00  0.00           O
ATOM   1884  O12 POPEF  82      95.902  66.385  63.202  1.00  0.00           O
ATOM   1885  C1  POPEF  82      93.822  65.767  64.972  1.00  0.00           C
ATOM   1888  C2  POPEF  82      92.852  65.267  66.072  1.00  0.00           C
ATOM   1890  O21 POPEF  82      93.501  65.257  67.352  1.00  0.00           O
ATOM   1891  C21 POPEF  82      94.370  64.307  67.642  1.00  0.00           C
ATOM   1892  O22 POPEF  82      94.671  63.347  66.942  1.00  0.00           O
ATOM   1893  C22 POPEF  82      94.941  64.626  69.022  1.00  0.00           C
ATOM   1896  C3  POPEF  82      92.082  63.977  65.712  1.00  0.00           C
ATOM   1899  O31 POPEF  82      90.811  63.927  66.392  1.00  0.00           O
ATOM   1900  C31 POPEF  82      90.821  63.417  67.632  1.00  0.00           C
ATOM   1901  O32 POPEF  82      91.772  62.927  68.202  1.00  0.00           O
ATOM   1902  C32 POPEF  82      89.421  63.536  68.232  1.00  0.00           C
ATOM   1905  C23 POPEF  82      95.312  63.367  69.822  1.00  0.00           C
ATOM   1908  C24 POPEF  82      95.501  63.676  71.312  1.00  0.00           C
ATOM   1911  C25 POPEF  82      94.170  63.987  72.012  1.00  0.00           C
ATOM   1914  C26 POPEF  82      94.202  63.867  73.542  1.00  0.00           C
ATOM   1917  C27 POPEF  82      92.840  64.206  74.162  1.00  0.00           C
ATOM   1920  C28 POPEF  82      92.771  63.966  75.682  1.00  0.00           C
ATOM   1923  C29 POPEF  82      93.531  64.996  76.472  1.00  0.00           C
ATOM   1925 0C21 POPEF  82      94.521  64.797  77.362  1.00  0.00           C
ATOM   1927 1C21 POPEF  82      95.151  63.486  77.762  1.00  0.00           C
ATOM   1930 2C21 POPEF  82      94.851  63.116  79.232  1.00  0.00           C
ATOM   1933 3C21 POPEF  82      95.452  64.066  80.272  1.00  0.00           C
ATOM   1936 4C21 POPEF  82      95.221  63.547  81.702  1.00  0.00           C
ATOM   1939 5C21 POPEF  82      95.961  64.315  82.802  1.00  0.00           C
ATOM   1942 6C21 POPEF  82      95.091  65.326  83.562  1.00  0.00           C
ATOM   1945 7C21 POPEF  82      95.821  65.907  84.792  1.00  0.00           C
ATOM   1948 8C21 POPEF  82      95.011  66.937  85.582  1.00  0.00           C
ATOM   1952  C33 POPEF  82      89.382  64.536  69.412  1.00  0.00           C
ATOM   1955  C34 POPEF  82      89.742  63.977  70.792  1.00  0.00           C
ATOM   1958  C35 POPEF  82      88.691  64.416  71.802  1.00  0.00           C
ATOM   1961  C36 POPEF  82      88.962  63.997  73.242  1.00  0.00           C
ATOM   1964  C37 POPEF  82      87.701  64.176  74.102  1.00  0.00           C
ATOM   1967  C38 POPEF  82      87.952  64.136  75.602  1.00  0.00           C
ATOM   1970  C39 POPEF  82      86.632  64.286  76.362  1.00  0.00           C
ATOM   1973 0C31 POPEF  82      86.772  64.626  77.842  1.00  0.00           C
ATOM   1976 1C31 POPEF  82      85.391  64.947  78.432  1.00  0.00           C
ATOM   1979 2C31 POPEF  82      85.382  65.156  79.952  1.00  0.00           C
ATOM   1982 3C31 POPEF  82      86.210  66.356  80.402  1.00  0.00           C
ATOM   1985 4C31 POPEF  82      85.881  66.767  81.842  1.00  0.00           C
ATOM   1988 5C31 POPEF  82      86.660  67.997  82.292  1.00  0.00           C
ATOM   1991 6C31 POPEF  82      86.381  68.356  83.752  1.00  0.00           C
ATOM   1995  NH3 POPEG  83      21.922  90.876  61.872  1.00  0.00           N
ATOM   1999  C12 POPEG  83      23.092  91.767  61.542  1.00  0.00           C
ATOM   2002  C11 POPEG  83      22.672  93.195  61.162  1.00  0.00           C
ATOM   2005  P   POPEG  83      23.742  95.456  60.382  1.00  0.00           P
ATOM   2006  O13 POPEG  83      25.032  95.766  59.722  1.00  0.00           O
ATOM   2007  O14 POPEG  83      22.502  95.465  59.582  1.00  0.00           O
ATOM   2008  O11 POPEG  83      23.642  96.447  61.622  1.00  0.00           O
ATOM   2009  O12 POPEG  83      23.842  94.017  61.072  1.00  0.00           O
ATOM   2010  C1  POPEG  83      23.842  95.906  62.932  1.00  0.00           C
ATOM   2013  C2  POPEG  83      24.192  97.037  63.932  1.00  0.00           C
ATOM   2015  O21 POPEG  83      24.652  96.525  65.212  1.00  0.00           O
ATOM   2016  C21 POPEG  83      23.752  95.896  65.962  1.00  0.00           C
ATOM   2017  O22 POPEG  83      22.662  95.497  65.582  1.00  0.00           O
ATOM   2018  C22 POPEG  83      24.302  95.687  67.382  1.00  0.00           C
ATOM   2021  C3  POPEG  83      23.022  98.055  64.052  1.00  0.00           C
ATOM   2024  O31 POPEG  83      23.092  98.837  65.252  1.00  0.00           O
ATOM   2025  C31 POPEG  83      24.112  99.677  65.322  1.00  0.00           C
ATOM   2026  O32 POPEG  83      25.022  99.776  64.522  1.00  0.00           O
ATOM   2027  C32 POPEG  83      24.012 100.447  66.612  1.00  0.00           C
ATOM   2030  C23 POPEG  83      23.492  96.406  68.492  1.00  0.00           C
ATOM   2033  C24 POPEG  83      23.692  95.766  69.872  1.00  0.00           C
ATOM   2036  C25 POPEG  83      22.902  96.487  70.982  1.00  0.00           C
ATOM   2039  C26 POPEG  83      23.092  95.845  72.372  1.00  0.00           C
ATOM   2042  C27 POPEG  83      22.312  96.566  73.482  1.00  0.00           C
ATOM   2045  C28 POPEG  83      21.591  95.635  74.472  1.00  0.00           C
ATOM   2048  C29 POPEG  83      22.502  95.097  75.542  1.00  0.00           C
ATOM   2050 0C21 POPEG  83      22.172  94.856  76.832  1.00  0.00           C
ATOM   2052 1C21 POPEG  83      20.832  95.046  77.502  1.00  0.00           C
ATOM   2055 2C21 POPEG  83      20.202  93.695  77.872  1.00  0.00           C
ATOM   2058 3C21 POPEG  83      18.892  93.856  78.672  1.00  0.00           C
ATOM   2061 4C21 POPEG  83      18.232  92.496  78.982  1.00  0.00           C
ATOM   2064 5C21 POPEG  83      18.392  92.007  80.432  1.00  0.00           C
ATOM   2067 6C21 POPEG  83      17.292  92.556  81.352  1.00  0.00           C
ATOM   2070 7C21 POPEG  83      17.062  91.686  82.602  1.00  0.00           C
ATOM   2073 8C21 POPEG  83      15.812  92.095  83.382  1.00  0.00           C
ATOM   2077  C33 POPEG  83      25.182 101.447  66.782  1.00  0.00           C
ATOM   2080  C34 POPEG  83      25.341 101.876  68.242  1.00  0.00           C
ATOM   2083  C35 POPEG  83      24.022 102.286  68.892  1.00  0.00           C
ATOM   2086  C36 POPEG  83      24.152 102.697  70.352  1.00  0.00           C
ATOM   2089  C37 POPEG  83      22.782 103.117  70.872  1.00  0.00           C
ATOM   2092  C38 POPEG  83      22.802 103.746  72.262  1.00  0.00           C
ATOM   2095  C39 POPEG  83      23.082 102.775  73.402  1.00  0.00           C
ATOM   2098 0C31 POPEG  83      22.792 103.466  74.742  1.00  0.00           C
ATOM   2101 1C31 POPEG  83      23.512 102.807  75.912  1.00  0.00           C
ATOM   2104 2C31 POPEG  83      23.352 103.596  77.212  1.00  0.00           C
ATOM   2107 3C31 POPEG  83      22.102 103.195  78.002  1.00  0.00           C
ATOM   2110 4C31 POPEG  83      22.012 103.936  79.342  1.00  0.00           C
ATOM   2113 5C31 POPEG  83      20.822 103.497  80.192  1.00  0.00           C
ATOM   2116 6C31 POPEG  83      20.812 104.157  81.572  1.00  0.00           C
ATOM   2120  NH3 POPEH  84     118.911 128.526  64.402  1.00  0.00           N
ATOM   2124  C12 POPEH  84     117.421 128.585  64.372  1.00  0.00           C
ATOM   2127  C11 POPEH  84     116.842 128.165  65.722  1.00  0.00           C
ATOM   2130  P   POPEH  84     114.310 127.676  65.142  1.00  0.00           P
ATOM   2131  O13 POPEH  84     113.072 128.476  65.032  1.00  0.00           O
ATOM   2132  O14 POPEH  84     114.820 126.937  63.962  1.00  0.00           O
ATOM   2133  O11 POPEH  84     113.962 126.646  66.312  1.00  0.00           O
ATOM   2134  O12 POPEH  84     115.471 128.526  65.822  1.00  0.00           O
ATOM   2135  C1  POPEH  84     114.902 125.766  66.912  1.00  0.00           C
ATOM   2138  C2  POPEH  84     114.221 124.516  67.572  1.00  0.00           C
ATOM   2140  O21 POPEH  84     113.341 124.916  68.652  1.00  0.00           O
ATOM   2141  C21 POPEH  84     112.292 124.127  68.862  1.00  0.00           C
ATOM   2142  O22 POPEH  84     112.031 123.146  68.172  1.00  0.00           O
ATOM   2143  C22 POPEH  84     111.501 124.566  70.082  1.00  0.00           C
ATOM   2146  C3  POPEH  84     115.261 123.516  68.152  1.00  0.00           C
ATOM   2149  O31 POPEH  84     116.012 124.127  69.222  1.00  0.00           O
ATOM   2150  C31 POPEH  84     117.211 124.607  68.892  1.00  0.00           C
ATOM   2151  O32 POPEH  84     117.812 124.367  67.862  1.00  0.00           O
ATOM   2152  C32 POPEH  84     117.640 125.646  69.942  1.00  0.00           C
ATOM   2155  C23 POPEH  84     112.332 124.636  71.382  1.00  0.00           C
ATOM   2158  C24 POPEH  84     111.451 124.626  72.642  1.00  0.00           C
ATOM   2161  C25 POPEH  84     111.621 123.357  73.492  1.00  0.00           C
ATOM   2164  C26 POPEH  84     110.692 123.297  74.702  1.00  0.00           C
ATOM   2167  C27 POPEH  84     111.091 122.165  75.662  1.00  0.00           C
ATOM   2170  C28 POPEH  84     110.091 121.977  76.812  1.00  0.00           C
ATOM   2173  C29 POPEH  84     110.620 120.997  77.822  1.00  0.00           C
ATOM   2175 0C21 POPEH  84     111.261 121.306  78.972  1.00  0.00           C
ATOM   2177 1C21 POPEH  84     111.521 122.706  79.472  1.00  0.00           C
ATOM   2180 2C21 POPEH  84     111.651 122.767  81.012  1.00  0.00           C
ATOM   2183 3C21 POPEH  84     112.992 122.247  81.532  1.00  0.00           C
ATOM   2186 4C21 POPEH  84     113.050 122.266  83.072  1.00  0.00           C
ATOM   2189 5C21 POPEH  84     114.472 122.117  83.622  1.00  0.00           C
ATOM   2192 6C21 POPEH  84     114.531 122.476  85.112  1.00  0.00           C
ATOM   2195 7C21 POPEH  84     115.972 122.626  85.632  1.00  0.00           C
ATOM   2198 8C21 POPEH  84     116.042 122.947  87.132  1.00  0.00           C
ATOM   2202  C33 POPEH  84     117.222 125.377  71.412  1.00  0.00           C
ATOM   2205  C34 POPEH  84     116.282 126.447  71.982  1.00  0.00           C
ATOM   2208  C35 POPEH  84     116.182 126.477  73.522  1.00  0.00           C
ATOM   2211  C36 POPEH  84     117.521 126.715  74.232  1.00  0.00           C
ATOM   2214  C37 POPEH  84     117.362 127.165  75.702  1.00  0.00           C
ATOM   2217  C38 POPEH  84     118.701 127.296  76.452  1.00  0.00           C
ATOM   2220  C39 POPEH  84     118.531 127.857  77.882  1.00  0.00           C
ATOM   2223 0C31 POPEH  84     119.832 127.837  78.712  1.00  0.00           C
ATOM   2226 1C31 POPEH  84     119.561 128.236  80.172  1.00  0.00           C
ATOM   2229 2C31 POPEH  84     120.771 128.087  81.102  1.00  0.00           C
ATOM   2232 3C31 POPEH  84     120.461 128.406  82.562  1.00  0.00           C
ATOM   2235 4C31 POPEH  84     120.191 129.895  82.822  1.00  0.00           C
ATOM   2238 5C31 POPEH  84     119.731 130.156  84.262  1.00  0.00           C
ATOM   2241 6C31 POPEH  84     119.251 131.596  84.482  1.00  0.00           C
ATOM   2245  NH3 POPEI  85     105.261 109.285  67.952  1.00  0.00           N
ATOM   2249  C12 POPEI  85     105.620 108.157  68.872  1.00  0.00           C
ATOM   2252  C11 POPEI  85     104.941 106.876  68.372  1.00  0.00           C
ATOM   2255  P   POPEI  85     102.411 107.366  67.692  1.00  0.00           P
ATOM   2256  O13 POPEI  85     102.971 108.507  66.932  1.00  0.00           O
ATOM   2257  O14 POPEI  85     101.891 106.226  66.912  1.00  0.00           O
ATOM   2258  O11 POPEI  85     101.301 107.867  68.732  1.00  0.00           O
ATOM   2259  O12 POPEI  85     103.551 106.867  68.682  1.00  0.00           O
ATOM   2260  C1  POPEI  85     101.271 107.296  70.052  1.00  0.00           C
ATOM   2263  C2  POPEI  85     100.131 107.896  70.962  1.00  0.00           C
ATOM   2265  O21 POPEI  85     100.541 107.956  72.342  1.00  0.00           O
ATOM   2266  C21 POPEI  85     100.911 106.797  72.902  1.00  0.00           C
ATOM   2267  O22 POPEI  85     100.611 105.687  72.482  1.00  0.00           O
ATOM   2268  C22 POPEI  85     101.702 107.056  74.172  1.00  0.00           C
ATOM   2271  C3  POPEI  85      98.722 107.257  70.752  1.00  0.00           C
ATOM   2274  O31 POPEI  85      97.640 108.195  70.992  1.00  0.00           O
ATOM   2275  C31 POPEI  85      96.711 108.117  71.962  1.00  0.00           C
ATOM   2276  O32 POPEI  85      95.641 108.716  71.892  1.00  0.00           O
ATOM   2277  C32 POPEI  85      97.052 107.266  73.202  1.00  0.00           C
ATOM   2280  C23 POPEI  85     101.742 105.867  75.172  1.00  0.00           C
ATOM   2283  C24 POPEI  85     101.800 106.316  76.642  1.00  0.00           C
ATOM   2286  C25 POPEI  85     102.031 105.135  77.612  1.00  0.00           C
ATOM   2289  C26 POPEI  85     101.481 105.367  79.032  1.00  0.00           C
ATOM   2292  C27 POPEI  85     102.402 106.137  79.992  1.00  0.00           C
ATOM   2295  C28 POPEI  85     101.761 106.277  81.392  1.00  0.00           C
ATOM   2298  C29 POPEI  85     102.602 107.025  82.402  1.00  0.00           C
ATOM   2300 0C21 POPEI  85     102.180 108.007  83.232  1.00  0.00           C
ATOM   2302 1C21 POPEI  85     100.792 108.576  83.352  1.00  0.00           C
ATOM   2305 2C21 POPEI  85     100.102 108.336  84.722  1.00  0.00           C
ATOM   2308 3C21 POPEI  85     100.581 109.285  85.832  1.00  0.00           C
ATOM   2311 4C21 POPEI  85     101.551 108.646  86.842  1.00  0.00           C
ATOM   2314 5C21 POPEI  85     102.351 109.696  87.612  1.00  0.00           C
ATOM   2317 6C21 POPEI  85     103.022 109.136  88.872  1.00  0.00           C
ATOM   2320 7C21 POPEI  85     103.962 110.135  89.562  1.00  0.00           C
ATOM   2323 8C21 POPEI  85     104.661 109.566  90.802  1.00  0.00           C
ATOM   2327  C33 POPEI  85      96.951 108.096  74.512  1.00  0.00           C
ATOM   2330  C34 POPEI  85      98.321 108.625  74.972  1.00  0.00           C
ATOM   2333  C35 POPEI  85      98.241 109.656  76.102  1.00  0.00           C
ATOM   2336  C36 POPEI  85      97.712 109.136  77.442  1.00  0.00           C
ATOM   2339  C37 POPEI  85      98.201 110.006  78.612  1.00  0.00           C
ATOM   2342  C38 POPEI  85      97.551 109.586  79.932  1.00  0.00           C
ATOM   2345  C39 POPEI  85      98.201 110.186  81.182  1.00  0.00           C
ATOM   2348 0C31 POPEI  85      98.232 111.715  81.222  1.00  0.00           C
ATOM   2351 1C31 POPEI  85      98.321 112.226  82.662  1.00  0.00           C
ATOM   2354 2C31 POPEI  85      98.601 113.726  82.752  1.00  0.00           C
ATOM   2357 3C31 POPEI  85      98.682 114.227  84.202  1.00  0.00           C
ATOM   2360 4C31 POPEI  85      98.822 115.746  84.302  1.00  0.00           C
ATOM   2363 5C31 POPEI  85      99.062 116.207  85.752  1.00  0.00           C
ATOM   2366 6C31 POPEI  85      99.251 117.717  85.902  1.00  0.00           C
ATOM   2370  NH3 POPEJ  86     131.875  17.306 104.822  1.00  0.00           N
ATOM   2374  C12 POPEJ  86     130.715  16.446 105.162  1.00  0.00           C
ATOM   2377  C11 POPEJ  86     131.055  15.697 106.442  1.00  0.00           C
ATOM   2380  P   POPEJ  86     130.385  13.197 106.012  1.00  0.00           P
ATOM   2381  O13 POPEJ  86     131.805  12.816 106.162  1.00  0.00           O
ATOM   2382  O14 POPEJ  86     129.365  12.297 106.552  1.00  0.00           O
ATOM   2383  O11 POPEJ  86     130.055  13.397 104.492  1.00  0.00           O
ATOM   2384  O12 POPEJ  86     130.135  14.636 106.622  1.00  0.00           O
ATOM   2385  C1  POPEJ  86     128.704  13.257 104.052  1.00  0.00           C
ATOM   2388  C2  POPEJ  86     128.544  13.937 102.662  1.00  0.00           C
ATOM   2390  O21 POPEJ  86     127.335  13.556 101.992  1.00  0.00           O
ATOM   2391  C21 POPEJ  86     127.215  12.326 101.542  1.00  0.00           C
ATOM   2392  O22 POPEJ  86     127.975  11.396 101.742  1.00  0.00           O
ATOM   2393  C22 POPEJ  86     125.951  12.277 100.652  1.00  0.00           C
ATOM   2396  C3  POPEJ  86     129.825  13.786 101.772  1.00  0.00           C
ATOM   2399  O31 POPEJ  86     129.674  14.447 100.492  1.00  0.00           O
ATOM   2400  C31 POPEJ  86     129.615  15.776 100.572  1.00  0.00           C
ATOM   2401  O32 POPEJ  86     129.895  16.446 101.542  1.00  0.00           O
ATOM   2402  C32 POPEJ  86     129.035  16.357  99.272  1.00  0.00           C
ATOM   2405  C23 POPEJ  86     126.142  11.427  99.372  1.00  0.00           C
ATOM   2408  C24 POPEJ  86     125.652  12.167  98.112  1.00  0.00           C
ATOM   2411  C25 POPEJ  86     125.481  11.297  96.862  1.00  0.00           C
ATOM   2414  C26 POPEJ  86     126.632  10.317  96.572  1.00  0.00           C
ATOM   2417  C27 POPEJ  86     126.402   9.547  95.252  1.00  0.00           C
ATOM   2420  C28 POPEJ  86     127.595   8.656  94.862  1.00  0.00           C
ATOM   2423  C29 POPEJ  86     127.545   8.276  93.402  1.00  0.00           C
ATOM   2425 0C21 POPEJ  86     127.454   7.046  92.862  1.00  0.00           C
ATOM   2427 1C21 POPEJ  86     127.345   5.727  93.582  1.00  0.00           C
ATOM   2430 2C21 POPEJ  86     128.594   4.837  93.402  1.00  0.00           C
ATOM   2433 3C21 POPEJ  86     128.905   4.507  91.942  1.00  0.00           C
ATOM   2436 4C21 POPEJ  86     129.965   3.417  91.822  1.00  0.00           C
ATOM   2439 5C21 POPEJ  86     130.535   3.277  90.412  1.00  0.00           C
ATOM   2442 6C21 POPEJ  86     131.865   2.513  90.392  1.00  0.00           C
ATOM   2445 7C21 POPEJ  86     132.525   2.523  89.012  1.00  0.00           C
ATOM   2448 8C21 POPEJ  86     133.954   1.984  89.032  1.00  0.00           C
ATOM   2452  C33 POPEJ  86     128.065  15.427  98.492  1.00  0.00           C
ATOM   2455  C34 POPEJ  86     128.734  14.777  97.262  1.00  0.00           C
ATOM   2458  C35 POPEJ  86     128.885  15.736  96.062  1.00  0.00           C
ATOM   2461  C36 POPEJ  86     127.655  15.767  95.132  1.00  0.00           C
ATOM   2464  C37 POPEJ  86     127.895  16.597  93.862  1.00  0.00           C
ATOM   2467  C38 POPEJ  86     126.722  16.516  92.872  1.00  0.00           C
ATOM   2470  C39 POPEJ  86     126.902  17.406  91.622  1.00  0.00           C
ATOM   2473 0C31 POPEJ  86     126.451  18.857  91.842  1.00  0.00           C
ATOM   2476 1C31 POPEJ  86     126.632  19.736  90.602  1.00  0.00           C
ATOM   2479 2C31 POPEJ  86     126.412  21.236  90.862  1.00  0.00           C
ATOM   2482 3C31 POPEJ  86     124.952  21.616  91.152  1.00  0.00           C
ATOM   2485 4C31 POPEJ  86     124.801  23.087  91.572  1.00  0.00           C
ATOM   2488 5C31 POPEJ  86     123.382  23.456  92.032  1.00  0.00           C
ATOM   2491 6C31 POPEJ  86     123.232  24.917  92.442  1.00  0.00           C
ATOM   2495  NH3 POPEK  87      61.812  72.557  65.582  1.00  0.00           N
ATOM   2499  C12 POPEK  87      62.632  71.297  65.372  1.00  0.00           C
ATOM   2502  C11 POPEK  87      63.781  71.477  64.362  1.00  0.00           C
ATOM   2505  P   POPEK  87      66.031  72.135  65.612  1.00  0.00           P
ATOM   2506  O13 POPEK  87      67.031  73.205  65.372  1.00  0.00           O
ATOM   2507  O14 POPEK  87      66.471  70.767  65.252  1.00  0.00           O
ATOM   2508  O11 POPEK  87      65.431  72.187  67.072  1.00  0.00           O
ATOM   2509  O12 POPEK  87      64.730  72.487  64.742  1.00  0.00           O
ATOM   2510  C1  POPEK  87      66.141  72.676  68.212  1.00  0.00           C
ATOM   2513  C2  POPEK  87      65.362  73.816  68.942  1.00  0.00           C
ATOM   2515  O21 POPEK  87      64.961  73.385  70.252  1.00  0.00           O
ATOM   2516  C21 POPEK  87      65.931  73.376  71.172  1.00  0.00           C
ATOM   2517  O22 POPEK  87      67.042  73.837  71.022  1.00  0.00           O
ATOM   2518  C22 POPEK  87      65.362  72.676  72.422  1.00  0.00           C
ATOM   2521  C3  POPEK  87      64.102  74.197  68.132  1.00  0.00           C
ATOM   2524  O31 POPEK  87      63.452  75.346  68.702  1.00  0.00           O
ATOM   2525  C31 POPEK  87      62.211  75.477  68.232  1.00  0.00           C
ATOM   2526  O32 POPEK  87      61.641  74.687  67.512  1.00  0.00           O
ATOM   2527  C32 POPEK  87      61.652  76.826  68.682  1.00  0.00           C
ATOM   2530  C23 POPEK  87      65.442  73.486  73.742  1.00  0.00           C
ATOM   2533  C24 POPEK  87      64.321  73.087  74.722  1.00  0.00           C
ATOM   2536  C25 POPEK  87      64.512  73.595  76.162  1.00  0.00           C
ATOM   2539  C26 POPEK  87      63.222  73.566  76.992  1.00  0.00           C
ATOM   2542  C27 POPEK  87      62.542  72.187  77.112  1.00  0.00           C
ATOM   2545  C28 POPEK  87      61.342  72.227  78.092  1.00  0.00           C
ATOM   2548  C29 POPEK  87      60.562  70.937  78.132  1.00  0.00           C
ATOM   2550 0C21 POPEK  87      60.102  70.346  79.252  1.00  0.00           C
ATOM   2552 1C21 POPEK  87      60.282  70.876  80.652  1.00  0.00           C
ATOM   2555 2C21 POPEK  87      59.781  69.926  81.752  1.00  0.00           C
ATOM   2558 3C21 POPEK  87      58.251  69.867  81.892  1.00  0.00           C
ATOM   2561 4C21 POPEK  87      57.821  68.837  82.942  1.00  0.00           C
ATOM   2564 5C21 POPEK  87      56.352  68.937  83.352  1.00  0.00           C
ATOM   2567 6C21 POPEK  87      56.042  70.206  84.152  1.00  0.00           C
ATOM   2570 7C21 POPEK  87      54.672  70.165  84.822  1.00  0.00           C
ATOM   2573 8C21 POPEK  87      54.452  71.257  85.872  1.00  0.00           C
ATOM   2577  C33 POPEK  87      60.722  76.697  69.912  1.00  0.00           C
ATOM   2580  C34 POPEK  87      61.472  76.697  71.252  1.00  0.00           C
ATOM   2583  C35 POPEK  87      60.551  76.227  72.382  1.00  0.00           C
ATOM   2586  C36 POPEK  87      60.952  76.706  73.782  1.00  0.00           C
ATOM   2589  C37 POPEK  87      59.752  76.797  74.732  1.00  0.00           C
ATOM   2592  C38 POPEK  87      60.042  77.606  76.002  1.00  0.00           C
ATOM   2595  C39 POPEK  87      58.882  77.576  77.002  1.00  0.00           C
ATOM   2598 0C31 POPEK  87      59.082  78.587  78.142  1.00  0.00           C
ATOM   2601 1C31 POPEK  87      58.111  78.376  79.312  1.00  0.00           C
ATOM   2604 2C31 POPEK  87      58.232  79.477  80.382  1.00  0.00           C
ATOM   2607 3C31 POPEK  87      57.411  79.166  81.642  1.00  0.00           C
ATOM   2610 4C31 POPEK  87      57.491  80.257  82.712  1.00  0.00           C
ATOM   2613 5C31 POPEK  87      56.612  79.947  83.932  1.00  0.00           C
ATOM   2616 6C31 POPEK  87      56.832  80.896  85.112  1.00  0.00           C
ATOM   2620  NH3 POPEL  88      34.272  83.806  65.332  1.00  0.00           N
ATOM   2624  C12 POPEL  88      34.172  84.136  63.872  1.00  0.00           C
ATOM   2627  C11 POPEL  88      34.792  83.035  63.002  1.00  0.00           C
ATOM   2630  P   POPEL  88      37.172  83.516  61.982  1.00  0.00           P
ATOM   2631  O13 POPEL  88      36.642  84.805  61.502  1.00  0.00           O
ATOM   2632  O14 POPEL  88      37.262  82.426  60.982  1.00  0.00           O
ATOM   2633  O11 POPEL  88      38.552  83.726  62.732  1.00  0.00           O
ATOM   2634  O12 POPEL  88      36.212  83.035  63.162  1.00  0.00           O
ATOM   2635  C1  POPEL  88      38.722  84.836  63.622  1.00  0.00           C
ATOM   2638  C2  POPEL  88      39.512  84.486  64.932  1.00  0.00           C
ATOM   2640  O21 POPEL  88      39.091  83.257  65.562  1.00  0.00           O
ATOM   2641  C21 POPEL  88      37.852  83.176  65.992  1.00  0.00           C
ATOM   2642  O22 POPEL  88      36.962  84.006  65.862  1.00  0.00           O
ATOM   2643  C22 POPEL  88      37.632  81.856  66.742  1.00  0.00           C
ATOM   2646  C3  POPEL  88      39.501  85.716  65.902  1.00  0.00           C
ATOM   2649  O31 POPEL  88      40.061  85.425  67.202  1.00  0.00           O
ATOM   2650  C31 POPEL  88      39.272  85.617  68.242  1.00  0.00           C
ATOM   2651  O32 POPEL  88      38.092  85.896  68.212  1.00  0.00           O
ATOM   2652  C32 POPEL  88      40.121  85.465  69.512  1.00  0.00           C
ATOM   2655  C23 POPEL  88      36.652  82.056  67.932  1.00  0.00           C
ATOM   2658  C24 POPEL  88      37.092  81.546  69.322  1.00  0.00           C
ATOM   2661  C25 POPEL  88      38.591  81.316  69.532  1.00  0.00           C
ATOM   2664  C26 POPEL  88      38.922  80.986  70.992  1.00  0.00           C
ATOM   2667  C27 POPEL  88      40.372  80.527  71.182  1.00  0.00           C
ATOM   2670  C28 POPEL  88      40.832  80.476  72.652  1.00  0.00           C
ATOM   2673  C29 POPEL  88      39.851  79.736  73.522  1.00  0.00           C
ATOM   2675 0C21 POPEL  88      39.882  78.426  73.852  1.00  0.00           C
ATOM   2677 1C21 POPEL  88      40.922  77.415  73.452  1.00  0.00           C
ATOM   2680 2C21 POPEL  88      41.412  76.606  74.662  1.00  0.00           C
ATOM   2683 3C21 POPEL  88      42.382  75.486  74.262  1.00  0.00           C
ATOM   2686 4C21 POPEL  88      42.942  74.727  75.472  1.00  0.00           C
ATOM   2689 5C21 POPEL  88      43.801  73.507  75.072  1.00  0.00           C
ATOM   2692 6C21 POPEL  88      44.972  73.856  74.152  1.00  0.00           C
ATOM   2695 7C21 POPEL  88      45.862  72.635  73.862  1.00  0.00           C
ATOM   2698 8C21 POPEL  88      46.992  72.937  72.872  1.00  0.00           C
ATOM   2702  C33 POPEL  88      39.472  86.016  70.802  1.00  0.00           C
ATOM   2705  C34 POPEL  88      39.301  84.957  71.892  1.00  0.00           C
ATOM   2708  C35 POPEL  88      37.952  85.097  72.592  1.00  0.00           C
ATOM   2711  C36 POPEL  88      37.771  84.197  73.812  1.00  0.00           C
ATOM   2714  C37 POPEL  88      36.402  84.445  74.452  1.00  0.00           C
ATOM   2717  C38 POPEL  88      36.202  83.806  75.822  1.00  0.00           C
ATOM   2720  C39 POPEL  88      34.722  83.866  76.222  1.00  0.00           C
ATOM   2723 0C31 POPEL  88      34.472  83.625  77.712  1.00  0.00           C
ATOM   2726 1C31 POPEL  88      32.982  83.386  78.022  1.00  0.00           C
ATOM   2729 2C31 POPEL  88      32.522  83.885  79.402  1.00  0.00           C
ATOM   2732 3C31 POPEL  88      33.422  83.456  80.562  1.00  0.00           C
ATOM   2735 4C31 POPEL  88      33.001  84.117  81.882  1.00  0.00           C
ATOM   2738 5C31 POPEL  88      34.091  83.967  82.952  1.00  0.00           C
ATOM   2741 6C31 POPEL  88      33.661  84.455  84.332  1.00  0.00           C
ATOM   2745  NH3 POPEM  89     104.342 114.796  65.642  1.00  0.00           N
ATOM   2749  C12 POPEM  89     105.771 114.297  65.662  1.00  0.00           C
ATOM   2752  C11 POPEM  89     105.902 112.785  65.342  1.00  0.00           C
ATOM   2755  P   POPEM  89     107.992 111.226  65.922  1.00  0.00           P
ATOM   2756  O13 POPEM  89     109.102 110.845  65.022  1.00  0.00           O
ATOM   2757  O14 POPEM  89     106.982 110.176  66.222  1.00  0.00           O
ATOM   2758  O11 POPEM  89     108.501 111.855  67.302  1.00  0.00           O
ATOM   2759  O12 POPEM  89     107.271 112.437  65.222  1.00  0.00           O
ATOM   2760  C1  POPEM  89     107.581 112.375  68.282  1.00  0.00           C
ATOM   2763  C2  POPEM  89     107.712 111.757  69.712  1.00  0.00           C
ATOM   2765  O21 POPEM  89     108.451 112.667  70.562  1.00  0.00           O
ATOM   2766  C21 POPEM  89     108.081 112.737  71.842  1.00  0.00           C
ATOM   2767  O22 POPEM  89     107.161 112.136  72.362  1.00  0.00           O
ATOM   2768  C22 POPEM  89     109.030 113.676  72.572  1.00  0.00           C
ATOM   2771  C3  POPEM  89     108.362 110.337  69.702  1.00  0.00           C
ATOM   2774  O31 POPEM  89     107.910 109.525  70.812  1.00  0.00           O
ATOM   2775  C31 POPEM  89     108.691 109.626  71.902  1.00  0.00           C
ATOM   2776  O32 POPEM  89     109.762 110.217  71.932  1.00  0.00           O
ATOM   2777  C32 POPEM  89     107.971 109.017  73.102  1.00  0.00           C
ATOM   2780  C23 POPEM  89     108.682 113.766  74.072  1.00  0.00           C
ATOM   2783  C24 POPEM  89     109.521 114.817  74.792  1.00  0.00           C
ATOM   2786  C25 POPEM  89     109.491 114.677  76.322  1.00  0.00           C
ATOM   2789  C26 POPEM  89     110.261 115.816  76.982  1.00  0.00           C
ATOM   2792  C27 POPEM  89     110.480 115.635  78.482  1.00  0.00           C
ATOM   2795  C28 POPEM  89     110.632 116.986  79.192  1.00  0.00           C
ATOM   2798  C29 POPEM  89     111.311 116.867  80.542  1.00  0.00           C
ATOM   2800 0C21 POPEM  89     110.802 117.196  81.742  1.00  0.00           C
ATOM   2802 1C21 POPEM  89     109.431 117.737  82.052  1.00  0.00           C
ATOM   2805 2C21 POPEM  89     109.442 119.076  82.802  1.00  0.00           C
ATOM   2808 3C21 POPEM  89     108.011 119.516  83.162  1.00  0.00           C
ATOM   2811 4C21 POPEM  89     107.932 120.736  84.082  1.00  0.00           C
ATOM   2814 5C21 POPEM  89     108.321 122.066  83.402  1.00  0.00           C
ATOM   2817 6C21 POPEM  89     107.701 123.266  84.122  1.00  0.00           C
ATOM   2820 7C21 POPEM  89     107.882 124.586  83.372  1.00  0.00           C
ATOM   2823 8C21 POPEM  89     107.171 125.757  84.052  1.00  0.00           C
ATOM   2827  C33 POPEM  89     108.561 109.407  74.482  1.00  0.00           C
ATOM   2830  C34 POPEM  89     107.712 108.756  75.572  1.00  0.00           C
ATOM   2833  C35 POPEM  89     108.141 108.977  77.032  1.00  0.00           C
ATOM   2836  C36 POPEM  89     107.112 108.316  77.962  1.00  0.00           C
ATOM   2839  C37 POPEM  89     107.102 108.816  79.412  1.00  0.00           C
ATOM   2842  C38 POPEM  89     105.972 108.166  80.222  1.00  0.00           C
ATOM   2845  C39 POPEM  89     106.352 106.805  80.832  1.00  0.00           C
ATOM   2848 0C31 POPEM  89     106.982 106.945  82.232  1.00  0.00           C
ATOM   2851 1C31 POPEM  89     107.421 105.605  82.812  1.00  0.00           C
ATOM   2854 2C31 POPEM  89     108.271 105.746  84.082  1.00  0.00           C
ATOM   2857 3C31 POPEM  89     107.712 105.016  85.312  1.00  0.00           C
ATOM   2860 4C31 POPEM  89     106.390 105.605  85.822  1.00  0.00           C
ATOM   2863 5C31 POPEM  89     106.001 105.077  87.202  1.00  0.00           C
ATOM   2866 6C31 POPEM  89     104.871 105.886  87.842  1.00  0.00           C
ATOM   2870  NH3 POPEN  90      98.621  17.906 107.182  1.00  0.00           N
ATOM   2874  C12 POPEN  90      98.232  16.576 107.772  1.00  0.00           C
ATOM   2877  C11 POPEN  90      96.791  16.537 108.282  1.00  0.00           C
ATOM   2880  P   POPEN  90      95.712  14.117 108.182  1.00  0.00           P
ATOM   2881  O13 POPEN  90      95.401  13.026 109.132  1.00  0.00           O
ATOM   2882  O14 POPEN  90      94.552  14.727 107.502  1.00  0.00           O
ATOM   2883  O11 POPEN  90      96.721  13.607 107.072  1.00  0.00           O
ATOM   2884  O12 POPEN  90      96.521  15.266 108.882  1.00  0.00           O
ATOM   2885  C1  POPEN  90      96.261  12.716 106.042  1.00  0.00           C
ATOM   2888  C2  POPEN  90      96.651  13.257 104.632  1.00  0.00           C
ATOM   2890  O21 POPEN  90      96.481  12.247 103.622  1.00  0.00           O
ATOM   2891  C21 POPEN  90      97.362  11.257 103.562  1.00  0.00           C
ATOM   2892  O22 POPEN  90      98.222  10.997 104.392  1.00  0.00           O
ATOM   2893  C22 POPEN  90      97.131  10.447 102.302  1.00  0.00           C
ATOM   2896  C3  POPEN  90      98.060  13.906 104.602  1.00  0.00           C
ATOM   2899  O31 POPEN  90      98.492  14.217 103.262  1.00  0.00           O
ATOM   2900  C31 POPEN  90      99.622  13.696 102.832  1.00  0.00           C
ATOM   2901  O32 POPEN  90     100.321  12.877 103.402  1.00  0.00           O
ATOM   2902  C32 POPEN  90      99.841  14.177 101.392  1.00  0.00           C
ATOM   2905  C23 POPEN  90      97.742  11.126 101.052  1.00  0.00           C
ATOM   2908  C24 POPEN  90      97.281  10.427  99.762  1.00  0.00           C
ATOM   2911  C25 POPEN  90      98.022  10.896  98.512  1.00  0.00           C
ATOM   2914  C26 POPEN  90      97.742  10.027  97.272  1.00  0.00           C
ATOM   2917  C27 POPEN  90      96.261   9.997  96.862  1.00  0.00           C
ATOM   2920  C28 POPEN  90      96.012   9.127  95.612  1.00  0.00           C
ATOM   2923  C29 POPEN  90      96.191   9.837  94.292  1.00  0.00           C
ATOM   2925 0C21 POPEN  90      95.382   9.677  93.222  1.00  0.00           C
ATOM   2927 1C21 POPEN  90      94.191   8.747  93.182  1.00  0.00           C
ATOM   2930 2C21 POPEN  90      93.352   8.806  91.892  1.00  0.00           C
ATOM   2933 3C21 POPEN  90      94.102   8.297  90.652  1.00  0.00           C
ATOM   2936 4C21 POPEN  90      93.141   8.066  89.472  1.00  0.00           C
ATOM   2939 5C21 POPEN  90      93.831   7.606  88.182  1.00  0.00           C
ATOM   2942 6C21 POPEN  90      92.801   7.287  87.082  1.00  0.00           C
ATOM   2945 7C21 POPEN  90      93.411   6.977  85.722  1.00  0.00           C
ATOM   2948 8C21 POPEN  90      92.362   6.816  84.612  1.00  0.00           C
ATOM   2952  C33 POPEN  90     100.792  15.396 101.302  1.00  0.00           C
ATOM   2955  C34 POPEN  90     100.261  16.497 100.362  1.00  0.00           C
ATOM   2958  C35 POPEN  90     100.371  16.197  98.862  1.00  0.00           C
ATOM   2961  C36 POPEN  90      99.472  17.156  98.052  1.00  0.00           C
ATOM   2964  C37 POPEN  90      99.671  17.066  96.532  1.00  0.00           C
ATOM   2967  C38 POPEN  90      98.661  17.967  95.782  1.00  0.00           C
ATOM   2970  C39 POPEN  90      98.871  17.997  94.252  1.00  0.00           C
ATOM   2973 0C31 POPEN  90      99.960  18.997  93.832  1.00  0.00           C
ATOM   2976 1C31 POPEN  90     100.112  19.156  92.312  1.00  0.00           C
ATOM   2979 2C31 POPEN  90     100.891  20.437  91.962  1.00  0.00           C
ATOM   2982 3C31 POPEN  90     101.161  20.626  90.462  1.00  0.00           C
ATOM   2985 4C31 POPEN  90     101.511  22.087  90.142  1.00  0.00           C
ATOM   2988 5C31 POPEN  90     101.800  22.326  88.652  1.00  0.00           C
ATOM   2991 6C31 POPEN  90     102.180  23.767  88.302  1.00  0.00           C
ATOM   2995  NH3 POPEO  91      26.702  -2.288 104.362  1.00  0.00           N
ATOM   2999  C12 POPEO  91      26.732  -1.147 105.332  1.00  0.00           C
ATOM   3002  C11 POPEO  91      27.752  -0.057 104.982  1.00  0.00           C
ATOM   3005  P   POPEO  91      28.682   2.123 106.092  1.00  0.00           P
ATOM   3006  O13 POPEO  91      28.222   3.026 107.162  1.00  0.00           O
ATOM   3007  O14 POPEO  91      30.052   1.583 106.222  1.00  0.00           O
ATOM   3008  O11 POPEO  91      28.482   2.934 104.742  1.00  0.00           O
ATOM   3009  O12 POPEO  91      27.622   0.962 105.972  1.00  0.00           O
ATOM   3010  C1  POPEO  91      29.162   2.764 103.492  1.00  0.00           C
ATOM   3013  C2  POPEO  91      28.262   2.913 102.212  1.00  0.00           C
ATOM   3015  O21 POPEO  91      29.132   3.116 101.072  1.00  0.00           O
ATOM   3016  C21 POPEO  91      28.612   2.712  99.902  1.00  0.00           C
ATOM   3017  O22 POPEO  91      27.511   2.204  99.772  1.00  0.00           O
ATOM   3018  C22 POPEO  91      29.542   3.026  98.722  1.00  0.00           C
ATOM   3021  C3  POPEO  91      27.252   4.107 102.352  1.00  0.00           C
ATOM   3024  O31 POPEO  91      26.642   4.556 101.112  1.00  0.00           O
ATOM   3025  C31 POPEO  91      25.512   3.946 100.712  1.00  0.00           C
ATOM   3026  O32 POPEO  91      24.882   3.116 101.342  1.00  0.00           O
ATOM   3027  C32 POPEO  91      25.142   4.496  99.322  1.00  0.00           C
ATOM   3030  C23 POPEO  91      30.222   1.742  98.162  1.00  0.00           C
ATOM   3033  C24 POPEO  91      30.992   1.903  96.832  1.00  0.00           C
ATOM   3036  C25 POPEO  91      30.082   1.973  95.592  1.00  0.00           C
ATOM   3039  C26 POPEO  91      29.832   0.582  94.992  1.00  0.00           C
ATOM   3042  C27 POPEO  91      28.832   0.553  93.832  1.00  0.00           C
ATOM   3045  C28 POPEO  91      28.562  -0.898  93.382  1.00  0.00           C
ATOM   3048  C29 POPEO  91      27.522  -1.026  92.302  1.00  0.00           C
ATOM   3050 0C21 POPEO  91      27.652  -1.667  91.122  1.00  0.00           C
ATOM   3052 1C21 POPEO  91      28.852  -2.446  90.632  1.00  0.00           C
ATOM   3055 2C21 POPEO  91      28.492  -3.727  89.832  1.00  0.00           C
ATOM   3058 3C21 POPEO  91      27.832  -4.817  90.682  1.00  0.00           C
ATOM   3061 4C21 POPEO  91      27.542  -6.108  89.892  1.00  0.00           C
ATOM   3064 5C21 POPEO  91      26.712  -7.118  90.692  1.00  0.00           C
ATOM   3067 6C21 POPEO  91      26.232  -8.307  89.862  1.00  0.00           C
ATOM   3070 7C21 POPEO  91      25.262  -9.207  90.652  1.00  0.00           C
ATOM   3073 8C21 POPEO  91      24.251  -9.937  89.772  1.00  0.00           C
ATOM   3077  C33 POPEO  91      24.262   3.505  98.532  1.00  0.00           C
ATOM   3080  C34 POPEO  91      24.272   3.777  97.012  1.00  0.00           C
ATOM   3083  C35 POPEO  91      23.282   4.866  96.572  1.00  0.00           C
ATOM   3086  C36 POPEO  91      23.092   4.907  95.052  1.00  0.00           C
ATOM   3089  C37 POPEO  91      21.712   5.436  94.662  1.00  0.00           C
ATOM   3092  C38 POPEO  91      21.382   5.217  93.172  1.00  0.00           C
ATOM   3095  C39 POPEO  91      19.962   5.637  92.772  1.00  0.00           C
ATOM   3098 0C31 POPEO  91      18.862   5.086  93.702  1.00  0.00           C
ATOM   3101 1C31 POPEO  91      17.452   5.236  93.122  1.00  0.00           C
ATOM   3104 2C31 POPEO  91      16.382   4.685  94.072  1.00  0.00           C
ATOM   3107 3C31 POPEO  91      15.002   4.577  93.392  1.00  0.00           C
ATOM   3110 4C31 POPEO  91      13.972   3.826  94.252  1.00  0.00           C
ATOM   3113 5C31 POPEO  91      12.652   3.595  93.512  1.00  0.00           C
ATOM   3116 6C31 POPEO  91      11.792   2.502  94.152  1.00  0.00           C
ATOM   3120  NH3 POPEP  92     117.472 105.816  68.162  1.00  0.00           N
ATOM   3124  C12 POPEP  92     117.152 106.535  66.872  1.00  0.00           C
ATOM   3127  C11 POPEP  92     117.351 108.035  67.042  1.00  0.00           C
ATOM   3130  P   POPEP  92     119.531 109.355  66.362  1.00  0.00           P
ATOM   3131  O13 POPEP  92     120.981 109.136  66.562  1.00  0.00           O
ATOM   3132  O14 POPEP  92     119.001 109.285  64.982  1.00  0.00           O
ATOM   3133  O11 POPEP  92     119.182 110.757  67.012  1.00  0.00           O
ATOM   3134  O12 POPEP  92     118.741 108.316  67.252  1.00  0.00           O
ATOM   3135  C1  POPEP  92     118.262 110.876  68.112  1.00  0.00           C
ATOM   3138  C2  POPEP  92     118.570 112.056  69.072  1.00  0.00           C
ATOM   3140  O21 POPEP  92     117.292 112.566  69.522  1.00  0.00           O
ATOM   3141  C21 POPEP  92     116.902 112.126  70.702  1.00  0.00           C
ATOM   3142  O22 POPEP  92     117.602 111.576  71.532  1.00  0.00           O
ATOM   3143  C22 POPEP  92     115.401 112.375  70.842  1.00  0.00           C
ATOM   3146  C3  POPEP  92     119.370 113.205  68.432  1.00  0.00           C
ATOM   3149  O31 POPEP  92     119.820 114.057  69.502  1.00  0.00           O
ATOM   3150  C31 POPEP  92     119.781 115.337  69.242  1.00  0.00           C
ATOM   3151  O32 POPEP  92     120.572 115.946  68.532  1.00  0.00           O
ATOM   3152  C32 POPEP  92     118.501 115.937  69.812  1.00  0.00           C
ATOM   3155  C23 POPEP  92     114.871 112.076  72.272  1.00  0.00           C
ATOM   3158  C24 POPEP  92     113.341 112.076  72.352  1.00  0.00           C
ATOM   3161  C25 POPEP  92     112.761 111.277  73.532  1.00  0.00           C
ATOM   3164  C26 POPEP  92     112.561 112.025  74.852  1.00  0.00           C
ATOM   3167  C27 POPEP  92     112.122 111.036  75.942  1.00  0.00           C
ATOM   3170  C28 POPEP  92     112.091 111.596  77.372  1.00  0.00           C
ATOM   3173  C29 POPEP  92     111.772 110.477  78.342  1.00  0.00           C
ATOM   3175 0C21 POPEP  92     110.852 110.465  79.322  1.00  0.00           C
ATOM   3177 1C21 POPEP  92     109.941 111.607  79.712  1.00  0.00           C
ATOM   3180 2C21 POPEP  92     110.692 112.737  80.452  1.00  0.00           C
ATOM   3183 3C21 POPEP  92     111.322 112.326  81.802  1.00  0.00           C
ATOM   3186 4C21 POPEP  92     112.222 113.437  82.352  1.00  0.00           C
ATOM   3189 5C21 POPEP  92     112.861 113.105  83.712  1.00  0.00           C
ATOM   3192 6C21 POPEP  92     114.021 114.057  84.052  1.00  0.00           C
ATOM   3195 7C21 POPEP  92     114.582 113.847  85.462  1.00  0.00           C
ATOM   3198 8C21 POPEP  92     115.891 114.607  85.712  1.00  0.00           C
ATOM   3202  C33 POPEP  92     118.710 116.706  71.132  1.00  0.00           C
ATOM   3205  C34 POPEP  92     118.332 115.886  72.362  1.00  0.00           C
ATOM   3208  C35 POPEP  92     119.382 114.856  72.802  1.00  0.00           C
ATOM   3211  C36 POPEP  92     119.011 114.285  74.182  1.00  0.00           C
ATOM   3214  C37 POPEP  92     120.191 113.666  74.942  1.00  0.00           C
ATOM   3217  C38 POPEP  92     119.841 113.466  76.422  1.00  0.00           C
ATOM   3220  C39 POPEP  92     120.961 112.826  77.242  1.00  0.00           C
ATOM   3223 0C31 POPEP  92     120.550 112.676  78.712  1.00  0.00           C
ATOM   3226 1C31 POPEP  92     121.742 112.546  79.672  1.00  0.00           C
ATOM   3229 2C31 POPEP  92     121.261 112.556  81.132  1.00  0.00           C
ATOM   3232 3C31 POPEP  92     122.301 113.055  82.142  1.00  0.00           C
ATOM   3235 4C31 POPEP  92     121.670 114.066  83.122  1.00  0.00           C
ATOM   3238 5C31 POPEP  92     122.661 114.626  84.152  1.00  0.00           C
ATOM   3241 6C31 POPEP  92     122.021 115.695  85.052  1.00  0.00           C
ATOM   3245  NH3 POPEQ  93      30.821  47.467 103.712  1.00  0.00           N
ATOM   3249  C12 POPEQ  93      30.702  46.076 104.292  1.00  0.00           C
ATOM   3252  C11 POPEQ  93      30.092  45.037 103.312  1.00  0.00           C
ATOM   3255  P   POPEQ  93      28.362  44.786 101.322  1.00  0.00           P
ATOM   3256  O13 POPEQ  93      28.932  43.426 101.182  1.00  0.00           O
ATOM   3257  O14 POPEQ  93      26.892  44.687 101.502  1.00  0.00           O
ATOM   3258  O11 POPEQ  93      28.672  45.676 100.072  1.00  0.00           O
ATOM   3259  O12 POPEQ  93      29.032  45.576 102.522  1.00  0.00           O
ATOM   3260  C1  POPEQ  93      28.442  45.196  98.752  1.00  0.00           C
ATOM   3263  C2  POPEQ  93      28.162  46.376  97.792  1.00  0.00           C
ATOM   3265  O21 POPEQ  93      28.192  45.816  96.462  1.00  0.00           O
ATOM   3266  C21 POPEQ  93      27.292  46.336  95.632  1.00  0.00           C
ATOM   3267  O22 POPEQ  93      26.522  47.246  95.902  1.00  0.00           O
ATOM   3268  C22 POPEQ  93      27.272  45.557  94.322  1.00  0.00           C
ATOM   3271  C3  POPEQ  93      29.242  47.486  98.012  1.00  0.00           C
ATOM   3274  O31 POPEQ  93      29.172  48.617  97.112  1.00  0.00           O
ATOM   3275  C31 POPEQ  93      29.942  48.507  96.042  1.00  0.00           C
ATOM   3276  O32 POPEQ  93      30.552  47.507  95.712  1.00  0.00           O
ATOM   3277  C32 POPEQ  93      30.002  49.837  95.282  1.00  0.00           C
ATOM   3280  C23 POPEQ  93      25.942  45.757  93.552  1.00  0.00           C
ATOM   3283  C24 POPEQ  93      25.832  47.097  92.802  1.00  0.00           C
ATOM   3286  C25 POPEQ  93      26.702  47.136  91.542  1.00  0.00           C
ATOM   3289  C26 POPEQ  93      26.302  48.277  90.592  1.00  0.00           C
ATOM   3292  C27 POPEQ  93      26.942  48.106  89.202  1.00  0.00           C
ATOM   3295  C28 POPEQ  93      26.242  48.946  88.112  1.00  0.00           C
ATOM   3298  C29 POPEQ  93      26.692  50.387  88.082  1.00  0.00           C
ATOM   3300 0C21 POPEQ  93      27.212  51.017  87.002  1.00  0.00           C
ATOM   3302 1C21 POPEQ  93      27.372  50.416  85.622  1.00  0.00           C
ATOM   3305 2C21 POPEQ  93      27.272  51.466  84.492  1.00  0.00           C
ATOM   3308 3C21 POPEQ  93      25.902  52.157  84.422  1.00  0.00           C
ATOM   3311 4C21 POPEQ  93      25.772  53.065  83.192  1.00  0.00           C
ATOM   3314 5C21 POPEQ  93      24.372  53.687  83.072  1.00  0.00           C
ATOM   3317 6C21 POPEQ  93      24.202  54.996  83.852  1.00  0.00           C
ATOM   3320 7C21 POPEQ  93      22.792  55.576  83.662  1.00  0.00           C
ATOM   3323 8C21 POPEQ  93      22.692  57.066  84.022  1.00  0.00           C
ATOM   3327  C33 POPEQ  93      29.462  49.746  93.832  1.00  0.00           C
ATOM   3330  C34 POPEQ  93      29.732  51.007  92.992  1.00  0.00           C
ATOM   3333  C35 POPEQ  93      29.622  50.727  91.492  1.00  0.00           C
ATOM   3336  C36 POPEQ  93      29.372  51.966  90.602  1.00  0.00           C
ATOM   3339  C37 POPEQ  93      30.501  53.017  90.632  1.00  0.00           C
ATOM   3342  C38 POPEQ  93      30.702  53.746  89.282  1.00  0.00           C
ATOM   3345  C39 POPEQ  93      29.512  54.617  88.842  1.00  0.00           C
ATOM   3348 0C31 POPEQ  93      29.642  55.117  87.382  1.00  0.00           C
ATOM   3351 1C31 POPEQ  93      28.302  55.597  86.802  1.00  0.00           C
ATOM   3354 2C31 POPEQ  93      28.302  55.777  85.272  1.00  0.00           C
ATOM   3357 3C31 POPEQ  93      29.202  56.885  84.732  1.00  0.00           C
ATOM   3360 4C31 POPEQ  93      28.902  58.277  85.312  1.00  0.00           C
ATOM   3363 5C31 POPEQ  93      29.762  59.385  84.692  1.00  0.00           C
ATOM   3366 6C31 POPEQ  93      29.692  60.716  85.442  1.00  0.00           C
ATOM   3370  NH3 POPER  94      21.842  81.356 108.892  1.00  0.00           N
ATOM   3374  C12 POPER  94      22.392  81.487 110.292  1.00  0.00           C
ATOM   3377  C11 POPER  94      21.252  81.657 111.302  1.00  0.00           C
ATOM   3380  P   POPER  94      19.522  79.657 111.462  1.00  0.00           P
ATOM   3381  O13 POPER  94      20.652  78.737 111.722  1.00  0.00           O
ATOM   3382  O14 POPER  94      18.612  80.047 112.572  1.00  0.00           O
ATOM   3383  O11 POPER  94      18.742  79.157 110.192  1.00  0.00           O
ATOM   3384  O12 POPER  94      20.092  80.977 110.822  1.00  0.00           O
ATOM   3385  C1  POPER  94      19.382  78.507 109.102  1.00  0.00           C
ATOM   3388  C2  POPER  94      18.402  78.367 107.922  1.00  0.00           C
ATOM   3390  O21 POPER  94      19.062  77.805 106.762  1.00  0.00           O
ATOM   3391  C21 POPER  94      18.232  77.176 105.912  1.00  0.00           C
ATOM   3392  O22 POPER  94      17.052  76.937 106.132  1.00  0.00           O
ATOM   3393  C22 POPER  94      19.002  76.676 104.692  1.00  0.00           C
ATOM   3396  C3  POPER  94      17.672  79.705 107.562  1.00  0.00           C
ATOM   3399  O31 POPER  94      18.502  80.816 107.142  1.00  0.00           O
ATOM   3400  C31 POPER  94      18.622  81.007 105.822  1.00  0.00           C
ATOM   3401  O32 POPER  94      19.102  80.217 105.022  1.00  0.00           O
ATOM   3402  C32 POPER  94      18.071  82.396 105.492  1.00  0.00           C
ATOM   3405  C23 POPER  94      18.162  76.687 103.392  1.00  0.00           C
ATOM   3408  C24 POPER  94      18.252  78.036 102.652  1.00  0.00           C
ATOM   3411  C25 POPER  94      17.332  78.135 101.432  1.00  0.00           C
ATOM   3414  C26 POPER  94      17.582  79.396 100.592  1.00  0.00           C
ATOM   3417  C27 POPER  94      18.712  79.236  99.562  1.00  0.00           C
ATOM   3420  C28 POPER  94      18.442  79.937  98.202  1.00  0.00           C
ATOM   3423  C29 POPER  94      17.272  79.326  97.472  1.00  0.00           C
ATOM   3425 0C21 POPER  94      17.212  78.885  96.192  1.00  0.00           C
ATOM   3427 1C21 POPER  94      18.302  78.937  95.152  1.00  0.00           C
ATOM   3430 2C21 POPER  94      17.822  79.556  93.832  1.00  0.00           C
ATOM   3433 3C21 POPER  94      16.932  78.635  92.972  1.00  0.00           C
ATOM   3436 4C21 POPER  94      16.402  79.385  91.742  1.00  0.00           C
ATOM   3439 5C21 POPER  94      15.502  78.566  90.812  1.00  0.00           C
ATOM   3442 6C21 POPER  94      16.212  77.396  90.122  1.00  0.00           C
ATOM   3445 7C21 POPER  94      15.422  76.885  88.912  1.00  0.00           C
ATOM   3448 8C21 POPER  94      15.672  75.407  88.602  1.00  0.00           C
ATOM   3452  C33 POPER  94      18.482  82.977 104.122  1.00  0.00           C
ATOM   3455  C34 POPER  94      17.922  84.407 103.992  1.00  0.00           C
ATOM   3458  C35 POPER  94      18.071  85.046 102.602  1.00  0.00           C
ATOM   3461  C36 POPER  94      16.942  84.595 101.672  1.00  0.00           C
ATOM   3464  C37 POPER  94      17.082  85.097 100.232  1.00  0.00           C
ATOM   3467  C38 POPER  94      15.922  84.566  99.372  1.00  0.00           C
ATOM   3470  C39 POPER  94      16.052  84.846  97.872  1.00  0.00           C
ATOM   3473 0C31 POPER  94      17.352  84.297  97.262  1.00  0.00           C
ATOM   3476 1C31 POPER  94      17.232  84.035  95.762  1.00  0.00           C
ATOM   3479 2C31 POPER  94      18.452  83.297  95.172  1.00  0.00           C
ATOM   3482 3C31 POPER  94      19.752  84.096  95.152  1.00  0.00           C
ATOM   3485 4C31 POPER  94      19.712  85.367  94.282  1.00  0.00           C
ATOM   3488 5C31 POPER  94      21.102  85.997  94.122  1.00  0.00           C
ATOM   3491 6C31 POPER  94      21.082  87.317  93.352  1.00  0.00           C
ATOM   3495  NH3 POPES  95      48.982 120.046  67.622  1.00  0.00           N
ATOM   3499  C12 POPES  95      48.141 121.026  66.832  1.00  0.00           C
ATOM   3502  C11 POPES  95      46.622 120.876  67.092  1.00  0.00           C
ATOM   3505  P   POPES  95      45.742 122.577  65.242  1.00  0.00           P
ATOM   3506  O13 POPES  95      47.122 123.087  65.012  1.00  0.00           O
ATOM   3507  O14 POPES  95      44.872 122.486  64.042  1.00  0.00           O
ATOM   3508  O11 POPES  95      44.981 123.456  66.302  1.00  0.00           O
ATOM   3509  O12 POPES  95      45.851 121.166  65.922  1.00  0.00           O
ATOM   3510  C1  POPES  95      45.652 124.407  67.122  1.00  0.00           C
ATOM   3513  C2  POPES  95      44.622 125.146  68.022  1.00  0.00           C
ATOM   3515  O21 POPES  95      45.181 126.347  68.582  1.00  0.00           O
ATOM   3516  C21 POPES  95      46.031 126.195  69.582  1.00  0.00           C
ATOM   3517  O22 POPES  95      46.552 125.156  69.952  1.00  0.00           O
ATOM   3518  C22 POPES  95      46.161 127.536  70.312  1.00  0.00           C
ATOM   3521  C3  POPES  95      43.951 124.157  69.032  1.00  0.00           C
ATOM   3524  O31 POPES  95      43.522 124.826  70.252  1.00  0.00           O
ATOM   3525  C31 POPES  95      43.442 124.017  71.292  1.00  0.00           C
ATOM   3526  O32 POPES  95      43.402 122.796  71.242  1.00  0.00           O
ATOM   3527  C32 POPES  95      43.452 124.856  72.562  1.00  0.00           C
ATOM   3530  C23 POPES  95      46.712 127.387  71.752  1.00  0.00           C
ATOM   3533  C24 POPES  95      46.101 128.426  72.712  1.00  0.00           C
ATOM   3536  C25 POPES  95      46.821 128.507  74.072  1.00  0.00           C
ATOM   3539  C26 POPES  95      46.492 127.375  75.052  1.00  0.00           C
ATOM   3542  C27 POPES  95      47.551 127.276  76.162  1.00  0.00           C
ATOM   3545  C28 POPES  95      47.341 126.086  77.132  1.00  0.00           C
ATOM   3548  C29 POPES  95      48.652 125.635  77.732  1.00  0.00           C
ATOM   3550 0C21 POPES  95      49.021 125.695  79.022  1.00  0.00           C
ATOM   3552 1C21 POPES  95      48.192 126.226  80.162  1.00  0.00           C
ATOM   3555 2C21 POPES  95      49.012 126.675  81.392  1.00  0.00           C
ATOM   3558 3C21 POPES  95      48.092 127.016  82.582  1.00  0.00           C
ATOM   3561 4C21 POPES  95      48.652 128.076  83.542  1.00  0.00           C
ATOM   3564 5C21 POPES  95      49.722 127.577  84.512  1.00  0.00           C
ATOM   3567 6C21 POPES  95      50.172 128.687  85.482  1.00  0.00           C
ATOM   3570 7C21 POPES  95      51.142 128.176  86.552  1.00  0.00           C
ATOM   3573 8C21 POPES  95      51.632 129.266  87.512  1.00  0.00           C
ATOM   3577  C33 POPES  95      43.262 124.046  73.862  1.00  0.00           C
ATOM   3580  C34 POPES  95      43.531 124.875  75.122  1.00  0.00           C
ATOM   3583  C35 POPES  95      43.172 124.136  76.412  1.00  0.00           C
ATOM   3586  C36 POPES  95      43.422 124.945  77.682  1.00  0.00           C
ATOM   3589  C37 POPES  95      43.172 124.087  78.932  1.00  0.00           C
ATOM   3592  C38 POPES  95      43.442 124.817  80.262  1.00  0.00           C
ATOM   3595  C39 POPES  95      42.281 125.727  80.702  1.00  0.00           C
ATOM   3598 0C31 POPES  95      42.592 126.487  82.002  1.00  0.00           C
ATOM   3601 1C31 POPES  95      41.332 127.177  82.562  1.00  0.00           C
ATOM   3604 2C31 POPES  95      41.602 128.066  83.782  1.00  0.00           C
ATOM   3607 3C31 POPES  95      40.312 128.656  84.352  1.00  0.00           C
ATOM   3610 4C31 POPES  95      40.542 129.816  85.332  1.00  0.00           C
ATOM   3613 5C31 POPES  95      39.251 130.296  86.022  1.00  0.00           C
ATOM   3616 6C31 POPES  95      39.472 131.456  86.992  1.00  0.00           C
ATOM   3620  NH3 POPET  96      86.201   2.234 105.982  1.00  0.00           N
ATOM   3624  C12 POPET  96      86.161   2.284 107.482  1.00  0.00           C
ATOM   3627  C11 POPET  96      86.891   1.083 108.102  1.00  0.00           C
ATOM   3630  P   POPET  96      85.021  -0.716 108.482  1.00  0.00           P
ATOM   3631  O13 POPET  96      84.722   0.103 109.682  1.00  0.00           O
ATOM   3632  O14 POPET  96      85.121  -2.167 108.672  1.00  0.00           O
ATOM   3633  O11 POPET  96      83.890  -0.457 107.362  1.00  0.00           O
ATOM   3634  O12 POPET  96      86.292  -0.147 107.732  1.00  0.00           O
ATOM   3635  C1  POPET  96      84.160  -1.247 106.182  1.00  0.00           C
ATOM   3638  C2  POPET  96      83.411  -0.827 104.892  1.00  0.00           C
ATOM   3640  O21 POPET  96      84.261   0.114 104.182  1.00  0.00           O
ATOM   3641  C21 POPET  96      84.170  -0.077 102.872  1.00  0.00           C
ATOM   3642  O22 POPET  96      83.451  -0.877 102.312  1.00  0.00           O
ATOM   3643  C22 POPET  96      85.081   0.832 102.102  1.00  0.00           C
ATOM   3646  C3  POPET  96      81.991  -0.256 105.112  1.00  0.00           C
ATOM   3649  O31 POPET  96      81.210  -0.287 103.882  1.00  0.00           O
ATOM   3650  C31 POPET  96      80.881   0.924 103.392  1.00  0.00           C
ATOM   3651  O32 POPET  96      80.872   1.942 104.042  1.00  0.00           O
ATOM   3652  C32 POPET  96      80.560   0.814 101.892  1.00  0.00           C
ATOM   3655  C23 POPET  96      84.242   1.383 100.932  1.00  0.00           C
ATOM   3658  C24 POPET  96      85.091   1.982  99.832  1.00  0.00           C
ATOM   3661  C25 POPET  96      84.300   2.997  98.982  1.00  0.00           C
ATOM   3664  C26 POPET  96      83.292   2.384  98.012  1.00  0.00           C
ATOM   3667  C27 POPET  96      83.811   2.322  96.562  1.00  0.00           C
ATOM   3670  C28 POPET  96      82.712   2.043  95.502  1.00  0.00           C
ATOM   3673  C29 POPET  96      81.702   3.167  95.452  1.00  0.00           C
ATOM   3675 0C21 POPET  96      81.422   3.956  94.412  1.00  0.00           C
ATOM   3677 1C21 POPET  96      82.001   3.857  93.022  1.00  0.00           C
ATOM   3680 2C21 POPET  96      81.311   2.734  92.242  1.00  0.00           C
ATOM   3683 3C21 POPET  96      81.621   2.734  90.742  1.00  0.00           C
ATOM   3686 4C21 POPET  96      80.930   1.553  90.032  1.00  0.00           C
ATOM   3689 5C21 POPET  96      81.171   1.493  88.522  1.00  0.00           C
ATOM   3692 6C21 POPET  96      80.601   2.703  87.762  1.00  0.00           C
ATOM   3695 7C21 POPET  96      80.572   2.493  86.252  1.00  0.00           C
ATOM   3698 8C21 POPET  96      79.991   3.687  85.482  1.00  0.00           C
ATOM   3702  C33 POPET  96      79.691   1.942 101.262  1.00  0.00           C
ATOM   3705  C34 POPET  96      79.481   1.694  99.752  1.00  0.00           C
ATOM   3708  C35 POPET  96      78.641   2.753  99.002  1.00  0.00           C
ATOM   3711  C36 POPET  96      78.371   2.322  97.552  1.00  0.00           C
ATOM   3714  C37 POPET  96      77.281   3.106  96.792  1.00  0.00           C
ATOM   3717  C38 POPET  96      77.141   2.602  95.342  1.00  0.00           C
ATOM   3720  C39 POPET  96      75.771   2.812  94.682  1.00  0.00           C
ATOM   3723 0C31 POPET  96      75.462   4.266  94.292  1.00  0.00           C
ATOM   3726 1C31 POPET  96      74.362   4.387  93.222  1.00  0.00           C
ATOM   3729 2C31 POPET  96      74.131   5.847  92.792  1.00  0.00           C
ATOM   3732 3C31 POPET  96      73.152   6.047  91.622  1.00  0.00           C
ATOM   3735 4C31 POPET  96      72.921   7.536  91.312  1.00  0.00           C
ATOM   3738 5C31 POPET  96      72.112   7.757  90.032  1.00  0.00           C
ATOM   3741 6C31 POPET  96      71.771   9.226  89.772  1.00  0.00           C
ATOM   3745  NH3 POPEU  97      50.121 113.736  64.642  1.00  0.00           N
ATOM   3749  C12 POPEU  97      50.152 114.656  63.452  1.00  0.00           C
ATOM   3752  C11 POPEU  97      48.931 115.587  63.472  1.00  0.00           C
ATOM   3755  P   POPEU  97      47.981 117.727  64.572  1.00  0.00           P
ATOM   3756  O13 POPEU  97      48.362 118.936  63.802  1.00  0.00           O
ATOM   3757  O14 POPEU  97      46.681 117.095  64.282  1.00  0.00           O
ATOM   3758  O11 POPEU  97      48.092 117.986  66.142  1.00  0.00           O
ATOM   3759  O12 POPEU  97      49.112 116.636  64.432  1.00  0.00           O
ATOM   3760  C1  POPEU  97      47.981 116.837  67.012  1.00  0.00           C
ATOM   3763  C2  POPEU  97      49.122 116.747  68.072  1.00  0.00           C
ATOM   3765  O21 POPEU  97      48.871 117.616  69.192  1.00  0.00           O
ATOM   3766  C21 POPEU  97      48.382 116.986  70.262  1.00  0.00           C
ATOM   3767  O22 POPEU  97      47.922 115.857  70.252  1.00  0.00           O
ATOM   3768  C22 POPEU  97      48.612 117.826  71.532  1.00  0.00           C
ATOM   3771  C3  POPEU  97      50.501 117.086  67.432  1.00  0.00           C
ATOM   3774  O31 POPEU  97      51.622 116.876  68.322  1.00  0.00           O
ATOM   3775  C31 POPEU  97      51.942 117.816  69.192  1.00  0.00           C
ATOM   3776  O32 POPEU  97      51.301 118.816  69.462  1.00  0.00           O
ATOM   3777  C32 POPEU  97      53.202 117.366  69.922  1.00  0.00           C
ATOM   3780  C23 POPEU  97      49.202 116.926  72.642  1.00  0.00           C
ATOM   3783  C24 POPEU  97      49.652 117.667  73.912  1.00  0.00           C
ATOM   3786  C25 POPEU  97      50.012 116.686  75.032  1.00  0.00           C
ATOM   3789  C26 POPEU  97      50.551 117.326  76.322  1.00  0.00           C
ATOM   3792  C27 POPEU  97      50.832 116.266  77.402  1.00  0.00           C
ATOM   3795  C28 POPEU  97      51.982 116.617  78.362  1.00  0.00           C
ATOM   3798  C29 POPEU  97      51.762 117.886  79.142  1.00  0.00           C
ATOM   3800 0C21 POPEU  97      51.792 118.047  80.482  1.00  0.00           C
ATOM   3802 1C21 POPEU  97      51.992 116.986  81.532  1.00  0.00           C
ATOM   3805 2C21 POPEU  97      50.802 116.996  82.502  1.00  0.00           C
ATOM   3808 3C21 POPEU  97      51.042 116.195  83.792  1.00  0.00           C
ATOM   3811 4C21 POPEU  97      49.942 116.406  84.852  1.00  0.00           C
ATOM   3814 5C21 POPEU  97      49.672 117.896  85.132  1.00  0.00           C
ATOM   3817 6C21 POPEU  97      48.922 118.176  86.442  1.00  0.00           C
ATOM   3820 7C21 POPEU  97      49.242 119.576  86.982  1.00  0.00           C
ATOM   3823 8C21 POPEU  97      48.892 120.736  86.042  1.00  0.00           C
ATOM   3827  C33 POPEU  97      53.402 118.146  71.222  1.00  0.00           C
ATOM   3830  C34 POPEU  97      54.571 117.626  72.052  1.00  0.00           C
ATOM   3833  C35 POPEU  97      54.122 117.146  73.432  1.00  0.00           C
ATOM   3836  C36 POPEU  97      55.292 116.587  74.242  1.00  0.00           C
ATOM   3839  C37 POPEU  97      54.851 116.016  75.582  1.00  0.00           C
ATOM   3842  C38 POPEU  97      56.031 115.477  76.382  1.00  0.00           C
ATOM   3845  C39 POPEU  97      55.632 114.706  77.652  1.00  0.00           C
ATOM   3848 0C31 POPEU  97      56.792 113.806  78.102  1.00  0.00           C
ATOM   3851 1C31 POPEU  97      56.571 113.047  79.422  1.00  0.00           C
ATOM   3854 2C31 POPEU  97      57.362 111.736  79.412  1.00  0.00           C
ATOM   3857 3C31 POPEU  97      57.771 111.187  80.792  1.00  0.00           C
ATOM   3860 4C31 POPEU  97      56.632 110.896  81.772  1.00  0.00           C
ATOM   3863 5C31 POPEU  97      57.012 109.757  82.742  1.00  0.00           C
ATOM   3866 6C31 POPEU  97      55.942 109.407  83.772  1.00  0.00           C
ATOM   3870  NH3 POPEV  98     102.542  75.907 109.752  1.00  0.00           N
ATOM   3874  C12 POPEV  98     102.640  77.086 110.682  1.00  0.00           C
ATOM   3877  C11 POPEV  98     102.932  78.417 109.962  1.00  0.00           C
ATOM   3880  P   POPEV  98     102.320  80.947 110.342  1.00  0.00           P
ATOM   3881  O13 POPEV  98     101.051  81.535 110.832  1.00  0.00           O
ATOM   3882  O14 POPEV  98     103.612  81.587 110.702  1.00  0.00           O
ATOM   3883  O11 POPEV  98     102.351  80.926 108.742  1.00  0.00           O
ATOM   3884  O12 POPEV  98     102.391  79.437 110.772  1.00  0.00           O
ATOM   3885  C1  POPEV  98     101.161  80.907 107.952  1.00  0.00           C
ATOM   3888  C2  POPEV  98     101.431  81.217 106.442  1.00  0.00           C
ATOM   3890  O21 POPEV  98     100.231  81.017 105.672  1.00  0.00           O
ATOM   3891  C21 POPEV  98      99.291  81.907 105.842  1.00  0.00           C
ATOM   3892  O22 POPEV  98      99.342  82.886 106.572  1.00  0.00           O
ATOM   3893  C22 POPEV  98      98.101  81.507 104.972  1.00  0.00           C
ATOM   3896  C3  POPEV  98     102.572  80.336 105.822  1.00  0.00           C
ATOM   3899  O31 POPEV  98     102.521  80.156 104.382  1.00  0.00           O
ATOM   3900  C31 POPEV  98     103.022  81.157 103.652  1.00  0.00           C
ATOM   3901  O32 POPEV  98     103.271  82.275 104.072  1.00  0.00           O
ATOM   3902  C32 POPEV  98     103.311  80.676 102.222  1.00  0.00           C
ATOM   3905  C23 POPEV  98      98.201  82.065 103.522  1.00  0.00           C
ATOM   3908  C24 POPEV  98      98.951  81.135 102.552  1.00  0.00           C
ATOM   3911  C25 POPEV  98      98.501  81.327 101.102  1.00  0.00           C
ATOM   3914  C26 POPEV  98      99.011  82.587 100.402  1.00  0.00           C
ATOM   3917  C27 POPEV  98      98.792  82.556  98.882  1.00  0.00           C
ATOM   3920  C28 POPEV  98      99.382  83.796  98.182  1.00  0.00           C
ATOM   3923  C29 POPEV  98      99.431  83.606  96.692  1.00  0.00           C
ATOM   3925 0C21 POPEV  98      99.291  84.556  95.752  1.00  0.00           C
ATOM   3927 1C21 POPEV  98      99.090  86.026  95.982  1.00  0.00           C
ATOM   3930 2C21 POPEV  98      99.622  86.867  94.802  1.00  0.00           C
ATOM   3933 3C21 POPEV  98      98.871  86.617  93.482  1.00  0.00           C
ATOM   3936 4C21 POPEV  98      99.090  87.717  92.442  1.00  0.00           C
ATOM   3939 5C21 POPEV  98      98.152  87.527  91.232  1.00  0.00           C
ATOM   3942 6C21 POPEV  98      98.111  88.756  90.322  1.00  0.00           C
ATOM   3945 7C21 POPEV  98      97.222  88.546  89.092  1.00  0.00           C
ATOM   3948 8C21 POPEV  98      96.810  89.866  88.432  1.00  0.00           C
ATOM   3952  C33 POPEV  98     103.192  81.776 101.132  1.00  0.00           C
ATOM   3955  C34 POPEV  98     103.542  81.236  99.732  1.00  0.00           C
ATOM   3958  C35 POPEV  98     103.031  82.096  98.552  1.00  0.00           C
ATOM   3961  C36 POPEV  98     103.341  83.596  98.672  1.00  0.00           C
ATOM   3964  C37 POPEV  98     103.041  84.376  97.372  1.00  0.00           C
ATOM   3967  C38 POPEV  98     103.521  85.845  97.372  1.00  0.00           C
ATOM   3970  C39 POPEV  98     102.511  86.916  97.762  1.00  0.00           C
ATOM   3973 0C31 POPEV  98     102.021  86.815  99.202  1.00  0.00           C
ATOM   3976 1C31 POPEV  98     102.112  88.135  99.982  1.00  0.00           C
ATOM   3979 2C31 POPEV  98     101.001  88.287 101.032  1.00  0.00           C
ATOM   3982 3C31 POPEV  98      99.602  88.456 100.412  1.00  0.00           C
ATOM   3985 4C31 POPEV  98      99.482  89.796  99.682  1.00  0.00           C
ATOM   3988 5C31 POPEV  98      99.462  89.747  98.152  1.00  0.00           C
ATOM   3991 6C31 POPEV  98      99.431  91.156  97.532  1.00  0.00           C
ATOM   3995  NH3 POPEW  99      99.141  48.626 107.582  1.00  0.00           N
ATOM   3999  C12 POPEW  99      97.992  49.197 106.802  1.00  0.00           C
ATOM   4002  C11 POPEW  99      98.451  50.196 105.732  1.00  0.00           C
ATOM   4005  P   POPEW  99      97.091  52.227 104.792  1.00  0.00           P
ATOM   4006  O13 POPEW  99      95.921  52.356 103.902  1.00  0.00           O
ATOM   4007  O14 POPEW  99      97.061  52.887 106.122  1.00  0.00           O
ATOM   4008  O11 POPEW  99      98.451  52.597 104.022  1.00  0.00           O
ATOM   4009  O12 POPEW  99      97.292  50.676 105.062  1.00  0.00           O
ATOM   4010  C1  POPEW  99      99.251  53.626 104.622  1.00  0.00           C
ATOM   4013  C2  POPEW  99     100.592  53.906 103.872  1.00  0.00           C
ATOM   4015  O21 POPEW  99     100.382  54.636 102.632  1.00  0.00           O
ATOM   4016  C21 POPEW  99     100.872  55.867 102.562  1.00  0.00           C
ATOM   4017  O22 POPEW  99     101.371  56.477 103.492  1.00  0.00           O
ATOM   4018  C22 POPEW  99     100.972  56.306 101.092  1.00  0.00           C
ATOM   4021  C3  POPEW  99     101.381  52.607 103.582  1.00  0.00           C
ATOM   4024  O31 POPEW  99     102.421  52.867 102.622  1.00  0.00           O
ATOM   4025  C31 POPEW  99     103.582  52.297 102.812  1.00  0.00           C
ATOM   4026  O32 POPEW  99     103.951  51.656 103.792  1.00  0.00           O
ATOM   4027  C32 POPEW  99     104.421  52.526 101.562  1.00  0.00           C
ATOM   4030  C23 POPEW  99     100.072  57.507 100.702  1.00  0.00           C
ATOM   4033  C24 POPEW  99     100.662  58.376  99.582  1.00  0.00           C
ATOM   4036  C25 POPEW  99     100.951  57.636  98.262  1.00  0.00           C
ATOM   4039  C26 POPEW  99     101.322  58.606  97.142  1.00  0.00           C
ATOM   4042  C27 POPEW  99     101.931  58.007  95.802  1.00  0.00           C
ATOM   4045  C28 POPEW  99     102.281  56.547  95.242  1.00  0.00           C
ATOM   4048  C29 POPEW  99     101.702  55.317  95.902  1.00  0.00           C
ATOM   4050 0C21 POPEW  99     100.881  54.407  95.322  1.00  0.00           C
ATOM   4052 1C21 POPEW  99     100.391  54.417  93.902  1.00  0.00           C
ATOM   4055 2C21 POPEW  99      98.971  54.996  93.732  1.00  0.00           C
ATOM   4058 3C21 POPEW  99      98.421  54.727  92.322  1.00  0.00           C
ATOM   4061 4C21 POPEW  99      96.902  54.937  92.192  1.00  0.00           C
ATOM   4064 5C21 POPEW  99      96.301  54.197  90.982  1.00  0.00           C
ATOM   4067 6C21 POPEW  99      96.132  52.687  91.222  1.00  0.00           C
ATOM   4070 7C21 POPEW  99      95.550  51.955  90.002  1.00  0.00           C
ATOM   4073 8C21 POPEW  99      95.541  50.437  90.172  1.00  0.00           C
ATOM   4077  C33 POPEW  99     104.001  51.586 100.422  1.00  0.00           C
ATOM   4080  C34 POPEW  99     102.821  52.056  99.572  1.00  0.00           C
ATOM   4083  C35 POPEW  99     101.972  50.856  99.132  1.00  0.00           C
ATOM   4086  C36 POPEW  99     101.171  51.066  97.842  1.00  0.00           C
ATOM   4089  C37 POPEW  99     100.061  50.007  97.712  1.00  0.00           C
ATOM   4092  C38 POPEW  99      99.542  49.797  96.282  1.00  0.00           C
ATOM   4095  C39 POPEW  99     100.251  48.636  95.572  1.00  0.00           C
ATOM   4098 0C31 POPEW  99      99.622  48.306  94.202  1.00  0.00           C
ATOM   4101 1C31 POPEW  99     100.340  47.136  93.512  1.00  0.00           C
ATOM   4104 2C31 POPEW  99      99.582  46.567  92.302  1.00  0.00           C
ATOM   4107 3C31 POPEW  99      99.300  47.597  91.202  1.00  0.00           C
ATOM   4110 4C31 POPEW  99      98.801  46.936  89.912  1.00  0.00           C
ATOM   4113 5C31 POPEW  99      98.570  47.957  88.792  1.00  0.00           C
ATOM   4116 6C31 POPEW  99      98.222  47.316  87.452  1.00  0.00           C
ATOM   4120  NH3 POPEX 100     131.073  83.047 107.632  1.00  0.00           N
ATOM   4124  C12 POPEX 100     130.085  84.186 107.612  1.00  0.00           C
ATOM   4127  C11 POPEX 100     128.705  83.746 108.142  1.00  0.00           C
ATOM   4130  P   POPEX 100     127.684  86.156 108.062  1.00  0.00           P
ATOM   4131  O13 POPEX 100     128.434  86.327 109.322  1.00  0.00           O
ATOM   4132  O14 POPEX 100     128.214  86.907 106.902  1.00  0.00           O
ATOM   4133  O11 POPEX 100     126.222  86.627 108.392  1.00  0.00           O
ATOM   4134  O12 POPEX 100     127.625  84.607 107.752  1.00  0.00           O
ATOM   4135  C1  POPEX 100     125.021  85.976 107.982  1.00  0.00           C
ATOM   4138  C2  POPEX 100     124.602  86.376 106.562  1.00  0.00           C
ATOM   4140  O21 POPEX 100     123.192  86.636 106.482  1.00  0.00           O
ATOM   4141  C21 POPEX 100     122.391  85.605 106.312  1.00  0.00           C
ATOM   4142  O22 POPEX 100     122.542  84.486 106.762  1.00  0.00           O
ATOM   4143  C22 POPEX 100     121.292  86.007 105.352  1.00  0.00           C
ATOM   4146  C3  POPEX 100     125.102  85.377 105.472  1.00  0.00           C
ATOM   4149  O31 POPEX 100     124.820  85.886 104.142  1.00  0.00           O
ATOM   4150  C31 POPEX 100     125.712  86.797 103.762  1.00  0.00           C
ATOM   4151  O32 POPEX 100     126.712  87.076 104.392  1.00  0.00           O
ATOM   4152  C32 POPEX 100     125.321  87.426 102.442  1.00  0.00           C
ATOM   4155  C23 POPEX 100     121.311  85.097 104.102  1.00  0.00           C
ATOM   4158  C24 POPEX 100     121.201  85.845 102.772  1.00  0.00           C
ATOM   4161  C25 POPEX 100     121.822  85.016 101.642  1.00  0.00           C
ATOM   4164  C26 POPEX 100     121.742  85.657 100.262  1.00  0.00           C
ATOM   4167  C27 POPEX 100     122.602  84.875  99.252  1.00  0.00           C
ATOM   4170  C28 POPEX 100     122.451  85.386  97.802  1.00  0.00           C
ATOM   4173  C29 POPEX 100     123.570  84.875  96.922  1.00  0.00           C
ATOM   4175 0C21 POPEX 100     123.472  84.236  95.742  1.00  0.00           C
ATOM   4177 1C21 POPEX 100     122.222  83.856  94.992  1.00  0.00           C
ATOM   4180 2C21 POPEX 100     122.402  82.536  94.212  1.00  0.00           C
ATOM   4183 3C21 POPEX 100     121.261  82.247  93.232  1.00  0.00           C
ATOM   4186 4C21 POPEX 100     121.371  80.856  92.602  1.00  0.00           C
ATOM   4189 5C21 POPEX 100     120.340  80.597  91.492  1.00  0.00           C
ATOM   4192 6C21 POPEX 100     120.821  81.057  90.102  1.00  0.00           C
ATOM   4195 7C21 POPEX 100     119.792  80.777  89.002  1.00  0.00           C
ATOM   4198 8C21 POPEX 100     120.410  80.275  87.692  1.00  0.00           C
ATOM   4202  C33 POPEX 100     126.501  88.275 101.932  1.00  0.00           C
ATOM   4205  C34 POPEX 100     127.684  87.416 101.442  1.00  0.00           C
ATOM   4208  C35 POPEX 100     127.413  86.885 100.042  1.00  0.00           C
ATOM   4211  C36 POPEX 100     128.174  85.635  99.612  1.00  0.00           C
ATOM   4214  C37 POPEX 100     127.604  85.227  98.252  1.00  0.00           C
ATOM   4217  C38 POPEX 100     128.414  84.175  97.492  1.00  0.00           C
ATOM   4220  C39 POPEX 100     127.875  83.956  96.072  1.00  0.00           C
ATOM   4223 0C31 POPEX 100     127.964  85.206  95.182  1.00  0.00           C
ATOM   4226 1C31 POPEX 100     127.674  84.887  93.722  1.00  0.00           C
ATOM   4229 2C31 POPEX 100     128.943  84.887  92.862  1.00  0.00           C
ATOM   4232 3C31 POPEX 100     128.775  84.096  91.562  1.00  0.00           C
ATOM   4235 4C31 POPEX 100     127.654  84.617  90.662  1.00  0.00           C
ATOM   4238 5C31 POPEX 100     127.475  83.736  89.422  1.00  0.00           C
ATOM   4241 6C31 POPEX 100     126.390  84.247  88.472  1.00  0.00           C
ATOM   4245  NH3 POPEY 101      90.382  59.356  63.182  1.00  0.00           N
ATOM   4249  C12 POPEY 101      91.311  60.427  62.672  1.00  0.00           C
ATOM   4252  C11 POPEY 101      90.902  61.007  61.312  1.00  0.00           C
ATOM   4255  P   POPEY 101      88.311  60.746  60.902  1.00  0.00           P
ATOM   4256  O13 POPEY 101      87.332  61.656  60.262  1.00  0.00           O
ATOM   4257  O14 POPEY 101      88.671  59.477  60.242  1.00  0.00           O
ATOM   4258  O11 POPEY 101      87.791  60.356  62.352  1.00  0.00           O
ATOM   4259  O12 POPEY 101      89.591  61.567  61.322  1.00  0.00           O
ATOM   4260  C1  POPEY 101      86.951  61.326  62.992  1.00  0.00           C
ATOM   4263  C2  POPEY 101      86.341  60.816  64.312  1.00  0.00           C
ATOM   4265  O21 POPEY 101      87.292  59.986  64.992  1.00  0.00           O
ATOM   4266  C21 POPEY 101      87.561  60.336  66.232  1.00  0.00           C
ATOM   4267  O22 POPEY 101      87.192  61.347  66.792  1.00  0.00           O
ATOM   4268  C22 POPEY 101      88.430  59.226  66.852  1.00  0.00           C
ATOM   4271  C3  POPEY 101      85.032  60.037  64.012  1.00  0.00           C
ATOM   4274  O31 POPEY 101      84.561  59.286  65.152  1.00  0.00           O
ATOM   4275  C31 POPEY 101      84.051  60.007  66.122  1.00  0.00           C
ATOM   4276  O32 POPEY 101      83.890  61.217  66.082  1.00  0.00           O
ATOM   4277  C32 POPEY 101      83.570  59.096  67.252  1.00  0.00           C
ATOM   4280  C23 POPEY 101      88.881  59.556  68.292  1.00  0.00           C
ATOM   4283  C24 POPEY 101      89.571  58.367  68.962  1.00  0.00           C
ATOM   4286  C25 POPEY 101      90.161  58.736  70.332  1.00  0.00           C
ATOM   4289  C26 POPEY 101      89.121  58.906  71.442  1.00  0.00           C
ATOM   4292  C27 POPEY 101      89.742  59.477  72.732  1.00  0.00           C
ATOM   4295  C28 POPEY 101      88.710  59.896  73.792  1.00  0.00           C
ATOM   4298  C29 POPEY 101      89.402  60.177  75.112  1.00  0.00           C
ATOM   4300 0C21 POPEY 101      89.041  59.646  76.292  1.00  0.00           C
ATOM   4302 1C21 POPEY 101      87.861  58.746  76.532  1.00  0.00           C
ATOM   4305 2C21 POPEY 101      87.602  58.596  78.032  1.00  0.00           C
ATOM   4308 3C21 POPEY 101      86.301  57.867  78.392  1.00  0.00           C
ATOM   4311 4C21 POPEY 101      86.201  57.656  79.912  1.00  0.00           C
ATOM   4314 5C21 POPEY 101      84.981  56.837  80.322  1.00  0.00           C
ATOM   4317 6C21 POPEY 101      83.710  57.656  80.552  1.00  0.00           C
ATOM   4320 7C21 POPEY 101      82.472  56.757  80.602  1.00  0.00           C
ATOM   4323 8C21 POPEY 101      81.222  57.486  81.082  1.00  0.00           C
ATOM   4327  C33 POPEY 101      83.971  59.566  68.672  1.00  0.00           C
ATOM   4330  C34 POPEY 101      85.212  58.826  69.222  1.00  0.00           C
ATOM   4333  C35 POPEY 101      84.882  57.376  69.622  1.00  0.00           C
ATOM   4336  C36 POPEY 101      86.101  56.507  69.972  1.00  0.00           C
ATOM   4339  C37 POPEY 101      85.722  55.016  70.002  1.00  0.00           C
ATOM   4342  C38 POPEY 101      86.902  54.047  70.032  1.00  0.00           C
ATOM   4345  C39 POPEY 101      87.491  53.836  71.432  1.00  0.00           C
ATOM   4348 0C31 POPEY 101      88.192  52.476  71.572  1.00  0.00           C
ATOM   4351 1C31 POPEY 101      87.201  51.326  71.832  1.00  0.00           C
ATOM   4354 2C31 POPEY 101      87.871  49.967  72.082  1.00  0.00           C
ATOM   4357 3C31 POPEY 101      87.941  49.067  70.842  1.00  0.00           C
ATOM   4360 4C31 POPEY 101      88.652  49.727  69.652  1.00  0.00           C
ATOM   4363 5C31 POPEY 101      88.911  48.746  68.512  1.00  0.00           C
ATOM   4366 6C31 POPEY 101      89.851  49.347  67.472  1.00  0.00           C
ATOM   4370  NH3 POPEZ 102      68.811  75.946  65.752  1.00  0.00           N
ATOM   4374  C12 POPEZ 102      67.781  76.157  66.832  1.00  0.00           C
ATOM   4377  C11 POPEZ 102      66.631  77.027  66.292  1.00  0.00           C
ATOM   4380  P   POPEZ 102      66.981  79.617  66.682  1.00  0.00           P
ATOM   4381  O13 POPEZ 102      67.732  80.695  66.022  1.00  0.00           O
ATOM   4382  O14 POPEZ 102      65.551  79.845  66.982  1.00  0.00           O
ATOM   4383  O11 POPEZ 102      67.771  79.276  68.022  1.00  0.00           O
ATOM   4384  O12 POPEZ 102      67.141  78.286  65.842  1.00  0.00           O
ATOM   4385  C1  POPEZ 102      67.042  78.826  69.162  1.00  0.00           C
ATOM   4388  C2  POPEZ 102      66.792  79.966  70.192  1.00  0.00           C
ATOM   4390  O21 POPEZ 102      66.782  79.477  71.532  1.00  0.00           O
ATOM   4391  C21 POPEZ 102      65.851  78.576  71.802  1.00  0.00           C
ATOM   4392  O22 POPEZ 102      65.042  78.117  71.032  1.00  0.00           O
ATOM   4393  C22 POPEZ 102      65.931  78.216  73.272  1.00  0.00           C
ATOM   4396  C3  POPEZ 102      65.561  80.907  69.942  1.00  0.00           C
ATOM   4399  O31 POPEZ 102      65.711  82.086  70.772  1.00  0.00           O
ATOM   4400  C31 POPEZ 102      64.711  82.396  71.602  1.00  0.00           C
ATOM   4401  O32 POPEZ 102      63.632  81.837  71.662  1.00  0.00           O
ATOM   4402  C32 POPEZ 102      65.122  83.625  72.412  1.00  0.00           C
ATOM   4405  C23 POPEZ 102      64.521  77.886  73.782  1.00  0.00           C
ATOM   4408  C24 POPEZ 102      64.542  77.385  75.222  1.00  0.00           C
ATOM   4411  C25 POPEZ 102      64.842  78.507  76.232  1.00  0.00           C
ATOM   4414  C26 POPEZ 102      65.152  77.947  77.622  1.00  0.00           C
ATOM   4417  C27 POPEZ 102      65.212  79.047  78.672  1.00  0.00           C
ATOM   4420  C28 POPEZ 102      65.821  78.547  79.992  1.00  0.00           C
ATOM   4423  C29 POPEZ 102      66.001  79.676  80.972  1.00  0.00           C
ATOM   4425 0C21 POPEZ 102      67.141  80.336  81.192  1.00  0.00           C
ATOM   4427 1C21 POPEZ 102      68.441  80.056  80.492  1.00  0.00           C
ATOM   4430 2C21 POPEZ 102      69.601  80.977  80.932  1.00  0.00           C
ATOM   4433 3C21 POPEZ 102      70.001  80.777  82.392  1.00  0.00           C
ATOM   4436 4C21 POPEZ 102      71.092  81.757  82.852  1.00  0.00           C
ATOM   4439 5C21 POPEZ 102      71.191  81.797  84.382  1.00  0.00           C
ATOM   4442 6C21 POPEZ 102      72.191  82.826  84.912  1.00  0.00           C
ATOM   4445 7C21 POPEZ 102      71.992  83.076  86.412  1.00  0.00           C
ATOM   4448 8C21 POPEZ 102      72.911  84.136  87.002  1.00  0.00           C
ATOM   4452  C33 POPEZ 102      64.152  84.006  73.562  1.00  0.00           C
ATOM   4455  C34 POPEZ 102      64.171  83.026  74.752  1.00  0.00           C
ATOM   4458  C35 POPEZ 102      63.192  83.456  75.862  1.00  0.00           C
ATOM   4461  C36 POPEZ 102      62.902  82.376  76.912  1.00  0.00           C
ATOM   4464  C37 POPEZ 102      61.801  82.826  77.882  1.00  0.00           C
ATOM   4467  C38 POPEZ 102      61.412  81.786  78.942  1.00  0.00           C
ATOM   4470  C39 POPEZ 102      62.351  81.757  80.152  1.00  0.00           C
ATOM   4473 0C31 POPEZ 102      61.792  80.917  81.312  1.00  0.00           C
ATOM   4476 1C31 POPEZ 102      62.542  81.135  82.632  1.00  0.00           C
ATOM   4479 2C31 POPEZ 102      61.942  80.387  83.832  1.00  0.00           C
ATOM   4482 3C31 POPEZ 102      62.602  79.036  84.132  1.00  0.00           C
ATOM   4485 4C31 POPEZ 102      62.521  78.026  82.982  1.00  0.00           C
ATOM   4488 5C31 POPEZ 102      63.132  76.666  83.342  1.00  0.00           C
ATOM   4491 6C31 POPEZ 102      63.132  75.676  82.182  1.00  0.00           C
ATOM   4495  NH3 POPEa 103      33.522  53.587 106.382  1.00  0.00           N
ATOM   4499  C12 POPEa 103      34.992  53.956 106.412  1.00  0.00           C
ATOM   4502  C11 POPEa 103      35.571  54.407 105.042  1.00  0.00           C
ATOM   4505  P   POPEa 103      37.912  54.956 106.262  1.00  0.00           P
ATOM   4506  O13 POPEa 103      37.341  56.026 107.092  1.00  0.00           O
ATOM   4507  O14 POPEa 103      38.242  53.687 106.922  1.00  0.00           O
ATOM   4508  O11 POPEa 103      39.251  55.486 105.602  1.00  0.00           O
ATOM   4509  O12 POPEa 103      36.972  54.676 105.032  1.00  0.00           O
ATOM   4510  C1  POPEa 103      39.122  56.627 104.742  1.00  0.00           C
ATOM   4513  C2  POPEa 103      40.352  56.716 103.802  1.00  0.00           C
ATOM   4515  O21 POPEa 103      40.292  57.856 102.932  1.00  0.00           O
ATOM   4516  C21 POPEa 103      39.222  58.007 102.182  1.00  0.00           C
ATOM   4517  O22 POPEa 103      38.372  57.167 101.922  1.00  0.00           O
ATOM   4518  C22 POPEa 103      39.161  59.466 101.722  1.00  0.00           C
ATOM   4521  C3  POPEa 103      40.641  55.387 103.042  1.00  0.00           C
ATOM   4524  O31 POPEa 103      41.842  55.476 102.252  1.00  0.00           O
ATOM   4525  C31 POPEa 103      42.992  55.356 102.902  1.00  0.00           C
ATOM   4526  O32 POPEa 103      43.122  54.996 104.062  1.00  0.00           O
ATOM   4527  C32 POPEa 103      44.102  55.816 101.962  1.00  0.00           C
ATOM   4530  C23 POPEa 103      39.862  59.716 100.372  1.00  0.00           C
ATOM   4533  C24 POPEa 103      38.882  59.786  99.192  1.00  0.00           C
ATOM   4536  C25 POPEa 103      39.590  60.086  97.862  1.00  0.00           C
ATOM   4539  C26 POPEa 103      38.612  60.107  96.682  1.00  0.00           C
ATOM   4542  C27 POPEa 103      39.292  59.976  95.312  1.00  0.00           C
ATOM   4545  C28 POPEa 103      38.262  59.646  94.212  1.00  0.00           C
ATOM   4548  C29 POPEa 103      38.902  59.216  92.912  1.00  0.00           C
ATOM   4550 0C21 POPEa 103      38.931  59.907  91.762  1.00  0.00           C
ATOM   4552 1C21 POPEa 103      38.340  61.266  91.512  1.00  0.00           C
ATOM   4555 2C21 POPEa 103      39.382  62.386  91.712  1.00  0.00           C
ATOM   4558 3C21 POPEa 103      40.571  62.297  90.752  1.00  0.00           C
ATOM   4561 4C21 POPEa 103      41.472  63.536  90.832  1.00  0.00           C
ATOM   4564 5C21 POPEa 103      42.792  63.367  90.082  1.00  0.00           C
ATOM   4567 6C21 POPEa 103      43.782  62.446  90.802  1.00  0.00           C
ATOM   4570 7C21 POPEa 103      44.352  61.367  89.872  1.00  0.00           C
ATOM   4573 8C21 POPEa 103      45.422  60.486  90.532  1.00  0.00           C
ATOM   4577  C33 POPEa 103      45.402  56.226 102.682  1.00  0.00           C
ATOM   4580  C34 POPEa 103      46.292  57.136 101.822  1.00  0.00           C
ATOM   4583  C35 POPEa 103      46.972  56.446 100.632  1.00  0.00           C
ATOM   4586  C36 POPEa 103      46.972  57.346  99.402  1.00  0.00           C
ATOM   4589  C37 POPEa 103      47.742  56.757  98.222  1.00  0.00           C
ATOM   4592  C38 POPEa 103      47.372  57.486  96.942  1.00  0.00           C
ATOM   4595  C39 POPEa 103      48.391  57.356  95.802  1.00  0.00           C
ATOM   4598 0C31 POPEa 103      47.812  58.007  94.552  1.00  0.00           C
ATOM   4601 1C31 POPEa 103      48.832  58.337  93.462  1.00  0.00           C
ATOM   4604 2C31 POPEa 103      48.122  58.847  92.192  1.00  0.00           C
ATOM   4607 3C31 POPEa 103      49.071  59.455  91.152  1.00  0.00           C
ATOM   4610 4C31 POPEa 103      50.312  58.587  90.882  1.00  0.00           C
ATOM   4613 5C31 POPEa 103      51.192  59.127  89.762  1.00  0.00           C
ATOM   4616 6C31 POPEa 103      52.551  58.437  89.682  1.00  0.00           C
ATOM   4620  NH3 POPEb 104      37.352  72.606 107.072  1.00  0.00           N
ATOM   4624  C12 POPEb 104      38.281  71.437 106.982  1.00  0.00           C
ATOM   4627  C11 POPEb 104      38.461  70.846 108.372  1.00  0.00           C
ATOM   4630  P   POPEb 104      36.422  69.267 108.732  1.00  0.00           P
ATOM   4631  O13 POPEb 104      35.201  69.297 109.572  1.00  0.00           O
ATOM   4632  O14 POPEb 104      37.372  68.146 108.872  1.00  0.00           O
ATOM   4633  O11 POPEb 104      35.992  69.416 107.212  1.00  0.00           O
ATOM   4634  O12 POPEb 104      37.192  70.606 108.972  1.00  0.00           O
ATOM   4635  C1  POPEb 104      35.442  68.257 106.552  1.00  0.00           C
ATOM   4638  C2  POPEb 104      34.872  68.576 105.142  1.00  0.00           C
ATOM   4640  O21 POPEb 104      34.462  67.316 104.572  1.00  0.00           O
ATOM   4641  C21 POPEb 104      34.522  66.986 103.292  1.00  0.00           C
ATOM   4642  O22 POPEb 104      34.802  67.706 102.352  1.00  0.00           O
ATOM   4643  C22 POPEb 104      34.082  65.517 103.172  1.00  0.00           C
ATOM   4646  C3  POPEb 104      35.792  69.507 104.282  1.00  0.00           C
ATOM   4649  O31 POPEb 104      36.942  68.846 103.702  1.00  0.00           O
ATOM   4650  C31 POPEb 104      37.652  69.696 102.942  1.00  0.00           C
ATOM   4651  O32 POPEb 104      37.862  70.867 103.202  1.00  0.00           O
ATOM   4652  C32 POPEb 104      38.082  69.007 101.652  1.00  0.00           C
ATOM   4655  C23 POPEb 104      34.251  64.826 101.792  1.00  0.00           C
ATOM   4658  C24 POPEb 104      35.692  64.687 101.292  1.00  0.00           C
ATOM   4661  C25 POPEb 104      35.751  63.997  99.912  1.00  0.00           C
ATOM   4664  C26 POPEb 104      35.501  64.937  98.712  1.00  0.00           C
ATOM   4667  C27 POPEb 104      35.591  64.166  97.382  1.00  0.00           C
ATOM   4670  C28 POPEb 104      36.042  64.996  96.162  1.00  0.00           C
ATOM   4673  C29 POPEb 104      35.092  66.036  95.632  1.00  0.00           C
ATOM   4675 0C21 POPEb 104      34.882  66.266  94.322  1.00  0.00           C
ATOM   4677 1C21 POPEb 104      35.492  65.437  93.212  1.00  0.00           C
ATOM   4680 2C21 POPEb 104      34.812  65.497  91.832  1.00  0.00           C
ATOM   4683 3C21 POPEb 104      35.482  64.536  90.842  1.00  0.00           C
ATOM   4686 4C21 POPEb 104      34.722  64.455  89.512  1.00  0.00           C
ATOM   4689 5C21 POPEb 104      34.922  65.716  88.662  1.00  0.00           C
ATOM   4692 6C21 POPEb 104      34.232  65.617  87.292  1.00  0.00           C
ATOM   4695 7C21 POPEb 104      34.862  66.555  86.272  1.00  0.00           C
ATOM   4698 8C21 POPEb 104      34.032  66.716  85.002  1.00  0.00           C
ATOM   4702  C33 POPEb 104      38.472  69.977 100.512  1.00  0.00           C
ATOM   4705  C34 POPEb 104      37.732  69.667  99.192  1.00  0.00           C
ATOM   4708  C35 POPEb 104      38.442  70.236  97.952  1.00  0.00           C
ATOM   4711  C36 POPEb 104      37.691  69.926  96.642  1.00  0.00           C
ATOM   4714  C37 POPEb 104      38.302  70.635  95.432  1.00  0.00           C
ATOM   4717  C38 POPEb 104      37.262  71.106  94.402  1.00  0.00           C
ATOM   4720  C39 POPEb 104      36.532  69.966  93.672  1.00  0.00           C
ATOM   4723 0C31 POPEb 104      35.702  70.507  92.492  1.00  0.00           C
ATOM   4726 1C31 POPEb 104      35.242  69.416  91.522  1.00  0.00           C
ATOM   4729 2C31 POPEb 104      34.732  69.987  90.182  1.00  0.00           C
ATOM   4732 3C31 POPEb 104      35.862  70.526  89.272  1.00  0.00           C
ATOM   4735 4C31 POPEb 104      36.632  69.407  88.562  1.00  0.00           C
ATOM   4738 5C31 POPEb 104      38.001  69.816  88.032  1.00  0.00           C
ATOM   4741 6C31 POPEb 104      38.652  68.716  87.182  1.00  0.00           C
ATOM   4745  NH3 POPEc 105      17.242  46.117  64.572  1.00  0.00           N
ATOM   4749  C12 POPEc 105      18.572  46.536  64.082  1.00  0.00           C
ATOM   4752  C11 POPEc 105      18.732  46.296  62.582  1.00  0.00           C
ATOM   4755  P   POPEc 105      20.802  47.727  61.972  1.00  0.00           P
ATOM   4756  O13 POPEc 105      20.152  48.367  60.802  1.00  0.00           O
ATOM   4757  O14 POPEc 105      22.262  47.486  61.992  1.00  0.00           O
ATOM   4758  O11 POPEc 105      20.422  48.547  63.282  1.00  0.00           O
ATOM   4759  O12 POPEc 105      20.112  46.336  62.262  1.00  0.00           O
ATOM   4760  C1  POPEc 105      21.382  49.026  64.212  1.00  0.00           C
ATOM   4763  C2  POPEc 105      21.712  48.027  65.372  1.00  0.00           C
ATOM   4765  O21 POPEc 105      21.412  48.666  66.622  1.00  0.00           O
ATOM   4766  C21 POPEc 105      20.252  48.376  67.182  1.00  0.00           C
ATOM   4767  O22 POPEc 105      19.452  47.526  66.792  1.00  0.00           O
ATOM   4768  C22 POPEc 105      20.011  49.366  68.332  1.00  0.00           C
ATOM   4771  C3  POPEc 105      23.222  47.617  65.312  1.00  0.00           C
ATOM   4774  O31 POPEc 105      23.902  47.297  66.532  1.00  0.00           O
ATOM   4775  C31 POPEc 105      23.462  46.526  67.492  1.00  0.00           C
ATOM   4776  O32 POPEc 105      22.411  45.917  67.552  1.00  0.00           O
ATOM   4777  C32 POPEc 105      24.572  46.536  68.572  1.00  0.00           C
ATOM   4780  C23 POPEc 105      19.142  48.826  69.492  1.00  0.00           C
ATOM   4783  C24 POPEc 105      19.922  47.896  70.432  1.00  0.00           C
ATOM   4786  C25 POPEc 105      19.042  47.176  71.472  1.00  0.00           C
ATOM   4789  C26 POPEc 105      18.252  48.087  72.432  1.00  0.00           C
ATOM   4792  C27 POPEc 105      17.592  47.297  73.572  1.00  0.00           C
ATOM   4795  C28 POPEc 105      16.652  48.127  74.472  1.00  0.00           C
ATOM   4798  C29 POPEc 105      15.252  48.306  73.932  1.00  0.00           C
ATOM   4800 0C21 POPEc 105      14.092  48.337  74.632  1.00  0.00           C
ATOM   4802 1C21 POPEc 105      13.922  48.186  76.132  1.00  0.00           C
ATOM   4805 2C21 POPEc 105      12.682  47.337  76.512  1.00  0.00           C
ATOM   4808 3C21 POPEc 105      12.712  46.757  77.932  1.00  0.00           C
ATOM   4811 4C21 POPEc 105      11.612  45.697  78.152  1.00  0.00           C
ATOM   4814 5C21 POPEc 105      11.472  45.216  79.602  1.00  0.00           C
ATOM   4817 6C21 POPEc 105      12.612  44.307  80.092  1.00  0.00           C
ATOM   4820 7C21 POPEc 105      12.442  43.966  81.582  1.00  0.00           C
ATOM   4823 8C21 POPEc 105      13.632  43.246  82.202  1.00  0.00           C
ATOM   4827  C33 POPEc 105      24.062  46.747  70.012  1.00  0.00           C
ATOM   4830  C34 POPEc 105      25.192  47.267  70.922  1.00  0.00           C
ATOM   4833  C35 POPEc 105      24.782  47.407  72.392  1.00  0.00           C
ATOM   4836  C36 POPEc 105      24.722  46.056  73.112  1.00  0.00           C
ATOM   4839  C37 POPEc 105      24.272  46.157  74.572  1.00  0.00           C
ATOM   4842  C38 POPEc 105      24.382  44.776  75.232  1.00  0.00           C
ATOM   4845  C39 POPEc 105      24.102  44.797  76.732  1.00  0.00           C
ATOM   4848 0C31 POPEc 105      24.452  43.466  77.402  1.00  0.00           C
ATOM   4851 1C31 POPEc 105      24.432  43.617  78.912  1.00  0.00           C
ATOM   4854 2C31 POPEc 105      24.562  42.316  79.712  1.00  0.00           C
ATOM   4857 3C31 POPEc 105      24.082  42.566  81.142  1.00  0.00           C
ATOM   4860 4C31 POPEc 105      24.681  41.635  82.202  1.00  0.00           C
ATOM   4863 5C31 POPEc 105      24.202  42.056  83.602  1.00  0.00           C
ATOM   4866 6C31 POPEc 105      24.882  41.316  84.752  1.00  0.00           C
ATOM   4870  NH3 POPEd 106      67.152 128.467  63.752  1.00  0.00           N
ATOM   4874  C12 POPEd 106      67.852 128.305  62.432  1.00  0.00           C
ATOM   4877  C11 POPEd 106      67.592 126.937  61.772  1.00  0.00           C
ATOM   4880  P   POPEd 106      68.641 124.576  62.412  1.00  0.00           P
ATOM   4881  O13 POPEd 106      67.531 123.856  61.762  1.00  0.00           O
ATOM   4882  O14 POPEd 106      70.001 123.996  62.332  1.00  0.00           O
ATOM   4883  O11 POPEd 106      68.371 124.677  63.952  1.00  0.00           O
ATOM   4884  O12 POPEd 106      68.722 126.076  61.922  1.00  0.00           O
ATOM   4885  C1  POPEd 106      67.132 124.757  64.622  1.00  0.00           C
ATOM   4888  C2  POPEd 106      67.461 124.826  66.132  1.00  0.00           C
ATOM   4890  O21 POPEd 106      66.311 125.176  66.922  1.00  0.00           O
ATOM   4891  C21 POPEd 106      65.911 126.426  66.952  1.00  0.00           C
ATOM   4892  O22 POPEd 106      66.322 127.336  66.242  1.00  0.00           O
ATOM   4893  C22 POPEd 106      64.862 126.576  68.062  1.00  0.00           C
ATOM   4896  C3  POPEd 106      68.732 125.727  66.372  1.00  0.00           C
ATOM   4899  O31 POPEd 106      68.902 126.067  67.752  1.00  0.00           O
ATOM   4900  C31 POPEd 106      69.492 127.235  67.982  1.00  0.00           C
ATOM   4901  O32 POPEd 106      69.932 127.997  67.142  1.00  0.00           O
ATOM   4902  C32 POPEd 106      69.612 127.416  69.492  1.00  0.00           C
ATOM   4905  C23 POPEd 106      64.292 128.007  68.142  1.00  0.00           C
ATOM   4908  C24 POPEd 106      63.141 128.146  69.142  1.00  0.00           C
ATOM   4911  C25 POPEd 106      63.542 128.016  70.622  1.00  0.00           C
ATOM   4914  C26 POPEd 106      62.442 128.576  71.522  1.00  0.00           C
ATOM   4917  C27 POPEd 106      62.722 128.476  73.022  1.00  0.00           C
ATOM   4920  C28 POPEd 106      61.712 129.275  73.862  1.00  0.00           C
ATOM   4923  C29 POPEd 106      60.321 128.695  73.812  1.00  0.00           C
ATOM   4925 0C21 POPEd 106      59.531 128.406  74.862  1.00  0.00           C
ATOM   4927 1C21 POPEd 106      59.911 128.626  76.302  1.00  0.00           C
ATOM   4930 2C21 POPEd 106      58.741 128.396  77.272  1.00  0.00           C
ATOM   4933 3C21 POPEd 106      59.202 128.327  78.732  1.00  0.00           C
ATOM   4936 4C21 POPEd 106      58.042 128.096  79.712  1.00  0.00           C
ATOM   4939 5C21 POPEd 106      58.512 127.907  81.162  1.00  0.00           C
ATOM   4942 6C21 POPEd 106      58.972 129.206  81.842  1.00  0.00           C
ATOM   4945 7C21 POPEd 106      59.501 128.956  83.262  1.00  0.00           C
ATOM   4948 8C21 POPEd 106      60.021 130.227  83.942  1.00  0.00           C
ATOM   4952  C33 POPEd 106      68.262 127.247  70.242  1.00  0.00           C
ATOM   4955  C34 POPEd 106      68.452 126.966  71.742  1.00  0.00           C
ATOM   4958  C35 POPEd 106      67.112 126.815  72.472  1.00  0.00           C
ATOM   4961  C36 POPEd 106      67.261 126.815  73.992  1.00  0.00           C
ATOM   4964  C37 POPEd 106      65.931 126.566  74.722  1.00  0.00           C
ATOM   4967  C38 POPEd 106      66.051 126.736  76.242  1.00  0.00           C
ATOM   4970  C39 POPEd 106      65.462 128.066  76.752  1.00  0.00           C
ATOM   4973 0C31 POPEd 106      63.921 128.096  76.812  1.00  0.00           C
ATOM   4976 1C31 POPEd 106      63.302 127.196  77.892  1.00  0.00           C
ATOM   4979 2C31 POPEd 106      62.981 127.925  79.212  1.00  0.00           C
ATOM   4982 3C31 POPEd 106      64.212 128.507  79.922  1.00  0.00           C
ATOM   4985 4C31 POPEd 106      63.891 128.977  81.342  1.00  0.00           C
ATOM   4988 5C31 POPEd 106      65.122 129.466  82.102  1.00  0.00           C
ATOM   4991 6C31 POPEd 106      64.832 129.747  83.572  1.00  0.00           C
ATOM   4995  NH3 POPEe 107     111.121 127.056  66.242  1.00  0.00           N
ATOM   4999  C12 POPEe 107     109.680 127.445  66.342  1.00  0.00           C
ATOM   5002  C11 POPEe 107     108.951 126.776  67.532  1.00  0.00           C
ATOM   5005  P   POPEe 107     107.091 128.585  67.772  1.00  0.00           P
ATOM   5006  O13 POPEe 107     108.011 129.285  68.682  1.00  0.00           O
ATOM   5007  O14 POPEe 107     106.891 129.197  66.442  1.00  0.00           O
ATOM   5008  O11 POPEe 107     105.671 128.516  68.412  1.00  0.00           O
ATOM   5009  O12 POPEe 107     107.551 127.095  67.562  1.00  0.00           O
ATOM   5010  C1  POPEe 107     105.420 128.367  69.812  1.00  0.00           C
ATOM   5013  C2  POPEe 107     104.310 127.296  70.022  1.00  0.00           C
ATOM   5015  O21 POPEe 107     104.242 126.896  71.402  1.00  0.00           O
ATOM   5016  C21 POPEe 107     103.852 127.857  72.232  1.00  0.00           C
ATOM   5017  O22 POPEe 107     103.332 128.917  71.922  1.00  0.00           O
ATOM   5018  C22 POPEe 107     104.300 127.486  73.642  1.00  0.00           C
ATOM   5021  C3  POPEe 107     104.641 126.046  69.132  1.00  0.00           C
ATOM   5024  O31 POPEe 107     103.811 124.896  69.432  1.00  0.00           O
ATOM   5025  C31 POPEe 107     104.421 123.926  70.102  1.00  0.00           C
ATOM   5026  O32 POPEe 107     105.601 123.896  70.402  1.00  0.00           O
ATOM   5027  C32 POPEe 107     103.430 122.846  70.502  1.00  0.00           C
ATOM   5030  C23 POPEe 107     103.212 127.616  74.712  1.00  0.00           C
ATOM   5033  C24 POPEe 107     102.201 126.456  74.702  1.00  0.00           C
ATOM   5036  C25 POPEe 107     101.530 126.306  76.072  1.00  0.00           C
ATOM   5039  C26 POPEe 107     102.371 125.526  77.092  1.00  0.00           C
ATOM   5042  C27 POPEe 107     101.891 125.716  78.542  1.00  0.00           C
ATOM   5045  C28 POPEe 107     102.521 124.726  79.532  1.00  0.00           C
ATOM   5048  C29 POPEe 107     101.711 124.547  80.802  1.00  0.00           C
ATOM   5050 0C21 POPEe 107     102.031 125.006  82.022  1.00  0.00           C
ATOM   5052 1C21 POPEe 107     103.251 125.806  82.372  1.00  0.00           C
ATOM   5055 2C21 POPEe 107     103.222 126.356  83.812  1.00  0.00           C
ATOM   5058 3C21 POPEe 107     103.171 125.256  84.892  1.00  0.00           C
ATOM   5061 4C21 POPEe 107     103.542 125.757  86.292  1.00  0.00           C
ATOM   5064 5C21 POPEe 107     104.512 124.817  87.012  1.00  0.00           C
ATOM   5067 6C21 POPEe 107     105.021 125.386  88.342  1.00  0.00           C
ATOM   5070 7C21 POPEe 107     105.921 124.385  89.092  1.00  0.00           C
ATOM   5073 8C21 POPEe 107     106.261 124.836  90.522  1.00  0.00           C
ATOM   5077  C33 POPEe 107     104.141 121.607  71.102  1.00  0.00           C
ATOM   5080  C34 POPEe 107     103.442 121.067  72.352  1.00  0.00           C
ATOM   5083  C35 POPEe 107     103.561 121.945  73.612  1.00  0.00           C
ATOM   5086  C36 POPEe 107     104.991 122.247  74.092  1.00  0.00           C
ATOM   5089  C37 POPEe 107     104.972 122.846  75.512  1.00  0.00           C
ATOM   5092  C38 POPEe 107     106.341 123.316  76.022  1.00  0.00           C
ATOM   5095  C39 POPEe 107     106.641 124.786  75.692  1.00  0.00           C
ATOM   5098 0C31 POPEe 107     106.541 125.716  76.922  1.00  0.00           C
ATOM   5101 1C31 POPEe 107     106.851 127.177  76.572  1.00  0.00           C
ATOM   5104 2C31 POPEe 107     106.551 128.176  77.702  1.00  0.00           C
ATOM   5107 3C31 POPEe 107     105.072 128.536  77.822  1.00  0.00           C
ATOM   5110 4C31 POPEe 107     104.762 129.477  78.992  1.00  0.00           C
ATOM   5113 5C31 POPEe 107     103.271 129.786  79.102  1.00  0.00           C
ATOM   5116 6C31 POPEe 107     102.891 130.436  80.432  1.00  0.00           C
ATOM   5120  NH3 POPEf 108      42.322 123.035  62.722  1.00  0.00           N
ATOM   5124  C12 POPEf 108      41.462 121.855  63.072  1.00  0.00           C
ATOM   5127  C11 POPEf 108      42.192 120.507  62.942  1.00  0.00           C
ATOM   5130  P   POPEf 108      41.891 117.977  63.562  1.00  0.00           P
ATOM   5131  O13 POPEf 108      43.202 117.775  62.912  1.00  0.00           O
ATOM   5132  O14 POPEf 108      40.802 117.146  63.002  1.00  0.00           O
ATOM   5133  O11 POPEf 108      42.090 117.577  65.082  1.00  0.00           O
ATOM   5134  O12 POPEf 108      41.422 119.486  63.582  1.00  0.00           O
ATOM   5135  C1  POPEf 108      41.842 118.526  66.112  1.00  0.00           C
ATOM   5138  C2  POPEf 108      42.112 117.867  67.482  1.00  0.00           C
ATOM   5140  O21 POPEf 108      41.702 118.746  68.532  1.00  0.00           O
ATOM   5141  C21 POPEf 108      40.391 118.736  68.742  1.00  0.00           C
ATOM   5142  O22 POPEf 108      39.590 117.997  68.212  1.00  0.00           O
ATOM   5143  C22 POPEf 108      40.072 119.846  69.742  1.00  0.00           C
ATOM   5146  C3  POPEf 108      43.612 117.536  67.652  1.00  0.00           C
ATOM   5149  O31 POPEf 108      43.801 116.855  68.912  1.00  0.00           O
ATOM   5150  C31 POPEf 108      44.851 117.266  69.612  1.00  0.00           C
ATOM   5151  O32 POPEf 108      45.751 117.986  69.202  1.00  0.00           O
ATOM   5152  C32 POPEf 108      44.781 116.715  71.032  1.00  0.00           C
ATOM   5155  C23 POPEf 108      38.572 119.996  70.032  1.00  0.00           C
ATOM   5158  C24 POPEf 108      38.262 121.256  70.842  1.00  0.00           C
ATOM   5161  C25 POPEf 108      36.782 121.406  71.232  1.00  0.00           C
ATOM   5164  C26 POPEf 108      36.391 120.465  72.382  1.00  0.00           C
ATOM   5167  C27 POPEf 108      34.992 120.775  72.952  1.00  0.00           C
ATOM   5170  C28 POPEf 108      34.822 120.316  74.412  1.00  0.00           C
ATOM   5173  C29 POPEf 108      35.632 121.166  75.352  1.00  0.00           C
ATOM   5175 0C21 POPEf 108      35.152 121.937  76.342  1.00  0.00           C
ATOM   5177 1C21 POPEf 108      33.712 122.086  76.742  1.00  0.00           C
ATOM   5180 2C21 POPEf 108      33.552 122.756  78.122  1.00  0.00           C
ATOM   5183 3C21 POPEf 108      33.982 124.236  78.122  1.00  0.00           C
ATOM   5186 4C21 POPEf 108      33.922 124.896  79.512  1.00  0.00           C
ATOM   5189 5C21 POPEf 108      32.501 125.135  80.052  1.00  0.00           C
ATOM   5192 6C21 POPEf 108      31.632 126.036  79.152  1.00  0.00           C
ATOM   5195 7C21 POPEf 108      30.312 126.396  79.832  1.00  0.00           C
ATOM   5198 8C21 POPEf 108      29.332 127.196  78.972  1.00  0.00           C
ATOM   5202  C33 POPEf 108      44.492 117.837  72.052  1.00  0.00           C
ATOM   5205  C34 POPEf 108      42.992 118.076  72.242  1.00  0.00           C
ATOM   5208  C35 POPEf 108      42.712 119.367  73.022  1.00  0.00           C
ATOM   5211  C36 POPEf 108      41.412 119.337  73.832  1.00  0.00           C
ATOM   5214  C37 POPEf 108      41.072 120.705  74.422  1.00  0.00           C
ATOM   5217  C38 POPEf 108      39.841 120.695  75.342  1.00  0.00           C
ATOM   5220  C39 POPEf 108      40.042 119.926  76.662  1.00  0.00           C
ATOM   5223 0C31 POPEf 108      41.112 120.535  77.592  1.00  0.00           C
ATOM   5226 1C31 POPEf 108      41.142 119.836  78.952  1.00  0.00           C
ATOM   5229 2C31 POPEf 108      42.082 120.497  79.972  1.00  0.00           C
ATOM   5232 3C31 POPEf 108      41.902 119.887  81.362  1.00  0.00           C
ATOM   5235 4C31 POPEf 108      42.952 120.316  82.392  1.00  0.00           C
ATOM   5238 5C31 POPEf 108      42.652 119.735  83.782  1.00  0.00           C
ATOM   5241 6C31 POPEf 108      43.642 120.197  84.862  1.00  0.00           C
ATOM   5245  NH3 POPEg 109      48.922 123.476 106.632  1.00  0.00           N
ATOM   5249  C12 POPEg 109      50.061 123.936 107.482  1.00  0.00           C
ATOM   5252  C11 POPEg 109      51.342 123.766 106.672  1.00  0.00           C
ATOM   5255  P   POPEg 109      53.522 122.536 107.532  1.00  0.00           P
ATOM   5256  O13 POPEg 109      54.742 123.166 108.072  1.00  0.00           O
ATOM   5257  O14 POPEg 109      52.962 121.456 108.362  1.00  0.00           O
ATOM   5258  O11 POPEg 109      53.701 121.996 106.042  1.00  0.00           O
ATOM   5259  O12 POPEg 109      52.472 123.687 107.502  1.00  0.00           O
ATOM   5260  C1  POPEg 109      53.941 122.635 104.792  1.00  0.00           C
ATOM   5263  C2  POPEg 109      52.852 122.336 103.692  1.00  0.00           C
ATOM   5265  O21 POPEg 109      53.332 121.467 102.632  1.00  0.00           O
ATOM   5266  C21 POPEg 109      53.661 121.955 101.442  1.00  0.00           C
ATOM   5267  O22 POPEg 109      54.112 123.065 101.232  1.00  0.00           O
ATOM   5268  C22 POPEg 109      53.292 120.915 100.372  1.00  0.00           C
ATOM   5271  C3  POPEg 109      52.062 123.606 103.202  1.00  0.00           C
ATOM   5274  O31 POPEg 109      50.922 123.205 102.412  1.00  0.00           O
ATOM   5275  C31 POPEg 109      49.722 123.336 102.952  1.00  0.00           C
ATOM   5276  O32 POPEg 109      49.461 123.856 104.012  1.00  0.00           O
ATOM   5277  C32 POPEg 109      48.692 122.577 102.102  1.00  0.00           C
ATOM   5280  C23 POPEg 109      53.822 121.166  98.922  1.00  0.00           C
ATOM   5283  C24 POPEg 109      54.552 119.937  98.332  1.00  0.00           C
ATOM   5286  C25 POPEg 109      54.161 119.566  96.892  1.00  0.00           C
ATOM   5289  C26 POPEg 109      52.802 118.856  96.762  1.00  0.00           C
ATOM   5292  C27 POPEg 109      52.841 117.656  95.792  1.00  0.00           C
ATOM   5295  C28 POPEg 109      51.571 116.776  95.822  1.00  0.00           C
ATOM   5298  C29 POPEg 109      50.391 117.396  95.122  1.00  0.00           C
ATOM   5300 0C21 POPEg 109      49.991 117.126  93.862  1.00  0.00           C
ATOM   5302 1C21 POPEg 109      50.681 116.216  92.882  1.00  0.00           C
ATOM   5305 2C21 POPEg 109      50.762 116.776  91.442  1.00  0.00           C
ATOM   5308 3C21 POPEg 109      51.441 118.157  91.332  1.00  0.00           C
ATOM   5311 4C21 POPEg 109      50.542 119.257  90.752  1.00  0.00           C
ATOM   5314 5C21 POPEg 109      49.262 119.486  91.572  1.00  0.00           C
ATOM   5317 6C21 POPEg 109      48.432 120.687  91.112  1.00  0.00           C
ATOM   5320 7C21 POPEg 109      47.341 121.016  92.142  1.00  0.00           C
ATOM   5323 8C21 POPEg 109      46.412 122.146  91.702  1.00  0.00           C
ATOM   5327  C33 POPEg 109      48.782 122.857 100.582  1.00  0.00           C
ATOM   5330  C34 POPEg 109      47.981 124.087 100.152  1.00  0.00           C
ATOM   5333  C35 POPEg 109      48.262 124.477  98.692  1.00  0.00           C
ATOM   5336  C36 POPEg 109      49.472 125.396  98.552  1.00  0.00           C
ATOM   5339  C37 POPEg 109      49.682 125.867  97.102  1.00  0.00           C
ATOM   5342  C38 POPEg 109      50.802 126.907  96.942  1.00  0.00           C
ATOM   5345  C39 POPEg 109      50.821 127.546  95.542  1.00  0.00           C
ATOM   5348 0C31 POPEg 109      51.332 126.596  94.462  1.00  0.00           C
ATOM   5351 1C31 POPEg 109      51.222 127.146  93.032  1.00  0.00           C
ATOM   5354 2C31 POPEg 109      51.622 126.067  92.012  1.00  0.00           C
ATOM   5357 3C31 POPEg 109      51.931 126.576  90.602  1.00  0.00           C
ATOM   5360 4C31 POPEg 109      52.732 125.517  89.832  1.00  0.00           C
ATOM   5363 5C31 POPEg 109      53.102 125.915  88.402  1.00  0.00           C
ATOM   5366 6C31 POPEg 109      54.021 124.906  87.722  1.00  0.00           C
ATOM   5370  NH3 POPEh 110     112.071 108.917 104.272  1.00  0.00           N
ATOM   5374  C12 POPEh 110     113.081 107.925 104.802  1.00  0.00           C
ATOM   5377  C11 POPEh 110     114.261 107.676 103.842  1.00  0.00           C
ATOM   5380  P   POPEh 110     116.702 106.767 103.962  1.00  0.00           P
ATOM   5381  O13 POPEh 110     117.332 108.096 103.952  1.00  0.00           O
ATOM   5382  O14 POPEh 110     117.402 105.727 104.742  1.00  0.00           O
ATOM   5383  O11 POPEh 110     116.521 106.236 102.472  1.00  0.00           O
ATOM   5384  O12 POPEh 110     115.231 106.885 104.532  1.00  0.00           O
ATOM   5385  C1  POPEh 110     117.742 106.067 101.732  1.00  0.00           C
ATOM   5388  C2  POPEh 110     117.532 105.716 100.222  1.00  0.00           C
ATOM   5390  O21 POPEh 110     116.590 104.626 100.102  1.00  0.00           O
ATOM   5391  C21 POPEh 110     116.042 104.547  98.892  1.00  0.00           C
ATOM   5392  O22 POPEh 110     116.141 105.367  98.002  1.00  0.00           O
ATOM   5393  C22 POPEh 110     115.312 103.205  98.752  1.00  0.00           C
ATOM   5396  C3  POPEh 110     118.911 105.337  99.582  1.00  0.00           C
ATOM   5399  O31 POPEh 110     118.792 104.866  98.222  1.00  0.00           O
ATOM   5400  C31 POPEh 110     119.921 104.445  97.662  1.00  0.00           C
ATOM   5401  O32 POPEh 110     121.001 104.396  98.222  1.00  0.00           O
ATOM   5402  C32 POPEh 110     119.652 103.987  96.232  1.00  0.00           C
ATOM   5405  C23 POPEh 110     114.051 103.326  97.872  1.00  0.00           C
ATOM   5408  C24 POPEh 110     113.430 101.966  97.512  1.00  0.00           C
ATOM   5411  C25 POPEh 110     114.160 101.195  96.392  1.00  0.00           C
ATOM   5414  C26 POPEh 110     114.081 101.885  95.022  1.00  0.00           C
ATOM   5417  C27 POPEh 110     114.421 100.966  93.832  1.00  0.00           C
ATOM   5420  C28 POPEh 110     114.300 101.657  92.462  1.00  0.00           C
ATOM   5423  C29 POPEh 110     112.882 101.996  92.082  1.00  0.00           C
ATOM   5425 0C21 POPEh 110     112.071 101.286  91.282  1.00  0.00           C
ATOM   5427 1C21 POPEh 110     112.382  99.976  90.602  1.00  0.00           C
ATOM   5430 2C21 POPEh 110     111.551  98.847  91.232  1.00  0.00           C
ATOM   5433 3C21 POPEh 110     111.870  97.476  90.612  1.00  0.00           C
ATOM   5436 4C21 POPEh 110     111.091  96.327  91.272  1.00  0.00           C
ATOM   5439 5C21 POPEh 110     111.621  94.966  90.832  1.00  0.00           C
ATOM   5442 6C21 POPEh 110     111.021  93.786  91.612  1.00  0.00           C
ATOM   5445 7C21 POPEh 110     111.670  92.457  91.182  1.00  0.00           C
ATOM   5448 8C21 POPEh 110     111.091  91.216  91.872  1.00  0.00           C
ATOM   5452  C33 POPEh 110     120.930 104.017  95.362  1.00  0.00           C
ATOM   5455  C34 POPEh 110     120.652 103.885  93.852  1.00  0.00           C
ATOM   5458  C35 POPEh 110     121.772 104.437  92.952  1.00  0.00           C
ATOM   5461  C36 POPEh 110     121.471 104.157  91.472  1.00  0.00           C
ATOM   5464  C37 POPEh 110     122.211 105.056  90.472  1.00  0.00           C
ATOM   5467  C38 POPEh 110     121.660 104.836  89.052  1.00  0.00           C
ATOM   5470  C39 POPEh 110     122.131 105.857  88.002  1.00  0.00           C
ATOM   5473 0C31 POPEh 110     121.021 106.246  87.022  1.00  0.00           C
ATOM   5476 1C31 POPEh 110     120.492 105.087  86.172  1.00  0.00           C
ATOM   5479 2C31 POPEh 110     119.021 105.246  85.792  1.00  0.00           C
ATOM   5482 3C31 POPEh 110     118.542 104.247  84.732  1.00  0.00           C
ATOM   5485 4C31 POPEh 110     118.652 102.767  85.162  1.00  0.00           C
ATOM   5488 5C31 POPEh 110     118.050 101.826  84.112  1.00  0.00           C
ATOM   5491 6C31 POPEh 110     118.031 100.357  84.522  1.00  0.00           C
ATOM   5495  NH3 POPEi 111      66.042 118.816  63.572  1.00  0.00           N
ATOM   5499  C12 POPEi 111      64.902 119.595  64.192  1.00  0.00           C
ATOM   5502  C11 POPEi 111      64.972 121.137  64.002  1.00  0.00           C
ATOM   5505  P   POPEi 111      62.921 121.525  65.692  1.00  0.00           P
ATOM   5506  O13 POPEi 111      62.182 120.246  65.492  1.00  0.00           O
ATOM   5507  O14 POPEi 111      62.152 122.706  66.132  1.00  0.00           O
ATOM   5508  O11 POPEi 111      64.071 121.207  66.722  1.00  0.00           O
ATOM   5509  O12 POPEi 111      63.741 121.797  64.352  1.00  0.00           O
ATOM   5510  C1  POPEi 111      64.691 122.177  67.572  1.00  0.00           C
ATOM   5513  C2  POPEi 111      65.462 121.396  68.692  1.00  0.00           C
ATOM   5515  O21 POPEi 111      64.722 121.207  69.922  1.00  0.00           O
ATOM   5516  C21 POPEi 111      64.271 122.257  70.572  1.00  0.00           C
ATOM   5517  O22 POPEi 111      64.501 123.427  70.322  1.00  0.00           O
ATOM   5518  C22 POPEi 111      63.431 121.757  71.752  1.00  0.00           C
ATOM   5521  C3  POPEi 111      66.981 121.736  68.872  1.00  0.00           C
ATOM   5524  O31 POPEi 111      67.292 122.457  70.082  1.00  0.00           O
ATOM   5525  C31 POPEi 111      67.421 121.686  71.152  1.00  0.00           C
ATOM   5526  O32 POPEi 111      67.412 120.477  71.182  1.00  0.00           O
ATOM   5527  C32 POPEi 111      67.531 122.597  72.372  1.00  0.00           C
ATOM   5530  C23 POPEi 111      62.192 122.635  72.052  1.00  0.00           C
ATOM   5533  C24 POPEi 111      62.502 123.967  72.772  1.00  0.00           C
ATOM   5536  C25 POPEi 111      63.162 123.837  74.152  1.00  0.00           C
ATOM   5539  C26 POPEi 111      62.292 123.176  75.232  1.00  0.00           C
ATOM   5542  C27 POPEi 111      62.972 123.227  76.602  1.00  0.00           C
ATOM   5545  C28 POPEi 111      62.062 122.746  77.752  1.00  0.00           C
ATOM   5548  C29 POPEi 111      62.781 122.846  79.062  1.00  0.00           C
ATOM   5550 0C21 POPEi 111      62.272 123.195  80.252  1.00  0.00           C
ATOM   5552 1C21 POPEi 111      60.840 123.526  80.572  1.00  0.00           C
ATOM   5555 2C21 POPEi 111      60.681 124.757  81.492  1.00  0.00           C
ATOM   5558 3C21 POPEi 111      61.362 124.607  82.862  1.00  0.00           C
ATOM   5561 4C21 POPEi 111      62.632 125.465  83.012  1.00  0.00           C
ATOM   5564 5C21 POPEi 111      63.741 124.776  83.802  1.00  0.00           C
ATOM   5567 6C21 POPEi 111      64.902 125.727  84.162  1.00  0.00           C
ATOM   5570 7C21 POPEi 111      66.071 125.006  84.842  1.00  0.00           C
ATOM   5573 8C21 POPEi 111      67.141 125.976  85.352  1.00  0.00           C
ATOM   5577  C33 POPEi 111      67.441 121.815  73.692  1.00  0.00           C
ATOM   5580  C34 POPEi 111      67.501 122.785  74.872  1.00  0.00           C
ATOM   5583  C35 POPEi 111      67.342 122.066  76.212  1.00  0.00           C
ATOM   5586  C36 POPEi 111      67.362 123.055  77.372  1.00  0.00           C
ATOM   5589  C37 POPEi 111      66.972 122.416  78.702  1.00  0.00           C
ATOM   5592  C38 POPEi 111      66.972 123.415  79.862  1.00  0.00           C
ATOM   5595  C39 POPEi 111      68.382 123.956  80.152  1.00  0.00           C
ATOM   5598 0C31 POPEi 111      68.431 124.826  81.412  1.00  0.00           C
ATOM   5601 1C31 POPEi 111      69.842 125.377  81.692  1.00  0.00           C
ATOM   5604 2C31 POPEi 111      70.332 125.027  83.102  1.00  0.00           C
ATOM   5607 3C31 POPEi 111      71.531 125.876  83.542  1.00  0.00           C
ATOM   5610 4C31 POPEi 111      71.661 125.927  85.072  1.00  0.00           C
ATOM   5613 5C31 POPEi 111      72.751 126.885  85.552  1.00  0.00           C
ATOM   5616 6C31 POPEi 111      72.802 127.037  87.072  1.00  0.00           C
ATOM   5620  NH3 POPEj 112      10.182  10.967  61.882  1.00  0.00           N
ATOM   5624  C12 POPEj 112       8.862  11.277  62.522  1.00  0.00           C
ATOM   5627  C11 POPEj 112       7.692  11.247  61.532  1.00  0.00           C
ATOM   5630  P   POPEj 112       5.142  11.656  61.422  1.00  0.00           P
ATOM   5631  O13 POPEj 112       4.472  12.946  61.622  1.00  0.00           O
ATOM   5632  O14 POPEj 112       5.382  11.216  60.022  1.00  0.00           O
ATOM   5633  O11 POPEj 112       4.392  10.497  62.202  1.00  0.00           O
ATOM   5634  O12 POPEj 112       6.512  11.677  62.212  1.00  0.00           O
ATOM   5635  C1  POPEj 112       3.052  10.656  62.642  1.00  0.00           C
ATOM   5638  C2  POPEj 112       2.812  10.146  64.092  1.00  0.00           C
ATOM   5640  O21 POPEj 112       1.942  11.047  64.792  1.00  0.00           O
ATOM   5641  C21 POPEj 112       0.682  11.026  64.382  1.00  0.00           C
ATOM   5642  O22 POPEj 112       0.212  10.236  63.572  1.00  0.00           O
ATOM   5643  C22 POPEj 112      -0.108  12.097  65.122  1.00  0.00           C
ATOM   5646  C3  POPEj 112       4.092   9.977  64.942  1.00  0.00           C
ATOM   5649  O31 POPEj 112       3.942   8.856  65.862  1.00  0.00           O
ATOM   5650  C31 POPEj 112       3.012   9.066  66.802  1.00  0.00           C
ATOM   5651  O32 POPEj 112       1.872   8.646  66.752  1.00  0.00           O
ATOM   5652  C32 POPEj 112       3.602   9.887  67.932  1.00  0.00           C
ATOM   5655  C23 POPEj 112      -0.888  11.487  66.302  1.00  0.00           C
ATOM   5658  C24 POPEj 112      -1.138  12.486  67.442  1.00  0.00           C
ATOM   5661  C25 POPEj 112      -1.108  11.806  68.822  1.00  0.00           C
ATOM   5664  C26 POPEj 112      -0.928  12.796  69.982  1.00  0.00           C
ATOM   5667  C27 POPEj 112      -1.098  12.127  71.352  1.00  0.00           C
ATOM   5670  C28 POPEj 112      -1.088  13.126  72.522  1.00  0.00           C
ATOM   5673  C29 POPEj 112       0.292  13.556  72.942  1.00  0.00           C
ATOM   5675 0C21 POPEj 112       0.842  13.456  74.162  1.00  0.00           C
ATOM   5677 1C21 POPEj 112       0.202  12.896  75.412  1.00  0.00           C
ATOM   5680 2C21 POPEj 112       0.132  13.917  76.562  1.00  0.00           C
ATOM   5683 3C21 POPEj 112      -0.558  13.326  77.812  1.00  0.00           C
ATOM   5686 4C21 POPEj 112      -0.648  14.326  78.982  1.00  0.00           C
ATOM   5689 5C21 POPEj 112      -1.548  13.807  80.112  1.00  0.00           C
ATOM   5692 6C21 POPEj 112      -1.648  14.777  81.292  1.00  0.00           C
ATOM   5695 7C21 POPEj 112      -2.471  14.207  82.462  1.00  0.00           C
ATOM   5698 8C21 POPEj 112      -2.721  15.207  83.592  1.00  0.00           C
ATOM   5702  C33 POPEj 112       2.682  11.097  68.212  1.00  0.00           C
ATOM   5705  C34 POPEj 112       3.292  12.147  69.132  1.00  0.00           C
ATOM   5708  C35 POPEj 112       3.422  11.656  70.582  1.00  0.00           C
ATOM   5711  C36 POPEj 112       3.922  12.766  71.512  1.00  0.00           C
ATOM   5714  C37 POPEj 112       4.382  12.206  72.862  1.00  0.00           C
ATOM   5717  C38 POPEj 112       5.282  13.197  73.612  1.00  0.00           C
ATOM   5720  C39 POPEj 112       5.622  12.747  75.042  1.00  0.00           C
ATOM   5723 0C31 POPEj 112       6.102  11.297  75.112  1.00  0.00           C
ATOM   5726 1C31 POPEj 112       6.612  10.886  76.492  1.00  0.00           C
ATOM   5729 2C31 POPEj 112       7.072   9.427  76.512  1.00  0.00           C
ATOM   5732 3C31 POPEj 112       7.632   9.026  77.882  1.00  0.00           C
ATOM   5735 4C31 POPEj 112       9.092   8.576  77.812  1.00  0.00           C
ATOM   5738 5C31 POPEj 112       9.682   8.337  79.202  1.00  0.00           C
ATOM   5741 6C31 POPEj 112      11.032   7.636  79.142  1.00  0.00           C
ATOM   5745  NH3 POPEk 113      24.922  96.826 108.412  1.00  0.00           N
ATOM   5749  C12 POPEk 113      24.202  95.915 109.342  1.00  0.00           C
ATOM   5752  C11 POPEk 113      23.882  94.595 108.632  1.00  0.00           C
ATOM   5755  P   POPEk 113      21.522  94.346 107.562  1.00  0.00           P
ATOM   5756  O13 POPEk 113      21.591  92.877 107.692  1.00  0.00           O
ATOM   5757  O14 POPEk 113      20.812  95.146 108.602  1.00  0.00           O
ATOM   5758  O11 POPEk 113      20.931  94.687 106.132  1.00  0.00           O
ATOM   5759  O12 POPEk 113      23.012  94.856 107.522  1.00  0.00           O
ATOM   5760  C1  POPEk 113      21.612  95.517 105.192  1.00  0.00           C
ATOM   5763  C2  POPEk 113      21.952  94.817 103.832  1.00  0.00           C
ATOM   5765  O21 POPEk 113      20.792  94.786 102.952  1.00  0.00           O
ATOM   5766  C21 POPEk 113      21.082  95.116 101.692  1.00  0.00           C
ATOM   5767  O22 POPEk 113      22.092  95.676 101.312  1.00  0.00           O
ATOM   5768  C22 POPEk 113      19.962  94.706 100.732  1.00  0.00           C
ATOM   5771  C3  POPEk 113      22.562  93.406 104.012  1.00  0.00           C
ATOM   5774  O31 POPEk 113      22.952  92.867 102.732  1.00  0.00           O
ATOM   5775  C31 POPEk 113      23.382  91.617 102.762  1.00  0.00           C
ATOM   5776  O32 POPEk 113      23.482  90.915 103.752  1.00  0.00           O
ATOM   5777  C32 POPEk 113      23.702  91.166 101.332  1.00  0.00           C
ATOM   5780  C23 POPEk 113      20.612  94.507  99.332  1.00  0.00           C
ATOM   5783  C24 POPEk 113      19.642  94.407  98.142  1.00  0.00           C
ATOM   5786  C25 POPEk 113      20.372  94.066  96.812  1.00  0.00           C
ATOM   5789  C26 POPEk 113      21.252  92.796  96.812  1.00  0.00           C
ATOM   5792  C27 POPEk 113      22.232  92.676  95.642  1.00  0.00           C
ATOM   5795  C28 POPEk 113      22.142  91.316  94.942  1.00  0.00           C
ATOM   5798  C29 POPEk 113      20.882  91.176  94.122  1.00  0.00           C
ATOM   5800 0C21 POPEk 113      20.822  90.775  92.842  1.00  0.00           C
ATOM   5802 1C21 POPEk 113      21.992  90.357  91.992  1.00  0.00           C
ATOM   5805 2C21 POPEk 113      22.482  91.546  91.152  1.00  0.00           C
ATOM   5808 3C21 POPEk 113      23.732  91.246  90.322  1.00  0.00           C
ATOM   5811 4C21 POPEk 113      23.892  92.257  89.172  1.00  0.00           C
ATOM   5814 5C21 POPEk 113      24.162  93.695  89.632  1.00  0.00           C
ATOM   5817 6C21 POPEk 113      24.002  94.677  88.472  1.00  0.00           C
ATOM   5820 7C21 POPEk 113      24.402  96.106  88.862  1.00  0.00           C
ATOM   5823 8C21 POPEk 113      24.152  97.095  87.722  1.00  0.00           C
ATOM   5827  C33 POPEk 113      24.852  90.135 101.242  1.00  0.00           C
ATOM   5830  C34 POPEk 113      25.431  90.046  99.822  1.00  0.00           C
ATOM   5833  C35 POPEk 113      26.482  91.125  99.552  1.00  0.00           C
ATOM   5836  C36 POPEk 113      27.022  91.116  98.112  1.00  0.00           C
ATOM   5839  C37 POPEk 113      27.992  92.286  97.862  1.00  0.00           C
ATOM   5842  C38 POPEk 113      28.352  92.536  96.392  1.00  0.00           C
ATOM   5845  C39 POPEk 113      29.342  91.506  95.832  1.00  0.00           C
ATOM   5848 0C31 POPEk 113      30.222  92.107  94.712  1.00  0.00           C
ATOM   5851 1C31 POPEk 113      31.042  91.046  93.982  1.00  0.00           C
ATOM   5854 2C31 POPEk 113      32.012  91.646  92.962  1.00  0.00           C
ATOM   5857 3C31 POPEk 113      32.792  90.596  92.172  1.00  0.00           C
ATOM   5860 4C31 POPEk 113      31.942  89.887  91.102  1.00  0.00           C
ATOM   5863 5C31 POPEk 113      32.712  88.766  90.392  1.00  0.00           C
ATOM   5866 6C31 POPEk 113      31.922  88.166  89.232  1.00  0.00           C
ATOM   5870  NH3 POPEl 114      12.952  52.867  64.532  1.00  0.00           N
ATOM   5874  C12 POPEl 114      13.422  51.557  65.082  1.00  0.00           C
ATOM   5877  C11 POPEl 114      13.712  50.546  63.962  1.00  0.00           C
ATOM   5880  P   POPEl 114      14.372  48.297  65.072  1.00  0.00           P
ATOM   5881  O13 POPEl 114      15.082  47.507  64.042  1.00  0.00           O
ATOM   5882  O14 POPEl 114      15.182  49.067  66.042  1.00  0.00           O
ATOM   5883  O11 POPEl 114      13.462  47.286  65.842  1.00  0.00           O
ATOM   5884  O12 POPEl 114      13.312  49.236  64.372  1.00  0.00           O
ATOM   5885  C1  POPEl 114      12.742  47.656  67.012  1.00  0.00           C
ATOM   5888  C2  POPEl 114      11.782  46.516  67.412  1.00  0.00           C
ATOM   5890  O21 POPEl 114      11.532  46.677  68.822  1.00  0.00           O
ATOM   5891  C21 POPEl 114      10.882  45.757  69.512  1.00  0.00           C
ATOM   5892  O22 POPEl 114      10.402  44.727  69.102  1.00  0.00           O
ATOM   5893  C22 POPEl 114      10.822  46.236  70.962  1.00  0.00           C
ATOM   5896  C3  POPEl 114      12.292  45.097  67.012  1.00  0.00           C
ATOM   5899  O31 POPEl 114      13.242  44.597  67.982  1.00  0.00           O
ATOM   5900  C31 POPEl 114      13.362  43.277  67.872  1.00  0.00           C
ATOM   5901  O32 POPEl 114      13.182  42.636  66.862  1.00  0.00           O
ATOM   5902  C32 POPEl 114      13.612  42.687  69.252  1.00  0.00           C
ATOM   5905  C23 POPEl 114       9.732  45.507  71.772  1.00  0.00           C
ATOM   5908  C24 POPEl 114       9.622  46.007  73.222  1.00  0.00           C
ATOM   5911  C25 POPEl 114       9.272  47.486  73.352  1.00  0.00           C
ATOM   5914  C26 POPEl 114       8.862  47.867  74.782  1.00  0.00           C
ATOM   5917  C27 POPEl 114       8.462  49.347  74.912  1.00  0.00           C
ATOM   5920  C28 POPEl 114       7.882  49.706  76.302  1.00  0.00           C
ATOM   5923  C29 POPEl 114       6.602  48.977  76.602  1.00  0.00           C
ATOM   5925 0C21 POPEl 114       6.302  48.316  77.742  1.00  0.00           C
ATOM   5927 1C21 POPEl 114       7.182  48.186  78.962  1.00  0.00           C
ATOM   5930 2C21 POPEl 114       6.912  49.296  79.992  1.00  0.00           C
ATOM   5933 3C21 POPEl 114       7.602  49.007  81.342  1.00  0.00           C
ATOM   5936 4C21 POPEl 114       7.712  50.216  82.292  1.00  0.00           C
ATOM   5939 5C21 POPEl 114       6.382  50.926  82.572  1.00  0.00           C
ATOM   5942 6C21 POPEl 114       6.452  51.826  83.822  1.00  0.00           C
ATOM   5945 7C21 POPEl 114       5.402  52.937  83.842  1.00  0.00           C
ATOM   5948 8C21 POPEl 114       5.512  53.867  85.052  1.00  0.00           C
ATOM   5952  C33 POPEl 114      12.682  41.466  69.472  1.00  0.00           C
ATOM   5955  C34 POPEl 114      12.672  40.896  70.892  1.00  0.00           C
ATOM   5958  C35 POPEl 114      12.202  41.907  71.952  1.00  0.00           C
ATOM   5961  C36 POPEl 114      13.372  42.597  72.662  1.00  0.00           C
ATOM   5964  C37 POPEl 114      12.882  43.717  73.572  1.00  0.00           C
ATOM   5967  C38 POPEl 114      14.032  44.486  74.202  1.00  0.00           C
ATOM   5970  C39 POPEl 114      14.602  43.826  75.472  1.00  0.00           C
ATOM   5973 0C31 POPEl 114      15.582  44.786  76.132  1.00  0.00           C
ATOM   5976 1C31 POPEl 114      16.442  44.216  77.262  1.00  0.00           C
ATOM   5979 2C31 POPEl 114      17.672  45.126  77.452  1.00  0.00           C
ATOM   5982 3C31 POPEl 114      18.752  44.576  78.382  1.00  0.00           C
ATOM   5985 4C31 POPEl 114      18.702  45.177  79.792  1.00  0.00           C
ATOM   5988 5C31 POPEl 114      20.052  45.037  80.512  1.00  0.00           C
ATOM   5991 6C31 POPEl 114      20.042  45.557  81.952  1.00  0.00           C
ATOM   5995  NH3 POPEm 115     120.420  70.165 109.432  1.00  0.00           N
ATOM   5999  C12 POPEm 115     121.641  71.025 109.692  1.00  0.00           C
ATOM   6002  C11 POPEm 115     121.331  72.536 109.692  1.00  0.00           C
ATOM   6005  P   POPEm 115     123.701  73.697 109.732  1.00  0.00           P
ATOM   6006  O13 POPEm 115     124.261  74.885 110.412  1.00  0.00           O
ATOM   6007  O14 POPEm 115     124.582  72.525 109.642  1.00  0.00           O
ATOM   6008  O11 POPEm 115     123.292  74.126 108.252  1.00  0.00           O
ATOM   6009  O12 POPEm 115     122.332  73.286 110.382  1.00  0.00           O
ATOM   6010  C1  POPEm 115     124.251  74.216 107.182  1.00  0.00           C
ATOM   6013  C2  POPEm 115     123.731  75.146 106.022  1.00  0.00           C
ATOM   6015  O21 POPEm 115     124.482  74.977 104.782  1.00  0.00           O
ATOM   6016  C21 POPEm 115     125.511  75.777 104.522  1.00  0.00           C
ATOM   6017  O22 POPEm 115     126.161  76.396 105.342  1.00  0.00           O
ATOM   6018  C22 POPEm 115     125.732  75.867 103.012  1.00  0.00           C
ATOM   6021  C3  POPEm 115     123.561  76.626 106.502  1.00  0.00           C
ATOM   6024  O31 POPEm 115     123.232  77.547 105.422  1.00  0.00           O
ATOM   6025  C31 POPEm 115     121.931  77.566 105.102  1.00  0.00           C
ATOM   6026  O32 POPEm 115     121.070  76.896 105.642  1.00  0.00           O
ATOM   6027  C32 POPEm 115     121.602  78.626 104.032  1.00  0.00           C
ATOM   6030  C23 POPEm 115     124.671  76.767 102.352  1.00  0.00           C
ATOM   6033  C24 POPEm 115     124.071  76.227 101.042  1.00  0.00           C
ATOM   6036  C25 POPEm 115     125.051  76.176  99.872  1.00  0.00           C
ATOM   6039  C26 POPEm 115     124.331  75.767  98.572  1.00  0.00           C
ATOM   6042  C27 POPEm 115     125.280  75.627  97.372  1.00  0.00           C
ATOM   6045  C28 POPEm 115     124.561  75.276  96.062  1.00  0.00           C
ATOM   6048  C29 POPEm 115     123.601  76.356  95.622  1.00  0.00           C
ATOM   6050 0C21 POPEm 115     122.651  76.227  94.682  1.00  0.00           C
ATOM   6052 1C21 POPEm 115     122.432  74.987  93.842  1.00  0.00           C
ATOM   6055 2C21 POPEm 115     122.292  75.337  92.352  1.00  0.00           C
ATOM   6058 3C21 POPEm 115     122.532  74.106  91.452  1.00  0.00           C
ATOM   6061 4C21 POPEm 115     122.192  74.337  89.972  1.00  0.00           C
ATOM   6064 5C21 POPEm 115     122.852  75.565  89.342  1.00  0.00           C
ATOM   6067 6C21 POPEm 115     122.602  75.617  87.832  1.00  0.00           C
ATOM   6070 7C21 POPEm 115     123.092  76.896  87.152  1.00  0.00           C
ATOM   6073 8C21 POPEm 115     122.871  76.846  85.642  1.00  0.00           C
ATOM   6077  C33 POPEm 115     122.780  79.486 103.502  1.00  0.00           C
ATOM   6080  C34 POPEm 115     122.362  80.816 102.882  1.00  0.00           C
ATOM   6083  C35 POPEm 115     123.582  81.596 102.382  1.00  0.00           C
ATOM   6086  C36 POPEm 115     124.041  81.106 101.002  1.00  0.00           C
ATOM   6089  C37 POPEm 115     125.051  82.047 100.332  1.00  0.00           C
ATOM   6092  C38 POPEm 115     124.862  82.076  98.812  1.00  0.00           C
ATOM   6095  C39 POPEm 115     125.371  80.816  98.082  1.00  0.00           C
ATOM   6098 0C31 POPEm 115     124.542  80.536  96.822  1.00  0.00           C
ATOM   6101 1C31 POPEm 115     125.312  79.837  95.702  1.00  0.00           C
ATOM   6104 2C31 POPEm 115     126.241  80.797  94.942  1.00  0.00           C
ATOM   6107 3C31 POPEm 115     126.701  80.257  93.582  1.00  0.00           C
ATOM   6110 4C31 POPEm 115     125.592  80.266  92.522  1.00  0.00           C
ATOM   6113 5C31 POPEm 115     126.012  79.536  91.242  1.00  0.00           C
ATOM   6116 6C31 POPEm 115     124.941  79.517  90.152  1.00  0.00           C
ATOM   6120  NH3 POPEn 116      50.222  44.447  64.132  1.00  0.00           N
ATOM   6124  C12 POPEn 116      48.951  44.447  64.932  1.00  0.00           C
ATOM   6127  C11 POPEn 116      48.372  45.867  65.042  1.00  0.00           C
ATOM   6130  P   POPEn 116      46.052  46.926  64.602  1.00  0.00           P
ATOM   6131  O13 POPEn 116      46.641  48.227  64.982  1.00  0.00           O
ATOM   6132  O14 POPEn 116      45.781  46.666  63.182  1.00  0.00           O
ATOM   6133  O11 POPEn 116      44.702  46.697  65.382  1.00  0.00           O
ATOM   6134  O12 POPEn 116      46.952  45.777  65.192  1.00  0.00           O
ATOM   6135  C1  POPEn 116      44.132  47.737  66.182  1.00  0.00           C
ATOM   6138  C2  POPEn 116      44.251  47.367  67.692  1.00  0.00           C
ATOM   6140  O21 POPEn 116      43.642  48.306  68.592  1.00  0.00           O
ATOM   6141  C21 POPEn 116      42.392  48.687  68.412  1.00  0.00           C
ATOM   6142  O22 POPEn 116      41.672  48.466  67.462  1.00  0.00           O
ATOM   6143  C22 POPEn 116      41.861  49.277  69.702  1.00  0.00           C
ATOM   6146  C3  POPEn 116      45.751  47.146  68.102  1.00  0.00           C
ATOM   6149  O31 POPEn 116      46.012  47.017  69.522  1.00  0.00           O
ATOM   6150  C31 POPEn 116      45.632  45.896  70.102  1.00  0.00           C
ATOM   6151  O32 POPEn 116      44.832  45.086  69.662  1.00  0.00           O
ATOM   6152  C32 POPEn 116      46.322  45.786  71.472  1.00  0.00           C
ATOM   6155  C23 POPEn 116      41.002  48.216  70.442  1.00  0.00           C
ATOM   6158  C24 POPEn 116      41.282  48.176  71.942  1.00  0.00           C
ATOM   6161  C25 POPEn 116      41.142  49.566  72.572  1.00  0.00           C
ATOM   6164  C26 POPEn 116      41.472  49.576  74.062  1.00  0.00           C
ATOM   6167  C27 POPEn 116      42.022  50.956  74.472  1.00  0.00           C
ATOM   6170  C28 POPEn 116      42.202  51.096  75.982  1.00  0.00           C
ATOM   6173  C29 POPEn 116      40.840  51.066  76.622  1.00  0.00           C
ATOM   6175 0C21 POPEn 116      40.481  50.387  77.722  1.00  0.00           C
ATOM   6177 1C21 POPEn 116      41.392  49.587  78.622  1.00  0.00           C
ATOM   6180 2C21 POPEn 116      41.562  50.326  79.962  1.00  0.00           C
ATOM   6183 3C21 POPEn 116      42.281  51.687  79.822  1.00  0.00           C
ATOM   6186 4C21 POPEn 116      42.230  52.537  81.102  1.00  0.00           C
ATOM   6189 5C21 POPEn 116      43.092  51.966  82.232  1.00  0.00           C
ATOM   6192 6C21 POPEn 116      43.092  52.906  83.442  1.00  0.00           C
ATOM   6195 7C21 POPEn 116      44.161  52.537  84.482  1.00  0.00           C
ATOM   6198 8C21 POPEn 116      44.312  53.596  85.582  1.00  0.00           C
ATOM   6202  C33 POPEn 116      45.512  46.576  72.522  1.00  0.00           C
ATOM   6205  C34 POPEn 116      46.282  46.986  73.782  1.00  0.00           C
ATOM   6208  C35 POPEn 116      46.712  45.826  74.702  1.00  0.00           C
ATOM   6211  C36 POPEn 116      45.562  44.926  75.192  1.00  0.00           C
ATOM   6214  C37 POPEn 116      45.332  44.967  76.712  1.00  0.00           C
ATOM   6217  C38 POPEn 116      44.301  43.906  77.132  1.00  0.00           C
ATOM   6220  C39 POPEn 116      44.012  43.867  78.642  1.00  0.00           C
ATOM   6223 0C31 POPEn 116      42.821  42.955  78.972  1.00  0.00           C
ATOM   6226 1C31 POPEn 116      42.512  42.906  80.472  1.00  0.00           C
ATOM   6229 2C31 POPEn 116      41.112  42.356  80.762  1.00  0.00           C
ATOM   6232 3C31 POPEn 116      40.872  42.126  82.262  1.00  0.00           C
ATOM   6235 4C31 POPEn 116      39.412  41.736  82.552  1.00  0.00           C
ATOM   6238 5C31 POPEn 116      39.251  41.076  83.932  1.00  0.00           C
ATOM   6241 6C31 POPEn 116      37.842  40.527  84.182  1.00  0.00           C
ATOM   6245  NH3 POPEo 117      68.991 105.316  63.592  1.00  0.00           N
ATOM   6249  C12 POPEo 117      67.992 105.326  62.462  1.00  0.00           C
ATOM   6252  C11 POPEo 117      67.090 106.557  62.542  1.00  0.00           C
ATOM   6255  P   POPEo 117      67.242 109.157  62.782  1.00  0.00           P
ATOM   6256  O13 POPEo 117      68.332 110.126  62.882  1.00  0.00           O
ATOM   6257  O14 POPEo 117      66.201 109.385  61.752  1.00  0.00           O
ATOM   6258  O11 POPEo 117      66.552 108.896  64.212  1.00  0.00           O
ATOM   6259  O12 POPEo 117      67.891 107.727  62.522  1.00  0.00           O
ATOM   6260  C1  POPEo 117      67.161 109.437  65.402  1.00  0.00           C
ATOM   6263  C2  POPEo 117      66.961 108.546  66.672  1.00  0.00           C
ATOM   6265  O21 POPEo 117      68.172 107.826  67.002  1.00  0.00           O
ATOM   6266  C21 POPEo 117      68.332 106.535  66.822  1.00  0.00           C
ATOM   6267  O22 POPEo 117      67.781 105.826  66.002  1.00  0.00           O
ATOM   6268  C22 POPEo 117      69.472 106.067  67.722  1.00  0.00           C
ATOM   6271  C3  POPEo 117      65.652 107.717  66.662  1.00  0.00           C
ATOM   6274  O31 POPEo 117      65.612 106.826  67.792  1.00  0.00           O
ATOM   6275  C31 POPEo 117      64.772 107.086  68.782  1.00  0.00           C
ATOM   6276  O32 POPEo 117      64.131 108.117  68.952  1.00  0.00           O
ATOM   6277  C32 POPEo 117      64.691 105.816  69.632  1.00  0.00           C
ATOM   6280  C23 POPEo 117      69.031 105.077  68.832  1.00  0.00           C
ATOM   6283  C24 POPEo 117      70.081 105.056  69.962  1.00  0.00           C
ATOM   6286  C25 POPEo 117      69.842 103.987  71.042  1.00  0.00           C
ATOM   6289  C26 POPEo 117      69.282 104.525  72.362  1.00  0.00           C
ATOM   6292  C27 POPEo 117      69.031 103.376  73.352  1.00  0.00           C
ATOM   6295  C28 POPEo 117      68.931 103.786  74.842  1.00  0.00           C
ATOM   6298  C29 POPEo 117      68.962 102.536  75.692  1.00  0.00           C
ATOM   6300 0C21 POPEo 117      68.771 102.406  77.012  1.00  0.00           C
ATOM   6302 1C21 POPEo 117      68.441 103.485  78.012  1.00  0.00           C
ATOM   6305 2C21 POPEo 117      67.132 103.236  78.782  1.00  0.00           C
ATOM   6308 3C21 POPEo 117      66.931 101.785  79.282  1.00  0.00           C
ATOM   6311 4C21 POPEo 117      65.711 101.596  80.192  1.00  0.00           C
ATOM   6314 5C21 POPEo 117      65.862 102.247  81.572  1.00  0.00           C
ATOM   6317 6C21 POPEo 117      64.722 101.855  82.522  1.00  0.00           C
ATOM   6320 7C21 POPEo 117      64.882 102.437  83.932  1.00  0.00           C
ATOM   6323 8C21 POPEo 117      63.732 102.056  84.862  1.00  0.00           C
ATOM   6327  C33 POPEo 117      64.772 106.096  71.142  1.00  0.00           C
ATOM   6330  C34 POPEo 117      65.292 104.896  71.952  1.00  0.00           C
ATOM   6333  C35 POPEo 117      65.451 105.246  73.442  1.00  0.00           C
ATOM   6336  C36 POPEo 117      64.102 105.465  74.142  1.00  0.00           C
ATOM   6339  C37 POPEo 117      64.271 105.896  75.592  1.00  0.00           C
ATOM   6342  C38 POPEo 117      62.931 106.046  76.322  1.00  0.00           C
ATOM   6345  C39 POPEo 117      63.042 106.757  77.672  1.00  0.00           C
ATOM   6348 0C31 POPEo 117      64.082 106.137  78.612  1.00  0.00           C
ATOM   6351 1C31 POPEo 117      64.492 107.086  79.742  1.00  0.00           C
ATOM   6354 2C31 POPEo 117      65.941 106.846  80.192  1.00  0.00           C
ATOM   6357 3C31 POPEo 117      66.961 107.767  79.502  1.00  0.00           C
ATOM   6360 4C31 POPEo 117      66.832 109.215  79.982  1.00  0.00           C
ATOM   6363 5C31 POPEo 117      68.102 110.046  79.792  1.00  0.00           C
ATOM   6366 6C31 POPEo 117      68.042 111.406  80.472  1.00  0.00           C
ATOM   6370  NH3 POPEp 118      37.751  93.646  65.772  1.00  0.00           N
ATOM   6374  C12 POPEp 118      37.252  93.406  64.382  1.00  0.00           C
ATOM   6377  C11 POPEp 118      37.042  91.907  64.162  1.00  0.00           C
ATOM   6380  P   POPEp 118      34.522  91.286  64.542  1.00  0.00           P
ATOM   6381  O13 POPEp 118      33.802  90.186  65.202  1.00  0.00           O
ATOM   6382  O14 POPEp 118      34.462  91.347  63.072  1.00  0.00           O
ATOM   6383  O11 POPEp 118      33.951  92.667  65.052  1.00  0.00           O
ATOM   6384  O12 POPEp 118      36.031  91.376  65.032  1.00  0.00           O
ATOM   6385  C1  POPEp 118      32.712  92.746  65.772  1.00  0.00           C
ATOM   6388  C2  POPEp 118      32.822  92.286  67.262  1.00  0.00           C
ATOM   6390  O21 POPEp 118      31.832  92.965  68.052  1.00  0.00           O
ATOM   6391  C21 POPEp 118      32.071  94.227  68.342  1.00  0.00           C
ATOM   6392  O22 POPEp 118      32.992  94.906  67.942  1.00  0.00           O
ATOM   6393  C22 POPEp 118      31.022  94.726  69.322  1.00  0.00           C
ATOM   6396  C3  POPEp 118      34.272  92.356  67.872  1.00  0.00           C
ATOM   6399  O31 POPEp 118      34.222  92.247  69.302  1.00  0.00           O
ATOM   6400  C31 POPEp 118      35.312  92.686  69.922  1.00  0.00           C
ATOM   6401  O32 POPEp 118      36.332  93.047  69.362  1.00  0.00           O
ATOM   6402  C32 POPEp 118      35.012  92.826  71.422  1.00  0.00           C
ATOM   6405  C23 POPEp 118      31.662  95.425  70.552  1.00  0.00           C
ATOM   6408  C24 POPEp 118      30.592  95.927  71.532  1.00  0.00           C
ATOM   6411  C25 POPEp 118      29.922  97.226  71.112  1.00  0.00           C
ATOM   6414  C26 POPEp 118      28.812  97.667  72.082  1.00  0.00           C
ATOM   6417  C27 POPEp 118      28.472  99.157  71.932  1.00  0.00           C
ATOM   6420  C28 POPEp 118      27.362  99.636  72.882  1.00  0.00           C
ATOM   6423  C29 POPEp 118      26.052  98.977  72.572  1.00  0.00           C
ATOM   6425 0C21 POPEp 118      24.982  98.956  73.372  1.00  0.00           C
ATOM   6427 1C21 POPEp 118      24.862  99.617  74.722  1.00  0.00           C
ATOM   6430 2C21 POPEp 118      24.712  98.676  75.942  1.00  0.00           C
ATOM   6433 3C21 POPEp 118      24.502  99.516  77.212  1.00  0.00           C
ATOM   6436 4C21 POPEp 118      24.492  98.786  78.552  1.00  0.00           C
ATOM   6439 5C21 POPEp 118      24.362  99.846  79.662  1.00  0.00           C
ATOM   6442 6C21 POPEp 118      24.302  99.337  81.102  1.00  0.00           C
ATOM   6445 7C21 POPEp 118      24.332 100.526  82.062  1.00  0.00           C
ATOM   6448 8C21 POPEp 118      24.082 100.186  83.532  1.00  0.00           C
ATOM   6452  C33 POPEp 118      36.202  93.257  72.312  1.00  0.00           C
ATOM   6455  C34 POPEp 118      35.722  94.057  73.532  1.00  0.00           C
ATOM   6458  C35 POPEp 118      36.872  94.687  74.332  1.00  0.00           C
ATOM   6461  C36 POPEp 118      36.442  95.217  75.702  1.00  0.00           C
ATOM   6464  C37 POPEp 118      37.242  94.617  76.872  1.00  0.00           C
ATOM   6467  C38 POPEp 118      37.092  93.096  77.002  1.00  0.00           C
ATOM   6470  C39 POPEp 118      37.701  92.556  78.302  1.00  0.00           C
ATOM   6473 0C31 POPEp 118      36.792  92.756  79.512  1.00  0.00           C
ATOM   6476 1C31 POPEp 118      37.552  92.717  80.842  1.00  0.00           C
ATOM   6479 2C31 POPEp 118      36.642  92.577  82.072  1.00  0.00           C
ATOM   6482 3C31 POPEp 118      35.522  93.637  82.132  1.00  0.00           C
ATOM   6485 4C31 POPEp 118      34.492  93.326  83.222  1.00  0.00           C
ATOM   6488 5C31 POPEp 118      33.102  93.866  82.862  1.00  0.00           C
ATOM   6491 6C31 POPEp 118      32.022  93.476  83.862  1.00  0.00           C
ATOM   6495  NH3 POPEq 119      86.031  64.527  64.732  1.00  0.00           N
ATOM   6499  C12 POPEq 119      84.771  65.237  64.292  1.00  0.00           C
ATOM   6502  C11 POPEq 119      84.941  66.757  64.412  1.00  0.00           C
ATOM   6505  P   POPEq 119      83.430  68.877  64.462  1.00  0.00           P
ATOM   6506  O13 POPEq 119      84.412  69.705  63.732  1.00  0.00           O
ATOM   6507  O14 POPEq 119      82.012  69.146  64.172  1.00  0.00           O
ATOM   6508  O11 POPEq 119      83.701  68.956  66.042  1.00  0.00           O
ATOM   6509  O12 POPEq 119      83.701  67.367  64.082  1.00  0.00           O
ATOM   6510  C1  POPEq 119      84.472  70.096  66.472  1.00  0.00           C
ATOM   6513  C2  POPEq 119      84.631  70.216  68.022  1.00  0.00           C
ATOM   6515  O21 POPEq 119      85.981  69.845  68.392  1.00  0.00           O
ATOM   6516  C21 POPEq 119      86.562  70.727  69.212  1.00  0.00           C
ATOM   6517  O22 POPEq 119      86.141  71.826  69.482  1.00  0.00           O
ATOM   6518  C22 POPEq 119      87.831  70.135  69.832  1.00  0.00           C
ATOM   6521  C3  POPEq 119      83.601  69.367  68.842  1.00  0.00           C
ATOM   6524  O31 POPEq 119      83.652  69.676  70.262  1.00  0.00           O
ATOM   6525  C31 POPEq 119      83.852  68.646  71.092  1.00  0.00           C
ATOM   6526  O32 POPEq 119      84.261  67.547  70.782  1.00  0.00           O
ATOM   6527  C32 POPEq 119      83.591  69.096  72.522  1.00  0.00           C
ATOM   6530  C23 POPEq 119      87.532  69.026  70.872  1.00  0.00           C
ATOM   6533  C24 POPEq 119      88.671  68.837  71.882  1.00  0.00           C
ATOM   6536  C25 POPEq 119      88.212  69.157  73.312  1.00  0.00           C
ATOM   6539  C26 POPEq 119      89.291  69.055  74.402  1.00  0.00           C
ATOM   6542  C27 POPEq 119      89.701  67.617  74.742  1.00  0.00           C
ATOM   6545  C28 POPEq 119      90.531  67.487  76.032  1.00  0.00           C
ATOM   6548  C29 POPEq 119      89.751  67.736  77.302  1.00  0.00           C
ATOM   6550 0C21 POPEq 119      89.981  67.167  78.502  1.00  0.00           C
ATOM   6552 1C21 POPEq 119      91.082  66.157  78.792  1.00  0.00           C
ATOM   6555 2C21 POPEq 119      90.972  65.416  80.142  1.00  0.00           C
ATOM   6558 3C21 POPEq 119      91.660  66.117  81.322  1.00  0.00           C
ATOM   6561 4C21 POPEq 119      91.112  67.516  81.642  1.00  0.00           C
ATOM   6564 5C21 POPEq 119      91.791  68.157  82.862  1.00  0.00           C
ATOM   6567 6C21 POPEq 119      91.331  69.606  83.062  1.00  0.00           C
ATOM   6570 7C21 POPEq 119      92.211  70.367  84.062  1.00  0.00           C
ATOM   6573 8C21 POPEq 119      91.851  71.846  84.122  1.00  0.00           C
ATOM   6577  C33 POPEq 119      83.551  67.896  73.502  1.00  0.00           C
ATOM   6580  C34 POPEq 119      83.402  68.376  74.942  1.00  0.00           C
ATOM   6583  C35 POPEq 119      83.011  67.275  75.932  1.00  0.00           C
ATOM   6586  C36 POPEq 119      82.691  67.856  77.312  1.00  0.00           C
ATOM   6589  C37 POPEq 119      81.931  66.877  78.212  1.00  0.00           C
ATOM   6592  C38 POPEq 119      81.851  67.326  79.682  1.00  0.00           C
ATOM   6595  C39 POPEq 119      81.292  68.746  79.882  1.00  0.00           C
ATOM   6598 0C31 POPEq 119      81.241  69.136  81.362  1.00  0.00           C
ATOM   6601 1C31 POPEq 119      80.891  70.606  81.592  1.00  0.00           C
ATOM   6604 2C31 POPEq 119      81.061  71.076  83.052  1.00  0.00           C
ATOM   6607 3C31 POPEq 119      80.042  70.486  84.042  1.00  0.00           C
ATOM   6610 4C31 POPEq 119      80.480  69.197  84.752  1.00  0.00           C
ATOM   6613 5C31 POPEq 119      79.582  68.867  85.952  1.00  0.00           C
ATOM   6616 6C31 POPEq 119      79.640  67.396  86.392  1.00  0.00           C
ATOM   6620  NH3 POPEr 120      54.412  59.226  64.302  1.00  0.00           N
ATOM   6624  C12 POPEr 120      55.821  59.636  64.502  1.00  0.00           C
ATOM   6627  C11 POPEr 120      55.992  60.086  65.952  1.00  0.00           C
ATOM   6630  P   POPEr 120      57.392  62.257  65.732  1.00  0.00           P
ATOM   6631  O13 POPEr 120      58.832  62.496  65.442  1.00  0.00           O
ATOM   6632  O14 POPEr 120      56.412  62.597  64.712  1.00  0.00           O
ATOM   6633  O11 POPEr 120      56.982  63.007  67.052  1.00  0.00           O
ATOM   6634  O12 POPEr 120      57.242  60.736  66.132  1.00  0.00           O
ATOM   6635  C1  POPEr 120      57.421  62.486  68.312  1.00  0.00           C
ATOM   6638  C2  POPEr 120      58.591  63.347  68.832  1.00  0.00           C
ATOM   6640  O21 POPEr 120      59.522  62.696  69.712  1.00  0.00           O
ATOM   6641  C21 POPEr 120      59.012  62.027  70.732  1.00  0.00           C
ATOM   6642  O22 POPEr 120      57.821  61.896  70.972  1.00  0.00           O
ATOM   6643  C22 POPEr 120      60.082  61.396  71.612  1.00  0.00           C
ATOM   6646  C3  POPEr 120      58.062  64.676  69.422  1.00  0.00           C
ATOM   6649  O31 POPEr 120      59.152  65.556  69.752  1.00  0.00           O
ATOM   6650  C31 POPEr 120      59.172  65.966  71.022  1.00  0.00           C
ATOM   6651  O32 POPEr 120      58.432  65.587  71.902  1.00  0.00           O
ATOM   6652  C32 POPEr 120      60.242  67.027  71.192  1.00  0.00           C
ATOM   6655  C23 POPEr 120      59.781  61.687  73.112  1.00  0.00           C
ATOM   6658  C24 POPEr 120      60.522  60.767  74.102  1.00  0.00           C
ATOM   6661  C25 POPEr 120      60.002  60.917  75.532  1.00  0.00           C
ATOM   6664  C26 POPEr 120      60.781  60.126  76.602  1.00  0.00           C
ATOM   6667  C27 POPEr 120      60.391  60.546  78.032  1.00  0.00           C
ATOM   6670  C28 POPEr 120      61.082  59.716  79.142  1.00  0.00           C
ATOM   6673  C29 POPEr 120      62.582  59.926  79.182  1.00  0.00           C
ATOM   6675 0C21 POPEr 120      63.412  59.556  80.162  1.00  0.00           C
ATOM   6677 1C21 POPEr 120      63.061  58.857  81.452  1.00  0.00           C
ATOM   6680 2C21 POPEr 120      63.452  59.746  82.642  1.00  0.00           C
ATOM   6683 3C21 POPEr 120      63.671  58.956  83.942  1.00  0.00           C
ATOM   6686 4C21 POPEr 120      64.402  59.767  85.022  1.00  0.00           C
ATOM   6689 5C21 POPEr 120      63.652  61.036  85.442  1.00  0.00           C
ATOM   6692 6C21 POPEr 120      64.382  61.826  86.522  1.00  0.00           C
ATOM   6695 7C21 POPEr 120      63.701  63.176  86.792  1.00  0.00           C
ATOM   6698 8C21 POPEr 120      64.231  63.917  88.012  1.00  0.00           C
ATOM   6702  C33 POPEr 120      60.372  67.477  72.662  1.00  0.00           C
ATOM   6705  C34 POPEr 120      61.342  68.657  72.792  1.00  0.00           C
ATOM   6708  C35 POPEr 120      61.681  69.055  74.232  1.00  0.00           C
ATOM   6711  C36 POPEr 120      62.572  68.047  74.982  1.00  0.00           C
ATOM   6714  C37 POPEr 120      63.172  68.665  76.252  1.00  0.00           C
ATOM   6717  C38 POPEr 120      64.251  67.786  76.892  1.00  0.00           C
ATOM   6720  C39 POPEr 120      65.031  68.466  78.022  1.00  0.00           C
ATOM   6723 0C31 POPEr 120      64.242  68.606  79.342  1.00  0.00           C
ATOM   6726 1C31 POPEr 120      64.091  70.057  79.832  1.00  0.00           C
ATOM   6729 2C31 POPEr 120      64.431  70.227  81.322  1.00  0.00           C
ATOM   6732 3C31 POPEr 120      65.922  70.486  81.542  1.00  0.00           C
ATOM   6735 4C31 POPEr 120      66.351  70.416  83.012  1.00  0.00           C
ATOM   6738 5C31 POPEr 120      67.832  70.777  83.202  1.00  0.00           C
ATOM   6741 6C31 POPEr 120      68.332  70.576  84.632  1.00  0.00           C
ATOM   6745  NH3 POPEs 121      43.442  39.507 106.682  1.00  0.00           N
ATOM   6749  C12 POPEs 121      44.342  40.606 106.232  1.00  0.00           C
ATOM   6752  C11 POPEs 121      44.412  41.716 107.272  1.00  0.00           C
ATOM   6755  P   POPEs 121      43.001  43.906 107.622  1.00  0.00           P
ATOM   6756  O13 POPEs 121      42.762  44.057 109.072  1.00  0.00           O
ATOM   6757  O14 POPEs 121      44.102  44.706 107.032  1.00  0.00           O
ATOM   6758  O11 POPEs 121      41.672  44.257 106.822  1.00  0.00           O
ATOM   6759  O12 POPEs 121      43.141  42.365 107.292  1.00  0.00           O
ATOM   6760  C1  POPEs 121      41.322  43.746 105.532  1.00  0.00           C
ATOM   6763  C2  POPEs 121      40.910  44.896 104.552  1.00  0.00           C
ATOM   6765  O21 POPEs 121      40.972  44.377 103.202  1.00  0.00           O
ATOM   6766  C21 POPEs 121      39.812  44.096 102.622  1.00  0.00           C
ATOM   6767  O22 POPEs 121      38.712  44.315 103.102  1.00  0.00           O
ATOM   6768  C22 POPEs 121      40.121  43.437 101.272  1.00  0.00           C
ATOM   6771  C3  POPEs 121      41.861  46.117 104.752  1.00  0.00           C
ATOM   6774  O31 POPEs 121      41.801  47.097 103.692  1.00  0.00           O
ATOM   6775  C31 POPEs 121      42.681  46.877 102.712  1.00  0.00           C
ATOM   6776  O32 POPEs 121      43.472  45.956 102.652  1.00  0.00           O
ATOM   6777  C32 POPEs 121      42.532  47.947 101.652  1.00  0.00           C
ATOM   6780  C23 POPEs 121      38.962  43.517 100.252  1.00  0.00           C
ATOM   6783  C24 POPEs 121      38.962  44.837  99.472  1.00  0.00           C
ATOM   6786  C25 POPEs 121      38.082  44.736  98.212  1.00  0.00           C
ATOM   6789  C26 POPEs 121      38.442  45.767  97.122  1.00  0.00           C
ATOM   6792  C27 POPEs 121      38.262  45.156  95.722  1.00  0.00           C
ATOM   6795  C28 POPEs 121      38.801  46.056  94.582  1.00  0.00           C
ATOM   6798  C29 POPEs 121      39.122  45.237  93.362  1.00  0.00           C
ATOM   6800 0C21 POPEs 121      38.591  45.356  92.132  1.00  0.00           C
ATOM   6802 1C21 POPEs 121      37.562  46.357  91.672  1.00  0.00           C
ATOM   6805 2C21 POPEs 121      38.132  47.267  90.562  1.00  0.00           C
ATOM   6808 3C21 POPEs 121      39.272  48.176  91.042  1.00  0.00           C
ATOM   6811 4C21 POPEs 121      39.772  49.146  89.962  1.00  0.00           C
ATOM   6814 5C21 POPEs 121      40.251  48.437  88.682  1.00  0.00           C
ATOM   6817 6C21 POPEs 121      40.942  49.385  87.692  1.00  0.00           C
ATOM   6820 7C21 POPEs 121      40.742  48.946  86.242  1.00  0.00           C
ATOM   6823 8C21 POPEs 121      41.451  49.846  85.232  1.00  0.00           C
ATOM   6827  C33 POPEs 121      43.362  47.737 100.372  1.00  0.00           C
ATOM   6830  C34 POPEs 121      42.551  48.036  99.102  1.00  0.00           C
ATOM   6833  C35 POPEs 121      43.432  48.197  97.862  1.00  0.00           C
ATOM   6836  C36 POPEs 121      42.592  48.356  96.592  1.00  0.00           C
ATOM   6839  C37 POPEs 121      43.382  48.116  95.302  1.00  0.00           C
ATOM   6842  C38 POPEs 121      42.451  48.076  94.082  1.00  0.00           C
ATOM   6845  C39 POPEs 121      43.152  47.766  92.752  1.00  0.00           C
ATOM   6848 0C31 POPEs 121      43.472  46.276  92.562  1.00  0.00           C
ATOM   6851 1C31 POPEs 121      43.871  45.946  91.112  1.00  0.00           C
ATOM   6854 2C31 POPEs 121      44.461  44.536  90.922  1.00  0.00           C
ATOM   6857 3C31 POPEs 121      43.531  43.386  91.302  1.00  0.00           C
ATOM   6860 4C31 POPEs 121      44.161  42.017  90.972  1.00  0.00           C
ATOM   6863 5C31 POPEs 121      43.262  40.847  91.382  1.00  0.00           C
ATOM   6866 6C31 POPEs 121      43.701  39.486  90.812  1.00  0.00           C
ATOM   6870  NH3 POPEt 122     101.082  19.207  65.752  1.00  0.00           N
ATOM   6874  C12 POPEt 122     102.192  19.146  64.772  1.00  0.00           C
ATOM   6877  C11 POPEt 122     103.041  17.896  65.012  1.00  0.00           C
ATOM   6880  P   POPEt 122     104.921  16.626  63.762  1.00  0.00           P
ATOM   6881  O13 POPEt 122     104.062  15.446  63.992  1.00  0.00           O
ATOM   6882  O14 POPEt 122     105.441  16.796  62.392  1.00  0.00           O
ATOM   6883  O11 POPEt 122     106.121  16.576  64.782  1.00  0.00           O
ATOM   6884  O12 POPEt 122     104.160  17.957  64.132  1.00  0.00           O
ATOM   6885  C1  POPEt 122     106.201  17.326  66.002  1.00  0.00           C
ATOM   6888  C2  POPEt 122     105.891  16.497  67.292  1.00  0.00           C
ATOM   6890  O21 POPEt 122     106.261  17.297  68.432  1.00  0.00           O
ATOM   6891  C21 POPEt 122     105.331  17.527  69.362  1.00  0.00           C
ATOM   6892  O22 POPEt 122     104.221  17.036  69.392  1.00  0.00           O
ATOM   6893  C22 POPEt 122     105.832  18.566  70.372  1.00  0.00           C
ATOM   6896  C3  POPEt 122     106.730  15.177  67.252  1.00  0.00           C
ATOM   6899  O31 POPEt 122     106.590  14.347  68.422  1.00  0.00           O
ATOM   6900  C31 POPEt 122     105.560  13.506  68.402  1.00  0.00           C
ATOM   6901  O32 POPEt 122     104.671  13.506  67.562  1.00  0.00           O
ATOM   6902  C32 POPEt 122     105.722  12.497  69.542  1.00  0.00           C
ATOM   6905  C23 POPEt 122     106.791  17.997  71.442  1.00  0.00           C
ATOM   6908  C24 POPEt 122     107.460  19.107  72.262  1.00  0.00           C
ATOM   6911  C25 POPEt 122     108.171  18.587  73.522  1.00  0.00           C
ATOM   6914  C26 POPEt 122     107.171  18.247  74.642  1.00  0.00           C
ATOM   6917  C27 POPEt 122     107.840  17.716  75.912  1.00  0.00           C
ATOM   6920  C28 POPEt 122     106.842  16.947  76.802  1.00  0.00           C
ATOM   6923  C29 POPEt 122     107.460  16.366  78.052  1.00  0.00           C
ATOM   6925 0C21 POPEt 122     107.831  17.056  79.142  1.00  0.00           C
ATOM   6927 1C21 POPEt 122     107.712  18.556  79.332  1.00  0.00           C
ATOM   6930 2C21 POPEt 122     106.991  18.966  80.632  1.00  0.00           C
ATOM   6933 3C21 POPEt 122     107.581  18.347  81.912  1.00  0.00           C
ATOM   6936 4C21 POPEt 122     107.222  19.126  83.192  1.00  0.00           C
ATOM   6939 5C21 POPEt 122     105.732  19.437  83.352  1.00  0.00           C
ATOM   6942 6C21 POPEt 122     105.452  20.307  84.582  1.00  0.00           C
ATOM   6945 7C21 POPEt 122     104.030  20.877  84.602  1.00  0.00           C
ATOM   6948 8C21 POPEt 122     103.852  21.976  85.642  1.00  0.00           C
ATOM   6952  C33 POPEt 122     106.001  13.117  70.942  1.00  0.00           C
ATOM   6955  C34 POPEt 122     106.481  12.047  71.952  1.00  0.00           C
ATOM   6958  C35 POPEt 122     106.931  12.627  73.302  1.00  0.00           C
ATOM   6961  C36 POPEt 122     105.841  12.536  74.372  1.00  0.00           C
ATOM   6964  C37 POPEt 122     106.390  12.667  75.802  1.00  0.00           C
ATOM   6967  C38 POPEt 122     105.251  12.696  76.832  1.00  0.00           C
ATOM   6970  C39 POPEt 122     105.722  12.586  78.282  1.00  0.00           C
ATOM   6973 0C31 POPEt 122     104.521  12.337  79.212  1.00  0.00           C
ATOM   6976 1C31 POPEt 122     104.851  12.357  80.702  1.00  0.00           C
ATOM   6979 2C31 POPEt 122     105.410  13.696  81.192  1.00  0.00           C
ATOM   6982 3C31 POPEt 122     104.981  14.037  82.632  1.00  0.00           C
ATOM   6985 4C31 POPEt 122     105.201  12.906  83.642  1.00  0.00           C
ATOM   6988 5C31 POPEt 122     104.731  13.316  85.042  1.00  0.00           C
ATOM   6991 6C31 POPEt 122     104.652  12.167  86.042  1.00  0.00           C
ATOM   6995  NH3 POPEu 123      39.391  27.206  65.472  1.00  0.00           N
ATOM   6999  C12 POPEu 123      38.211  27.896  66.092  1.00  0.00           C
ATOM   7002  C11 POPEu 123      37.082  28.117  65.042  1.00  0.00           C
ATOM   7005  P   POPEu 123      35.992  25.696  65.492  1.00  0.00           P
ATOM   7006  O13 POPEu 123      35.931  25.547  66.952  1.00  0.00           O
ATOM   7007  O14 POPEu 123      34.911  25.066  64.692  1.00  0.00           O
ATOM   7008  O11 POPEu 123      37.411  25.206  64.972  1.00  0.00           O
ATOM   7009  O12 POPEu 123      35.972  27.206  65.082  1.00  0.00           O
ATOM   7010  C1  POPEu 123      37.832  23.867  65.282  1.00  0.00           C
ATOM   7013  C2  POPEu 123      39.062  23.786  66.252  1.00  0.00           C
ATOM   7015  O21 POPEu 123      38.912  24.746  67.322  1.00  0.00           O
ATOM   7016  C21 POPEu 123      38.502  24.216  68.462  1.00  0.00           C
ATOM   7017  O22 POPEu 123      38.302  23.027  68.662  1.00  0.00           O
ATOM   7018  C22 POPEu 123      38.332  25.296  69.512  1.00  0.00           C
ATOM   7021  C3  POPEu 123      40.402  24.016  65.502  1.00  0.00           C
ATOM   7024  O31 POPEu 123      41.212  25.076  66.042  1.00  0.00           O
ATOM   7025  C31 POPEu 123      41.931  24.776  67.122  1.00  0.00           C
ATOM   7026  O32 POPEu 123      41.801  23.777  67.802  1.00  0.00           O
ATOM   7027  C32 POPEu 123      42.972  25.896  67.312  1.00  0.00           C
ATOM   7030  C23 POPEu 123      39.461  26.356  69.532  1.00  0.00           C
ATOM   7033  C24 POPEu 123      39.202  27.486  70.542  1.00  0.00           C
ATOM   7036  C25 POPEu 123      38.782  26.917  71.902  1.00  0.00           C
ATOM   7039  C26 POPEu 123      38.782  27.917  73.052  1.00  0.00           C
ATOM   7042  C27 POPEu 123      38.312  27.257  74.352  1.00  0.00           C
ATOM   7045  C28 POPEu 123      38.701  28.047  75.602  1.00  0.00           C
ATOM   7048  C29 POPEu 123      37.891  29.306  75.802  1.00  0.00           C
ATOM   7050 0C21 POPEu 123      37.542  29.826  76.992  1.00  0.00           C
ATOM   7052 1C21 POPEu 123      37.972  29.316  78.352  1.00  0.00           C
ATOM   7055 2C21 POPEu 123      39.461  28.956  78.512  1.00  0.00           C
ATOM   7058 3C21 POPEu 123      39.981  29.227  79.922  1.00  0.00           C
ATOM   7061 4C21 POPEu 123      41.462  28.856  80.092  1.00  0.00           C
ATOM   7064 5C21 POPEu 123      42.112  29.557  81.302  1.00  0.00           C
ATOM   7067 6C21 POPEu 123      41.292  29.466  82.592  1.00  0.00           C
ATOM   7070 7C21 POPEu 123      42.062  29.966  83.812  1.00  0.00           C
ATOM   7073 8C21 POPEu 123      41.342  29.667  85.132  1.00  0.00           C
ATOM   7077  C33 POPEu 123      43.281  26.316  68.772  1.00  0.00           C
ATOM   7080  C34 POPEu 123      44.342  27.427  68.812  1.00  0.00           C
ATOM   7083  C35 POPEu 123      44.312  28.257  70.102  1.00  0.00           C
ATOM   7086  C36 POPEu 123      44.762  27.527  71.372  1.00  0.00           C
ATOM   7089  C37 POPEu 123      44.472  28.377  72.622  1.00  0.00           C
ATOM   7092  C38 POPEu 123      45.132  27.866  73.912  1.00  0.00           C
ATOM   7095  C39 POPEu 123      44.652  26.476  74.372  1.00  0.00           C
ATOM   7098 0C31 POPEu 123      43.132  26.356  74.502  1.00  0.00           C
ATOM   7101 1C31 POPEu 123      42.672  25.087  75.232  1.00  0.00           C
ATOM   7104 2C31 POPEu 123      41.161  25.106  75.512  1.00  0.00           C
ATOM   7107 3C31 POPEu 123      40.711  24.116  76.592  1.00  0.00           C
ATOM   7110 4C31 POPEu 123      39.251  24.347  77.022  1.00  0.00           C
ATOM   7113 5C31 POPEu 123      38.782  23.377  78.112  1.00  0.00           C
ATOM   7116 6C31 POPEu 123      37.322  23.576  78.502  1.00  0.00           C
ATOM   7120  NH3 POPEv 124      92.001  15.057 107.902  1.00  0.00           N
ATOM   7124  C12 POPEv 124      91.611  15.486 109.292  1.00  0.00           C
ATOM   7127  C11 POPEv 124      91.521  14.296 110.272  1.00  0.00           C
ATOM   7130  P   POPEv 124      90.441  12.236 109.082  1.00  0.00           P
ATOM   7131  O13 POPEv 124      90.340  10.956 109.822  1.00  0.00           O
ATOM   7132  O14 POPEv 124      91.602  12.386 108.182  1.00  0.00           O
ATOM   7133  O11 POPEv 124      89.160  12.407 108.172  1.00  0.00           O
ATOM   7134  O12 POPEv 124      90.361  13.497 110.042  1.00  0.00           O
ATOM   7135  C1  POPEv 124      88.232  13.477 108.302  1.00  0.00           C
ATOM   7138  C2  POPEv 124      87.332  13.616 107.032  1.00  0.00           C
ATOM   7140  O21 POPEv 124      86.301  14.587 107.352  1.00  0.00           O
ATOM   7141  C21 POPEv 124      85.652  15.187 106.362  1.00  0.00           C
ATOM   7142  O22 POPEv 124      84.431  15.287 106.282  1.00  0.00           O
ATOM   7143  C22 POPEv 124      86.602  15.986 105.472  1.00  0.00           C
ATOM   7146  C3  POPEv 124      86.670  12.267 106.642  1.00  0.00           C
ATOM   7149  O31 POPEv 124      86.191  12.267 105.272  1.00  0.00           O
ATOM   7150  C31 POPEv 124      85.321  11.277 105.052  1.00  0.00           C
ATOM   7151  O32 POPEv 124      84.820  10.606 105.942  1.00  0.00           O
ATOM   7152  C32 POPEv 124      85.131  10.977 103.562  1.00  0.00           C
ATOM   7155  C23 POPEv 124      86.641  15.476 104.022  1.00  0.00           C
ATOM   7158  C24 POPEv 124      87.731  16.177 103.222  1.00  0.00           C
ATOM   7161  C25 POPEv 124      87.920  15.536 101.842  1.00  0.00           C
ATOM   7164  C26 POPEv 124      89.151  16.056 101.102  1.00  0.00           C
ATOM   7167  C27 POPEv 124      89.351  15.316  99.772  1.00  0.00           C
ATOM   7170  C28 POPEv 124      90.732  15.526  99.132  1.00  0.00           C
ATOM   7173  C29 POPEv 124      90.911  16.927  98.622  1.00  0.00           C
ATOM   7175 0C21 POPEv 124      90.741  17.316  97.342  1.00  0.00           C
ATOM   7177 1C21 POPEv 124      90.261  16.427  96.212  1.00  0.00           C
ATOM   7180 2C21 POPEv 124      89.221  17.136  95.332  1.00  0.00           C
ATOM   7183 3C21 POPEv 124      89.851  18.107  94.322  1.00  0.00           C
ATOM   7186 4C21 POPEv 124      88.822  19.097  93.752  1.00  0.00           C
ATOM   7189 5C21 POPEv 124      89.331  19.917  92.552  1.00  0.00           C
ATOM   7192 6C21 POPEv 124      90.632  20.687  92.842  1.00  0.00           C
ATOM   7195 7C21 POPEv 124      91.001  21.677  91.732  1.00  0.00           C
ATOM   7198 8C21 POPEv 124      92.201  22.556  92.082  1.00  0.00           C
ATOM   7202  C33 POPEv 124      85.811  11.957 102.582  1.00  0.00           C
ATOM   7205  C34 POPEv 124      85.762  11.427 101.142  1.00  0.00           C
ATOM   7208  C35 POPEv 124      86.311  12.446 100.132  1.00  0.00           C
ATOM   7211  C36 POPEv 124      86.851  11.776  98.862  1.00  0.00           C
ATOM   7214  C37 POPEv 124      87.362  12.787  97.832  1.00  0.00           C
ATOM   7217  C38 POPEv 124      88.262  12.156  96.752  1.00  0.00           C
ATOM   7220  C39 POPEv 124      87.532  11.097  95.912  1.00  0.00           C
ATOM   7223 0C31 POPEv 124      87.691  11.307  94.402  1.00  0.00           C
ATOM   7226 1C31 POPEv 124      86.371  11.207  93.622  1.00  0.00           C
ATOM   7229 2C31 POPEv 124      86.521  11.837  92.222  1.00  0.00           C
ATOM   7232 3C31 POPEv 124      85.280  11.687  91.332  1.00  0.00           C
ATOM   7235 4C31 POPEv 124      85.501  12.337  89.962  1.00  0.00           C
ATOM   7238 5C31 POPEv 124      84.382  12.026  88.962  1.00  0.00           C
ATOM   7241 6C31 POPEv 124      84.731  12.427  87.522  1.00  0.00           C
ATOM   7245  NH3 POPEw 125      55.032  48.766 105.732  1.00  0.00           N
ATOM   7249  C12 POPEw 125      55.512  49.946 106.542  1.00  0.00           C
ATOM   7252  C11 POPEw 125      56.982  49.716 106.922  1.00  0.00           C
ATOM   7255  P   POPEw 125      58.912  51.437 107.482  1.00  0.00           P
ATOM   7256  O13 POPEw 125      59.141  52.467 108.522  1.00  0.00           O
ATOM   7257  O14 POPEw 125      59.902  50.346 107.292  1.00  0.00           O
ATOM   7258  O11 POPEw 125      58.722  52.106 106.082  1.00  0.00           O
ATOM   7259  O12 POPEw 125      57.491  50.757 107.762  1.00  0.00           O
ATOM   7260  C1  POPEw 125      59.091  53.456 105.792  1.00  0.00           C
ATOM   7263  C2  POPEw 125      60.341  53.517 104.862  1.00  0.00           C
ATOM   7265  O21 POPEw 125      59.962  53.977 103.562  1.00  0.00           O
ATOM   7266  C21 POPEw 125      59.822  53.157 102.552  1.00  0.00           C
ATOM   7267  O22 POPEw 125      59.742  51.947 102.582  1.00  0.00           O
ATOM   7268  C22 POPEw 125      59.921  54.026 101.292  1.00  0.00           C
ATOM   7271  C3  POPEw 125      61.231  52.246 104.932  1.00  0.00           C
ATOM   7274  O31 POPEw 125      62.262  52.316 103.922  1.00  0.00           O
ATOM   7275  C31 POPEw 125      62.472  51.136 103.322  1.00  0.00           C
ATOM   7276  O32 POPEw 125      62.101  50.066 103.762  1.00  0.00           O
ATOM   7277  C32 POPEw 125      63.141  51.357 101.962  1.00  0.00           C
ATOM   7280  C23 POPEw 125      59.932  53.227  99.972  1.00  0.00           C
ATOM   7283  C24 POPEw 125      60.222  54.156  98.792  1.00  0.00           C
ATOM   7286  C25 POPEw 125      60.910  53.446  97.622  1.00  0.00           C
ATOM   7289  C26 POPEw 125      61.271  54.436  96.502  1.00  0.00           C
ATOM   7292  C27 POPEw 125      62.402  53.937  95.592  1.00  0.00           C
ATOM   7295  C28 POPEw 125      63.292  55.097  95.112  1.00  0.00           C
ATOM   7298  C29 POPEw 125      64.112  55.667  96.242  1.00  0.00           C
ATOM   7300 0C21 POPEw 125      64.501  56.947  96.392  1.00  0.00           C
ATOM   7302 1C21 POPEw 125      64.242  58.076  95.422  1.00  0.00           C
ATOM   7305 2C21 POPEw 125      63.722  59.356  96.092  1.00  0.00           C
ATOM   7308 3C21 POPEw 125      64.772  60.007  97.012  1.00  0.00           C
ATOM   7311 4C21 POPEw 125      64.531  61.487  97.292  1.00  0.00           C
ATOM   7314 5C21 POPEw 125      65.751  62.126  97.962  1.00  0.00           C
ATOM   7317 6C21 POPEw 125      65.501  63.576  98.382  1.00  0.00           C
ATOM   7320 7C21 POPEw 125      66.782  64.286  98.832  1.00  0.00           C
ATOM   7323 8C21 POPEw 125      66.531  65.606  99.562  1.00  0.00           C
ATOM   7327  C33 POPEw 125      63.082  50.146 101.002  1.00  0.00           C
ATOM   7330  C34 POPEw 125      64.012  50.356  99.802  1.00  0.00           C
ATOM   7333  C35 POPEw 125      63.741  49.447  98.602  1.00  0.00           C
ATOM   7336  C36 POPEw 125      64.851  49.536  97.542  1.00  0.00           C
ATOM   7339  C37 POPEw 125      64.672  48.507  96.412  1.00  0.00           C
ATOM   7342  C38 POPEw 125      65.692  48.676  95.292  1.00  0.00           C
ATOM   7345  C39 POPEw 125      67.062  48.057  95.612  1.00  0.00           C
ATOM   7348 0C31 POPEw 125      68.132  48.407  94.582  1.00  0.00           C
ATOM   7351 1C31 POPEw 125      69.512  47.976  95.092  1.00  0.00           C
ATOM   7354 2C31 POPEw 125      70.692  48.396  94.212  1.00  0.00           C
ATOM   7357 3C31 POPEw 125      72.042  48.146  94.892  1.00  0.00           C
ATOM   7360 4C31 POPEw 125      72.132  46.736  95.492  1.00  0.00           C
ATOM   7363 5C31 POPEw 125      73.531  46.336  95.952  1.00  0.00           C
ATOM   7366 6C31 POPEw 125      73.542  44.886  96.432  1.00  0.00           C
ATOM   7370  NH3 POPEx 126     111.791  69.426 107.672  1.00  0.00           N
ATOM   7374  C12 POPEx 126     111.972  69.326 109.152  1.00  0.00           C
ATOM   7377  C11 POPEx 126     110.862  68.477 109.792  1.00  0.00           C
ATOM   7380  P   POPEx 126     108.750  69.687 108.762  1.00  0.00           P
ATOM   7381  O13 POPEx 126     107.371  69.907 109.262  1.00  0.00           O
ATOM   7382  O14 POPEx 126     109.462  70.786 108.092  1.00  0.00           O
ATOM   7383  O11 POPEx 126     108.841  68.496 107.712  1.00  0.00           O
ATOM   7384  O12 POPEx 126     109.631  69.157 109.952  1.00  0.00           O
ATOM   7385  C1  POPEx 126     107.952  68.466 106.592  1.00  0.00           C
ATOM   7388  C2  POPEx 126     108.641  68.236 105.212  1.00  0.00           C
ATOM   7390  O21 POPEx 126     107.712  68.746 104.262  1.00  0.00           O
ATOM   7391  C21 POPEx 126     107.941  68.966 102.972  1.00  0.00           C
ATOM   7392  O22 POPEx 126     107.031  69.055 102.162  1.00  0.00           O
ATOM   7393  C22 POPEx 126     109.391  69.216 102.562  1.00  0.00           C
ATOM   7396  C3  POPEx 126     108.971  66.727 104.932  1.00  0.00           C
ATOM   7399  O31 POPEx 126     109.582  66.526 103.642  1.00  0.00           O
ATOM   7400  C31 POPEx 126     109.552  65.286 103.172  1.00  0.00           C
ATOM   7401  O32 POPEx 126     109.182  64.297 103.782  1.00  0.00           O
ATOM   7402  C32 POPEx 126     110.011  65.297 101.712  1.00  0.00           C
ATOM   7405  C23 POPEx 126     109.641  68.766 101.092  1.00  0.00           C
ATOM   7408  C24 POPEx 126     111.121  68.557 100.812  1.00  0.00           C
ATOM   7411  C25 POPEx 126     111.831  69.867 100.502  1.00  0.00           C
ATOM   7414  C26 POPEx 126     111.972  70.165  99.012  1.00  0.00           C
ATOM   7417  C27 POPEx 126     112.421  71.606  98.752  1.00  0.00           C
ATOM   7420  C28 POPEx 126     112.771  71.815  97.282  1.00  0.00           C
ATOM   7423  C29 POPEx 126     113.332  73.196  97.042  1.00  0.00           C
ATOM   7425 0C21 POPEx 126     114.542  73.455  96.522  1.00  0.00           C
ATOM   7427 1C21 POPEx 126     115.531  72.437  96.032  1.00  0.00           C
ATOM   7430 2C21 POPEx 126     116.530  73.007  95.002  1.00  0.00           C
ATOM   7433 3C21 POPEx 126     115.862  73.816  93.882  1.00  0.00           C
ATOM   7436 4C21 POPEx 126     116.742  73.966  92.632  1.00  0.00           C
ATOM   7439 5C21 POPEx 126     116.870  72.687  91.782  1.00  0.00           C
ATOM   7442 6C21 POPEx 126     115.541  72.227  91.162  1.00  0.00           C
ATOM   7445 7C21 POPEx 126     115.732  71.157  90.072  1.00  0.00           C
ATOM   7448 8C21 POPEx 126     114.521  71.007  89.142  1.00  0.00           C
ATOM   7452  C33 POPEx 126     110.271  63.937 101.042  1.00  0.00           C
ATOM   7455  C34 POPEx 126     111.021  64.166  99.732  1.00  0.00           C
ATOM   7458  C35 POPEx 126     111.061  62.957  98.792  1.00  0.00           C
ATOM   7461  C36 POPEx 126     111.882  63.267  97.542  1.00  0.00           C
ATOM   7464  C37 POPEx 126     111.581  62.306  96.382  1.00  0.00           C
ATOM   7467  C38 POPEx 126     112.481  62.566  95.162  1.00  0.00           C
ATOM   7470  C39 POPEx 126     112.292  61.526  94.052  1.00  0.00           C
ATOM   7473 0C31 POPEx 126     113.152  61.826  92.812  1.00  0.00           C
ATOM   7476 1C31 POPEx 126     112.382  62.556  91.702  1.00  0.00           C
ATOM   7479 2C31 POPEx 126     113.281  63.167  90.622  1.00  0.00           C
ATOM   7482 3C31 POPEx 126     114.062  62.167  89.772  1.00  0.00           C
ATOM   7485 4C31 POPEx 126     113.162  61.257  88.922  1.00  0.00           C
ATOM   7488 5C31 POPEx 126     113.911  60.597  87.762  1.00  0.00           C
ATOM   7491 6C31 POPEx 126     112.961  59.916  86.772  1.00  0.00           C
ATOM   7495  NH3 POPEy 127      42.502  29.326 102.662  1.00  0.00           N
ATOM   7499  C12 POPEy 127      42.262  27.847 102.602  1.00  0.00           C
ATOM   7502  C11 POPEy 127      43.222  27.087 103.552  1.00  0.00           C
ATOM   7505  P   POPEy 127      42.182  24.736 103.072  1.00  0.00           P
ATOM   7506  O13 POPEy 127      42.551  23.407 103.602  1.00  0.00           O
ATOM   7507  O14 POPEy 127      40.972  25.377 103.632  1.00  0.00           O
ATOM   7508  O11 POPEy 127      41.992  24.597 101.522  1.00  0.00           O
ATOM   7509  O12 POPEy 127      43.410  25.726 103.162  1.00  0.00           O
ATOM   7510  C1  POPEy 127      43.132  24.347 100.702  1.00  0.00           C
ATOM   7513  C2  POPEy 127      42.751  24.606  99.232  1.00  0.00           C
ATOM   7515  O21 POPEy 127      42.152  23.447  98.592  1.00  0.00           O
ATOM   7516  C21 POPEy 127      42.962  22.446  98.252  1.00  0.00           C
ATOM   7517  O22 POPEy 127      44.112  22.306  98.612  1.00  0.00           O
ATOM   7518  C22 POPEy 127      42.211  21.476  97.352  1.00  0.00           C
ATOM   7521  C3  POPEy 127      43.912  25.236  98.412  1.00  0.00           C
ATOM   7524  O31 POPEy 127      43.522  25.457  97.052  1.00  0.00           O
ATOM   7525  C31 POPEy 127      42.931  26.637  96.812  1.00  0.00           C
ATOM   7526  O32 POPEy 127      42.792  27.517  97.642  1.00  0.00           O
ATOM   7527  C32 POPEy 127      42.302  26.556  95.412  1.00  0.00           C
ATOM   7530  C23 POPEy 127      43.152  20.437  96.702  1.00  0.00           C
ATOM   7533  C24 POPEy 127      42.472  19.706  95.532  1.00  0.00           C
ATOM   7536  C25 POPEy 127      42.762  20.336  94.162  1.00  0.00           C
ATOM   7539  C26 POPEy 127      42.012  19.597  93.052  1.00  0.00           C
ATOM   7542  C27 POPEy 127      42.602  19.816  91.652  1.00  0.00           C
ATOM   7545  C28 POPEy 127      41.801  19.097  90.542  1.00  0.00           C
ATOM   7548  C29 POPEy 127      41.702  17.607  90.792  1.00  0.00           C
ATOM   7550 0C21 POPEy 127      40.571  16.917  91.002  1.00  0.00           C
ATOM   7552 1C21 POPEy 127      39.181  17.486  90.992  1.00  0.00           C
ATOM   7555 2C21 POPEy 127      38.661  17.536  89.542  1.00  0.00           C
ATOM   7558 3C21 POPEy 127      37.492  18.507  89.332  1.00  0.00           C
ATOM   7561 4C21 POPEy 127      37.062  18.627  87.862  1.00  0.00           C
ATOM   7564 5C21 POPEy 127      38.192  18.946  86.862  1.00  0.00           C
ATOM   7567 6C21 POPEy 127      39.032  20.187  87.202  1.00  0.00           C
ATOM   7570 7C21 POPEy 127      40.102  20.476  86.142  1.00  0.00           C
ATOM   7573 8C21 POPEy 127      40.942  21.716  86.452  1.00  0.00           C
ATOM   7577  C33 POPEy 127      43.012  27.417  94.342  1.00  0.00           C
ATOM   7580  C34 POPEy 127      42.101  27.747  93.142  1.00  0.00           C
ATOM   7583  C35 POPEy 127      42.681  28.867  92.282  1.00  0.00           C
ATOM   7586  C36 POPEy 127      41.762  29.347  91.152  1.00  0.00           C
ATOM   7589  C37 POPEy 127      42.561  30.196  90.152  1.00  0.00           C
ATOM   7592  C38 POPEy 127      41.821  30.507  88.842  1.00  0.00           C
ATOM   7595  C39 POPEy 127      41.072  31.837  88.842  1.00  0.00           C
ATOM   7598 0C31 POPEy 127      41.992  33.066  88.902  1.00  0.00           C
ATOM   7601 1C31 POPEy 127      41.201  34.376  89.022  1.00  0.00           C
ATOM   7604 2C31 POPEy 127      42.082  35.587  89.352  1.00  0.00           C
ATOM   7607 3C31 POPEy 127      42.751  36.236  88.132  1.00  0.00           C
ATOM   7610 4C31 POPEy 127      41.762  36.997  87.252  1.00  0.00           C
ATOM   7613 5C31 POPEy 127      42.451  37.667  86.052  1.00  0.00           C
ATOM   7616 6C31 POPEy 127      41.501  38.586  85.292  1.00  0.00           C
ATOM   7620  NH3 POPEz 128      70.711 120.787 107.002  1.00  0.00           N
ATOM   7624  C12 POPEz 128      71.402 120.206 108.202  1.00  0.00           C
ATOM   7627  C11 POPEz 128      72.512 119.236 107.752  1.00  0.00           C
ATOM   7630  P   POPEz 128      74.792 118.266 108.592  1.00  0.00           P
ATOM   7631  O13 POPEz 128      75.821 118.996 109.352  1.00  0.00           O
ATOM   7632  O14 POPEz 128      74.742 116.815 108.862  1.00  0.00           O
ATOM   7633  O11 POPEz 128      75.092 118.526 107.082  1.00  0.00           O
ATOM   7634  O12 POPEz 128      73.362 118.906 108.852  1.00  0.00           O
ATOM   7635  C1  POPEz 128      75.241 117.445 106.172  1.00  0.00           C
ATOM   7638  C2  POPEz 128      75.652 118.087 104.832  1.00  0.00           C
ATOM   7640  O21 POPEz 128      75.692 117.095 103.792  1.00  0.00           O
ATOM   7641  C21 POPEz 128      74.492 116.736 103.362  1.00  0.00           C
ATOM   7642  O22 POPEz 128      73.422 117.226 103.692  1.00  0.00           O
ATOM   7643  C22 POPEz 128      74.652 115.736 102.232  1.00  0.00           C
ATOM   7646  C3  POPEz 128      77.031 118.786 104.952  1.00  0.00           C
ATOM   7649  O31 POPEz 128      77.301 119.537 103.752  1.00  0.00           O
ATOM   7650  C31 POPEz 128      78.571 119.607 103.382  1.00  0.00           C
ATOM   7651  O32 POPEz 128      79.542 119.305 104.052  1.00  0.00           O
ATOM   7652  C32 POPEz 128      78.651 120.027 101.922  1.00  0.00           C
ATOM   7655  C23 POPEz 128      73.262 115.307 101.722  1.00  0.00           C
ATOM   7658  C24 POPEz 128      73.312 114.507 100.422  1.00  0.00           C
ATOM   7661  C25 POPEz 128      73.652 115.367  99.212  1.00  0.00           C
ATOM   7664  C26 POPEz 128      72.862 114.916  97.982  1.00  0.00           C
ATOM   7667  C27 POPEz 128      73.242 115.695  96.722  1.00  0.00           C
ATOM   7670  C28 POPEz 128      72.512 115.176  95.472  1.00  0.00           C
ATOM   7673  C29 POPEz 128      71.042 115.517  95.492  1.00  0.00           C
ATOM   7675 0C21 POPEz 128      70.372 116.356  94.672  1.00  0.00           C
ATOM   7677 1C21 POPEz 128      70.961 117.117  93.522  1.00  0.00           C
ATOM   7680 2C21 POPEz 128      71.011 118.646  93.732  1.00  0.00           C
ATOM   7683 3C21 POPEz 128      69.742 119.376  93.282  1.00  0.00           C
ATOM   7686 4C21 POPEz 128      69.972 120.867  92.992  1.00  0.00           C
ATOM   7689 5C21 POPEz 128      68.792 121.535  92.262  1.00  0.00           C
ATOM   7692 6C21 POPEz 128      67.472 121.517  93.052  1.00  0.00           C
ATOM   7695 7C21 POPEz 128      66.302 122.086  92.242  1.00  0.00           C
ATOM   7698 8C21 POPEz 128      64.972 122.117  93.012  1.00  0.00           C
ATOM   7702  C33 POPEz 128      77.961 119.017 100.992  1.00  0.00           C
ATOM   7705  C34 POPEz 128      77.832 119.586  99.582  1.00  0.00           C
ATOM   7708  C35 POPEz 128      77.161 118.625  98.592  1.00  0.00           C
ATOM   7711  C36 POPEz 128      76.792 119.355  97.292  1.00  0.00           C
ATOM   7714  C37 POPEz 128      76.232 118.396  96.232  1.00  0.00           C
ATOM   7717  C38 POPEz 128      75.192 119.066  95.322  1.00  0.00           C
ATOM   7720  C39 POPEz 128      75.692 120.316  94.572  1.00  0.00           C
ATOM   7723 0C31 POPEz 128      76.722 119.996  93.472  1.00  0.00           C
ATOM   7726 1C31 POPEz 128      77.121 121.236  92.662  1.00  0.00           C
ATOM   7729 2C31 POPEz 128      78.132 120.886  91.562  1.00  0.00           C
ATOM   7732 3C31 POPEz 128      78.692 122.107  90.812  1.00  0.00           C
ATOM   7735 4C31 POPEz 128      77.662 122.857  89.942  1.00  0.00           C
ATOM   7738 5C31 POPEz 128      77.082 124.117  90.612  1.00  0.00           C
ATOM   7741 6C31 POPEz 128      76.062 124.836  89.732  1.00  0.00           C
ATOM   7745  NH3 POPE0 129     104.561  53.746  63.442  1.00  0.00           N
ATOM   7749  C12 POPE0 129     103.741  55.007  63.362  1.00  0.00           C
ATOM   7752  C11 POPE0 129     104.552  56.246  63.792  1.00  0.00           C
ATOM   7755  P   POPE0 129     104.191  58.806  64.202  1.00  0.00           P
ATOM   7756  O13 POPE0 129     105.662  58.956  64.372  1.00  0.00           O
ATOM   7757  O14 POPE0 129     103.501  59.867  63.442  1.00  0.00           O
ATOM   7758  O11 POPE0 129     103.492  58.666  65.602  1.00  0.00           O
ATOM   7759  O12 POPE0 129     103.811  57.426  63.542  1.00  0.00           O
ATOM   7760  C1  POPE0 129     103.531  59.736  66.552  1.00  0.00           C
ATOM   7763  C2  POPE0 129     102.180  59.896  67.282  1.00  0.00           C
ATOM   7765  O21 POPE0 129     102.411  60.297  68.652  1.00  0.00           O
ATOM   7766  C21 POPE0 129     102.460  61.596  68.842  1.00  0.00           C
ATOM   7767  O22 POPE0 129     102.491  62.446  67.982  1.00  0.00           O
ATOM   7768  C22 POPE0 129     102.532  61.856  70.352  1.00  0.00           C
ATOM   7771  C3  POPE0 129     101.371  58.566  67.302  1.00  0.00           C
ATOM   7774  O31 POPE0 129     100.161  58.706  68.072  1.00  0.00           O
ATOM   7775  C31 POPE0 129     100.201  58.766  69.412  1.00  0.00           C
ATOM   7776  O32 POPE0 129      99.431  59.466  70.052  1.00  0.00           O
ATOM   7777  C32 POPE0 129     101.241  57.856  70.092  1.00  0.00           C
ATOM   7780  C23 POPE0 129     101.751  63.106  70.822  1.00  0.00           C
ATOM   7783  C24 POPE0 129     100.261  62.826  71.042  1.00  0.00           C
ATOM   7786  C25 POPE0 129      99.921  62.106  72.362  1.00  0.00           C
ATOM   7789  C26 POPE0 129      99.182  63.007  73.362  1.00  0.00           C
ATOM   7792  C27 POPE0 129      98.542  62.236  74.532  1.00  0.00           C
ATOM   7795  C28 POPE0 129      99.090  62.576  75.922  1.00  0.00           C
ATOM   7798  C29 POPE0 129     100.541  62.187  76.092  1.00  0.00           C
ATOM   7800 0C21 POPE0 129     101.082  61.536  77.132  1.00  0.00           C
ATOM   7802 1C21 POPE0 129     100.361  61.096  78.392  1.00  0.00           C
ATOM   7805 2C21 POPE0 129     101.031  61.666  79.652  1.00  0.00           C
ATOM   7808 3C21 POPE0 129     100.261  61.316  80.932  1.00  0.00           C
ATOM   7811 4C21 POPE0 129     100.951  61.896  82.162  1.00  0.00           C
ATOM   7814 5C21 POPE0 129     100.242  61.586  83.482  1.00  0.00           C
ATOM   7817 6C21 POPE0 129     101.152  61.917  84.682  1.00  0.00           C
ATOM   7820 7C21 POPE0 129     100.511  61.627  86.042  1.00  0.00           C
ATOM   7823 8C21 POPE0 129     101.471  61.796  87.222  1.00  0.00           C
ATOM   7827  C33 POPE0 129     101.311  58.057  71.632  1.00  0.00           C
ATOM   7830  C34 POPE0 129     101.962  56.856  72.352  1.00  0.00           C
ATOM   7833  C35 POPE0 129     102.071  57.117  73.862  1.00  0.00           C
ATOM   7836  C36 POPE0 129     102.341  55.856  74.692  1.00  0.00           C
ATOM   7839  C37 POPE0 129     102.222  56.126  76.192  1.00  0.00           C
ATOM   7842  C38 POPE0 129     102.311  54.837  77.012  1.00  0.00           C
ATOM   7845  C39 POPE0 129     101.751  54.956  78.432  1.00  0.00           C
ATOM   7848 0C31 POPE0 129     102.651  55.705  79.422  1.00  0.00           C
ATOM   7851 1C31 POPE0 129     102.091  55.557  80.842  1.00  0.00           C
ATOM   7854 2C31 POPE0 129     102.992  56.087  81.962  1.00  0.00           C
ATOM   7857 3C31 POPE0 129     103.411  57.556  81.812  1.00  0.00           C
ATOM   7860 4C31 POPE0 129     103.811  58.135  83.172  1.00  0.00           C
ATOM   7863 5C31 POPE0 129     104.342  59.576  83.092  1.00  0.00           C
ATOM   7866 6C31 POPE0 129     104.742  60.167  84.452  1.00  0.00           C
ATOM   7870  NH3 POPE1 130     120.352  66.747  65.332  1.00  0.00           N
ATOM   7874  C12 POPE1 130     121.381  65.806  64.772  1.00  0.00           C
ATOM   7877  C11 POPE1 130     122.780  66.337  65.072  1.00  0.00           C
ATOM   7880  P   POPE1 130     124.762  64.676  65.432  1.00  0.00           P
ATOM   7881  O13 POPE1 130     125.601  65.687  66.102  1.00  0.00           O
ATOM   7882  O14 POPE1 130     125.461  63.617  64.692  1.00  0.00           O
ATOM   7883  O11 POPE1 130     123.701  64.076  66.442  1.00  0.00           O
ATOM   7884  O12 POPE1 130     123.761  65.466  64.482  1.00  0.00           O
ATOM   7885  C1  POPE1 130     124.102  63.466  67.662  1.00  0.00           C
ATOM   7888  C2  POPE1 130     124.591  64.455  68.752  1.00  0.00           C
ATOM   7890  O21 POPE1 130     124.891  63.666  69.912  1.00  0.00           O
ATOM   7891  C21 POPE1 130     126.031  63.937  70.512  1.00  0.00           C
ATOM   7892  O22 POPE1 130     126.810  64.837  70.212  1.00  0.00           O
ATOM   7893  C22 POPE1 130     126.250  62.916  71.632  1.00  0.00           C
ATOM   7896  C3  POPE1 130     123.512  65.517  69.112  1.00  0.00           C
ATOM   7899  O31 POPE1 130     123.822  66.275  70.302  1.00  0.00           O
ATOM   7900  C31 POPE1 130     124.361  67.477  70.132  1.00  0.00           C
ATOM   7901  O32 POPE1 130     124.622  67.997  69.062  1.00  0.00           O
ATOM   7902  C32 POPE1 130     124.612  68.087  71.502  1.00  0.00           C
ATOM   7905  C23 POPE1 130     126.352  63.587  73.022  1.00  0.00           C
ATOM   7908  C24 POPE1 130     125.051  64.276  73.462  1.00  0.00           C
ATOM   7911  C25 POPE1 130     125.231  64.867  74.862  1.00  0.00           C
ATOM   7914  C26 POPE1 130     124.011  65.587  75.452  1.00  0.00           C
ATOM   7917  C27 POPE1 130     124.501  66.517  76.572  1.00  0.00           C
ATOM   7920  C28 POPE1 130     123.601  66.617  77.812  1.00  0.00           C
ATOM   7923  C29 POPE1 130     124.391  67.356  78.862  1.00  0.00           C
ATOM   7925 0C21 POPE1 130     124.191  68.626  79.242  1.00  0.00           C
ATOM   7927 1C21 POPE1 130     123.111  69.536  78.742  1.00  0.00           C
ATOM   7930 2C21 POPE1 130     123.302  70.986  79.242  1.00  0.00           C
ATOM   7933 3C21 POPE1 130     123.111  71.135  80.762  1.00  0.00           C
ATOM   7936 4C21 POPE1 130     123.232  72.596  81.202  1.00  0.00           C
ATOM   7939 5C21 POPE1 130     122.780  72.837  82.652  1.00  0.00           C
ATOM   7942 6C21 POPE1 130     123.731  72.257  83.702  1.00  0.00           C
ATOM   7945 7C21 POPE1 130     123.302  72.635  85.122  1.00  0.00           C
ATOM   7948 8C21 POPE1 130     124.281  72.205  86.222  1.00  0.00           C
ATOM   7952  C33 POPE1 130     123.321  68.455  72.272  1.00  0.00           C
ATOM   7955  C34 POPE1 130     123.641  69.315  73.502  1.00  0.00           C
ATOM   7958  C35 POPE1 130     122.411  69.816  74.262  1.00  0.00           C
ATOM   7961  C36 POPE1 130     121.602  68.697  74.932  1.00  0.00           C
ATOM   7964  C37 POPE1 130     120.480  69.267  75.812  1.00  0.00           C
ATOM   7967  C38 POPE1 130     119.641  68.166  76.472  1.00  0.00           C
ATOM   7970  C39 POPE1 130     118.582  68.706  77.432  1.00  0.00           C
ATOM   7973 0C31 POPE1 130     119.151  69.187  78.762  1.00  0.00           C
ATOM   7976 1C31 POPE1 130     118.081  69.856  79.622  1.00  0.00           C
ATOM   7979 2C31 POPE1 130     118.501  69.987  81.092  1.00  0.00           C
ATOM   7982 3C31 POPE1 130     118.222  68.697  81.872  1.00  0.00           C
ATOM   7985 4C31 POPE1 130     118.701  68.775  83.322  1.00  0.00           C
ATOM   7988 5C31 POPE1 130     118.372  67.496  84.102  1.00  0.00           C
ATOM   7991 6C31 POPE1 130     118.962  67.487  85.502  1.00  0.00           C
ATOM   7995  NH3 POPE2 131      13.942 101.747 107.182  1.00  0.00           N
ATOM   7999  C12 POPE2 131      14.692 102.997 106.802  1.00  0.00           C
ATOM   8002  C11 POPE2 131      14.002 103.796 105.692  1.00  0.00           C
ATOM   8005  P   POPE2 131      14.582 105.797 104.112  1.00  0.00           P
ATOM   8006  O13 POPE2 131      13.262 106.376 104.392  1.00  0.00           O
ATOM   8007  O14 POPE2 131      15.752 106.686 103.922  1.00  0.00           O
ATOM   8008  O11 POPE2 131      14.432 104.817 102.882  1.00  0.00           O
ATOM   8009  O12 POPE2 131      14.952 104.747 105.232  1.00  0.00           O
ATOM   8010  C1  POPE2 131      14.002 105.326 101.622  1.00  0.00           C
ATOM   8013  C2  POPE2 131      12.982 104.355 100.962  1.00  0.00           C
ATOM   8015  O21 POPE2 131      12.342 105.027  99.852  1.00  0.00           O
ATOM   8016  C21 POPE2 131      11.312 105.826 100.072  1.00  0.00           C
ATOM   8017  O22 POPE2 131      10.732 105.997 101.122  1.00  0.00           O
ATOM   8018  C22 POPE2 131      11.002 106.576  98.772  1.00  0.00           C
ATOM   8021  C3  POPE2 131      12.052 103.766 102.072  1.00  0.00           C
ATOM   8024  O31 POPE2 131      10.752 103.287 101.662  1.00  0.00           O
ATOM   8025  C31 POPE2 131      10.492 102.007 101.382  1.00  0.00           C
ATOM   8026  O32 POPE2 131       9.382 101.506 101.542  1.00  0.00           O
ATOM   8027  C32 POPE2 131      11.692 101.207 100.862  1.00  0.00           C
ATOM   8030  C23 POPE2 131      10.592 105.657  97.602  1.00  0.00           C
ATOM   8033  C24 POPE2 131       9.962 106.406  96.412  1.00  0.00           C
ATOM   8036  C25 POPE2 131       9.652 105.447  95.252  1.00  0.00           C
ATOM   8039  C26 POPE2 131       8.602 105.956  94.252  1.00  0.00           C
ATOM   8042  C27 POPE2 131       8.232 104.866  93.222  1.00  0.00           C
ATOM   8045  C28 POPE2 131       7.132 105.246  92.212  1.00  0.00           C
ATOM   8048  C29 POPE2 131       5.822 105.626  92.862  1.00  0.00           C
ATOM   8050 0C21 POPE2 131       4.672 104.937  92.842  1.00  0.00           C
ATOM   8052 1C21 POPE2 131       4.402 103.616  92.152  1.00  0.00           C
ATOM   8055 2C21 POPE2 131       2.912 103.227  92.192  1.00  0.00           C
ATOM   8058 3C21 POPE2 131       2.422 102.756  93.582  1.00  0.00           C
ATOM   8061 4C21 POPE2 131       0.932 102.375  93.582  1.00  0.00           C
ATOM   8064 5C21 POPE2 131       0.442 101.916  94.962  1.00  0.00           C
ATOM   8067 6C21 POPE2 131      -1.028 101.456  94.962  1.00  0.00           C
ATOM   8070 7C21 POPE2 131      -1.538 101.067  96.352  1.00  0.00           C
ATOM   8073 8C21 POPE2 131      -2.901 100.357  96.302  1.00  0.00           C
ATOM   8077  C33 POPE2 131      11.862 101.356  99.342  1.00  0.00           C
ATOM   8080  C34 POPE2 131      13.002 100.477  98.852  1.00  0.00           C
ATOM   8083  C35 POPE2 131      13.072 100.415  97.322  1.00  0.00           C
ATOM   8086  C36 POPE2 131      14.242  99.556  96.822  1.00  0.00           C
ATOM   8089  C37 POPE2 131      14.772 100.097  95.492  1.00  0.00           C
ATOM   8092  C38 POPE2 131      16.092  99.466  95.042  1.00  0.00           C
ATOM   8095  C39 POPE2 131      16.812 100.377  94.022  1.00  0.00           C
ATOM   8098 0C31 POPE2 131      16.822  99.836  92.592  1.00  0.00           C
ATOM   8101 1C31 POPE2 131      16.792 100.985  91.572  1.00  0.00           C
ATOM   8104 2C31 POPE2 131      16.972 100.526  90.122  1.00  0.00           C
ATOM   8107 3C31 POPE2 131      18.452 100.477  89.692  1.00  0.00           C
ATOM   8110 4C31 POPE2 131      18.632 100.106  88.212  1.00  0.00           C
ATOM   8113 5C31 POPE2 131      20.082 100.197  87.752  1.00  0.00           C
ATOM   8116 6C31 POPE2 131      20.252  99.926  86.252  1.00  0.00           C
ATOM   8120  NH3 POPE3 132      49.882  29.016 106.012  1.00  0.00           N
ATOM   8124  C12 POPE3 132      51.112  29.216 106.842  1.00  0.00           C
ATOM   8127  C11 POPE3 132      52.312  29.357 105.912  1.00  0.00           C
ATOM   8130  P   POPE3 132      53.432  28.167 103.912  1.00  0.00           P
ATOM   8131  O13 POPE3 132      53.202  29.116 102.792  1.00  0.00           O
ATOM   8132  O14 POPE3 132      54.722  28.247 104.632  1.00  0.00           O
ATOM   8133  O11 POPE3 132      53.181  26.667 103.472  1.00  0.00           O
ATOM   8134  O12 POPE3 132      52.252  28.316 104.942  1.00  0.00           O
ATOM   8135  C1  POPE3 132      54.222  25.896 102.862  1.00  0.00           C
ATOM   8138  C2  POPE3 132      54.152  26.047 101.322  1.00  0.00           C
ATOM   8140  O21 POPE3 132      53.152  25.257 100.662  1.00  0.00           O
ATOM   8141  C21 POPE3 132      52.112  24.636 101.172  1.00  0.00           C
ATOM   8142  O22 POPE3 132      51.782  24.487 102.332  1.00  0.00           O
ATOM   8143  C22 POPE3 132      51.252  24.137 100.002  1.00  0.00           C
ATOM   8146  C3  POPE3 132      55.532  25.796 100.642  1.00  0.00           C
ATOM   8149  O31 POPE3 132      55.821  26.806  99.652  1.00  0.00           O
ATOM   8150  C31 POPE3 132      55.851  26.426  98.382  1.00  0.00           C
ATOM   8151  O32 POPE3 132      55.632  25.306  97.972  1.00  0.00           O
ATOM   8152  C32 POPE3 132      56.271  27.617  97.532  1.00  0.00           C
ATOM   8155  C23 POPE3 132      51.992  23.757  98.682  1.00  0.00           C
ATOM   8158  C24 POPE3 132      51.322  24.337  97.432  1.00  0.00           C
ATOM   8161  C25 POPE3 132      52.031  23.946  96.132  1.00  0.00           C
ATOM   8164  C26 POPE3 132      51.472  24.776  94.972  1.00  0.00           C
ATOM   8167  C27 POPE3 132      52.062  24.437  93.592  1.00  0.00           C
ATOM   8170  C28 POPE3 132      51.591  25.387  92.472  1.00  0.00           C
ATOM   8173  C29 POPE3 132      50.092  25.556  92.422  1.00  0.00           C
ATOM   8175 0C21 POPE3 132      49.262  25.167  91.452  1.00  0.00           C
ATOM   8177 1C21 POPE3 132      49.641  24.427  90.192  1.00  0.00           C
ATOM   8180 2C21 POPE3 132      48.542  23.477  89.672  1.00  0.00           C
ATOM   8183 3C21 POPE3 132      47.302  24.197  89.112  1.00  0.00           C
ATOM   8186 4C21 POPE3 132      46.161  23.247  88.702  1.00  0.00           C
ATOM   8189 5C21 POPE3 132      46.512  22.287  87.552  1.00  0.00           C
ATOM   8192 6C21 POPE3 132      45.271  21.527  87.062  1.00  0.00           C
ATOM   8195 7C21 POPE3 132      45.562  20.617  85.862  1.00  0.00           C
ATOM   8198 8C21 POPE3 132      44.321  19.896  85.322  1.00  0.00           C
ATOM   8202  C33 POPE3 132      57.652  28.136  97.962  1.00  0.00           C
ATOM   8205  C34 POPE3 132      58.162  29.357  97.192  1.00  0.00           C
ATOM   8208  C35 POPE3 132      58.432  29.046  95.712  1.00  0.00           C
ATOM   8211  C36 POPE3 132      59.812  29.536  95.232  1.00  0.00           C
ATOM   8214  C37 POPE3 132      60.092  29.107  93.792  1.00  0.00           C
ATOM   8217  C38 POPE3 132      61.382  29.706  93.202  1.00  0.00           C
ATOM   8220  C39 POPE3 132      61.322  31.236  93.122  1.00  0.00           C
ATOM   8223 0C31 POPE3 132      62.262  31.826  92.072  1.00  0.00           C
ATOM   8226 1C31 POPE3 132      62.402  33.347  92.232  1.00  0.00           C
ATOM   8229 2C31 POPE3 132      62.551  34.097  90.902  1.00  0.00           C
ATOM   8232 3C31 POPE3 132      62.781  35.597  91.102  1.00  0.00           C
ATOM   8235 4C31 POPE3 132      64.161  35.926  91.692  1.00  0.00           C
ATOM   8238 5C31 POPE3 132      64.112  36.867  92.912  1.00  0.00           C
ATOM   8241 6C31 POPE3 132      65.512  37.336  93.342  1.00  0.00           C
ATOM   8245  NH3 POPE4 133      99.081  85.006 108.742  1.00  0.00           N
ATOM   8249  C12 POPE4 133     100.051  85.956 109.392  1.00  0.00           C
ATOM   8252  C11 POPE4 133     100.301  87.216 108.552  1.00  0.00           C
ATOM   8255  P   POPE4 133     101.742  89.346 108.502  1.00  0.00           P
ATOM   8256  O13 POPE4 133     102.971  88.786 107.902  1.00  0.00           O
ATOM   8257  O14 POPE4 133     101.861  90.596 109.272  1.00  0.00           O
ATOM   8258  O11 POPE4 133     100.692  89.556 107.342  1.00  0.00           O
ATOM   8259  O12 POPE4 133     101.021  88.187 109.322  1.00  0.00           O
ATOM   8260  C1  POPE4 133     100.972  90.386 106.212  1.00  0.00           C
ATOM   8263  C2  POPE4 133      99.671  90.766 105.452  1.00  0.00           C
ATOM   8265  O21 POPE4 133      99.932  92.007 104.782  1.00  0.00           O
ATOM   8266  C21 POPE4 133     100.081  91.996 103.492  1.00  0.00           C
ATOM   8267  O22 POPE4 133      99.902  91.055 102.732  1.00  0.00           O
ATOM   8268  C22 POPE4 133     100.441  93.415 103.052  1.00  0.00           C
ATOM   8271  C3  POPE4 133      98.472  90.997 106.422  1.00  0.00           C
ATOM   8274  O31 POPE4 133      97.201  91.067 105.712  1.00  0.00           O
ATOM   8275  C31 POPE4 133      96.632  89.875 105.522  1.00  0.00           C
ATOM   8276  O32 POPE4 133      97.112  88.816 105.872  1.00  0.00           O
ATOM   8277  C32 POPE4 133      95.301  89.996 104.782  1.00  0.00           C
ATOM   8280  C23 POPE4 133     101.702  93.485 102.162  1.00  0.00           C
ATOM   8283  C24 POPE4 133     101.691  94.747 101.282  1.00  0.00           C
ATOM   8286  C25 POPE4 133     102.980  94.937 100.472  1.00  0.00           C
ATOM   8289  C26 POPE4 133     103.201  93.896  99.362  1.00  0.00           C
ATOM   8292  C27 POPE4 133     104.652  93.936  98.842  1.00  0.00           C
ATOM   8295  C28 POPE4 133     104.941  92.936  97.712  1.00  0.00           C
ATOM   8298  C29 POPE4 133     104.442  93.437  96.382  1.00  0.00           C
ATOM   8300 0C21 POPE4 133     105.201  93.876  95.352  1.00  0.00           C
ATOM   8302 1C21 POPE4 133     106.711  93.947  95.292  1.00  0.00           C
ATOM   8305 2C21 POPE4 133     107.292  92.816  94.422  1.00  0.00           C
ATOM   8308 3C21 POPE4 133     106.991  92.986  92.922  1.00  0.00           C
ATOM   8311 4C21 POPE4 133     106.861  91.636  92.202  1.00  0.00           C
ATOM   8314 5C21 POPE4 133     106.441  91.757  90.732  1.00  0.00           C
ATOM   8317 6C21 POPE4 133     107.602  92.187  89.822  1.00  0.00           C
ATOM   8320 7C21 POPE4 133     107.180  92.276  88.352  1.00  0.00           C
ATOM   8323 8C21 POPE4 133     108.352  92.587  87.422  1.00  0.00           C
ATOM   8327  C33 POPE4 133      95.410  90.135 103.242  1.00  0.00           C
ATOM   8330  C34 POPE4 133      95.371  91.596 102.762  1.00  0.00           C
ATOM   8333  C35 POPE4 133      94.862  91.785 101.312  1.00  0.00           C
ATOM   8336  C36 POPE4 133      95.572  90.946 100.242  1.00  0.00           C
ATOM   8339  C37 POPE4 133      95.032  91.166  98.812  1.00  0.00           C
ATOM   8342  C38 POPE4 133      95.601  90.146  97.812  1.00  0.00           C
ATOM   8345  C39 POPE4 133      94.801  90.027  96.502  1.00  0.00           C
ATOM   8348 0C31 POPE4 133      94.771  91.296  95.632  1.00  0.00           C
ATOM   8351 1C31 POPE4 133      94.051  91.026  94.312  1.00  0.00           C
ATOM   8354 2C31 POPE4 133      94.111  92.177  93.302  1.00  0.00           C
ATOM   8357 3C31 POPE4 133      93.621  91.776  91.892  1.00  0.00           C
ATOM   8360 4C31 POPE4 133      92.152  91.327  91.852  1.00  0.00           C
ATOM   8363 5C31 POPE4 133      91.730  90.806  90.472  1.00  0.00           C
ATOM   8366 6C31 POPE4 133      90.321  90.197  90.452  1.00  0.00           C
ATOM   8370  NH3 POPE5 134      79.742  15.536 106.972  1.00  0.00           N
ATOM   8374  C12 POPE5 134      79.402  16.927 107.392  1.00  0.00           C
ATOM   8377  C11 POPE5 134      77.882  17.007 107.662  1.00  0.00           C
ATOM   8380  P   POPE5 134      75.602  16.257 106.702  1.00  0.00           P
ATOM   8381  O13 POPE5 134      75.171  14.986 106.092  1.00  0.00           O
ATOM   8382  O14 POPE5 134      75.042  16.646 108.012  1.00  0.00           O
ATOM   8383  O11 POPE5 134      75.402  17.427 105.682  1.00  0.00           O
ATOM   8384  O12 POPE5 134      77.172  16.127 106.792  1.00  0.00           O
ATOM   8385  C1  POPE5 134      76.382  17.857 104.742  1.00  0.00           C
ATOM   8388  C2  POPE5 134      75.762  17.967 103.332  1.00  0.00           C
ATOM   8390  O21 POPE5 134      76.232  19.156 102.692  1.00  0.00           O
ATOM   8391  C21 POPE5 134      77.472  19.167 102.292  1.00  0.00           C
ATOM   8392  O22 POPE5 134      78.251  18.226 102.282  1.00  0.00           O
ATOM   8393  C22 POPE5 134      77.802  20.617 101.942  1.00  0.00           C
ATOM   8396  C3  POPE5 134      74.222  18.087 103.442  1.00  0.00           C
ATOM   8399  O31 POPE5 134      73.691  18.667 102.232  1.00  0.00           O
ATOM   8400  C31 POPE5 134      72.712  19.526 102.462  1.00  0.00           C
ATOM   8401  O32 POPE5 134      71.931  19.476 103.392  1.00  0.00           O
ATOM   8402  C32 POPE5 134      72.601  20.497 101.292  1.00  0.00           C
ATOM   8405  C23 POPE5 134      76.832  21.297 100.952  1.00  0.00           C
ATOM   8408  C24 POPE5 134      76.972  20.806  99.512  1.00  0.00           C
ATOM   8411  C25 POPE5 134      75.931  21.467  98.602  1.00  0.00           C
ATOM   8414  C26 POPE5 134      75.871  20.837  97.212  1.00  0.00           C
ATOM   8417  C27 POPE5 134      74.902  21.567  96.272  1.00  0.00           C
ATOM   8420  C28 POPE5 134      74.812  20.856  94.912  1.00  0.00           C
ATOM   8423  C29 POPE5 134      74.042  21.646  93.872  1.00  0.00           C
ATOM   8425 0C21 POPE5 134      73.321  21.126  92.862  1.00  0.00           C
ATOM   8427 1C21 POPE5 134      73.152  19.667  92.532  1.00  0.00           C
ATOM   8430 2C21 POPE5 134      71.692  19.187  92.592  1.00  0.00           C
ATOM   8433 3C21 POPE5 134      71.001  19.376  93.952  1.00  0.00           C
ATOM   8436 4C21 POPE5 134      69.612  18.716  94.002  1.00  0.00           C
ATOM   8439 5C21 POPE5 134      69.590  17.466  94.892  1.00  0.00           C
ATOM   8442 6C21 POPE5 134      68.301  16.637  94.762  1.00  0.00           C
ATOM   8445 7C21 POPE5 134      68.281  15.457  95.742  1.00  0.00           C
ATOM   8448 8C21 POPE5 134      66.961  14.677  95.762  1.00  0.00           C
ATOM   8452  C33 POPE5 134      72.441  21.966 101.712  1.00  0.00           C
ATOM   8455  C34 POPE5 134      72.391  22.877 100.482  1.00  0.00           C
ATOM   8458  C35 POPE5 134      71.431  22.387  99.412  1.00  0.00           C
ATOM   8461  C36 POPE5 134      71.262  23.396  98.282  1.00  0.00           C
ATOM   8464  C37 POPE5 134      70.181  22.966  97.302  1.00  0.00           C
ATOM   8467  C38 POPE5 134      69.501  24.167  96.642  1.00  0.00           C
ATOM   8470  C39 POPE5 134      68.351  23.747  95.732  1.00  0.00           C
ATOM   8473 0C31 POPE5 134      68.842  23.237  94.382  1.00  0.00           C
ATOM   8476 1C31 POPE5 134      67.692  22.667  93.562  1.00  0.00           C
ATOM   8479 2C31 POPE5 134      68.181  22.217  92.192  1.00  0.00           C
ATOM   8482 3C31 POPE5 134      67.051  21.656  91.332  1.00  0.00           C
ATOM   8485 4C31 POPE5 134      67.612  20.996  90.072  1.00  0.00           C
ATOM   8488 5C31 POPE5 134      66.521  20.336  89.232  1.00  0.00           C
ATOM   8491 6C31 POPE5 134      67.112  19.536  88.062  1.00  0.00           C
ATOM   8495  NH3 POPE6 135      24.612  83.616  65.232  1.00  0.00           N
ATOM   8499  C12 POPE6 135      24.681  84.986  64.602  1.00  0.00           C
ATOM   8502  C11 POPE6 135      23.492  85.896  65.002  1.00  0.00           C
ATOM   8505  P   POPE6 135      24.392  88.007  63.432  1.00  0.00           P
ATOM   8506  O13 POPE6 135      25.431  87.146  62.812  1.00  0.00           O
ATOM   8507  O14 POPE6 135      23.542  88.796  62.522  1.00  0.00           O
ATOM   8508  O11 POPE6 135      25.092  88.996  64.422  1.00  0.00           O
ATOM   8509  O12 POPE6 135      23.422  87.136  64.322  1.00  0.00           O
ATOM   8510  C1  POPE6 135      24.962  88.977  65.832  1.00  0.00           C
ATOM   8513  C2  POPE6 135      26.062  88.105  66.482  1.00  0.00           C
ATOM   8515  O21 POPE6 135      26.161  88.526  67.852  1.00  0.00           O
ATOM   8516  C21 POPE6 135      26.662  87.606  68.662  1.00  0.00           C
ATOM   8517  O22 POPE6 135      26.882  86.447  68.372  1.00  0.00           O
ATOM   8518  C22 POPE6 135      26.982  88.246  70.002  1.00  0.00           C
ATOM   8521  C3  POPE6 135      27.402  88.275  65.692  1.00  0.00           C
ATOM   8524  O31 POPE6 135      28.572  88.047  66.502  1.00  0.00           O
ATOM   8525  C31 POPE6 135      29.122  89.146  67.012  1.00  0.00           C
ATOM   8526  O32 POPE6 135      28.812  90.285  66.732  1.00  0.00           O
ATOM   8527  C32 POPE6 135      30.102  88.736  68.092  1.00  0.00           C
ATOM   8530  C23 POPE6 135      25.942  87.877  71.072  1.00  0.00           C
ATOM   8533  C24 POPE6 135      26.042  88.786  72.302  1.00  0.00           C
ATOM   8536  C25 POPE6 135      27.382  88.687  73.042  1.00  0.00           C
ATOM   8539  C26 POPE6 135      27.202  88.297  74.512  1.00  0.00           C
ATOM   8542  C27 POPE6 135      28.512  88.386  75.302  1.00  0.00           C
ATOM   8545  C28 POPE6 135      28.312  88.157  76.812  1.00  0.00           C
ATOM   8548  C29 POPE6 135      28.452  86.706  77.222  1.00  0.00           C
ATOM   8550 0C21 POPE6 135      27.892  86.106  78.282  1.00  0.00           C
ATOM   8552 1C21 POPE6 135      26.982  86.715  79.312  1.00  0.00           C
ATOM   8555 2C21 POPE6 135      25.592  86.055  79.352  1.00  0.00           C
ATOM   8558 3C21 POPE6 135      24.792  86.506  80.572  1.00  0.00           C
ATOM   8561 4C21 POPE6 135      23.502  85.705  80.792  1.00  0.00           C
ATOM   8564 5C21 POPE6 135      23.442  85.046  82.182  1.00  0.00           C
ATOM   8567 6C21 POPE6 135      23.402  86.055  83.332  1.00  0.00           C
ATOM   8570 7C21 POPE6 135      23.172  85.396  84.692  1.00  0.00           C
ATOM   8573 8C21 POPE6 135      22.841  86.417  85.772  1.00  0.00           C
ATOM   8577  C33 POPE6 135      30.322  89.856  69.142  1.00  0.00           C
ATOM   8580  C34 POPE6 135      31.082  89.337  70.362  1.00  0.00           C
ATOM   8583  C35 POPE6 135      31.841  90.436  71.122  1.00  0.00           C
ATOM   8586  C36 POPE6 135      30.931  91.306  71.992  1.00  0.00           C
ATOM   8589  C37 POPE6 135      31.742  92.235  72.902  1.00  0.00           C
ATOM   8592  C38 POPE6 135      30.832  93.055  73.812  1.00  0.00           C
ATOM   8595  C39 POPE6 135      31.552  94.186  74.562  1.00  0.00           C
ATOM   8598 0C31 POPE6 135      32.202  93.736  75.872  1.00  0.00           C
ATOM   8601 1C31 POPE6 135      32.562  94.937  76.762  1.00  0.00           C
ATOM   8604 2C31 POPE6 135      33.391  94.537  77.992  1.00  0.00           C
ATOM   8607 3C31 POPE6 135      33.832  95.757  78.812  1.00  0.00           C
ATOM   8610 4C31 POPE6 135      32.692  96.337  79.652  1.00  0.00           C
ATOM   8613 5C31 POPE6 135      33.112  97.556  80.472  1.00  0.00           C
ATOM   8616 6C31 POPE6 135      32.122  97.846  81.592  1.00  0.00           C
ATOM   8620  NH3 POPE7 136      71.331  79.385 102.712  1.00  0.00           N
ATOM   8624  C12 POPE7 136      71.652  80.826 102.962  1.00  0.00           C
ATOM   8627  C11 POPE7 136      71.171  81.217 104.372  1.00  0.00           C
ATOM   8630  P   POPE7 136      73.082  80.657 106.032  1.00  0.00           P
ATOM   8631  O13 POPE7 136      74.262  81.347 106.592  1.00  0.00           O
ATOM   8632  O14 POPE7 136      72.181  80.007 107.012  1.00  0.00           O
ATOM   8633  O11 POPE7 136      73.542  79.576 104.932  1.00  0.00           O
ATOM   8634  O12 POPE7 136      72.251  81.697 105.182  1.00  0.00           O
ATOM   8635  C1  POPE7 136      74.932  79.306 104.712  1.00  0.00           C
ATOM   8638  C2  POPE7 136      75.251  77.837 104.222  1.00  0.00           C
ATOM   8640  O21 POPE7 136      75.742  77.736 102.882  1.00  0.00           O
ATOM   8641  C21 POPE7 136      75.092  78.367 101.922  1.00  0.00           C
ATOM   8642  O22 POPE7 136      73.931  78.746 101.952  1.00  0.00           O
ATOM   8643  C22 POPE7 136      76.092  78.617 100.792  1.00  0.00           C
ATOM   8646  C3  POPE7 136      74.212  76.736 104.602  1.00  0.00           C
ATOM   8649  O31 POPE7 136      73.480  76.126 103.502  1.00  0.00           O
ATOM   8650  C31 POPE7 136      72.181  76.396 103.482  1.00  0.00           C
ATOM   8651  O32 POPE7 136      71.612  77.205 104.192  1.00  0.00           O
ATOM   8652  C32 POPE7 136      71.491  75.517 102.412  1.00  0.00           C
ATOM   8655  C23 POPE7 136      75.571  79.547  99.672  1.00  0.00           C
ATOM   8658  C24 POPE7 136      74.972  78.775  98.492  1.00  0.00           C
ATOM   8661  C25 POPE7 136      74.341  79.716  97.452  1.00  0.00           C
ATOM   8664  C26 POPE7 136      73.921  79.055  96.132  1.00  0.00           C
ATOM   8667  C27 POPE7 136      73.411  80.077  95.102  1.00  0.00           C
ATOM   8670  C28 POPE7 136      73.921  79.826  93.672  1.00  0.00           C
ATOM   8673  C29 POPE7 136      73.292  80.777  92.692  1.00  0.00           C
ATOM   8675 0C21 POPE7 136      72.451  80.436  91.702  1.00  0.00           C
ATOM   8677 1C21 POPE7 136      72.021  79.017  91.422  1.00  0.00           C
ATOM   8680 2C21 POPE7 136      71.071  78.867  90.212  1.00  0.00           C
ATOM   8683 3C21 POPE7 136      71.722  79.286  88.872  1.00  0.00           C
ATOM   8686 4C21 POPE7 136      70.871  78.915  87.642  1.00  0.00           C
ATOM   8689 5C21 POPE7 136      69.431  79.437  87.662  1.00  0.00           C
ATOM   8692 6C21 POPE7 136      69.321  80.966  87.752  1.00  0.00           C
ATOM   8695 7C21 POPE7 136      67.872  81.456  87.812  1.00  0.00           C
ATOM   8698 8C21 POPE7 136      67.741  82.977  87.732  1.00  0.00           C
ATOM   8702  C33 POPE7 136      70.141  76.095 101.922  1.00  0.00           C
ATOM   8705  C34 POPE7 136      69.181  75.076 101.272  1.00  0.00           C
ATOM   8708  C35 POPE7 136      69.531  74.676  99.832  1.00  0.00           C
ATOM   8711  C36 POPE7 136      68.402  73.877  99.152  1.00  0.00           C
ATOM   8714  C37 POPE7 136      68.531  73.816  97.622  1.00  0.00           C
ATOM   8717  C38 POPE7 136      67.272  73.297  96.922  1.00  0.00           C
ATOM   8720  C39 POPE7 136      66.281  74.385  96.502  1.00  0.00           C
ATOM   8723 0C31 POPE7 136      64.912  73.816  96.102  1.00  0.00           C
ATOM   8726 1C31 POPE7 136      63.921  74.915  95.682  1.00  0.00           C
ATOM   8729 2C31 POPE7 136      62.701  74.346  94.942  1.00  0.00           C
ATOM   8732 3C31 POPE7 136      61.672  75.416  94.552  1.00  0.00           C
ATOM   8735 4C31 POPE7 136      62.211  76.437  93.542  1.00  0.00           C
ATOM   8738 5C31 POPE7 136      61.152  77.415  93.042  1.00  0.00           C
ATOM   8741 6C31 POPE7 136      61.702  78.426  92.022  1.00  0.00           C
ATOM   8745  NH3 POPE8 137      19.672  32.706  62.982  1.00  0.00           N
ATOM   8749  C12 POPE8 137      20.272  32.396  61.652  1.00  0.00           C
ATOM   8752  C11 POPE8 137      20.341  30.866  61.362  1.00  0.00           C
ATOM   8755  P   POPE8 137      17.832  30.126  61.612  1.00  0.00           P
ATOM   8756  O13 POPE8 137      17.402  31.516  61.882  1.00  0.00           O
ATOM   8757  O14 POPE8 137      17.662  29.597  60.232  1.00  0.00           O
ATOM   8758  O11 POPE8 137      17.222  29.146  62.712  1.00  0.00           O
ATOM   8759  O12 POPE8 137      19.342  30.097  62.032  1.00  0.00           O
ATOM   8760  C1  POPE8 137      17.032  29.476  64.102  1.00  0.00           C
ATOM   8763  C2  POPE8 137      18.122  28.946  65.102  1.00  0.00           C
ATOM   8765  O21 POPE8 137      17.522  28.667  66.392  1.00  0.00           O
ATOM   8766  C21 POPE8 137      17.432  29.576  67.352  1.00  0.00           C
ATOM   8767  O22 POPE8 137      17.642  30.777  67.262  1.00  0.00           O
ATOM   8768  C22 POPE8 137      17.032  28.837  68.652  1.00  0.00           C
ATOM   8771  C3  POPE8 137      19.422  29.797  65.152  1.00  0.00           C
ATOM   8774  O31 POPE8 137      20.341  29.357  66.162  1.00  0.00           O
ATOM   8775  C31 POPE8 137      21.382  30.187  66.312  1.00  0.00           C
ATOM   8776  O32 POPE8 137      21.482  31.267  65.752  1.00  0.00           O
ATOM   8777  C32 POPE8 137      22.302  29.616  67.362  1.00  0.00           C
ATOM   8780  C23 POPE8 137      16.102  29.597  69.642  1.00  0.00           C
ATOM   8783  C24 POPE8 137      15.642  28.687  70.802  1.00  0.00           C
ATOM   8786  C25 POPE8 137      15.652  29.337  72.202  1.00  0.00           C
ATOM   8789  C26 POPE8 137      14.502  30.296  72.502  1.00  0.00           C
ATOM   8792  C27 POPE8 137      14.482  30.707  73.992  1.00  0.00           C
ATOM   8795  C28 POPE8 137      13.312  31.637  74.392  1.00  0.00           C
ATOM   8798  C29 POPE8 137      13.582  33.097  74.092  1.00  0.00           C
ATOM   8800 0C21 POPE8 137      13.482  34.127  74.952  1.00  0.00           C
ATOM   8802 1C21 POPE8 137      13.002  34.056  76.382  1.00  0.00           C
ATOM   8805 2C21 POPE8 137      14.122  33.956  77.432  1.00  0.00           C
ATOM   8808 3C21 POPE8 137      13.592  34.246  78.842  1.00  0.00           C
ATOM   8811 4C21 POPE8 137      14.632  34.106  79.962  1.00  0.00           C
ATOM   8814 5C21 POPE8 137      15.932  34.876  79.712  1.00  0.00           C
ATOM   8817 6C21 POPE8 137      16.782  35.117  80.962  1.00  0.00           C
ATOM   8820 7C21 POPE8 137      18.182  35.636  80.602  1.00  0.00           C
ATOM   8823 8C21 POPE8 137      18.962  36.216  81.792  1.00  0.00           C
ATOM   8827  C33 POPE8 137      21.792  30.007  68.772  1.00  0.00           C
ATOM   8830  C34 POPE8 137      21.902  28.856  69.772  1.00  0.00           C
ATOM   8833  C35 POPE8 137      23.282  28.187  69.852  1.00  0.00           C
ATOM   8836  C36 POPE8 137      24.472  29.137  69.992  1.00  0.00           C
ATOM   8839  C37 POPE8 137      25.542  28.567  70.922  1.00  0.00           C
ATOM   8842  C38 POPE8 137      26.712  29.536  71.132  1.00  0.00           C
ATOM   8845  C39 POPE8 137      27.772  28.997  72.102  1.00  0.00           C
ATOM   8848 0C31 POPE8 137      27.272  28.847  73.542  1.00  0.00           C
ATOM   8851 1C31 POPE8 137      28.412  28.556  74.532  1.00  0.00           C
ATOM   8854 2C31 POPE8 137      27.902  28.576  75.982  1.00  0.00           C
ATOM   8857 3C31 POPE8 137      29.002  28.617  77.042  1.00  0.00           C
ATOM   8860 4C31 POPE8 137      29.622  30.007  77.202  1.00  0.00           C
ATOM   8863 5C31 POPE8 137      30.462  30.156  78.472  1.00  0.00           C
ATOM   8866 6C31 POPE8 137      31.042  31.556  78.602  1.00  0.00           C
ATOM   8870  NH3 POPE9 138      29.242  65.727 105.932  1.00  0.00           N
ATOM   8874  C12 POPE9 138      29.902  66.977 105.482  1.00  0.00           C
ATOM   8877  C11 POPE9 138      29.102  67.477 104.282  1.00  0.00           C
ATOM   8880  P   POPE9 138      29.242  69.385 102.542  1.00  0.00           P
ATOM   8881  O13 POPE9 138      29.321  68.346 101.512  1.00  0.00           O
ATOM   8882  O14 POPE9 138      27.962  70.117 102.682  1.00  0.00           O
ATOM   8883  O11 POPE9 138      30.462  70.386 102.462  1.00  0.00           O
ATOM   8884  O12 POPE9 138      29.532  68.786 103.962  1.00  0.00           O
ATOM   8885  C1  POPE9 138      30.462  71.626 101.772  1.00  0.00           C
ATOM   8888  C2  POPE9 138      31.492  71.636 100.602  1.00  0.00           C
ATOM   8890  O21 POPE9 138      30.832  71.926  99.362  1.00  0.00           O
ATOM   8891  C21 POPE9 138      30.402  73.176  99.292  1.00  0.00           C
ATOM   8892  O22 POPE9 138      30.632  74.055 100.112  1.00  0.00           O
ATOM   8893  C22 POPE9 138      29.522  73.346  98.052  1.00  0.00           C
ATOM   8896  C3  POPE9 138      32.232  70.267 100.502  1.00  0.00           C
ATOM   8899  O31 POPE9 138      33.262  70.236  99.472  1.00  0.00           O
ATOM   8900  C31 POPE9 138      33.042  69.377  98.482  1.00  0.00           C
ATOM   8901  O32 POPE9 138      33.512  68.257  98.412  1.00  0.00           O
ATOM   8902  C32 POPE9 138      32.092  69.977  97.452  1.00  0.00           C
ATOM   8905  C23 POPE9 138      29.592  74.786  97.502  1.00  0.00           C
ATOM   8908  C24 POPE9 138      28.322  75.246  96.792  1.00  0.00           C
ATOM   8911  C25 POPE9 138      27.982  74.547  95.472  1.00  0.00           C
ATOM   8914  C26 POPE9 138      29.022  74.716  94.352  1.00  0.00           C
ATOM   8917  C27 POPE9 138      28.462  74.286  92.992  1.00  0.00           C
ATOM   8920  C28 POPE9 138      29.362  74.635  91.792  1.00  0.00           C
ATOM   8923  C29 POPE9 138      28.692  74.297  90.482  1.00  0.00           C
ATOM   8925 0C21 POPE9 138      28.812  73.135  89.812  1.00  0.00           C
ATOM   8927 1C21 POPE9 138      29.612  71.937  90.232  1.00  0.00           C
ATOM   8930 2C21 POPE9 138      31.002  71.877  89.592  1.00  0.00           C
ATOM   8933 3C21 POPE9 138      30.982  71.837  88.052  1.00  0.00           C
ATOM   8936 4C21 POPE9 138      32.352  71.447  87.472  1.00  0.00           C
ATOM   8939 5C21 POPE9 138      32.452  71.736  85.972  1.00  0.00           C
ATOM   8942 6C21 POPE9 138      33.891  71.687  85.452  1.00  0.00           C
ATOM   8945 7C21 POPE9 138      34.472  70.276  85.382  1.00  0.00           C
ATOM   8948 8C21 POPE9 138      35.922  70.246  84.882  1.00  0.00           C
ATOM   8952  C33 POPE9 138      32.422  69.536  96.012  1.00  0.00           C
ATOM   8955  C34 POPE9 138      31.522  70.297  95.032  1.00  0.00           C
ATOM   8958  C35 POPE9 138      31.802  69.987  93.552  1.00  0.00           C
ATOM   8961  C36 POPE9 138      31.222  68.635  93.092  1.00  0.00           C
ATOM   8964  C37 POPE9 138      31.292  68.507  91.572  1.00  0.00           C
ATOM   8967  C38 POPE9 138      30.762  67.176  91.012  1.00  0.00           C
ATOM   8970  C39 POPE9 138      31.022  67.027  89.502  1.00  0.00           C
ATOM   8973 0C31 POPE9 138      30.332  68.096  88.632  1.00  0.00           C
ATOM   8976 1C31 POPE9 138      30.642  67.966  87.132  1.00  0.00           C
ATOM   8979 2C31 POPE9 138      30.062  66.716  86.462  1.00  0.00           C
ATOM   8982 3C31 POPE9 138      28.522  66.676  86.392  1.00  0.00           C
ATOM   8985 4C31 POPE9 138      27.952  67.697  85.402  1.00  0.00           C
ATOM   8988 5C31 POPE9 138      26.432  67.627  85.242  1.00  0.00           C
ATOM   8991 6C31 POPE9 138      25.912  68.737  84.312  1.00  0.00           C
ATOM   8995  NH3 POPE  139      28.182  22.027 106.202  1.00  0.00           N
ATOM   8999  C12 POPE  139      28.071  23.347 106.912  1.00  0.00           C
ATOM   9002  C11 POPE  139      29.442  24.037 106.882  1.00  0.00           C
ATOM   9005  P   POPE  139      31.841  23.087 106.692  1.00  0.00           P
ATOM   9006  O13 POPE  139      32.352  24.446 106.402  1.00  0.00           O
ATOM   9007  O14 POPE  139      32.762  22.217 107.432  1.00  0.00           O
ATOM   9008  O11 POPE  139      31.462  22.346 105.342  1.00  0.00           O
ATOM   9009  O12 POPE  139      30.431  23.126 107.402  1.00  0.00           O
ATOM   9010  C1  POPE  139      32.532  21.976 104.452  1.00  0.00           C
ATOM   9013  C2  POPE  139      32.141  20.747 103.562  1.00  0.00           C
ATOM   9015  O21 POPE  139      31.062  21.006 102.642  1.00  0.00           O
ATOM   9016  C21 POPE  139      31.362  21.816 101.632  1.00  0.00           C
ATOM   9017  O22 POPE  139      32.302  22.597 101.582  1.00  0.00           O
ATOM   9018  C22 POPE  139      30.472  21.537 100.432  1.00  0.00           C
ATOM   9021  C3  POPE  139      31.782  19.536 104.462  1.00  0.00           C
ATOM   9024  O31 POPE  139      31.602  18.326 103.682  1.00  0.00           O
ATOM   9025  C31 POPE  139      31.142  17.297 104.382  1.00  0.00           C
ATOM   9026  O32 POPE  139      31.031  17.247 105.592  1.00  0.00           O
ATOM   9027  C32 POPE  139      30.731  16.167 103.432  1.00  0.00           C
ATOM   9030  C23 POPE  139      31.362  21.297  99.192  1.00  0.00           C
ATOM   9033  C24 POPE  139      30.571  21.177  97.882  1.00  0.00           C
ATOM   9036  C25 POPE  139      29.802  19.857  97.822  1.00  0.00           C
ATOM   9039  C26 POPE  139      29.112  19.636  96.472  1.00  0.00           C
ATOM   9042  C27 POPE  139      28.152  18.456  96.552  1.00  0.00           C
ATOM   9045  C28 POPE  139      27.602  18.076  95.172  1.00  0.00           C
ATOM   9048  C29 POPE  139      26.161  17.646  95.292  1.00  0.00           C
ATOM   9050 0C21 POPE  139      25.672  16.396  95.242  1.00  0.00           C
ATOM   9052 1C21 POPE  139      26.432  15.137  94.962  1.00  0.00           C
ATOM   9055 2C21 POPE  139      25.592  14.187  94.092  1.00  0.00           C
ATOM   9058 3C21 POPE  139      25.242  14.727  92.702  1.00  0.00           C
ATOM   9061 4C21 POPE  139      24.202  13.826  92.012  1.00  0.00           C
ATOM   9064 5C21 POPE  139      23.552  14.497  90.792  1.00  0.00           C
ATOM   9067 6C21 POPE  139      24.572  14.797  89.702  1.00  0.00           C
ATOM   9070 7C21 POPE  139      23.942  15.467  88.482  1.00  0.00           C
ATOM   9073 8C21 POPE  139      24.962  15.587  87.352  1.00  0.00           C
ATOM   9077  C33 POPE  139      31.942  15.387 102.882  1.00  0.00           C
ATOM   9080  C34 POPE  139      31.572  14.127 102.072  1.00  0.00           C
ATOM   9083  C35 POPE  139      30.422  14.356 101.072  1.00  0.00           C
ATOM   9086  C36 POPE  139      30.362  13.326  99.932  1.00  0.00           C
ATOM   9089  C37 POPE  139      29.112  13.527  99.052  1.00  0.00           C
ATOM   9092  C38 POPE  139      28.832  12.386  98.062  1.00  0.00           C
ATOM   9095  C39 POPE  139      29.822  12.247  96.882  1.00  0.00           C
ATOM   9098 0C31 POPE  139      29.392  12.946  95.582  1.00  0.00           C
ATOM   9101 1C31 POPE  139      30.382  12.656  94.442  1.00  0.00           C
ATOM   9104 2C31 POPE  139      29.732  12.616  93.052  1.00  0.00           C
ATOM   9107 3C31 POPE  139      30.661  12.036  91.982  1.00  0.00           C
ATOM   9110 4C31 POPE  139      31.492  13.087  91.222  1.00  0.00           C
ATOM   9113 5C31 POPE  139      32.402  12.466  90.142  1.00  0.00           C
ATOM   9116 6C31 POPE  139      32.872  13.486  89.102  1.00  0.00           C
ATOM   9120  NH3 POPE  140      74.590  58.927  65.912  1.00  0.00           N
ATOM   9124  C12 POPE  140      73.691  58.216  64.952  1.00  0.00           C
ATOM   9127  C11 POPE  140      72.230  58.396  65.382  1.00  0.00           C
ATOM   9130  P   POPE  140      70.612  56.707  64.122  1.00  0.00           P
ATOM   9131  O13 POPE  140      71.171  55.876  63.032  1.00  0.00           O
ATOM   9132  O14 POPE  140      69.192  57.076  64.002  1.00  0.00           O
ATOM   9133  O11 POPE  140      70.792  56.007  65.522  1.00  0.00           O
ATOM   9134  O12 POPE  140      71.402  58.046  64.292  1.00  0.00           O
ATOM   9135  C1  POPE  140      70.472  54.626  65.752  1.00  0.00           C
ATOM   9138  C2  POPE  140      71.722  53.857  66.262  1.00  0.00           C
ATOM   9140  O21 POPE  140      71.331  52.667  66.972  1.00  0.00           O
ATOM   9141  C21 POPE  140      70.812  52.797  68.182  1.00  0.00           C
ATOM   9142  O22 POPE  140      70.532  53.836  68.742  1.00  0.00           O
ATOM   9143  C22 POPE  140      70.602  51.376  68.742  1.00  0.00           C
ATOM   9146  C3  POPE  140      72.751  54.736  67.052  1.00  0.00           C
ATOM   9149  O31 POPE  140      73.722  53.966  67.822  1.00  0.00           O
ATOM   9150  C31 POPE  140      74.521  53.227  67.042  1.00  0.00           C
ATOM   9151  O32 POPE  140      74.492  53.186  65.832  1.00  0.00           O
ATOM   9152  C32 POPE  140      75.431  52.337  67.872  1.00  0.00           C
ATOM   9155  C23 POPE  140      69.301  51.206  69.562  1.00  0.00           C
ATOM   9158  C24 POPE  140      68.792  49.757  69.572  1.00  0.00           C
ATOM   9161  C25 POPE  140      67.261  49.657  69.402  1.00  0.00           C
ATOM   9164  C26 POPE  140      66.471  50.167  70.612  1.00  0.00           C
ATOM   9167  C27 POPE  140      66.112  49.047  71.602  1.00  0.00           C
ATOM   9170  C28 POPE  140      65.681  49.556  72.992  1.00  0.00           C
ATOM   9173  C29 POPE  140      64.481  50.466  72.952  1.00  0.00           C
ATOM   9175 0C21 POPE  140      63.391  50.387  73.722  1.00  0.00           C
ATOM   9177 1C21 POPE  140      63.102  49.385  74.812  1.00  0.00           C
ATOM   9180 2C21 POPE  140      62.592  50.007  76.122  1.00  0.00           C
ATOM   9183 3C21 POPE  140      61.371  50.937  75.962  1.00  0.00           C
ATOM   9186 4C21 POPE  140      60.422  50.907  77.162  1.00  0.00           C
ATOM   9189 5C21 POPE  140      61.062  51.336  78.492  1.00  0.00           C
ATOM   9192 6C21 POPE  140      60.571  50.486  79.672  1.00  0.00           C
ATOM   9195 7C21 POPE  140      61.182  50.926  81.012  1.00  0.00           C
ATOM   9198 8C21 POPE  140      60.722  50.056  82.192  1.00  0.00           C
ATOM   9202  C33 POPE  140      75.832  52.906  69.252  1.00  0.00           C
ATOM   9205  C34 POPE  140      76.661  51.866  70.002  1.00  0.00           C
ATOM   9208  C35 POPE  140      76.742  52.097  71.512  1.00  0.00           C
ATOM   9211  C36 POPE  140      77.521  53.326  71.972  1.00  0.00           C
ATOM   9214  C37 POPE  140      77.812  53.176  73.472  1.00  0.00           C
ATOM   9217  C38 POPE  140      78.061  54.486  74.212  1.00  0.00           C
ATOM   9220  C39 POPE  140      77.721  54.366  75.702  1.00  0.00           C
ATOM   9223 0C31 POPE  140      78.531  53.306  76.452  1.00  0.00           C
ATOM   9226 1C31 POPE  140      78.051  53.127  77.892  1.00  0.00           C
ATOM   9229 2C31 POPE  140      78.942  52.187  78.702  1.00  0.00           C
ATOM   9232 3C31 POPE  140      78.601  52.167  80.192  1.00  0.00           C
ATOM   9235 4C31 POPE  140      77.161  51.777  80.512  1.00  0.00           C
ATOM   9238 5C31 POPE  140      76.951  51.536  82.002  1.00  0.00           C
ATOM   9241 6C31 POPE  140      75.571  50.986  82.342  1.00  0.00           C
ATOM   9245  NH3 POPE  141       5.132  64.157  64.992  1.00  0.00           N
ATOM   9249  C12 POPE  141       5.112  62.776  64.392  1.00  0.00           C
ATOM   9252  C11 POPE  141       5.552  61.707  65.382  1.00  0.00           C
ATOM   9255  P   POPE  141       6.852  59.517  64.762  1.00  0.00           P
ATOM   9256  O13 POPE  141       6.462  58.106  64.722  1.00  0.00           O
ATOM   9257  O14 POPE  141       7.802  60.026  63.742  1.00  0.00           O
ATOM   9258  O11 POPE  141       7.502  59.856  66.152  1.00  0.00           O
ATOM   9259  O12 POPE  141       5.552  60.416  64.762  1.00  0.00           O
ATOM   9260  C1  POPE  141       6.932  59.277  67.332  1.00  0.00           C
ATOM   9263  C2  POPE  141       7.482  57.836  67.552  1.00  0.00           C
ATOM   9265  O21 POPE  141       7.222  57.416  68.912  1.00  0.00           O
ATOM   9266  C21 POPE  141       5.962  57.087  69.122  1.00  0.00           C
ATOM   9267  O22 POPE  141       5.042  57.206  68.342  1.00  0.00           O
ATOM   9268  C22 POPE  141       5.852  56.547  70.542  1.00  0.00           C
ATOM   9271  C3  POPE  141       9.002  57.797  67.232  1.00  0.00           C
ATOM   9274  O31 POPE  141       9.622  56.726  67.952  1.00  0.00           O
ATOM   9275  C31 POPE  141      10.632  57.017  68.732  1.00  0.00           C
ATOM   9276  O32 POPE  141      11.352  57.997  68.682  1.00  0.00           O
ATOM   9277  C32 POPE  141      10.692  55.926  69.812  1.00  0.00           C
ATOM   9280  C23 POPE  141       4.392  56.306  70.972  1.00  0.00           C
ATOM   9283  C24 POPE  141       4.292  55.876  72.442  1.00  0.00           C
ATOM   9286  C25 POPE  141       2.882  55.427  72.852  1.00  0.00           C
ATOM   9289  C26 POPE  141       2.892  54.806  74.252  1.00  0.00           C
ATOM   9292  C27 POPE  141       1.512  54.436  74.802  1.00  0.00           C
ATOM   9295  C28 POPE  141       1.632  53.836  76.222  1.00  0.00           C
ATOM   9298  C29 POPE  141       0.422  54.007  77.102  1.00  0.00           C
ATOM   9300 0C21 POPE  141       0.152  55.097  77.852  1.00  0.00           C
ATOM   9302 1C21 POPE  141       0.952  56.376  77.852  1.00  0.00           C
ATOM   9305 2C21 POPE  141       2.102  56.427  78.882  1.00  0.00           C
ATOM   9308 3C21 POPE  141       1.672  56.266  80.342  1.00  0.00           C
ATOM   9311 4C21 POPE  141       0.772  57.416  80.822  1.00  0.00           C
ATOM   9314 5C21 POPE  141       0.492  57.337  82.322  1.00  0.00           C
ATOM   9317 6C21 POPE  141      -0.418  58.477  82.792  1.00  0.00           C
ATOM   9320 7C21 POPE  141      -0.608  58.477  84.312  1.00  0.00           C
ATOM   9323 8C21 POPE  141      -1.688  59.455  84.752  1.00  0.00           C
ATOM   9327  C33 POPE  141      10.352  56.477  71.222  1.00  0.00           C
ATOM   9330  C34 POPE  141      10.282  55.336  72.242  1.00  0.00           C
ATOM   9333  C35 POPE  141       9.792  55.757  73.632  1.00  0.00           C
ATOM   9336  C36 POPE  141       9.582  54.536  74.532  1.00  0.00           C
ATOM   9339  C37 POPE  141       9.082  54.876  75.942  1.00  0.00           C
ATOM   9342  C38 POPE  141       8.952  53.657  76.862  1.00  0.00           C
ATOM   9345  C39 POPE  141      10.222  52.786  76.862  1.00  0.00           C
ATOM   9348 0C31 POPE  141      10.452  51.977  78.142  1.00  0.00           C
ATOM   9351 1C31 POPE  141      11.762  51.196  78.052  1.00  0.00           C
ATOM   9354 2C31 POPE  141      12.362  50.826  79.422  1.00  0.00           C
ATOM   9357 3C31 POPE  141      11.492  49.876  80.252  1.00  0.00           C
ATOM   9360 4C31 POPE  141      12.222  49.407  81.522  1.00  0.00           C
ATOM   9363 5C31 POPE  141      11.372  48.507  82.412  1.00  0.00           C
ATOM   9366 6C31 POPE  141      12.062  48.127  83.722  1.00  0.00           C
ATOM   9370  NH3 POPE  142      58.972 101.266 106.992  1.00  0.00           N
ATOM   9374  C12 POPE  142      58.062 100.886 108.142  1.00  0.00           C
ATOM   9377  C11 POPE  142      56.652 101.546 108.052  1.00  0.00           C
ATOM   9380  P   POPE  142      54.682  99.966 107.322  1.00  0.00           P
ATOM   9381  O13 POPE  142      55.121  99.157 108.472  1.00  0.00           O
ATOM   9382  O14 POPE  142      53.391 100.687 107.472  1.00  0.00           O
ATOM   9383  O11 POPE  142      54.601  99.057 106.032  1.00  0.00           O
ATOM   9384  O12 POPE  142      55.832 101.026 106.992  1.00  0.00           O
ATOM   9385  C1  POPE  142      55.032  99.337 104.702  1.00  0.00           C
ATOM   9388  C2  POPE  142      53.912  99.186 103.632  1.00  0.00           C
ATOM   9390  O21 POPE  142      54.312  99.866 102.422  1.00  0.00           O
ATOM   9391  C21 POPE  142      54.872  99.087 101.492  1.00  0.00           C
ATOM   9392  O22 POPE  142      55.172  97.915 101.622  1.00  0.00           O
ATOM   9393  C22 POPE  142      55.051  99.916 100.222  1.00  0.00           C
ATOM   9396  C3  POPE  142      52.572  99.817 104.132  1.00  0.00           C
ATOM   9399  O31 POPE  142      51.582 100.046 103.092  1.00  0.00           O
ATOM   9400  C31 POPE  142      50.992  98.936 102.622  1.00  0.00           C
ATOM   9401  O32 POPE  142      51.241  97.807 102.992  1.00  0.00           O
ATOM   9402  C32 POPE  142      50.021  99.285 101.502  1.00  0.00           C
ATOM   9405  C23 POPE  142      55.121  99.066  98.922  1.00  0.00           C
ATOM   9408  C24 POPE  142      53.762  98.546  98.432  1.00  0.00           C
ATOM   9411  C25 POPE  142      53.782  98.195  96.942  1.00  0.00           C
ATOM   9414  C26 POPE  142      52.551  97.445  96.412  1.00  0.00           C
ATOM   9417  C27 POPE  142      52.662  97.177  94.902  1.00  0.00           C
ATOM   9420  C28 POPE  142      51.392  96.566  94.272  1.00  0.00           C
ATOM   9423  C29 POPE  142      51.292  95.066  94.402  1.00  0.00           C
ATOM   9425 0C21 POPE  142      51.052  94.197  93.392  1.00  0.00           C
ATOM   9427 1C21 POPE  142      50.802  94.547  91.952  1.00  0.00           C
ATOM   9430 2C21 POPE  142      49.730  93.666  91.272  1.00  0.00           C
ATOM   9433 3C21 POPE  142      49.412  94.175  89.852  1.00  0.00           C
ATOM   9436 4C21 POPE  142      48.302  93.396  89.132  1.00  0.00           C
ATOM   9439 5C21 POPE  142      48.622  91.907  88.962  1.00  0.00           C
ATOM   9442 6C21 POPE  142      47.551  91.137  88.172  1.00  0.00           C
ATOM   9445 7C21 POPE  142      47.841  89.626  88.152  1.00  0.00           C
ATOM   9448 8C21 POPE  142      46.742  88.786  87.502  1.00  0.00           C
ATOM   9452  C33 POPE  142      50.711  99.127 100.122  1.00  0.00           C
ATOM   9455  C34 POPE  142      49.762  99.236  98.912  1.00  0.00           C
ATOM   9458  C35 POPE  142      49.301 100.666  98.572  1.00  0.00           C
ATOM   9461  C36 POPE  142      48.862 100.766  97.102  1.00  0.00           C
ATOM   9464  C37 POPE  142      48.122 102.066  96.752  1.00  0.00           C
ATOM   9467  C38 POPE  142      47.862 102.196  95.242  1.00  0.00           C
ATOM   9470  C39 POPE  142      47.071 103.446  94.842  1.00  0.00           C
ATOM   9473 0C31 POPE  142      47.182 103.756  93.342  1.00  0.00           C
ATOM   9476 1C31 POPE  142      46.431 105.036  92.932  1.00  0.00           C
ATOM   9479 2C31 POPE  142      46.801 105.576  91.532  1.00  0.00           C
ATOM   9482 3C31 POPE  142      47.582 106.907  91.582  1.00  0.00           C
ATOM   9485 4C31 POPE  142      47.512 107.697  90.262  1.00  0.00           C
ATOM   9488 5C31 POPE  142      48.102 109.107  90.372  1.00  0.00           C
ATOM   9491 6C31 POPE  142      47.632 110.056  89.272  1.00  0.00           C
ATOM   9495  NH3 POPE  143      75.302   6.716 106.012  1.00  0.00           N
ATOM   9499  C12 POPE  143      74.681   6.497 107.372  1.00  0.00           C
ATOM   9502  C11 POPE  143      73.531   5.487 107.352  1.00  0.00           C
ATOM   9505  P   POPE  143      73.822   3.647 105.492  1.00  0.00           P
ATOM   9506  O13 POPE  143      75.061   3.986 104.772  1.00  0.00           O
ATOM   9507  O14 POPE  143      73.511   2.204 105.622  1.00  0.00           O
ATOM   9508  O11 POPE  143      72.612   4.457 104.872  1.00  0.00           O
ATOM   9509  O12 POPE  143      74.012   4.216 106.952  1.00  0.00           O
ATOM   9510  C1  POPE  143      71.362   3.807 104.622  1.00  0.00           C
ATOM   9513  C2  POPE  143      70.591   4.547 103.492  1.00  0.00           C
ATOM   9515  O21 POPE  143      69.542   3.717 102.912  1.00  0.00           O
ATOM   9516  C21 POPE  143      69.902   2.883 101.952  1.00  0.00           C
ATOM   9517  O22 POPE  143      71.031   2.503 101.712  1.00  0.00           O
ATOM   9518  C22 POPE  143      68.691   2.374 101.182  1.00  0.00           C
ATOM   9521  C3  POPE  143      71.582   5.166 102.462  1.00  0.00           C
ATOM   9524  O31 POPE  143      70.882   5.727 101.342  1.00  0.00           O
ATOM   9525  C31 POPE  143      70.672   7.036 101.442  1.00  0.00           C
ATOM   9526  O32 POPE  143      71.051   7.747 102.362  1.00  0.00           O
ATOM   9527  C32 POPE  143      69.932   7.527 100.202  1.00  0.00           C
ATOM   9530  C23 POPE  143      69.031   2.384  99.672  1.00  0.00           C
ATOM   9533  C24 POPE  143      67.921   1.833  98.782  1.00  0.00           C
ATOM   9536  C25 POPE  143      68.161   2.124  97.292  1.00  0.00           C
ATOM   9539  C26 POPE  143      67.332   1.234  96.352  1.00  0.00           C
ATOM   9542  C27 POPE  143      67.572   1.524  94.862  1.00  0.00           C
ATOM   9545  C28 POPE  143      66.602   0.794  93.902  1.00  0.00           C
ATOM   9548  C29 POPE  143      66.712  -0.716  93.912  1.00  0.00           C
ATOM   9550 0C21 POPE  143      66.821  -1.536  92.852  1.00  0.00           C
ATOM   9552 1C21 POPE  143      66.891  -1.156  91.392  1.00  0.00           C
ATOM   9555 2C21 POPE  143      68.091  -1.786  90.662  1.00  0.00           C
ATOM   9558 3C21 POPE  143      67.942  -3.296  90.402  1.00  0.00           C
ATOM   9561 4C21 POPE  143      68.962  -3.816  89.372  1.00  0.00           C
ATOM   9564 5C21 POPE  143      70.431  -3.747  89.832  1.00  0.00           C
ATOM   9567 6C21 POPE  143      70.821  -4.866  90.802  1.00  0.00           C
ATOM   9570 7C21 POPE  143      72.312  -4.826  91.162  1.00  0.00           C
ATOM   9573 8C21 POPE  143      72.832  -6.137  91.782  1.00  0.00           C
ATOM   9577  C33 POPE  143      68.422   7.757 100.402  1.00  0.00           C
ATOM   9580  C34 POPE  143      67.632   7.547  99.112  1.00  0.00           C
ATOM   9583  C35 POPE  143      67.881   8.597  98.042  1.00  0.00           C
ATOM   9586  C36 POPE  143      67.161   8.247  96.732  1.00  0.00           C
ATOM   9589  C37 POPE  143      67.692   9.097  95.582  1.00  0.00           C
ATOM   9592  C38 POPE  143      66.782   9.047  94.342  1.00  0.00           C
ATOM   9595  C39 POPE  143      67.491   9.587  93.102  1.00  0.00           C
ATOM   9598 0C31 POPE  143      67.972  11.026  93.272  1.00  0.00           C
ATOM   9601 1C31 POPE  143      68.592  11.596  91.992  1.00  0.00           C
ATOM   9604 2C31 POPE  143      68.962  13.067  92.162  1.00  0.00           C
ATOM   9607 3C31 POPE  143      69.402  13.716  90.852  1.00  0.00           C
ATOM   9610 4C31 POPE  143      69.481  15.237  91.002  1.00  0.00           C
ATOM   9613 5C31 POPE  143      69.842  15.956  89.702  1.00  0.00           C
ATOM   9616 6C31 POPE  143      69.652  17.466  89.842  1.00  0.00           C
ATOM   9620  NH3 POPE  144      61.282  63.507  65.082  1.00  0.00           N
ATOM   9624  C12 POPE  144      61.212  65.016  65.082  1.00  0.00           C
ATOM   9627  C11 POPE  144      59.872  65.536  65.642  1.00  0.00           C
ATOM   9630  P   POPE  144      59.981  68.117  65.392  1.00  0.00           P
ATOM   9631  O13 POPE  144      61.122  68.007  64.462  1.00  0.00           O
ATOM   9632  O14 POPE  144      58.601  68.315  64.892  1.00  0.00           O
ATOM   9633  O11 POPE  144      60.372  69.236  66.442  1.00  0.00           O
ATOM   9634  O12 POPE  144      60.032  66.815  66.292  1.00  0.00           O
ATOM   9635  C1  POPE  144      59.711  69.486  67.682  1.00  0.00           C
ATOM   9638  C2  POPE  144      59.082  70.917  67.752  1.00  0.00           C
ATOM   9640  O21 POPE  144      59.501  71.617  68.942  1.00  0.00           O
ATOM   9641  C21 POPE  144      58.972  71.227  70.102  1.00  0.00           C
ATOM   9642  O22 POPE  144      58.452  70.146  70.322  1.00  0.00           O
ATOM   9643  C22 POPE  144      59.192  72.337  71.172  1.00  0.00           C
ATOM   9646  C3  POPE  144      57.521  70.846  67.562  1.00  0.00           C
ATOM   9649  O31 POPE  144      56.782  71.977  67.032  1.00  0.00           O
ATOM   9650  C31 POPE  144      56.731  73.127  67.732  1.00  0.00           C
ATOM   9651  O32 POPE  144      57.532  73.466  68.572  1.00  0.00           O
ATOM   9652  C32 POPE  144      55.431  73.867  67.432  1.00  0.00           C
ATOM   9655  C23 POPE  144      58.402  72.227  72.512  1.00  0.00           C
ATOM   9658  C24 POPE  144      58.771  73.336  73.532  1.00  0.00           C
ATOM   9661  C25 POPE  144      58.402  73.076  75.012  1.00  0.00           C
ATOM   9664  C26 POPE  144      56.992  73.547  75.402  1.00  0.00           C
ATOM   9667  C27 POPE  144      56.472  72.977  76.742  1.00  0.00           C
ATOM   9670  C28 POPE  144      57.192  73.507  78.002  1.00  0.00           C
ATOM   9673  C29 POPE  144      56.692  72.816  79.252  1.00  0.00           C
ATOM   9675 0C21 POPE  144      56.122  73.376  80.342  1.00  0.00           C
ATOM   9677 1C21 POPE  144      55.840  74.837  80.592  1.00  0.00           C
ATOM   9680 2C21 POPE  144      56.352  75.346  81.962  1.00  0.00           C
ATOM   9683 3C21 POPE  144      57.872  75.326  82.152  1.00  0.00           C
ATOM   9686 4C21 POPE  144      58.461  73.977  82.632  1.00  0.00           C
ATOM   9689 5C21 POPE  144      59.590  74.176  83.642  1.00  0.00           C
ATOM   9692 6C21 POPE  144      60.391  72.926  84.012  1.00  0.00           C
ATOM   9695 7C21 POPE  144      61.431  73.236  85.102  1.00  0.00           C
ATOM   9698 8C21 POPE  144      62.272  72.047  85.572  1.00  0.00           C
ATOM   9702  C33 POPE  144      54.552  73.877  68.702  1.00  0.00           C
ATOM   9705  C34 POPE  144      53.222  74.617  68.592  1.00  0.00           C
ATOM   9708  C35 POPE  144      52.472  74.667  69.932  1.00  0.00           C
ATOM   9711  C36 POPE  144      52.012  73.297  70.482  1.00  0.00           C
ATOM   9714  C37 POPE  144      52.652  72.856  71.822  1.00  0.00           C
ATOM   9717  C38 POPE  144      52.411  73.837  72.972  1.00  0.00           C
ATOM   9720  C39 POPE  144      52.852  73.326  74.352  1.00  0.00           C
ATOM   9723 0C31 POPE  144      51.931  72.246  74.952  1.00  0.00           C
ATOM   9726 1C31 POPE  144      51.672  72.477  76.452  1.00  0.00           C
ATOM   9729 2C31 POPE  144      50.821  71.385  77.122  1.00  0.00           C
ATOM   9732 3C31 POPE  144      51.562  70.076  77.432  1.00  0.00           C
ATOM   9735 4C31 POPE  144      52.771  70.257  78.372  1.00  0.00           C
ATOM   9738 5C31 POPE  144      53.362  68.926  78.862  1.00  0.00           C
ATOM   9741 6C31 POPE  144      54.601  69.106  79.732  1.00  0.00           C
ATOM   9745  NH3 POPE  145     118.352 120.156 106.372  1.00  0.00           N
ATOM   9749  C12 POPE  145     119.521 120.486 107.242  1.00  0.00           C
ATOM   9752  C11 POPE  145     119.652 121.986 107.452  1.00  0.00           C
ATOM   9755  P   POPE  145     121.301 123.596 108.662  1.00  0.00           P
ATOM   9756  O13 POPE  145     120.191 124.556 108.762  1.00  0.00           O
ATOM   9757  O14 POPE  145     122.281 123.555 109.762  1.00  0.00           O
ATOM   9758  O11 POPE  145     122.152 123.896 107.372  1.00  0.00           O
ATOM   9759  O12 POPE  145     120.722 122.165 108.372  1.00  0.00           O
ATOM   9760  C1  POPE  145     122.231 125.146 106.712  1.00  0.00           C
ATOM   9763  C2  POPE  145     123.031 124.945 105.402  1.00  0.00           C
ATOM   9765  O21 POPE  145     123.722 126.146 105.002  1.00  0.00           O
ATOM   9766  C21 POPE  145     124.981 126.195 105.412  1.00  0.00           C
ATOM   9767  O22 POPE  145     125.480 125.477 106.262  1.00  0.00           O
ATOM   9768  C22 POPE  145     125.701 127.266 104.572  1.00  0.00           C
ATOM   9771  C3  POPE  145     122.102 124.496 104.242  1.00  0.00           C
ATOM   9774  O31 POPE  145     122.861 123.967 103.142  1.00  0.00           O
ATOM   9775  C31 POPE  145     123.111 124.786 102.132  1.00  0.00           C
ATOM   9776  O32 POPE  145     122.612 125.876 101.932  1.00  0.00           O
ATOM   9777  C32 POPE  145     124.062 124.096 101.132  1.00  0.00           C
ATOM   9780  C23 POPE  145     127.195 127.445 104.882  1.00  0.00           C
ATOM   9783  C24 POPE  145     127.915 128.146 103.722  1.00  0.00           C
ATOM   9786  C25 POPE  145     129.384 128.445 104.022  1.00  0.00           C
ATOM   9789  C26 POPE  145     130.044 129.206 102.882  1.00  0.00           C
ATOM   9792  C27 POPE  145     131.485 129.577 103.242  1.00  0.00           C
ATOM   9795  C28 POPE  145     132.413 129.686 102.022  1.00  0.00           C
ATOM   9798  C29 POPE  145     133.854 129.846 102.472  1.00  0.00           C
ATOM   9800 0C21 POPE  145     134.913 129.186 101.972  1.00  0.00           C
ATOM   9802 1C21 POPE  145     134.883 128.246 100.802  1.00  0.00           C
ATOM   9805 2C21 POPE  145     135.524 128.967  99.602  1.00  0.00           C
ATOM   9808 3C21 POPE  145     135.273 128.246  98.272  1.00  0.00           C
ATOM   9811 4C21 POPE  145     136.194 128.806  97.172  1.00  0.00           C
ATOM   9814 5C21 POPE  145     135.674 128.576  95.752  1.00  0.00           C
ATOM   9817 6C21 POPE  145     136.714 128.996  94.712  1.00  0.00           C
ATOM   9820 7C21 POPE  145     136.124 129.326  93.332  1.00  0.00           C
ATOM   9823 8C21 POPE  145     137.204 129.406  92.252  1.00  0.00           C
ATOM   9827  C33 POPE  145     125.432 124.805 100.942  1.00  0.00           C
ATOM   9830  C34 POPE  145     125.751 125.077  99.472  1.00  0.00           C
ATOM   9833  C35 POPE  145     127.104 125.757  99.232  1.00  0.00           C
ATOM   9836  C36 POPE  145     127.154 127.156  99.852  1.00  0.00           C
ATOM   9839  C37 POPE  145     128.264 128.055  99.302  1.00  0.00           C
ATOM   9842  C38 POPE  145     127.805 129.046  98.212  1.00  0.00           C
ATOM   9845  C39 POPE  145     127.294 128.396  96.922  1.00  0.00           C
ATOM   9848 0C31 POPE  145     126.822 129.445  95.902  1.00  0.00           C
ATOM   9851 1C31 POPE  145     126.152 128.827  94.672  1.00  0.00           C
ATOM   9854 2C31 POPE  145     125.611 129.887  93.702  1.00  0.00           C
ATOM   9857 3C31 POPE  145     126.571 130.197  92.532  1.00  0.00           C
ATOM   9860 4C31 POPE  145     125.942 131.167  91.532  1.00  0.00           C
ATOM   9863 5C31 POPE  145     126.602 131.137  90.152  1.00  0.00           C
ATOM   9866 6C31 POPE  145     125.921 132.077  89.152  1.00  0.00           C
ATOM   9870  NH3 POPE  146      43.152  98.666 106.102  1.00  0.00           N
ATOM   9874  C12 POPE  146      42.832  97.206 106.322  1.00  0.00           C
ATOM   9877  C11 POPE  146      41.382  96.996 106.802  1.00  0.00           C
ATOM   9880  P   POPE  146      39.702  98.876 106.282  1.00  0.00           P
ATOM   9881  O13 POPE  146      40.792  99.856 106.522  1.00  0.00           O
ATOM   9882  O14 POPE  146      38.801  98.536 107.412  1.00  0.00           O
ATOM   9883  O11 POPE  146      38.931  99.236 104.972  1.00  0.00           O
ATOM   9884  O12 POPE  146      40.462  97.556 105.872  1.00  0.00           O
ATOM   9885  C1  POPE  146      37.902 100.206 104.892  1.00  0.00           C
ATOM   9888  C2  POPE  146      36.692  99.626 104.122  1.00  0.00           C
ATOM   9890  O21 POPE  146      37.172  99.285 102.802  1.00  0.00           O
ATOM   9891  C21 POPE  146      37.552  98.007 102.672  1.00  0.00           C
ATOM   9892  O22 POPE  146      37.112  97.086 103.332  1.00  0.00           O
ATOM   9893  C22 POPE  146      38.542  97.867 101.522  1.00  0.00           C
ATOM   9896  C3  POPE  146      35.562 100.705 104.042  1.00  0.00           C
ATOM   9899  O31 POPE  146      34.242 100.176 103.822  1.00  0.00           O
ATOM   9900  C31 POPE  146      33.692 100.006 102.622  1.00  0.00           C
ATOM   9901  O32 POPE  146      32.492  99.805 102.452  1.00  0.00           O
ATOM   9902  C32 POPE  146      34.672  99.976 101.452  1.00  0.00           C
ATOM   9905  C23 POPE  146      39.181  96.456 101.502  1.00  0.00           C
ATOM   9908  C24 POPE  146      40.411  96.347 100.582  1.00  0.00           C
ATOM   9911  C25 POPE  146      40.092  95.997  99.132  1.00  0.00           C
ATOM   9914  C26 POPE  146      39.902  97.177  98.152  1.00  0.00           C
ATOM   9917  C27 POPE  146      39.472  96.665  96.762  1.00  0.00           C
ATOM   9920  C28 POPE  146      39.542  97.737  95.652  1.00  0.00           C
ATOM   9923  C29 POPE  146      38.782  97.305  94.422  1.00  0.00           C
ATOM   9925 0C21 POPE  146      39.272  97.076  93.192  1.00  0.00           C
ATOM   9927 1C21 POPE  146      40.711  97.165  92.762  1.00  0.00           C
ATOM   9930 2C21 POPE  146      41.122  96.146  91.682  1.00  0.00           C
ATOM   9933 3C21 POPE  146      40.481  96.376  90.312  1.00  0.00           C
ATOM   9936 4C21 POPE  146      41.101  95.526  89.192  1.00  0.00           C
ATOM   9939 5C21 POPE  146      42.542  95.915  88.812  1.00  0.00           C
ATOM   9942 6C21 POPE  146      42.922  95.326  87.452  1.00  0.00           C
ATOM   9945 7C21 POPE  146      44.181  95.927  86.802  1.00  0.00           C
ATOM   9948 8C21 POPE  146      44.391  95.377  85.382  1.00  0.00           C
ATOM   9952  C33 POPE  146      33.962 100.097 100.102  1.00  0.00           C
ATOM   9955  C34 POPE  146      34.962 100.126  98.952  1.00  0.00           C
ATOM   9958  C35 POPE  146      34.282 100.066  97.582  1.00  0.00           C
ATOM   9961  C36 POPE  146      35.292 100.217  96.452  1.00  0.00           C
ATOM   9964  C37 POPE  146      34.632 100.036  95.082  1.00  0.00           C
ATOM   9967  C38 POPE  146      35.652 100.036  93.932  1.00  0.00           C
ATOM   9970  C39 POPE  146      35.141  99.297  92.692  1.00  0.00           C
ATOM   9973 0C31 POPE  146      36.152  99.305  91.552  1.00  0.00           C
ATOM   9976 1C31 POPE  146      35.891  98.187  90.542  1.00  0.00           C
ATOM   9979 2C31 POPE  146      36.972  98.117  89.452  1.00  0.00           C
ATOM   9982 3C31 POPE  146      36.702  97.016  88.412  1.00  0.00           C
ATOM   9985 4C31 POPE  146      35.562  97.375  87.462  1.00  0.00           C
ATOM   9988 5C31 POPE  146      35.382  96.376  86.322  1.00  0.00           C
ATOM   9991 6C31 POPE  146      34.402  96.867  85.252  1.00  0.00           C
ATOM   9995  NH3 POPE  147      16.772 130.816  62.822  1.00  0.00           N
ATOM   9999  C12 POPE  147      15.402 130.376  62.322  1.00  0.00           C
ATOM  10002  C11 POPE  147      15.362 128.947  61.712  1.00  0.00           C
ATOM  10005  P   POPE  147      17.722 127.785  61.742  1.00  0.00           P
ATOM  10006  O13 POPE  147      18.482 127.076  60.692  1.00  0.00           O
ATOM  10007  O14 POPE  147      18.442 128.786  62.582  1.00  0.00           O
ATOM  10008  O11 POPE  147      16.952 126.797  62.702  1.00  0.00           O
ATOM  10009  O12 POPE  147      16.562 128.607  61.042  1.00  0.00           O
ATOM  10010  C1  POPE  147      17.432 126.576  64.042  1.00  0.00           C
ATOM  10013  C2  POPE  147      16.872 127.616  65.052  1.00  0.00           C
ATOM  10015  O21 POPE  147      17.592 127.536  66.282  1.00  0.00           O
ATOM  10016  C21 POPE  147      17.432 128.607  67.052  1.00  0.00           C
ATOM  10017  O22 POPE  147      16.852 129.637  66.712  1.00  0.00           O
ATOM  10018  C22 POPE  147      17.962 128.327  68.442  1.00  0.00           C
ATOM  10021  C3  POPE  147      15.342 127.466  65.292  1.00  0.00           C
ATOM  10024  O31 POPE  147      14.962 126.086  65.472  1.00  0.00           O
ATOM  10025  C31 POPE  147      13.842 125.746  64.832  1.00  0.00           C
ATOM  10026  O32 POPE  147      13.162 126.487  64.152  1.00  0.00           O
ATOM  10027  C32 POPE  147      13.392 124.326  65.202  1.00  0.00           C
ATOM  10030  C23 POPE  147      17.132 127.257  69.202  1.00  0.00           C
ATOM  10033  C24 POPE  147      17.432 127.266  70.702  1.00  0.00           C
ATOM  10036  C25 POPE  147      17.202 125.906  71.382  1.00  0.00           C
ATOM  10039  C26 POPE  147      17.792 125.836  72.792  1.00  0.00           C
ATOM  10042  C27 POPE  147      16.792 126.156  73.912  1.00  0.00           C
ATOM  10045  C28 POPE  147      17.502 126.256  75.282  1.00  0.00           C
ATOM  10048  C29 POPE  147      16.542 126.366  76.442  1.00  0.00           C
ATOM  10050 0C21 POPE  147      16.662 125.705  77.602  1.00  0.00           C
ATOM  10052 1C21 POPE  147      17.812 124.805  77.972  1.00  0.00           C
ATOM  10055 2C21 POPE  147      17.772 124.376  79.452  1.00  0.00           C
ATOM  10058 3C21 POPE  147      19.002 123.526  79.842  1.00  0.00           C
ATOM  10061 4C21 POPE  147      18.962 122.977  81.272  1.00  0.00           C
ATOM  10064 5C21 POPE  147      18.782 124.046  82.362  1.00  0.00           C
ATOM  10067 6C21 POPE  147      19.841 125.146  82.312  1.00  0.00           C
ATOM  10070 7C21 POPE  147      19.602 126.207  83.402  1.00  0.00           C
ATOM  10073 8C21 POPE  147      20.882 126.587  84.122  1.00  0.00           C
ATOM  10077  C33 POPE  147      14.462 123.326  65.702  1.00  0.00           C
ATOM  10080  C34 POPE  147      13.782 122.247  66.552  1.00  0.00           C
ATOM  10083  C35 POPE  147      14.652 120.997  66.802  1.00  0.00           C
ATOM  10086  C36 POPE  147      15.431 120.997  68.122  1.00  0.00           C
ATOM  10089  C37 POPE  147      16.062 119.617  68.342  1.00  0.00           C
ATOM  10092  C38 POPE  147      17.062 119.537  69.502  1.00  0.00           C
ATOM  10095  C39 POPE  147      16.472 119.805  70.892  1.00  0.00           C
ATOM  10098 0C31 POPE  147      17.542 119.626  71.982  1.00  0.00           C
ATOM  10101 1C31 POPE  147      17.032 119.726  73.422  1.00  0.00           C
ATOM  10104 2C31 POPE  147      18.182 119.617  74.432  1.00  0.00           C
ATOM  10107 3C31 POPE  147      17.722 119.455  75.882  1.00  0.00           C
ATOM  10110 4C31 POPE  147      18.832 118.885  76.782  1.00  0.00           C
ATOM  10113 5C31 POPE  147      18.362 118.616  78.222  1.00  0.00           C
ATOM  10116 6C31 POPE  147      19.392 117.857  79.052  1.00  0.00           C
ATOM  10120  NH3 POPE  148      47.132  31.177  61.982  1.00  0.00           N
ATOM  10124  C12 POPE  148      47.202  31.747  63.362  1.00  0.00           C
ATOM  10127  C11 POPE  148      48.652  32.257  63.562  1.00  0.00           C
ATOM  10130  P   POPE  148      48.251  34.556  62.222  1.00  0.00           P
ATOM  10131  O13 POPE  148      49.321  35.457  61.762  1.00  0.00           O
ATOM  10132  O14 POPE  148      47.621  33.696  61.182  1.00  0.00           O
ATOM  10133  O11 POPE  148      47.141  35.356  62.992  1.00  0.00           O
ATOM  10134  O12 POPE  148      48.811  33.667  63.392  1.00  0.00           O
ATOM  10135  C1  POPE  148      47.332  35.876  64.322  1.00  0.00           C
ATOM  10138  C2  POPE  148      46.472  35.146  65.402  1.00  0.00           C
ATOM  10140  O21 POPE  148      45.840  36.086  66.292  1.00  0.00           O
ATOM  10141  C21 POPE  148      46.641  36.736  67.112  1.00  0.00           C
ATOM  10142  O22 POPE  148      47.852  36.746  67.082  1.00  0.00           O
ATOM  10143  C22 POPE  148      45.812  37.466  68.162  1.00  0.00           C
ATOM  10146  C3  POPE  148      47.262  34.047  66.172  1.00  0.00           C
ATOM  10149  O31 POPE  148      46.612  33.496  67.342  1.00  0.00           O
ATOM  10150  C31 POPE  148      46.852  32.187  67.492  1.00  0.00           C
ATOM  10151  O32 POPE  148      46.652  31.337  66.642  1.00  0.00           O
ATOM  10152  C32 POPE  148      47.701  31.987  68.762  1.00  0.00           C
ATOM  10155  C23 POPE  148      46.252  37.167  69.612  1.00  0.00           C
ATOM  10158  C24 POPE  148      45.032  37.187  70.542  1.00  0.00           C
ATOM  10161  C25 POPE  148      45.352  36.986  72.022  1.00  0.00           C
ATOM  10164  C26 POPE  148      44.122  37.347  72.872  1.00  0.00           C
ATOM  10167  C27 POPE  148      44.251  37.047  74.372  1.00  0.00           C
ATOM  10170  C28 POPE  148      43.012  37.476  75.172  1.00  0.00           C
ATOM  10173  C29 POPE  148      42.922  38.966  75.372  1.00  0.00           C
ATOM  10175 0C21 POPE  148      42.141  39.597  76.272  1.00  0.00           C
ATOM  10177 1C21 POPE  148      41.161  38.917  77.192  1.00  0.00           C
ATOM  10180 2C21 POPE  148      41.661  38.746  78.642  1.00  0.00           C
ATOM  10183 3C21 POPE  148      40.622  38.036  79.522  1.00  0.00           C
ATOM  10186 4C21 POPE  148      40.972  38.066  81.022  1.00  0.00           C
ATOM  10189 5C21 POPE  148      39.981  37.277  81.892  1.00  0.00           C
ATOM  10192 6C21 POPE  148      40.132  35.747  81.742  1.00  0.00           C
ATOM  10195 7C21 POPE  148      39.501  34.966  82.902  1.00  0.00           C
ATOM  10198 8C21 POPE  148      39.762  33.457  82.812  1.00  0.00           C
ATOM  10202  C33 POPE  148      46.931  31.516  70.022  1.00  0.00           C
ATOM  10205  C34 POPE  148      47.042  32.547  71.152  1.00  0.00           C
ATOM  10208  C35 POPE  148      46.122  32.216  72.342  1.00  0.00           C
ATOM  10211  C36 POPE  148      46.652  32.766  73.672  1.00  0.00           C
ATOM  10214  C37 POPE  148      45.952  32.146  74.892  1.00  0.00           C
ATOM  10217  C38 POPE  148      46.742  32.356  76.202  1.00  0.00           C
ATOM  10220  C39 POPE  148      46.392  31.367  77.332  1.00  0.00           C
ATOM  10223 0C31 POPE  148      47.432  31.426  78.472  1.00  0.00           C
ATOM  10226 1C31 POPE  148      46.861  31.236  79.892  1.00  0.00           C
ATOM  10229 2C31 POPE  148      46.722  29.776  80.362  1.00  0.00           C
ATOM  10232 3C31 POPE  148      45.732  28.926  79.552  1.00  0.00           C
ATOM  10235 4C31 POPE  148      45.442  27.556  80.192  1.00  0.00           C
ATOM  10238 5C31 POPE  148      44.601  26.667  79.272  1.00  0.00           C
ATOM  10241 6C31 POPE  148      44.332  25.287  79.862  1.00  0.00           C
ATOM  10245  NH3 POPE  149      11.132 119.665  62.462  1.00  0.00           N
ATOM  10249  C12 POPE  149      10.302 120.576  61.602  1.00  0.00           C
ATOM  10252  C11 POPE  149       9.092 119.846  61.012  1.00  0.00           C
ATOM  10255  P   POPE  149       6.522 119.875  61.412  1.00  0.00           P
ATOM  10256  O13 POPE  149       5.482 120.876  61.712  1.00  0.00           O
ATOM  10257  O14 POPE  149       6.282 119.087  60.182  1.00  0.00           O
ATOM  10258  O11 POPE  149       6.742 118.936  62.662  1.00  0.00           O
ATOM  10259  O12 POPE  149       7.912 120.626  61.212  1.00  0.00           O
ATOM  10260  C1  POPE  149       7.722 119.165  63.682  1.00  0.00           C
ATOM  10263  C2  POPE  149       7.152 118.837  65.082  1.00  0.00           C
ATOM  10265  O21 POPE  149       8.062 119.025  66.202  1.00  0.00           O
ATOM  10266  C21 POPE  149       9.242 119.607  66.132  1.00  0.00           C
ATOM  10267  O22 POPE  149       9.922 119.796  65.132  1.00  0.00           O
ATOM  10268  C22 POPE  149       9.662 120.135  67.502  1.00  0.00           C
ATOM  10271  C3  POPE  149       6.492 117.426  65.092  1.00  0.00           C
ATOM  10274  O31 POPE  149       5.532 117.305  66.152  1.00  0.00           O
ATOM  10275  C31 POPE  149       4.672 116.296  66.042  1.00  0.00           C
ATOM  10276  O32 POPE  149       4.642 115.486  65.132  1.00  0.00           O
ATOM  10277  C32 POPE  149       3.752 116.316  67.252  1.00  0.00           C
ATOM  10280  C23 POPE  149      10.932 119.477  68.082  1.00  0.00           C
ATOM  10283  C24 POPE  149      11.632 120.326  69.162  1.00  0.00           C
ATOM  10286  C25 POPE  149      10.712 120.867  70.272  1.00  0.00           C
ATOM  10289  C26 POPE  149      11.452 121.757  71.292  1.00  0.00           C
ATOM  10292  C27 POPE  149      10.512 122.577  72.182  1.00  0.00           C
ATOM  10295  C28 POPE  149      11.182 123.786  72.882  1.00  0.00           C
ATOM  10298  C29 POPE  149      12.052 123.427  74.062  1.00  0.00           C
ATOM  10300 0C21 POPE  149      12.642 124.297  74.902  1.00  0.00           C
ATOM  10302 1C21 POPE  149      12.592 125.806  74.832  1.00  0.00           C
ATOM  10305 2C21 POPE  149      11.922 126.487  76.052  1.00  0.00           C
ATOM  10308 3C21 POPE  149      12.522 126.106  77.412  1.00  0.00           C
ATOM  10311 4C21 POPE  149      11.842 126.855  78.572  1.00  0.00           C
ATOM  10314 5C21 POPE  149      12.202 126.337  79.972  1.00  0.00           C
ATOM  10317 6C21 POPE  149      13.662 126.587  80.372  1.00  0.00           C
ATOM  10320 7C21 POPE  149      13.892 126.436  81.882  1.00  0.00           C
ATOM  10323 8C21 POPE  149      15.282 126.885  82.342  1.00  0.00           C
ATOM  10327  C33 POPE  149       4.542 116.256  68.572  1.00  0.00           C
ATOM  10330  C34 POPE  149       3.702 116.657  69.792  1.00  0.00           C
ATOM  10333  C35 POPE  149       4.552 116.776  71.052  1.00  0.00           C
ATOM  10336  C36 POPE  149       3.832 117.476  72.222  1.00  0.00           C
ATOM  10339  C37 POPE  149       4.742 117.577  73.452  1.00  0.00           C
ATOM  10342  C38 POPE  149       4.092 118.326  74.622  1.00  0.00           C
ATOM  10345  C39 POPE  149       3.732 117.416  75.802  1.00  0.00           C
ATOM  10348 0C31 POPE  149       4.972 116.885  76.542  1.00  0.00           C
ATOM  10351 1C31 POPE  149       4.612 115.985  77.732  1.00  0.00           C
ATOM  10354 2C31 POPE  149       5.842 115.326  78.352  1.00  0.00           C
ATOM  10357 3C31 POPE  149       5.432 114.215  79.322  1.00  0.00           C
ATOM  10360 4C31 POPE  149       6.622 113.427  79.872  1.00  0.00           C
ATOM  10363 5C31 POPE  149       6.122 112.226  80.692  1.00  0.00           C
ATOM  10366 6C31 POPE  149       7.262 111.366  81.232  1.00  0.00           C
ATOM  10370  NH3 POPE  150      75.492  20.886  61.872  1.00  0.00           N
ATOM  10374  C12 POPE  150      74.722  21.467  60.712  1.00  0.00           C
ATOM  10377  C11 POPE  150      74.042  22.806  61.072  1.00  0.00           C
ATOM  10380  P   POPE  150      71.751  22.847  62.382  1.00  0.00           P
ATOM  10381  O13 POPE  150      71.311  24.056  61.652  1.00  0.00           O
ATOM  10382  O14 POPE  150      71.152  21.556  61.972  1.00  0.00           O
ATOM  10383  O11 POPE  150      71.531  23.087  63.922  1.00  0.00           O
ATOM  10384  O12 POPE  150      73.321  22.717  62.302  1.00  0.00           O
ATOM  10385  C1  POPE  150      72.482  23.826  64.682  1.00  0.00           C
ATOM  10388  C2  POPE  150      73.161  22.966  65.792  1.00  0.00           C
ATOM  10390  O21 POPE  150      72.332  22.917  66.952  1.00  0.00           O
ATOM  10391  C21 POPE  150      71.182  22.287  66.842  1.00  0.00           C
ATOM  10392  O22 POPE  150      70.911  21.376  66.082  1.00  0.00           O
ATOM  10393  C22 POPE  150      70.221  22.957  67.812  1.00  0.00           C
ATOM  10396  C3  POPE  150      74.521  23.617  66.182  1.00  0.00           C
ATOM  10399  O31 POPE  150      75.052  23.117  67.422  1.00  0.00           O
ATOM  10400  C31 POPE  150      74.632  23.626  68.602  1.00  0.00           C
ATOM  10401  O32 POPE  150      74.661  22.997  69.642  1.00  0.00           O
ATOM  10402  C32 POPE  150      74.242  25.106  68.542  1.00  0.00           C
ATOM  10405  C23 POPE  150      68.942  22.127  68.002  1.00  0.00           C
ATOM  10408  C24 POPE  150      67.832  22.927  68.682  1.00  0.00           C
ATOM  10411  C25 POPE  150      66.701  22.116  69.322  1.00  0.00           C
ATOM  10414  C26 POPE  150      67.132  21.286  70.542  1.00  0.00           C
ATOM  10417  C27 POPE  150      65.922  20.667  71.242  1.00  0.00           C
ATOM  10420  C28 POPE  150      66.342  19.837  72.462  1.00  0.00           C
ATOM  10423  C29 POPE  150      65.181  19.427  73.332  1.00  0.00           C
ATOM  10425 0C21 POPE  150      65.141  19.456  74.672  1.00  0.00           C
ATOM  10427 1C21 POPE  150      66.241  19.867  75.612  1.00  0.00           C
ATOM  10430 2C21 POPE  150      66.652  18.687  76.512  1.00  0.00           C
ATOM  10433 3C21 POPE  150      67.601  19.097  77.642  1.00  0.00           C
ATOM  10436 4C21 POPE  150      68.842  18.197  77.702  1.00  0.00           C
ATOM  10439 5C21 POPE  150      69.730  18.456  78.922  1.00  0.00           C
ATOM  10442 6C21 POPE  150      69.192  17.806  80.192  1.00  0.00           C
ATOM  10445 7C21 POPE  150      70.021  18.177  81.422  1.00  0.00           C
ATOM  10448 8C21 POPE  150      69.722  17.277  82.622  1.00  0.00           C
ATOM  10452  C33 POPE  150      73.942  25.707  69.942  1.00  0.00           C
ATOM  10455  C34 POPE  150      72.962  26.886  69.892  1.00  0.00           C
ATOM  10458  C35 POPE  150      71.862  26.777  70.962  1.00  0.00           C
ATOM  10461  C36 POPE  150      72.372  26.847  72.412  1.00  0.00           C
ATOM  10464  C37 POPE  150      71.331  26.247  73.372  1.00  0.00           C
ATOM  10467  C38 POPE  150      71.801  26.007  74.812  1.00  0.00           C
ATOM  10470  C39 POPE  150      72.101  27.276  75.612  1.00  0.00           C
ATOM  10473 0C31 POPE  150      72.391  26.946  77.082  1.00  0.00           C
ATOM  10476 1C31 POPE  150      72.911  28.167  77.852  1.00  0.00           C
ATOM  10479 2C31 POPE  150      73.431  27.817  79.262  1.00  0.00           C
ATOM  10482 3C31 POPE  150      74.372  28.917  79.772  1.00  0.00           C
ATOM  10485 4C31 POPE  150      74.891  28.637  81.192  1.00  0.00           C
ATOM  10488 5C31 POPE  150      75.762  29.787  81.712  1.00  0.00           C
ATOM  10491 6C31 POPE  150      76.201  29.576  83.162  1.00  0.00           C
ATOM  10495  NH3 POPE  151      87.941  25.466  66.312  1.00  0.00           N
ATOM  10499  C12 POPE  151      87.042  25.547  67.522  1.00  0.00           C
ATOM  10502  C11 POPE  151      86.870  24.146  68.152  1.00  0.00           C
ATOM  10505  P   POPE  151      85.992  22.817  70.172  1.00  0.00           P
ATOM  10506  O13 POPE  151      84.631  22.267  70.042  1.00  0.00           O
ATOM  10507  O14 POPE  151      87.131  21.957  69.792  1.00  0.00           O
ATOM  10508  O11 POPE  151      86.231  23.216  71.672  1.00  0.00           O
ATOM  10509  O12 POPE  151      86.101  24.207  69.362  1.00  0.00           O
ATOM  10510  C1  POPE  151      85.712  24.367  72.302  1.00  0.00           C
ATOM  10513  C2  POPE  151      86.882  25.167  72.912  1.00  0.00           C
ATOM  10515  O21 POPE  151      86.322  26.286  73.572  1.00  0.00           O
ATOM  10516  C21 POPE  151      85.811  26.257  74.792  1.00  0.00           C
ATOM  10517  O22 POPE  151      84.941  27.036  75.162  1.00  0.00           O
ATOM  10518  C22 POPE  151      86.441  25.236  75.742  1.00  0.00           C
ATOM  10521  C3  POPE  151      87.861  25.667  71.802  1.00  0.00           C
ATOM  10524  O31 POPE  151      88.621  26.847  72.162  1.00  0.00           O
ATOM  10525  C31 POPE  151      89.491  26.716  73.152  1.00  0.00           C
ATOM  10526  O32 POPE  151      89.722  25.687  73.772  1.00  0.00           O
ATOM  10527  C32 POPE  151      90.271  28.027  73.322  1.00  0.00           C
ATOM  10530  C23 POPE  151      86.201  25.737  77.182  1.00  0.00           C
ATOM  10533  C24 POPE  151      86.931  24.976  78.292  1.00  0.00           C
ATOM  10536  C25 POPE  151      86.942  25.837  79.572  1.00  0.00           C
ATOM  10539  C26 POPE  151      87.542  25.126  80.782  1.00  0.00           C
ATOM  10542  C27 POPE  151      87.402  25.977  82.062  1.00  0.00           C
ATOM  10545  C28 POPE  151      87.721  25.217  83.362  1.00  0.00           C
ATOM  10548  C29 POPE  151      86.670  24.156  83.632  1.00  0.00           C
ATOM  10550 0C21 POPE  151      85.961  23.956  84.752  1.00  0.00           C
ATOM  10552 1C21 POPE  151      86.061  24.697  86.062  1.00  0.00           C
ATOM  10555 2C21 POPE  151      86.590  23.767  87.172  1.00  0.00           C
ATOM  10558 3C21 POPE  151      85.611  22.656  87.582  1.00  0.00           C
ATOM  10561 4C21 POPE  151      86.250  21.607  88.492  1.00  0.00           C
ATOM  10564 5C21 POPE  151      85.291  20.466  88.822  1.00  0.00           C
ATOM  10567 6C21 POPE  151      85.902  19.427  89.782  1.00  0.00           C
ATOM  10570 7C21 POPE  151      84.911  18.306  90.112  1.00  0.00           C
ATOM  10573 8C21 POPE  151      85.271  17.536  91.382  1.00  0.00           C
ATOM  10577  C33 POPE  151      91.021  28.107  74.672  1.00  0.00           C
ATOM  10580  C34 POPE  151      91.721  29.457  74.862  1.00  0.00           C
ATOM  10583  C35 POPE  151      91.982  29.857  76.332  1.00  0.00           C
ATOM  10586  C36 POPE  151      92.751  28.826  77.182  1.00  0.00           C
ATOM  10589  C37 POPE  151      91.861  28.007  78.122  1.00  0.00           C
ATOM  10592  C38 POPE  151      92.651  27.346  79.272  1.00  0.00           C
ATOM  10595  C39 POPE  151      91.772  26.467  80.172  1.00  0.00           C
ATOM  10598 0C31 POPE  151      92.581  25.667  81.202  1.00  0.00           C
ATOM  10601 1C31 POPE  151      91.711  24.917  82.212  1.00  0.00           C
ATOM  10604 2C31 POPE  151      92.521  24.056  83.202  1.00  0.00           C
ATOM  10607 3C31 POPE  151      93.232  24.826  84.332  1.00  0.00           C
ATOM  10610 4C31 POPE  151      92.242  25.536  85.262  1.00  0.00           C
ATOM  10613 5C31 POPE  151      92.910  26.137  86.512  1.00  0.00           C
ATOM  10616 6C31 POPE  151      92.031  27.167  87.222  1.00  0.00           C
ATOM  10620  NH3 POPE  152      32.082  86.086 104.152  1.00  0.00           N
ATOM  10624  C12 POPE  152      31.472  85.167 105.152  1.00  0.00           C
ATOM  10627  C11 POPE  152      31.792  83.716 104.802  1.00  0.00           C
ATOM  10630  P   POPE  152      31.681  81.507 106.212  1.00  0.00           P
ATOM  10631  O13 POPE  152      33.142  81.367 106.052  1.00  0.00           O
ATOM  10632  O14 POPE  152      31.052  81.206 107.502  1.00  0.00           O
ATOM  10633  O11 POPE  152      30.902  80.737 105.082  1.00  0.00           O
ATOM  10634  O12 POPE  152      31.272  82.977 105.872  1.00  0.00           O
ATOM  10635  C1  POPE  152      29.532  81.057 104.892  1.00  0.00           C
ATOM  10638  C2  POPE  152      28.952  80.066 103.862  1.00  0.00           C
ATOM  10640  O21 POPE  152      27.772  80.646 103.272  1.00  0.00           O
ATOM  10641  C21 POPE  152      28.001  81.716 102.502  1.00  0.00           C
ATOM  10642  O22 POPE  152      27.502  82.816 102.712  1.00  0.00           O
ATOM  10643  C22 POPE  152      28.912  81.396 101.302  1.00  0.00           C
ATOM  10646  C3  POPE  152      28.672  78.697 104.532  1.00  0.00           C
ATOM  10649  O31 POPE  152      28.442  77.665 103.552  1.00  0.00           O
ATOM  10650  C31 POPE  152      28.001  76.517 104.052  1.00  0.00           C
ATOM  10651  O32 POPE  152      27.742  76.316 105.232  1.00  0.00           O
ATOM  10652  C32 POPE  152      27.841  75.526 102.912  1.00  0.00           C
ATOM  10655  C23 POPE  152      28.552  82.167 100.002  1.00  0.00           C
ATOM  10658  C24 POPE  152      29.482  81.815  98.822  1.00  0.00           C
ATOM  10661  C25 POPE  152      28.822  81.907  97.442  1.00  0.00           C
ATOM  10664  C26 POPE  152      27.992  80.667  97.082  1.00  0.00           C
ATOM  10667  C27 POPE  152      27.232  80.797  95.752  1.00  0.00           C
ATOM  10670  C28 POPE  152      26.432  79.527  95.392  1.00  0.00           C
ATOM  10673  C29 POPE  152      27.332  78.455  94.832  1.00  0.00           C
ATOM  10675 0C21 POPE  152      27.472  78.146  93.532  1.00  0.00           C
ATOM  10677 1C21 POPE  152      26.732  78.797  92.392  1.00  0.00           C
ATOM  10680 2C21 POPE  152      26.442  77.867  91.212  1.00  0.00           C
ATOM  10683 3C21 POPE  152      25.492  78.547  90.222  1.00  0.00           C
ATOM  10686 4C21 POPE  152      25.132  77.697  88.992  1.00  0.00           C
ATOM  10689 5C21 POPE  152      24.042  78.346  88.132  1.00  0.00           C
ATOM  10692 6C21 POPE  152      24.462  79.687  87.532  1.00  0.00           C
ATOM  10695 7C21 POPE  152      23.342  80.376  86.742  1.00  0.00           C
ATOM  10698 8C21 POPE  152      23.812  81.675  86.082  1.00  0.00           C
ATOM  10702  C33 POPE  152      26.922  74.346 103.292  1.00  0.00           C
ATOM  10705  C34 POPE  152      26.232  73.737 102.072  1.00  0.00           C
ATOM  10708  C35 POPE  152      25.202  72.706 102.522  1.00  0.00           C
ATOM  10711  C36 POPE  152      24.492  71.996 101.372  1.00  0.00           C
ATOM  10714  C37 POPE  152      23.362  71.087 101.862  1.00  0.00           C
ATOM  10717  C38 POPE  152      22.892  70.146 100.752  1.00  0.00           C
ATOM  10720  C39 POPE  152      21.942  69.047 101.252  1.00  0.00           C
ATOM  10723 0C31 POPE  152      21.751  67.997 100.142  1.00  0.00           C
ATOM  10726 1C31 POPE  152      20.952  66.767 100.572  1.00  0.00           C
ATOM  10729 2C31 POPE  152      20.992  65.687  99.482  1.00  0.00           C
ATOM  10732 3C31 POPE  152      20.092  65.996  98.282  1.00  0.00           C
ATOM  10735 4C31 POPE  152      18.722  65.297  98.372  1.00  0.00           C
ATOM  10738 5C31 POPE  152      17.892  65.477  97.092  1.00  0.00           C
ATOM  10741 6C31 POPE  152      16.592  64.676  97.072  1.00  0.00           C
ATOM  10745  NH3 POPE  153     108.181  22.636 107.732  1.00  0.00           N
ATOM  10749  C12 POPE  153     107.371  23.897 107.592  1.00  0.00           C
ATOM  10752  C11 POPE  153     105.891  23.607 107.882  1.00  0.00           C
ATOM  10755  P   POPE  153     104.291  21.586 107.762  1.00  0.00           P
ATOM  10756  O13 POPE  153     104.871  20.497 108.572  1.00  0.00           O
ATOM  10757  O14 POPE  153     103.391  22.527 108.472  1.00  0.00           O
ATOM  10758  O11 POPE  153     103.570  21.076 106.462  1.00  0.00           O
ATOM  10759  O12 POPE  153     105.492  22.417 107.202  1.00  0.00           O
ATOM  10760  C1  POPE  153     102.251  20.527 106.402  1.00  0.00           C
ATOM  10763  C2  POPE  153     101.501  20.967 105.102  1.00  0.00           C
ATOM  10765  O21 POPE  153     100.492  21.976 105.382  1.00  0.00           O
ATOM  10766  C21 POPE  153      99.211  21.667 105.192  1.00  0.00           C
ATOM  10767  O22 POPE  153      98.701  20.587 105.462  1.00  0.00           O
ATOM  10768  C22 POPE  153      98.531  22.836 104.452  1.00  0.00           C
ATOM  10771  C3  POPE  153     101.051  19.757 104.202  1.00  0.00           C
ATOM  10774  O31 POPE  153     100.331  20.206 103.012  1.00  0.00           O
ATOM  10775  C31 POPE  153      99.472  19.316 102.532  1.00  0.00           C
ATOM  10776  O32 POPE  153      99.191  18.247 103.032  1.00  0.00           O
ATOM  10777  C32 POPE  153      98.852  19.837 101.242  1.00  0.00           C
ATOM  10780  C23 POPE  153      97.311  22.457 103.562  1.00  0.00           C
ATOM  10783  C24 POPE  153      97.251  23.286 102.262  1.00  0.00           C
ATOM  10786  C25 POPE  153      96.012  23.087 101.382  1.00  0.00           C
ATOM  10789  C26 POPE  153      96.141  23.777 100.012  1.00  0.00           C
ATOM  10792  C27 POPE  153      94.801  23.997  99.292  1.00  0.00           C
ATOM  10795  C28 POPE  153      94.932  24.116  97.752  1.00  0.00           C
ATOM  10798  C29 POPE  153      95.741  25.296  97.302  1.00  0.00           C
ATOM  10800 0C21 POPE  153      95.391  26.257  96.422  1.00  0.00           C
ATOM  10802 1C21 POPE  153      94.111  26.367  95.632  1.00  0.00           C
ATOM  10805 2C21 POPE  153      94.391  26.386  94.112  1.00  0.00           C
ATOM  10808 3C21 POPE  153      94.882  25.036  93.562  1.00  0.00           C
ATOM  10811 4C21 POPE  153      95.961  25.187  92.492  1.00  0.00           C
ATOM  10814 5C21 POPE  153      95.471  25.856  91.202  1.00  0.00           C
ATOM  10817 6C21 POPE  153      96.660  26.146  90.282  1.00  0.00           C
ATOM  10820 7C21 POPE  153      96.301  26.686  88.902  1.00  0.00           C
ATOM  10823 8C21 POPE  153      97.551  26.927  88.072  1.00  0.00           C
ATOM  10827  C33 POPE  153      97.491  19.177 100.952  1.00  0.00           C
ATOM  10830  C34 POPE  153      96.902  19.656  99.612  1.00  0.00           C
ATOM  10833  C35 POPE  153      95.382  19.587  99.602  1.00  0.00           C
ATOM  10836  C36 POPE  153      94.792  20.177  98.322  1.00  0.00           C
ATOM  10839  C37 POPE  153      93.262  20.126  98.302  1.00  0.00           C
ATOM  10842  C38 POPE  153      92.640  20.777  97.062  1.00  0.00           C
ATOM  10845  C39 POPE  153      93.141  20.187  95.742  1.00  0.00           C
ATOM  10848 0C31 POPE  153      94.261  20.996  95.082  1.00  0.00           C
ATOM  10851 1C31 POPE  153      94.820  20.266  93.862  1.00  0.00           C
ATOM  10854 2C31 POPE  153      95.862  21.076  93.092  1.00  0.00           C
ATOM  10857 3C31 POPE  153      96.362  20.336  91.842  1.00  0.00           C
ATOM  10860 4C31 POPE  153      95.371  20.377  90.662  1.00  0.00           C
ATOM  10863 5C31 POPE  153      95.951  19.697  89.412  1.00  0.00           C
ATOM  10866 6C31 POPE  153      95.251  20.066  88.102  1.00  0.00           C
ATOM  10870  NH3 POPE  154     114.462   8.566 108.042  1.00  0.00           N
ATOM  10874  C12 POPE  154     113.001   8.247 107.942  1.00  0.00           C
ATOM  10877  C11 POPE  154     112.812   6.887 107.252  1.00  0.00           C
ATOM  10880  P   POPE  154     110.271   6.156 107.572  1.00  0.00           P
ATOM  10881  O13 POPE  154     110.391   4.687 107.632  1.00  0.00           O
ATOM  10882  O14 POPE  154     110.042   6.846 108.852  1.00  0.00           O
ATOM  10883  O11 POPE  154     109.081   6.526 106.562  1.00  0.00           O
ATOM  10884  O12 POPE  154     111.471   6.786 106.792  1.00  0.00           O
ATOM  10885  C1  POPE  154     109.202   6.346 105.142  1.00  0.00           C
ATOM  10888  C2  POPE  154     109.170   7.687 104.322  1.00  0.00           C
ATOM  10890  O21 POPE  154     108.710   7.487 102.952  1.00  0.00           O
ATOM  10891  C21 POPE  154     109.542   6.827 102.172  1.00  0.00           C
ATOM  10892  O22 POPE  154     110.541   6.256 102.562  1.00  0.00           O
ATOM  10893  C22 POPE  154     109.081   6.837 100.712  1.00  0.00           C
ATOM  10896  C3  POPE  154     110.531   8.457 104.442  1.00  0.00           C
ATOM  10899  O31 POPE  154     110.751   9.356 103.352  1.00  0.00           O
ATOM  10900  C31 POPE  154     110.652  10.656 103.562  1.00  0.00           C
ATOM  10901  O32 POPE  154     110.441  11.207 104.622  1.00  0.00           O
ATOM  10902  C32 POPE  154     110.881  11.357 102.212  1.00  0.00           C
ATOM  10905  C23 POPE  154     110.191   6.337  99.742  1.00  0.00           C
ATOM  10908  C24 POPE  154     109.820   6.417  98.242  1.00  0.00           C
ATOM  10911  C25 POPE  154     108.671   5.487  97.872  1.00  0.00           C
ATOM  10914  C26 POPE  154     108.011   5.777  96.522  1.00  0.00           C
ATOM  10917  C27 POPE  154     106.590   5.177  96.482  1.00  0.00           C
ATOM  10920  C28 POPE  154     105.560   6.066  95.752  1.00  0.00           C
ATOM  10923  C29 POPE  154     105.722   6.086  94.252  1.00  0.00           C
ATOM  10925 0C21 POPE  154     105.251   5.136  93.422  1.00  0.00           C
ATOM  10927 1C21 POPE  154     104.561   3.866  93.862  1.00  0.00           C
ATOM  10930 2C21 POPE  154     103.022   3.957  93.952  1.00  0.00           C
ATOM  10933 3C21 POPE  154     102.320   3.747  92.602  1.00  0.00           C
ATOM  10936 4C21 POPE  154     100.781   3.776  92.702  1.00  0.00           C
ATOM  10939 5C21 POPE  154     100.201   2.783  93.722  1.00  0.00           C
ATOM  10942 6C21 POPE  154      98.671   2.694  93.692  1.00  0.00           C
ATOM  10945 7C21 POPE  154      98.120   1.714  94.742  1.00  0.00           C
ATOM  10948 8C21 POPE  154      96.602   1.514  94.662  1.00  0.00           C
ATOM  10952  C33 POPE  154     110.441  10.497 100.982  1.00  0.00           C
ATOM  10955  C34 POPE  154     110.371  11.277  99.662  1.00  0.00           C
ATOM  10958  C35 POPE  154     111.730  11.466  98.992  1.00  0.00           C
ATOM  10961  C36 POPE  154     111.651  12.206  97.652  1.00  0.00           C
ATOM  10964  C37 POPE  154     112.992  12.247  96.902  1.00  0.00           C
ATOM  10967  C38 POPE  154     113.001  13.197  95.692  1.00  0.00           C
ATOM  10970  C39 POPE  154     112.771  14.667  96.082  1.00  0.00           C
ATOM  10973 0C31 POPE  154     113.031  15.656  94.932  1.00  0.00           C
ATOM  10976 1C31 POPE  154     112.542  17.076  95.242  1.00  0.00           C
ATOM  10979 2C31 POPE  154     113.181  18.136  94.342  1.00  0.00           C
ATOM  10982 3C31 POPE  154     112.882  19.587  94.772  1.00  0.00           C
ATOM  10985 4C31 POPE  154     111.521  20.107  94.292  1.00  0.00           C
ATOM  10988 5C31 POPE  154     111.322  21.597  94.632  1.00  0.00           C
ATOM  10991 6C31 POPE  154     110.032  22.197  94.072  1.00  0.00           C
ATOM  10995  NH3 POPE  155      16.442  38.917  64.622  1.00  0.00           N
ATOM  10999  C12 POPE  155      17.272  37.847  63.982  1.00  0.00           C
ATOM  11002  C11 POPE  155      18.692  38.347  63.732  1.00  0.00           C
ATOM  11005  P   POPE  155      20.542  36.527  63.952  1.00  0.00           P
ATOM  11006  O13 POPE  155      20.682  35.136  63.482  1.00  0.00           O
ATOM  11007  O14 POPE  155      21.762  37.356  64.012  1.00  0.00           O
ATOM  11008  O11 POPE  155      19.882  36.497  65.422  1.00  0.00           O
ATOM  11009  O12 POPE  155      19.442  37.286  63.152  1.00  0.00           O
ATOM  11010  C1  POPE  155      19.162  35.286  65.702  1.00  0.00           C
ATOM  11013  C2  POPE  155      18.402  35.336  67.042  1.00  0.00           C
ATOM  11015  O21 POPE  155      17.252  36.187  66.982  1.00  0.00           O
ATOM  11016  C21 POPE  155      16.142  35.587  66.622  1.00  0.00           C
ATOM  11017  O22 POPE  155      16.032  34.466  66.162  1.00  0.00           O
ATOM  11018  C22 POPE  155      14.962  36.446  67.002  1.00  0.00           C
ATOM  11021  C3  POPE  155      19.312  35.837  68.192  1.00  0.00           C
ATOM  11024  O31 POPE  155      19.002  35.126  69.402  1.00  0.00           O
ATOM  11025  C31 POPE  155      19.592  33.926  69.472  1.00  0.00           C
ATOM  11026  O32 POPE  155      20.482  33.527  68.752  1.00  0.00           O
ATOM  11027  C32 POPE  155      18.962  33.117  70.602  1.00  0.00           C
ATOM  11030  C23 POPE  155      14.252  35.766  68.182  1.00  0.00           C
ATOM  11033  C24 POPE  155      13.252  36.687  68.872  1.00  0.00           C
ATOM  11036  C25 POPE  155      12.702  36.027  70.142  1.00  0.00           C
ATOM  11039  C26 POPE  155      11.952  37.016  71.032  1.00  0.00           C
ATOM  11042  C27 POPE  155      11.482  36.367  72.342  1.00  0.00           C
ATOM  11045  C28 POPE  155      10.702  37.326  73.262  1.00  0.00           C
ATOM  11048  C29 POPE  155      11.542  38.496  73.712  1.00  0.00           C
ATOM  11050 0C21 POPE  155      12.052  38.716  74.932  1.00  0.00           C
ATOM  11052 1C21 POPE  155      11.942  37.847  76.152  1.00  0.00           C
ATOM  11055 2C21 POPE  155      11.122  38.536  77.262  1.00  0.00           C
ATOM  11058 3C21 POPE  155      11.652  38.286  78.682  1.00  0.00           C
ATOM  11061 4C21 POPE  155      11.352  39.486  79.602  1.00  0.00           C
ATOM  11064 5C21 POPE  155      11.852  39.337  81.042  1.00  0.00           C
ATOM  11067 6C21 POPE  155      10.912  38.496  81.922  1.00  0.00           C
ATOM  11070 7C21 POPE  155      11.312  38.516  83.402  1.00  0.00           C
ATOM  11073 8C21 POPE  155      10.372  37.706  84.292  1.00  0.00           C
ATOM  11077  C33 POPE  155      17.462  33.396  70.912  1.00  0.00           C
ATOM  11080  C34 POPE  155      17.122  33.136  72.382  1.00  0.00           C
ATOM  11083  C35 POPE  155      17.652  34.227  73.332  1.00  0.00           C
ATOM  11086  C36 POPE  155      17.692  33.777  74.802  1.00  0.00           C
ATOM  11089  C37 POPE  155      18.672  34.636  75.612  1.00  0.00           C
ATOM  11092  C38 POPE  155      18.862  34.176  77.062  1.00  0.00           C
ATOM  11095  C39 POPE  155      19.802  32.977  77.222  1.00  0.00           C
ATOM  11098 0C31 POPE  155      20.011  32.636  78.712  1.00  0.00           C
ATOM  11101 1C31 POPE  155      21.102  31.586  78.942  1.00  0.00           C
ATOM  11104 2C31 POPE  155      21.392  31.316  80.422  1.00  0.00           C
ATOM  11107 3C31 POPE  155      20.252  30.636  81.202  1.00  0.00           C
ATOM  11110 4C31 POPE  155      20.072  29.146  80.832  1.00  0.00           C
ATOM  11113 5C31 POPE  155      18.912  28.486  81.592  1.00  0.00           C
ATOM  11116 6C31 POPE  155      18.622  27.057  81.112  1.00  0.00           C
ATOM  11120  NH3 POPE  156      85.461 114.107 108.382  1.00  0.00           N
ATOM  11124  C12 POPE  156      85.541 115.605 108.292  1.00  0.00           C
ATOM  11127  C11 POPE  156      84.242 116.327 108.662  1.00  0.00           C
ATOM  11130  P   POPE  156      84.030 118.555 107.282  1.00  0.00           P
ATOM  11131  O13 POPE  156      82.640 118.146 106.982  1.00  0.00           O
ATOM  11132  O14 POPE  156      84.382 119.996 107.392  1.00  0.00           O
ATOM  11133  O11 POPE  156      85.042 117.907 106.262  1.00  0.00           O
ATOM  11134  O12 POPE  156      84.431 117.746 108.582  1.00  0.00           O
ATOM  11135  C1  POPE  156      84.701 117.635 104.912  1.00  0.00           C
ATOM  11138  C2  POPE  156      85.221 116.226 104.572  1.00  0.00           C
ATOM  11140  O21 POPE  156      85.632 116.216 103.202  1.00  0.00           O
ATOM  11141  C21 POPE  156      86.422 115.206 102.912  1.00  0.00           C
ATOM  11142  O22 POPE  156      86.842 114.385 103.702  1.00  0.00           O
ATOM  11143  C22 POPE  156      86.660 115.156 101.432  1.00  0.00           C
ATOM  11146  C3  POPE  156      84.211 115.087 104.922  1.00  0.00           C
ATOM  11149  O31 POPE  156      84.882 114.076 105.692  1.00  0.00           O
ATOM  11150  C31 POPE  156      85.042 112.767 105.392  1.00  0.00           C
ATOM  11151  O32 POPE  156      85.671 112.037 106.132  1.00  0.00           O
ATOM  11152  C32 POPE  156      84.291 112.317 104.142  1.00  0.00           C
ATOM  11155  C23 POPE  156      87.031 113.716 101.092  1.00  0.00           C
ATOM  11158  C24 POPE  156      87.180 113.516  99.592  1.00  0.00           C
ATOM  11161  C25 POPE  156      88.461 114.157  99.062  1.00  0.00           C
ATOM  11164  C26 POPE  156      88.612 113.866  97.572  1.00  0.00           C
ATOM  11167  C27 POPE  156      89.792 114.617  96.962  1.00  0.00           C
ATOM  11170  C28 POPE  156      90.042 114.197  95.512  1.00  0.00           C
ATOM  11173  C29 POPE  156      90.581 112.785  95.422  1.00  0.00           C
ATOM  11175 0C21 POPE  156      90.881 112.146  94.282  1.00  0.00           C
ATOM  11177 1C21 POPE  156      90.722 112.717  92.892  1.00  0.00           C
ATOM  11180 2C21 POPE  156      92.052 113.195  92.282  1.00  0.00           C
ATOM  11183 3C21 POPE  156      92.661 114.416  93.002  1.00  0.00           C
ATOM  11186 4C21 POPE  156      93.890 114.986  92.292  1.00  0.00           C
ATOM  11189 5C21 POPE  156      93.561 116.137  91.342  1.00  0.00           C
ATOM  11192 6C21 POPE  156      94.820 116.706  90.682  1.00  0.00           C
ATOM  11195 7C21 POPE  156      95.340 115.867  89.502  1.00  0.00           C
ATOM  11198 8C21 POPE  156      96.730 116.327  89.042  1.00  0.00           C
ATOM  11202  C33 POPE  156      84.512 110.826 103.792  1.00  0.00           C
ATOM  11205  C34 POPE  156      83.741 110.377 102.542  1.00  0.00           C
ATOM  11208  C35 POPE  156      84.281 110.997 101.242  1.00  0.00           C
ATOM  11211  C36 POPE  156      84.001 110.146  99.992  1.00  0.00           C
ATOM  11214  C37 POPE  156      84.851 110.605  98.792  1.00  0.00           C
ATOM  11217  C38 POPE  156      84.382 111.907  98.122  1.00  0.00           C
ATOM  11220  C39 POPE  156      83.292 111.665  97.082  1.00  0.00           C
ATOM  11223 0C31 POPE  156      83.862 111.176  95.742  1.00  0.00           C
ATOM  11226 1C31 POPE  156      82.761 110.937  94.712  1.00  0.00           C
ATOM  11229 2C31 POPE  156      83.262 110.565  93.312  1.00  0.00           C
ATOM  11232 3C31 POPE  156      82.061 110.357  92.382  1.00  0.00           C
ATOM  11235 4C31 POPE  156      82.371 110.296  90.882  1.00  0.00           C
ATOM  11238 5C31 POPE  156      81.112 110.687  90.082  1.00  0.00           C
ATOM  11241 6C31 POPE  156      81.201 110.407  88.592  1.00  0.00           C
ATOM  11245  NH3 POPE  157      33.032  27.297  64.642  1.00  0.00           N
ATOM  11249  C12 POPE  157      32.592  28.286  65.682  1.00  0.00           C
ATOM  11252  C11 POPE  157      31.692  29.396  65.122  1.00  0.00           C
ATOM  11255  P   POPE  157      33.062  31.516  64.392  1.00  0.00           P
ATOM  11256  O13 POPE  157      33.742  31.957  63.142  1.00  0.00           O
ATOM  11257  O14 POPE  157      32.232  32.507  65.072  1.00  0.00           O
ATOM  11258  O11 POPE  157      34.222  31.067  65.372  1.00  0.00           O
ATOM  11259  O12 POPE  157      32.332  30.136  64.092  1.00  0.00           O
ATOM  11260  C1  POPE  157      35.022  32.087  66.012  1.00  0.00           C
ATOM  11263  C2  POPE  157      34.551  32.387  67.472  1.00  0.00           C
ATOM  11265  O21 POPE  157      35.642  33.047  68.162  1.00  0.00           O
ATOM  11266  C21 POPE  157      35.271  33.637  69.282  1.00  0.00           C
ATOM  11267  O22 POPE  157      34.132  33.926  69.592  1.00  0.00           O
ATOM  11268  C22 POPE  157      36.502  33.856  70.172  1.00  0.00           C
ATOM  11271  C3  POPE  157      34.202  31.076  68.232  1.00  0.00           C
ATOM  11274  O31 POPE  157      33.342  31.286  69.362  1.00  0.00           O
ATOM  11275  C31 POPE  157      33.732  30.777  70.522  1.00  0.00           C
ATOM  11276  O32 POPE  157      34.711  30.087  70.712  1.00  0.00           O
ATOM  11277  C32 POPE  157      32.782  31.347  71.582  1.00  0.00           C
ATOM  11280  C23 POPE  157      36.132  34.257  71.622  1.00  0.00           C
ATOM  11283  C24 POPE  157      35.942  33.056  72.542  1.00  0.00           C
ATOM  11286  C25 POPE  157      35.012  33.277  73.742  1.00  0.00           C
ATOM  11289  C26 POPE  157      35.661  34.127  74.842  1.00  0.00           C
ATOM  11292  C27 POPE  157      35.082  35.536  74.932  1.00  0.00           C
ATOM  11295  C28 POPE  157      36.082  36.477  75.632  1.00  0.00           C
ATOM  11298  C29 POPE  157      35.452  37.806  75.962  1.00  0.00           C
ATOM  11300 0C21 POPE  157      35.442  38.407  77.162  1.00  0.00           C
ATOM  11302 1C21 POPE  157      36.091  37.917  78.432  1.00  0.00           C
ATOM  11305 2C21 POPE  157      35.071  37.376  79.442  1.00  0.00           C
ATOM  11308 3C21 POPE  157      35.661  37.207  80.852  1.00  0.00           C
ATOM  11311 4C21 POPE  157      34.592  36.986  81.952  1.00  0.00           C
ATOM  11314 5C21 POPE  157      33.582  38.136  82.102  1.00  0.00           C
ATOM  11317 6C21 POPE  157      34.262  39.516  82.242  1.00  0.00           C
ATOM  11320 7C21 POPE  157      33.272  40.657  82.512  1.00  0.00           C
ATOM  11323 8C21 POPE  157      33.982  41.966  82.842  1.00  0.00           C
ATOM  11327  C33 POPE  157      32.411  30.387  72.722  1.00  0.00           C
ATOM  11330  C34 POPE  157      31.602  31.087  73.822  1.00  0.00           C
ATOM  11333  C35 POPE  157      30.392  31.927  73.362  1.00  0.00           C
ATOM  11336  C36 POPE  157      29.482  32.306  74.532  1.00  0.00           C
ATOM  11339  C37 POPE  157      28.542  33.486  74.252  1.00  0.00           C
ATOM  11342  C38 POPE  157      28.252  34.316  75.512  1.00  0.00           C
ATOM  11345  C39 POPE  157      27.132  33.786  76.412  1.00  0.00           C
ATOM  11348 0C31 POPE  157      26.992  34.646  77.682  1.00  0.00           C
ATOM  11351 1C31 POPE  157      25.672  34.446  78.432  1.00  0.00           C
ATOM  11354 2C31 POPE  157      25.762  33.477  79.622  1.00  0.00           C
ATOM  11357 3C31 POPE  157      26.132  32.067  79.162  1.00  0.00           C
ATOM  11360 4C31 POPE  157      25.872  31.007  80.212  1.00  0.00           C
ATOM  11363 5C31 POPE  157      26.372  29.636  79.742  1.00  0.00           C
ATOM  11366 6C31 POPE  157      26.202  28.556  80.802  1.00  0.00           C
ATOM  11370  NH3 POPE  158      76.571  35.847 105.302  1.00  0.00           N
ATOM  11374  C12 POPE  158      77.862  36.516 105.632  1.00  0.00           C
ATOM  11377  C11 POPE  158      78.292  36.137 107.072  1.00  0.00           C
ATOM  11380  P   POPE  158      79.430  38.376 107.642  1.00  0.00           P
ATOM  11381  O13 POPE  158      78.042  38.767 108.002  1.00  0.00           O
ATOM  11382  O14 POPE  158      80.480  38.856 108.552  1.00  0.00           O
ATOM  11383  O11 POPE  158      79.742  38.886 106.182  1.00  0.00           O
ATOM  11384  O12 POPE  158      79.491  36.806 107.482  1.00  0.00           O
ATOM  11385  C1  POPE  158      80.732  38.297 105.322  1.00  0.00           C
ATOM  11388  C2  POPE  158      80.581  38.856 103.882  1.00  0.00           C
ATOM  11390  O21 POPE  158      81.322  38.056 102.922  1.00  0.00           O
ATOM  11391  C21 POPE  158      80.601  37.547 101.922  1.00  0.00           C
ATOM  11392  O22 POPE  158      79.392  37.426 101.892  1.00  0.00           O
ATOM  11393  C22 POPE  158      81.541  37.266 100.762  1.00  0.00           C
ATOM  11396  C3  POPE  158      81.070  40.336 103.812  1.00  0.00           C
ATOM  11399  O31 POPE  158      80.881  40.937 102.502  1.00  0.00           O
ATOM  11400  C31 POPE  158      81.962  41.106 101.742  1.00  0.00           C
ATOM  11401  O32 POPE  158      83.101  40.816 102.032  1.00  0.00           O
ATOM  11402  C32 POPE  158      81.562  41.896 100.492  1.00  0.00           C
ATOM  11405  C23 POPE  158      80.911  36.736  99.442  1.00  0.00           C
ATOM  11408  C24 POPE  158      81.991  36.637  98.352  1.00  0.00           C
ATOM  11411  C25 POPE  158      81.501  36.176  96.972  1.00  0.00           C
ATOM  11414  C26 POPE  158      80.550  37.176  96.302  1.00  0.00           C
ATOM  11417  C27 POPE  158      80.692  37.266  94.762  1.00  0.00           C
ATOM  11420  C28 POPE  158      81.962  38.036  94.302  1.00  0.00           C
ATOM  11423  C29 POPE  158      83.031  37.167  93.692  1.00  0.00           C
ATOM  11425 0C21 POPE  158      83.591  37.306  92.462  1.00  0.00           C
ATOM  11427 1C21 POPE  158      83.241  38.347  91.422  1.00  0.00           C
ATOM  11430 2C21 POPE  158      83.741  37.977  90.012  1.00  0.00           C
ATOM  11433 3C21 POPE  158      85.271  37.966  89.862  1.00  0.00           C
ATOM  11436 4C21 POPE  158      85.762  37.576  88.452  1.00  0.00           C
ATOM  11439 5C21 POPE  158      85.641  36.076  88.132  1.00  0.00           C
ATOM  11442 6C21 POPE  158      86.682  35.216  88.852  1.00  0.00           C
ATOM  11445 7C21 POPE  158      86.590  33.736  88.462  1.00  0.00           C
ATOM  11448 8C21 POPE  158      87.661  32.877  89.142  1.00  0.00           C
ATOM  11452  C33 POPE  158      82.222  41.336  99.212  1.00  0.00           C
ATOM  11455  C34 POPE  158      81.781  42.097  97.962  1.00  0.00           C
ATOM  11458  C35 POPE  158      82.371  41.516  96.672  1.00  0.00           C
ATOM  11461  C36 POPE  158      82.042  42.386  95.452  1.00  0.00           C
ATOM  11464  C37 POPE  158      83.232  42.597  94.512  1.00  0.00           C
ATOM  11467  C38 POPE  158      83.041  43.847  93.652  1.00  0.00           C
ATOM  11470  C39 POPE  158      84.251  44.177  92.752  1.00  0.00           C
ATOM  11473 0C31 POPE  158      84.291  43.347  91.472  1.00  0.00           C
ATOM  11476 1C31 POPE  158      85.420  43.787  90.532  1.00  0.00           C
ATOM  11479 2C31 POPE  158      85.340  43.106  89.162  1.00  0.00           C
ATOM  11482 3C31 POPE  158      86.530  43.477  88.272  1.00  0.00           C
ATOM  11485 4C31 POPE  158      86.341  43.036  86.812  1.00  0.00           C
ATOM  11488 5C31 POPE  158      87.612  43.267  85.992  1.00  0.00           C
ATOM  11491 6C31 POPE  158      87.421  43.076  84.492  1.00  0.00           C
ATOM  11495  NH3 POPE  159      13.672  45.816 105.622  1.00  0.00           N
ATOM  11499  C12 POPE  159      14.142  47.146 106.092  1.00  0.00           C
ATOM  11502  C11 POPE  159      15.512  47.376 105.482  1.00  0.00           C
ATOM  11505  P   POPE  159      17.072  49.436 105.802  1.00  0.00           P
ATOM  11506  O13 POPE  159      16.852  50.886 105.922  1.00  0.00           O
ATOM  11507  O14 POPE  159      17.692  48.726 106.952  1.00  0.00           O
ATOM  11508  O11 POPE  159      17.922  49.146 104.502  1.00  0.00           O
ATOM  11509  O12 POPE  159      15.712  48.776 105.422  1.00  0.00           O
ATOM  11510  C1  POPE  159      17.522  49.767 103.272  1.00  0.00           C
ATOM  11513  C2  POPE  159      18.712  49.646 102.302  1.00  0.00           C
ATOM  11515  O21 POPE  159      18.562  50.517 101.162  1.00  0.00           O
ATOM  11516  C21 POPE  159      17.832  50.136 100.132  1.00  0.00           C
ATOM  11517  O22 POPE  159      17.082  49.187 100.082  1.00  0.00           O
ATOM  11518  C22 POPE  159      18.102  51.076  98.972  1.00  0.00           C
ATOM  11521  C3  POPE  159      19.012  48.167 101.992  1.00  0.00           C
ATOM  11524  O31 POPE  159      20.092  48.076 101.052  1.00  0.00           O
ATOM  11525  C31 POPE  159      20.322  46.885 100.542  1.00  0.00           C
ATOM  11526  O32 POPE  159      19.662  45.886 100.772  1.00  0.00           O
ATOM  11527  C32 POPE  159      21.522  47.027  99.602  1.00  0.00           C
ATOM  11530  C23 POPE  159      17.092  50.907  97.812  1.00  0.00           C
ATOM  11533  C24 POPE  159      17.612  51.536  96.512  1.00  0.00           C
ATOM  11536  C25 POPE  159      16.522  51.907  95.502  1.00  0.00           C
ATOM  11539  C26 POPE  159      16.012  50.727  94.662  1.00  0.00           C
ATOM  11542  C27 POPE  159      14.982  51.187  93.622  1.00  0.00           C
ATOM  11545  C28 POPE  159      15.612  51.487  92.242  1.00  0.00           C
ATOM  11548  C29 POPE  159      14.752  52.356  91.362  1.00  0.00           C
ATOM  11550 0C21 POPE  159      13.792  51.947  90.522  1.00  0.00           C
ATOM  11552 1C21 POPE  159      13.322  50.527  90.302  1.00  0.00           C
ATOM  11555 2C21 POPE  159      13.802  49.956  88.962  1.00  0.00           C
ATOM  11558 3C21 POPE  159      13.152  48.617  88.612  1.00  0.00           C
ATOM  11561 4C21 POPE  159      13.712  47.437  89.422  1.00  0.00           C
ATOM  11564 5C21 POPE  159      12.952  46.106  89.252  1.00  0.00           C
ATOM  11567 6C21 POPE  159      12.542  45.786  87.802  1.00  0.00           C
ATOM  11570 7C21 POPE  159      12.442  44.277  87.542  1.00  0.00           C
ATOM  11573 8C21 POPE  159      11.972  43.956  86.132  1.00  0.00           C
ATOM  11577  C33 POPE  159      21.591  46.026  98.442  1.00  0.00           C
ATOM  11580  C34 POPE  159      22.511  46.596  97.352  1.00  0.00           C
ATOM  11583  C35 POPE  159      22.592  45.716  96.112  1.00  0.00           C
ATOM  11586  C36 POPE  159      21.352  45.847  95.222  1.00  0.00           C
ATOM  11589  C37 POPE  159      21.512  45.097  93.892  1.00  0.00           C
ATOM  11592  C38 POPE  159      20.182  44.907  93.162  1.00  0.00           C
ATOM  11595  C39 POPE  159      19.841  43.426  92.912  1.00  0.00           C
ATOM  11598 0C31 POPE  159      20.692  42.766  91.832  1.00  0.00           C
ATOM  11601 1C31 POPE  159      20.302  41.297  91.672  1.00  0.00           C
ATOM  11604 2C31 POPE  159      21.132  40.536  90.632  1.00  0.00           C
ATOM  11607 3C31 POPE  159      20.692  39.067  90.452  1.00  0.00           C
ATOM  11610 4C31 POPE  159      20.762  38.236  91.742  1.00  0.00           C
ATOM  11613 5C31 POPE  159      20.312  36.786  91.562  1.00  0.00           C
ATOM  11616 6C31 POPE  159      20.192  36.036  92.892  1.00  0.00           C
ATOM  11620  NH3 POPE  160      49.052  59.047  63.322  1.00  0.00           N
ATOM  11624  C12 POPE  160      50.061  57.966  62.962  1.00  0.00           C
ATOM  11627  C11 POPE  160      50.602  57.187  64.182  1.00  0.00           C
ATOM  11630  P   POPE  160      52.812  55.736  64.392  1.00  0.00           P
ATOM  11631  O13 POPE  160      53.172  54.315  64.142  1.00  0.00           O
ATOM  11632  O14 POPE  160      53.792  56.777  64.042  1.00  0.00           O
ATOM  11633  O11 POPE  160      52.432  55.917  65.912  1.00  0.00           O
ATOM  11634  O12 POPE  160      51.402  56.076  63.742  1.00  0.00           O
ATOM  11635  C1  POPE  160      53.442  56.196  66.872  1.00  0.00           C
ATOM  11638  C2  POPE  160      54.122  54.896  67.372  1.00  0.00           C
ATOM  11640  O21 POPE  160      53.492  54.486  68.592  1.00  0.00           O
ATOM  11641  C21 POPE  160      53.542  53.186  68.832  1.00  0.00           C
ATOM  11642  O22 POPE  160      53.801  52.306  68.032  1.00  0.00           O
ATOM  11643  C22 POPE  160      53.242  53.007  70.322  1.00  0.00           C
ATOM  11646  C3  POPE  160      55.611  55.187  67.642  1.00  0.00           C
ATOM  11649  O31 POPE  160      56.192  54.247  68.552  1.00  0.00           O
ATOM  11650  C31 POPE  160      56.861  54.556  69.662  1.00  0.00           C
ATOM  11651  O32 POPE  160      57.382  53.706  70.372  1.00  0.00           O
ATOM  11652  C32 POPE  160      56.891  56.047  69.982  1.00  0.00           C
ATOM  11655  C23 POPE  160      53.302  51.576  70.902  1.00  0.00           C
ATOM  11658  C24 POPE  160      54.382  51.396  71.982  1.00  0.00           C
ATOM  11661  C25 POPE  160      54.112  52.276  73.212  1.00  0.00           C
ATOM  11664  C26 POPE  160      55.181  52.196  74.312  1.00  0.00           C
ATOM  11667  C27 POPE  160      55.012  53.337  75.332  1.00  0.00           C
ATOM  11670  C28 POPE  160      56.052  53.286  76.462  1.00  0.00           C
ATOM  11673  C29 POPE  160      55.942  54.486  77.372  1.00  0.00           C
ATOM  11675 0C21 POPE  160      55.802  54.466  78.702  1.00  0.00           C
ATOM  11677 1C21 POPE  160      55.732  53.227  79.552  1.00  0.00           C
ATOM  11680 2C21 POPE  160      55.402  53.507  81.032  1.00  0.00           C
ATOM  11683 3C21 POPE  160      54.001  54.106  81.262  1.00  0.00           C
ATOM  11686 4C21 POPE  160      53.402  53.657  82.602  1.00  0.00           C
ATOM  11689 5C21 POPE  160      52.160  54.447  83.022  1.00  0.00           C
ATOM  11692 6C21 POPE  160      52.512  55.777  83.692  1.00  0.00           C
ATOM  11695 7C21 POPE  160      51.292  56.477  84.312  1.00  0.00           C
ATOM  11698 8C21 POPE  160      51.672  57.586  85.292  1.00  0.00           C
ATOM  11702  C33 POPE  160      57.701  56.367  71.252  1.00  0.00           C
ATOM  11705  C34 POPE  160      57.862  57.877  71.482  1.00  0.00           C
ATOM  11708  C35 POPE  160      56.542  58.646  71.522  1.00  0.00           C
ATOM  11711  C36 POPE  160      55.652  58.216  72.682  1.00  0.00           C
ATOM  11714  C37 POPE  160      56.222  58.657  74.032  1.00  0.00           C
ATOM  11717  C38 POPE  160      55.262  58.367  75.182  1.00  0.00           C
ATOM  11720  C39 POPE  160      55.802  58.826  76.542  1.00  0.00           C
ATOM  11723 0C31 POPE  160      54.812  58.507  77.662  1.00  0.00           C
ATOM  11726 1C31 POPE  160      55.462  58.466  79.052  1.00  0.00           C
ATOM  11729 2C31 POPE  160      54.590  57.737  80.072  1.00  0.00           C
ATOM  11732 3C31 POPE  160      53.391  58.547  80.592  1.00  0.00           C
ATOM  11735 4C31 POPE  160      53.811  59.566  81.662  1.00  0.00           C
ATOM  11738 5C31 POPE  160      52.602  60.196  82.352  1.00  0.00           C
ATOM  11741 6C31 POPE  160      53.012  61.226  83.402  1.00  0.00           C
ATOM  11745  NH3 POPE  161      22.702  18.806  65.352  1.00  0.00           N
ATOM  11749  C12 POPE  161      23.982  19.277  64.702  1.00  0.00           C
ATOM  11752  C11 POPE  161      24.462  18.226  63.682  1.00  0.00           C
ATOM  11755  P   POPE  161      25.422  15.816  63.472  1.00  0.00           P
ATOM  11756  O13 POPE  161      24.442  14.857  62.872  1.00  0.00           O
ATOM  11757  O14 POPE  161      26.482  16.387  62.622  1.00  0.00           O
ATOM  11758  O11 POPE  161      26.112  15.007  64.612  1.00  0.00           O
ATOM  11759  O12 POPE  161      24.632  16.937  64.292  1.00  0.00           O
ATOM  11760  C1  POPE  161      26.392  15.467  65.922  1.00  0.00           C
ATOM  11763  C2  POPE  161      27.532  14.556  66.462  1.00  0.00           C
ATOM  11765  O21 POPE  161      27.652  14.356  67.872  1.00  0.00           O
ATOM  11766  C21 POPE  161      26.882  14.936  68.772  1.00  0.00           C
ATOM  11767  O22 POPE  161      26.192  15.927  68.642  1.00  0.00           O
ATOM  11768  C22 POPE  161      26.962  14.117  70.072  1.00  0.00           C
ATOM  11771  C3  POPE  161      28.902  14.936  65.802  1.00  0.00           C
ATOM  11774  O31 POPE  161      29.992  13.997  65.982  1.00  0.00           O
ATOM  11775  C31 POPE  161      29.952  12.826  65.392  1.00  0.00           C
ATOM  11776  O32 POPE  161      28.992  12.326  64.822  1.00  0.00           O
ATOM  11777  C32 POPE  161      31.352  12.147  65.442  1.00  0.00           C
ATOM  11780  C23 POPE  161      27.411  14.966  71.282  1.00  0.00           C
ATOM  11783  C24 POPE  161      26.272  15.806  71.872  1.00  0.00           C
ATOM  11786  C25 POPE  161      26.672  16.626  73.102  1.00  0.00           C
ATOM  11789  C26 POPE  161      26.942  15.776  74.352  1.00  0.00           C
ATOM  11792  C27 POPE  161      27.252  16.677  75.562  1.00  0.00           C
ATOM  11795  C28 POPE  161      27.552  15.886  76.842  1.00  0.00           C
ATOM  11798  C29 POPE  161      28.102  16.806  77.902  1.00  0.00           C
ATOM  11800 0C21 POPE  161      28.782  16.427  79.002  1.00  0.00           C
ATOM  11802 1C21 POPE  161      29.042  15.016  79.442  1.00  0.00           C
ATOM  11805 2C21 POPE  161      28.842  14.896  80.962  1.00  0.00           C
ATOM  11808 3C21 POPE  161      29.212  13.517  81.522  1.00  0.00           C
ATOM  11811 4C21 POPE  161      28.782  13.366  82.992  1.00  0.00           C
ATOM  11814 5C21 POPE  161      29.512  12.247  83.742  1.00  0.00           C
ATOM  11817 6C21 POPE  161      30.942  12.656  84.112  1.00  0.00           C
ATOM  11820 7C21 POPE  161      31.632  11.687  85.072  1.00  0.00           C
ATOM  11823 8C21 POPE  161      33.001  12.217  85.502  1.00  0.00           C
ATOM  11827  C33 POPE  161      32.452  12.906  66.212  1.00  0.00           C
ATOM  11830  C34 POPE  161      33.742  12.106  66.482  1.00  0.00           C
ATOM  11833  C35 POPE  161      34.362  12.427  67.862  1.00  0.00           C
ATOM  11836  C36 POPE  161      35.642  11.627  68.182  1.00  0.00           C
ATOM  11839  C37 POPE  161      36.382  12.156  69.432  1.00  0.00           C
ATOM  11842  C38 POPE  161      36.272  11.277  70.692  1.00  0.00           C
ATOM  11845  C39 POPE  161      36.482  12.087  71.982  1.00  0.00           C
ATOM  11848 0C31 POPE  161      36.412  11.277  73.292  1.00  0.00           C
ATOM  11851 1C31 POPE  161      37.792  10.816  73.782  1.00  0.00           C
ATOM  11854 2C31 POPE  161      37.762   9.997  75.082  1.00  0.00           C
ATOM  11857 3C31 POPE  161      37.512  10.837  76.342  1.00  0.00           C
ATOM  11860 4C31 POPE  161      37.571   9.977  77.612  1.00  0.00           C
ATOM  11863 5C31 POPE  161      37.222  10.747  78.882  1.00  0.00           C
ATOM  11866 6C31 POPE  161      37.362   9.856  80.122  1.00  0.00           C
ATOM  11870  NH3 POPE  162      54.032 105.966  64.812  1.00  0.00           N
ATOM  11874  C12 POPE  162      53.941 107.047  65.872  1.00  0.00           C
ATOM  11877  C11 POPE  162      55.302 107.727  66.172  1.00  0.00           C
ATOM  11880  P   POPE  162      57.312 106.166  65.532  1.00  0.00           P
ATOM  11881  O13 POPE  162      58.622 106.837  65.602  1.00  0.00           O
ATOM  11882  O14 POPE  162      56.591 106.176  64.242  1.00  0.00           O
ATOM  11883  O11 POPE  162      57.402 104.656  66.032  1.00  0.00           O
ATOM  11884  O12 POPE  162      56.311 106.805  66.602  1.00  0.00           O
ATOM  11885  C1  POPE  162      57.841 104.297  67.342  1.00  0.00           C
ATOM  11888  C2  POPE  162      56.751 104.455  68.442  1.00  0.00           C
ATOM  11890  O21 POPE  162      57.242 103.947  69.682  1.00  0.00           O
ATOM  11891  C21 POPE  162      56.861 102.796  70.172  1.00  0.00           C
ATOM  11892  O22 POPE  162      56.322 101.876  69.582  1.00  0.00           O
ATOM  11893  C22 POPE  162      57.082 102.867  71.692  1.00  0.00           C
ATOM  11896  C3  POPE  162      55.341 103.956  68.012  1.00  0.00           C
ATOM  11899  O31 POPE  162      54.422 104.035  69.132  1.00  0.00           O
ATOM  11900  C31 POPE  162      53.312 103.306  69.002  1.00  0.00           C
ATOM  11901  O32 POPE  162      52.922 102.837  67.952  1.00  0.00           O
ATOM  11902  C32 POPE  162      52.642 103.195  70.372  1.00  0.00           C
ATOM  11905  C23 POPE  162      57.042 101.506  72.422  1.00  0.00           C
ATOM  11908  C24 POPE  162      55.611 101.007  72.682  1.00  0.00           C
ATOM  11911  C25 POPE  162      55.571  99.626  73.362  1.00  0.00           C
ATOM  11914  C26 POPE  162      56.282  99.646  74.722  1.00  0.00           C
ATOM  11917  C27 POPE  162      56.062  98.406  75.592  1.00  0.00           C
ATOM  11920  C28 POPE  162      57.022  98.357  76.792  1.00  0.00           C
ATOM  11923  C29 POPE  162      57.122  99.696  77.482  1.00  0.00           C
ATOM  11925 0C21 POPE  162      56.392 100.126  78.532  1.00  0.00           C
ATOM  11927 1C21 POPE  162      55.341  99.337  79.262  1.00  0.00           C
ATOM  11930 2C21 POPE  162      55.872  98.885  80.622  1.00  0.00           C
ATOM  11933 3C21 POPE  162      57.071  97.936  80.512  1.00  0.00           C
ATOM  11936 4C21 POPE  162      57.561  97.426  81.872  1.00  0.00           C
ATOM  11939 5C21 POPE  162      56.591  96.436  82.512  1.00  0.00           C
ATOM  11942 6C21 POPE  162      57.082  95.937  83.862  1.00  0.00           C
ATOM  11945 7C21 POPE  162      56.101  94.945  84.492  1.00  0.00           C
ATOM  11948 8C21 POPE  162      56.472  94.607  85.922  1.00  0.00           C
ATOM  11952  C33 POPE  162      51.342 104.025  70.522  1.00  0.00           C
ATOM  11955  C34 POPE  162      50.851 104.127  71.972  1.00  0.00           C
ATOM  11958  C35 POPE  162      51.852 104.735  72.982  1.00  0.00           C
ATOM  11961  C36 POPE  162      52.192 106.195  72.692  1.00  0.00           C
ATOM  11964  C37 POPE  162      53.442 106.697  73.432  1.00  0.00           C
ATOM  11967  C38 POPE  162      53.622 108.205  73.222  1.00  0.00           C
ATOM  11970  C39 POPE  162      55.002 108.746  73.632  1.00  0.00           C
ATOM  11973 0C31 POPE  162      55.262 108.676  75.142  1.00  0.00           C
ATOM  11976 1C31 POPE  162      56.612 109.276  75.572  1.00  0.00           C
ATOM  11979 2C31 POPE  162      56.632 110.797  75.772  1.00  0.00           C
ATOM  11982 3C31 POPE  162      56.512 111.686  74.522  1.00  0.00           C
ATOM  11985 4C31 POPE  162      57.521 111.356  73.412  1.00  0.00           C
ATOM  11988 5C31 POPE  162      57.442 112.317  72.222  1.00  0.00           C
ATOM  11991 6C31 POPE  162      58.572 112.086  71.222  1.00  0.00           C
ATOM  11995  NH3 POPE  163      88.292  88.316  65.392  1.00  0.00           N
ATOM  11999  C12 POPE  163      88.862  89.197  66.472  1.00  0.00           C
ATOM  12002  C11 POPE  163      88.212  90.587  66.472  1.00  0.00           C
ATOM  12005  P   POPE  163      89.891  92.416  65.782  1.00  0.00           P
ATOM  12006  O13 POPE  163      90.452  91.496  64.792  1.00  0.00           O
ATOM  12007  O14 POPE  163      88.981  93.466  65.262  1.00  0.00           O
ATOM  12008  O11 POPE  163      91.082  93.157  66.512  1.00  0.00           O
ATOM  12009  O12 POPE  163      89.151  91.576  66.872  1.00  0.00           O
ATOM  12010  C1  POPE  163      92.021  92.445  67.322  1.00  0.00           C
ATOM  12013  C2  POPE  163      91.991  92.925  68.792  1.00  0.00           C
ATOM  12015  O21 POPE  163      90.902  92.317  69.502  1.00  0.00           O
ATOM  12016  C21 POPE  163      89.661  92.737  69.422  1.00  0.00           C
ATOM  12017  O22 POPE  163      89.251  93.695  68.802  1.00  0.00           O
ATOM  12018  C22 POPE  163      88.761  91.767  70.202  1.00  0.00           C
ATOM  12021  C3  POPE  163      92.112  94.486  68.892  1.00  0.00           C
ATOM  12024  O31 POPE  163      91.481  95.116  70.022  1.00  0.00           O
ATOM  12025  C31 POPE  163      91.822  94.687  71.212  1.00  0.00           C
ATOM  12026  O32 POPE  163      92.721  93.917  71.492  1.00  0.00           O
ATOM  12027  C32 POPE  163      90.802  95.227  72.212  1.00  0.00           C
ATOM  12030  C23 POPE  163      89.482  90.787  71.172  1.00  0.00           C
ATOM  12033  C24 POPE  163      88.841  90.716  72.562  1.00  0.00           C
ATOM  12036  C25 POPE  163      89.871  90.407  73.652  1.00  0.00           C
ATOM  12039  C26 POPE  163      89.261  90.307  75.052  1.00  0.00           C
ATOM  12042  C27 POPE  163      90.312  90.565  76.152  1.00  0.00           C
ATOM  12045  C28 POPE  163      89.932  89.976  77.522  1.00  0.00           C
ATOM  12048  C29 POPE  163      88.521  90.285  77.942  1.00  0.00           C
ATOM  12050 0C21 POPE  163      87.631  89.407  78.452  1.00  0.00           C
ATOM  12052 1C21 POPE  163      87.941  87.965  78.802  1.00  0.00           C
ATOM  12055 2C21 POPE  163      87.112  87.416  79.972  1.00  0.00           C
ATOM  12058 3C21 POPE  163      85.652  87.126  79.602  1.00  0.00           C
ATOM  12061 4C21 POPE  163      84.871  86.477  80.752  1.00  0.00           C
ATOM  12064 5C21 POPE  163      83.391  86.306  80.382  1.00  0.00           C
ATOM  12067 6C21 POPE  163      82.542  85.775  81.542  1.00  0.00           C
ATOM  12070 7C21 POPE  163      81.042  85.806  81.202  1.00  0.00           C
ATOM  12073 8C21 POPE  163      80.181  85.436  82.412  1.00  0.00           C
ATOM  12077  C33 POPE  163      90.420  94.165  73.272  1.00  0.00           C
ATOM  12080  C34 POPE  163      89.021  94.385  73.862  1.00  0.00           C
ATOM  12083  C35 POPE  163      88.852  95.727  74.592  1.00  0.00           C
ATOM  12086  C36 POPE  163      89.561  95.766  75.952  1.00  0.00           C
ATOM  12089  C37 POPE  163      89.121  96.977  76.782  1.00  0.00           C
ATOM  12092  C38 POPE  163      89.731  96.977  78.192  1.00  0.00           C
ATOM  12095  C39 POPE  163      89.111  97.986  79.172  1.00  0.00           C
ATOM  12098 0C31 POPE  163      89.501  97.656  80.622  1.00  0.00           C
ATOM  12101 1C31 POPE  163      88.652  98.415  81.662  1.00  0.00           C
ATOM  12104 2C31 POPE  163      88.981  98.047  83.122  1.00  0.00           C
ATOM  12107 3C31 POPE  163      88.601  96.607  83.502  1.00  0.00           C
ATOM  12110 4C31 POPE  163      88.922  96.286  84.972  1.00  0.00           C
ATOM  12113 5C31 POPE  163      88.661  94.826  85.352  1.00  0.00           C
ATOM  12116 6C31 POPE  163      89.160  94.486  86.762  1.00  0.00           C
ATOM  12120  NH3 POPE  164      32.562  28.847 104.552  1.00  0.00           N
ATOM  12124  C12 POPE  164      31.091  28.716 104.862  1.00  0.00           C
ATOM  12127  C11 POPE  164      30.772  27.536 105.812  1.00  0.00           C
ATOM  12130  P   POPE  164      28.132  27.636 105.952  1.00  0.00           P
ATOM  12131  O13 POPE  164      27.582  26.306 106.262  1.00  0.00           O
ATOM  12132  O14 POPE  164      27.362  28.837 106.362  1.00  0.00           O
ATOM  12133  O11 POPE  164      28.452  27.736 104.432  1.00  0.00           O
ATOM  12134  O12 POPE  164      29.582  27.777 106.552  1.00  0.00           O
ATOM  12135  C1  POPE  164      27.542  27.437 103.382  1.00  0.00           C
ATOM  12138  C2  POPE  164      28.162  26.337 102.502  1.00  0.00           C
ATOM  12140  O21 POPE  164      27.572  26.426 101.192  1.00  0.00           O
ATOM  12141  C21 POPE  164      28.122  25.566 100.352  1.00  0.00           C
ATOM  12142  O22 POPE  164      29.251  25.117 100.442  1.00  0.00           O
ATOM  12143  C22 POPE  164      27.112  25.117  99.302  1.00  0.00           C
ATOM  12146  C3  POPE  164      28.022  24.917 103.132  1.00  0.00           C
ATOM  12149  O31 POPE  164      26.832  24.267 102.622  1.00  0.00           O
ATOM  12150  C31 POPE  164      26.702  22.986 102.892  1.00  0.00           C
ATOM  12151  O32 POPE  164      27.442  22.326 103.612  1.00  0.00           O
ATOM  12152  C32 POPE  164      25.431  22.497 102.192  1.00  0.00           C
ATOM  12155  C23 POPE  164      27.132  25.937  97.992  1.00  0.00           C
ATOM  12158  C24 POPE  164      26.412  25.196  96.852  1.00  0.00           C
ATOM  12161  C25 POPE  164      26.072  26.096  95.652  1.00  0.00           C
ATOM  12164  C26 POPE  164      25.402  25.366  94.472  1.00  0.00           C
ATOM  12167  C27 POPE  164      25.362  26.247  93.202  1.00  0.00           C
ATOM  12170  C28 POPE  164      24.782  25.566  91.942  1.00  0.00           C
ATOM  12173  C29 POPE  164      25.812  24.787  91.162  1.00  0.00           C
ATOM  12175 0C21 POPE  164      25.642  23.626  90.482  1.00  0.00           C
ATOM  12177 1C21 POPE  164      24.382  22.826  90.332  1.00  0.00           C
ATOM  12180 2C21 POPE  164      23.842  22.747  88.892  1.00  0.00           C
ATOM  12183 3C21 POPE  164      24.772  22.036  87.892  1.00  0.00           C
ATOM  12186 4C21 POPE  164      24.052  21.546  86.622  1.00  0.00           C
ATOM  12189 5C21 POPE  164      23.761  22.636  85.572  1.00  0.00           C
ATOM  12192 6C21 POPE  164      22.982  22.057  84.372  1.00  0.00           C
ATOM  12195 7C21 POPE  164      22.402  23.117  83.432  1.00  0.00           C
ATOM  12198 8C21 POPE  164      21.462  22.536  82.372  1.00  0.00           C
ATOM  12202  C33 POPE  164      25.431  21.027 101.692  1.00  0.00           C
ATOM  12205  C34 POPE  164      24.312  20.826 100.652  1.00  0.00           C
ATOM  12208  C35 POPE  164      24.292  19.447  99.982  1.00  0.00           C
ATOM  12211  C36 POPE  164      23.402  19.447  98.732  1.00  0.00           C
ATOM  12214  C37 POPE  164      23.332  18.097  97.992  1.00  0.00           C
ATOM  12217  C38 POPE  164      22.782  18.197  96.552  1.00  0.00           C
ATOM  12220  C39 POPE  164      21.462  18.966  96.412  1.00  0.00           C
ATOM  12223 0C31 POPE  164      20.302  18.337  97.192  1.00  0.00           C
ATOM  12226 1C31 POPE  164      19.062  19.236  97.182  1.00  0.00           C
ATOM  12229 2C31 POPE  164      18.232  19.076  98.462  1.00  0.00           C
ATOM  12232 3C31 POPE  164      17.212  20.206  98.622  1.00  0.00           C
ATOM  12235 4C31 POPE  164      16.092  20.156  97.592  1.00  0.00           C
ATOM  12238 5C31 POPE  164      15.492  21.546  97.342  1.00  0.00           C
ATOM  12241 6C31 POPE  164      14.412  21.567  96.262  1.00  0.00           C
ATOM  12245  NH3 POPE  165      69.742 115.816  65.012  1.00  0.00           N
ATOM  12249  C12 POPE  165      70.612 114.786  65.722  1.00  0.00           C
ATOM  12252  C11 POPE  165      71.042 115.186  67.152  1.00  0.00           C
ATOM  12255  P   POPE  165      71.821 112.907  68.232  1.00  0.00           P
ATOM  12256  O13 POPE  165      72.712 112.915  67.052  1.00  0.00           O
ATOM  12257  O14 POPE  165      72.482 112.857  69.552  1.00  0.00           O
ATOM  12258  O11 POPE  165      70.902 111.627  68.122  1.00  0.00           O
ATOM  12259  O12 POPE  165      70.832 114.127  68.102  1.00  0.00           O
ATOM  12260  C1  POPE  165      71.442 110.346  68.452  1.00  0.00           C
ATOM  12263  C2  POPE  165      70.911 109.875  69.832  1.00  0.00           C
ATOM  12265  O21 POPE  165      71.612 108.666  70.162  1.00  0.00           O
ATOM  12266  C21 POPE  165      71.841 108.357  71.442  1.00  0.00           C
ATOM  12267  O22 POPE  165      71.731 107.235  71.902  1.00  0.00           O
ATOM  12268  C22 POPE  165      72.421 109.516  72.262  1.00  0.00           C
ATOM  12271  C3  POPE  165      69.372 109.607  69.782  1.00  0.00           C
ATOM  12274  O31 POPE  165      68.942 108.786  70.882  1.00  0.00           O
ATOM  12275  C31 POPE  165      68.281 109.367  71.882  1.00  0.00           C
ATOM  12276  O32 POPE  165      67.872 110.507  71.902  1.00  0.00           O
ATOM  12277  C32 POPE  165      68.141 108.336  73.002  1.00  0.00           C
ATOM  12280  C23 POPE  165      73.012 108.977  73.602  1.00  0.00           C
ATOM  12283  C24 POPE  165      73.652 110.066  74.472  1.00  0.00           C
ATOM  12286  C25 POPE  165      72.811 110.465  75.692  1.00  0.00           C
ATOM  12289  C26 POPE  165      72.681 109.385  76.772  1.00  0.00           C
ATOM  12292  C27 POPE  165      72.062 109.937  78.072  1.00  0.00           C
ATOM  12295  C28 POPE  165      71.442 108.885  79.012  1.00  0.00           C
ATOM  12298  C29 POPE  165      72.382 107.826  79.542  1.00  0.00           C
ATOM  12300 0C21 POPE  165      72.362 107.296  80.772  1.00  0.00           C
ATOM  12302 1C21 POPE  165      71.372 107.606  81.882  1.00  0.00           C
ATOM  12305 2C21 POPE  165      72.001 108.406  83.042  1.00  0.00           C
ATOM  12308 3C21 POPE  165      71.011 108.606  84.202  1.00  0.00           C
ATOM  12311 4C21 POPE  165      71.591 109.385  85.392  1.00  0.00           C
ATOM  12314 5C21 POPE  165      71.821 110.886  85.122  1.00  0.00           C
ATOM  12317 6C21 POPE  165      70.561 111.675  84.742  1.00  0.00           C
ATOM  12320 7C21 POPE  165      70.781 113.195  84.752  1.00  0.00           C
ATOM  12323 8C21 POPE  165      69.531 114.006  84.422  1.00  0.00           C
ATOM  12327  C33 POPE  165      68.452 108.866  74.422  1.00  0.00           C
ATOM  12330  C34 POPE  165      67.211 109.367  75.192  1.00  0.00           C
ATOM  12333  C35 POPE  165      66.872 110.845  75.022  1.00  0.00           C
ATOM  12336  C36 POPE  165      66.331 111.426  76.342  1.00  0.00           C
ATOM  12339  C37 POPE  165      65.551 112.746  76.202  1.00  0.00           C
ATOM  12342  C38 POPE  165      65.081 113.287  77.562  1.00  0.00           C
ATOM  12345  C39 POPE  165      66.191 114.017  78.332  1.00  0.00           C
ATOM  12348 0C31 POPE  165      65.771 114.426  79.752  1.00  0.00           C
ATOM  12351 1C31 POPE  165      66.891 115.156  80.502  1.00  0.00           C
ATOM  12354 2C31 POPE  165      66.431 115.816  81.812  1.00  0.00           C
ATOM  12357 3C31 POPE  165      66.342 114.846  83.002  1.00  0.00           C
ATOM  12360 4C31 POPE  165      64.932 114.326  83.312  1.00  0.00           C
ATOM  12363 5C31 POPE  165      64.951 113.316  84.472  1.00  0.00           C
ATOM  12366 6C31 POPE  165      63.582 112.746  84.832  1.00  0.00           C
ATOM  12370  NH3 POPE  166      60.112  48.596 105.272  1.00  0.00           N
ATOM  12374  C12 POPE  166      60.162  47.146 105.622  1.00  0.00           C
ATOM  12377  C11 POPE  166      59.482  46.936 106.982  1.00  0.00           C
ATOM  12380  P   POPE  166      58.022  44.786 106.742  1.00  0.00           P
ATOM  12381  O13 POPE  166      58.292  43.347 106.822  1.00  0.00           O
ATOM  12382  O14 POPE  166      56.832  45.307 107.462  1.00  0.00           O
ATOM  12383  O11 POPE  166      57.962  45.247 105.252  1.00  0.00           O
ATOM  12384  O12 POPE  166      59.292  45.557 107.262  1.00  0.00           O
ATOM  12385  C1  POPE  166      57.832  44.247 104.232  1.00  0.00           C
ATOM  12388  C2  POPE  166      57.942  44.937 102.842  1.00  0.00           C
ATOM  12390  O21 POPE  166      59.272  45.427 102.572  1.00  0.00           O
ATOM  12391  C21 POPE  166      60.191  44.486 102.382  1.00  0.00           C
ATOM  12392  O22 POPE  166      60.051  43.286 102.562  1.00  0.00           O
ATOM  12393  C22 POPE  166      61.472  45.076 101.862  1.00  0.00           C
ATOM  12396  C3  POPE  166      56.852  46.056 102.782  1.00  0.00           C
ATOM  12399  O31 POPE  166      57.141  47.126 101.862  1.00  0.00           O
ATOM  12400  C31 POPE  166      57.432  48.306 102.392  1.00  0.00           C
ATOM  12401  O32 POPE  166      57.442  48.587 103.582  1.00  0.00           O
ATOM  12402  C32 POPE  166      57.712  49.286 101.252  1.00  0.00           C
ATOM  12405  C23 POPE  166      61.332  45.266 100.342  1.00  0.00           C
ATOM  12408  C24 POPE  166      62.632  45.736  99.702  1.00  0.00           C
ATOM  12411  C25 POPE  166      62.502  45.926  98.192  1.00  0.00           C
ATOM  12414  C26 POPE  166      62.332  44.617  97.402  1.00  0.00           C
ATOM  12417  C27 POPE  166      62.341  44.846  95.892  1.00  0.00           C
ATOM  12420  C28 POPE  166      62.332  43.536  95.092  1.00  0.00           C
ATOM  12423  C29 POPE  166      62.681  43.796  93.642  1.00  0.00           C
ATOM  12425 0C21 POPE  166      62.192  43.157  92.572  1.00  0.00           C
ATOM  12427 1C21 POPE  166      61.192  42.027  92.592  1.00  0.00           C
ATOM  12430 2C21 POPE  166      60.602  41.807  91.192  1.00  0.00           C
ATOM  12433 3C21 POPE  166      59.512  40.716  91.162  1.00  0.00           C
ATOM  12436 4C21 POPE  166      58.832  40.587  89.782  1.00  0.00           C
ATOM  12439 5C21 POPE  166      57.962  41.786  89.422  1.00  0.00           C
ATOM  12442 6C21 POPE  166      57.112  41.576  88.152  1.00  0.00           C
ATOM  12445 7C21 POPE  166      56.132  42.727  87.912  1.00  0.00           C
ATOM  12448 8C21 POPE  166      55.422  42.636  86.552  1.00  0.00           C
ATOM  12452  C33 POPE  166      58.492  48.646 100.092  1.00  0.00           C
ATOM  12455  C34 POPE  166      59.071  49.687  99.132  1.00  0.00           C
ATOM  12458  C35 POPE  166      59.921  49.016  98.052  1.00  0.00           C
ATOM  12461  C36 POPE  166      60.181  49.926  96.852  1.00  0.00           C
ATOM  12464  C37 POPE  166      60.382  49.137  95.562  1.00  0.00           C
ATOM  12467  C38 POPE  166      60.522  50.066  94.352  1.00  0.00           C
ATOM  12470  C39 POPE  166      60.742  49.307  93.042  1.00  0.00           C
ATOM  12473 0C31 POPE  166      62.031  48.486  93.082  1.00  0.00           C
ATOM  12476 1C31 POPE  166      62.442  47.937  91.722  1.00  0.00           C
ATOM  12479 2C31 POPE  166      63.842  47.326  91.822  1.00  0.00           C
ATOM  12482 3C31 POPE  166      64.461  46.955  90.482  1.00  0.00           C
ATOM  12485 4C31 POPE  166      65.931  46.617  90.692  1.00  0.00           C
ATOM  12488 5C31 POPE  166      66.641  46.176  89.422  1.00  0.00           C
ATOM  12491 6C31 POPE  166      68.102  45.837  89.702  1.00  0.00           C
ATOM  12495  NH3 POPE  167      35.571  80.387 106.132  1.00  0.00           N
ATOM  12499  C12 POPE  167      35.071  78.956 106.122  1.00  0.00           C
ATOM  12502  C11 POPE  167      34.952  78.417 107.542  1.00  0.00           C
ATOM  12505  P   POPE  167      33.062  76.596 107.842  1.00  0.00           P
ATOM  12506  O13 POPE  167      32.132  77.246 106.892  1.00  0.00           O
ATOM  12507  O14 POPE  167      32.852  76.797 109.292  1.00  0.00           O
ATOM  12508  O11 POPE  167      33.132  75.036 107.512  1.00  0.00           O
ATOM  12509  O12 POPE  167      34.532  77.056 107.492  1.00  0.00           O
ATOM  12510  C1  POPE  167      32.892  74.606 106.162  1.00  0.00           C
ATOM  12513  C2  POPE  167      33.942  75.057 105.122  1.00  0.00           C
ATOM  12515  O21 POPE  167      33.231  75.117 103.872  1.00  0.00           O
ATOM  12516  C21 POPE  167      33.632  76.076 103.072  1.00  0.00           C
ATOM  12517  O22 POPE  167      34.681  76.697 103.142  1.00  0.00           O
ATOM  12518  C22 POPE  167      32.562  76.237 102.002  1.00  0.00           C
ATOM  12521  C3  POPE  167      35.172  74.106 105.092  1.00  0.00           C
ATOM  12524  O31 POPE  167      35.882  74.087 103.832  1.00  0.00           O
ATOM  12525  C31 POPE  167      35.482  73.166 102.942  1.00  0.00           C
ATOM  12526  O32 POPE  167      34.711  72.257 103.162  1.00  0.00           O
ATOM  12527  C32 POPE  167      36.192  73.446 101.602  1.00  0.00           C
ATOM  12530  C23 POPE  167      32.931  77.267 100.932  1.00  0.00           C
ATOM  12533  C24 POPE  167      31.821  77.376  99.882  1.00  0.00           C
ATOM  12536  C25 POPE  167      32.202  78.356  98.782  1.00  0.00           C
ATOM  12539  C26 POPE  167      31.372  78.196  97.502  1.00  0.00           C
ATOM  12542  C27 POPE  167      32.252  78.205  96.252  1.00  0.00           C
ATOM  12545  C28 POPE  167      31.462  78.106  94.952  1.00  0.00           C
ATOM  12548  C29 POPE  167      32.422  78.286  93.802  1.00  0.00           C
ATOM  12550 0C21 POPE  167      32.292  79.166  92.792  1.00  0.00           C
ATOM  12552 1C21 POPE  167      31.102  80.047  92.532  1.00  0.00           C
ATOM  12555 2C21 POPE  167      31.082  80.426  91.052  1.00  0.00           C
ATOM  12558 3C21 POPE  167      29.722  80.977  90.602  1.00  0.00           C
ATOM  12561 4C21 POPE  167      29.792  81.535  89.182  1.00  0.00           C
ATOM  12564 5C21 POPE  167      28.412  81.837  88.612  1.00  0.00           C
ATOM  12567 6C21 POPE  167      28.512  82.667  87.332  1.00  0.00           C
ATOM  12570 7C21 POPE  167      27.162  82.867  86.652  1.00  0.00           C
ATOM  12573 8C21 POPE  167      27.242  83.746  85.412  1.00  0.00           C
ATOM  12577  C33 POPE  167      35.402  73.065 100.322  1.00  0.00           C
ATOM  12580  C34 POPE  167      36.251  73.356  99.062  1.00  0.00           C
ATOM  12583  C35 POPE  167      35.632  72.846  97.742  1.00  0.00           C
ATOM  12586  C36 POPE  167      34.522  73.757  97.182  1.00  0.00           C
ATOM  12589  C37 POPE  167      34.172  73.446  95.712  1.00  0.00           C
ATOM  12592  C38 POPE  167      33.242  74.517  95.122  1.00  0.00           C
[truncated: 1,693,851 more chars]
