# Supplementary material for: Characterizing Membrane Association and Periplasmic Transfer of Bacterial Lipoproteins through Molecular Dynamics Simulations
Source: Structure. 2020 Apr 7;28(4):475–487.e3. doi: 10.1016/j.str.2020.01.012 (PMC7139219; doi:10.1016/j.str.2020.01.012)
Supplement: Data S3. Final Coordinates from Simulations (M–X), Related to Figure 3 [file mmc5.zip › M-X/WZA-1-atomistic.pdb]

TITLE     Protein
REMARK    THIS IS A SIMULATION BOX
CRYST1  129.253  129.253  158.545  90.00  90.00  90.00 P 1           1
MODEL        1
ATOM      1  N   CYSTA   1      52.696  65.606  62.390  1.00  0.00           N
ATOM      3  CA  CYSTA   1      54.125  65.436  62.930  1.00  0.00           C
ATOM      5  C   CYSTA   1      54.855  65.276  64.470  1.00  0.00           C
ATOM      6  O   CYSTA   1      54.175  65.507  65.470  1.00  0.00           O
ATOM      7  CB  CYSTA   1      54.985  65.986  61.710  1.00  0.00           C
ATOM     10  SG  CYSTA   1      54.826  67.676  61.010  1.00  0.00           S
ATOM     11  C1  CYSTA   1      53.494  67.646  59.760  1.00  0.00           C
ATOM     14  CA1 CYSTA   1      51.565  66.396  62.590  1.00  0.00           C
ATOM     15  OA1 CYSTA   1      51.365  66.846  63.710  1.00  0.00           O
ATOM     16  CA2 CYSTA   1      50.415  66.706  61.530  1.00  0.00           C
ATOM     19  C11 CYSTA   1      53.756  68.056  58.270  1.00  0.00           C
ATOM     21  O11 CYSTA   1      54.406  67.058  57.440  1.00  0.00           O
ATOM     22  CX1 CYSTA   1      53.686  65.976  57.180  1.00  0.00           C
ATOM     23  OX1 CYSTA   1      52.605  65.706  57.650  1.00  0.00           O
ATOM     24  CX2 CYSTA   1      54.286  65.236  55.980  1.00  0.00           C
ATOM     27  C12 CYSTA   1      54.476  69.426  58.150  1.00  0.00           C
ATOM     30  O12 CYSTA   1      55.915  69.326  58.240  1.00  0.00           O
ATOM     31  CD1 CYSTA   1      56.516  70.507  58.300  1.00  0.00           C
ATOM     32  OD1 CYSTA   1      55.965  71.576  58.480  1.00  0.00           O
ATOM     33  CD2 CYSTA   1      57.945  70.386  57.780  1.00  0.00           C
ATOM     36  CA3 CYSTA   1      50.345  68.016  60.590  1.00  0.00           C
ATOM     39  CA4 CYSTA   1      48.955  68.656  60.130  1.00  0.00           C
ATOM     42  CA5 CYSTA   1      48.984  70.046  59.340  1.00  0.00           C
ATOM     45  CA6 CYSTA   1      48.285  70.206  57.930  1.00  0.00           C
ATOM     48  CA7 CYSTA   1      48.125  71.676  57.370  1.00  0.00           C
ATOM     51  CA8 CYSTA   1      47.646  71.886  55.890  1.00  0.00           C
ATOM     54  CA9 CYSTA   1      47.285  73.356  55.470  1.00  0.00           C
ATOM     57 0CA1 CYSTA   1      47.605  73.806  54.000  1.00  0.00           C
ATOM     60 1CA1 CYSTA   1      48.626  74.976  53.890  1.00  0.00           C
ATOM     63 2CA1 CYSTA   1      48.865  75.566  52.470  1.00  0.00           C
ATOM     66 3CA1 CYSTA   1      50.055  76.556  52.450  1.00  0.00           C
ATOM     69 4CA1 CYSTA   1      50.345  77.286  51.120  1.00  0.00           C
ATOM     72 5CA1 CYSTA   1      49.585  78.617  50.940  1.00  0.00           C
ATOM     75 6CA1 CYSTA   1      50.125  79.516  49.830  1.00  0.00           C
ATOM     79  CD3 CYSTA   1      57.955  70.646  56.260  1.00  0.00           C
ATOM     82  CD4 CYSTA   1      57.236  69.566  55.430  1.00  0.00           C
ATOM     85  CD5 CYSTA   1      56.976  69.986  53.980  1.00  0.00           C
ATOM     88  CD6 CYSTA   1      58.194  70.526  53.220  1.00  0.00           C
ATOM     91  CD7 CYSTA   1      57.775  71.016  51.840  1.00  0.00           C
ATOM     94  CD8 CYSTA   1      58.896  71.716  51.060  1.00  0.00           C
ATOM     97  CD9 CYSTA   1      58.395  72.136  49.680  1.00  0.00           C
ATOM    100 0CD1 CYSTA   1      59.455  72.886  48.870  1.00  0.00           C
ATOM    103 1CD1 CYSTA   1      59.265  72.706  47.360  1.00  0.00           C
ATOM    106 2CD1 CYSTA   1      60.325  73.456  46.540  1.00  0.00           C
ATOM    109 3CD1 CYSTA   1      60.315  73.047  45.060  1.00  0.00           C
ATOM    112 4CD1 CYSTA   1      61.455  73.676  44.250  1.00  0.00           C
ATOM    115 5CD1 CYSTA   1      62.845  73.136  44.640  1.00  0.00           C
ATOM    118 6CD1 CYSTA   1      63.955  73.656  43.720  1.00  0.00           C
ATOM    122  CX3 CYSTA   1      53.486  65.526  54.700  1.00  0.00           C
ATOM    125  CX4 CYSTA   1      54.335  66.136  53.590  1.00  0.00           C
ATOM    128  CX5 CYSTA   1      53.415  66.816  52.570  1.00  0.00           C
ATOM    131  CX6 CYSTA   1      54.105  67.837  51.670  1.00  0.00           C
ATOM    134  CX7 CYSTA   1      53.036  68.706  50.990  1.00  0.00           C
ATOM    137  CX8 CYSTA   1      53.465  69.297  49.640  1.00  0.00           C
ATOM    140  CX9 CYSTA   1      54.514  70.376  49.710  1.00  0.00           C
ATOM    142 0CX1 CYSTA   1      54.276  71.676  49.960  1.00  0.00           C
ATOM    144 1CX1 CYSTA   1      52.925  72.276  50.290  1.00  0.00           C
ATOM    147 2CX1 CYSTA   1      52.095  72.686  49.060  1.00  0.00           C
ATOM    150 3CX1 CYSTA   1      52.715  73.866  48.280  1.00  0.00           C
ATOM    153 4CX1 CYSTA   1      51.814  75.116  48.220  1.00  0.00           C
ATOM    156 5CX1 CYSTA   1      51.105  75.337  46.870  1.00  0.00           C
ATOM    159 6CX1 CYSTA   1      50.596  76.776  46.760  1.00  0.00           C
ATOM    162 7CX1 CYSTA   1      49.744  77.047  45.520  1.00  0.00           C
ATOM    165 8CX1 CYSTA   1      49.514  78.547  45.280  1.00  0.00           C
ATOM    169  N   THR A   2      56.266  64.916  64.720  1.00  0.00           N
ATOM    171  CA  THR A   2      57.465  64.687  65.870  1.00  0.00           C
ATOM    173  CB  THR A   2      56.776  63.776  66.960  1.00  0.00           C
ATOM    175  OG1 THR A   2      57.625  62.926  67.730  1.00  0.00           O
ATOM    177  CG2 THR A   2      55.596  62.906  66.480  1.00  0.00           C
ATOM    181  C   THR A   2      59.205  64.316  65.800  1.00  0.00           C
ATOM    182  O   THR A   2      59.356  63.126  65.600  1.00  0.00           O
ATOM    183  N   VAL A   3      60.615  64.896  65.960  1.00  0.00           N
ATOM    185  CA  VAL A   3      61.786  66.047  66.120  1.00  0.00           C
ATOM    187  CB  VAL A   3      62.344  66.436  64.730  1.00  0.00           C
ATOM    189  CG1 VAL A   3      63.194  65.326  64.080  1.00  0.00           C
ATOM    193  CG2 VAL A   3      61.186  66.736  63.800  1.00  0.00           C
ATOM    197  C   VAL A   3      63.235  66.146  67.130  1.00  0.00           C
ATOM    198  O   VAL A   3      63.055  66.126  68.350  1.00  0.00           O
ATOM    199  N   LEU A   4      64.656  66.316  66.690  1.00  0.00           N
ATOM    201  CA  LEU A   4      66.204  66.657  67.090  1.00  0.00           C
ATOM    203  CB  LEU A   4      67.124  66.406  65.800  1.00  0.00           C
ATOM    206  CG  LEU A   4      68.575  66.977  65.540  1.00  0.00           C
ATOM    208  CD1 LEU A   4      69.735  66.626  66.480  1.00  0.00           C
ATOM    212  CD2 LEU A   4      69.156  66.556  64.180  1.00  0.00           C
ATOM    216  C   LEU A   4      67.086  67.336  68.390  1.00  0.00           C
ATOM    217  O   LEU A   4      66.616  67.026  69.490  1.00  0.00           O
ATOM    218  N   PRO A   5      68.285  68.206  68.540  1.00  0.00           N
ATOM    219  CD  PRO A   5      68.455  69.437  67.720  1.00  0.00           C
ATOM    222  CA  PRO A   5      69.135  68.417  69.810  1.00  0.00           C
ATOM    224  CB  PRO A   5      69.035  69.947  69.950  1.00  0.00           C
ATOM    227  CG  PRO A   5      69.296  70.446  68.540  1.00  0.00           C
ATOM    230  C   PRO A   5      70.734  68.227  69.880  1.00  0.00           C
ATOM    231  O   PRO A   5      71.384  67.966  68.880  1.00  0.00           O
ATOM    232  N   GLY A   6      71.414  68.486  71.080  1.00  0.00           N
ATOM    234  CA  GLY A   6      72.774  69.126  71.230  1.00  0.00           C
ATOM    237  C   GLY A   6      74.035  68.456  71.820  1.00  0.00           C
ATOM    238  O   GLY A   6      74.904  68.096  71.040  1.00  0.00           O
ATOM    239  N   SER A   7      74.296  68.376  73.180  1.00  0.00           N
ATOM    241  CA  SER A   7      75.494  67.686  73.740  1.00  0.00           C
ATOM    243  CB  SER A   7      75.935  67.996  75.230  1.00  0.00           C
ATOM    246  OG  SER A   7      74.975  67.727  76.240  1.00  0.00           O
ATOM    248  C   SER A   7      75.454  66.176  73.580  1.00  0.00           C
ATOM    249  O   SER A   7      74.705  65.477  74.260  1.00  0.00           O
ATOM    250  N   ASN A   8      76.204  65.657  72.580  1.00  0.00           N
ATOM    252  CA  ASN A   8      75.436  65.186  71.430  1.00  0.00           C
ATOM    254  CB  ASN A   8      76.175  65.346  70.070  1.00  0.00           C
ATOM    257  CG  ASN A   8      77.234  64.286  69.890  1.00  0.00           C
ATOM    258  OD1 ASN A   8      77.005  63.106  70.140  1.00  0.00           O
ATOM    259  ND2 ASN A   8      78.455  64.667  69.460  1.00  0.00           N
ATOM    262  C   ASN A   8      74.475  64.017  71.570  1.00  0.00           C
ATOM    263  O   ASN A   8      74.715  62.906  72.030  1.00  0.00           O
ATOM    264  N   MET A   9      73.256  64.316  71.140  1.00  0.00           N
ATOM    266  CA  MET A   9      72.235  63.346  71.000  1.00  0.00           C
ATOM    268  CB  MET A   9      71.314  63.356  72.240  1.00  0.00           C
ATOM    271  CG  MET A   9      70.366  62.146  72.320  1.00  0.00           C
ATOM    274  SD  MET A   9      69.335  62.106  73.830  1.00  0.00           S
ATOM    275  CE  MET A   9      70.674  61.746  75.010  1.00  0.00           C
ATOM    279  C   MET A   9      71.616  63.876  69.740  1.00  0.00           C
ATOM    280  O   MET A   9      70.725  64.716  69.750  1.00  0.00           O
ATOM    281  N   SER A  10      72.176  63.446  68.590  1.00  0.00           N
ATOM    283  CA  SER A  10      71.505  63.706  67.330  1.00  0.00           C
ATOM    285  CB  SER A  10      72.475  63.757  66.100  1.00  0.00           C
ATOM    288  OG  SER A  10      73.155  62.516  65.870  1.00  0.00           O
ATOM    290  C   SER A  10      70.414  62.676  67.160  1.00  0.00           C
ATOM    291  O   SER A  10      69.965  62.086  68.130  1.00  0.00           O
ATOM    292  N   THR A  11      70.006  62.376  65.920  1.00  0.00           N
ATOM    294  CA  THR A  11      69.256  61.176  65.600  1.00  0.00           C
ATOM    296  CB  THR A  11      67.734  61.316  65.630  1.00  0.00           C
ATOM    298  OG1 THR A  11      67.335  62.576  65.130  1.00  0.00           O
ATOM    300  CG2 THR A  11      67.264  61.296  67.100  1.00  0.00           C
ATOM    304  C   THR A  11      69.805  60.626  64.290  1.00  0.00           C
ATOM    305  O   THR A  11      69.116  60.146  63.400  1.00  0.00           O
ATOM    306  N   MET A  12      71.145  60.696  64.170  1.00  0.00           N
ATOM    308  CA  MET A  12      71.905  60.146  63.070  1.00  0.00           C
ATOM    310  CB  MET A  12      72.814  61.257  62.450  1.00  0.00           C
ATOM    313  CG  MET A  12      73.525  60.867  61.120  1.00  0.00           C
ATOM    316  SD  MET A  12      74.915  61.956  60.630  1.00  0.00           S
ATOM    317  CE  MET A  12      74.105  63.576  60.630  1.00  0.00           C
ATOM    321  C   MET A  12      72.785  59.016  63.610  1.00  0.00           C
ATOM    322  O   MET A  12      73.645  59.246  64.460  1.00  0.00           O
ATOM    323  N   GLY A  13      72.625  57.776  63.100  1.00  0.00           N
ATOM    325  CA  GLY A  13      73.505  56.666  63.460  1.00  0.00           C
ATOM    328  C   GLY A  13      73.244  55.956  64.770  1.00  0.00           C
ATOM    329  O   GLY A  13      74.186  55.606  65.470  1.00  0.00           O
ATOM    330  N   LYS A  14      71.965  55.686  65.120  1.00  0.00           N
ATOM    332  CA  LYS A  14      71.554  54.617  66.050  1.00  0.00           C
ATOM    334  CB  LYS A  14      71.414  55.076  67.530  1.00  0.00           C
ATOM    337  CG  LYS A  14      72.704  55.266  68.340  1.00  0.00           C
ATOM    340  CD  LYS A  14      72.425  56.026  69.650  1.00  0.00           C
ATOM    343  CE  LYS A  14      73.645  56.566  70.410  1.00  0.00           C
ATOM    346  NZ  LYS A  14      74.446  57.426  69.520  1.00  0.00           N
ATOM    350  C   LYS A  14      70.304  53.936  65.440  1.00  0.00           C
ATOM    351  O   LYS A  14      70.355  53.606  64.260  1.00  0.00           O
ATOM    352  N   ASP A  15      69.186  53.687  66.150  1.00  0.00           N
ATOM    354  CA  ASP A  15      67.994  53.027  65.600  1.00  0.00           C
ATOM    356  CB  ASP A  15      67.836  51.616  66.270  1.00  0.00           C
ATOM    359  CG  ASP A  15      66.726  50.766  65.680  1.00  0.00           C
ATOM    360  OD1 ASP A  15      66.314  51.026  64.520  1.00  0.00           O
ATOM    361  OD2 ASP A  15      66.375  49.726  66.300  1.00  0.00           O
ATOM    362  C   ASP A  15      66.734  53.856  65.890  1.00  0.00           C
ATOM    363  O   ASP A  15      66.405  54.036  67.060  1.00  0.00           O
ATOM    364  N   VAL A  16      65.965  54.376  64.900  1.00  0.00           N
ATOM    366  CA  VAL A  16      64.695  55.026  65.260  1.00  0.00           C
ATOM    368  CB  VAL A  16      64.116  56.187  64.420  1.00  0.00           C
ATOM    370  CG1 VAL A  16      63.025  56.866  65.280  1.00  0.00           C
ATOM    374  CG2 VAL A  16      65.146  57.246  64.050  1.00  0.00           C
ATOM    378  C   VAL A  16      63.625  53.976  65.270  1.00  0.00           C
ATOM    379  O   VAL A  16      63.396  53.266  64.290  1.00  0.00           O
ATOM    380  N   ILE A  17      62.875  53.896  66.380  1.00  0.00           N
ATOM    382  CA  ILE A  17      61.695  53.087  66.400  1.00  0.00           C
ATOM    384  CB  ILE A  17      61.396  52.586  67.810  1.00  0.00           C
ATOM    386  CG2 ILE A  17      60.215  51.596  67.770  1.00  0.00           C
ATOM    390  CG1 ILE A  17      62.664  51.917  68.400  1.00  0.00           C
ATOM    393  CD  ILE A  17      63.285  50.826  67.510  1.00  0.00           C
ATOM    397  C   ILE A  17      60.575  53.876  65.770  1.00  0.00           C
ATOM    398  O   ILE A  17      60.196  54.946  66.240  1.00  0.00           O
ATOM    399  N   LYS A  18      60.024  53.336  64.660  1.00  0.00           N
ATOM    401  CA  LYS A  18      58.805  53.806  64.040  1.00  0.00           C
ATOM    403  CB  LYS A  18      58.516  52.976  62.740  1.00  0.00           C
ATOM    406  CG  LYS A  18      57.326  53.437  61.890  1.00  0.00           C
ATOM    409  CD  LYS A  18      57.326  52.946  60.420  1.00  0.00           C
ATOM    412  CE  LYS A  18      56.146  53.496  59.590  1.00  0.00           C
ATOM    415  NZ  LYS A  18      56.196  53.087  58.160  1.00  0.00           N
ATOM    419  C   LYS A  18      57.696  53.706  65.070  1.00  0.00           C
ATOM    420  O   LYS A  18      57.664  52.776  65.860  1.00  0.00           O
ATOM    421  N   GLN A  19      56.795  54.687  65.170  1.00  0.00           N
ATOM    423  CA  GLN A  19      55.634  54.576  66.030  1.00  0.00           C
ATOM    425  CB  GLN A  19      55.545  55.706  67.090  1.00  0.00           C
ATOM    428  CG  GLN A  19      56.605  55.657  68.210  1.00  0.00           C
ATOM    431  CD  GLN A  19      56.575  54.337  69.000  1.00  0.00           C
ATOM    432  OE1 GLN A  19      55.585  53.936  69.620  1.00  0.00           O
ATOM    433  NE2 GLN A  19      57.734  53.626  68.980  1.00  0.00           N
ATOM    436  C   GLN A  19      54.444  54.596  65.100  1.00  0.00           C
ATOM    437  O   GLN A  19      54.535  54.226  63.930  1.00  0.00           O
ATOM    438  N   GLN A  20      53.285  55.096  65.560  1.00  0.00           N
ATOM    440  CA  GLN A  20      52.176  55.366  64.690  1.00  0.00           C
ATOM    442  CB  GLN A  20      50.856  54.966  65.400  1.00  0.00           C
ATOM    445  CG  GLN A  20      49.665  54.806  64.430  1.00  0.00           C
ATOM    448  CD  GLN A  20      48.475  54.156  65.130  1.00  0.00           C
ATOM    449  OE1 GLN A  20      48.236  54.286  66.330  1.00  0.00           O
ATOM    450  NE2 GLN A  20      47.664  53.437  64.330  1.00  0.00           N
ATOM    453  C   GLN A  20      52.186  56.847  64.270  1.00  0.00           C
ATOM    454  O   GLN A  20      51.285  57.306  63.560  1.00  0.00           O
ATOM    455  N   ASP A  21      53.255  57.596  64.650  1.00  0.00           N
ATOM    457  CA  ASP A  21      53.236  59.036  64.750  1.00  0.00           C
ATOM    459  CB  ASP A  21      52.145  59.426  65.820  1.00  0.00           C
ATOM    462  CG  ASP A  21      52.215  58.836  67.240  1.00  0.00           C
ATOM    463  OD1 ASP A  21      52.675  57.686  67.450  1.00  0.00           O
ATOM    464  OD2 ASP A  21      51.635  59.506  68.150  1.00  0.00           O
ATOM    465  C   ASP A  21      54.616  59.656  65.100  1.00  0.00           C
ATOM    466  O   ASP A  21      55.105  59.466  66.220  1.00  0.00           O
ATOM    467  N   ALA A  22      55.336  60.387  64.180  1.00  0.00           N
ATOM    469  CA  ALA A  22      56.786  60.556  64.370  1.00  0.00           C
ATOM    471  CB  ALA A  22      57.384  59.156  64.170  1.00  0.00           C
ATOM    475  C   ALA A  22      57.685  61.536  63.530  1.00  0.00           C
ATOM    476  O   ALA A  22      58.626  61.066  62.890  1.00  0.00           O
ATOM    477  N   ASP A  23      57.465  62.896  63.560  1.00  0.00           N
ATOM    479  CA  ASP A  23      58.166  64.026  62.810  1.00  0.00           C
ATOM    481  CB  ASP A  23      58.134  63.507  61.330  1.00  0.00           C
ATOM    484  CG  ASP A  23      56.835  62.786  60.980  1.00  0.00           C
ATOM    485  OD1 ASP A  23      55.755  63.256  61.390  1.00  0.00           O
ATOM    486  OD2 ASP A  23      56.875  61.766  60.240  1.00  0.00           O
ATOM    487  C   ASP A  23      58.185  65.736  62.820  1.00  0.00           C
ATOM    488  O   ASP A  23      58.904  66.096  61.910  1.00  0.00           O
ATOM    489  N   PHE A  24      57.696  66.946  63.490  1.00  0.00           N
ATOM    491  CA  PHE A  24      56.805  67.786  64.490  1.00  0.00           C
ATOM    493  CB  PHE A  24      56.955  67.636  66.090  1.00  0.00           C
ATOM    496  CG  PHE A  24      56.196  67.896  67.410  1.00  0.00           C
ATOM    497  CD1 PHE A  24      56.605  66.986  68.410  1.00  0.00           C
ATOM    499  CE1 PHE A  24      55.785  66.596  69.470  1.00  0.00           C
ATOM    501  CZ  PHE A  24      54.525  67.156  69.590  1.00  0.00           C
ATOM    503  CD2 PHE A  24      54.965  68.547  67.630  1.00  0.00           C
ATOM    505  CE2 PHE A  24      54.125  68.146  68.690  1.00  0.00           C
ATOM    507  C   PHE A  24      55.526  68.576  64.090  1.00  0.00           C
ATOM    508  O   PHE A  24      55.645  69.586  63.400  1.00  0.00           O
ATOM    509  N   ASP A  25      54.305  68.257  64.580  1.00  0.00           N
ATOM    511  CA  ASP A  25      53.194  69.206  64.640  1.00  0.00           C
ATOM    513  CB  ASP A  25      52.436  69.456  63.280  1.00  0.00           C
ATOM    516  CG  ASP A  25      52.646  70.826  62.640  1.00  0.00           C
ATOM    517  OD1 ASP A  25      53.166  71.746  63.330  1.00  0.00           O
ATOM    518  OD2 ASP A  25      52.165  70.976  61.490  1.00  0.00           O
ATOM    519  C   ASP A  25      52.186  68.796  65.720  1.00  0.00           C
ATOM    520  O   ASP A  25      52.244  67.757  66.380  1.00  0.00           O
ATOM    521  N   LEU A  26      51.266  69.736  65.990  1.00  0.00           N
ATOM    523  CA  LEU A  26      50.494  69.807  67.210  1.00  0.00           C
ATOM    525  CB  LEU A  26      51.365  70.676  68.150  1.00  0.00           C
ATOM    528  CG  LEU A  26      51.016  70.886  69.640  1.00  0.00           C
ATOM    530  CD1 LEU A  26      50.625  69.636  70.430  1.00  0.00           C
ATOM    534  CD2 LEU A  26      52.266  71.507  70.270  1.00  0.00           C
ATOM    538  C   LEU A  26      49.184  70.516  66.850  1.00  0.00           C
ATOM    539  O   LEU A  26      48.194  70.446  67.570  1.00  0.00           O
ATOM    540  N   ASP A  27      49.155  71.156  65.660  1.00  0.00           N
ATOM    542  CA  ASP A  27      48.125  72.036  65.140  1.00  0.00           C
ATOM    544  CB  ASP A  27      48.556  72.476  63.720  1.00  0.00           C
ATOM    547  CG  ASP A  27      49.715  73.437  63.790  1.00  0.00           C
ATOM    548  OD1 ASP A  27      50.196  73.746  64.910  1.00  0.00           O
ATOM    549  OD2 ASP A  27      50.086  73.956  62.700  1.00  0.00           O
ATOM    550  C   ASP A  27      46.735  71.466  64.970  1.00  0.00           C
ATOM    551  O   ASP A  27      45.715  72.096  65.260  1.00  0.00           O
ATOM    552  N   LYS A  28      46.635  70.227  64.470  1.00  0.00           N
ATOM    554  CA  LYS A  28      45.364  69.547  64.380  1.00  0.00           C
ATOM    556  CB  LYS A  28      45.364  68.446  63.300  1.00  0.00           C
ATOM    559  CG  LYS A  28      45.164  68.936  61.850  1.00  0.00           C
ATOM    562  CD  LYS A  28      44.795  67.716  60.980  1.00  0.00           C
ATOM    565  CE  LYS A  28      44.634  67.966  59.480  1.00  0.00           C
ATOM    568  NZ  LYS A  28      44.146  66.716  58.850  1.00  0.00           N
ATOM    572  C   LYS A  28      44.915  68.996  65.710  1.00  0.00           C
ATOM    573  O   LYS A  28      43.766  68.596  65.850  1.00  0.00           O
ATOM    574  N   MET A  29      45.796  69.007  66.720  1.00  0.00           N
ATOM    576  CA  MET A  29      45.564  68.386  68.010  1.00  0.00           C
ATOM    578  CB  MET A  29      46.695  67.406  68.390  1.00  0.00           C
ATOM    581  CG  MET A  29      46.735  66.257  67.380  1.00  0.00           C
ATOM    584  SD  MET A  29      47.755  64.846  67.830  1.00  0.00           S
ATOM    585  CE  MET A  29      47.075  63.916  66.420  1.00  0.00           C
ATOM    589  C   MET A  29      45.364  69.396  69.120  1.00  0.00           C
ATOM    590  O   MET A  29      45.215  69.017  70.270  1.00  0.00           O
ATOM    591  N   VAL A  30      45.285  70.706  68.800  1.00  0.00           N
ATOM    593  CA  VAL A  30      44.995  71.706  69.810  1.00  0.00           C
ATOM    595  CB  VAL A  30      46.204  72.576  70.160  1.00  0.00           C
ATOM    597  CG1 VAL A  30      47.295  71.657  70.730  1.00  0.00           C
ATOM    601  CG2 VAL A  30      46.725  73.356  68.940  1.00  0.00           C
ATOM    605  C   VAL A  30      43.815  72.556  69.400  1.00  0.00           C
ATOM    606  O   VAL A  30      43.486  72.727  68.220  1.00  0.00           O
ATOM    607  N   ASN A  31      43.145  73.106  70.410  1.00  0.00           N
ATOM    609  CA  ASN A  31      42.204  74.196  70.280  1.00  0.00           C
ATOM    611  CB  ASN A  31      40.915  73.906  71.080  1.00  0.00           C
ATOM    614  CG  ASN A  31      40.086  72.776  70.490  1.00  0.00           C
ATOM    615  OD1 ASN A  31      39.995  72.596  69.270  1.00  0.00           O
ATOM    616  ND2 ASN A  31      39.435  71.977  71.370  1.00  0.00           N
ATOM    619  C   ASN A  31      42.845  75.426  70.900  1.00  0.00           C
ATOM    620  O   ASN A  31      43.345  75.386  72.020  1.00  0.00           O
ATOM    621  N   VAL A  32      42.836  76.587  70.210  1.00  0.00           N
ATOM    623  CA  VAL A  32      43.366  77.826  70.760  1.00  0.00           C
ATOM    625  CB  VAL A  32      44.365  78.507  69.820  1.00  0.00           C
ATOM    627  CG1 VAL A  32      44.774  79.886  70.360  1.00  0.00           C
ATOM    631  CG2 VAL A  32      45.625  77.636  69.700  1.00  0.00           C
ATOM    635  C   VAL A  32      42.186  78.726  71.080  1.00  0.00           C
ATOM    636  O   VAL A  32      41.344  79.007  70.230  1.00  0.00           O
ATOM    637  N   TYR A  33      42.025  79.157  72.340  1.00  0.00           N
ATOM    639  CA  TYR A  33      40.926  79.966  72.820  1.00  0.00           C
ATOM    641  CB  TYR A  33      40.294  79.416  74.130  1.00  0.00           C
ATOM    644  CG  TYR A  33      39.585  78.117  73.900  1.00  0.00           C
ATOM    645  CD1 TYR A  33      40.266  76.896  73.880  1.00  0.00           C
ATOM    647  CE1 TYR A  33      39.564  75.696  73.640  1.00  0.00           C
ATOM    649  CZ  TYR A  33      38.185  75.727  73.430  1.00  0.00           C
ATOM    650  OH  TYR A  33      37.485  74.566  73.040  1.00  0.00           O
ATOM    652  CD2 TYR A  33      38.185  78.117  73.770  1.00  0.00           C
ATOM    654  CE2 TYR A  33      37.485  76.926  73.560  1.00  0.00           C
ATOM    656  C   TYR A  33      41.425  81.346  73.160  1.00  0.00           C
ATOM    657  O   TYR A  33      42.404  81.437  73.910  1.00  0.00           O
ATOM    658  N   PRO A  34      40.856  82.447  72.700  1.00  0.00           N
ATOM    659  CD  PRO A  34      39.915  82.526  71.570  1.00  0.00           C
ATOM    662  CA  PRO A  34      41.274  83.766  73.150  1.00  0.00           C
ATOM    664  CB  PRO A  34      40.656  84.716  72.130  1.00  0.00           C
ATOM    667  CG  PRO A  34      39.416  83.977  71.610  1.00  0.00           C
ATOM    670  C   PRO A  34      40.814  84.016  74.570  1.00  0.00           C
ATOM    671  O   PRO A  34      39.665  83.717  74.890  1.00  0.00           O
ATOM    672  N   LEU A  35      41.684  84.576  75.440  1.00  0.00           N
ATOM    674  CA  LEU A  35      41.315  84.897  76.800  1.00  0.00           C
ATOM    676  CB  LEU A  35      42.545  84.947  77.750  1.00  0.00           C
ATOM    679  CG  LEU A  35      42.186  84.997  79.250  1.00  0.00           C
ATOM    681  CD1 LEU A  35      41.245  83.857  79.650  1.00  0.00           C
ATOM    685  CD2 LEU A  35      43.436  84.937  80.140  1.00  0.00           C
ATOM    689  C   LEU A  35      40.515  86.187  76.810  1.00  0.00           C
ATOM    690  O   LEU A  35      41.035  87.307  76.760  1.00  0.00           O
ATOM    691  N   THR A  36      39.184  86.026  76.740  1.00  0.00           N
ATOM    693  CA  THR A  36      38.194  87.066  76.590  1.00  0.00           C
ATOM    695  CB  THR A  36      37.256  86.826  75.400  1.00  0.00           C
ATOM    697  OG1 THR A  36      36.525  85.606  75.470  1.00  0.00           O
ATOM    699  CG2 THR A  36      38.075  86.777  74.110  1.00  0.00           C
ATOM    703  C   THR A  36      37.404  87.136  77.880  1.00  0.00           C
ATOM    704  O   THR A  36      37.415  86.178  78.650  1.00  0.00           O
ATOM    705  N   PRO A  37      36.675  88.197  78.170  1.00  0.00           N
ATOM    706  CD  PRO A  37      36.916  89.517  77.580  1.00  0.00           C
ATOM    709  CA  PRO A  37      35.936  88.286  79.430  1.00  0.00           C
ATOM    711  CB  PRO A  37      35.405  89.716  79.430  1.00  0.00           C
ATOM    714  CG  PRO A  37      36.415  90.518  78.610  1.00  0.00           C
ATOM    717  C   PRO A  37      34.794  87.288  79.470  1.00  0.00           C
ATOM    718  O   PRO A  37      34.486  86.757  80.530  1.00  0.00           O
ATOM    719  N   ARG A  38      34.185  87.006  78.310  1.00  0.00           N
ATOM    721  CA  ARG A  38      33.215  85.938  78.120  1.00  0.00           C
ATOM    723  CB  ARG A  38      32.755  85.956  76.640  1.00  0.00           C
ATOM    726  CG  ARG A  38      31.725  84.886  76.240  1.00  0.00           C
ATOM    729  CD  ARG A  38      31.536  84.867  74.710  1.00  0.00           C
ATOM    732  NE  ARG A  38      30.415  83.937  74.370  1.00  0.00           N
ATOM    734  CZ  ARG A  38      30.495  82.617  74.340  1.00  0.00           C
ATOM    735  NH1 ARG A  38      31.586  81.926  74.580  1.00  0.00           N
ATOM    738  NH2 ARG A  38      29.406  81.956  73.990  1.00  0.00           N
ATOM    741  C   ARG A  38      33.795  84.566  78.450  1.00  0.00           C
ATOM    742  O   ARG A  38      33.135  83.687  79.020  1.00  0.00           O
ATOM    743  N   LEU A  39      35.065  84.316  78.090  1.00  0.00           N
ATOM    745  CA  LEU A  39      35.764  83.127  78.530  1.00  0.00           C
ATOM    747  CB  LEU A  39      37.116  82.946  77.800  1.00  0.00           C
ATOM    750  CG  LEU A  39      37.775  81.567  78.030  1.00  0.00           C
ATOM    752  CD1 LEU A  39      36.906  80.406  77.520  1.00  0.00           C
ATOM    756  CD2 LEU A  39      39.155  81.486  77.390  1.00  0.00           C
ATOM    760  C   LEU A  39      35.974  83.066  80.040  1.00  0.00           C
ATOM    761  O   LEU A  39      35.806  82.006  80.640  1.00  0.00           O
ATOM    762  N   ILE A  40      36.326  84.186  80.690  1.00  0.00           N
ATOM    764  CA  ILE A  40      36.475  84.216  82.130  1.00  0.00           C
ATOM    766  CB  ILE A  40      36.994  85.566  82.620  1.00  0.00           C
ATOM    768  CG2 ILE A  40      37.005  85.597  84.170  1.00  0.00           C
ATOM    772  CG1 ILE A  40      38.395  85.896  82.070  1.00  0.00           C
ATOM    775  CD  ILE A  40      39.486  84.928  82.540  1.00  0.00           C
ATOM    779  C   ILE A  40      35.205  83.846  82.870  1.00  0.00           C
ATOM    780  O   ILE A  40      35.244  83.018  83.760  1.00  0.00           O
ATOM    781  N   ASP A  41      34.045  84.417  82.480  1.00  0.00           N
ATOM    783  CA  ASP A  41      32.744  84.076  83.020  1.00  0.00           C
ATOM    785  CB  ASP A  41      31.735  85.117  82.460  1.00  0.00           C
ATOM    788  CG  ASP A  41      31.926  86.507  83.090  1.00  0.00           C
ATOM    789  OD1 ASP A  41      32.445  86.586  84.240  1.00  0.00           O
ATOM    790  OD2 ASP A  41      31.446  87.497  82.480  1.00  0.00           O
ATOM    791  C   ASP A  41      32.345  82.596  82.800  1.00  0.00           C
ATOM    792  O   ASP A  41      31.916  81.887  83.710  1.00  0.00           O
ATOM    793  N   GLN A  42      32.576  82.057  81.590  1.00  0.00           N
ATOM    795  CA  GLN A  42      32.375  80.646  81.260  1.00  0.00           C
ATOM    797  CB  GLN A  42      32.744  80.466  79.770  1.00  0.00           C
ATOM    800  CG  GLN A  42      32.835  79.017  79.250  1.00  0.00           C
ATOM    803  CD  GLN A  42      33.355  78.986  77.820  1.00  0.00           C
ATOM    804  OE1 GLN A  42      34.264  78.246  77.450  1.00  0.00           O
ATOM    805  NE2 GLN A  42      32.735  79.816  76.950  1.00  0.00           N
ATOM    808  C   GLN A  42      33.145  79.617  82.080  1.00  0.00           C
ATOM    809  O   GLN A  42      32.665  78.526  82.390  1.00  0.00           O
ATOM    810  N   LEU A  43      34.395  79.966  82.440  1.00  0.00           N
ATOM    812  CA  LEU A  43      35.275  79.126  83.210  1.00  0.00           C
ATOM    814  CB  LEU A  43      36.725  79.206  82.660  1.00  0.00           C
ATOM    817  CG  LEU A  43      36.875  78.816  81.170  1.00  0.00           C
ATOM    819  CD1 LEU A  43      38.325  78.986  80.700  1.00  0.00           C
ATOM    823  CD2 LEU A  43      36.425  77.376  80.900  1.00  0.00           C
ATOM    827  C   LEU A  43      35.225  79.547  84.680  1.00  0.00           C
ATOM    828  O   LEU A  43      35.904  78.977  85.530  1.00  0.00           O
ATOM    829  N   ARG A  44      34.375  80.527  85.040  1.00  0.00           N
ATOM    831  CA  ARG A  44      34.245  81.006  86.390  1.00  0.00           C
ATOM    833  CB  ARG A  44      33.486  82.346  86.450  1.00  0.00           C
ATOM    836  CG  ARG A  44      33.785  83.186  87.700  1.00  0.00           C
ATOM    839  CD  ARG A  44      33.084  84.557  87.720  1.00  0.00           C
ATOM    842  NE  ARG A  44      33.576  85.457  86.620  1.00  0.00           N
ATOM    844  CZ  ARG A  44      34.575  86.327  86.670  1.00  0.00           C
ATOM    845  NH1 ARG A  44      35.495  86.306  87.610  1.00  0.00           N
ATOM    848  NH2 ARG A  44      34.675  87.267  85.750  1.00  0.00           N
ATOM    851  C   ARG A  44      33.494  79.956  87.210  1.00  0.00           C
ATOM    852  O   ARG A  44      32.396  79.558  86.810  1.00  0.00           O
ATOM    853  N   PRO A  45      34.015  79.416  88.300  1.00  0.00           N
ATOM    854  CD  PRO A  45      35.314  79.726  88.870  1.00  0.00           C
ATOM    857  CA  PRO A  45      33.264  78.486  89.120  1.00  0.00           C
ATOM    859  CB  PRO A  45      34.204  78.157  90.280  1.00  0.00           C
ATOM    862  CG  PRO A  45      35.205  79.306  90.330  1.00  0.00           C
ATOM    865  C   PRO A  45      31.955  79.017  89.620  1.00  0.00           C
ATOM    866  O   PRO A  45      31.834  80.196  89.940  1.00  0.00           O
ATOM    867  N   ARG A  46      30.975  78.126  89.760  1.00  0.00           N
ATOM    869  CA  ARG A  46      29.756  78.386  90.490  1.00  0.00           C
ATOM    871  CB  ARG A  46      28.836  77.167  90.410  1.00  0.00           C
ATOM    874  CG  ARG A  46      28.446  76.776  88.980  1.00  0.00           C
ATOM    877  CD  ARG A  46      27.315  75.757  89.000  1.00  0.00           C
ATOM    880  NE  ARG A  46      27.885  74.507  89.580  1.00  0.00           N
ATOM    882  CZ  ARG A  46      27.306  73.326  89.600  1.00  0.00           C
ATOM    883  NH1 ARG A  46      26.035  73.106  89.370  1.00  0.00           N
ATOM    886  NH2 ARG A  46      28.075  72.276  89.800  1.00  0.00           N
ATOM    889  C   ARG A  46      30.016  78.697  91.960  1.00  0.00           C
ATOM    890  O   ARG A  46      30.936  78.126  92.550  1.00  0.00           O
ATOM    891  N   PRO A  47      29.305  79.606  92.620  1.00  0.00           N
ATOM    892  CD  PRO A  47      28.344  80.536  92.030  1.00  0.00           C
ATOM    895  CA  PRO A  47      29.445  79.816  94.060  1.00  0.00           C
ATOM    897  CB  PRO A  47      28.556  81.026  94.380  1.00  0.00           C
ATOM    900  CG  PRO A  47      28.274  81.686  93.030  1.00  0.00           C
ATOM    903  C   PRO A  47      29.075  78.636  94.930  1.00  0.00           C
ATOM    904  O   PRO A  47      27.896  78.276  95.020  1.00  0.00           O
ATOM    905  N   ASN A  48      30.045  78.096  95.660  1.00  0.00           N
ATOM    907  CA  ASN A  48      29.826  77.196  96.770  1.00  0.00           C
ATOM    909  CB  ASN A  48      31.146  76.406  97.020  1.00  0.00           C
ATOM    912  CG  ASN A  48      31.006  75.257  98.030  1.00  0.00           C
ATOM    913  OD1 ASN A  48      31.446  75.396  99.170  1.00  0.00           O
ATOM    914  ND2 ASN A  48      30.426  74.106  97.600  1.00  0.00           N
ATOM    917  C   ASN A  48      29.315  77.996  97.970  1.00  0.00           C
ATOM    918  O   ASN A  48      30.035  78.716  98.660  1.00  0.00           O
ATOM    919  N   VAL A  49      27.995  77.916  98.210  1.00  0.00           N
ATOM    921  CA  VAL A  49      27.266  78.566  99.290  1.00  0.00           C
ATOM    923  CB  VAL A  49      25.856  78.947  98.840  1.00  0.00           C
ATOM    925  CG1 VAL A  49      25.986  80.047  97.790  1.00  0.00           C
ATOM    929  CG2 VAL A  49      25.095  77.736  98.260  1.00  0.00           C
ATOM    933  C   VAL A  49      27.126  77.576 100.400  1.00  0.00           C
ATOM    934  O   VAL A  49      27.245  76.396 100.130  1.00  0.00           O
ATOM    935  N   ALA A  50      26.834  78.026 101.650  1.00  0.00           N
ATOM    937  CA  ALA A  50      26.485  77.156 102.760  1.00  0.00           C
ATOM    939  CB  ALA A  50      26.404  77.966 104.070  1.00  0.00           C
ATOM    943  C   ALA A  50      25.205  76.326 102.590  1.00  0.00           C
ATOM    944  O   ALA A  50      24.176  76.806 102.120  1.00  0.00           O
ATOM    945  N   ARG A  51      25.286  75.026 102.960  1.00  0.00           N
ATOM    947  CA  ARG A  51      24.276  74.017 102.760  1.00  0.00           C
ATOM    949  CB  ARG A  51      24.426  73.166 101.460  1.00  0.00           C
ATOM    952  CG  ARG A  51      24.355  73.986 100.150  1.00  0.00           C
ATOM    955  CD  ARG A  51      25.165  73.437  98.970  1.00  0.00           C
ATOM    958  NE  ARG A  51      24.725  72.036  98.730  1.00  0.00           N
ATOM    960  CZ  ARG A  51      25.465  71.136  98.090  1.00  0.00           C
ATOM    961  NH1 ARG A  51      26.725  71.356  97.770  1.00  0.00           N
ATOM    964  NH2 ARG A  51      24.875  70.016  97.760  1.00  0.00           N
ATOM    967  C   ARG A  51      24.375  73.066 103.940  1.00  0.00           C
ATOM    968  O   ARG A  51      25.416  72.426 104.140  1.00  0.00           O
ATOM    969  N   PRO A  52      23.355  72.936 104.770  1.00  0.00           N
ATOM    970  CD  PRO A  52      22.215  73.866 104.800  1.00  0.00           C
ATOM    973  CA  PRO A  52      23.385  72.047 105.920  1.00  0.00           C
ATOM    975  CB  PRO A  52      22.416  72.736 106.890  1.00  0.00           C
ATOM    978  CG  PRO A  52      21.396  73.426 105.990  1.00  0.00           C
ATOM    981  C   PRO A  52      22.965  70.657 105.480  1.00  0.00           C
ATOM    982  O   PRO A  52      22.245  70.507 104.490  1.00  0.00           O
ATOM    983  N   ASN A  53      23.465  69.586 106.140  1.00  0.00           N
ATOM    985  CA  ASN A  53      23.265  68.236 105.650  1.00  0.00           C
ATOM    987  CB  ASN A  53      24.635  67.496 105.580  1.00  0.00           C
ATOM    990  CG  ASN A  53      24.545  66.176 104.820  1.00  0.00           C
ATOM    991  OD1 ASN A  53      23.475  65.757 104.360  1.00  0.00           O
ATOM    992  ND2 ASN A  53      25.705  65.507 104.670  1.00  0.00           N
ATOM    995  C   ASN A  53      22.295  67.466 106.530  1.00  0.00           C
ATOM    996  O   ASN A  53      22.665  66.956 107.590  1.00  0.00           O
ATOM    997  N   MET A  54      21.036  67.297 106.090  1.00  0.00           N
ATOM    999  CA  MET A  54      20.035  66.606 106.890  1.00  0.00           C
ATOM   1001  CB  MET A  54      18.635  66.797 106.270  1.00  0.00           C
ATOM   1004  CG  MET A  54      18.165  68.246 106.270  1.00  0.00           C
ATOM   1007  SD  MET A  54      17.695  68.986 107.870  1.00  0.00           S
ATOM   1008  CE  MET A  54      16.255  67.966 108.260  1.00  0.00           C
ATOM   1012  C   MET A  54      20.265  65.127 107.020  1.00  0.00           C
ATOM   1013  O   MET A  54      19.865  64.507 108.000  1.00  0.00           O
ATOM   1014  N   THR A  55      20.905  64.496 106.010  1.00  0.00           N
ATOM   1016  CA  THR A  55      21.285  63.097 106.050  1.00  0.00           C
ATOM   1018  CB  THR A  55      21.905  62.616 104.750  1.00  0.00           C
ATOM   1020  OG1 THR A  55      20.916  62.676 103.730  1.00  0.00           O
ATOM   1022  CG2 THR A  55      22.336  61.146 104.810  1.00  0.00           C
ATOM   1026  C   THR A  55      22.225  62.816 107.190  1.00  0.00           C
ATOM   1027  O   THR A  55      21.975  61.926 108.000  1.00  0.00           O
ATOM   1028  N   LEU A  56      23.276  63.636 107.340  1.00  0.00           N
ATOM   1030  CA  LEU A  56      24.245  63.496 108.410  1.00  0.00           C
ATOM   1032  CB  LEU A  56      25.416  64.486 108.160  1.00  0.00           C
ATOM   1035  CG  LEU A  56      26.555  64.446 109.200  1.00  0.00           C
ATOM   1037  CD1 LEU A  56      27.186  63.046 109.290  1.00  0.00           C
ATOM   1041  CD2 LEU A  56      27.625  65.496 108.860  1.00  0.00           C
ATOM   1045  C   LEU A  56      23.645  63.687 109.810  1.00  0.00           C
ATOM   1046  O   LEU A  56      23.896  62.916 110.720  1.00  0.00           O
ATOM   1047  N   GLU A  57      22.775  64.696 109.990  1.00  0.00           N
ATOM   1049  CA  GLU A  57      22.045  64.956 111.210  1.00  0.00           C
ATOM   1051  CB  GLU A  57      21.255  66.257 110.990  1.00  0.00           C
ATOM   1054  CG  GLU A  57      22.215  67.466 110.850  1.00  0.00           C
ATOM   1057  CD  GLU A  57      21.525  68.776 110.560  1.00  0.00           C
ATOM   1058  OE1 GLU A  57      20.305  68.796 110.320  1.00  0.00           O
ATOM   1059  OE2 GLU A  57      22.225  69.826 110.630  1.00  0.00           O
ATOM   1060  C   GLU A  57      21.125  63.826 111.660  1.00  0.00           C
ATOM   1061  O   GLU A  57      21.086  63.426 112.820  1.00  0.00           O
ATOM   1062  N   SER A  58      20.426  63.206 110.700  1.00  0.00           N
ATOM   1064  CA  SER A  58      19.715  61.956 110.910  1.00  0.00           C
ATOM   1066  CB  SER A  58      19.015  61.436 109.650  1.00  0.00           C
ATOM   1069  OG  SER A  58      17.856  62.216 109.360  1.00  0.00           O
ATOM   1071  C   SER A  58      20.595  60.816 111.370  1.00  0.00           C
ATOM   1072  O   SER A  58      20.216  60.066 112.270  1.00  0.00           O
ATOM   1073  N   GLU A  59      21.785  60.667 110.750  1.00  0.00           N
ATOM   1075  CA  GLU A  59      22.775  59.687 111.140  1.00  0.00           C
ATOM   1077  CB  GLU A  59      23.955  59.667 110.090  1.00  0.00           C
ATOM   1080  CG  GLU A  59      23.536  59.096 108.710  1.00  0.00           C
ATOM   1083  CD  GLU A  59      24.575  59.146 107.580  1.00  0.00           C
ATOM   1084  OE1 GLU A  59      24.866  60.226 107.010  1.00  0.00           O
ATOM   1085  OE2 GLU A  59      24.985  58.027 107.140  1.00  0.00           O
ATOM   1086  C   GLU A  59      23.276  59.867 112.580  1.00  0.00           C
ATOM   1087  O   GLU A  59      23.365  58.926 113.370  1.00  0.00           O
ATOM   1088  N   ILE A  60      23.565  61.117 113.000  1.00  0.00           N
ATOM   1090  CA  ILE A  60      23.966  61.516 114.350  1.00  0.00           C
ATOM   1092  CB  ILE A  60      24.385  62.986 114.290  1.00  0.00           C
ATOM   1094  CG2 ILE A  60      24.585  63.596 115.690  1.00  0.00           C
ATOM   1098  CG1 ILE A  60      25.656  63.116 113.420  1.00  0.00           C
ATOM   1101  CD  ILE A  60      25.814  64.536 112.880  1.00  0.00           C
ATOM   1105  C   ILE A  60      22.916  61.296 115.440  1.00  0.00           C
ATOM   1106  O   ILE A  60      23.195  60.786 116.530  1.00  0.00           O
ATOM   1107  N   ALA A  61      21.655  61.656 115.150  1.00  0.00           N
ATOM   1109  CA  ALA A  61      20.505  61.476 116.010  1.00  0.00           C
ATOM   1111  CB  ALA A  61      19.285  62.056 115.260  1.00  0.00           C
ATOM   1115  C   ALA A  61      20.235  60.036 116.450  1.00  0.00           C
ATOM   1116  O   ALA A  61      19.944  59.766 117.600  1.00  0.00           O
ATOM   1117  N   ASN A  62      20.385  59.076 115.520  1.00  0.00           N
ATOM   1119  CA  ASN A  62      20.146  57.666 115.760  1.00  0.00           C
ATOM   1121  CB  ASN A  62      19.355  57.066 114.570  1.00  0.00           C
ATOM   1124  CG  ASN A  62      17.975  57.716 114.590  1.00  0.00           C
ATOM   1125  OD1 ASN A  62      17.135  57.346 115.420  1.00  0.00           O
ATOM   1126  ND2 ASN A  62      17.716  58.706 113.710  1.00  0.00           N
ATOM   1129  C   ASN A  62      21.445  56.896 115.940  1.00  0.00           C
ATOM   1130  O   ASN A  62      21.475  55.667 115.910  1.00  0.00           O
ATOM   1131  N   TYR A  63      22.565  57.616 116.160  1.00  0.00           N
ATOM   1133  CA  TYR A  63      23.875  57.047 116.390  1.00  0.00           C
ATOM   1135  CB  TYR A  63      24.915  58.186 116.450  1.00  0.00           C
ATOM   1138  CG  TYR A  63      26.326  57.696 116.540  1.00  0.00           C
ATOM   1139  CD1 TYR A  63      26.965  57.286 115.360  1.00  0.00           C
ATOM   1141  CE1 TYR A  63      28.306  56.886 115.390  1.00  0.00           C
ATOM   1143  CZ  TYR A  63      29.025  56.907 116.590  1.00  0.00           C
ATOM   1144  OH  TYR A  63      30.405  56.586 116.650  1.00  0.00           O
ATOM   1146  CD2 TYR A  63      27.035  57.676 117.740  1.00  0.00           C
ATOM   1148  CE2 TYR A  63      28.376  57.276 117.760  1.00  0.00           C
ATOM   1150  C   TYR A  63      23.934  56.156 117.640  1.00  0.00           C
ATOM   1151  O   TYR A  63      23.376  56.466 118.690  1.00  0.00           O
ATOM   1152  N   GLN A  64      24.645  55.016 117.560  1.00  0.00           N
ATOM   1154  CA  GLN A  64      24.845  54.126 118.680  1.00  0.00           C
ATOM   1156  CB  GLN A  64      23.915  52.896 118.620  1.00  0.00           C
ATOM   1159  CG  GLN A  64      22.435  53.286 118.770  1.00  0.00           C
ATOM   1162  CD  GLN A  64      21.525  52.086 118.960  1.00  0.00           C
ATOM   1163  OE1 GLN A  64      21.945  50.937 118.940  1.00  0.00           O
ATOM   1164  NE2 GLN A  64      20.216  52.376 119.160  1.00  0.00           N
ATOM   1167  C   GLN A  64      26.245  53.617 118.580  1.00  0.00           C
ATOM   1168  O   GLN A  64      26.776  53.536 117.490  1.00  0.00           O
ATOM   1169  N   TYR A  65      26.865  53.216 119.710  1.00  0.00           N
ATOM   1171  CA  TYR A  65      28.084  52.406 119.670  1.00  0.00           C
ATOM   1173  CB  TYR A  65      29.225  53.006 120.540  1.00  0.00           C
ATOM   1176  CG  TYR A  65      30.505  52.187 120.510  1.00  0.00           C
ATOM   1177  CD1 TYR A  65      31.434  52.386 119.480  1.00  0.00           C
ATOM   1179  CE1 TYR A  65      32.635  51.656 119.450  1.00  0.00           C
ATOM   1181  CZ  TYR A  65      32.935  50.736 120.460  1.00  0.00           C
ATOM   1182  OH  TYR A  65      34.194  50.096 120.420  1.00  0.00           O
ATOM   1184  CD2 TYR A  65      30.806  51.236 121.510  1.00  0.00           C
ATOM   1186  CE2 TYR A  65      32.014  50.516 121.490  1.00  0.00           C
ATOM   1188  C   TYR A  65      27.775  50.986 120.090  1.00  0.00           C
ATOM   1189  O   TYR A  65      27.064  50.756 121.070  1.00  0.00           O
ATOM   1190  N   ARG A  66      28.314  50.007 119.340  1.00  0.00           N
ATOM   1192  CA  ARG A  66      28.176  48.596 119.640  1.00  0.00           C
ATOM   1194  CB  ARG A  66      27.375  47.866 118.540  1.00  0.00           C
ATOM   1197  CG  ARG A  66      25.885  48.286 118.510  1.00  0.00           C
ATOM   1200  CD  ARG A  66      25.105  47.666 117.340  1.00  0.00           C
ATOM   1203  NE  ARG A  66      23.666  48.066 117.450  1.00  0.00           N
ATOM   1205  CZ  ARG A  66      22.795  47.426 118.220  1.00  0.00           C
ATOM   1206  NH1 ARG A  66      23.025  46.257 118.780  1.00  0.00           N
ATOM   1209  NH2 ARG A  66      21.645  47.996 118.530  1.00  0.00           N
ATOM   1212  C   ARG A  66      29.535  47.936 119.860  1.00  0.00           C
ATOM   1213  O   ARG A  66      30.455  48.056 119.060  1.00  0.00           O
ATOM   1214  N   VAL A  67      29.696  47.226 120.990  1.00  0.00           N
ATOM   1216  CA  VAL A  67      30.955  46.656 121.440  1.00  0.00           C
ATOM   1218  CB  VAL A  67      30.744  45.976 122.790  1.00  0.00           C
ATOM   1220  CG1 VAL A  67      31.986  45.216 123.290  1.00  0.00           C
ATOM   1224  CG2 VAL A  67      30.345  47.056 123.810  1.00  0.00           C
ATOM   1228  C   VAL A  67      31.606  45.696 120.450  1.00  0.00           C
ATOM   1229  O   VAL A  67      30.905  44.926 119.760  1.00  0.00           O
ATOM   1230  N   GLY A  68      32.954  45.716 120.320  1.00  0.00           N
ATOM   1232  CA  GLY A  68      33.704  44.797 119.470  1.00  0.00           C
ATOM   1235  C   GLY A  68      34.814  44.076 120.210  1.00  0.00           C
ATOM   1236  O   GLY A  68      35.165  44.446 121.330  1.00  0.00           O
ATOM   1237  N   PRO A  69      35.444  43.056 119.610  1.00  0.00           N
ATOM   1238  CD  PRO A  69      34.995  42.396 118.370  1.00  0.00           C
ATOM   1241  CA  PRO A  69      36.625  42.406 120.150  1.00  0.00           C
ATOM   1243  CB  PRO A  69      36.976  41.306 119.130  1.00  0.00           C
ATOM   1246  CG  PRO A  69      35.656  41.016 118.420  1.00  0.00           C
ATOM   1249  C   PRO A  69      37.794  43.346 120.420  1.00  0.00           C
ATOM   1250  O   PRO A  69      38.226  44.046 119.500  1.00  0.00           O
ATOM   1251  N   GLY A  70      38.335  43.356 121.650  1.00  0.00           N
ATOM   1253  CA  GLY A  70      39.494  44.137 122.030  1.00  0.00           C
ATOM   1256  C   GLY A  70      39.165  45.326 122.900  1.00  0.00           C
ATOM   1257  O   GLY A  70      40.055  45.876 123.550  1.00  0.00           O
ATOM   1258  N   ASP A  71      37.885  45.706 122.940  1.00  0.00           N
ATOM   1260  CA  ASP A  71      37.355  46.726 123.840  1.00  0.00           C
ATOM   1262  CB  ASP A  71      35.866  47.056 123.540  1.00  0.00           C
ATOM   1265  CG  ASP A  71      35.726  47.816 122.240  1.00  0.00           C
ATOM   1266  OD1 ASP A  71      36.716  48.486 121.820  1.00  0.00           O
ATOM   1267  OD2 ASP A  71      34.616  47.826 121.650  1.00  0.00           O
ATOM   1268  C   ASP A  71      37.516  46.346 125.300  1.00  0.00           C
ATOM   1269  O   ASP A  71      37.594  45.176 125.660  1.00  0.00           O
ATOM   1270  N   VAL A  72      37.576  47.356 126.180  1.00  0.00           N
ATOM   1272  CA  VAL A  72      37.646  47.136 127.615  1.00  0.00           C
ATOM   1274  CB  VAL A  72      38.836  47.806 128.275  1.00  0.00           C
ATOM   1276  CG1 VAL A  72      38.914  47.367 129.755  1.00  0.00           C
ATOM   1280  CG2 VAL A  72      40.115  47.406 127.535  1.00  0.00           C
ATOM   1284  C   VAL A  72      36.404  47.706 128.215  1.00  0.00           C
ATOM   1285  O   VAL A  72      36.064  48.866 127.995  1.00  0.00           O
ATOM   1286  N   LEU A  73      35.676  46.907 129.005  1.00  0.00           N
ATOM   1288  CA  LEU A  73      34.476  47.376 129.655  1.00  0.00           C
ATOM   1290  CB  LEU A  73      33.345  46.336 129.515  1.00  0.00           C
ATOM   1293  CG  LEU A  73      32.495  46.526 128.235  1.00  0.00           C
ATOM   1295  CD1 LEU A  73      33.296  46.596 126.930  1.00  0.00           C
ATOM   1299  CD2 LEU A  73      31.466  45.416 128.135  1.00  0.00           C
ATOM   1303  C   LEU A  73      34.775  47.757 131.095  1.00  0.00           C
ATOM   1304  O   LEU A  73      35.625  47.176 131.755  1.00  0.00           O
ATOM   1305  N   ASN A  74      34.055  48.766 131.585  1.00  0.00           N
ATOM   1307  CA  ASN A  74      34.015  49.146 132.975  1.00  0.00           C
ATOM   1309  CB  ASN A  74      34.235  50.686 133.135  1.00  0.00           C
ATOM   1312  CG  ASN A  74      34.365  51.106 134.585  1.00  0.00           C
ATOM   1313  OD1 ASN A  74      34.444  50.266 135.485  1.00  0.00           O
ATOM   1314  ND2 ASN A  74      34.444  52.426 134.855  1.00  0.00           N
ATOM   1317  C   ASN A  74      32.635  48.726 133.445  1.00  0.00           C
ATOM   1318  O   ASN A  74      31.635  49.226 132.935  1.00  0.00           O
ATOM   1319  N   VAL A  75      32.555  47.786 134.395  1.00  0.00           N
ATOM   1321  CA  VAL A  75      31.305  47.367 134.985  1.00  0.00           C
ATOM   1323  CB  VAL A  75      31.035  45.867 134.895  1.00  0.00           C
ATOM   1325  CG1 VAL A  75      29.664  45.516 135.545  1.00  0.00           C
ATOM   1329  CG2 VAL A  75      31.045  45.426 133.425  1.00  0.00           C
ATOM   1333  C   VAL A  75      31.295  47.806 136.435  1.00  0.00           C
ATOM   1334  O   VAL A  75      32.205  47.526 137.215  1.00  0.00           O
ATOM   1335  N   THR A  76      30.245  48.556 136.795  1.00  0.00           N
ATOM   1337  CA  THR A  76      30.076  49.186 138.075  1.00  0.00           C
ATOM   1339  CB  THR A  76      29.725  50.657 137.965  1.00  0.00           C
ATOM   1341  OG1 THR A  76      30.844  51.336 137.435  1.00  0.00           O
ATOM   1343  CG2 THR A  76      29.426  51.286 139.335  1.00  0.00           C
ATOM   1347  C   THR A  76      28.915  48.536 138.735  1.00  0.00           C
ATOM   1348  O   THR A  76      27.815  48.476 138.195  1.00  0.00           O
ATOM   1349  N   VAL A  77      29.106  48.046 139.955  1.00  0.00           N
ATOM   1351  CA  VAL A  77      28.075  47.486 140.785  1.00  0.00           C
ATOM   1353  CB  VAL A  77      28.385  46.016 141.045  1.00  0.00           C
ATOM   1355  CG1 VAL A  77      27.225  45.396 141.825  1.00  0.00           C
ATOM   1359  CG2 VAL A  77      28.556  45.266 139.705  1.00  0.00           C
ATOM   1363  C   VAL A  77      28.096  48.286 142.065  1.00  0.00           C
ATOM   1364  O   VAL A  77      29.065  48.216 142.825  1.00  0.00           O
ATOM   1365  N   TRP A  78      27.056  49.086 142.345  1.00  0.00           N
ATOM   1367  CA  TRP A  78      26.934  49.806 143.615  1.00  0.00           C
ATOM   1369  CB  TRP A  78      25.765  50.836 143.655  1.00  0.00           C
ATOM   1372  CG  TRP A  78      26.035  52.096 142.895  1.00  0.00           C
ATOM   1373  CD1 TRP A  78      26.504  53.266 143.425  1.00  0.00           C
ATOM   1375  NE1 TRP A  78      26.795  54.146 142.415  1.00  0.00           N
ATOM   1377  CE2 TRP A  78      26.516  53.566 141.215  1.00  0.00           C
ATOM   1378  CD2 TRP A  78      25.995  52.276 141.475  1.00  0.00           C
ATOM   1379  CE3 TRP A  78      25.575  51.476 140.415  1.00  0.00           C
ATOM   1381  CZ3 TRP A  78      25.765  51.946 139.115  1.00  0.00           C
ATOM   1383  CZ2 TRP A  78      26.705  54.026 139.915  1.00  0.00           C
ATOM   1385  CH2 TRP A  78      26.345  53.186 138.865  1.00  0.00           C
ATOM   1387  C   TRP A  78      26.815  48.876 144.805  1.00  0.00           C
ATOM   1388  O   TRP A  78      26.245  47.796 144.675  1.00  0.00           O
ATOM   1389  N   ASP A  79      27.385  49.226 145.975  1.00  0.00           N
ATOM   1391  CA  ASP A  79      27.315  48.446 147.215  1.00  0.00           C
ATOM   1393  CB  ASP A  79      25.856  48.236 147.745  1.00  0.00           C
ATOM   1396  CG  ASP A  79      25.095  49.526 148.025  1.00  0.00           C
ATOM   1397  OD1 ASP A  79      25.726  50.576 148.295  1.00  0.00           O
ATOM   1398  OD2 ASP A  79      23.836  49.466 148.085  1.00  0.00           O
ATOM   1399  C   ASP A  79      28.125  47.136 147.155  1.00  0.00           C
ATOM   1400  O   ASP A  79      28.084  46.306 148.055  1.00  0.00           O
ATOM   1401  N   HIS A  80      28.934  46.986 146.085  1.00  0.00           N
ATOM   1403  CA  HIS A  80      29.756  45.826 145.805  1.00  0.00           C
ATOM   1405  CB  HIS A  80      29.075  44.806 144.855  1.00  0.00           C
ATOM   1408  ND1 HIS A  80      26.635  44.536 145.345  1.00  0.00           N
ATOM   1409  CG  HIS A  80      27.935  44.096 145.505  1.00  0.00           C
ATOM   1410  CE1 HIS A  80      25.926  43.796 146.175  1.00  0.00           C
ATOM   1412  NE2 HIS A  80      26.685  42.866 146.805  1.00  0.00           N
ATOM   1414  CD2 HIS A  80      27.975  43.036 146.355  1.00  0.00           C
ATOM   1416  C   HIS A  80      31.086  46.236 145.175  1.00  0.00           C
ATOM   1417  O   HIS A  80      31.355  45.956 143.995  1.00  0.00           O
ATOM   1418  N   PRO A  81      32.005  46.856 145.905  1.00  0.00           N
ATOM   1419  CD  PRO A  81      31.875  47.187 147.325  1.00  0.00           C
ATOM   1422  CA  PRO A  81      33.285  47.246 145.355  1.00  0.00           C
ATOM   1424  CB  PRO A  81      33.795  48.246 146.395  1.00  0.00           C
ATOM   1427  CG  PRO A  81      33.244  47.736 147.725  1.00  0.00           C
ATOM   1430  C   PRO A  81      34.215  46.056 145.185  1.00  0.00           C
ATOM   1431  O   PRO A  81      35.345  46.216 144.725  1.00  0.00           O
ATOM   1432  N   GLU A  82      33.766  44.826 145.505  1.00  0.00           N
ATOM   1434  CA  GLU A  82      34.455  43.566 145.275  1.00  0.00           C
ATOM   1436  CB  GLU A  82      33.785  42.367 146.015  1.00  0.00           C
ATOM   1439  CG  GLU A  82      33.325  42.656 147.475  1.00  0.00           C
ATOM   1442  CD  GLU A  82      31.934  43.297 147.515  1.00  0.00           C
ATOM   1443  OE1 GLU A  82      31.355  43.456 146.415  1.00  0.00           O
ATOM   1444  OE2 GLU A  82      31.455  43.636 148.625  1.00  0.00           O
ATOM   1445  C   GLU A  82      34.375  43.196 143.815  1.00  0.00           C
ATOM   1446  O   GLU A  82      35.185  42.437 143.305  1.00  0.00           O
ATOM   1447  N   LEU A  83      33.355  43.726 143.135  1.00  0.00           N
ATOM   1449  CA  LEU A  83      33.055  43.446 141.755  1.00  0.00           C
ATOM   1451  CB  LEU A  83      31.536  43.206 141.555  1.00  0.00           C
ATOM   1454  CG  LEU A  83      30.975  42.016 142.365  1.00  0.00           C
ATOM   1456  CD1 LEU A  83      29.465  41.856 142.115  1.00  0.00           C
ATOM   1460  CD2 LEU A  83      31.715  40.716 142.035  1.00  0.00           C
ATOM   1464  C   LEU A  83      33.506  44.596 140.905  1.00  0.00           C
ATOM   1465  O   LEU A  83      34.155  44.386 139.885  1.00  0.00           O
ATOM   1466  N   THR A  84      33.185  45.826 141.335  1.00  0.00           N
ATOM   1468  CA  THR A  84      33.646  47.076 140.735  1.00  0.00           C
ATOM   1470  CB  THR A  84      32.905  48.246 141.355  1.00  0.00           C
ATOM   1472  OG1 THR A  84      31.516  48.016 141.315  1.00  0.00           O
ATOM   1474  CG2 THR A  84      33.185  49.566 140.605  1.00  0.00           C
ATOM   1478  C   THR A  84      35.154  47.297 140.805  1.00  0.00           C
ATOM   1479  O   THR A  84      35.785  47.706 139.825  1.00  0.00           O
ATOM   1480  N   THR A  85      35.825  47.016 141.945  1.00  0.00           N
ATOM   1482  CA  THR A  85      37.274  47.236 142.035  1.00  0.00           C
ATOM   1484  CB  THR A  85      37.715  48.536 142.715  1.00  0.00           C
ATOM   1486  OG1 THR A  85      36.865  48.846 143.795  1.00  0.00           O
ATOM   1488  CG2 THR A  85      37.576  49.706 141.735  1.00  0.00           C
ATOM   1492  C   THR A  85      38.045  46.066 142.625  1.00  0.00           C
ATOM   1493  O   THR A  85      38.704  46.187 143.655  1.00  0.00           O
ATOM   1494  N   PRO A  86      38.075  44.916 141.975  1.00  0.00           N
ATOM   1495  CD  PRO A  86      37.576  44.716 140.605  1.00  0.00           C
ATOM   1498  CA  PRO A  86      38.686  43.716 142.515  1.00  0.00           C
ATOM   1500  CB  PRO A  86      38.194  42.616 141.565  1.00  0.00           C
ATOM   1503  CG  PRO A  86      38.075  43.326 140.225  1.00  0.00           C
ATOM   1506  C   PRO A  86      40.205  43.836 142.555  1.00  0.00           C
ATOM   1507  O   PRO A  86      40.866  43.097 143.275  1.00  0.00           O
ATOM   1508  N   ALA A  87      40.796  44.776 141.795  1.00  0.00           N
ATOM   1510  CA  ALA A  87      42.215  45.076 141.805  1.00  0.00           C
ATOM   1512  CB  ALA A  87      42.724  45.216 140.365  1.00  0.00           C
ATOM   1516  C   ALA A  87      42.545  46.346 142.575  1.00  0.00           C
ATOM   1517  O   ALA A  87      43.686  46.816 142.565  1.00  0.00           O
ATOM   1518  N   GLY A  88      41.554  46.926 143.295  1.00  0.00           N
ATOM   1520  CA  GLY A  88      41.786  48.056 144.175  1.00  0.00           C
ATOM   1523  C   GLY A  88      41.586  49.356 143.455  1.00  0.00           C
ATOM   1524  O   GLY A  88      41.646  49.436 142.235  1.00  0.00           O
ATOM   1525  N   GLN A  89      41.266  50.416 144.205  1.00  0.00           N
ATOM   1527  CA  GLN A  89      40.785  51.676 143.675  1.00  0.00           C
ATOM   1529  CB  GLN A  89      40.355  52.636 144.805  1.00  0.00           C
ATOM   1532  CG  GLN A  89      39.054  52.276 145.555  1.00  0.00           C
ATOM   1535  CD  GLN A  89      39.195  50.926 146.245  1.00  0.00           C
ATOM   1536  OE1 GLN A  89      40.255  50.657 146.825  1.00  0.00           O
ATOM   1537  NE2 GLN A  89      38.176  50.066 146.145  1.00  0.00           N
ATOM   1540  C   GLN A  89      41.725  52.406 142.735  1.00  0.00           C
ATOM   1541  O   GLN A  89      41.285  53.097 141.825  1.00  0.00           O
ATOM   1542  N   TYR A  90      43.045  52.336 142.985  1.00  0.00           N
ATOM   1544  CA  TYR A  90      43.995  53.236 142.345  1.00  0.00           C
ATOM   1546  CB  TYR A  90      45.396  53.066 143.005  1.00  0.00           C
ATOM   1549  CG  TYR A  90      46.455  53.916 142.365  1.00  0.00           C
ATOM   1550  CD1 TYR A  90      46.705  55.206 142.855  1.00  0.00           C
ATOM   1552  CE1 TYR A  90      47.654  56.026 142.225  1.00  0.00           C
ATOM   1554  CZ  TYR A  90      48.345  55.556 141.115  1.00  0.00           C
ATOM   1555  OH  TYR A  90      49.305  56.386 140.505  1.00  0.00           O
ATOM   1557  CD2 TYR A  90      47.155  53.456 141.235  1.00  0.00           C
ATOM   1559  CE2 TYR A  90      48.064  54.296 140.585  1.00  0.00           C
ATOM   1561  C   TYR A  90      44.095  53.146 140.825  1.00  0.00           C
ATOM   1562  O   TYR A  90      44.095  54.176 140.165  1.00  0.00           O
ATOM   1563  N   ARG A  91      44.205  51.926 140.255  1.00  0.00           N
ATOM   1565  CA  ARG A  91      44.435  51.707 138.845  1.00  0.00           C
ATOM   1567  CB  ARG A  91      44.616  50.196 138.555  1.00  0.00           C
ATOM   1570  CG  ARG A  91      45.726  49.477 139.335  1.00  0.00           C
ATOM   1573  CD  ARG A  91      45.895  47.986 138.955  1.00  0.00           C
ATOM   1576  NE  ARG A  91      47.064  47.486 139.765  1.00  0.00           N
ATOM   1578  CZ  ARG A  91      47.225  46.216 140.135  1.00  0.00           C
ATOM   1579  NH1 ARG A  91      46.495  45.226 139.655  1.00  0.00           N
ATOM   1582  NH2 ARG A  91      48.125  45.966 141.065  1.00  0.00           N
ATOM   1585  C   ARG A  91      43.314  52.236 137.965  1.00  0.00           C
ATOM   1586  O   ARG A  91      42.165  52.276 138.385  1.00  0.00           O
ATOM   1587  N   SER A  92      43.605  52.636 136.705  1.00  0.00           N
ATOM   1589  CA  SER A  92      42.576  52.986 135.735  1.00  0.00           C
ATOM   1591  CB  SER A  92      43.134  53.656 134.455  1.00  0.00           C
ATOM   1594  OG  SER A  92      44.135  52.806 133.925  1.00  0.00           O
ATOM   1596  C   SER A  92      41.684  51.837 135.275  1.00  0.00           C
ATOM   1597  O   SER A  92      42.064  50.676 135.225  1.00  0.00           O
ATOM   1598  N   SER A  93      40.425  52.146 134.895  1.00  0.00           N
ATOM   1600  CA  SER A  93      39.416  51.176 134.495  1.00  0.00           C
ATOM   1602  CB  SER A  93      38.026  51.847 134.375  1.00  0.00           C
ATOM   1605  OG  SER A  93      38.075  52.936 133.465  1.00  0.00           O
ATOM   1607  C   SER A  93      39.715  50.486 133.175  1.00  0.00           C
ATOM   1608  O   SER A  93      39.244  49.386 132.885  1.00  0.00           O
ATOM   1609  N   SER A  94      40.536  51.096 132.315  1.00  0.00           N
ATOM   1611  CA  SER A  94      41.175  50.426 131.195  1.00  0.00           C
ATOM   1613  CB  SER A  94      41.825  51.446 130.255  1.00  0.00           C
ATOM   1616  OG  SER A  94      42.625  52.356 131.005  1.00  0.00           O
ATOM   1618  C   SER A  94      42.176  49.337 131.585  1.00  0.00           C
ATOM   1619  O   SER A  94      42.204  48.256 130.995  1.00  0.00           O
ATOM   1620  N   ASP A  95      43.015  49.586 132.615  1.00  0.00           N
ATOM   1622  CA  ASP A  95      43.925  48.606 133.175  1.00  0.00           C
ATOM   1624  CB  ASP A  95      45.006  49.296 134.075  1.00  0.00           C
ATOM   1627  CG  ASP A  95      45.936  50.206 133.295  1.00  0.00           C
ATOM   1628  OD1 ASP A  95      45.986  50.116 132.035  1.00  0.00           O
ATOM   1629  OD2 ASP A  95      46.695  50.966 133.965  1.00  0.00           O
ATOM   1630  C   ASP A  95      43.194  47.526 133.965  1.00  0.00           C
ATOM   1631  O   ASP A  95      43.665  46.386 134.045  1.00  0.00           O
ATOM   1632  N   THR A  96      42.025  47.846 134.565  1.00  0.00           N
ATOM   1634  CA  THR A  96      41.336  46.926 135.475  1.00  0.00           C
ATOM   1636  CB  THR A  96      41.235  47.516 136.865  1.00  0.00           C
ATOM   1638  OG1 THR A  96      40.536  48.757 136.945  1.00  0.00           O
ATOM   1640  CG2 THR A  96      42.675  47.786 137.315  1.00  0.00           C
ATOM   1644  C   THR A  96      39.995  46.456 134.965  1.00  0.00           C
ATOM   1645  O   THR A  96      39.216  45.797 135.665  1.00  0.00           O
ATOM   1646  N   GLY A  97      39.686  46.726 133.685  1.00  0.00           N
ATOM   1648  CA  GLY A  97      38.384  46.426 133.095  1.00  0.00           C
ATOM   1651  C   GLY A  97      38.285  45.116 132.385  1.00  0.00           C
ATOM   1652  O   GLY A  97      39.276  44.486 132.015  1.00  0.00           O
ATOM   1653  N   ASN A  98      37.035  44.696 132.135  1.00  0.00           N
ATOM   1655  CA  ASN A  98      36.744  43.437 131.485  1.00  0.00           C
ATOM   1657  CB  ASN A  98      35.275  42.986 131.615  1.00  0.00           C
ATOM   1660  CG  ASN A  98      34.794  42.896 133.055  1.00  0.00           C
ATOM   1661  OD1 ASN A  98      34.035  43.757 133.505  1.00  0.00           O
ATOM   1662  ND2 ASN A  98      35.175  41.816 133.765  1.00  0.00           N
ATOM   1665  C   ASN A  98      37.075  43.476 130.005  1.00  0.00           C
ATOM   1666  O   ASN A  98      36.475  44.216 129.235  1.00  0.00           O
ATOM   1667  N   TRP A  99      38.064  42.676 129.555  1.00  0.00           N
ATOM   1669  CA  TRP A  99      38.376  42.596 128.145  1.00  0.00           C
ATOM   1671  CB  TRP A  99      39.766  41.996 127.825  1.00  0.00           C
ATOM   1674  CG  TRP A  99      40.946  42.766 128.325  1.00  0.00           C
ATOM   1675  CD1 TRP A  99      41.006  43.706 129.305  1.00  0.00           C
ATOM   1677  NE1 TRP A  99      42.306  44.046 129.515  1.00  0.00           N
ATOM   1679  CE2 TRP A  99      43.106  43.417 128.625  1.00  0.00           C
ATOM   1680  CD2 TRP A  99      42.285  42.566 127.865  1.00  0.00           C
ATOM   1681  CE3 TRP A  99      42.864  41.746 126.920  1.00  0.00           C
ATOM   1683  CZ3 TRP A  99      44.235  41.837 126.670  1.00  0.00           C
ATOM   1685  CZ2 TRP A  99      44.455  43.566 128.355  1.00  0.00           C
ATOM   1687  CH2 TRP A  99      45.024  42.736 127.395  1.00  0.00           C
ATOM   1689  C   TRP A  99      37.344  41.806 127.385  1.00  0.00           C
ATOM   1690  O   TRP A  99      36.865  40.756 127.805  1.00  0.00           O
ATOM   1691  N   VAL A 100      37.025  42.297 126.180  1.00  0.00           N
ATOM   1693  CA  VAL A 100      36.266  41.566 125.210  1.00  0.00           C
ATOM   1695  CB  VAL A 100      35.495  42.516 124.320  1.00  0.00           C
ATOM   1697  CG1 VAL A 100      34.595  41.707 123.360  1.00  0.00           C
ATOM   1701  CG2 VAL A 100      34.654  43.426 125.230  1.00  0.00           C
ATOM   1705  C   VAL A 100      37.186  40.667 124.420  1.00  0.00           C
ATOM   1706  O   VAL A 100      38.215  41.086 123.890  1.00  0.00           O
ATOM   1707  N   GLN A 101      36.846  39.376 124.390  1.00  0.00           N
ATOM   1709  CA  GLN A 101      37.675  38.336 123.820  1.00  0.00           C
ATOM   1711  CB  GLN A 101      37.495  37.046 124.670  1.00  0.00           C
ATOM   1714  CG  GLN A 101      38.064  37.126 126.100  1.00  0.00           C
ATOM   1717  CD  GLN A 101      39.525  37.566 126.070  1.00  0.00           C
ATOM   1718  OE1 GLN A 101      40.375  36.886 125.490  1.00  0.00           O
ATOM   1719  NE2 GLN A 101      39.844  38.736 126.670  1.00  0.00           N
ATOM   1722  C   GLN A 101      37.355  38.066 122.350  1.00  0.00           C
ATOM   1723  O   GLN A 101      36.326  38.546 121.860  1.00  0.00           O
ATOM   1724  N   PRO A 102      38.166  37.306 121.610  1.00  0.00           N
ATOM   1725  CD  PRO A 102      39.535  36.936 121.990  1.00  0.00           C
ATOM   1728  CA  PRO A 102      37.934  37.076 120.190  1.00  0.00           C
ATOM   1730  CB  PRO A 102      39.195  36.316 119.730  1.00  0.00           C
ATOM   1733  CG  PRO A 102      40.275  36.886 120.660  1.00  0.00           C
ATOM   1736  C   PRO A 102      36.655  36.326 119.870  1.00  0.00           C
ATOM   1737  O   PRO A 102      36.195  36.436 118.740  1.00  0.00           O
ATOM   1738  N   ASP A 103      36.035  35.606 120.830  1.00  0.00           N
ATOM   1740  CA  ASP A 103      34.766  34.946 120.590  1.00  0.00           C
ATOM   1742  CB  ASP A 103      34.616  33.616 121.400  1.00  0.00           C
ATOM   1745  CG  ASP A 103      34.564  33.776 122.910  1.00  0.00           C
ATOM   1746  OD1 ASP A 103      35.514  34.356 123.490  1.00  0.00           O
ATOM   1747  OD2 ASP A 103      33.616  33.246 123.560  1.00  0.00           O
ATOM   1748  C   ASP A 103      33.576  35.896 120.830  1.00  0.00           C
ATOM   1749  O   ASP A 103      32.424  35.556 120.540  1.00  0.00           O
ATOM   1750  N   GLY A 104      33.826  37.136 121.290  1.00  0.00           N
ATOM   1752  CA  GLY A 104      32.805  38.176 121.400  1.00  0.00           C
ATOM   1755  C   GLY A 104      32.064  38.146 122.710  1.00  0.00           C
ATOM   1756  O   GLY A 104      30.946  38.646 122.880  1.00  0.00           O
ATOM   1757  N   THR A 105      32.735  37.576 123.720  1.00  0.00           N
ATOM   1759  CA  THR A 105      32.244  37.496 125.080  1.00  0.00           C
ATOM   1761  CB  THR A 105      31.875  36.066 125.540  1.00  0.00           C
ATOM   1763  OG1 THR A 105      32.975  35.216 125.830  1.00  0.00           O
ATOM   1765  CG2 THR A 105      31.056  35.346 124.470  1.00  0.00           C
ATOM   1769  C   THR A 105      33.285  38.116 125.970  1.00  0.00           C
ATOM   1770  O   THR A 105      34.455  38.256 125.590  1.00  0.00           O
ATOM   1771  N   MET A 106      32.905  38.507 127.200  1.00  0.00           N
ATOM   1773  CA  MET A 106      33.836  38.786 128.265  1.00  0.00           C
ATOM   1775  CB  MET A 106      33.695  40.226 128.805  1.00  0.00           C
ATOM   1778  CG  MET A 106      32.396  40.536 129.555  1.00  0.00           C
ATOM   1781  SD  MET A 106      32.354  42.196 130.245  1.00  0.00           S
ATOM   1782  CE  MET A 106      31.035  41.796 131.425  1.00  0.00           C
ATOM   1786  C   MET A 106      33.516  37.806 129.385  1.00  0.00           C
ATOM   1787  O   MET A 106      32.366  37.396 129.585  1.00  0.00           O
ATOM   1788  N   PHE A 107      34.514  37.386 130.185  1.00  0.00           N
ATOM   1790  CA  PHE A 107      34.225  36.806 131.485  1.00  0.00           C
ATOM   1792  CB  PHE A 107      35.465  36.056 132.055  1.00  0.00           C
ATOM   1795  CG  PHE A 107      35.165  35.376 133.375  1.00  0.00           C
ATOM   1796  CD1 PHE A 107      34.444  34.176 133.425  1.00  0.00           C
ATOM   1798  CE1 PHE A 107      34.134  33.586 134.665  1.00  0.00           C
ATOM   1800  CZ  PHE A 107      34.556  34.187 135.855  1.00  0.00           C
ATOM   1802  CD2 PHE A 107      35.584  35.966 134.575  1.00  0.00           C
ATOM   1804  CE2 PHE A 107      35.285  35.376 135.815  1.00  0.00           C
ATOM   1806  C   PHE A 107      33.616  37.836 132.445  1.00  0.00           C
ATOM   1807  O   PHE A 107      33.896  39.026 132.385  1.00  0.00           O
ATOM   1808  N   TYR A 108      32.735  37.386 133.365  1.00  0.00           N
ATOM   1810  CA  TYR A 108      32.326  38.226 134.475  1.00  0.00           C
ATOM   1812  CB  TYR A 108      30.995  38.956 134.135  1.00  0.00           C
ATOM   1815  CG  TYR A 108      30.774  40.117 135.085  1.00  0.00           C
ATOM   1816  CD1 TYR A 108      31.575  41.266 134.965  1.00  0.00           C
ATOM   1818  CE1 TYR A 108      31.466  42.306 135.885  1.00  0.00           C
ATOM   1820  CZ  TYR A 108      30.535  42.236 136.925  1.00  0.00           C
ATOM   1821  OH  TYR A 108      30.415  43.306 137.835  1.00  0.00           O
ATOM   1823  CD2 TYR A 108      29.845  40.047 136.135  1.00  0.00           C
ATOM   1825  CE2 TYR A 108      29.725  41.096 137.055  1.00  0.00           C
ATOM   1827  C   TYR A 108      32.126  37.266 135.645  1.00  0.00           C
ATOM   1828  O   TYR A 108      31.595  36.176 135.405  1.00  0.00           O
ATOM   1829  N   PRO A 109      32.565  37.556 136.875  1.00  0.00           N
ATOM   1830  CD  PRO A 109      33.185  38.826 137.255  1.00  0.00           C
ATOM   1833  CA  PRO A 109      32.424  36.656 138.015  1.00  0.00           C
ATOM   1835  CB  PRO A 109      33.014  37.456 139.195  1.00  0.00           C
ATOM   1838  CG  PRO A 109      32.944  38.916 138.755  1.00  0.00           C
ATOM   1841  C   PRO A 109      31.016  36.156 138.265  1.00  0.00           C
ATOM   1842  O   PRO A 109      30.065  36.926 138.185  1.00  0.00           O
ATOM   1843  N   TYR A 110      30.876  34.847 138.555  1.00  0.00           N
ATOM   1845  CA  TYR A 110      29.635  34.176 138.905  1.00  0.00           C
ATOM   1847  CB  TYR A 110      28.795  34.926 139.985  1.00  0.00           C
ATOM   1850  CG  TYR A 110      29.645  35.336 141.175  1.00  0.00           C
ATOM   1851  CD1 TYR A 110      30.405  34.396 141.895  1.00  0.00           C
ATOM   1853  CE1 TYR A 110      31.065  34.757 143.075  1.00  0.00           C
ATOM   1855  CZ  TYR A 110      31.006  36.076 143.525  1.00  0.00           C
ATOM   1856  OH  TYR A 110      31.676  36.456 144.705  1.00  0.00           O
ATOM   1858  CD2 TYR A 110      29.626  36.676 141.625  1.00  0.00           C
ATOM   1860  CE2 TYR A 110      30.325  37.046 142.785  1.00  0.00           C
ATOM   1862  C   TYR A 110      28.805  33.836 137.675  1.00  0.00           C
ATOM   1863  O   TYR A 110      28.465  32.676 137.445  1.00  0.00           O
ATOM   1864  N   ILE A 111      28.465  34.836 136.845  1.00  0.00           N
ATOM   1866  CA  ILE A 111      27.605  34.646 135.695  1.00  0.00           C
ATOM   1868  CB  ILE A 111      26.865  35.926 135.295  1.00  0.00           C
ATOM   1870  CG2 ILE A 111      26.016  36.356 136.505  1.00  0.00           C
ATOM   1874  CG1 ILE A 111      27.805  37.056 134.815  1.00  0.00           C
ATOM   1877  CD  ILE A 111      27.075  38.367 134.475  1.00  0.00           C
ATOM   1881  C   ILE A 111      28.314  34.026 134.495  1.00  0.00           C
ATOM   1882  O   ILE A 111      27.716  33.296 133.705  1.00  0.00           O
ATOM   1883  N   GLY A 112      29.635  34.286 134.305  1.00  0.00           N
ATOM   1885  CA  GLY A 112      30.475  33.576 133.345  1.00  0.00           C
ATOM   1888  C   GLY A 112      30.135  33.756 131.875  1.00  0.00           C
ATOM   1889  O   GLY A 112      29.055  33.426 131.395  1.00  0.00           O
ATOM   1890  N   LYS A 113      31.104  34.257 131.065  1.00  0.00           N
ATOM   1892  CA  LYS A 113      30.905  34.456 129.635  1.00  0.00           C
ATOM   1894  CB  LYS A 113      31.116  33.176 128.795  1.00  0.00           C
ATOM   1897  CG  LYS A 113      32.555  32.626 128.835  1.00  0.00           C
ATOM   1900  CD  LYS A 113      32.875  31.576 127.745  1.00  0.00           C
ATOM   1903  CE  LYS A 113      32.954  32.187 126.330  1.00  0.00           C
ATOM   1906  NZ  LYS A 113      33.176  31.196 125.250  1.00  0.00           N
ATOM   1910  C   LYS A 113      29.655  35.236 129.235  1.00  0.00           C
ATOM   1911  O   LYS A 113      28.635  34.687 128.805  1.00  0.00           O
ATOM   1912  N   VAL A 114      29.686  36.566 129.385  1.00  0.00           N
ATOM   1914  CA  VAL A 114      28.625  37.426 128.895  1.00  0.00           C
ATOM   1916  CB  VAL A 114      28.506  38.696 129.725  1.00  0.00           C
ATOM   1918  CG1 VAL A 114      27.345  39.566 129.215  1.00  0.00           C
ATOM   1922  CG2 VAL A 114      28.244  38.286 131.195  1.00  0.00           C
ATOM   1926  C   VAL A 114      28.934  37.746 127.455  1.00  0.00           C
ATOM   1927  O   VAL A 114      30.016  38.256 127.160  1.00  0.00           O
ATOM   1928  N   HIS A 115      28.014  37.417 126.510  1.00  0.00           N
ATOM   1930  CA  HIS A 115      28.096  37.866 125.130  1.00  0.00           C
ATOM   1932  CB  HIS A 115      27.106  37.086 124.220  1.00  0.00           C
ATOM   1935  ND1 HIS A 115      26.316  38.086 122.050  1.00  0.00           N
ATOM   1936  CG  HIS A 115      27.275  37.366 122.760  1.00  0.00           C
ATOM   1937  CE1 HIS A 115      26.745  38.076 120.800  1.00  0.00           C
ATOM   1939  NE2 HIS A 115      27.885  37.366 120.660  1.00  0.00           N
ATOM   1941  CD2 HIS A 115      28.236  36.917 121.910  1.00  0.00           C
ATOM   1943  C   HIS A 115      27.856  39.366 125.010  1.00  0.00           C
ATOM   1944  O   HIS A 115      26.825  39.856 125.460  1.00  0.00           O
ATOM   1945  N   VAL A 116      28.836  40.106 124.440  1.00  0.00           N
ATOM   1947  CA  VAL A 116      28.845  41.556 124.470  1.00  0.00           C
ATOM   1949  CB  VAL A 116      29.975  42.106 125.340  1.00  0.00           C
ATOM   1951  CG1 VAL A 116      29.715  41.736 126.800  1.00  0.00           C
ATOM   1955  CG2 VAL A 116      31.355  41.586 124.890  1.00  0.00           C
ATOM   1959  C   VAL A 116      28.995  42.146 123.090  1.00  0.00           C
ATOM   1960  O   VAL A 116      28.535  43.256 122.830  1.00  0.00           O
ATOM   1961  N   VAL A 117      29.594  41.406 122.140  1.00  0.00           N
ATOM   1963  CA  VAL A 117      29.836  41.926 120.810  1.00  0.00           C
ATOM   1965  CB  VAL A 117      30.926  41.166 120.080  1.00  0.00           C
ATOM   1967  CG1 VAL A 117      31.056  41.596 118.610  1.00  0.00           C
ATOM   1971  CG2 VAL A 117      32.244  41.446 120.810  1.00  0.00           C
ATOM   1975  C   VAL A 117      28.556  42.076 120.010  1.00  0.00           C
ATOM   1976  O   VAL A 117      27.696  41.187 119.980  1.00  0.00           O
ATOM   1977  N   GLY A 118      28.376  43.256 119.400  1.00  0.00           N
ATOM   1979  CA  GLY A 118      27.245  43.556 118.550  1.00  0.00           C
ATOM   1982  C   GLY A 118      26.116  44.166 119.300  1.00  0.00           C
ATOM   1983  O   GLY A 118      25.055  44.396 118.730  1.00  0.00           O
ATOM   1984  N   LYS A 119      26.336  44.486 120.580  1.00  0.00           N
ATOM   1986  CA  LYS A 119      25.375  45.096 121.480  1.00  0.00           C
ATOM   1988  CB  LYS A 119      25.184  44.266 122.760  1.00  0.00           C
ATOM   1991  CG  LYS A 119      24.305  43.027 122.620  1.00  0.00           C
ATOM   1994  CD  LYS A 119      24.325  42.297 123.970  1.00  0.00           C
ATOM   1997  CE  LYS A 119      23.676  40.917 123.950  1.00  0.00           C
ATOM   2000  NZ  LYS A 119      23.985  40.286 125.240  1.00  0.00           N
ATOM   2004  C   LYS A 119      25.806  46.466 121.940  1.00  0.00           C
ATOM   2005  O   LYS A 119      26.994  46.786 122.000  1.00  0.00           O
ATOM   2006  N   THR A 120      24.836  47.297 122.330  1.00  0.00           N
ATOM   2008  CA  THR A 120      25.086  48.547 123.020  1.00  0.00           C
ATOM   2010  CB  THR A 120      23.975  49.596 122.830  1.00  0.00           C
ATOM   2012  OG1 THR A 120      22.765  49.296 123.520  1.00  0.00           O
ATOM   2014  CG2 THR A 120      23.635  49.696 121.340  1.00  0.00           C
ATOM   2018  C   THR A 120      25.315  48.326 124.500  1.00  0.00           C
ATOM   2019  O   THR A 120      25.035  47.266 125.080  1.00  0.00           O
ATOM   2020  N   LEU A 121      25.825  49.356 125.190  1.00  0.00           N
ATOM   2022  CA  LEU A 121      25.975  49.376 126.630  1.00  0.00           C
ATOM   2024  CB  LEU A 121      26.635  50.696 127.070  1.00  0.00           C
ATOM   2027  CG  LEU A 121      28.096  50.896 126.580  1.00  0.00           C
ATOM   2029  CD1 LEU A 121      28.516  52.356 126.800  1.00  0.00           C
ATOM   2033  CD2 LEU A 121      29.045  49.946 127.315  1.00  0.00           C
ATOM   2037  C   LEU A 121      24.664  49.176 127.395  1.00  0.00           C
ATOM   2038  O   LEU A 121      24.594  48.526 128.435  1.00  0.00           O
ATOM   2039  N   ALA A 122      23.525  49.696 126.890  1.00  0.00           N
ATOM   2041  CA  ALA A 122      22.245  49.376 127.505  1.00  0.00           C
ATOM   2043  CB  ALA A 122      21.125  50.236 126.890  1.00  0.00           C
ATOM   2047  C   ALA A 122      21.875  47.887 127.455  1.00  0.00           C
ATOM   2048  O   ALA A 122      21.436  47.326 128.465  1.00  0.00           O
ATOM   2049  N   GLU A 123      22.075  47.226 126.300  1.00  0.00           N
ATOM   2051  CA  GLU A 123      21.745  45.816 126.090  1.00  0.00           C
ATOM   2053  CB  GLU A 123      22.085  45.406 124.630  1.00  0.00           C
ATOM   2056  CG  GLU A 123      21.194  46.066 123.540  1.00  0.00           C
ATOM   2059  CD  GLU A 123      21.575  45.686 122.110  1.00  0.00           C
ATOM   2060  OE1 GLU A 123      22.385  46.406 121.480  1.00  0.00           O
ATOM   2061  OE2 GLU A 123      20.985  44.716 121.570  1.00  0.00           O
ATOM   2062  C   GLU A 123      22.524  44.876 127.010  1.00  0.00           C
ATOM   2063  O   GLU A 123      21.975  44.056 127.735  1.00  0.00           O
ATOM   2064  N   ILE A 124      23.845  45.066 127.030  1.00  0.00           N
ATOM   2066  CA  ILE A 124      24.766  44.337 127.875  1.00  0.00           C
ATOM   2068  CB  ILE A 124      26.155  44.806 127.485  1.00  0.00           C
ATOM   2070  CG2 ILE A 124      27.186  44.337 128.505  1.00  0.00           C
ATOM   2074  CG1 ILE A 124      26.586  44.386 126.070  1.00  0.00           C
ATOM   2077  CD  ILE A 124      27.805  45.196 125.590  1.00  0.00           C
ATOM   2081  C   ILE A 124      24.515  44.547 129.365  1.00  0.00           C
ATOM   2082  O   ILE A 124      24.486  43.606 130.165  1.00  0.00           O
ATOM   2083  N   ARG A 125      24.276  45.806 129.795  1.00  0.00           N
ATOM   2085  CA  ARG A 125      23.915  46.117 131.165  1.00  0.00           C
ATOM   2087  CB  ARG A 125      23.815  47.646 131.315  1.00  0.00           C
ATOM   2090  CG  ARG A 125      23.295  48.157 132.675  1.00  0.00           C
ATOM   2093  CD  ARG A 125      23.255  49.687 132.775  1.00  0.00           C
ATOM   2096  NE  ARG A 125      22.385  50.176 131.645  1.00  0.00           N
ATOM   2098  CZ  ARG A 125      22.605  51.276 130.955  1.00  0.00           C
ATOM   2099  NH1 ARG A 125      23.685  52.006 131.075  1.00  0.00           N
ATOM   2102  NH2 ARG A 125      21.655  51.736 130.145  1.00  0.00           N
ATOM   2105  C   ARG A 125      22.646  45.436 131.645  1.00  0.00           C
ATOM   2106  O   ARG A 125      22.586  44.946 132.765  1.00  0.00           O
ATOM   2107  N   SER A 126      21.596  45.356 130.805  1.00  0.00           N
ATOM   2109  CA  SER A 126      20.405  44.556 131.075  1.00  0.00           C
ATOM   2111  CB  SER A 126      19.315  44.726 129.985  1.00  0.00           C
ATOM   2114  OG  SER A 126      18.904  46.086 129.835  1.00  0.00           O
ATOM   2116  C   SER A 126      20.676  43.046 131.255  1.00  0.00           C
ATOM   2117  O   SER A 126      20.105  42.437 132.165  1.00  0.00           O
ATOM   2118  N   ASP A 127      21.545  42.426 130.415  1.00  0.00           N
ATOM   2120  CA  ASP A 127      22.005  41.047 130.515  1.00  0.00           C
ATOM   2122  CB  ASP A 127      22.995  40.816 129.315  1.00  0.00           C
ATOM   2125  CG  ASP A 127      23.285  39.366 128.965  1.00  0.00           C
ATOM   2126  OD1 ASP A 127      22.565  38.446 129.405  1.00  0.00           O
ATOM   2127  OD2 ASP A 127      24.155  39.166 128.075  1.00  0.00           O
ATOM   2128  C   ASP A 127      22.735  40.727 131.825  1.00  0.00           C
ATOM   2129  O   ASP A 127      22.524  39.706 132.485  1.00  0.00           O
ATOM   2130  N   ILE A 128      23.655  41.616 132.245  1.00  0.00           N
ATOM   2132  CA  ILE A 128      24.416  41.426 133.475  1.00  0.00           C
ATOM   2134  CB  ILE A 128      25.584  42.406 133.605  1.00  0.00           C
ATOM   2136  CG2 ILE A 128      26.274  42.306 134.995  1.00  0.00           C
ATOM   2140  CG1 ILE A 128      26.606  42.146 132.465  1.00  0.00           C
ATOM   2143  CD  ILE A 128      27.646  43.256 132.335  1.00  0.00           C
ATOM   2147  C   ILE A 128      23.545  41.496 134.705  1.00  0.00           C
ATOM   2148  O   ILE A 128      23.555  40.597 135.545  1.00  0.00           O
ATOM   2149  N   THR A 129      22.695  42.546 134.795  1.00  0.00           N
ATOM   2151  CA  THR A 129      21.795  42.776 135.905  1.00  0.00           C
ATOM   2153  CB  THR A 129      21.025  44.076 135.715  1.00  0.00           C
ATOM   2155  OG1 THR A 129      21.965  45.136 135.665  1.00  0.00           O
ATOM   2157  CG2 THR A 129      20.095  44.407 136.875  1.00  0.00           C
ATOM   2161  C   THR A 129      20.865  41.616 136.135  1.00  0.00           C
ATOM   2162  O   THR A 129      20.706  41.126 137.245  1.00  0.00           O
ATOM   2163  N   GLY A 130      20.286  41.036 135.065  1.00  0.00           N
ATOM   2165  CA  GLY A 130      19.405  39.886 135.215  1.00  0.00           C
ATOM   2168  C   GLY A 130      20.075  38.576 135.545  1.00  0.00           C
ATOM   2169  O   GLY A 130      19.515  37.746 136.265  1.00  0.00           O
ATOM   2170  N   ARG A 131      21.305  38.336 135.075  1.00  0.00           N
ATOM   2172  CA  ARG A 131      22.026  37.126 135.405  1.00  0.00           C
ATOM   2174  CB  ARG A 131      23.125  36.876 134.335  1.00  0.00           C
ATOM   2177  CG  ARG A 131      22.516  36.526 132.955  1.00  0.00           C
ATOM   2180  CD  ARG A 131      23.465  36.596 131.755  1.00  0.00           C
ATOM   2183  NE  ARG A 131      24.515  35.526 131.885  1.00  0.00           N
ATOM   2185  CZ  ARG A 131      25.356  35.236 130.905  1.00  0.00           C
ATOM   2186  NH1 ARG A 131      25.225  35.796 129.715  1.00  0.00           N
ATOM   2189  NH2 ARG A 131      26.336  34.366 131.095  1.00  0.00           N
ATOM   2192  C   ARG A 131      22.595  37.166 136.825  1.00  0.00           C
ATOM   2193  O   ARG A 131      22.725  36.156 137.515  1.00  0.00           O
ATOM   2194  N   LEU A 132      22.885  38.396 137.325  1.00  0.00           N
ATOM   2196  CA  LEU A 132      23.555  38.636 138.585  1.00  0.00           C
ATOM   2198  CB  LEU A 132      24.406  39.917 138.425  1.00  0.00           C
ATOM   2201  CG  LEU A 132      25.444  40.196 139.525  1.00  0.00           C
ATOM   2203  CD1 LEU A 132      26.485  39.066 139.615  1.00  0.00           C
ATOM   2207  CD2 LEU A 132      26.165  41.526 139.235  1.00  0.00           C
ATOM   2211  C   LEU A 132      22.545  38.786 139.715  1.00  0.00           C
ATOM   2212  O   LEU A 132      22.885  38.806 140.895  1.00  0.00           O
ATOM   2213  N   ALA A 133      21.235  38.746 139.365  1.00  0.00           N
ATOM   2215  CA  ALA A 133      20.125  38.716 140.285  1.00  0.00           C
ATOM   2217  CB  ALA A 133      18.845  39.187 139.555  1.00  0.00           C
ATOM   2221  C   ALA A 133      19.926  37.316 140.815  1.00  0.00           C
ATOM   2222  O   ALA A 133      19.166  37.086 141.745  1.00  0.00           O
ATOM   2223  N   THR A 134      20.645  36.346 140.235  1.00  0.00           N
ATOM   2225  CA  THR A 134      20.735  34.986 140.765  1.00  0.00           C
ATOM   2227  CB  THR A 134      21.285  34.016 139.725  1.00  0.00           C
ATOM   2229  OG1 THR A 134      20.516  34.016 138.525  1.00  0.00           O
ATOM   2231  CG2 THR A 134      21.245  32.596 140.265  1.00  0.00           C
ATOM   2235  C   THR A 134      21.635  34.946 141.985  1.00  0.00           C
ATOM   2236  O   THR A 134      21.495  34.096 142.865  1.00  0.00           O
ATOM   2237  N   TYR A 135      22.586  35.896 142.065  1.00  0.00           N
ATOM   2239  CA  TYR A 135      23.694  35.806 142.995  1.00  0.00           C
ATOM   2241  CB  TYR A 135      25.016  35.996 142.225  1.00  0.00           C
ATOM   2244  CG  TYR A 135      25.245  34.826 141.325  1.00  0.00           C
ATOM   2245  CD1 TYR A 135      25.635  33.576 141.845  1.00  0.00           C
ATOM   2247  CE1 TYR A 135      25.814  32.476 140.995  1.00  0.00           C
ATOM   2249  CZ  TYR A 135      25.584  32.626 139.635  1.00  0.00           C
ATOM   2250  OH  TYR A 135      25.684  31.546 138.755  1.00  0.00           O
ATOM   2252  CD2 TYR A 135      25.055  34.956 139.945  1.00  0.00           C
ATOM   2254  CE2 TYR A 135      25.196  33.856 139.095  1.00  0.00           C
ATOM   2256  C   TYR A 135      23.655  36.856 144.075  1.00  0.00           C
ATOM   2257  O   TYR A 135      24.334  36.736 145.095  1.00  0.00           O
ATOM   2258  N   ILE A 136      22.895  37.937 143.865  1.00  0.00           N
ATOM   2260  CA  ILE A 136      22.835  39.046 144.795  1.00  0.00           C
ATOM   2262  CB  ILE A 136      23.904  40.136 144.555  1.00  0.00           C
ATOM   2264  CG2 ILE A 136      25.175  39.586 143.845  1.00  0.00           C
ATOM   2268  CG1 ILE A 136      23.425  41.396 143.815  1.00  0.00           C
ATOM   2271  CD  ILE A 136      22.995  42.536 144.745  1.00  0.00           C
ATOM   2275  C   ILE A 136      21.404  39.546 144.655  1.00  0.00           C
ATOM   2276  O   ILE A 136      20.795  39.426 143.585  1.00  0.00           O
ATOM   2277  N   ALA A 137      20.806  40.117 145.715  1.00  0.00           N
ATOM   2279  CA  ALA A 137      19.434  40.566 145.675  1.00  0.00           C
ATOM   2281  CB  ALA A 137      18.785  40.376 147.055  1.00  0.00           C
ATOM   2285  C   ALA A 137      19.295  42.016 145.225  1.00  0.00           C
ATOM   2286  O   ALA A 137      19.745  42.936 145.905  1.00  0.00           O
ATOM   2287  N   ASP A 138      18.645  42.236 144.065  1.00  0.00           N
ATOM   2289  CA  ASP A 138      18.495  43.516 143.385  1.00  0.00           C
ATOM   2291  CB  ASP A 138      17.575  44.466 144.185  1.00  0.00           C
ATOM   2294  CG  ASP A 138      16.994  45.566 143.305  1.00  0.00           C
ATOM   2295  OD1 ASP A 138      16.635  45.266 142.135  1.00  0.00           O
ATOM   2296  OD2 ASP A 138      16.795  46.686 143.825  1.00  0.00           O
ATOM   2297  C   ASP A 138      19.825  44.207 142.975  1.00  0.00           C
ATOM   2298  O   ASP A 138      20.165  45.276 143.485  1.00  0.00           O
ATOM   2299  N   PRO A 139      20.605  43.596 142.065  1.00  0.00           N
ATOM   2300  CD  PRO A 139      20.216  42.416 141.295  1.00  0.00           C
ATOM   2303  CA  PRO A 139      21.795  44.226 141.505  1.00  0.00           C
ATOM   2305  CB  PRO A 139      22.345  43.176 140.525  1.00  0.00           C
ATOM   2308  CG  PRO A 139      21.095  42.446 140.055  1.00  0.00           C
ATOM   2311  C   PRO A 139      21.536  45.556 140.825  1.00  0.00           C
ATOM   2312  O   PRO A 139      20.575  45.676 140.055  1.00  0.00           O
ATOM   2313  N   GLN A 140      22.385  46.556 141.075  1.00  0.00           N
ATOM   2315  CA  GLN A 140      22.365  47.846 140.445  1.00  0.00           C
ATOM   2317  CB  GLN A 140      22.286  48.976 141.505  1.00  0.00           C
ATOM   2320  CG  GLN A 140      21.075  48.866 142.465  1.00  0.00           C
ATOM   2323  CD  GLN A 140      19.756  48.826 141.715  1.00  0.00           C
ATOM   2324  OE1 GLN A 140      19.526  49.646 140.825  1.00  0.00           O
ATOM   2325  NE2 GLN A 140      18.855  47.887 142.075  1.00  0.00           N
ATOM   2328  C   GLN A 140      23.666  47.966 139.695  1.00  0.00           C
ATOM   2329  O   GLN A 140      24.745  48.116 140.265  1.00  0.00           O
ATOM   2330  N   VAL A 141      23.586  47.876 138.365  1.00  0.00           N
ATOM   2332  CA  VAL A 141      24.756  47.716 137.525  1.00  0.00           C
ATOM   2334  CB  VAL A 141      24.766  46.386 136.785  1.00  0.00           C
ATOM   2336  CG1 VAL A 141      26.075  46.187 135.985  1.00  0.00           C
ATOM   2340  CG2 VAL A 141      24.585  45.226 137.795  1.00  0.00           C
ATOM   2344  C   VAL A 141      24.785  48.876 136.555  1.00  0.00           C
ATOM   2345  O   VAL A 141      23.774  49.236 135.955  1.00  0.00           O
ATOM   2346  N   ASP A 142      25.955  49.466 136.335  1.00  0.00           N
ATOM   2348  CA  ASP A 142      26.165  50.356 135.215  1.00  0.00           C
ATOM   2350  CB  ASP A 142      26.274  51.847 135.615  1.00  0.00           C
ATOM   2353  CG  ASP A 142      26.355  52.766 134.415  1.00  0.00           C
ATOM   2354  OD1 ASP A 142      25.876  52.356 133.315  1.00  0.00           O
ATOM   2355  OD2 ASP A 142      26.834  53.926 134.575  1.00  0.00           O
ATOM   2356  C   ASP A 142      27.375  49.836 134.475  1.00  0.00           C
ATOM   2357  O   ASP A 142      28.236  49.146 135.025  1.00  0.00           O
ATOM   2358  N   VAL A 143      27.445  50.126 133.175  1.00  0.00           N
ATOM   2360  CA  VAL A 143      28.506  49.617 132.355  1.00  0.00           C
ATOM   2362  CB  VAL A 143      28.096  48.396 131.535  1.00  0.00           C
ATOM   2364  CG1 VAL A 143      29.315  47.826 130.775  1.00  0.00           C
ATOM   2368  CG2 VAL A 143      27.485  47.286 132.405  1.00  0.00           C
ATOM   2372  C   VAL A 143      28.855  50.727 131.395  1.00  0.00           C
ATOM   2373  O   VAL A 143      27.985  51.426 130.875  1.00  0.00           O
ATOM   2374  N   ASN A 144      30.146  50.896 131.095  1.00  0.00           N
ATOM   2376  CA  ASN A 144      30.565  51.796 130.045  1.00  0.00           C
ATOM   2378  CB  ASN A 144      30.676  53.256 130.545  1.00  0.00           C
ATOM   2381  CG  ASN A 144      31.565  53.386 131.775  1.00  0.00           C
ATOM   2382  OD1 ASN A 144      32.785  53.507 131.655  1.00  0.00           O
ATOM   2383  ND2 ASN A 144      30.955  53.356 132.985  1.00  0.00           N
ATOM   2386  C   ASN A 144      31.846  51.257 129.425  1.00  0.00           C
ATOM   2387  O   ASN A 144      32.384  50.246 129.875  1.00  0.00           O
ATOM   2388  N   ILE A 145      32.326  51.876 128.335  1.00  0.00           N
ATOM   2390  CA  ILE A 145      33.576  51.486 127.705  1.00  0.00           C
ATOM   2392  CB  ILE A 145      33.616  51.796 126.220  1.00  0.00           C
ATOM   2394  CG2 ILE A 145      34.915  51.246 125.600  1.00  0.00           C
ATOM   2398  CG1 ILE A 145      32.375  51.257 125.470  1.00  0.00           C
ATOM   2401  CD  ILE A 145      32.256  49.736 125.520  1.00  0.00           C
ATOM   2405  C   ILE A 145      34.715  52.196 128.385  1.00  0.00           C
ATOM   2406  O   ILE A 145      34.736  53.426 128.465  1.00  0.00           O
ATOM   2407  N   ALA A 146      35.694  51.436 128.915  1.00  0.00           N
ATOM   2409  CA  ALA A 146      36.856  51.946 129.595  1.00  0.00           C
ATOM   2411  CB  ALA A 146      37.376  50.867 130.545  1.00  0.00           C
ATOM   2415  C   ALA A 146      37.985  52.266 128.635  1.00  0.00           C
ATOM   2416  O   ALA A 146      38.766  53.196 128.835  1.00  0.00           O
ATOM   2417  N   ALA A 147      38.085  51.507 127.535  1.00  0.00           N
ATOM   2419  CA  ALA A 147      38.974  51.866 126.450  1.00  0.00           C
ATOM   2421  CB  ALA A 147      40.375  51.246 126.630  1.00  0.00           C
ATOM   2425  C   ALA A 147      38.384  51.386 125.150  1.00  0.00           C
ATOM   2426  O   ALA A 147      37.975  50.236 125.020  1.00  0.00           O
ATOM   2427  N   PHE A 148      38.356  52.276 124.140  1.00  0.00           N
ATOM   2429  CA  PHE A 148      37.836  51.946 122.830  1.00  0.00           C
ATOM   2431  CB  PHE A 148      37.256  53.196 122.130  1.00  0.00           C
ATOM   2434  CG  PHE A 148      36.016  53.606 122.850  1.00  0.00           C
ATOM   2435  CD1 PHE A 148      34.785  53.176 122.350  1.00  0.00           C
ATOM   2437  CE1 PHE A 148      33.604  53.626 122.920  1.00  0.00           C
ATOM   2439  CZ  PHE A 148      33.625  54.526 124.000  1.00  0.00           C
ATOM   2441  CD2 PHE A 148      36.056  54.456 123.960  1.00  0.00           C
ATOM   2443  CE2 PHE A 148      34.866  54.916 124.530  1.00  0.00           C
ATOM   2445  C   PHE A 148      38.946  51.466 121.940  1.00  0.00           C
ATOM   2446  O   PHE A 148      39.806  52.246 121.550  1.00  0.00           O
ATOM   2447  N   ARG A 149      38.955  50.176 121.590  1.00  0.00           N
ATOM   2449  CA  ARG A 149      40.105  49.606 120.910  1.00  0.00           C
ATOM   2451  CB  ARG A 149      40.915  48.736 121.890  1.00  0.00           C
ATOM   2454  CG  ARG A 149      41.455  49.506 123.110  1.00  0.00           C
ATOM   2457  CD  ARG A 149      42.396  48.646 123.960  1.00  0.00           C
ATOM   2460  NE  ARG A 149      42.745  49.426 125.190  1.00  0.00           N
ATOM   2462  CZ  ARG A 149      43.426  48.896 126.190  1.00  0.00           C
ATOM   2463  NH1 ARG A 149      43.955  47.706 126.100  1.00  0.00           N
ATOM   2466  NH2 ARG A 149      43.576  49.576 127.305  1.00  0.00           N
ATOM   2469  C   ARG A 149      39.686  48.757 119.740  1.00  0.00           C
ATOM   2470  O   ARG A 149      40.475  48.456 118.850  1.00  0.00           O
ATOM   2471  N   SER A 150      38.426  48.316 119.660  1.00  0.00           N
ATOM   2473  CA  SER A 150      38.036  47.406 118.600  1.00  0.00           C
ATOM   2475  CB  SER A 150      36.684  46.716 118.920  1.00  0.00           C
ATOM   2478  OG  SER A 150      35.584  47.626 118.970  1.00  0.00           O
ATOM   2480  C   SER A 150      38.015  48.046 117.210  1.00  0.00           C
ATOM   2481  O   SER A 150      38.296  47.396 116.200  1.00  0.00           O
ATOM   2482  N   GLN A 151      37.696  49.356 117.170  1.00  0.00           N
ATOM   2484  CA  GLN A 151      37.225  50.066 115.990  1.00  0.00           C
ATOM   2486  CB  GLN A 151      35.705  50.266 116.090  1.00  0.00           C
ATOM   2489  CG  GLN A 151      34.866  48.976 115.960  1.00  0.00           C
ATOM   2492  CD  GLN A 151      33.446  49.266 116.450  1.00  0.00           C
ATOM   2493  OE1 GLN A 151      32.725  50.046 115.840  1.00  0.00           O
ATOM   2494  NE2 GLN A 151      33.075  48.687 117.610  1.00  0.00           N
ATOM   2497  C   GLN A 151      37.855  51.446 115.860  1.00  0.00           C
ATOM   2498  O   GLN A 151      37.925  52.196 116.830  1.00  0.00           O
ATOM   2499  N   LYS A 152      38.325  51.796 114.640  1.00  0.00           N
ATOM   2501  CA  LYS A 152      39.105  52.996 114.400  1.00  0.00           C
ATOM   2503  CB  LYS A 152      40.585  52.746 114.800  1.00  0.00           C
ATOM   2506  CG  LYS A 152      41.305  51.626 114.000  1.00  0.00           C
ATOM   2509  CD  LYS A 152      42.145  50.646 114.850  1.00  0.00           C
ATOM   2512  CE  LYS A 152      41.295  49.726 115.740  1.00  0.00           C
ATOM   2515  NZ  LYS A 152      42.126  48.806 116.540  1.00  0.00           N
ATOM   2519  C   LYS A 152      39.016  53.437 112.930  1.00  0.00           C
ATOM   2520  O   LYS A 152      38.675  52.656 112.040  1.00  0.00           O
ATOM   2521  N   ALA A 153      39.305  54.726 112.670  1.00  0.00           N
ATOM   2523  CA  ALA A 153      39.295  55.346 111.360  1.00  0.00           C
ATOM   2525  CB  ALA A 153      38.125  56.346 111.210  1.00  0.00           C
ATOM   2529  C   ALA A 153      40.615  56.066 111.150  1.00  0.00           C
ATOM   2530  O   ALA A 153      41.035  56.886 111.970  1.00  0.00           O
ATOM   2531  N   TYR A 154      41.336  55.716 110.060  1.00  0.00           N
ATOM   2533  CA  TYR A 154      42.734  56.047 109.860  1.00  0.00           C
ATOM   2535  CB  TYR A 154      43.486  55.056 108.900  1.00  0.00           C
ATOM   2538  CG  TYR A 154      43.356  53.626 109.370  1.00  0.00           C
ATOM   2539  CD1 TYR A 154      44.286  53.066 110.260  1.00  0.00           C
ATOM   2541  CE1 TYR A 154      44.054  51.806 110.830  1.00  0.00           C
ATOM   2543  CZ  TYR A 154      42.934  51.066 110.440  1.00  0.00           C
ATOM   2544  OH  TYR A 154      42.675  49.867 111.120  1.00  0.00           O
ATOM   2546  CD2 TYR A 154      42.295  52.826 108.910  1.00  0.00           C
ATOM   2548  CE2 TYR A 154      42.095  51.546 109.440  1.00  0.00           C
ATOM   2550  C   TYR A 154      42.864  57.446 109.320  1.00  0.00           C
ATOM   2551  O   TYR A 154      42.506  57.736 108.170  1.00  0.00           O
ATOM   2552  N   ILE A 155      43.405  58.356 110.150  1.00  0.00           N
ATOM   2554  CA  ILE A 155      43.586  59.746 109.770  1.00  0.00           C
ATOM   2556  CB  ILE A 155      43.244  60.736 110.870  1.00  0.00           C
ATOM   2558  CG2 ILE A 155      43.314  62.146 110.240  1.00  0.00           C
ATOM   2562  CG1 ILE A 155      41.865  60.446 111.520  1.00  0.00           C
ATOM   2565  CD  ILE A 155      40.685  60.296 110.560  1.00  0.00           C
ATOM   2569  C   ILE A 155      45.035  59.896 109.370  1.00  0.00           C
ATOM   2570  O   ILE A 155      45.946  59.656 110.150  1.00  0.00           O
ATOM   2571  N   SER A 156      45.275  60.196 108.080  1.00  0.00           N
ATOM   2573  CA  SER A 156      46.544  59.906 107.470  1.00  0.00           C
ATOM   2575  CB  SER A 156      46.575  58.486 106.820  1.00  0.00           C
ATOM   2578  OG  SER A 156      45.806  58.336 105.610  1.00  0.00           O
ATOM   2580  C   SER A 156      46.884  60.996 106.470  1.00  0.00           C
ATOM   2581  O   SER A 156      46.035  61.507 105.750  1.00  0.00           O
ATOM   2582  N   GLY A 157      48.176  61.386 106.380  1.00  0.00           N
ATOM   2584  CA  GLY A 157      48.626  62.486 105.530  1.00  0.00           C
ATOM   2587  C   GLY A 157      48.185  63.876 105.940  1.00  0.00           C
ATOM   2588  O   GLY A 157      47.075  64.087 106.420  1.00  0.00           O
ATOM   2589  N   GLN A 158      49.105  64.856 105.780  1.00  0.00           N
ATOM   2591  CA  GLN A 158      48.935  66.306 105.900  1.00  0.00           C
ATOM   2593  CB  GLN A 158      48.766  66.977 104.520  1.00  0.00           C
ATOM   2596  CG  GLN A 158      49.946  66.766 103.530  1.00  0.00           C
ATOM   2599  CD  GLN A 158      51.305  66.686 104.220  1.00  0.00           C
ATOM   2600  OE1 GLN A 158      51.716  67.576 104.970  1.00  0.00           O
ATOM   2601  NE2 GLN A 158      52.075  65.596 103.980  1.00  0.00           N
ATOM   2604  C   GLN A 158      48.005  66.926 106.930  1.00  0.00           C
ATOM   2605  O   GLN A 158      47.474  68.026 106.760  1.00  0.00           O
ATOM   2606  N   VAL A 159      47.905  66.296 108.090  1.00  0.00           N
ATOM   2608  CA  VAL A 159      47.326  66.846 109.290  1.00  0.00           C
ATOM   2610  CB  VAL A 159      46.215  65.976 109.860  1.00  0.00           C
ATOM   2612  CG1 VAL A 159      44.995  66.066 108.920  1.00  0.00           C
ATOM   2616  CG2 VAL A 159      46.675  64.516 110.030  1.00  0.00           C
ATOM   2620  C   VAL A 159      48.486  66.977 110.230  1.00  0.00           C
ATOM   2621  O   VAL A 159      49.514  66.316 110.060  1.00  0.00           O
ATOM   2622  N   ASN A 160      48.415  67.896 111.210  1.00  0.00           N
ATOM   2624  CA  ASN A 160      49.514  68.096 112.140  1.00  0.00           C
ATOM   2626  CB  ASN A 160      49.265  69.306 113.060  1.00  0.00           C
ATOM   2629  CG  ASN A 160      49.416  70.646 112.340  1.00  0.00           C
ATOM   2630  OD1 ASN A 160      50.125  70.836 111.350  1.00  0.00           O
ATOM   2631  ND2 ASN A 160      48.696  71.657 112.890  1.00  0.00           N
ATOM   2634  C   ASN A 160      49.855  66.856 112.970  1.00  0.00           C
ATOM   2635  O   ASN A 160      51.024  66.517 113.120  1.00  0.00           O
ATOM   2636  N   LYS A 161      48.844  66.126 113.490  1.00  0.00           N
ATOM   2638  CA  LYS A 161      49.035  64.846 114.150  1.00  0.00           C
ATOM   2640  CB  LYS A 161      48.545  64.916 115.630  1.00  0.00           C
ATOM   2643  CG  LYS A 161      48.774  63.626 116.440  1.00  0.00           C
ATOM   2646  CD  LYS A 161      48.415  63.786 117.930  1.00  0.00           C
ATOM   2649  CE  LYS A 161      48.715  62.546 118.790  1.00  0.00           C
ATOM   2652  NZ  LYS A 161      48.605  62.887 120.230  1.00  0.00           N
ATOM   2656  C   LYS A 161      48.275  63.786 113.380  1.00  0.00           C
ATOM   2657  O   LYS A 161      47.046  63.696 113.410  1.00  0.00           O
ATOM   2658  N   SER A 162      48.995  62.906 112.650  1.00  0.00           N
ATOM   2660  CA  SER A 162      48.384  61.766 111.980  1.00  0.00           C
ATOM   2662  CB  SER A 162      49.114  61.257 110.690  1.00  0.00           C
ATOM   2665  OG  SER A 162      49.335  62.297 109.740  1.00  0.00           O
ATOM   2667  C   SER A 162      48.345  60.597 112.930  1.00  0.00           C
ATOM   2668  O   SER A 162      49.216  60.416 113.790  1.00  0.00           O
ATOM   2669  N   GLY A 163      47.336  59.736 112.760  1.00  0.00           N
ATOM   2671  CA  GLY A 163      47.274  58.496 113.510  1.00  0.00           C
ATOM   2674  C   GLY A 163      45.895  57.986 113.630  1.00  0.00           C
ATOM   2675  O   GLY A 163      44.946  58.496 113.040  1.00  0.00           O
ATOM   2676  N   GLN A 164      45.736  56.847 114.350  1.00  0.00           N
ATOM   2678  CA  GLN A 164      44.416  56.326 114.650  1.00  0.00           C
ATOM   2680  CB  GLN A 164      44.455  54.876 115.220  1.00  0.00           C
ATOM   2683  CG  GLN A 164      45.076  53.766 114.330  1.00  0.00           C
ATOM   2686  CD  GLN A 164      46.565  53.576 114.560  1.00  0.00           C
ATOM   2687  OE1 GLN A 164      47.285  54.486 114.980  1.00  0.00           O
ATOM   2688  NE2 GLN A 164      47.046  52.346 114.250  1.00  0.00           N
ATOM   2691  C   GLN A 164      43.586  57.226 115.570  1.00  0.00           C
ATOM   2692  O   GLN A 164      44.086  57.766 116.570  1.00  0.00           O
ATOM   2693  N   GLN A 165      42.274  57.367 115.250  1.00  0.00           N
ATOM   2695  CA  GLN A 165      41.266  57.926 116.120  1.00  0.00           C
ATOM   2697  CB  GLN A 165      40.705  59.246 115.520  1.00  0.00           C
ATOM   2700  CG  GLN A 165      41.805  60.296 115.280  1.00  0.00           C
ATOM   2703  CD  GLN A 165      41.235  61.666 114.900  1.00  0.00           C
ATOM   2704  OE1 GLN A 165      40.055  61.956 115.060  1.00  0.00           O
ATOM   2705  NE2 GLN A 165      42.116  62.566 114.400  1.00  0.00           N
ATOM   2708  C   GLN A 165      40.154  56.907 116.310  1.00  0.00           C
ATOM   2709  O   GLN A 165      39.806  56.187 115.370  1.00  0.00           O
ATOM   2710  N   ALA A 166      39.595  56.736 117.530  1.00  0.00           N
ATOM   2712  CA  ALA A 166      38.696  55.636 117.810  1.00  0.00           C
ATOM   2714  CB  ALA A 166      38.724  55.246 119.300  1.00  0.00           C
ATOM   2718  C   ALA A 166      37.244  55.926 117.420  1.00  0.00           C
ATOM   2719  O   ALA A 166      36.786  57.066 117.480  1.00  0.00           O
ATOM   2720  N   ILE A 167      36.485  54.876 117.050  1.00  0.00           N
ATOM   2722  CA  ILE A 167      35.035  54.986 116.930  1.00  0.00           C
ATOM   2724  CB  ILE A 167      34.416  53.956 115.980  1.00  0.00           C
ATOM   2726  CG2 ILE A 167      32.875  54.036 115.990  1.00  0.00           C
ATOM   2730  CG1 ILE A 167      34.965  54.086 114.540  1.00  0.00           C
ATOM   2733  CD  ILE A 167      34.505  55.326 113.760  1.00  0.00           C
ATOM   2737  C   ILE A 167      34.465  54.836 118.340  1.00  0.00           C
ATOM   2738  O   ILE A 167      34.775  53.866 119.030  1.00  0.00           O
ATOM   2739  N   THR A 168      33.695  55.816 118.840  1.00  0.00           N
ATOM   2741  CA  THR A 168      33.285  55.826 120.240  1.00  0.00           C
ATOM   2743  CB  THR A 168      34.055  56.826 121.130  1.00  0.00           C
ATOM   2745  OG1 THR A 168      33.634  58.176 121.010  1.00  0.00           O
ATOM   2747  CG2 THR A 168      35.565  56.796 120.830  1.00  0.00           C
ATOM   2751  C   THR A 168      31.776  55.976 120.350  1.00  0.00           C
ATOM   2752  O   THR A 168      31.025  55.836 119.370  1.00  0.00           O
ATOM   2753  N   ASN A 169      31.245  56.257 121.570  1.00  0.00           N
ATOM   2755  CA  ASN A 169      29.854  56.646 121.790  1.00  0.00           C
ATOM   2757  CB  ASN A 169      29.434  56.707 123.290  1.00  0.00           C
ATOM   2760  CG  ASN A 169      30.305  57.646 124.130  1.00  0.00           C
ATOM   2761  OD1 ASN A 169      31.504  57.776 123.910  1.00  0.00           O
ATOM   2762  ND2 ASN A 169      29.645  58.376 125.050  1.00  0.00           N
ATOM   2765  C   ASN A 169      29.535  57.996 121.180  1.00  0.00           C
ATOM   2766  O   ASN A 169      28.414  58.246 120.760  1.00  0.00           O
ATOM   2767  N   VAL A 170      30.535  58.886 121.110  1.00  0.00           N
ATOM   2769  CA  VAL A 170      30.396  60.176 120.490  1.00  0.00           C
ATOM   2771  CB  VAL A 170      31.385  61.156 121.100  1.00  0.00           C
ATOM   2773  CG1 VAL A 170      31.225  62.536 120.460  1.00  0.00           C
ATOM   2777  CG2 VAL A 170      31.146  61.216 122.620  1.00  0.00           C
ATOM   2781  C   VAL A 170      30.615  60.026 118.990  1.00  0.00           C
ATOM   2782  O   VAL A 170      31.615  59.396 118.610  1.00  0.00           O
ATOM   2783  N   PRO A 171      29.736  60.476 118.090  1.00  0.00           N
ATOM   2784  CD  PRO A 171      28.465  61.096 118.440  1.00  0.00           C
ATOM   2787  CA  PRO A 171      29.975  60.556 116.650  1.00  0.00           C
ATOM   2789  CB  PRO A 171      28.826  61.426 116.110  1.00  0.00           C
ATOM   2792  CG  PRO A 171      27.705  61.266 117.130  1.00  0.00           C
ATOM   2795  C   PRO A 171      31.336  61.066 116.230  1.00  0.00           C
ATOM   2796  O   PRO A 171      31.805  62.066 116.780  1.00  0.00           O
ATOM   2797  N   LEU A 172      31.955  60.426 115.230  1.00  0.00           N
ATOM   2799  CA  LEU A 172      33.176  60.937 114.640  1.00  0.00           C
ATOM   2801  CB  LEU A 172      34.334  59.916 114.780  1.00  0.00           C
ATOM   2804  CG  LEU A 172      35.726  60.436 114.330  1.00  0.00           C
ATOM   2806  CD1 LEU A 172      36.285  61.476 115.310  1.00  0.00           C
ATOM   2810  CD2 LEU A 172      36.735  59.286 114.180  1.00  0.00           C
ATOM   2814  C   LEU A 172      32.875  61.226 113.180  1.00  0.00           C
ATOM   2815  O   LEU A 172      32.755  60.326 112.350  1.00  0.00           O
ATOM   2816  N   THR A 173      32.705  62.507 112.820  1.00  0.00           N
ATOM   2818  CA  THR A 173      32.595  62.957 111.440  1.00  0.00           C
ATOM   2820  CB  THR A 173      31.606  64.096 111.230  1.00  0.00           C
ATOM   2822  OG1 THR A 173      31.965  65.306 111.890  1.00  0.00           O
ATOM   2824  CG2 THR A 173      30.235  63.666 111.750  1.00  0.00           C
ATOM   2828  C   THR A 173      33.955  63.316 110.870  1.00  0.00           C
ATOM   2829  O   THR A 173      34.965  63.297 111.570  1.00  0.00           O
ATOM   2830  N   ILE A 174      34.015  63.687 109.570  1.00  0.00           N
ATOM   2832  CA  ILE A 174      35.195  64.266 108.940  1.00  0.00           C
ATOM   2834  CB  ILE A 174      34.965  64.586 107.450  1.00  0.00           C
ATOM   2836  CG2 ILE A 174      36.186  65.326 106.840  1.00  0.00           C
ATOM   2840  CG1 ILE A 174      34.654  63.297 106.640  1.00  0.00           C
ATOM   2843  CD  ILE A 174      34.105  63.606 105.240  1.00  0.00           C
ATOM   2847  C   ILE A 174      35.615  65.536 109.650  1.00  0.00           C
ATOM   2848  O   ILE A 174      36.776  65.736 109.990  1.00  0.00           O
ATOM   2849  N   LEU A 175      34.635  66.416 109.960  1.00  0.00           N
ATOM   2851  CA  LEU A 175      34.884  67.656 110.650  1.00  0.00           C
ATOM   2853  CB  LEU A 175      33.576  68.486 110.760  1.00  0.00           C
ATOM   2856  CG  LEU A 175      33.735  69.906 111.340  1.00  0.00           C
ATOM   2858  CD1 LEU A 175      34.794  70.696 110.580  1.00  0.00           C
ATOM   2862  CD2 LEU A 175      32.405  70.687 111.320  1.00  0.00           C
ATOM   2866  C   LEU A 175      35.514  67.466 112.030  1.00  0.00           C
ATOM   2867  O   LEU A 175      36.515  68.106 112.370  1.00  0.00           O
ATOM   2868  N   ASP A 176      34.954  66.517 112.800  1.00  0.00           N
ATOM   2870  CA  ASP A 176      35.485  66.117 114.100  1.00  0.00           C
ATOM   2872  CB  ASP A 176      34.616  64.996 114.710  1.00  0.00           C
ATOM   2875  CG  ASP A 176      33.205  65.477 114.870  1.00  0.00           C
ATOM   2876  OD1 ASP A 176      33.005  66.587 115.430  1.00  0.00           O
ATOM   2877  OD2 ASP A 176      32.256  64.746 114.470  1.00  0.00           O
ATOM   2878  C   ASP A 176      36.895  65.566 114.030  1.00  0.00           C
ATOM   2879  O   ASP A 176      37.775  65.956 114.800  1.00  0.00           O
ATOM   2880  N   ALA A 177      37.155  64.667 113.060  1.00  0.00           N
ATOM   2882  CA  ALA A 177      38.426  64.017 112.900  1.00  0.00           C
ATOM   2884  CB  ALA A 177      38.296  62.936 111.820  1.00  0.00           C
ATOM   2888  C   ALA A 177      39.564  64.976 112.590  1.00  0.00           C
ATOM   2889  O   ALA A 177      40.645  64.896 113.190  1.00  0.00           O
ATOM   2890  N   ILE A 178      39.365  65.937 111.660  1.00  0.00           N
ATOM   2892  CA  ILE A 178      40.385  66.926 111.270  1.00  0.00           C
ATOM   2894  CB  ILE A 178      39.936  67.736 110.050  1.00  0.00           C
ATOM   2896  CG2 ILE A 178      40.936  68.877 109.710  1.00  0.00           C
ATOM   2900  CG1 ILE A 178      39.696  66.876 108.780  1.00  0.00           C
ATOM   2903  CD  ILE A 178      40.965  66.456 108.020  1.00  0.00           C
ATOM   2907  C   ILE A 178      40.785  67.837 112.430  1.00  0.00           C
ATOM   2908  O   ILE A 178      41.955  68.106 112.700  1.00  0.00           O
ATOM   2909  N   ASN A 179      39.795  68.286 113.230  1.00  0.00           N
ATOM   2911  CA  ASN A 179      40.016  69.076 114.430  1.00  0.00           C
ATOM   2913  CB  ASN A 179      38.696  69.716 114.930  1.00  0.00           C
ATOM   2916  CG  ASN A 179      38.356  70.886 114.020  1.00  0.00           C
ATOM   2917  OD1 ASN A 179      38.815  72.007 114.280  1.00  0.00           O
ATOM   2918  ND2 ASN A 179      37.586  70.666 112.940  1.00  0.00           N
ATOM   2921  C   ASN A 179      40.736  68.308 115.540  1.00  0.00           C
ATOM   2922  O   ASN A 179      41.544  68.877 116.280  1.00  0.00           O
ATOM   2923  N   ALA A 180      40.515  66.977 115.620  1.00  0.00           N
ATOM   2925  CA  ALA A 180      41.154  66.096 116.580  1.00  0.00           C
ATOM   2927  CB  ALA A 180      40.215  64.906 116.850  1.00  0.00           C
ATOM   2931  C   ALA A 180      42.516  65.576 116.130  1.00  0.00           C
ATOM   2932  O   ALA A 180      43.296  65.056 116.930  1.00  0.00           O
ATOM   2933  N   ALA A 181      42.885  65.797 114.850  1.00  0.00           N
ATOM   2935  CA  ALA A 181      44.205  65.547 114.300  1.00  0.00           C
ATOM   2937  CB  ALA A 181      44.054  65.116 112.820  1.00  0.00           C
ATOM   2941  C   ALA A 181      45.065  66.806 114.360  1.00  0.00           C
ATOM   2942  O   ALA A 181      46.186  66.876 113.850  1.00  0.00           O
ATOM   2943  N   GLY A 182      44.546  67.846 115.020  1.00  0.00           N
ATOM   2945  CA  GLY A 182      45.224  69.106 115.240  1.00  0.00           C
ATOM   2948  C   GLY A 182      45.205  70.046 114.070  1.00  0.00           C
ATOM   2949  O   GLY A 182      46.056  70.937 113.970  1.00  0.00           O
ATOM   2950  N   GLY A 183      44.216  69.886 113.180  1.00  0.00           N
ATOM   2952  CA  GLY A 183      44.146  70.666 111.960  1.00  0.00           C
ATOM   2955  C   GLY A 183      45.146  70.286 110.900  1.00  0.00           C
ATOM   2956  O   GLY A 183      45.905  69.326 110.980  1.00  0.00           O
ATOM   2957  N   LEU A 184      45.105  71.047 109.810  1.00  0.00           N
ATOM   2959  CA  LEU A 184      45.905  70.826 108.630  1.00  0.00           C
ATOM   2961  CB  LEU A 184      45.224  71.466 107.400  1.00  0.00           C
ATOM   2964  CG  LEU A 184      43.795  70.956 107.150  1.00  0.00           C
ATOM   2966  CD1 LEU A 184      43.134  71.757 106.020  1.00  0.00           C
ATOM   2970  CD2 LEU A 184      43.756  69.446 106.860  1.00  0.00           C
ATOM   2974  C   LEU A 184      47.365  71.276 108.760  1.00  0.00           C
ATOM   2975  O   LEU A 184      47.685  72.276 109.410  1.00  0.00           O
ATOM   2976  N   THR A 185      48.275  70.526 108.110  1.00  0.00           N
ATOM   2978  CA  THR A 185      49.665  70.917 107.890  1.00  0.00           C
ATOM   2980  CB  THR A 185      50.555  69.716 107.530  1.00  0.00           C
ATOM   2982  OG1 THR A 185      50.625  68.786 108.610  1.00  0.00           O
ATOM   2984  CG2 THR A 185      52.014  70.106 107.270  1.00  0.00           C
ATOM   2988  C   THR A 185      49.744  71.946 106.770  1.00  0.00           C
ATOM   2989  O   THR A 185      49.035  71.816 105.780  1.00  0.00           O
ATOM   2990  N   ASP A 186      50.615  72.977 106.870  1.00  0.00           N
ATOM   2992  CA  ASP A 186      50.736  74.106 105.940  1.00  0.00           C
ATOM   2994  CB  ASP A 186      51.875  75.066 106.430  1.00  0.00           C
ATOM   2997  CG  ASP A 186      51.595  75.646 107.800  1.00  0.00           C
ATOM   2998  OD1 ASP A 186      50.455  75.496 108.310  1.00  0.00           O
ATOM   2999  OD2 ASP A 186      52.506  76.296 108.390  1.00  0.00           O
ATOM   3000  C   ASP A 186      50.994  73.766 104.470  1.00  0.00           C
ATOM   3001  O   ASP A 186      50.895  74.626 103.590  1.00  0.00           O
ATOM   3002  N   THR A 187      51.305  72.486 104.130  1.00  0.00           N
ATOM   3004  CA  THR A 187      51.495  72.007 102.770  1.00  0.00           C
ATOM   3006  CB  THR A 187      52.766  71.156 102.630  1.00  0.00           C
ATOM   3008  OG1 THR A 187      52.836  70.186 103.670  1.00  0.00           O
ATOM   3010  CG2 THR A 187      53.965  72.086 102.810  1.00  0.00           C
ATOM   3014  C   THR A 187      50.325  71.197 102.260  1.00  0.00           C
ATOM   3015  O   THR A 187      50.364  70.676 101.150  1.00  0.00           O
ATOM   3016  N   ALA A 188      49.216  71.076 103.020  1.00  0.00           N
ATOM   3018  CA  ALA A 188      48.036  70.337 102.610  1.00  0.00           C
ATOM   3020  CB  ALA A 188      46.976  70.326 103.730  1.00  0.00           C
ATOM   3024  C   ALA A 188      47.384  70.816 101.310  1.00  0.00           C
ATOM   3025  O   ALA A 188      47.256  72.016 101.030  1.00  0.00           O
ATOM   3026  N   ASP A 189      46.906  69.867 100.490  1.00  0.00           N
ATOM   3028  CA  ASP A 189      45.744  70.136  99.660  1.00  0.00           C
ATOM   3030  CB  ASP A 189      45.775  69.386  98.300  1.00  0.00           C
ATOM   3033  CG  ASP A 189      44.556  69.676  97.440  1.00  0.00           C
ATOM   3034  OD1 ASP A 189      43.785  70.646  97.730  1.00  0.00           O
ATOM   3035  OD2 ASP A 189      44.375  68.996  96.400  1.00  0.00           O
ATOM   3036  C   ASP A 189      44.505  69.867 100.500  1.00  0.00           C
ATOM   3037  O   ASP A 189      44.375  68.856 101.200  1.00  0.00           O
ATOM   3038  N   TRP A 190      43.586  70.836 100.520  1.00  0.00           N
ATOM   3040  CA  TRP A 190      42.384  70.816 101.310  1.00  0.00           C
ATOM   3042  CB  TRP A 190      42.506  71.846 102.470  1.00  0.00           C
ATOM   3045  CG  TRP A 190      42.454  73.286 102.120  1.00  0.00           C
ATOM   3046  CD1 TRP A 190      43.194  73.896 101.150  1.00  0.00           C
ATOM   3048  NE1 TRP A 190      42.915  75.227 101.120  1.00  0.00           N
ATOM   3050  CE2 TRP A 190      41.965  75.516 102.060  1.00  0.00           C
ATOM   3051  CD2 TRP A 190      41.646  74.316 102.730  1.00  0.00           C
ATOM   3052  CE3 TRP A 190      40.726  74.326 103.770  1.00  0.00           C
ATOM   3054  CZ3 TRP A 190      40.076  75.536 104.080  1.00  0.00           C
ATOM   3056  CZ2 TRP A 190      41.315  76.706 102.350  1.00  0.00           C
ATOM   3058  CH2 TRP A 190      40.364  76.696 103.370  1.00  0.00           C
ATOM   3060  C   TRP A 190      41.175  71.076 100.440  1.00  0.00           C
ATOM   3061  O   TRP A 190      40.055  71.206 100.930  1.00  0.00           O
ATOM   3062  N   ARG A 191      41.365  71.146  99.110  1.00  0.00           N
ATOM   3064  CA  ARG A 191      40.266  71.236  98.180  1.00  0.00           C
ATOM   3066  CB  ARG A 191      40.656  72.216  97.050  1.00  0.00           C
ATOM   3069  CG  ARG A 191      40.975  73.666  97.490  1.00  0.00           C
ATOM   3072  CD  ARG A 191      41.365  74.526  96.270  1.00  0.00           C
ATOM   3075  NE  ARG A 191      41.655  75.966  96.590  1.00  0.00           N
ATOM   3077  CZ  ARG A 191      40.755  76.946  96.500  1.00  0.00           C
ATOM   3078  NH1 ARG A 191      39.564  76.806  95.960  1.00  0.00           N
ATOM   3081  NH2 ARG A 191      41.006  78.096  97.100  1.00  0.00           N
ATOM   3084  C   ARG A 191      39.974  69.856  97.590  1.00  0.00           C
ATOM   3085  O   ARG A 191      38.896  69.586  97.070  1.00  0.00           O
ATOM   3086  N   ASN A 192      40.946  68.936  97.760  1.00  0.00           N
ATOM   3088  CA  ASN A 192      40.796  67.516  97.590  1.00  0.00           C
ATOM   3090  CB  ASN A 192      41.675  66.966  96.460  1.00  0.00           C
ATOM   3093  CG  ASN A 192      41.385  67.706  95.160  1.00  0.00           C
ATOM   3094  OD1 ASN A 192      40.494  67.336  94.390  1.00  0.00           O
ATOM   3095  ND2 ASN A 192      42.225  68.716  94.860  1.00  0.00           N
ATOM   3098  C   ASN A 192      41.256  66.846  98.870  1.00  0.00           C
ATOM   3099  O   ASN A 192      42.376  67.047  99.330  1.00  0.00           O
ATOM   3100  N   VAL A 193      40.375  66.036  99.460  1.00  0.00           N
ATOM   3102  CA  VAL A 193      40.634  65.216 100.610  1.00  0.00           C
ATOM   3104  CB  VAL A 193      40.146  65.876 101.900  1.00  0.00           C
ATOM   3106  CG1 VAL A 193      39.985  64.896 103.080  1.00  0.00           C
ATOM   3110  CG2 VAL A 193      41.146  66.977 102.280  1.00  0.00           C
ATOM   3114  C   VAL A 193      39.925  63.936 100.290  1.00  0.00           C
ATOM   3115  O   VAL A 193      38.865  63.956  99.660  1.00  0.00           O
ATOM   3116  N   VAL A 194      40.515  62.776 100.620  1.00  0.00           N
ATOM   3118  CA  VAL A 194      40.045  61.486 100.160  1.00  0.00           C
ATOM   3120  CB  VAL A 194      41.175  60.667  99.550  1.00  0.00           C
ATOM   3122  CG1 VAL A 194      40.685  59.256  99.150  1.00  0.00           C
ATOM   3126  CG2 VAL A 194      41.695  61.416  98.310  1.00  0.00           C
ATOM   3130  C   VAL A 194      39.465  60.727 101.330  1.00  0.00           C
ATOM   3131  O   VAL A 194      40.146  60.516 102.330  1.00  0.00           O
ATOM   3132  N   LEU A 195      38.205  60.266 101.220  1.00  0.00           N
ATOM   3134  CA  LEU A 195      37.635  59.316 102.160  1.00  0.00           C
ATOM   3136  CB  LEU A 195      36.285  59.816 102.700  1.00  0.00           C
ATOM   3139  CG  LEU A 195      35.444  58.856 103.570  1.00  0.00           C
ATOM   3141  CD1 LEU A 195      36.225  58.367 104.810  1.00  0.00           C
ATOM   3145  CD2 LEU A 195      34.155  59.536 104.030  1.00  0.00           C
ATOM   3149  C   LEU A 195      37.485  57.976 101.460  1.00  0.00           C
ATOM   3150  O   LEU A 195      36.776  57.856 100.460  1.00  0.00           O
ATOM   3151  N   THR A 196      38.176  56.926 101.970  1.00  0.00           N
ATOM   3153  CA  THR A 196      37.985  55.566 101.490  1.00  0.00           C
ATOM   3155  CB  THR A 196      39.225  54.706 101.290  1.00  0.00           C
ATOM   3157  OG1 THR A 196      40.115  55.296 100.360  1.00  0.00           O
ATOM   3159  CG2 THR A 196      38.844  53.346 100.680  1.00  0.00           C
ATOM   3163  C   THR A 196      37.145  54.867 102.520  1.00  0.00           C
ATOM   3164  O   THR A 196      37.615  54.536 103.610  1.00  0.00           O
ATOM   3165  N   HIS A 197      35.885  54.596 102.170  1.00  0.00           N
ATOM   3167  CA  HIS A 197      34.954  53.906 103.030  1.00  0.00           C
ATOM   3169  CB  HIS A 197      33.855  54.846 103.560  1.00  0.00           C
ATOM   3172  ND1 HIS A 197      32.545  53.596 105.280  1.00  0.00           N
ATOM   3174  CG  HIS A 197      32.605  54.186 104.050  1.00  0.00           C
ATOM   3175  CE1 HIS A 197      31.256  53.236 105.490  1.00  0.00           C
ATOM   3177  NE2 HIS A 197      30.485  53.576 104.470  1.00  0.00           N
ATOM   3178  CD2 HIS A 197      31.345  54.186 103.570  1.00  0.00           C
ATOM   3180  C   HIS A 197      34.385  52.726 102.270  1.00  0.00           C
ATOM   3181  O   HIS A 197      33.896  52.846 101.140  1.00  0.00           O
ATOM   3182  N   ASN A 198      34.525  51.536 102.870  1.00  0.00           N
ATOM   3184  CA  ASN A 198      34.095  50.246 102.350  1.00  0.00           C
ATOM   3186  CB  ASN A 198      32.615  49.956 102.650  1.00  0.00           C
ATOM   3189  CG  ASN A 198      32.224  49.966 104.130  1.00  0.00           C
ATOM   3190  OD1 ASN A 198      31.035  50.066 104.410  1.00  0.00           O
ATOM   3191  ND2 ASN A 198      33.166  49.826 105.080  1.00  0.00           N
ATOM   3194  C   ASN A 198      34.375  49.996 100.870  1.00  0.00           C
ATOM   3195  O   ASN A 198      33.516  49.547 100.120  1.00  0.00           O
ATOM   3196  N   GLY A 199      35.605  50.276 100.420  1.00  0.00           N
ATOM   3198  CA  GLY A 199      36.044  50.016  99.040  1.00  0.00           C
ATOM   3201  C   GLY A 199      35.435  50.926  98.010  1.00  0.00           C
ATOM   3202  O   GLY A 199      35.285  50.576  96.840  1.00  0.00           O
ATOM   3203  N   ARG A 200      35.045  52.126  98.440  1.00  0.00           N
ATOM   3205  CA  ARG A 200      34.645  53.227  97.610  1.00  0.00           C
ATOM   3207  CB  ARG A 200      33.145  53.556  97.770  1.00  0.00           C
ATOM   3210  CG  ARG A 200      32.215  52.416  97.340  1.00  0.00           C
ATOM   3213  CD  ARG A 200      32.275  52.126  95.840  1.00  0.00           C
ATOM   3216  NE  ARG A 200      31.365  50.986  95.590  1.00  0.00           N
ATOM   3218  CZ  ARG A 200      31.694  49.726  95.820  1.00  0.00           C
ATOM   3219  NH1 ARG A 200      32.896  49.306  96.110  1.00  0.00           N
ATOM   3222  NH2 ARG A 200      30.765  48.806  95.710  1.00  0.00           N
ATOM   3225  C   ARG A 200      35.405  54.446  98.040  1.00  0.00           C
ATOM   3226  O   ARG A 200      35.925  54.506  99.150  1.00  0.00           O
ATOM   3227  N   GLU A 201      35.465  55.436  97.140  1.00  0.00           N
ATOM   3229  CA  GLU A 201      36.215  56.666  97.310  1.00  0.00           C
ATOM   3231  CB  GLU A 201      37.425  56.756  96.340  1.00  0.00           C
ATOM   3234  CG  GLU A 201      38.115  58.146  96.280  1.00  0.00           C
ATOM   3237  CD  GLU A 201      39.514  58.097  95.670  1.00  0.00           C
ATOM   3238  OE1 GLU A 201      39.884  57.066  95.060  1.00  0.00           O
ATOM   3239  OE2 GLU A 201      40.266  59.086  95.840  1.00  0.00           O
ATOM   3240  C   GLU A 201      35.314  57.856  97.110  1.00  0.00           C
ATOM   3241  O   GLU A 201      34.686  58.006  96.060  1.00  0.00           O
ATOM   3242  N   GLU A 202      35.255  58.736  98.110  1.00  0.00           N
ATOM   3244  CA  GLU A 202      34.564  59.996  98.040  1.00  0.00           C
ATOM   3246  CB  GLU A 202      33.544  60.096  99.200  1.00  0.00           C
ATOM   3249  CG  GLU A 202      32.424  59.046  99.050  1.00  0.00           C
ATOM   3252  CD  GLU A 202      31.345  59.186 100.090  1.00  0.00           C
ATOM   3253  OE1 GLU A 202      31.355  60.166 100.870  1.00  0.00           O
ATOM   3254  OE2 GLU A 202      30.455  58.306 100.160  1.00  0.00           O
ATOM   3255  C   GLU A 202      35.555  61.146  98.130  1.00  0.00           C
ATOM   3256  O   GLU A 202      36.396  61.216  99.030  1.00  0.00           O
ATOM   3257  N   ARG A 203      35.475  62.096  97.160  1.00  0.00           N
ATOM   3259  CA  ARG A 203      36.215  63.336  97.190  1.00  0.00           C
ATOM   3261  CB  ARG A 203      36.404  63.926  95.780  1.00  0.00           C
ATOM   3264  CG  ARG A 203      37.225  63.027  94.840  1.00  0.00           C
ATOM   3267  CD  ARG A 203      37.384  63.566  93.410  1.00  0.00           C
ATOM   3270  NE  ARG A 203      36.006  63.566  92.830  1.00  0.00           N
ATOM   3272  CZ  ARG A 203      35.615  64.276  91.790  1.00  0.00           C
ATOM   3273  NH1 ARG A 203      36.475  64.926  91.030  1.00  0.00           N
ATOM   3276  NH2 ARG A 203      34.325  64.376  91.530  1.00  0.00           N
ATOM   3279  C   ARG A 203      35.535  64.386  98.060  1.00  0.00           C
ATOM   3280  O   ARG A 203      34.315  64.536  98.030  1.00  0.00           O
ATOM   3281  N   ILE A 204      36.345  65.106  98.850  1.00  0.00           N
ATOM   3283  CA  ILE A 204      35.936  66.086  99.840  1.00  0.00           C
ATOM   3285  CB  ILE A 204      36.315  65.617 101.250  1.00  0.00           C
ATOM   3287  CG2 ILE A 204      36.155  66.696 102.350  1.00  0.00           C
ATOM   3291  CG1 ILE A 204      35.485  64.386 101.640  1.00  0.00           C
ATOM   3294  CD  ILE A 204      36.274  63.386 102.490  1.00  0.00           C
ATOM   3298  C   ILE A 204      36.634  67.406  99.540  1.00  0.00           C
ATOM   3299  O   ILE A 204      37.794  67.426  99.140  1.00  0.00           O
ATOM   3300  N   SER A 205      35.936  68.536  99.740  1.00  0.00           N
ATOM   3302  CA  SER A 205      36.605  69.836  99.830  1.00  0.00           C
ATOM   3304  CB  SER A 205      36.116  70.836  98.730  1.00  0.00           C
ATOM   3307  OG  SER A 205      36.625  72.156  98.900  1.00  0.00           O
ATOM   3309  C   SER A 205      36.425  70.436 101.220  1.00  0.00           C
ATOM   3310  O   SER A 205      35.325  70.786 101.640  1.00  0.00           O
ATOM   3311  N   LEU A 206      37.524  70.587 101.980  1.00  0.00           N
ATOM   3313  CA  LEU A 206      37.506  71.216 103.290  1.00  0.00           C
ATOM   3315  CB  LEU A 206      38.696  70.766 104.180  1.00  0.00           C
ATOM   3318  CG  LEU A 206      38.756  69.266 104.510  1.00  0.00           C
ATOM   3320  CD1 LEU A 206      39.954  68.977 105.420  1.00  0.00           C
ATOM   3324  CD2 LEU A 206      37.485  68.766 105.220  1.00  0.00           C
ATOM   3328  C   LEU A 206      37.516  72.736 103.190  1.00  0.00           C
ATOM   3329  O   LEU A 206      37.126  73.437 104.130  1.00  0.00           O
ATOM   3330  N   GLN A 207      37.905  73.308 102.030  1.00  0.00           N
ATOM   3332  CA  GLN A 207      37.615  74.696 101.710  1.00  0.00           C
ATOM   3334  CB  GLN A 207      38.236  75.136 100.350  1.00  0.00           C
ATOM   3337  CG  GLN A 207      38.185  76.676 100.080  1.00  0.00           C
ATOM   3340  CD  GLN A 207      36.986  77.196  99.310  1.00  0.00           C
ATOM   3341  OE1 GLN A 207      36.445  76.576  98.390  1.00  0.00           O
ATOM   3342  NE2 GLN A 207      36.585  78.466  99.600  1.00  0.00           N
ATOM   3345  C   GLN A 207      36.125  74.956 101.680  1.00  0.00           C
ATOM   3346  O   GLN A 207      35.635  75.876 102.330  1.00  0.00           O
ATOM   3347  N   ALA A 208      35.355  74.096 100.980  1.00  0.00           N
ATOM   3349  CA  ALA A 208      33.915  74.157 100.990  1.00  0.00           C
ATOM   3351  CB  ALA A 208      33.404  73.146  99.950  1.00  0.00           C
ATOM   3355  C   ALA A 208      33.325  73.906 102.380  1.00  0.00           C
ATOM   3356  O   ALA A 208      32.545  74.706 102.880  1.00  0.00           O
ATOM   3357  N   LEU A 209      33.766  72.837 103.070  1.00  0.00           N
ATOM   3359  CA  LEU A 209      33.264  72.466 104.390  1.00  0.00           C
ATOM   3361  CB  LEU A 209      33.965  71.156 104.860  1.00  0.00           C
ATOM   3364  CG  LEU A 209      33.156  70.216 105.790  1.00  0.00           C
ATOM   3366  CD1 LEU A 209      33.955  68.926 106.060  1.00  0.00           C
ATOM   3370  CD2 LEU A 209      32.715  70.846 107.110  1.00  0.00           C
ATOM   3374  C   LEU A 209      33.446  73.557 105.440  1.00  0.00           C
ATOM   3375  O   LEU A 209      32.524  73.866 106.200  1.00  0.00           O
ATOM   3376  N   MET A 210      34.626  74.196 105.500  1.00  0.00           N
ATOM   3378  CA  MET A 210      34.954  75.056 106.610  1.00  0.00           C
ATOM   3380  CB  MET A 210      36.396  74.757 107.110  1.00  0.00           C
ATOM   3383  CG  MET A 210      36.595  73.286 107.560  1.00  0.00           C
ATOM   3386  SD  MET A 210      38.134  72.977 108.480  1.00  0.00           S
ATOM   3387  CE  MET A 210      39.295  73.476 107.180  1.00  0.00           C
ATOM   3391  C   MET A 210      34.845  76.536 106.260  1.00  0.00           C
ATOM   3392  O   MET A 210      34.346  77.326 107.060  1.00  0.00           O
ATOM   3393  N   GLN A 211      35.295  76.977 105.070  1.00  0.00           N
ATOM   3395  CA  GLN A 211      35.275  78.386 104.740  1.00  0.00           C
ATOM   3397  CB  GLN A 211      36.345  78.676 103.650  1.00  0.00           C
ATOM   3400  CG  GLN A 211      36.575  80.166 103.310  1.00  0.00           C
ATOM   3403  CD  GLN A 211      37.675  80.336 102.260  1.00  0.00           C
ATOM   3404  OE1 GLN A 211      37.404  80.726 101.120  1.00  0.00           O
ATOM   3405  NE2 GLN A 211      38.955  80.056 102.620  1.00  0.00           N
ATOM   3408  C   GLN A 211      33.896  78.826 104.270  1.00  0.00           C
ATOM   3409  O   GLN A 211      33.465  79.956 104.530  1.00  0.00           O
ATOM   3410  N   ASN A 212      33.176  77.916 103.590  1.00  0.00           N
ATOM   3412  CA  ASN A 212      31.916  78.216 102.930  1.00  0.00           C
ATOM   3414  CB  ASN A 212      31.945  77.727 101.470  1.00  0.00           C
ATOM   3417  CG  ASN A 212      33.075  78.386 100.700  1.00  0.00           C
ATOM   3418  OD1 ASN A 212      33.665  79.416 101.070  1.00  0.00           O
ATOM   3419  ND2 ASN A 212      33.404  77.757  99.560  1.00  0.00           N
ATOM   3422  C   ASN A 212      30.755  77.546 103.650  1.00  0.00           C
ATOM   3423  O   ASN A 212      29.585  77.796 103.360  1.00  0.00           O
ATOM   3424  N   GLY A 213      31.056  76.696 104.660  1.00  0.00           N
ATOM   3426  CA  GLY A 213      30.035  76.047 105.470  1.00  0.00           C
ATOM   3429  C   GLY A 213      29.295  74.947 104.770  1.00  0.00           C
ATOM   3430  O   GLY A 213      28.115  74.706 105.060  1.00  0.00           O
ATOM   3431  N   ASP A 214      29.965  74.227 103.850  1.00  0.00           N
ATOM   3433  CA  ASP A 214      29.385  73.146 103.070  1.00  0.00           C
ATOM   3435  CB  ASP A 214      30.035  73.056 101.630  1.00  0.00           C
ATOM   3438  CG  ASP A 214      29.305  72.136 100.660  1.00  0.00           C
ATOM   3439  OD1 ASP A 214      28.156  71.746 100.980  1.00  0.00           O
ATOM   3440  OD2 ASP A 214      29.806  71.886  99.540  1.00  0.00           O
ATOM   3441  C   ASP A 214      29.406  71.816 103.780  1.00  0.00           C
ATOM   3442  O   ASP A 214      30.365  71.047 103.770  1.00  0.00           O
ATOM   3443  N   LEU A 215      28.265  71.456 104.400  1.00  0.00           N
ATOM   3445  CA  LEU A 215      28.244  70.316 105.290  1.00  0.00           C
ATOM   3447  CB  LEU A 215      27.285  70.547 106.480  1.00  0.00           C
ATOM   3450  CG  LEU A 215      27.516  71.876 107.240  1.00  0.00           C
ATOM   3452  CD1 LEU A 215      26.586  71.977 108.460  1.00  0.00           C
ATOM   3456  CD2 LEU A 215      28.975  72.086 107.700  1.00  0.00           C
ATOM   3460  C   LEU A 215      27.896  69.056 104.510  1.00  0.00           C
ATOM   3461  O   LEU A 215      27.875  67.956 105.040  1.00  0.00           O
ATOM   3462  N   ASN A 216      27.766  69.206 103.170  1.00  0.00           N
ATOM   3464  CA  ASN A 216      27.675  68.157 102.190  1.00  0.00           C
ATOM   3466  CB  ASN A 216      27.266  68.816 100.860  1.00  0.00           C
ATOM   3469  CG  ASN A 216      26.885  67.776  99.830  1.00  0.00           C
ATOM   3470  OD1 ASN A 216      26.086  66.886 100.110  1.00  0.00           O
ATOM   3471  ND2 ASN A 216      27.495  67.867  98.630  1.00  0.00           N
ATOM   3474  C   ASN A 216      29.016  67.447 101.990  1.00  0.00           C
ATOM   3475  O   ASN A 216      29.095  66.356 101.440  1.00  0.00           O
ATOM   3476  N   GLN A 217      30.095  68.087 102.450  1.00  0.00           N
ATOM   3478  CA  GLN A 217      31.446  67.566 102.400  1.00  0.00           C
ATOM   3480  CB  GLN A 217      32.396  68.766 102.210  1.00  0.00           C
ATOM   3483  CG  GLN A 217      32.035  69.687 101.020  1.00  0.00           C
ATOM   3486  CD  GLN A 217      31.916  68.916  99.710  1.00  0.00           C
ATOM   3487  OE1 GLN A 217      32.646  67.966  99.460  1.00  0.00           O
ATOM   3488  NE2 GLN A 217      30.986  69.367  98.830  1.00  0.00           N
ATOM   3491  C   GLN A 217      31.764  66.876 103.720  1.00  0.00           C
ATOM   3492  O   GLN A 217      32.855  66.337 103.920  1.00  0.00           O
ATOM   3493  N   ASN A 218      30.795  66.867 104.660  1.00  0.00           N
ATOM   3495  CA  ASN A 218      30.955  66.306 105.980  1.00  0.00           C
ATOM   3497  CB  ASN A 218      30.485  67.316 107.070  1.00  0.00           C
ATOM   3500  CG  ASN A 218      31.065  66.946 108.440  1.00  0.00           C
ATOM   3501  OD1 ASN A 218      32.046  66.206 108.530  1.00  0.00           O
ATOM   3502  ND2 ASN A 218      30.426  67.416 109.530  1.00  0.00           N
ATOM   3505  C   ASN A 218      30.146  65.026 106.050  1.00  0.00           C
ATOM   3506  O   ASN A 218      28.985  64.976 105.650  1.00  0.00           O
ATOM   3507  N   ARG A 219      30.765  63.946 106.550  1.00  0.00           N
ATOM   3509  CA  ARG A 219      30.245  62.596 106.530  1.00  0.00           C
ATOM   3511  CB  ARG A 219      30.946  61.716 105.450  1.00  0.00           C
ATOM   3514  CG  ARG A 219      30.605  62.076 103.990  1.00  0.00           C
ATOM   3517  CD  ARG A 219      29.235  61.596 103.460  1.00  0.00           C
ATOM   3520  NE  ARG A 219      29.395  60.186 102.930  1.00  0.00           N
ATOM   3522  CZ  ARG A 219      29.264  59.066 103.640  1.00  0.00           C
ATOM   3523  NH1 ARG A 219      28.845  59.086 104.880  1.00  0.00           N
ATOM   3526  NH2 ARG A 219      29.494  57.906 103.060  1.00  0.00           N
ATOM   3529  C   ARG A 219      30.514  61.966 107.880  1.00  0.00           C
ATOM   3530  O   ARG A 219      31.434  62.386 108.580  1.00  0.00           O
ATOM   3531  N   LEU A 220      29.736  60.937 108.240  1.00  0.00           N
ATOM   3533  CA  LEU A 220      30.016  60.106 109.400  1.00  0.00           C
ATOM   3535  CB  LEU A 220      28.705  59.466 109.930  1.00  0.00           C
ATOM   3538  CG  LEU A 220      28.826  58.706 111.270  1.00  0.00           C
ATOM   3540  CD1 LEU A 220      29.225  59.646 112.420  1.00  0.00           C
ATOM   3544  CD2 LEU A 220      27.516  57.996 111.620  1.00  0.00           C
ATOM   3548  C   LEU A 220      31.025  59.046 109.000  1.00  0.00           C
ATOM   3549  O   LEU A 220      30.876  58.417 107.960  1.00  0.00           O
ATOM   3550  N   LEU A 221      32.095  58.886 109.800  1.00  0.00           N
ATOM   3552  CA  LEU A 221      33.145  57.906 109.570  1.00  0.00           C
ATOM   3554  CB  LEU A 221      34.486  58.426 110.130  1.00  0.00           C
ATOM   3557  CG  LEU A 221      34.954  59.757 109.490  1.00  0.00           C
ATOM   3559  CD1 LEU A 221      36.174  60.296 110.250  1.00  0.00           C
ATOM   3563  CD2 LEU A 221      35.265  59.576 108.000  1.00  0.00           C
ATOM   3567  C   LEU A 221      32.795  56.606 110.250  1.00  0.00           C
ATOM   3568  O   LEU A 221      32.095  56.596 111.260  1.00  0.00           O
ATOM   3569  N   TYR A 222      33.275  55.486 109.720  1.00  0.00           N
ATOM   3571  CA  TYR A 222      32.905  54.156 110.150  1.00  0.00           C
ATOM   3573  CB  TYR A 222      32.014  53.496 109.070  1.00  0.00           C
ATOM   3576  CG  TYR A 222      30.715  54.256 108.970  1.00  0.00           C
ATOM   3577  CD1 TYR A 222      29.745  54.086 109.970  1.00  0.00           C
ATOM   3579  CE1 TYR A 222      28.516  54.757 109.880  1.00  0.00           C
ATOM   3581  CZ  TYR A 222      28.236  55.566 108.780  1.00  0.00           C
ATOM   3582  OH  TYR A 222      26.945  56.146 108.710  1.00  0.00           O
ATOM   3584  CD2 TYR A 222      30.455  55.126 107.900  1.00  0.00           C
ATOM   3586  CE2 TYR A 222      29.205  55.776 107.790  1.00  0.00           C
ATOM   3588  C   TYR A 222      34.155  53.316 110.400  1.00  0.00           C
ATOM   3589  O   TYR A 222      35.244  53.687 109.980  1.00  0.00           O
ATOM   3590  N   PRO A 223      34.095  52.187 111.100  1.00  0.00           N
ATOM   3591  CD  PRO A 223      32.915  51.726 111.840  1.00  0.00           C
ATOM   3594  CA  PRO A 223      35.255  51.346 111.340  1.00  0.00           C
ATOM   3596  CB  PRO A 223      34.724  50.156 112.160  1.00  0.00           C
ATOM   3599  CG  PRO A 223      33.465  50.706 112.840  1.00  0.00           C
ATOM   3602  C   PRO A 223      35.986  50.856 110.100  1.00  0.00           C
ATOM   3603  O   PRO A 223      35.415  50.136 109.290  1.00  0.00           O
ATOM   3604  N   GLY A 224      37.274  51.196 109.960  1.00  0.00           N
ATOM   3606  CA  GLY A 224      38.096  50.797 108.840  1.00  0.00           C
ATOM   3609  C   GLY A 224      38.176  51.847 107.780  1.00  0.00           C
ATOM   3610  O   GLY A 224      38.865  51.666 106.790  1.00  0.00           O
ATOM   3611  N   ASP A 225      37.485  52.996 107.970  1.00  0.00           N
ATOM   3613  CA  ASP A 225      37.594  54.116 107.060  1.00  0.00           C
ATOM   3615  CB  ASP A 225      36.545  55.206 107.320  1.00  0.00           C
ATOM   3618  CG  ASP A 225      35.146  54.726 106.990  1.00  0.00           C
ATOM   3619  OD1 ASP A 225      34.924  53.556 106.570  1.00  0.00           O
ATOM   3620  OD2 ASP A 225      34.225  55.576 107.160  1.00  0.00           O
ATOM   3621  C   ASP A 225      38.974  54.726 107.060  1.00  0.00           C
ATOM   3622  O   ASP A 225      39.696  54.776 108.070  1.00  0.00           O
ATOM   3623  N   ILE A 226      39.406  55.236 105.900  1.00  0.00           N
ATOM   3625  CA  ILE A 226      40.634  55.976 105.790  1.00  0.00           C
ATOM   3627  CB  ILE A 226      41.605  55.346 104.800  1.00  0.00           C
ATOM   3629  CG2 ILE A 226      42.925  56.146 104.870  1.00  0.00           C
ATOM   3633  CG1 ILE A 226      41.835  53.836 105.050  1.00  0.00           C
ATOM   3636  CD  ILE A 226      42.474  53.116 103.860  1.00  0.00           C
ATOM   3640  C   ILE A 226      40.255  57.356 105.350  1.00  0.00           C
ATOM   3641  O   ILE A 226      39.505  57.526 104.390  1.00  0.00           O
ATOM   3642  N   LEU A 227      40.764  58.406 106.020  1.00  0.00           N
ATOM   3644  CA  LEU A 227      40.596  59.766 105.570  1.00  0.00           C
ATOM   3646  CB  LEU A 227      39.836  60.636 106.580  1.00  0.00           C
ATOM   3649  CG  LEU A 227      39.564  62.096 106.160  1.00  0.00           C
ATOM   3651  CD1 LEU A 227      38.395  62.176 105.160  1.00  0.00           C
ATOM   3655  CD2 LEU A 227      39.265  62.926 107.410  1.00  0.00           C
ATOM   3659  C   LEU A 227      41.976  60.316 105.360  1.00  0.00           C
ATOM   3660  O   LEU A 227      42.804  60.387 106.270  1.00  0.00           O
ATOM   3661  N   TYR A 228      42.256  60.667 104.100  1.00  0.00           N
ATOM   3663  CA  TYR A 228      43.586  60.996 103.640  1.00  0.00           C
ATOM   3665  CB  TYR A 228      44.065  59.966 102.580  1.00  0.00           C
ATOM   3668  CG  TYR A 228      45.304  60.396 101.820  1.00  0.00           C
ATOM   3669  CD1 TYR A 228      46.505  60.597 102.510  1.00  0.00           C
ATOM   3671  CE1 TYR A 228      47.664  61.007 101.840  1.00  0.00           C
ATOM   3673  CZ  TYR A 228      47.625  61.216 100.460  1.00  0.00           C
ATOM   3674  OH  TYR A 228      48.774  61.626  99.780  1.00  0.00           O
ATOM   3676  CD2 TYR A 228      45.275  60.626 100.430  1.00  0.00           C
ATOM   3678  CE2 TYR A 228      46.435  61.026  99.750  1.00  0.00           C
ATOM   3680  C   TYR A 228      43.626  62.426 103.170  1.00  0.00           C
ATOM   3681  O   TYR A 228      42.815  62.846 102.350  1.00  0.00           O
ATOM   3682  N   VAL A 229      44.606  63.196 103.670  1.00  0.00           N
ATOM   3684  CA  VAL A 229      44.855  64.526 103.180  1.00  0.00           C
ATOM   3686  CB  VAL A 229      44.915  65.566 104.280  1.00  0.00           C
ATOM   3688  CG1 VAL A 229      45.055  66.956 103.660  1.00  0.00           C
ATOM   3692  CG2 VAL A 229      43.634  65.496 105.140  1.00  0.00           C
ATOM   3696  C   VAL A 229      46.146  64.507 102.340  1.00  0.00           C
ATOM   3697  O   VAL A 229      47.225  64.186 102.850  1.00  0.00           O
ATOM   3698  N   PRO A 230      46.115  64.836 101.060  1.00  0.00           N
ATOM   3699  CD  PRO A 230      44.896  64.916 100.240  1.00  0.00           C
ATOM   3702  CA  PRO A 230      47.326  64.906 100.250  1.00  0.00           C
ATOM   3704  CB  PRO A 230      46.814  64.726  98.800  1.00  0.00           C
ATOM   3707  CG  PRO A 230      45.364  65.197  98.820  1.00  0.00           C
ATOM   3710  C   PRO A 230      48.045  66.226 100.460  1.00  0.00           C
ATOM   3711  O   PRO A 230      47.555  67.146 101.130  1.00  0.00           O
ATOM   3712  N   ARG A 231      49.276  66.316  99.950  1.00  0.00           N
ATOM   3714  CA  ARG A 231      50.115  67.496 100.020  1.00  0.00           C
ATOM   3716  CB  ARG A 231      51.565  67.096 100.410  1.00  0.00           C
ATOM   3719  CG  ARG A 231      52.244  66.136  99.420  1.00  0.00           C
ATOM   3722  CD  ARG A 231      53.454  65.407 100.000  1.00  0.00           C
ATOM   3725  NE  ARG A 231      54.486  66.456 100.260  1.00  0.00           N
ATOM   3727  CZ  ARG A 231      55.666  66.176 100.800  1.00  0.00           C
ATOM   3728  NH1 ARG A 231      55.986  64.996 101.290  1.00  0.00           N
ATOM   3731  NH2 ARG A 231      56.535  67.156 100.840  1.00  0.00           N
ATOM   3734  C   ARG A 231      50.175  68.126  98.660  1.00  0.00           C
ATOM   3735  O   ARG A 231      50.024  67.437  97.660  1.00  0.00           O
ATOM   3736  N   ASN A 232      50.445  69.446  98.580  1.00  0.00           N
ATOM   3738  CA  ASN A 232      50.425  70.227  97.350  1.00  0.00           C
ATOM   3740  CB  ASN A 232      50.445  71.746  97.700  1.00  0.00           C
ATOM   3743  CG  ASN A 232      51.716  72.257  98.380  1.00  0.00           C
ATOM   3744  OD1 ASN A 232      52.646  71.566  98.800  1.00  0.00           O
ATOM   3745  ND2 ASN A 232      51.786  73.606  98.500  1.00  0.00           N
ATOM   3748  C   ASN A 232      51.484  69.886  96.280  1.00  0.00           C
ATOM   3749  O   ASN A 232      51.755  70.666  95.370  1.00  0.00           O
ATOM   3750  N   ASP A 233      52.106  68.687  96.330  1.00  0.00           N
ATOM   3752  CA  ASP A 233      53.075  68.176  95.380  1.00  0.00           C
ATOM   3754  CB  ASP A 233      53.904  66.986  95.950  1.00  0.00           C
ATOM   3757  CG  ASP A 233      55.016  67.396  96.910  1.00  0.00           C
ATOM   3758  OD1 ASP A 233      55.245  68.606  97.160  1.00  0.00           O
ATOM   3759  OD2 ASP A 233      55.764  66.486  97.340  1.00  0.00           O
ATOM   3760  C   ASP A 233      52.415  67.757  94.070  1.00  0.00           C
ATOM   3761  O   ASP A 233      53.115  67.596  93.070  1.00  0.00           O
ATOM   3762  N   ASP A 234      51.086  67.587  94.040  1.00  0.00           N
ATOM   3764  CA  ASP A 234      50.304  67.316  92.850  1.00  0.00           C
ATOM   3766  CB  ASP A 234      49.276  66.187  93.140  1.00  0.00           C
ATOM   3769  CG  ASP A 234      48.506  66.366  94.440  1.00  0.00           C
ATOM   3770  OD1 ASP A 234      48.384  67.507  94.950  1.00  0.00           O
ATOM   3771  OD2 ASP A 234      48.064  65.306  94.960  1.00  0.00           O
ATOM   3772  C   ASP A 234      49.606  68.566  92.330  1.00  0.00           C
ATOM   3773  O   ASP A 234      48.946  68.536  91.290  1.00  0.00           O
ATOM   3774  N   LEU A 235      49.785  69.726  93.000  1.00  0.00           N
ATOM   3776  CA  LEU A 235      49.265  70.996  92.540  1.00  0.00           C
ATOM   3778  CB  LEU A 235      48.724  71.856  93.710  1.00  0.00           C
ATOM   3781  CG  LEU A 235      47.635  71.176  94.570  1.00  0.00           C
ATOM   3783  CD1 LEU A 235      47.075  72.136  95.630  1.00  0.00           C
ATOM   3787  CD2 LEU A 235      46.474  70.626  93.710  1.00  0.00           C
ATOM   3791  C   LEU A 235      50.325  71.746  91.740  1.00  0.00           C
ATOM   3792  O   LEU A 235      50.625  72.916  91.950  1.00  0.00           O
ATOM   3793  N   LYS A 236      50.954  71.057  90.770  1.00  0.00           N
ATOM   3795  CA  LYS A 236      52.046  71.587  89.970  1.00  0.00           C
ATOM   3797  CB  LYS A 236      52.825  70.396  89.360  1.00  0.00           C
ATOM   3800  CG  LYS A 236      53.564  69.547  90.410  1.00  0.00           C
ATOM   3803  CD  LYS A 236      54.826  70.236  90.960  1.00  0.00           C
ATOM   3806  CE  LYS A 236      55.526  69.507  92.130  1.00  0.00           C
ATOM   3809  NZ  LYS A 236      55.975  68.146  91.780  1.00  0.00           N
ATOM   3813  C   LYS A 236      51.605  72.596  88.910  1.00  0.00           C
ATOM   3814  O   LYS A 236      50.666  72.346  88.150  1.00  0.00           O
ATOM   3815  N   VAL A 237      52.256  73.776  88.810  1.00  0.00           N
ATOM   3817  CA  VAL A 237      52.106  74.726  87.700  1.00  0.00           C
ATOM   3819  CB  VAL A 237      51.446  76.047  88.090  1.00  0.00           C
ATOM   3821  CG1 VAL A 237      51.446  77.066  86.930  1.00  0.00           C
ATOM   3825  CG2 VAL A 237      49.995  75.757  88.520  1.00  0.00           C
ATOM   3829  C   VAL A 237      53.486  75.036  87.150  1.00  0.00           C
ATOM   3830  O   VAL A 237      54.406  75.337  87.910  1.00  0.00           O
ATOM   3831  N   PHE A 238      53.696  74.906  85.830  1.00  0.00           N
ATOM   3833  CA  PHE A 238      55.016  75.096  85.240  1.00  0.00           C
ATOM   3835  CB  PHE A 238      55.364  74.007  84.190  1.00  0.00           C
ATOM   3838  CG  PHE A 238      55.135  72.636  84.760  1.00  0.00           C
ATOM   3839  CD1 PHE A 238      56.076  72.058  85.620  1.00  0.00           C
ATOM   3841  CE1 PHE A 238      55.835  70.786  86.180  1.00  0.00           C
ATOM   3843  CZ  PHE A 238      54.665  70.087  85.850  1.00  0.00           C
ATOM   3845  CD2 PHE A 238      53.974  71.916  84.420  1.00  0.00           C
ATOM   3847  CE2 PHE A 238      53.745  70.646  84.950  1.00  0.00           C
ATOM   3849  C   PHE A 238      55.065  76.436  84.550  1.00  0.00           C
ATOM   3850  O   PHE A 238      54.165  76.776  83.780  1.00  0.00           O
ATOM   3851  N   VAL A 239      56.094  77.257  84.800  1.00  0.00           N
ATOM   3853  CA  VAL A 239      56.186  78.576  84.170  1.00  0.00           C
ATOM   3855  CB  VAL A 239      56.105  79.746  85.140  1.00  0.00           C
ATOM   3857  CG1 VAL A 239      55.866  81.036  84.320  1.00  0.00           C
ATOM   3861  CG2 VAL A 239      54.936  79.516  86.110  1.00  0.00           C
ATOM   3865  C   VAL A 239      57.465  78.656  83.370  1.00  0.00           C
ATOM   3866  O   VAL A 239      58.576  78.437  83.860  1.00  0.00           O
ATOM   3867  N   MET A 240      57.306  78.906  82.060  1.00  0.00           N
ATOM   3869  CA  MET A 240      58.366  78.666  81.100  1.00  0.00           C
ATOM   3871  CB  MET A 240      58.166  77.297  80.410  1.00  0.00           C
ATOM   3874  CG  MET A 240      58.306  76.086  81.340  1.00  0.00           C
ATOM   3877  SD  MET A 240      57.934  74.558  80.460  1.00  0.00           S
ATOM   3878  CE  MET A 240      58.654  73.476  81.710  1.00  0.00           C
ATOM   3882  C   MET A 240      58.366  79.716  80.030  1.00  0.00           C
ATOM   3883  O   MET A 240      57.314  80.236  79.680  1.00  0.00           O
ATOM   3884  N   GLY A 241      59.546  80.007  79.440  1.00  0.00           N
ATOM   3886  CA  GLY A 241      59.725  80.956  78.340  1.00  0.00           C
ATOM   3889  C   GLY A 241      59.494  82.397  78.710  1.00  0.00           C
ATOM   3890  O   GLY A 241      58.454  82.736  79.270  1.00  0.00           O
ATOM   3891  N   GLU A 242      60.455  83.277  78.390  1.00  0.00           N
ATOM   3893  CA  GLU A 242      60.466  84.736  78.530  1.00  0.00           C
ATOM   3895  CB  GLU A 242      60.175  85.426  77.180  1.00  0.00           C
ATOM   3898  CG  GLU A 242      61.264  86.467  76.800  1.00  0.00           C
ATOM   3901  CD  GLU A 242      62.664  85.907  76.640  1.00  0.00           C
ATOM   3902  OE1 GLU A 242      62.875  84.897  75.920  1.00  0.00           O
ATOM   3903  OE2 GLU A 242      63.634  86.546  77.110  1.00  0.00           O
ATOM   3904  C   GLU A 242      59.744  85.336  79.740  1.00  0.00           C
ATOM   3905  O   GLU A 242      59.035  86.346  79.690  1.00  0.00           O
ATOM   3906  N   VAL A 243      59.995  84.697  80.890  1.00  0.00           N
ATOM   3908  CA  VAL A 243      59.665  85.126  82.220  1.00  0.00           C
ATOM   3910  CB  VAL A 243      58.766  84.176  83.020  1.00  0.00           C
ATOM   3912  CG1 VAL A 243      57.336  84.238  82.450  1.00  0.00           C
ATOM   3916  CG2 VAL A 243      59.295  82.727  83.010  1.00  0.00           C
ATOM   3920  C   VAL A 243      60.985  85.236  82.930  1.00  0.00           C
ATOM   3921  O   VAL A 243      61.915  84.476  82.660  1.00  0.00           O
ATOM   3922  N   LYS A 244      61.094  86.197  83.870  1.00  0.00           N
ATOM   3924  CA  LYS A 244      62.314  86.556  84.560  1.00  0.00           C
ATOM   3926  CB  LYS A 244      61.915  87.687  85.540  1.00  0.00           C
ATOM   3929  CG  LYS A 244      62.994  88.137  86.520  1.00  0.00           C
ATOM   3932  CD  LYS A 244      64.195  88.787  85.830  1.00  0.00           C
ATOM   3935  CE  LYS A 244      65.134  89.456  86.820  1.00  0.00           C
ATOM   3938  NZ  LYS A 244      65.665  88.447  87.750  1.00  0.00           N
ATOM   3942  C   LYS A 244      63.046  85.436  85.290  1.00  0.00           C
ATOM   3943  O   LYS A 244      64.275  85.396  85.380  1.00  0.00           O
ATOM   3944  N   LYS A 245      62.274  84.496  85.870  1.00  0.00           N
ATOM   3946  CA  LYS A 245      62.755  83.256  86.420  1.00  0.00           C
ATOM   3948  CB  LYS A 245      62.836  83.407  87.960  1.00  0.00           C
ATOM   3951  CG  LYS A 245      63.156  82.127  88.730  1.00  0.00           C
ATOM   3954  CD  LYS A 245      64.396  81.406  88.170  1.00  0.00           C
ATOM   3957  CE  LYS A 245      64.895  80.286  89.060  1.00  0.00           C
ATOM   3960  NZ  LYS A 245      65.366  80.917  90.290  1.00  0.00           N
ATOM   3964  C   LYS A 245      61.856  82.096  86.050  1.00  0.00           C
ATOM   3965  O   LYS A 245      60.735  81.976  86.550  1.00  0.00           O
ATOM   3966  N   GLN A 246      62.314  81.157  85.190  1.00  0.00           N
ATOM   3968  CA  GLN A 246      61.595  79.916  84.950  1.00  0.00           C
ATOM   3970  CB  GLN A 246      62.085  79.157  83.690  1.00  0.00           C
ATOM   3973  CG  GLN A 246      61.906  79.956  82.390  1.00  0.00           C
ATOM   3976  CD  GLN A 246      62.404  79.157  81.190  1.00  0.00           C
ATOM   3977  OE1 GLN A 246      61.656  78.437  80.530  1.00  0.00           O
ATOM   3978  NE2 GLN A 246      63.715  79.257  80.910  1.00  0.00           N
ATOM   3981  C   GLN A 246      61.586  78.956  86.140  1.00  0.00           C
ATOM   3982  O   GLN A 246      62.615  78.656  86.740  1.00  0.00           O
ATOM   3983  N   SER A 247      60.385  78.446  86.490  1.00  0.00           N
ATOM   3985  CA  SER A 247      60.154  77.796  87.770  1.00  0.00           C
ATOM   3987  CB  SER A 247      59.634  78.757  88.890  1.00  0.00           C
ATOM   3990  OG  SER A 247      60.656  79.617  89.380  1.00  0.00           O
ATOM   3992  C   SER A 247      59.114  76.706  87.700  1.00  0.00           C
ATOM   3993  O   SER A 247      58.096  76.826  87.020  1.00  0.00           O
ATOM   3994  N   THR A 248      59.335  75.626  88.470  1.00  0.00           N
ATOM   3996  CA  THR A 248      58.306  74.716  88.950  1.00  0.00           C
ATOM   3998  CB  THR A 248      58.896  73.356  89.330  1.00  0.00           C
ATOM   4000  OG1 THR A 248      59.655  72.796  88.270  1.00  0.00           O
ATOM   4002  CG2 THR A 248      57.845  72.316  89.740  1.00  0.00           C
ATOM   4006  C   THR A 248      57.696  75.326  90.200  1.00  0.00           C
ATOM   4007  O   THR A 248      58.415  75.696  91.130  1.00  0.00           O
ATOM   4008  N   LEU A 249      56.355  75.496  90.240  1.00  0.00           N
ATOM   4010  CA  LEU A 249      55.634  76.086  91.340  1.00  0.00           C
ATOM   4012  CB  LEU A 249      54.795  77.307  90.880  1.00  0.00           C
ATOM   4015  CG  LEU A 249      55.575  78.396  90.110  1.00  0.00           C
ATOM   4017  CD1 LEU A 249      54.585  79.466  89.630  1.00  0.00           C
ATOM   4021  CD2 LEU A 249      56.684  79.007  90.970  1.00  0.00           C
ATOM   4025  C   LEU A 249      54.686  75.066  91.930  1.00  0.00           C
ATOM   4026  O   LEU A 249      54.225  74.166  91.230  1.00  0.00           O
ATOM   4027  N   LYS A 250      54.335  75.206  93.230  1.00  0.00           N
ATOM   4029  CA  LYS A 250      53.236  74.446  93.820  1.00  0.00           C
ATOM   4031  CB  LYS A 250      53.696  73.456  94.920  1.00  0.00           C
ATOM   4034  CG  LYS A 250      54.455  72.257  94.340  1.00  0.00           C
ATOM   4037  CD  LYS A 250      54.974  71.276  95.410  1.00  0.00           C
ATOM   4040  CE  LYS A 250      56.086  71.837  96.290  1.00  0.00           C
ATOM   4043  NZ  LYS A 250      56.725  70.746  97.060  1.00  0.00           N
ATOM   4047  C   LYS A 250      52.215  75.407  94.400  1.00  0.00           C
ATOM   4048  O   LYS A 250      52.594  76.337  95.110  1.00  0.00           O
ATOM   4049  N   MET A 251      50.926  75.197  94.090  1.00  0.00           N
ATOM   4051  CA  MET A 251      49.836  76.047  94.540  1.00  0.00           C
ATOM   4053  CB  MET A 251      48.446  75.626  93.980  1.00  0.00           C
ATOM   4056  CG  MET A 251      48.345  75.496  92.450  1.00  0.00           C
ATOM   4059  SD  MET A 251      46.635  75.166  91.900  1.00  0.00           S
ATOM   4060  CE  MET A 251      47.025  74.976  90.140  1.00  0.00           C
ATOM   4064  C   MET A 251      49.696  76.136  96.050  1.00  0.00           C
ATOM   4065  O   MET A 251      50.035  75.197  96.790  1.00  0.00           O
ATOM   4066  N   ASP A 252      49.184  77.276  96.560  1.00  0.00           N
ATOM   4068  CA  ASP A 252      48.815  77.396  97.950  1.00  0.00           C
ATOM   4070  CB  ASP A 252      49.295  78.776  98.480  1.00  0.00           C
ATOM   4073  CG  ASP A 252      48.446  80.007  98.170  1.00  0.00           C
ATOM   4074  OD1 ASP A 252      47.336  79.916  97.590  1.00  0.00           O
ATOM   4075  OD2 ASP A 252      48.844  81.057  98.750  1.00  0.00           O
ATOM   4076  C   ASP A 252      47.344  77.066  98.190  1.00  0.00           C
ATOM   4077  O   ASP A 252      46.695  76.276  97.490  1.00  0.00           O
ATOM   4078  N   PHE A 253      46.755  77.646  99.240  1.00  0.00           N
ATOM   4080  CA  PHE A 253      45.434  77.316  99.710  1.00  0.00           C
ATOM   4082  CB  PHE A 253      45.355  77.486 101.260  1.00  0.00           C
ATOM   4085  CG  PHE A 253      45.986  76.326 102.030  1.00  0.00           C
ATOM   4086  CD1 PHE A 253      47.256  75.797 101.730  1.00  0.00           C
ATOM   4088  CE1 PHE A 253      47.785  74.716 102.460  1.00  0.00           C
ATOM   4090  CZ  PHE A 253      47.075  74.186 103.530  1.00  0.00           C
ATOM   4092  CD2 PHE A 253      45.285  75.757 103.120  1.00  0.00           C
ATOM   4094  CE2 PHE A 253      45.814  74.696 103.860  1.00  0.00           C
ATOM   4096  C   PHE A 253      44.384  78.136  98.980  1.00  0.00           C
ATOM   4097  O   PHE A 253      43.194  77.856  99.060  1.00  0.00           O
ATOM   4098  N   SER A 254      44.774  79.136  98.160  1.00  0.00           N
ATOM   4100  CA  SER A 254      43.826  79.856  97.330  1.00  0.00           C
ATOM   4102  CB  SER A 254      44.065  81.376  97.400  1.00  0.00           C
ATOM   4105  OG  SER A 254      45.185  81.807  96.640  1.00  0.00           O
ATOM   4107  C   SER A 254      43.836  79.346  95.890  1.00  0.00           C
ATOM   4108  O   SER A 254      43.064  79.816  95.040  1.00  0.00           O
ATOM   4109  N   GLY A 255      44.655  78.308  95.610  1.00  0.00           N
ATOM   4111  CA  GLY A 255      44.946  77.806  94.270  1.00  0.00           C
ATOM   4114  C   GLY A 255      46.016  78.646  93.630  1.00  0.00           C
ATOM   4115  O   GLY A 255      46.935  79.096  94.290  1.00  0.00           O
ATOM   4116  N   MET A 256      45.936  78.866  92.310  1.00  0.00           N
ATOM   4118  CA  MET A 256      46.825  79.786  91.660  1.00  0.00           C
ATOM   4120  CB  MET A 256      48.106  79.046  91.190  1.00  0.00           C
ATOM   4123  CG  MET A 256      49.184  79.937  90.560  1.00  0.00           C
ATOM   4126  SD  MET A 256      50.744  79.076  90.200  1.00  0.00           S
ATOM   4127  CE  MET A 256      51.266  78.956  91.930  1.00  0.00           C
ATOM   4131  C   MET A 256      46.094  80.417  90.490  1.00  0.00           C
ATOM   4132  O   MET A 256      45.285  79.766  89.820  1.00  0.00           O
ATOM   4133  N   THR A 257      46.336  81.716  90.220  1.00  0.00           N
ATOM   4135  CA  THR A 257      45.835  82.376  89.020  1.00  0.00           C
ATOM   4137  CB  THR A 257      45.154  83.717  89.290  1.00  0.00           C
ATOM   4139  OG1 THR A 257      46.016  84.646  89.930  1.00  0.00           O
ATOM   4141  CG2 THR A 257      43.946  83.456  90.200  1.00  0.00           C
ATOM   4145  C   THR A 257      46.955  82.568  88.030  1.00  0.00           C
ATOM   4146  O   THR A 257      48.134  82.397  88.330  1.00  0.00           O
ATOM   4147  N   LEU A 258      46.614  82.906  86.770  1.00  0.00           N
ATOM   4149  CA  LEU A 258      47.615  83.176  85.740  1.00  0.00           C
ATOM   4151  CB  LEU A 258      46.906  83.447  84.380  1.00  0.00           C
ATOM   4154  CG  LEU A 258      47.794  83.867  83.190  1.00  0.00           C
ATOM   4156  CD1 LEU A 258      48.935  82.867  82.930  1.00  0.00           C
ATOM   4160  CD2 LEU A 258      46.944  84.046  81.930  1.00  0.00           C
ATOM   4164  C   LEU A 258      48.586  84.307  86.100  1.00  0.00           C
ATOM   4165  O   LEU A 258      49.806  84.146  85.970  1.00  0.00           O
ATOM   4166  N   THR A 259      48.085  85.426  86.680  1.00  0.00           N
ATOM   4168  CA  THR A 259      48.914  86.467  87.280  1.00  0.00           C
ATOM   4170  CB  THR A 259      48.145  87.646  87.880  1.00  0.00           C
ATOM   4172  OG1 THR A 259      46.986  87.197  88.600  1.00  0.00           O
ATOM   4174  CG2 THR A 259      47.675  88.587  86.760  1.00  0.00           C
ATOM   4178  C   THR A 259      49.806  85.977  88.390  1.00  0.00           C
ATOM   4179  O   THR A 259      50.986  86.337  88.440  1.00  0.00           O
ATOM   4180  N   GLU A 260      49.295  85.146  89.320  1.00  0.00           N
ATOM   4182  CA  GLU A 260      50.105  84.627  90.410  1.00  0.00           C
ATOM   4184  CB  GLU A 260      49.225  83.867  91.430  1.00  0.00           C
ATOM   4187  CG  GLU A 260      50.024  83.206  92.570  1.00  0.00           C
ATOM   4190  CD  GLU A 260      49.165  82.656  93.700  1.00  0.00           C
ATOM   4191  OE1 GLU A 260      47.966  83.036  93.820  1.00  0.00           O
ATOM   4192  OE2 GLU A 260      49.766  81.866  94.490  1.00  0.00           O
ATOM   4193  C   GLU A 260      51.285  83.776  89.950  1.00  0.00           C
ATOM   4194  O   GLU A 260      52.425  83.997  90.350  1.00  0.00           O
ATOM   4195  N   ALA A 261      51.045  82.867  88.980  1.00  0.00           N
ATOM   4197  CA  ALA A 261      52.075  82.076  88.330  1.00  0.00           C
ATOM   4199  CB  ALA A 261      51.396  81.147  87.300  1.00  0.00           C
ATOM   4203  C   ALA A 261      53.145  82.896  87.620  1.00  0.00           C
ATOM   4204  O   ALA A 261      54.346  82.677  87.800  1.00  0.00           O
ATOM   4205  N   LEU A 262      52.745  83.916  86.840  1.00  0.00           N
ATOM   4207  CA  LEU A 262      53.675  84.857  86.240  1.00  0.00           C
ATOM   4209  CB  LEU A 262      52.934  85.856  85.320  1.00  0.00           C
ATOM   4212  CG  LEU A 262      52.244  85.227  84.090  1.00  0.00           C
ATOM   4214  CD1 LEU A 262      51.175  86.178  83.530  1.00  0.00           C
ATOM   4218  CD2 LEU A 262      53.264  84.857  83.000  1.00  0.00           C
ATOM   4222  C   LEU A 262      54.514  85.627  87.260  1.00  0.00           C
ATOM   4223  O   LEU A 262      55.715  85.767  87.100  1.00  0.00           O
ATOM   4224  N   GLY A 263      53.904  86.117  88.370  1.00  0.00           N
ATOM   4226  CA  GLY A 263      54.606  86.836  89.440  1.00  0.00           C
ATOM   4229  C   GLY A 263      55.555  86.006  90.280  1.00  0.00           C
ATOM   4230  O   GLY A 263      56.625  86.458  90.690  1.00  0.00           O
ATOM   4231  N   ASN A 264      55.205  84.716  90.500  1.00  0.00           N
ATOM   4233  CA  ASN A 264      56.016  83.736  91.210  1.00  0.00           C
ATOM   4235  CB  ASN A 264      55.196  82.467  91.570  1.00  0.00           C
ATOM   4238  CG  ASN A 264      54.086  82.757  92.570  1.00  0.00           C
ATOM   4239  OD1 ASN A 264      53.896  83.887  93.020  1.00  0.00           O
ATOM   4240  ND2 ASN A 264      53.306  81.726  92.960  1.00  0.00           N
ATOM   4243  C   ASN A 264      57.225  83.316  90.380  1.00  0.00           C
ATOM   4244  O   ASN A 264      58.194  82.777  90.920  1.00  0.00           O
ATOM   4245  N   ALA A 265      57.204  83.596  89.060  1.00  0.00           N
ATOM   4247  CA  ALA A 265      58.285  83.447  88.120  1.00  0.00           C
ATOM   4249  CB  ALA A 265      57.696  82.988  86.780  1.00  0.00           C
ATOM   4253  C   ALA A 265      59.044  84.767  87.940  1.00  0.00           C
ATOM   4254  O   ALA A 265      59.774  84.986  86.970  1.00  0.00           O
ATOM   4255  N   GLU A 266      58.875  85.706  88.890  1.00  0.00           N
ATOM   4257  CA  GLU A 266      59.575  86.976  88.930  1.00  0.00           C
ATOM   4259  CB  GLU A 266      61.146  86.917  88.990  1.00  0.00           C
ATOM   4262  CG  GLU A 266      61.726  86.287  90.290  1.00  0.00           C
ATOM   4265  CD  GLU A 266      63.256  86.357  90.470  1.00  0.00           C
ATOM   4266  OE1 GLU A 266      63.965  87.227  89.890  1.00  0.00           O
ATOM   4267  OE2 GLU A 266      63.724  85.536  91.310  1.00  0.00           O
ATOM   4268  C   GLU A 266      59.025  87.988  87.920  1.00  0.00           C
ATOM   4269  O   GLU A 266      59.626  89.007  87.620  1.00  0.00           O
ATOM   4270  N   GLY A 267      57.794  87.736  87.410  1.00  0.00           N
ATOM   4272  CA  GLY A 267      57.186  88.577  86.390  1.00  0.00           C
ATOM   4275  C   GLY A 267      57.545  88.226  84.960  1.00  0.00           C
ATOM   4276  O   GLY A 267      58.486  87.497  84.650  1.00  0.00           O
ATOM   4277  N   ILE A 268      56.776  88.787  84.030  1.00  0.00           N
ATOM   4279  CA  ILE A 268      57.106  88.806  82.610  1.00  0.00           C
ATOM   4281  CB  ILE A 268      55.905  89.387  81.860  1.00  0.00           C
ATOM   4283  CG2 ILE A 268      56.235  89.736  80.400  1.00  0.00           C
ATOM   4287  CG1 ILE A 268      54.686  88.456  81.970  1.00  0.00           C
ATOM   4290  CD  ILE A 268      53.376  89.216  81.770  1.00  0.00           C
ATOM   4294  C   ILE A 268      58.376  89.616  82.360  1.00  0.00           C
ATOM   4295  O   ILE A 268      58.564  90.667  82.970  1.00  0.00           O
ATOM   4296  N   ASP A 269      59.244  89.186  81.420  1.00  0.00           N
ATOM   4298  CA  ASP A 269      60.315  90.037  80.930  1.00  0.00           C
ATOM   4300  CB  ASP A 269      61.375  89.277  80.080  1.00  0.00           C
ATOM   4303  CG  ASP A 269      62.365  88.517  80.930  1.00  0.00           C
ATOM   4304  OD1 ASP A 269      62.766  89.056  82.010  1.00  0.00           O
ATOM   4305  OD2 ASP A 269      62.896  87.497  80.430  1.00  0.00           O
ATOM   4306  C   ASP A 269      59.806  91.217  80.110  1.00  0.00           C
ATOM   4307  O   ASP A 269      59.205  91.077  79.030  1.00  0.00           O
ATOM   4308  N   MET A 270      60.094  92.428  80.610  1.00  0.00           N
ATOM   4310  CA  MET A 270      59.806  93.678  79.960  1.00  0.00           C
ATOM   4312  CB  MET A 270      59.785  94.776  81.050  1.00  0.00           C
ATOM   4315  CG  MET A 270      58.675  94.496  82.080  1.00  0.00           C
ATOM   4318  SD  MET A 270      57.035  94.426  81.330  1.00  0.00           S
ATOM   4319  CE  MET A 270      56.944  96.157  80.850  1.00  0.00           C
ATOM   4323  C   MET A 270      60.814  94.016  78.890  1.00  0.00           C
ATOM   4324  O   MET A 270      60.596  94.886  78.040  1.00  0.00           O
ATOM   4325  N   THR A 271      61.965  93.346  78.920  1.00  0.00           N
ATOM   4327  CA  THR A 271      63.085  93.607  78.040  1.00  0.00           C
ATOM   4329  CB  THR A 271      64.376  93.267  78.780  1.00  0.00           C
ATOM   4331  OG1 THR A 271      64.204  92.106  79.590  1.00  0.00           O
ATOM   4333  CG2 THR A 271      64.665  94.408  79.760  1.00  0.00           C
ATOM   4337  C   THR A 271      63.015  92.766  76.770  1.00  0.00           C
ATOM   4338  O   THR A 271      63.524  93.158  75.720  1.00  0.00           O
ATOM   4339  N   THR A 272      62.384  91.586  76.850  1.00  0.00           N
ATOM   4341  CA  THR A 272      62.565  90.557  75.820  1.00  0.00           C
ATOM   4343  CB  THR A 272      63.654  89.548  76.190  1.00  0.00           C
ATOM   4345  OG1 THR A 272      63.506  89.107  77.530  1.00  0.00           O
ATOM   4347  CG2 THR A 272      65.045  90.217  76.100  1.00  0.00           C
ATOM   4351  C   THR A 272      61.315  89.767  75.460  1.00  0.00           C
ATOM   4352  O   THR A 272      61.355  88.977  74.510  1.00  0.00           O
ATOM   4353  N   SER A 273      60.154  89.947  76.130  1.00  0.00           N
ATOM   4355  CA  SER A 273      58.955  89.156  75.810  1.00  0.00           C
ATOM   4357  CB  SER A 273      57.985  88.896  77.010  1.00  0.00           C
ATOM   4360  OG  SER A 273      57.225  90.037  77.420  1.00  0.00           O
ATOM   4362  C   SER A 273      58.125  89.676  74.640  1.00  0.00           C
ATOM   4363  O   SER A 273      58.176  90.846  74.250  1.00  0.00           O
ATOM   4364  N   ASN A 274      57.285  88.797  74.050  1.00  0.00           N
ATOM   4366  CA  ASN A 274      56.186  89.176  73.190  1.00  0.00           C
ATOM   4368  CB  ASN A 274      56.056  88.246  71.960  1.00  0.00           C
ATOM   4371  CG  ASN A 274      55.146  88.867  70.890  1.00  0.00           C
ATOM   4372  OD1 ASN A 274      54.876  90.068  70.920  1.00  0.00           O
ATOM   4373  ND2 ASN A 274      54.704  88.057  69.910  1.00  0.00           N
ATOM   4376  C   ASN A 274      54.896  89.146  74.000  1.00  0.00           C
ATOM   4377  O   ASN A 274      54.365  88.086  74.320  1.00  0.00           O
ATOM   4378  N   ALA A 275      54.365  90.348  74.310  1.00  0.00           N
ATOM   4380  CA  ALA A 275      53.296  90.566  75.270  1.00  0.00           C
ATOM   4382  CB  ALA A 275      53.205  92.066  75.580  1.00  0.00           C
ATOM   4386  C   ALA A 275      51.935  90.068  74.800  1.00  0.00           C
ATOM   4387  O   ALA A 275      51.006  89.916  75.580  1.00  0.00           O
ATOM   4388  N   SER A 276      51.786  89.776  73.510  1.00  0.00           N
ATOM   4390  CA  SER A 276      50.575  89.286  72.900  1.00  0.00           C
ATOM   4392  CB  SER A 276      50.505  89.816  71.450  1.00  0.00           C
ATOM   4395  OG  SER A 276      51.716  89.476  70.760  1.00  0.00           O
ATOM   4397  C   SER A 276      50.526  87.766  72.830  1.00  0.00           C
ATOM   4398  O   SER A 276      49.535  87.167  72.400  1.00  0.00           O
ATOM   4399  N   GLY A 277      51.614  87.087  73.270  1.00  0.00           N
ATOM   4401  CA  GLY A 277      51.776  85.646  73.250  1.00  0.00           C
ATOM   4404  C   GLY A 277      52.025  85.107  74.620  1.00  0.00           C
ATOM   4405  O   GLY A 277      53.015  84.426  74.860  1.00  0.00           O
ATOM   4406  N   ILE A 278      51.105  85.396  75.550  1.00  0.00           N
ATOM   4408  CA  ILE A 278      51.045  84.716  76.830  1.00  0.00           C
ATOM   4410  CB  ILE A 278      50.676  85.627  77.990  1.00  0.00           C
ATOM   4412  CG2 ILE A 278      50.475  84.816  79.300  1.00  0.00           C
ATOM   4416  CG1 ILE A 278      51.776  86.707  78.130  1.00  0.00           C
ATOM   4419  CD  ILE A 278      51.665  87.477  79.450  1.00  0.00           C
ATOM   4423  C   ILE A 278      50.045  83.596  76.720  1.00  0.00           C
ATOM   4424  O   ILE A 278      48.935  83.787  76.220  1.00  0.00           O
ATOM   4425  N   PHE A 279      50.405  82.397  77.180  1.00  0.00           N
ATOM   4427  CA  PHE A 279      49.616  81.197  76.980  1.00  0.00           C
ATOM   4429  CB  PHE A 279      50.255  80.266  75.930  1.00  0.00           C
ATOM   4432  CG  PHE A 279      50.224  80.938  74.590  1.00  0.00           C
ATOM   4433  CD1 PHE A 279      49.075  80.866  73.810  1.00  0.00           C
ATOM   4435  CE1 PHE A 279      49.065  81.367  72.510  1.00  0.00           C
ATOM   4437  CZ  PHE A 279      50.196  82.017  72.000  1.00  0.00           C
ATOM   4439  CD2 PHE A 279      51.355  81.598  74.090  1.00  0.00           C
ATOM   4441  CE2 PHE A 279      51.336  82.157  72.800  1.00  0.00           C
ATOM   4443  C   PHE A 279      49.465  80.396  78.250  1.00  0.00           C
ATOM   4444  O   PHE A 279      50.364  80.306  79.070  1.00  0.00           O
ATOM   4445  N   VAL A 280      48.296  79.736  78.390  1.00  0.00           N
ATOM   4447  CA  VAL A 280      48.134  78.626  79.310  1.00  0.00           C
ATOM   4449  CB  VAL A 280      47.025  78.806  80.340  1.00  0.00           C
ATOM   4451  CG1 VAL A 280      46.935  77.546  81.250  1.00  0.00           C
ATOM   4455  CG2 VAL A 280      47.344  80.047  81.190  1.00  0.00           C
ATOM   4459  C   VAL A 280      47.836  77.406  78.480  1.00  0.00           C
ATOM   4460  O   VAL A 280      46.884  77.386  77.700  1.00  0.00           O
ATOM   4461  N   ILE A 281      48.665  76.366  78.650  1.00  0.00           N
ATOM   4463  CA  ILE A 281      48.524  75.106  77.940  1.00  0.00           C
ATOM   4465  CB  ILE A 281      49.814  74.617  77.320  1.00  0.00           C
ATOM   4467  CG2 ILE A 281      49.535  73.297  76.560  1.00  0.00           C
ATOM   4471  CG1 ILE A 281      50.475  75.687  76.410  1.00  0.00           C
ATOM   4474  CD  ILE A 281      51.976  75.426  76.230  1.00  0.00           C
ATOM   4478  C   ILE A 281      48.055  74.066  78.920  1.00  0.00           C
ATOM   4479  O   ILE A 281      48.745  73.746  79.890  1.00  0.00           O
ATOM   4480  N   ARG A 282      46.835  73.536  78.680  1.00  0.00           N
ATOM   4482  CA  ARG A 282      46.154  72.646  79.570  1.00  0.00           C
ATOM   4484  CB  ARG A 282      44.844  73.308  80.020  1.00  0.00           C
ATOM   4487  CG  ARG A 282      44.065  72.496  81.070  1.00  0.00           C
ATOM   4490  CD  ARG A 282      42.885  73.246  81.680  1.00  0.00           C
ATOM   4493  NE  ARG A 282      43.436  74.356  82.500  1.00  0.00           N
ATOM   4495  CZ  ARG A 282      42.815  75.496  82.760  1.00  0.00           C
ATOM   4496  NH1 ARG A 282      41.575  75.716  82.380  1.00  0.00           N
ATOM   4499  NH2 ARG A 282      43.475  76.406  83.450  1.00  0.00           N
ATOM   4502  C   ARG A 282      45.806  71.366  78.810  1.00  0.00           C
ATOM   4503  O   ARG A 282      45.224  71.466  77.720  1.00  0.00           O
ATOM   4504  N   PRO A 283      46.126  70.166  79.280  1.00  0.00           N
ATOM   4505  CD  PRO A 283      46.935  69.937  80.480  1.00  0.00           C
ATOM   4508  CA  PRO A 283      45.596  68.906  78.750  1.00  0.00           C
ATOM   4510  CB  PRO A 283      46.006  67.837  79.760  1.00  0.00           C
ATOM   4513  CG  PRO A 283      47.225  68.437  80.450  1.00  0.00           C
ATOM   4516  C   PRO A 283      44.095  68.846  78.500  1.00  0.00           C
ATOM   4517  O   PRO A 283      43.306  69.326  79.330  1.00  0.00           O
ATOM   4518  N   LEU A 284      43.675  68.187  77.430  1.00  0.00           N
ATOM   4520  CA  LEU A 284      42.274  67.916  77.190  1.00  0.00           C
ATOM   4522  CB  LEU A 284      41.835  68.566  75.860  1.00  0.00           C
ATOM   4525  CG  LEU A 284      40.345  68.417  75.510  1.00  0.00           C
ATOM   4527  CD1 LEU A 284      39.426  69.106  76.530  1.00  0.00           C
ATOM   4531  CD2 LEU A 284      40.154  68.986  74.100  1.00  0.00           C
ATOM   4535  C   LEU A 284      42.035  66.416  77.180  1.00  0.00           C
ATOM   4536  O   LEU A 284      42.855  65.636  76.700  1.00  0.00           O
ATOM   4537  N   LYS A 285      40.936  65.946  77.810  1.00  0.00           N
ATOM   4539  CA  LYS A 285      40.555  64.558  77.710  1.00  0.00           C
ATOM   4541  CB  LYS A 285      39.416  64.216  78.710  1.00  0.00           C
ATOM   4544  CG  LYS A 285      38.965  62.746  78.750  1.00  0.00           C
ATOM   4547  CD  LYS A 285      37.896  62.526  79.850  1.00  0.00           C
ATOM   4550  CE  LYS A 285      37.365  61.086  80.010  1.00  0.00           C
ATOM   4553  NZ  LYS A 285      36.256  61.007  81.000  1.00  0.00           N
ATOM   4557  C   LYS A 285      40.094  64.166  76.320  1.00  0.00           C
ATOM   4558  O   LYS A 285      39.065  64.636  75.850  1.00  0.00           O
ATOM   4559  N   GLY A 286      40.835  63.256  75.650  1.00  0.00           N
ATOM   4561  CA  GLY A 286      40.515  62.776  74.310  1.00  0.00           C
ATOM   4564  C   GLY A 286      39.125  62.196  74.120  1.00  0.00           C
ATOM   4565  O   GLY A 286      38.436  62.526  73.170  1.00  0.00           O
ATOM   4566  N   GLU A 287      38.615  61.386  75.070  1.00  0.00           N
ATOM   4568  CA  GLU A 287      37.256  60.867  74.980  1.00  0.00           C
ATOM   4570  CB  GLU A 287      36.955  59.856  76.120  1.00  0.00           C
ATOM   4573  CG  GLU A 287      37.804  58.566  76.160  1.00  0.00           C
ATOM   4576  CD  GLU A 287      37.506  57.736  77.410  1.00  0.00           C
ATOM   4577  OE1 GLU A 287      36.825  58.236  78.350  1.00  0.00           O
ATOM   4578  OE2 GLU A 287      38.015  56.586  77.460  1.00  0.00           O
ATOM   4579  C   GLU A 287      36.215  61.966  75.180  1.00  0.00           C
ATOM   4580  O   GLU A 287      35.035  61.837  74.850  1.00  0.00           O
ATOM   4581  N   GLY A 288      36.646  63.087  75.800  1.00  0.00           N
ATOM   4583  CA  GLY A 288      35.796  64.257  75.930  1.00  0.00           C
ATOM   4586  C   GLY A 288      35.775  65.007  74.640  1.00  0.00           C
ATOM   4587  O   GLY A 288      34.705  65.206  74.060  1.00  0.00           O
ATOM   4588  N   GLY A 289      36.965  65.396  74.160  1.00  0.00           N
ATOM   4590  CA  GLY A 289      37.186  66.076  72.890  1.00  0.00           C
ATOM   4593  C   GLY A 289      37.425  65.076  71.800  1.00  0.00           C
ATOM   4594  O   GLY A 289      38.535  64.916  71.300  1.00  0.00           O
ATOM   4595  N   ARG A 290      36.315  64.416  71.400  1.00  0.00           N
ATOM   4597  CA  ARG A 290      36.215  63.297  70.450  1.00  0.00           C
ATOM   4599  CB  ARG A 290      34.705  62.946  70.250  1.00  0.00           C
ATOM   4602  CG  ARG A 290      33.945  62.596  71.540  1.00  0.00           C
ATOM   4605  CD  ARG A 290      32.436  62.376  71.320  1.00  0.00           C
ATOM   4608  NE  ARG A 290      31.825  62.196  72.680  1.00  0.00           N
ATOM   4610  CZ  ARG A 290      30.535  62.226  72.960  1.00  0.00           C
ATOM   4611  NH1 ARG A 290      29.635  62.476  72.030  1.00  0.00           N
ATOM   4614  NH2 ARG A 290      30.115  61.826  74.150  1.00  0.00           N
ATOM   4617  C   ARG A 290      36.825  63.507  69.070  1.00  0.00           C
ATOM   4618  O   ARG A 290      36.906  62.616  68.240  1.00  0.00           O
ATOM   4619  N   ASN A 291      37.326  64.726  68.780  1.00  0.00           N
ATOM   4621  CA  ASN A 291      37.885  65.076  67.500  1.00  0.00           C
ATOM   4623  CB  ASN A 291      37.365  66.466  67.070  1.00  0.00           C
ATOM   4626  CG  ASN A 291      35.845  66.456  67.160  1.00  0.00           C
ATOM   4627  OD1 ASN A 291      35.115  65.746  66.470  1.00  0.00           O
ATOM   4628  ND2 ASN A 291      35.275  67.316  68.040  1.00  0.00           N
ATOM   4631  C   ASN A 291      39.406  65.056  67.590  1.00  0.00           C
ATOM   4632  O   ASN A 291      40.125  65.596  66.750  1.00  0.00           O
ATOM   4633  N   GLY A 292      39.946  64.426  68.660  1.00  0.00           N
ATOM   4635  CA  GLY A 292      41.336  64.017  68.780  1.00  0.00           C
ATOM   4638  C   GLY A 292      42.204  65.026  69.460  1.00  0.00           C
ATOM   4639  O   GLY A 292      43.426  64.906  69.520  1.00  0.00           O
ATOM   4640  N   LYS A 293      41.605  66.066  70.030  1.00  0.00           N
ATOM   4642  CA  LYS A 293      42.336  67.167  70.620  1.00  0.00           C
ATOM   4644  CB  LYS A 293      41.425  68.396  70.750  1.00  0.00           C
ATOM   4647  CG  LYS A 293      40.895  68.947  69.420  1.00  0.00           C
ATOM   4650  CD  LYS A 293      42.035  69.276  68.450  1.00  0.00           C
ATOM   4653  CE  LYS A 293      41.695  70.326  67.400  1.00  0.00           C
ATOM   4656  NZ  LYS A 293      40.536  69.896  66.630  1.00  0.00           N
ATOM   4660  C   LYS A 293      42.955  66.826  71.960  1.00  0.00           C
ATOM   4661  O   LYS A 293      42.295  66.337  72.870  1.00  0.00           O
ATOM   4662  N   ILE A 294      44.276  67.066  72.110  1.00  0.00           N
ATOM   4664  CA  ILE A 294      45.024  66.617  73.280  1.00  0.00           C
ATOM   4666  CB  ILE A 294      46.404  66.066  72.890  1.00  0.00           C
ATOM   4668  CG2 ILE A 294      46.196  64.906  71.900  1.00  0.00           C
ATOM   4672  CG1 ILE A 294      47.365  67.136  72.310  1.00  0.00           C
ATOM   4675  CD  ILE A 294      48.756  66.576  71.960  1.00  0.00           C
ATOM   4679  C   ILE A 294      45.205  67.746  74.270  1.00  0.00           C
ATOM   4680  O   ILE A 294      45.666  67.556  75.400  1.00  0.00           O
ATOM   4681  N   ALA A 295      44.826  68.966  73.880  1.00  0.00           N
ATOM   4683  CA  ALA A 295      45.045  70.106  74.730  1.00  0.00           C
ATOM   4685  CB  ALA A 295      46.525  70.566  74.690  1.00  0.00           C
ATOM   4689  C   ALA A 295      44.146  71.257  74.340  1.00  0.00           C
ATOM   4690  O   ALA A 295      43.675  71.366  73.210  1.00  0.00           O
ATOM   4691  N   ASN A 296      43.955  72.167  75.310  1.00  0.00           N
ATOM   4693  CA  ASN A 296      43.395  73.476  75.120  1.00  0.00           C
ATOM   4695  CB  ASN A 296      42.236  73.757  76.100  1.00  0.00           C
ATOM   4698  CG  ASN A 296      40.986  73.026  75.630  1.00  0.00           C
ATOM   4699  OD1 ASN A 296      40.915  72.526  74.510  1.00  0.00           O
ATOM   4700  ND2 ASN A 296      39.954  72.977  76.500  1.00  0.00           N
ATOM   4703  C   ASN A 296      44.465  74.486  75.410  1.00  0.00           C
ATOM   4704  O   ASN A 296      45.135  74.466  76.440  1.00  0.00           O
ATOM   4705  N   ILE A 297      44.645  75.426  74.480  1.00  0.00           N
ATOM   4707  CA  ILE A 297      45.555  76.536  74.610  1.00  0.00           C
ATOM   4709  CB  ILE A 297      46.404  76.696  73.360  1.00  0.00           C
ATOM   4711  CG2 ILE A 297      47.274  77.977  73.430  1.00  0.00           C
ATOM   4715  CG1 ILE A 297      47.256  75.426  73.090  1.00  0.00           C
ATOM   4718  CD  ILE A 297      48.045  75.466  71.780  1.00  0.00           C
ATOM   4722  C   ILE A 297      44.696  77.767  74.840  1.00  0.00           C
ATOM   4723  O   ILE A 297      43.756  78.047  74.100  1.00  0.00           O
ATOM   4724  N   TYR A 298      44.985  78.547  75.880  1.00  0.00           N
ATOM   4726  CA  TYR A 298      44.295  79.797  76.150  1.00  0.00           C
ATOM   4728  CB  TYR A 298      43.774  79.836  77.610  1.00  0.00           C
ATOM   4731  CG  TYR A 298      42.945  78.606  77.900  1.00  0.00           C
ATOM   4732  CD1 TYR A 298      41.595  78.566  77.510  1.00  0.00           C
ATOM   4734  CE1 TYR A 298      40.796  77.447  77.750  1.00  0.00           C
ATOM   4736  CZ  TYR A 298      41.336  76.337  78.410  1.00  0.00           C
ATOM   4737  OH  TYR A 298      40.545  75.176  78.620  1.00  0.00           O
ATOM   4739  CD2 TYR A 298      43.465  77.476  78.570  1.00  0.00           C
ATOM   4741  CE2 TYR A 298      42.664  76.356  78.820  1.00  0.00           C
ATOM   4743  C   TYR A 298      45.315  80.877  75.880  1.00  0.00           C
ATOM   4744  O   TYR A 298      46.465  80.706  76.300  1.00  0.00           O
ATOM   4745  N   GLN A 299      44.985  81.966  75.140  1.00  0.00           N
ATOM   4747  CA  GLN A 299      45.954  82.997  74.790  1.00  0.00           C
ATOM   4749  CB  GLN A 299      46.175  83.146  73.270  1.00  0.00           C
ATOM   4752  CG  GLN A 299      47.295  84.156  72.870  1.00  0.00           C
ATOM   4755  CD  GLN A 299      47.565  84.107  71.350  1.00  0.00           C
ATOM   4756  OE1 GLN A 299      46.955  83.307  70.640  1.00  0.00           O
ATOM   4757  NE2 GLN A 299      48.486  84.967  70.850  1.00  0.00           N
ATOM   4760  C   GLN A 299      45.505  84.347  75.290  1.00  0.00           C
ATOM   4761  O   GLN A 299      44.455  84.867  74.900  1.00  0.00           O
ATOM   4762  N   LEU A 300      46.344  84.977  76.120  1.00  0.00           N
ATOM   4764  CA  LEU A 300      46.204  86.337  76.560  1.00  0.00           C
ATOM   4766  CB  LEU A 300      46.525  86.446  78.080  1.00  0.00           C
ATOM   4769  CG  LEU A 300      46.425  87.857  78.700  1.00  0.00           C
ATOM   4771  CD1 LEU A 300      45.024  88.456  78.570  1.00  0.00           C
ATOM   4775  CD2 LEU A 300      46.776  87.826  80.190  1.00  0.00           C
ATOM   4779  C   LEU A 300      47.126  87.227  75.750  1.00  0.00           C
ATOM   4780  O   LEU A 300      48.264  86.877  75.440  1.00  0.00           O
ATOM   4781  N   ASP A 301      46.625  88.426  75.410  1.00  0.00           N
ATOM   4783  CA  ASP A 301      47.436  89.536  74.930  1.00  0.00           C
ATOM   4785  CB  ASP A 301      46.895  90.037  73.540  1.00  0.00           C
ATOM   4788  CG  ASP A 301      47.404  91.376  73.010  1.00  0.00           C
ATOM   4789  OD1 ASP A 301      48.236  92.066  73.650  1.00  0.00           O
ATOM   4790  OD2 ASP A 301      46.875  91.796  71.950  1.00  0.00           O
ATOM   4791  C   ASP A 301      47.446  90.606  76.010  1.00  0.00           C
ATOM   4792  O   ASP A 301      46.396  91.057  76.470  1.00  0.00           O
ATOM   4793  N   MET A 302      48.654  91.017  76.440  1.00  0.00           N
ATOM   4795  CA  MET A 302      48.855  92.048  77.420  1.00  0.00           C
ATOM   4797  CB  MET A 302      49.125  91.467  78.830  1.00  0.00           C
ATOM   4800  CG  MET A 302      50.325  90.507  79.000  1.00  0.00           C
ATOM   4803  SD  MET A 302      51.976  91.276  79.010  1.00  0.00           S
ATOM   4804  CE  MET A 302      51.795  92.236  80.540  1.00  0.00           C
ATOM   4808  C   MET A 302      49.844  93.097  76.920  1.00  0.00           C
ATOM   4809  O   MET A 302      50.615  93.697  77.680  1.00  0.00           O
ATOM   4810  N   SER A 303      49.774  93.417  75.610  1.00  0.00           N
ATOM   4812  CA  SER A 303      50.405  94.606  75.040  1.00  0.00           C
ATOM   4814  CB  SER A 303      50.304  94.667  73.490  1.00  0.00           C
ATOM   4817  OG  SER A 303      48.965  94.846  73.020  1.00  0.00           O
ATOM   4819  C   SER A 303      49.876  95.896  75.670  1.00  0.00           C
ATOM   4820  O   SER A 303      50.625  96.826  75.910  1.00  0.00           O
ATOM   4821  N   ASP A 304      48.564  95.926  75.990  1.00  0.00           N
ATOM   4823  CA  ASP A 304      48.045  96.726  77.090  1.00  0.00           C
ATOM   4825  CB  ASP A 304      46.665  97.337  76.670  1.00  0.00           C
ATOM   4828  CG  ASP A 304      46.035  98.246  77.700  1.00  0.00           C
ATOM   4829  OD1 ASP A 304      46.744  98.666  78.650  1.00  0.00           O
ATOM   4830  OD2 ASP A 304      44.836  98.577  77.540  1.00  0.00           O
ATOM   4831  C   ASP A 304      47.945  95.837  78.330  1.00  0.00           C
ATOM   4832  O   ASP A 304      47.425  94.727  78.280  1.00  0.00           O
ATOM   4833  N   ALA A 305      48.454  96.287  79.500  1.00  0.00           N
ATOM   4835  CA  ALA A 305      48.724  95.417  80.630  1.00  0.00           C
ATOM   4837  CB  ALA A 305      49.915  95.977  81.430  1.00  0.00           C
ATOM   4841  C   ALA A 305      47.506  95.296  81.530  1.00  0.00           C
ATOM   4842  O   ALA A 305      47.436  94.548  82.500  1.00  0.00           O
ATOM   4843  N   THR A 306      46.446  95.986  81.140  1.00  0.00           N
ATOM   4845  CA  THR A 306      45.196  96.087  81.880  1.00  0.00           C
ATOM   4847  CB  THR A 306      44.525  97.376  81.480  1.00  0.00           C
ATOM   4849  OG1 THR A 306      45.425  98.426  81.770  1.00  0.00           O
ATOM   4851  CG2 THR A 306      43.215  97.637  82.240  1.00  0.00           C
ATOM   4855  C   THR A 306      44.295  94.907  81.600  1.00  0.00           C
ATOM   4856  O   THR A 306      43.285  94.676  82.270  1.00  0.00           O
ATOM   4857  N   SER A 307      44.676  94.067  80.640  1.00  0.00           N
ATOM   4859  CA  SER A 307      44.054  92.786  80.340  1.00  0.00           C
ATOM   4861  CB  SER A 307      44.416  92.376  78.900  1.00  0.00           C
ATOM   4864  OG  SER A 307      45.825  92.267  78.790  1.00  0.00           O
ATOM   4866  C   SER A 307      44.505  91.707  81.310  1.00  0.00           C
ATOM   4867  O   SER A 307      43.865  90.658  81.420  1.00  0.00           O
ATOM   4868  N   LEU A 308      45.564  91.976  82.120  1.00  0.00           N
ATOM   4870  CA  LEU A 308      45.965  91.166  83.260  1.00  0.00           C
ATOM   4872  CB  LEU A 308      47.274  91.686  83.920  1.00  0.00           C
ATOM   4875  CG  LEU A 308      48.545  91.607  83.050  1.00  0.00           C
ATOM   4877  CD1 LEU A 308      49.655  92.428  83.740  1.00  0.00           C
ATOM   4881  CD2 LEU A 308      48.995  90.156  82.820  1.00  0.00           C
ATOM   4885  C   LEU A 308      44.915  91.077  84.350  1.00  0.00           C
ATOM   4886  O   LEU A 308      44.995  90.217  85.220  1.00  0.00           O
ATOM   4887  N   VAL A 309      43.865  91.926  84.340  1.00  0.00           N
ATOM   4889  CA  VAL A 309      42.654  91.686  85.120  1.00  0.00           C
ATOM   4891  CB  VAL A 309      41.735  92.896  85.080  1.00  0.00           C
ATOM   4893  CG1 VAL A 309      40.954  92.997  83.760  1.00  0.00           C
ATOM   4897  CG2 VAL A 309      40.785  92.836  86.280  1.00  0.00           C
ATOM   4901  C   VAL A 309      41.935  90.376  84.770  1.00  0.00           C
ATOM   4902  O   VAL A 309      41.465  89.657  85.640  1.00  0.00           O
ATOM   4903  N   MET A 310      41.906  89.937  83.480  1.00  0.00           N
ATOM   4905  CA  MET A 310      41.455  88.596  83.120  1.00  0.00           C
ATOM   4907  CB  MET A 310      41.365  88.438  81.590  1.00  0.00           C
ATOM   4910  CG  MET A 310      40.304  89.366  80.980  1.00  0.00           C
ATOM   4913  SD  MET A 310      40.086  89.167  79.200  1.00  0.00           S
ATOM   4914  CE  MET A 310      41.575  90.047  78.690  1.00  0.00           C
ATOM   4918  C   MET A 310      42.326  87.486  83.680  1.00  0.00           C
ATOM   4919  O   MET A 310      41.895  86.396  84.030  1.00  0.00           O
ATOM   4920  N   ALA A 311      43.634  87.747  83.790  1.00  0.00           N
ATOM   4922  CA  ALA A 311      44.585  86.826  84.350  1.00  0.00           C
ATOM   4924  CB  ALA A 311      46.006  87.176  83.850  1.00  0.00           C
ATOM   4928  C   ALA A 311      44.546  86.738  85.880  1.00  0.00           C
ATOM   4929  O   ALA A 311      45.024  85.746  86.440  1.00  0.00           O
ATOM   4930  N   THR A 312      43.925  87.717  86.590  1.00  0.00           N
ATOM   4932  CA  THR A 312      43.605  87.587  88.010  1.00  0.00           C
ATOM   4934  CB  THR A 312      43.465  88.916  88.770  1.00  0.00           C
ATOM   4936  OG1 THR A 312      42.425  89.756  88.300  1.00  0.00           O
ATOM   4938  CG2 THR A 312      44.744  89.746  88.630  1.00  0.00           C
ATOM   4942  C   THR A 312      42.336  86.777  88.250  1.00  0.00           C
ATOM   4943  O   THR A 312      42.075  86.327  89.360  1.00  0.00           O
ATOM   4944  N   GLU A 313      41.505  86.586  87.210  1.00  0.00           N
ATOM   4946  CA  GLU A 313      40.245  85.886  87.320  1.00  0.00           C
ATOM   4948  CB  GLU A 313      39.125  86.707  86.610  1.00  0.00           C
ATOM   4951  CG  GLU A 313      38.826  88.097  87.270  1.00  0.00           C
ATOM   4954  CD  GLU A 313      37.664  88.867  86.630  1.00  0.00           C
ATOM   4955  OE1 GLU A 313      37.425  88.776  85.410  1.00  0.00           O
ATOM   4956  OE2 GLU A 313      36.906  89.496  87.420  1.00  0.00           O
ATOM   4957  C   GLU A 313      40.336  84.487  86.710  1.00  0.00           C
ATOM   4958  O   GLU A 313      39.514  83.617  87.010  1.00  0.00           O
ATOM   4959  N   PHE A 314      41.365  84.216  85.890  1.00  0.00           N
ATOM   4961  CA  PHE A 314      41.614  82.936  85.260  1.00  0.00           C
ATOM   4963  CB  PHE A 314      42.516  83.097  84.000  1.00  0.00           C
ATOM   4966  CG  PHE A 314      42.605  81.826  83.200  1.00  0.00           C
ATOM   4967  CD1 PHE A 314      41.625  81.546  82.240  1.00  0.00           C
ATOM   4969  CE1 PHE A 314      41.744  80.426  81.400  1.00  0.00           C
ATOM   4971  CZ  PHE A 314      42.815  79.547  81.560  1.00  0.00           C
ATOM   4973  CD2 PHE A 314      43.686  80.926  83.360  1.00  0.00           C
ATOM   4975  CE2 PHE A 314      43.785  79.797  82.550  1.00  0.00           C
ATOM   4977  C   PHE A 314      42.266  81.987  86.250  1.00  0.00           C
ATOM   4978  O   PHE A 314      43.325  82.267  86.810  1.00  0.00           O
ATOM   4979  N   ARG A 315      41.635  80.826  86.500  1.00  0.00           N
ATOM   4981  CA  ARG A 315      42.176  79.876  87.440  1.00  0.00           C
ATOM   4983  CB  ARG A 315      41.056  79.297  88.330  1.00  0.00           C
ATOM   4986  CG  ARG A 315      41.484  78.257  89.370  1.00  0.00           C
ATOM   4989  CD  ARG A 315      40.345  77.806  90.300  1.00  0.00           C
ATOM   4992  NE  ARG A 315      39.974  78.936  91.210  1.00  0.00           N
ATOM   4994  CZ  ARG A 315      40.625  79.257  92.330  1.00  0.00           C
ATOM   4995  NH1 ARG A 315      41.544  78.507  92.890  1.00  0.00           N
ATOM   4998  NH2 ARG A 315      40.375  80.396  92.910  1.00  0.00           N
ATOM   5001  C   ARG A 315      42.985  78.816  86.720  1.00  0.00           C
ATOM   5002  O   ARG A 315      42.586  78.276  85.680  1.00  0.00           O
ATOM   5003  N   LEU A 316      44.184  78.516  87.260  1.00  0.00           N
ATOM   5005  CA  LEU A 316      45.006  77.426  86.790  1.00  0.00           C
ATOM   5007  CB  LEU A 316      46.505  77.706  87.020  1.00  0.00           C
ATOM   5010  CG  LEU A 316      47.005  78.996  86.340  1.00  0.00           C
ATOM   5012  CD1 LEU A 316      48.475  79.236  86.660  1.00  0.00           C
ATOM   5016  CD2 LEU A 316      46.825  78.966  84.810  1.00  0.00           C
ATOM   5020  C   LEU A 316      44.585  76.126  87.450  1.00  0.00           C
ATOM   5021  O   LEU A 316      44.086  76.096  88.580  1.00  0.00           O
ATOM   5022  N   GLN A 317      44.774  75.016  86.740  1.00  0.00           N
ATOM   5024  CA  GLN A 317      44.505  73.676  87.210  1.00  0.00           C
ATOM   5026  CB  GLN A 317      43.535  72.916  86.270  1.00  0.00           C
ATOM   5029  CG  GLN A 317      42.126  73.547  86.160  1.00  0.00           C
ATOM   5032  CD  GLN A 317      41.326  72.746  85.130  1.00  0.00           C
ATOM   5033  OE1 GLN A 317      41.765  71.736  84.580  1.00  0.00           O
ATOM   5034  NE2 GLN A 317      40.086  73.206  84.860  1.00  0.00           N
ATOM   5037  C   GLN A 317      45.825  72.926  87.280  1.00  0.00           C
ATOM   5038  O   GLN A 317      46.735  73.266  86.520  1.00  0.00           O
ATOM   5039  N   PRO A 318      46.024  71.956  88.160  1.00  0.00           N
ATOM   5040  CD  PRO A 318      45.006  71.456  89.080  1.00  0.00           C
ATOM   5043  CA  PRO A 318      47.196  71.086  88.160  1.00  0.00           C
ATOM   5045  CB  PRO A 318      46.786  69.906  89.040  1.00  0.00           C
ATOM   5048  CG  PRO A 318      45.764  70.516  90.000  1.00  0.00           C
ATOM   5051  C   PRO A 318      47.745  70.636  86.820  1.00  0.00           C
ATOM   5052  O   PRO A 318      47.035  69.986  86.050  1.00  0.00           O
ATOM   5053  N   TYR A 319      49.025  70.937  86.570  1.00  0.00           N
ATOM   5055  CA  TYR A 319      49.806  70.526  85.430  1.00  0.00           C
ATOM   5057  CB  TYR A 319      49.736  68.996  85.120  1.00  0.00           C
ATOM   5060  CG  TYR A 319      50.215  68.187  86.290  1.00  0.00           C
ATOM   5061  CD1 TYR A 319      51.586  67.946  86.440  1.00  0.00           C
ATOM   5063  CE1 TYR A 319      52.075  67.266  87.560  1.00  0.00           C
ATOM   5065  CZ  TYR A 319      51.204  66.757  88.520  1.00  0.00           C
ATOM   5066  OH  TYR A 319      51.744  66.086  89.630  1.00  0.00           O
ATOM   5068  CD2 TYR A 319      49.335  67.636  87.240  1.00  0.00           C
ATOM   5070  CE2 TYR A 319      49.814  66.926  88.350  1.00  0.00           C
ATOM   5072  C   TYR A 319      49.616  71.416  84.200  1.00  0.00           C
ATOM   5073  O   TYR A 319      50.094  71.086  83.110  1.00  0.00           O
ATOM   5074  N   ASP A 320      49.005  72.616  84.370  1.00  0.00           N
ATOM   5076  CA  ASP A 320      49.095  73.726  83.430  1.00  0.00           C
ATOM   5078  CB  ASP A 320      48.236  74.966  83.900  1.00  0.00           C
ATOM   5081  CG  ASP A 320      46.735  74.856  83.640  1.00  0.00           C
ATOM   5082  OD1 ASP A 320      46.295  74.157  82.690  1.00  0.00           O
ATOM   5083  OD2 ASP A 320      45.936  75.556  84.320  1.00  0.00           O
ATOM   5084  C   ASP A 320      50.555  74.186  83.210  1.00  0.00           C
ATOM   5085  O   ASP A 320      51.375  74.306  84.130  1.00  0.00           O
ATOM   5086  N   VAL A 321      50.866  74.507  81.940  1.00  0.00           N
ATOM   5088  CA  VAL A 321      52.085  75.197  81.560  1.00  0.00           C
ATOM   5090  CB  VAL A 321      52.804  74.566  80.370  1.00  0.00           C
ATOM   5092  CG1 VAL A 321      54.105  75.326  80.010  1.00  0.00           C
ATOM   5096  CG2 VAL A 321      53.134  73.117  80.760  1.00  0.00           C
ATOM   5100  C   VAL A 321      51.695  76.617  81.210  1.00  0.00           C
ATOM   5101  O   VAL A 321      50.946  76.876  80.280  1.00  0.00           O
ATOM   5102  N   VAL A 322      52.215  77.576  81.990  1.00  0.00           N
ATOM   5104  CA  VAL A 322      52.165  78.977  81.640  1.00  0.00           C
ATOM   5106  CB  VAL A 322      52.134  79.876  82.860  1.00  0.00           C
ATOM   5108  CG1 VAL A 322      52.155  81.367  82.440  1.00  0.00           C
ATOM   5112  CG2 VAL A 322      50.856  79.566  83.670  1.00  0.00           C
ATOM   5116  C   VAL A 322      53.376  79.297  80.780  1.00  0.00           C
ATOM   5117  O   VAL A 322      54.525  79.087  81.170  1.00  0.00           O
ATOM   5118  N   TYR A 323      53.134  79.807  79.560  1.00  0.00           N
ATOM   5120  CA  TYR A 323      54.195  80.106  78.640  1.00  0.00           C
ATOM   5122  CB  TYR A 323      54.135  79.136  77.430  1.00  0.00           C
ATOM   5125  CG  TYR A 323      55.266  79.356  76.480  1.00  0.00           C
ATOM   5126  CD1 TYR A 323      56.535  78.826  76.760  1.00  0.00           C
ATOM   5128  CE1 TYR A 323      57.576  78.966  75.830  1.00  0.00           C
ATOM   5130  CZ  TYR A 323      57.355  79.626  74.630  1.00  0.00           C
ATOM   5131  OH  TYR A 323      58.395  79.646  73.700  1.00  0.00           O
ATOM   5133  CD2 TYR A 323      55.076  80.077  75.290  1.00  0.00           C
ATOM   5135  CE2 TYR A 323      56.115  80.227  74.360  1.00  0.00           C
ATOM   5137  C   TYR A 323      54.125  81.567  78.230  1.00  0.00           C
ATOM   5138  O   TYR A 323      53.045  82.116  78.030  1.00  0.00           O
ATOM   5139  N   VAL A 324      55.285  82.236  78.100  1.00  0.00           N
ATOM   5141  CA  VAL A 324      55.364  83.587  77.580  1.00  0.00           C
ATOM   5143  CB  VAL A 324      55.806  84.627  78.610  1.00  0.00           C
ATOM   5145  CG1 VAL A 324      55.884  86.038  78.000  1.00  0.00           C
ATOM   5149  CG2 VAL A 324      54.836  84.596  79.810  1.00  0.00           C
ATOM   5153  C   VAL A 324      56.285  83.596  76.370  1.00  0.00           C
ATOM   5154  O   VAL A 324      57.465  83.237  76.430  1.00  0.00           O
ATOM   5155  N   THR A 325      55.755  84.007  75.210  1.00  0.00           N
ATOM   5157  CA  THR A 325      56.484  84.107  73.950  1.00  0.00           C
ATOM   5159  CB  THR A 325      55.545  84.347  72.770  1.00  0.00           C
ATOM   5161  OG1 THR A 325      54.756  83.186  72.560  1.00  0.00           O
ATOM   5163  CG2 THR A 325      56.256  84.587  71.430  1.00  0.00           C
ATOM   5167  C   THR A 325      57.615  85.126  73.970  1.00  0.00           C
ATOM   5168  O   THR A 325      57.535  86.178  74.600  1.00  0.00           O
ATOM   5169  N   THR A 326      58.715  84.837  73.270  1.00  0.00           N
ATOM   5171  CA  THR A 326      59.896  85.686  73.170  1.00  0.00           C
ATOM   5173  CB  THR A 326      61.134  84.886  72.800  1.00  0.00           C
ATOM   5175  OG1 THR A 326      61.285  83.747  73.640  1.00  0.00           O
ATOM   5177  CG2 THR A 326      62.396  85.767  72.880  1.00  0.00           C
ATOM   5181  C   THR A 326      59.715  86.696  72.050  1.00  0.00           C
ATOM   5182  O   THR A 326      59.255  86.318  70.970  1.00  0.00           O
ATOM   5183  N   ALA A 327      60.086  87.988  72.230  1.00  0.00           N
ATOM   5185  CA  ALA A 327      59.925  89.016  71.220  1.00  0.00           C
ATOM   5187  CB  ALA A 327      60.485  90.376  71.680  1.00  0.00           C
ATOM   5191  C   ALA A 327      60.596  88.687  69.880  1.00  0.00           C
ATOM   5192  O   ALA A 327      61.675  88.086  69.880  1.00  0.00           O
ATOM   5193  N   PRO A 328      60.035  89.067  68.720  1.00  0.00           N
ATOM   5194  CD  PRO A 328      58.626  89.487  68.580  1.00  0.00           C
ATOM   5197  CA  PRO A 328      60.575  88.607  67.460  1.00  0.00           C
ATOM   5199  CB  PRO A 328      59.535  89.056  66.430  1.00  0.00           C
ATOM   5202  CG  PRO A 328      58.215  88.986  67.200  1.00  0.00           C
ATOM   5205  C   PRO A 328      61.915  89.216  67.150  1.00  0.00           C
ATOM   5206  O   PRO A 328      62.654  88.636  66.370  1.00  0.00           O
ATOM   5207  N   VAL A 329      62.204  90.436  67.620  1.00  0.00           N
ATOM   5209  CA  VAL A 329      63.564  90.977  67.570  1.00  0.00           C
ATOM   5211  CB  VAL A 329      63.576  92.486  67.730  1.00  0.00           C
ATOM   5213  CG1 VAL A 329      62.925  93.086  66.460  1.00  0.00           C
ATOM   5217  CG2 VAL A 329      62.836  92.926  69.010  1.00  0.00           C
ATOM   5221  C   VAL A 329      64.545  90.266  68.500  1.00  0.00           C
ATOM   5222  O   VAL A 329      65.646  89.897  68.090  1.00  0.00           O
ATOM   5223  N   SER A 330      64.135  89.937  69.750  1.00  0.00           N
ATOM   5225  CA  SER A 330      64.936  89.186  70.690  1.00  0.00           C
ATOM   5227  CB  SER A 330      64.226  88.986  72.050  1.00  0.00           C
ATOM   5230  OG  SER A 330      64.064  90.227  72.720  1.00  0.00           O
ATOM   5232  C   SER A 330      65.355  87.817  70.210  1.00  0.00           C
ATOM   5233  O   SER A 330      66.516  87.456  70.350  1.00  0.00           O
ATOM   5234  N   ARG A 331      64.446  87.027  69.590  1.00  0.00           N
ATOM   5236  CA  ARG A 331      64.796  85.786  68.920  1.00  0.00           C
ATOM   5238  CB  ARG A 331      63.535  85.087  68.380  1.00  0.00           C
ATOM   5241  CG  ARG A 331      62.594  84.627  69.500  1.00  0.00           C
ATOM   5244  CD  ARG A 331      61.726  83.466  69.040  1.00  0.00           C
ATOM   5247  NE  ARG A 331      62.586  82.246  69.020  1.00  0.00           N
ATOM   5249  CZ  ARG A 331      62.204  81.117  68.440  1.00  0.00           C
ATOM   5250  NH1 ARG A 331      61.076  81.006  67.770  1.00  0.00           N
ATOM   5253  NH2 ARG A 331      62.915  80.026  68.580  1.00  0.00           N
ATOM   5256  C   ARG A 331      65.734  85.917  67.740  1.00  0.00           C
ATOM   5257  O   ARG A 331      66.695  85.156  67.600  1.00  0.00           O
ATOM   5258  N   TRP A 332      65.476  86.917  66.890  1.00  0.00           N
ATOM   5260  CA  TRP A 332      66.295  87.267  65.760  1.00  0.00           C
ATOM   5262  CB  TRP A 332      65.476  88.396  65.090  1.00  0.00           C
ATOM   5265  CG  TRP A 332      66.105  89.156  63.990  1.00  0.00           C
ATOM   5266  CD1 TRP A 332      66.704  90.367  64.110  1.00  0.00           C
ATOM   5268  NE1 TRP A 332      67.215  90.726  62.900  1.00  0.00           N
ATOM   5270  CE2 TRP A 332      66.924  89.797  61.970  1.00  0.00           C
ATOM   5271  CD2 TRP A 332      66.225  88.757  62.620  1.00  0.00           C
ATOM   5272  CE3 TRP A 332      65.826  87.637  61.900  1.00  0.00           C
ATOM   5274  CZ3 TRP A 332      66.244  87.526  60.570  1.00  0.00           C
ATOM   5276  CZ2 TRP A 332      67.296  89.706  60.640  1.00  0.00           C
ATOM   5278  CH2 TRP A 332      66.984  88.526  59.960  1.00  0.00           C
ATOM   5280  C   TRP A 332      67.725  87.617  66.190  1.00  0.00           C
ATOM   5281  O   TRP A 332      68.695  87.048  65.700  1.00  0.00           O
ATOM   5282  N   ASN A 333      67.885  88.438  67.250  1.00  0.00           N
ATOM   5284  CA  ASN A 333      69.186  88.776  67.800  1.00  0.00           C
ATOM   5286  CB  ASN A 333      69.035  90.068  68.670  1.00  0.00           C
ATOM   5289  CG  ASN A 333      70.385  90.637  69.080  1.00  0.00           C
ATOM   5290  OD1 ASN A 333      71.435  90.277  68.560  1.00  0.00           O
ATOM   5291  ND2 ASN A 333      70.436  91.516  70.110  1.00  0.00           N
ATOM   5294  C   ASN A 333      69.845  87.626  68.550  1.00  0.00           C
ATOM   5295  O   ASN A 333      71.055  87.547  68.730  1.00  0.00           O
ATOM   5296  N   ARG A 334      69.064  86.607  68.930  1.00  0.00           N
ATOM   5298  CA  ARG A 334      69.646  85.396  69.420  1.00  0.00           C
ATOM   5300  CB  ARG A 334      68.675  84.596  70.330  1.00  0.00           C
ATOM   5303  CG  ARG A 334      68.385  85.247  71.700  1.00  0.00           C
ATOM   5306  CD  ARG A 334      67.176  84.616  72.420  1.00  0.00           C
ATOM   5309  NE  ARG A 334      66.876  85.436  73.630  1.00  0.00           N
ATOM   5311  CZ  ARG A 334      65.874  85.247  74.490  1.00  0.00           C
ATOM   5312  NH1 ARG A 334      65.015  84.257  74.430  1.00  0.00           N
ATOM   5315  NH2 ARG A 334      65.705  86.077  75.500  1.00  0.00           N
ATOM   5318  C   ARG A 334      70.304  84.527  68.340  1.00  0.00           C
ATOM   5319  O   ARG A 334      71.145  83.706  68.680  1.00  0.00           O
ATOM   5320  N   LEU A 335      70.006  84.697  67.030  1.00  0.00           N
ATOM   5322  CA  LEU A 335      70.814  84.086  65.990  1.00  0.00           C
ATOM   5324  CB  LEU A 335      69.965  83.958  64.690  1.00  0.00           C
ATOM   5327  CG  LEU A 335      70.674  83.386  63.430  1.00  0.00           C
ATOM   5329  CD1 LEU A 335      71.344  82.027  63.680  1.00  0.00           C
ATOM   5333  CD2 LEU A 335      69.695  83.216  62.260  1.00  0.00           C
ATOM   5337  C   LEU A 335      72.076  84.916  65.760  1.00  0.00           C
ATOM   5338  O   LEU A 335      73.196  84.426  65.800  1.00  0.00           O
ATOM   5339  N   ILE A 336      71.915  86.236  65.550  1.00  0.00           N
ATOM   5341  CA  ILE A 336      72.945  87.146  65.090  1.00  0.00           C
ATOM   5343  CB  ILE A 336      72.305  88.477  64.760  1.00  0.00           C
ATOM   5345  CG2 ILE A 336      73.336  89.517  64.260  1.00  0.00           C
ATOM   5349  CG1 ILE A 336      71.186  88.286  63.720  1.00  0.00           C
ATOM   5352  CD  ILE A 336      71.586  87.486  62.480  1.00  0.00           C
ATOM   5356  C   ILE A 336      74.116  87.327  66.030  1.00  0.00           C
ATOM   5357  O   ILE A 336      75.255  87.447  65.570  1.00  0.00           O
ATOM   5358  N   ASN A 337      73.896  87.316  67.360  1.00  0.00           N
ATOM   5360  CA  ASN A 337      74.936  87.428  68.350  1.00  0.00           C
ATOM   5362  CB  ASN A 337      74.335  87.477  69.780  1.00  0.00           C
ATOM   5365  CG  ASN A 337      73.914  88.906  70.060  1.00  0.00           C
ATOM   5366  OD1 ASN A 337      74.436  89.857  69.480  1.00  0.00           O
ATOM   5367  ND2 ASN A 337      72.965  89.098  71.000  1.00  0.00           N
ATOM   5370  C   ASN A 337      75.926  86.287  68.330  1.00  0.00           C
ATOM   5371  O   ASN A 337      77.036  86.437  68.840  1.00  0.00           O
ATOM   5372  N   GLN A 338      75.564  85.156  67.730  1.00  0.00           N
ATOM   5374  CA  GLN A 338      76.435  84.027  67.540  1.00  0.00           C
ATOM   5376  CB  GLN A 338      75.546  82.757  67.510  1.00  0.00           C
ATOM   5379  CG  GLN A 338      74.564  82.626  68.700  1.00  0.00           C
ATOM   5382  CD  GLN A 338      75.204  82.997  70.040  1.00  0.00           C
ATOM   5383  OE1 GLN A 338      74.726  83.876  70.750  1.00  0.00           O
ATOM   5384  NE2 GLN A 338      76.274  82.267  70.400  1.00  0.00           N
ATOM   5387  C   GLN A 338      77.165  84.117  66.200  1.00  0.00           C
ATOM   5388  O   GLN A 338      78.175  83.466  65.970  1.00  0.00           O
ATOM   5389  N   LEU A 339      76.694  84.977  65.290  1.00  0.00           N
ATOM   5391  CA  LEU A 339      77.325  85.177  64.000  1.00  0.00           C
ATOM   5393  CB  LEU A 339      76.256  85.336  62.880  1.00  0.00           C
ATOM   5396  CG  LEU A 339      75.234  84.176  62.740  1.00  0.00           C
ATOM   5398  CD1 LEU A 339      74.156  84.527  61.700  1.00  0.00           C
ATOM   5402  CD2 LEU A 339      75.906  82.857  62.370  1.00  0.00           C
ATOM   5406  C   LEU A 339      78.185  86.437  64.030  1.00  0.00           C
ATOM   5407  O   LEU A 339      79.054  86.637  63.190  1.00  0.00           O
ATOM   5408  N   LEU A 340      77.975  87.337  65.010  1.00  0.00           N
ATOM   5410  CA  LEU A 340      78.814  88.517  65.160  1.00  0.00           C
ATOM   5412  CB  LEU A 340      78.154  89.657  65.970  1.00  0.00           C
ATOM   5415  CG  LEU A 340      78.905  91.006  65.890  1.00  0.00           C
ATOM   5417  CD1 LEU A 340      79.105  91.507  64.450  1.00  0.00           C
ATOM   5421  CD2 LEU A 340      78.175  92.076  66.710  1.00  0.00           C
ATOM   5425  C   LEU A 340      80.256  88.277  65.590  1.00  0.00           C
ATOM   5426  O   LEU A 340      81.116  88.916  64.990  1.00  0.00           O
ATOM   5427  N   PRO A 341      80.675  87.397  66.510  1.00  0.00           N
ATOM   5428  CD  PRO A 341      79.845  86.826  67.560  1.00  0.00           C
ATOM   5431  CA  PRO A 341      82.094  87.157  66.770  1.00  0.00           C
ATOM   5433  CB  PRO A 341      82.145  86.297  68.030  1.00  0.00           C
ATOM   5436  CG  PRO A 341      80.815  86.586  68.720  1.00  0.00           C
ATOM   5439  C   PRO A 341      82.704  86.467  65.590  1.00  0.00           C
ATOM   5440  O   PRO A 341      83.866  86.716  65.290  1.00  0.00           O
ATOM   5441  N   THR A 342      81.935  85.637  64.890  1.00  0.00           N
ATOM   5443  CA  THR A 342      82.285  85.056  63.600  1.00  0.00           C
ATOM   5445  CB  THR A 342      81.195  84.056  63.200  1.00  0.00           C
ATOM   5447  OG1 THR A 342      80.915  83.197  64.290  1.00  0.00           O
ATOM   5449  CG2 THR A 342      81.655  83.167  62.060  1.00  0.00           C
ATOM   5453  C   THR A 342      82.536  86.096  62.500  1.00  0.00           C
ATOM   5454  O   THR A 342      83.476  85.977  61.720  1.00  0.00           O
ATOM   5455  N   ILE A 343      81.715  87.167  62.370  1.00  0.00           N
ATOM   5457  CA  ILE A 343      81.916  88.267  61.420  1.00  0.00           C
ATOM   5459  CB  ILE A 343      80.564  88.927  61.080  1.00  0.00           C
ATOM   5461  CG2 ILE A 343      80.715  90.196  60.210  1.00  0.00           C
ATOM   5465  CG1 ILE A 343      79.626  87.926  60.360  1.00  0.00           C
ATOM   5468  CD  ILE A 343      78.154  88.346  60.460  1.00  0.00           C
ATOM   5472  C   ILE A 343      82.925  89.336  61.860  1.00  0.00           C
ATOM   5473  O   ILE A 343      83.704  89.846  61.060  1.00  0.00           O
ATOM   5474  N   SER A 344      82.956  89.688  63.170  1.00  0.00           N
ATOM   5476  CA  SER A 344      83.984  90.497  63.840  1.00  0.00           C
ATOM   5478  CB  SER A 344      83.586  90.786  65.320  1.00  0.00           C
ATOM   5481  OG  SER A 344      84.645  91.327  66.120  1.00  0.00           O
ATOM   5483  C   SER A 344      85.335  89.837  63.750  1.00  0.00           C
ATOM   5484  O   SER A 344      86.344  90.446  63.410  1.00  0.00           O
ATOM   5485  N   GLY A 345      85.326  88.506  63.950  1.00  0.00           N
ATOM   5487  CA  GLY A 345      86.326  87.556  63.510  1.00  0.00           C
ATOM   5490  C   GLY A 345      86.636  87.727  62.060  1.00  0.00           C
ATOM   5491  O   GLY A 345      87.676  88.277  61.750  1.00  0.00           O
ATOM   5492  N   VAL A 346      85.715  87.376  61.120  1.00  0.00           N
ATOM   5494  CA  VAL A 346      85.984  87.357  59.680  1.00  0.00           C
ATOM   5496  CB  VAL A 346      84.874  86.807  58.790  1.00  0.00           C
ATOM   5498  CG1 VAL A 346      84.836  87.297  57.320  1.00  0.00           C
ATOM   5502  CG2 VAL A 346      85.116  85.306  58.750  1.00  0.00           C
ATOM   5506  C   VAL A 346      86.595  88.577  59.070  1.00  0.00           C
ATOM   5507  O   VAL A 346      87.336  88.577  58.080  1.00  0.00           O
ATOM   5508  N   ARG A 347      86.314  89.697  59.680  1.00  0.00           N
ATOM   5510  CA  ARG A 347      86.954  90.886  59.280  1.00  0.00           C
ATOM   5512  CB  ARG A 347      86.265  91.966  60.100  1.00  0.00           C
ATOM   5515  CG  ARG A 347      86.675  93.346  59.650  1.00  0.00           C
ATOM   5518  CD  ARG A 347      86.764  93.557  58.140  1.00  0.00           C
ATOM   5521  NE  ARG A 347      87.506  94.827  58.060  1.00  0.00           N
ATOM   5523  CZ  ARG A 347      88.814  94.937  58.140  1.00  0.00           C
ATOM   5524  NH1 ARG A 347      89.626  94.046  57.640  1.00  0.00           N
ATOM   5527  NH2 ARG A 347      89.305  96.017  58.700  1.00  0.00           N
ATOM   5530  C   ARG A 347      88.476  90.966  59.420  1.00  0.00           C
ATOM   5531  O   ARG A 347      89.155  91.396  58.500  1.00  0.00           O
ATOM   5532  N   TYR A 348      89.045  90.576  60.580  1.00  0.00           N
ATOM   5534  CA  TYR A 348      90.374  90.986  61.000  1.00  0.00           C
ATOM   5536  CB  TYR A 348      90.514  90.866  62.530  1.00  0.00           C
ATOM   5539  CG  TYR A 348      89.744  91.947  63.240  1.00  0.00           C
ATOM   5540  CD1 TYR A 348      89.726  93.277  62.770  1.00  0.00           C
ATOM   5542  CE1 TYR A 348      89.165  94.296  63.530  1.00  0.00           C
ATOM   5544  CZ  TYR A 348      88.645  94.016  64.790  1.00  0.00           C
ATOM   5545  OH  TYR A 348      88.294  95.096  65.600  1.00  0.00           O
ATOM   5547  CD2 TYR A 348      89.136  91.656  64.460  1.00  0.00           C
ATOM   5549  CE2 TYR A 348      88.575  92.687  65.230  1.00  0.00           C
ATOM   5551  C   TYR A 348      91.616  90.457  60.320  1.00  0.00           C
ATOM   5552  O   TYR A 348      92.494  91.227  59.960  1.00  0.00           O
ATOM   5553  N   MET A 349      91.675  89.146  60.020  1.00  0.00           N
ATOM   5555  CA  MET A 349      92.646  88.486  59.160  1.00  0.00           C
ATOM   5557  CB  MET A 349      92.485  86.947  58.930  1.00  0.00           C
ATOM   5560  CG  MET A 349      92.804  86.006  60.110  1.00  0.00           C
ATOM   5563  SD  MET A 349      91.965  84.377  60.210  1.00  0.00           S
ATOM   5564  CE  MET A 349      92.415  83.517  58.690  1.00  0.00           C
ATOM   5568  C   MET A 349      92.646  89.156  57.830  1.00  0.00           C
ATOM   5569  O   MET A 349      93.704  89.387  57.300  1.00  0.00           O
ATOM   5570  N   THR A 350      91.506  89.557  57.250  1.00  0.00           N
ATOM   5572  CA  THR A 350      91.475  90.266  55.970  1.00  0.00           C
ATOM   5574  CB  THR A 350      90.064  90.637  55.530  1.00  0.00           C
ATOM   5576  OG1 THR A 350      89.245  89.487  55.590  1.00  0.00           O
ATOM   5578  CG2 THR A 350      90.055  91.107  54.070  1.00  0.00           C
ATOM   5582  C   THR A 350      92.325  91.536  55.960  1.00  0.00           C
ATOM   5583  O   THR A 350      93.026  91.796  54.990  1.00  0.00           O
ATOM   5584  N   ASP A 351      92.345  92.307  57.060  1.00  0.00           N
ATOM   5586  CA  ASP A 351      93.344  93.337  57.290  1.00  0.00           C
ATOM   5588  CB  ASP A 351      92.965  94.176  58.540  1.00  0.00           C
ATOM   5591  CG  ASP A 351      92.244  95.426  58.090  1.00  0.00           C
ATOM   5592  OD1 ASP A 351      91.756  95.497  56.930  1.00  0.00           O
ATOM   5593  OD2 ASP A 351      91.946  96.257  58.990  1.00  0.00           O
ATOM   5594  C   ASP A 351      94.785  92.848  57.390  1.00  0.00           C
ATOM   5595  O   ASP A 351      95.596  93.097  56.520  1.00  0.00           O
ATOM   5596  N   THR A 352      95.134  92.048  58.420  1.00  0.00           N
ATOM   5598  CA  THR A 352      96.525  91.607  58.640  1.00  0.00           C
ATOM   5600  CB  THR A 352      96.655  90.737  59.870  1.00  0.00           C
ATOM   5602  OG1 THR A 352      96.436  91.516  61.020  1.00  0.00           O
ATOM   5604  CG2 THR A 352      98.026  90.137  60.100  1.00  0.00           C
ATOM   5608  C   THR A 352      97.094  90.807  57.490  1.00  0.00           C
ATOM   5609  O   THR A 352      98.266  90.866  57.160  1.00  0.00           O
ATOM   5610  N   ALA A 353      96.235  89.997  56.870  1.00  0.00           N
ATOM   5612  CA  ALA A 353      96.506  89.296  55.650  1.00  0.00           C
ATOM   5614  CB  ALA A 353      95.415  88.237  55.410  1.00  0.00           C
ATOM   5618  C   ALA A 353      96.785  90.217  54.460  1.00  0.00           C
ATOM   5619  O   ALA A 353      97.715  89.997  53.690  1.00  0.00           O
ATOM   5620  N   SER A 354      96.046  91.346  54.310  1.00  0.00           N
ATOM   5622  CA  SER A 354      96.366  92.447  53.400  1.00  0.00           C
ATOM   5624  CB  SER A 354      95.295  93.587  53.340  1.00  0.00           C
ATOM   5627  OG  SER A 354      94.035  93.106  52.860  1.00  0.00           O
ATOM   5629  C   SER A 354      97.695  93.106  53.740  1.00  0.00           C
ATOM   5630  O   SER A 354      98.426  93.577  52.870  1.00  0.00           O
ATOM   5631  N   ASP A 355      98.096  93.116  55.040  1.00  0.00           N
ATOM   5633  CA  ASP A 355      99.346  93.678  55.500  1.00  0.00           C
ATOM   5635  CB  ASP A 355      99.325  93.937  57.040  1.00  0.00           C
ATOM   5638  CG  ASP A 355      98.196  94.816  57.520  1.00  0.00           C
ATOM   5639  OD1 ASP A 355      97.704  95.676  56.750  1.00  0.00           O
ATOM   5640  OD2 ASP A 355      97.935  94.746  58.760  1.00  0.00           O
ATOM   5641  C   ASP A 355     100.555  92.777  55.220  1.00  0.00           C
ATOM   5642  O   ASP A 355     101.646  93.027  55.730  1.00  0.00           O
ATOM   5643  N   ILE A 356     100.435  91.726  54.370  1.00  0.00           N
ATOM   5645  CA  ILE A 356     101.566  90.938  53.850  1.00  0.00           C
ATOM   5647  CB  ILE A 356     101.515  89.487  54.290  1.00  0.00           C
ATOM   5649  CG2 ILE A 356     102.804  88.706  53.980  1.00  0.00           C
ATOM   5653  CG1 ILE A 356     101.344  89.447  55.800  1.00  0.00           C
ATOM   5656  CD  ILE A 356     102.395  90.217  56.600  1.00  0.00           C
ATOM   5660  C   ILE A 356     101.605  91.077  52.350  1.00  0.00           C
ATOM   5661  O   ILE A 356     102.255  90.357  51.590  1.00  0.00           O
ATOM   5662  N   HIS A 357     100.946  92.136  51.900  1.00  0.00           N
ATOM   5664  CA  HIS A 357     101.274  92.857  50.700  1.00  0.00           C
ATOM   5666  CB  HIS A 357      99.985  93.076  49.860  1.00  0.00           C
ATOM   5669  ND1 HIS A 357      98.575  91.087  50.470  1.00  0.00           N
ATOM   5670  CG  HIS A 357      99.346  91.747  49.520  1.00  0.00           C
ATOM   5671  CE1 HIS A 357      98.255  89.937  49.930  1.00  0.00           C
ATOM   5673  NE2 HIS A 357      98.726  89.816  48.670  1.00  0.00           N
ATOM   5675  CD2 HIS A 357      99.425  90.986  48.400  1.00  0.00           C
ATOM   5677  C   HIS A 357     102.016  94.117  51.160  1.00  0.00           C
ATOM   5678  O   HIS A 357     102.086  95.126  50.470  1.00  0.00           O
ATOM   5679  N   ASN A 358     102.606  93.997  52.370  1.00  0.00           N
ATOM   5681  CA  ASN A 358     103.856  94.536  52.840  1.00  0.00           C
ATOM   5683  CB  ASN A 358     103.856  94.316  54.390  1.00  0.00           C
ATOM   5686  CG  ASN A 358     105.085  94.706  55.200  1.00  0.00           C
ATOM   5687  OD1 ASN A 358     104.966  95.446  56.170  1.00  0.00           O
ATOM   5688  ND2 ASN A 358     106.286  94.196  54.840  1.00  0.00           N
ATOM   5691  C   ASN A 358     105.046  93.766  52.220  1.00  0.00           C
ATOM   5692  OT1 ASN A 358     105.134  92.526  52.400  1.00  0.00           O
ATOM   5693  OT2 ASN A 358     105.955  94.436  51.670  1.00  0.00           O
ATOM   5694  NH3 POPEB 359      95.836  84.697  66.630  1.00  0.00           N
ATOM   5698  C12 POPEB 359      94.505  84.027  66.520  1.00  0.00           C
ATOM   5701  C11 POPEB 359      93.465  84.947  65.870  1.00  0.00           C
ATOM   5704  P   POPEB 359      90.994  84.548  66.620  1.00  0.00           P
ATOM   5705  O13 POPEB 359      90.146  83.356  66.600  1.00  0.00           O
ATOM   5706  O14 POPEB 359      91.496  84.997  67.950  1.00  0.00           O
ATOM   5707  O11 POPEB 359      90.246  85.767  65.950  1.00  0.00           O
ATOM   5708  O12 POPEB 359      92.234  84.257  65.670  1.00  0.00           O
ATOM   5709  C1  POPEB 359      90.435  86.187  64.600  1.00  0.00           C
ATOM   5712  C2  POPEB 359      89.536  85.457  63.550  1.00  0.00           C
ATOM   5714  O21 POPEB 359      89.895  84.076  63.480  1.00  0.00           O
ATOM   5715  C21 POPEB 359      88.884  83.366  63.010  1.00  0.00           C
ATOM   5716  O22 POPEB 359      87.725  83.706  63.010  1.00  0.00           O
ATOM   5717  C22 POPEB 359      89.404  82.096  62.360  1.00  0.00           C
ATOM   5720  C3  POPEB 359      89.785  86.117  62.160  1.00  0.00           C
ATOM   5723  O31 POPEB 359      89.165  85.507  60.950  1.00  0.00           O
ATOM   5724  C31 POPEB 359      89.314  86.416  59.950  1.00  0.00           C
ATOM   5725  O32 POPEB 359      89.744  87.526  60.150  1.00  0.00           O
ATOM   5726  C32 POPEB 359      88.896  86.107  58.490  1.00  0.00           C
ATOM   5729  C23 POPEB 359      88.735  81.976  60.980  1.00  0.00           C
ATOM   5732  C24 POPEB 359      89.295  80.826  60.160  1.00  0.00           C
ATOM   5735  C25 POPEB 359      88.455  80.616  58.900  1.00  0.00           C
ATOM   5738  C26 POPEB 359      88.455  81.796  57.930  1.00  0.00           C
ATOM   5741  C27 POPEB 359      87.956  81.416  56.530  1.00  0.00           C
ATOM   5744  C28 POPEB 359      89.124  81.346  55.530  1.00  0.00           C
ATOM   5747  C29 POPEB 359      88.756  80.886  54.140  1.00  0.00           C
ATOM   5749 0C21 POPEB 359      88.154  81.607  53.190  1.00  0.00           C
ATOM   5751 1C21 POPEB 359      87.686  83.018  53.330  1.00  0.00           C
ATOM   5754 2C21 POPEB 359      86.235  83.286  52.880  1.00  0.00           C
ATOM   5757 3C21 POPEB 359      86.165  84.027  51.530  1.00  0.00           C
ATOM   5760 4C21 POPEB 359      84.734  84.476  51.190  1.00  0.00           C
ATOM   5763 5C21 POPEB 359      84.626  85.208  49.840  1.00  0.00           C
ATOM   5766 6C21 POPEB 359      84.775  84.268  48.630  1.00  0.00           C
ATOM   5769 7C21 POPEB 359      84.525  84.967  47.290  1.00  0.00           C
ATOM   5772 8C21 POPEB 359      84.586  84.007  46.100  1.00  0.00           C
ATOM   5776  C33 POPEB 359      89.544  85.236  57.400  1.00  0.00           C
ATOM   5779  C34 POPEB 359      88.665  85.497  56.140  1.00  0.00           C
ATOM   5782  C35 POPEB 359      89.385  85.798  54.820  1.00  0.00           C
ATOM   5785  C36 POPEB 359      88.415  86.197  53.690  1.00  0.00           C
ATOM   5788  C37 POPEB 359      87.746  87.577  53.790  1.00  0.00           C
ATOM   5791  C38 POPEB 359      86.566  87.766  52.810  1.00  0.00           C
ATOM   5794  C39 POPEB 359      85.935  89.156  52.930  1.00  0.00           C
ATOM   5797 0C31 POPEB 359      84.536  89.247  52.300  1.00  0.00           C
ATOM   5800 1C31 POPEB 359      83.984  90.676  52.250  1.00  0.00           C
ATOM   5803 2C31 POPEB 359      82.454  90.746  52.160  1.00  0.00           C
ATOM   5806 3C31 POPEB 359      81.795  90.737  53.540  1.00  0.00           C
ATOM   5809 4C31 POPEB 359      80.256  90.646  53.490  1.00  0.00           C
ATOM   5812 5C31 POPEB 359      79.626  90.737  54.880  1.00  0.00           C
ATOM   5815 6C31 POPEB 359      78.096  90.837  54.860  1.00  0.00           C
ATOM   5819  NH3 POPEC 360      42.664  55.206  21.210  1.00  0.00           N
ATOM   5823  C12 POPEC 360      41.916  54.446  22.280  1.00  0.00           C
ATOM   5826  C11 POPEC 360      40.434  54.166  21.910  1.00  0.00           C
ATOM   5829  P   POPEC 360      39.686  56.456  20.890  1.00  0.00           P
ATOM   5830  O13 POPEC 360      40.196  55.846  19.640  1.00  0.00           O
ATOM   5831  O14 POPEC 360      38.494  57.346  20.880  1.00  0.00           O
ATOM   5832  O11 POPEC 360      40.856  57.266  21.600  1.00  0.00           O
ATOM   5833  O12 POPEC 360      39.525  55.286  21.940  1.00  0.00           O
ATOM   5834  C1  POPEC 360      40.596  57.526  23.000  1.00  0.00           C
ATOM   5837  C2  POPEC 360      41.716  58.367  23.640  1.00  0.00           C
ATOM   5839  O21 POPEC 360      41.655  58.286  25.080  1.00  0.00           O
ATOM   5840  C21 POPEC 360      40.555  58.656  25.700  1.00  0.00           C
ATOM   5841  O22 POPEC 360      39.595  59.236  25.220  1.00  0.00           O
ATOM   5842  C22 POPEC 360      40.656  58.186  27.150  1.00  0.00           C
ATOM   5845  C3  POPEC 360      41.725  59.816  23.110  1.00  0.00           C
ATOM   5848  O31 POPEC 360      42.945  60.466  23.520  1.00  0.00           O
ATOM   5849  C31 POPEC 360      42.825  61.766  23.740  1.00  0.00           C
ATOM   5850  O32 POPEC 360      41.795  62.406  23.650  1.00  0.00           O
ATOM   5851  C32 POPEC 360      44.175  62.316  24.170  1.00  0.00           C
ATOM   5854  C23 POPEC 360      40.564  59.356  28.160  1.00  0.00           C
ATOM   5857  C24 POPEC 360      40.625  58.836  29.600  1.00  0.00           C
ATOM   5860  C25 POPEC 360      40.115  59.836  30.650  1.00  0.00           C
ATOM   5863  C26 POPEC 360      41.175  60.776  31.240  1.00  0.00           C
ATOM   5866  C27 POPEC 360      40.555  61.606  32.370  1.00  0.00           C
ATOM   5869  C28 POPEC 360      41.565  62.336  33.260  1.00  0.00           C
ATOM   5872  C29 POPEC 360      40.806  63.216  34.220  1.00  0.00           C
ATOM   5874 0C21 POPEC 360      40.615  63.016  35.540  1.00  0.00           C
ATOM   5876 1C21 POPEC 360      41.126  61.876  36.370  1.00  0.00           C
ATOM   5879 2C21 POPEC 360      42.046  62.367  37.510  1.00  0.00           C
ATOM   5882 3C21 POPEC 360      41.344  63.227  38.570  1.00  0.00           C
ATOM   5885 4C21 POPEC 360      42.314  63.576  39.690  1.00  0.00           C
ATOM   5888 5C21 POPEC 360      41.735  64.496  40.770  1.00  0.00           C
ATOM   5891 6C21 POPEC 360      41.484  65.917  40.270  1.00  0.00           C
ATOM   5894 7C21 POPEC 360      41.446  66.946  41.400  1.00  0.00           C
ATOM   5897 8C21 POPEC 360      41.535  68.386  40.890  1.00  0.00           C
ATOM   5901  C33 POPEC 360      44.016  63.716  24.780  1.00  0.00           C
ATOM   5904  C34 POPEC 360      43.384  63.687  26.180  1.00  0.00           C
ATOM   5907  C35 POPEC 360      42.885  65.066  26.610  1.00  0.00           C
ATOM   5910  C36 POPEC 360      42.365  65.016  28.040  1.00  0.00           C
ATOM   5913  C37 POPEC 360      41.595  66.276  28.440  1.00  0.00           C
ATOM   5916  C38 POPEC 360      41.224  66.276  29.920  1.00  0.00           C
ATOM   5919  C39 POPEC 360      42.396  66.666  30.830  1.00  0.00           C
ATOM   5922 0C31 POPEC 360      42.176  66.136  32.250  1.00  0.00           C
ATOM   5925 1C31 POPEC 360      43.134  66.676  33.320  1.00  0.00           C
ATOM   5928 2C31 POPEC 360      42.845  66.016  34.670  1.00  0.00           C
ATOM   5931 3C31 POPEC 360      43.634  66.587  35.850  1.00  0.00           C
ATOM   5934 4C31 POPEC 360      43.275  68.047  36.160  1.00  0.00           C
ATOM   5937 5C31 POPEC 360      43.836  68.516  37.510  1.00  0.00           C
ATOM   5940 6C31 POPEC 360      43.494  69.976  37.820  1.00  0.00           C
ATOM   5944  NH3 POPED 361      84.924  11.306  18.220  1.00  0.00           N
ATOM   5948  C12 POPED 361      85.374  12.696  17.850  1.00  0.00           C
ATOM   5951  C11 POPED 361      86.885  12.856  18.130  1.00  0.00           C
ATOM   5954  P   POPED 361      87.005  14.976  19.690  1.00  0.00           P
ATOM   5955  O13 POPED 361      88.286  15.266  20.370  1.00  0.00           O
ATOM   5956  O14 POPED 361      86.095  16.126  19.440  1.00  0.00           O
ATOM   5957  O11 POPED 361      86.216  13.906  20.540  1.00  0.00           O
ATOM   5958  O12 POPED 361      87.244  14.226  18.320  1.00  0.00           O
ATOM   5959  C1  POPED 361      86.145  14.036  21.960  1.00  0.00           C
ATOM   5962  C2  POPED 361      85.125  13.026  22.530  1.00  0.00           C
ATOM   5964  O21 POPED 361      85.146  13.046  23.970  1.00  0.00           O
ATOM   5965  C21 POPED 361      84.416  13.986  24.510  1.00  0.00           C
ATOM   5966  O22 POPED 361      83.875  14.906  23.920  1.00  0.00           O
ATOM   5967  C22 POPED 361      84.276  13.676  25.990  1.00  0.00           C
ATOM   5970  C3  POPED 361      85.405  11.576  22.080  1.00  0.00           C
ATOM   5973  O31 POPED 361      84.536  10.656  22.780  1.00  0.00           O
ATOM   5974  C31 POPED 361      85.076   9.936  23.740  1.00  0.00           C
ATOM   5975  O32 POPED 361      86.256   9.906  24.050  1.00  0.00           O
ATOM   5976  C32 POPED 361      83.996   9.046  24.360  1.00  0.00           C
ATOM   5979  C23 POPED 361      83.455  14.726  26.760  1.00  0.00           C
ATOM   5982  C24 POPED 361      83.215  14.306  28.220  1.00  0.00           C
ATOM   5985  C25 POPED 361      84.516  14.206  29.030  1.00  0.00           C
ATOM   5988  C26 POPED 361      84.256  13.806  30.490  1.00  0.00           C
ATOM   5991  C27 POPED 361      85.535  13.816  31.350  1.00  0.00           C
ATOM   5994  C28 POPED 361      85.275  13.606  32.860  1.00  0.00           C
ATOM   5997  C29 POPED 361      84.715  12.246  33.160  1.00  0.00           C
ATOM   5999 0C21 POPED 361      85.225  11.316  33.990  1.00  0.00           C
ATOM   6001 1C21 POPED 361      86.484  11.426  34.820  1.00  0.00           C
ATOM   6004 2C21 POPED 361      86.344  12.276  36.100  1.00  0.00           C
ATOM   6007 3C21 POPED 361      85.134  11.936  36.990  1.00  0.00           C
ATOM   6010 4C21 POPED 361      85.125  12.756  38.290  1.00  0.00           C
ATOM   6013 5C21 POPED 361      83.735  12.886  38.930  1.00  0.00           C
ATOM   6016 6C21 POPED 361      83.744  13.856  40.120  1.00  0.00           C
ATOM   6019 7C21 POPED 361      82.345  14.176  40.660  1.00  0.00           C
ATOM   6022 8C21 POPED 361      82.374  15.146  41.850  1.00  0.00           C
ATOM   6026  C33 POPED 361      84.185   8.756  25.860  1.00  0.00           C
ATOM   6029  C34 POPED 361      83.325   7.556  26.290  1.00  0.00           C
ATOM   6032  C35 POPED 361      83.364   7.246  27.790  1.00  0.00           C
ATOM   6035  C36 POPED 361      82.606   8.296  28.630  1.00  0.00           C
ATOM   6038  C37 POPED 361      82.415   7.876  30.090  1.00  0.00           C
ATOM   6041  C38 POPED 361      81.566   8.916  30.840  1.00  0.00           C
ATOM   6044  C39 POPED 361      81.216   8.536  32.290  1.00  0.00           C
ATOM   6047 0C31 POPED 361      82.196   9.086  33.330  1.00  0.00           C
ATOM   6050 1C31 POPED 361      81.745   8.806  34.770  1.00  0.00           C
ATOM   6053 2C31 POPED 361      82.655   9.486  35.800  1.00  0.00           C
ATOM   6056 3C31 POPED 361      82.255   9.266  37.260  1.00  0.00           C
ATOM   6059 4C31 POPED 361      80.935   9.926  37.670  1.00  0.00           C
ATOM   6062 5C31 POPED 361      80.704   9.856  39.190  1.00  0.00           C
ATOM   6065 6C31 POPED 361      79.355  10.386  39.640  1.00  0.00           C
ATOM   6069  NH3 POPEE 362       2.165  55.946  21.490  1.00  0.00           N
ATOM   6073  C12 POPEE 362       3.555  56.436  21.780  1.00  0.00           C
ATOM   6076  C11 POPEE 362       4.605  55.306  21.650  1.00  0.00           C
ATOM   6079  P   POPEE 362       6.796  56.536  20.840  1.00  0.00           P
ATOM   6080  O13 POPEE 362       8.086  55.836  20.650  1.00  0.00           O
ATOM   6081  O14 POPEE 362       5.995  56.847  19.640  1.00  0.00           O
ATOM   6082  O11 POPEE 362       7.126  57.816  21.660  1.00  0.00           O
ATOM   6083  O12 POPEE 362       5.925  55.776  21.910  1.00  0.00           O
ATOM   6084  C1  POPEE 362       6.176  58.856  21.720  1.00  0.00           C
ATOM   6087  C2  POPEE 362       6.655  59.946  22.690  1.00  0.00           C
ATOM   6089  O21 POPEE 362       6.965  59.426  24.000  1.00  0.00           O
ATOM   6090  C21 POPEE 362       5.985  59.016  24.770  1.00  0.00           C
ATOM   6091  O22 POPEE 362       4.865  58.666  24.430  1.00  0.00           O
ATOM   6092  C22 POPEE 362       6.425  59.207  26.220  1.00  0.00           C
ATOM   6095  C3  POPEE 362       5.625  61.096  22.730  1.00  0.00           C
ATOM   6098  O31 POPEE 362       6.045  62.106  23.680  1.00  0.00           O
ATOM   6099  C31 POPEE 362       5.025  62.656  24.320  1.00  0.00           C
ATOM   6100  O32 POPEE 362       3.855  62.386  24.130  1.00  0.00           O
ATOM   6101  C32 POPEE 362       5.535  63.646  25.350  1.00  0.00           C
ATOM   6104  C23 POPEE 362       5.235  59.667  27.100  1.00  0.00           C
ATOM   6107  C24 POPEE 362       5.635  60.126  28.510  1.00  0.00           C
ATOM   6110  C25 POPEE 362       5.975  58.966  29.460  1.00  0.00           C
ATOM   6113  C26 POPEE 362       6.355  59.446  30.870  1.00  0.00           C
ATOM   6116  C27 POPEE 362       6.626  58.266  31.810  1.00  0.00           C
ATOM   6119  C28 POPEE 362       7.166  58.716  33.180  1.00  0.00           C
ATOM   6122  C29 POPEE 362       7.166  57.596  34.190  1.00  0.00           C
ATOM   6124 0C21 POPEE 362       6.785  57.696  35.480  1.00  0.00           C
ATOM   6126 1C21 POPEE 362       6.295  58.946  36.170  1.00  0.00           C
ATOM   6129 2C21 POPEE 362       5.305  58.676  37.320  1.00  0.00           C
ATOM   6132 3C21 POPEE 362       5.955  58.106  38.580  1.00  0.00           C
ATOM   6135 4C21 POPEE 362       4.975  58.087  39.760  1.00  0.00           C
ATOM   6138 5C21 POPEE 362       5.555  57.486  41.040  1.00  0.00           C
ATOM   6141 6C21 POPEE 362       4.565  57.606  42.210  1.00  0.00           C
ATOM   6144 7C21 POPEE 362       5.005  56.837  43.460  1.00  0.00           C
ATOM   6147 8C21 POPEE 362       4.025  57.016  44.630  1.00  0.00           C
ATOM   6151  C33 POPEE 362       4.485  63.816  26.470  1.00  0.00           C
ATOM   6154  C34 POPEE 362       5.125  64.246  27.780  1.00  0.00           C
ATOM   6157  C35 POPEE 362       4.105  64.337  28.920  1.00  0.00           C
ATOM   6160  C36 POPEE 362       3.296  65.636  28.870  1.00  0.00           C
ATOM   6163  C37 POPEE 362       2.385  65.797  30.090  1.00  0.00           C
ATOM   6166  C38 POPEE 362       1.455  67.016  29.950  1.00  0.00           C
ATOM   6169  C39 POPEE 362       0.495  67.167  31.140  1.00  0.00           C
ATOM   6172 0C31 POPEE 362       1.175  67.656  32.420  1.00  0.00           C
ATOM   6175 1C31 POPEE 362       0.255  67.546  33.640  1.00  0.00           C
ATOM   6178 2C31 POPEE 362       0.935  67.996  34.940  1.00  0.00           C
ATOM   6181 3C31 POPEE 362       0.035  67.776  36.160  1.00  0.00           C
ATOM   6184 4C31 POPEE 362       0.835  67.416  37.420  1.00  0.00           C
ATOM   6187 5C31 POPEE 362      -0.085  67.076  38.600  1.00  0.00           C
ATOM   6190 6C31 POPEE 362       0.665  66.536  39.810  1.00  0.00           C
ATOM   6194  NH3 POPEF 363      75.055  25.746  19.830  1.00  0.00           N
ATOM   6198  C12 POPEF 363      75.766  24.446  19.550  1.00  0.00           C
ATOM   6201  C11 POPEF 363      76.764  24.546  18.360  1.00  0.00           C
ATOM   6204  P   POPEF 363      77.944  26.886  18.620  1.00  0.00           P
ATOM   6205  O13 POPEF 363      79.334  27.426  18.570  1.00  0.00           O
ATOM   6206  O14 POPEF 363      76.896  27.406  17.730  1.00  0.00           O
ATOM   6207  O11 POPEF 363      77.406  27.016  20.100  1.00  0.00           O
ATOM   6208  O12 POPEF 363      77.944  25.306  18.610  1.00  0.00           O
ATOM   6209  C1  POPEF 363      78.255  26.666  21.190  1.00  0.00           C
ATOM   6212  C2  POPEF 363      77.915  27.556  22.400  1.00  0.00           C
ATOM   6214  O21 POPEF 363      78.765  27.216  23.520  1.00  0.00           O
ATOM   6215  C21 POPEF 363      78.674  28.116  24.500  1.00  0.00           C
ATOM   6216  O22 POPEF 363      78.185  29.216  24.400  1.00  0.00           O
ATOM   6217  C22 POPEF 363      79.314  27.566  25.770  1.00  0.00           C
ATOM   6220  C3  POPEF 363      76.414  27.366  22.770  1.00  0.00           C
ATOM   6223  O31 POPEF 363      76.215  26.016  23.270  1.00  0.00           O
ATOM   6224  C31 POPEF 363      75.766  25.956  24.520  1.00  0.00           C
ATOM   6225  O32 POPEF 363      75.344  26.906  25.160  1.00  0.00           O
ATOM   6226  C32 POPEF 363      75.985  24.556  25.090  1.00  0.00           C
ATOM   6229  C23 POPEF 363      78.884  28.426  26.970  1.00  0.00           C
ATOM   6232  C24 POPEF 363      79.165  27.756  28.320  1.00  0.00           C
ATOM   6235  C25 POPEF 363      78.826  28.686  29.500  1.00  0.00           C
ATOM   6238  C26 POPEF 363      79.895  29.756  29.780  1.00  0.00           C
ATOM   6241  C27 POPEF 363      81.265  29.236  30.280  1.00  0.00           C
ATOM   6244  C28 POPEF 363      81.405  29.106  31.810  1.00  0.00           C
ATOM   6247  C29 POPEF 363      80.794  27.846  32.380  1.00  0.00           C
ATOM   6249 0C21 POPEF 363      81.216  27.176  33.460  1.00  0.00           C
ATOM   6251 1C21 POPEF 363      82.345  27.566  34.380  1.00  0.00           C
ATOM   6254 2C21 POPEF 363      81.965  27.356  35.860  1.00  0.00           C
ATOM   6257 3C21 POPEF 363      80.906  28.346  36.380  1.00  0.00           C
ATOM   6260 4C21 POPEF 363      80.485  28.106  37.840  1.00  0.00           C
ATOM   6263 5C21 POPEF 363      79.696  26.806  38.040  1.00  0.00           C
ATOM   6266 6C21 POPEF 363      79.136  26.656  39.460  1.00  0.00           C
ATOM   6269 7C21 POPEF 363      78.406  25.316  39.670  1.00  0.00           C
ATOM   6272 8C21 POPEF 363      77.734  25.186  41.040  1.00  0.00           C
ATOM   6276  C33 POPEF 363      75.414  24.436  26.520  1.00  0.00           C
ATOM   6279  C34 POPEF 363      76.225  25.246  27.560  1.00  0.00           C
ATOM   6282  C35 POPEF 363      75.715  25.106  29.000  1.00  0.00           C
ATOM   6285  C36 POPEF 363      74.265  25.566  29.190  1.00  0.00           C
ATOM   6288  C37 POPEF 363      73.814  25.516  30.650  1.00  0.00           C
ATOM   6291  C38 POPEF 363      72.384  26.056  30.810  1.00  0.00           C
ATOM   6294  C39 POPEF 363      71.796  25.926  32.210  1.00  0.00           C
ATOM   6297 0C31 POPEF 363      72.436  26.876  33.230  1.00  0.00           C
ATOM   6300 1C31 POPEF 363      71.546  27.056  34.470  1.00  0.00           C
ATOM   6303 2C31 POPEF 363      72.006  28.186  35.400  1.00  0.00           C
ATOM   6306 3C31 POPEF 363      72.984  27.736  36.490  1.00  0.00           C
ATOM   6309 4C31 POPEF 363      73.266  28.846  37.510  1.00  0.00           C
ATOM   6312 5C31 POPEF 363      74.086  28.386  38.710  1.00  0.00           C
ATOM   6315 6C31 POPEF 363      74.296  29.496  39.740  1.00  0.00           C
ATOM   6319  NH3 POPEG 364      85.316  17.366  17.220  1.00  0.00           N
ATOM   6323  C12 POPEG 364      84.734  16.036  16.810  1.00  0.00           C
ATOM   6326  C11 POPEG 364      83.805  16.146  15.610  1.00  0.00           C
ATOM   6329  P   POPEG 364      81.995  14.256  15.330  1.00  0.00           P
ATOM   6330  O13 POPEG 364      81.016  15.336  15.080  1.00  0.00           O
ATOM   6331  O14 POPEG 364      81.954  13.036  14.510  1.00  0.00           O
ATOM   6332  O11 POPEG 364      81.954  13.806  16.840  1.00  0.00           O
ATOM   6333  O12 POPEG 364      83.455  14.826  15.240  1.00  0.00           O
ATOM   6334  C1  POPEG 364      80.786  13.956  17.650  1.00  0.00           C
ATOM   6337  C2  POPEG 364      81.186  14.656  18.970  1.00  0.00           C
ATOM   6339  O21 POPEG 364      80.976  13.766  20.070  1.00  0.00           O
ATOM   6340  C21 POPEG 364      81.954  12.956  20.390  1.00  0.00           C
ATOM   6341  O22 POPEG 364      83.055  12.896  19.870  1.00  0.00           O
ATOM   6342  C22 POPEG 364      81.496  12.136  21.600  1.00  0.00           C
ATOM   6345  C3  POPEG 364      80.355  15.926  19.230  1.00  0.00           C
ATOM   6348  O31 POPEG 364      81.025  16.786  20.170  1.00  0.00           O
ATOM   6349  C31 POPEG 364      80.685  16.586  21.440  1.00  0.00           C
ATOM   6350  O32 POPEG 364      79.734  15.946  21.830  1.00  0.00           O
ATOM   6351  C32 POPEG 364      81.715  17.236  22.350  1.00  0.00           C
ATOM   6354  C23 POPEG 364      80.745  13.006  22.640  1.00  0.00           C
ATOM   6357  C24 POPEG 364      80.475  12.276  23.960  1.00  0.00           C
ATOM   6360  C25 POPEG 364      79.825  13.216  24.990  1.00  0.00           C
ATOM   6363  C26 POPEG 364      79.575  12.566  26.360  1.00  0.00           C
ATOM   6366  C27 POPEG 364      79.325  13.616  27.450  1.00  0.00           C
ATOM   6369  C28 POPEG 364      78.765  13.056  28.770  1.00  0.00           C
ATOM   6372  C29 POPEG 364      79.734  12.176  29.500  1.00  0.00           C
ATOM   6374 0C21 POPEG 364      79.734  11.926  30.830  1.00  0.00           C
ATOM   6376 1C21 POPEG 364      78.744  12.436  31.840  1.00  0.00           C
ATOM   6379 2C21 POPEG 364      79.404  13.326  32.910  1.00  0.00           C
ATOM   6382 3C21 POPEG 364      80.405  12.596  33.810  1.00  0.00           C
ATOM   6385 4C21 POPEG 364      80.646  13.296  35.160  1.00  0.00           C
ATOM   6388 5C21 POPEG 364      81.314  14.666  35.030  1.00  0.00           C
ATOM   6391 6C21 POPEG 364      81.396  15.416  36.380  1.00  0.00           C
ATOM   6394 7C21 POPEG 364      82.314  16.626  36.310  1.00  0.00           C
ATOM   6397 8C21 POPEG 364      82.366  17.416  37.620  1.00  0.00           C
ATOM   6401  C33 POPEG 364      81.095  17.586  23.710  1.00  0.00           C
ATOM   6404  C34 POPEG 364      82.165  18.086  24.680  1.00  0.00           C
ATOM   6407  C35 POPEG 364      81.566  18.826  25.880  1.00  0.00           C
ATOM   6410  C36 POPEG 364      81.585  18.056  27.210  1.00  0.00           C
ATOM   6413  C37 POPEG 364      80.295  17.276  27.500  1.00  0.00           C
ATOM   6416  C38 POPEG 364      80.006  17.056  29.000  1.00  0.00           C
ATOM   6419  C39 POPEG 364      79.635  18.356  29.740  1.00  0.00           C
ATOM   6422 0C31 POPEG 364      79.565  18.216  31.270  1.00  0.00           C
ATOM   6425 1C31 POPEG 364      80.246  19.406  31.960  1.00  0.00           C
ATOM   6428 2C31 POPEG 364      80.006  19.466  33.480  1.00  0.00           C
ATOM   6431 3C31 POPEG 364      80.696  20.667  34.130  1.00  0.00           C
ATOM   6434 4C31 POPEG 364      80.295  20.866  35.600  1.00  0.00           C
ATOM   6437 5C31 POPEG 364      80.965  22.086  36.240  1.00  0.00           C
ATOM   6440 6C31 POPEG 364      80.485  22.386  37.660  1.00  0.00           C
ATOM   6444  NH3 POPEH 365     100.215 109.736  20.860  1.00  0.00           N
ATOM   6448  C12 POPEH 365     100.304 110.686  19.700  1.00  0.00           C
ATOM   6451  C11 POPEH 365     101.776 111.006  19.420  1.00  0.00           C
ATOM   6454  P   POPEH 365     101.776 113.417  18.380  1.00  0.00           P
ATOM   6455  O13 POPEH 365     100.976 113.937  17.240  1.00  0.00           O
ATOM   6456  O14 POPEH 365     103.084 114.076  18.600  1.00  0.00           O
ATOM   6457  O11 POPEH 365     100.935 113.596  19.710  1.00  0.00           O
ATOM   6458  O12 POPEH 365     101.916 111.836  18.270  1.00  0.00           O
ATOM   6459  C1  POPEH 365     100.425 114.846  20.170  1.00  0.00           C
ATOM   6462  C2  POPEH 365     100.844 115.146  21.630  1.00  0.00           C
ATOM   6464  O21 POPEH 365     100.204 114.226  22.520  1.00  0.00           O
ATOM   6465  C21 POPEH 365      99.025 114.447  23.070  1.00  0.00           C
ATOM   6466  O22 POPEH 365      98.266 115.376  22.860  1.00  0.00           O
ATOM   6467  C22 POPEH 365      98.796 113.298  24.050  1.00  0.00           C
ATOM   6470  C3  POPEH 365     100.704 116.656  22.010  1.00  0.00           C
ATOM   6473  O31 POPEH 365     101.095 116.926  23.370  1.00  0.00           O
ATOM   6474  C31 POPEH 365     102.226 117.587  23.540  1.00  0.00           C
ATOM   6475  O32 POPEH 365     103.014 117.906  22.660  1.00  0.00           O
ATOM   6476  C32 POPEH 365     102.415 117.766  25.050  1.00  0.00           C
ATOM   6479  C23 POPEH 365      99.966 113.127  25.040  1.00  0.00           C
ATOM   6482  C24 POPEH 365      99.505 112.677  26.430  1.00  0.00           C
ATOM   6485  C25 POPEH 365     100.204 113.438  27.560  1.00  0.00           C
ATOM   6488  C26 POPEH 365      99.715 112.957  28.920  1.00  0.00           C
ATOM   6491  C27 POPEH 365     100.506 113.596  30.070  1.00  0.00           C
ATOM   6494  C28 POPEH 365      99.976 113.267  31.470  1.00  0.00           C
ATOM   6497  C29 POPEH 365      98.616 113.857  31.750  1.00  0.00           C
ATOM   6499 0C21 POPEH 365      98.215 114.436  32.900  1.00  0.00           C
ATOM   6501 1C21 POPEH 365      99.025 114.587  34.160  1.00  0.00           C
ATOM   6504 2C21 POPEH 365      98.306 113.986  35.380  1.00  0.00           C
ATOM   6507 3C21 POPEH 365      97.965 112.486  35.220  1.00  0.00           C
ATOM   6510 4C21 POPEH 365      97.775 111.747  36.550  1.00  0.00           C
ATOM   6513 5C21 POPEH 365      96.636 112.288  37.430  1.00  0.00           C
ATOM   6516 6C21 POPEH 365      95.246 112.136  36.800  1.00  0.00           C
ATOM   6519 7C21 POPEH 365      94.124 112.076  37.840  1.00  0.00           C
ATOM   6522 8C21 POPEH 365      92.734 111.877  37.220  1.00  0.00           C
ATOM   6526  C33 POPEH 365     101.685 118.997  25.660  1.00  0.00           C
ATOM   6529  C34 POPEH 365     100.155 118.997  25.600  1.00  0.00           C
ATOM   6532  C35 POPEH 365      99.556 120.187  26.390  1.00  0.00           C
ATOM   6535  C36 POPEH 365      98.096 119.937  26.840  1.00  0.00           C
ATOM   6538  C37 POPEH 365      97.296 121.227  27.100  1.00  0.00           C
ATOM   6541  C38 POPEH 365      97.165 121.667  28.570  1.00  0.00           C
ATOM   6544  C39 POPEH 365      95.984 120.996  29.290  1.00  0.00           C
ATOM   6547 0C31 POPEH 365      95.704 121.556  30.700  1.00  0.00           C
ATOM   6550 1C31 POPEH 365      94.594 120.786  31.450  1.00  0.00           C
ATOM   6553 2C31 POPEH 365      93.236 120.816  30.730  1.00  0.00           C
ATOM   6556 3C31 POPEH 365      92.104 120.126  31.510  1.00  0.00           C
ATOM   6559 4C31 POPEH 365      90.745 120.257  30.800  1.00  0.00           C
ATOM   6562 5C31 POPEH 365      89.586 119.646  31.600  1.00  0.00           C
ATOM   6565 6C31 POPEH 365      88.224 119.756  30.890  1.00  0.00           C
ATOM   6569  NH3 POPEI 366     123.688  43.696  24.440  1.00  0.00           N
ATOM   6573  C12 POPEI 366     123.209  44.996  25.010  1.00  0.00           C
ATOM   6576  C11 POPEI 366     122.628  45.906  23.920  1.00  0.00           C
ATOM   6579  P   POPEI 366     123.217  48.306  23.070  1.00  0.00           P
ATOM   6580  O13 POPEI 366     124.359  49.207  23.350  1.00  0.00           O
ATOM   6581  O14 POPEI 366     122.887  48.116  21.640  1.00  0.00           O
ATOM   6582  O11 POPEI 366     121.939  48.716  23.930  1.00  0.00           O
ATOM   6583  O12 POPEI 366     123.618  46.886  23.610  1.00  0.00           O
ATOM   6584  C1  POPEI 366     122.128  49.196  25.270  1.00  0.00           C
ATOM   6587  C2  POPEI 366     120.878  50.007  25.740  1.00  0.00           C
ATOM   6589  O21 POPEI 366     120.779  50.316  27.150  1.00  0.00           O
ATOM   6590  C21 POPEI 366     121.699  50.116  28.060  1.00  0.00           C
ATOM   6591  O22 POPEI 366     122.809  49.646  27.940  1.00  0.00           O
ATOM   6592  C22 POPEI 366     121.129  50.576  29.420  1.00  0.00           C
ATOM   6595  C3  POPEI 366     119.568  49.286  25.270  1.00  0.00           C
ATOM   6598  O31 POPEI 366     118.358  49.766  25.930  1.00  0.00           O
ATOM   6599  C31 POPEI 366     118.119  49.146  27.100  1.00  0.00           C
ATOM   6600  O32 POPEI 366     118.749  48.206  27.530  1.00  0.00           O
ATOM   6601  C32 POPEI 366     116.988  49.876  27.850  1.00  0.00           C
ATOM   6604  C23 POPEI 366     121.159  49.436  30.450  1.00  0.00           C
ATOM   6607  C24 POPEI 366     120.839  49.916  31.870  1.00  0.00           C
ATOM   6610  C25 POPEI 366     120.779  48.746  32.870  1.00  0.00           C
ATOM   6613  C26 POPEI 366     119.769  48.966  34.000  1.00  0.00           C
ATOM   6616  C27 POPEI 366     119.068  47.656  34.410  1.00  0.00           C
ATOM   6619  C28 POPEI 366     117.929  47.846  35.430  1.00  0.00           C
ATOM   6622  C29 POPEI 366     118.449  48.106  36.820  1.00  0.00           C
ATOM   6624 0C21 POPEI 366     118.259  47.306  37.890  1.00  0.00           C
ATOM   6626 1C21 POPEI 366     117.529  45.986  37.920  1.00  0.00           C
ATOM   6629 2C21 POPEI 366     118.129  44.976  38.920  1.00  0.00           C
ATOM   6632 3C21 POPEI 366     119.488  44.396  38.500  1.00  0.00           C
ATOM   6635 4C21 POPEI 366     120.029  43.417  39.560  1.00  0.00           C
ATOM   6638 5C21 POPEI 366     121.389  42.776  39.210  1.00  0.00           C
ATOM   6641 6C21 POPEI 366     121.249  41.526  38.330  1.00  0.00           C
ATOM   6644 7C21 POPEI 366     122.569  40.766  38.140  1.00  0.00           C
ATOM   6647 8C21 POPEI 366     122.359  39.376  37.520  1.00  0.00           C
ATOM   6651  C33 POPEI 366     116.549  49.096  29.110  1.00  0.00           C
ATOM   6654  C34 POPEI 366     115.779  49.906  30.160  1.00  0.00           C
ATOM   6657  C35 POPEI 366     116.658  50.606  31.200  1.00  0.00           C
ATOM   6660  C36 POPEI 366     115.868  50.856  32.500  1.00  0.00           C
ATOM   6663  C37 POPEI 366     116.599  51.696  33.560  1.00  0.00           C
ATOM   6666  C38 POPEI 366     115.709  51.917  34.790  1.00  0.00           C
ATOM   6669  C39 POPEI 366     116.319  52.806  35.870  1.00  0.00           C
ATOM   6672 0C31 POPEI 366     115.268  53.126  36.940  1.00  0.00           C
ATOM   6675 1C31 POPEI 366     115.729  54.106  38.030  1.00  0.00           C
ATOM   6678 2C31 POPEI 366     114.538  54.516  38.920  1.00  0.00           C
ATOM   6681 3C31 POPEI 366     114.919  55.366  40.140  1.00  0.00           C
ATOM   6684 4C31 POPEI 366     115.799  54.596  41.140  1.00  0.00           C
ATOM   6687 5C31 POPEI 366     115.998  55.356  42.450  1.00  0.00           C
ATOM   6690 6C31 POPEI 366     117.019  54.676  43.360  1.00  0.00           C
ATOM   6694  NH3 POPEJ 367      65.445 113.116  63.090  1.00  0.00           N
ATOM   6698  C12 POPEJ 367      66.186 113.326  61.800  1.00  0.00           C
ATOM   6701  C11 POPEJ 367      66.335 114.816  61.420  1.00  0.00           C
ATOM   6704  P   POPEJ 367      68.826 115.236  60.740  1.00  0.00           P
ATOM   6705  O13 POPEJ 367      69.164 116.656  60.560  1.00  0.00           O
ATOM   6706  O14 POPEJ 367      69.116 114.606  62.040  1.00  0.00           O
ATOM   6707  O11 POPEJ 367      69.635 114.377  59.690  1.00  0.00           O
ATOM   6708  O12 POPEJ 367      67.305 114.977  60.370  1.00  0.00           O
ATOM   6709  C1  POPEJ 367      69.446 114.576  58.280  1.00  0.00           C
ATOM   6712  C2  POPEJ 367      70.274 113.486  57.550  1.00  0.00           C
ATOM   6714  O21 POPEJ 367      70.564 113.757  56.160  1.00  0.00           O
ATOM   6715  C21 POPEJ 367      69.516 113.818  55.350  1.00  0.00           C
ATOM   6716  O22 POPEJ 367      68.374 114.098  55.670  1.00  0.00           O
ATOM   6717  C22 POPEJ 367      69.945 113.466  53.920  1.00  0.00           C
ATOM   6720  C3  POPEJ 367      69.676 112.066  57.770  1.00  0.00           C
ATOM   6723  O31 POPEJ 367      70.414 111.026  57.100  1.00  0.00           O
ATOM   6724  C31 POPEJ 367      71.465 110.566  57.760  1.00  0.00           C
ATOM   6725  O32 POPEJ 367      71.785 110.866  58.900  1.00  0.00           O
ATOM   6726  C32 POPEJ 367      72.325 109.727  56.810  1.00  0.00           C
ATOM   6729  C23 POPEJ 367      68.905 112.556  53.220  1.00  0.00           C
ATOM   6732  C24 POPEJ 367      68.774 112.777  51.700  1.00  0.00           C
ATOM   6735  C25 POPEJ 367      69.975 112.297  50.870  1.00  0.00           C
ATOM   6738  C26 POPEJ 367      69.615 112.307  49.380  1.00  0.00           C
ATOM   6741  C27 POPEJ 367      70.744 111.887  48.420  1.00  0.00           C
ATOM   6744  C28 POPEJ 367      70.204 111.786  46.980  1.00  0.00           C
ATOM   6747  C29 POPEJ 367      71.274 111.576  45.940  1.00  0.00           C
ATOM   6749 0C21 POPEJ 367      71.165 111.908  44.630  1.00  0.00           C
ATOM   6751 1C21 POPEJ 367      69.965 112.537  43.980  1.00  0.00           C
ATOM   6754 2C21 POPEJ 367      70.274 113.337  42.690  1.00  0.00           C
ATOM   6757 3C21 POPEJ 367      69.755 112.656  41.410  1.00  0.00           C
ATOM   6760 4C21 POPEJ 367      70.445 111.327  41.080  1.00  0.00           C
ATOM   6763 5C21 POPEJ 367      69.875 110.676  39.810  1.00  0.00           C
ATOM   6766 6C21 POPEJ 367      70.385 109.247  39.600  1.00  0.00           C
ATOM   6769 7C21 POPEJ 367      69.805 108.617  38.320  1.00  0.00           C
ATOM   6772 8C21 POPEJ 367      70.196 107.146  38.110  1.00  0.00           C
ATOM   6776  C33 POPEJ 367      72.646 110.488  55.500  1.00  0.00           C
ATOM   6779  C34 POPEJ 367      71.656 110.227  54.360  1.00  0.00           C
ATOM   6782  C35 POPEJ 367      71.726 108.797  53.830  1.00  0.00           C
ATOM   6785  C36 POPEJ 367      72.135 108.687  52.350  1.00  0.00           C
ATOM   6788  C37 POPEJ 367      72.314 107.216  51.940  1.00  0.00           C
ATOM   6791  C38 POPEJ 367      73.134 107.057  50.650  1.00  0.00           C
ATOM   6794  C39 POPEJ 367      73.535 105.606  50.360  1.00  0.00           C
ATOM   6797 0C31 POPEJ 367      74.785 105.527  49.480  1.00  0.00           C
ATOM   6800 1C31 POPEJ 367      75.204 104.086  49.130  1.00  0.00           C
ATOM   6803 2C31 POPEJ 367      76.535 104.056  48.350  1.00  0.00           C
ATOM   6806 3C31 POPEJ 367      76.965 102.656  47.890  1.00  0.00           C
ATOM   6809 4C31 POPEJ 367      77.234 101.667  49.040  1.00  0.00           C
ATOM   6812 5C31 POPEJ 367      77.886 100.357  48.570  1.00  0.00           C
ATOM   6815 6C31 POPEJ 367      78.146  99.366  49.700  1.00  0.00           C
ATOM   6819  NH3 POPEK 368     111.274  69.776  25.750  1.00  0.00           N
ATOM   6823  C12 POPEK 368     110.876  71.206  25.550  1.00  0.00           C
ATOM   6826  C11 POPEK 368     109.465  71.456  26.090  1.00  0.00           C
ATOM   6829  P   POPEK 368     108.196  73.766  25.810  1.00  0.00           P
ATOM   6830  O13 POPEK 368     109.116  74.896  25.560  1.00  0.00           O
ATOM   6831  O14 POPEK 368     106.834  73.856  25.210  1.00  0.00           O
ATOM   6832  O11 POPEK 368     108.055  73.557  27.350  1.00  0.00           O
ATOM   6833  O12 POPEK 368     108.826  72.437  25.280  1.00  0.00           O
ATOM   6834  C1  POPEK 368     107.135  72.666  27.960  1.00  0.00           C
ATOM   6837  C2  POPEK 368     107.454  72.596  29.460  1.00  0.00           C
ATOM   6839  O21 POPEK 368     107.266  71.266  29.950  1.00  0.00           O
ATOM   6840  C21 POPEK 368     106.124  70.906  30.490  1.00  0.00           C
ATOM   6841  O22 POPEK 368     105.076  71.526  30.480  1.00  0.00           O
ATOM   6842  C22 POPEK 368     106.326  69.558  31.170  1.00  0.00           C
ATOM   6845  C3  POPEK 368     106.795  73.757  30.270  1.00  0.00           C
ATOM   6848  O31 POPEK 368     106.935  73.547  31.690  1.00  0.00           O
ATOM   6849  C31 POPEK 368     106.946  74.617  32.470  1.00  0.00           C
ATOM   6850  O32 POPEK 368     107.056  75.776  32.100  1.00  0.00           O
ATOM   6851  C32 POPEK 368     106.846  74.157  33.920  1.00  0.00           C
ATOM   6854  C23 POPEK 368     106.484  69.706  32.700  1.00  0.00           C
ATOM   6857  C24 POPEK 368     107.016  68.426  33.360  1.00  0.00           C
ATOM   6860  C25 POPEK 368     106.475  68.166  34.770  1.00  0.00           C
ATOM   6863  C26 POPEK 368     107.354  68.656  35.930  1.00  0.00           C
ATOM   6866  C27 POPEK 368     106.636  68.486  37.290  1.00  0.00           C
ATOM   6869  C28 POPEK 368     107.515  68.826  38.510  1.00  0.00           C
ATOM   6872  C29 POPEK 368     106.706  68.926  39.780  1.00  0.00           C
ATOM   6874 0C21 POPEK 368     106.925  69.797  40.790  1.00  0.00           C
ATOM   6876 1C21 POPEK 368     108.075  70.757  40.860  1.00  0.00           C
ATOM   6879 2C21 POPEK 368     108.505  71.226  42.270  1.00  0.00           C
ATOM   6882 3C21 POPEK 368     108.796  70.087  43.240  1.00  0.00           C
ATOM   6885 4C21 POPEK 368     109.676  70.496  44.430  1.00  0.00           C
ATOM   6888 5C21 POPEK 368     109.805  69.356  45.450  1.00  0.00           C
ATOM   6891 6C21 POPEK 368     110.955  69.516  46.450  1.00  0.00           C
ATOM   6894 7C21 POPEK 368     111.055  68.266  47.340  1.00  0.00           C
ATOM   6897 8C21 POPEK 368     112.234  68.227  48.300  1.00  0.00           C
ATOM   6901  C33 POPEK 368     105.584  73.308  34.240  1.00  0.00           C
ATOM   6904  C34 POPEK 368     105.876  72.156  35.220  1.00  0.00           C
ATOM   6907  C35 POPEK 368     106.226  72.576  36.650  1.00  0.00           C
ATOM   6910  C36 POPEK 368     105.036  73.196  37.400  1.00  0.00           C
ATOM   6913  C37 POPEK 368     105.355  73.516  38.870  1.00  0.00           C
ATOM   6916  C38 POPEK 368     104.124  74.046  39.620  1.00  0.00           C
ATOM   6919  C39 POPEK 368     104.355  74.276  41.110  1.00  0.00           C
ATOM   6922 0C31 POPEK 368     104.705  72.986  41.870  1.00  0.00           C
ATOM   6925 1C31 POPEK 368     104.425  73.087  43.370  1.00  0.00           C
ATOM   6928 2C31 POPEK 368     104.614  71.736  44.080  1.00  0.00           C
ATOM   6931 3C31 POPEK 368     104.035  71.686  45.500  1.00  0.00           C
ATOM   6934 4C31 POPEK 368     102.555  72.096  45.570  1.00  0.00           C
ATOM   6937 5C31 POPEK 368     101.885  71.757  46.900  1.00  0.00           C
ATOM   6940 6C31 POPEK 368     100.415  72.187  46.920  1.00  0.00           C
ATOM   6944  NH3 POPEL 369       0.225   5.516  15.510  1.00  0.00           N
ATOM   6948  C12 POPEL 369      -0.335   4.896  14.260  1.00  0.00           C
ATOM   6951  C11 POPEL 369      -0.425   3.377  14.350  1.00  0.00           C
ATOM   6954  P   POPEL 369       1.126   1.334  14.540  1.00  0.00           P
ATOM   6955  O13 POPEL 369      -0.195   0.733  14.820  1.00  0.00           O
ATOM   6956  O14 POPEL 369       1.945   0.754  13.460  1.00  0.00           O
ATOM   6957  O11 POPEL 369       2.015   1.433  15.840  1.00  0.00           O
ATOM   6958  O12 POPEL 369       0.905   2.866  14.290  1.00  0.00           O
ATOM   6959  C1  POPEL 369       1.685   0.623  16.960  1.00  0.00           C
ATOM   6962  C2  POPEL 369       2.795   0.744  18.040  1.00  0.00           C
ATOM   6964  O21 POPEL 369       2.785  -0.247  19.080  1.00  0.00           O
ATOM   6965  C21 POPEL 369       1.715  -0.956  19.400  1.00  0.00           C
ATOM   6966  O22 POPEL 369       0.605  -0.886  18.910  1.00  0.00           O
ATOM   6967  C22 POPEL 369       2.095  -1.856  20.560  1.00  0.00           C
ATOM   6970  C3  POPEL 369       2.855   2.163  18.680  1.00  0.00           C
ATOM   6973  O31 POPEL 369       4.096   2.353  19.400  1.00  0.00           O
ATOM   6974  C31 POPEL 369       4.015   2.373  20.720  1.00  0.00           C
ATOM   6975  O32 POPEL 369       3.005   2.577  21.370  1.00  0.00           O
ATOM   6976  C32 POPEL 369       5.395   1.953  21.280  1.00  0.00           C
ATOM   6979  C23 POPEL 369       0.915  -2.157  21.500  1.00  0.00           C
ATOM   6982  C24 POPEL 369       1.365  -3.017  22.690  1.00  0.00           C
ATOM   6985  C25 POPEL 369       0.265  -3.227  23.720  1.00  0.00           C
ATOM   6988  C26 POPEL 369      -0.905  -4.037  23.160  1.00  0.00           C
ATOM   6991  C27 POPEL 369      -1.955  -4.337  24.230  1.00  0.00           C
ATOM   6994  C28 POPEL 369      -2.965  -5.387  23.760  1.00  0.00           C
ATOM   6997  C29 POPEL 369      -3.805  -5.837  24.920  1.00  0.00           C
ATOM   6999 0C21 POPEL 369      -5.095  -5.506  25.140  1.00  0.00           C
ATOM   7001 1C21 POPEL 369      -5.905  -4.566  24.290  1.00  0.00           C
ATOM   7004 2C21 POPEL 369      -6.965  -3.847  25.140  1.00  0.00           C
ATOM   7007 3C21 POPEL 369      -7.645  -2.647  24.440  1.00  0.00           C
ATOM   7010 4C21 POPEL 369      -8.795  -1.996  25.240  1.00  0.00           C
ATOM   7013 5C21 POPEL 369      -8.645  -2.107  26.760  1.00  0.00           C
ATOM   7016 6C21 POPEL 369      -9.805  -1.506  27.570  1.00  0.00           C
ATOM   7019 7C21 POPEL 369      -9.615  -1.756  29.070  1.00  0.00           C
ATOM   7022 8C21 POPEL 369     -10.715  -1.156  29.940  1.00  0.00           C
ATOM   7026  C33 POPEL 369       5.416   1.603  22.800  1.00  0.00           C
ATOM   7029  C34 POPEL 369       5.485   2.827  23.730  1.00  0.00           C
ATOM   7032  C35 POPEL 369       4.995   2.486  25.140  1.00  0.00           C
ATOM   7035  C36 POPEL 369       3.565   2.956  25.380  1.00  0.00           C
ATOM   7038  C37 POPEL 369       2.865   2.233  26.540  1.00  0.00           C
ATOM   7041  C38 POPEL 369       1.845   3.137  27.240  1.00  0.00           C
ATOM   7044  C39 POPEL 369       2.445   4.007  28.360  1.00  0.00           C
ATOM   7047 0C31 POPEL 369       2.945   3.177  29.540  1.00  0.00           C
ATOM   7050 1C31 POPEL 369       3.155   4.016  30.810  1.00  0.00           C
ATOM   7053 2C31 POPEL 369       3.385   3.146  32.050  1.00  0.00           C
ATOM   7056 3C31 POPEL 369       3.385   3.926  33.370  1.00  0.00           C
ATOM   7059 4C31 POPEL 369       2.025   4.567  33.610  1.00  0.00           C
ATOM   7062 5C31 POPEL 369       1.815   5.136  35.020  1.00  0.00           C
ATOM   7065 6C31 POPEL 369       0.515   5.947  35.040  1.00  0.00           C
ATOM   7069  NH3 POPEM 370     107.886 105.417  22.490  1.00  0.00           N
ATOM   7073  C12 POPEM 370     106.396 105.196  22.630  1.00  0.00           C
ATOM   7076  C11 POPEM 370     105.526 106.126  21.800  1.00  0.00           C
ATOM   7079  P   POPEM 370     103.006 106.206  21.060  1.00  0.00           P
ATOM   7080  O13 POPEM 370     103.476 107.188  20.060  1.00  0.00           O
ATOM   7081  O14 POPEM 370     102.156 105.068  20.620  1.00  0.00           O
ATOM   7082  O11 POPEM 370     102.185 107.027  22.130  1.00  0.00           O
ATOM   7083  O12 POPEM 370     104.194 105.658  21.960  1.00  0.00           O
ATOM   7084  C1  POPEM 370     102.196 106.686  23.520  1.00  0.00           C
ATOM   7087  C2  POPEM 370     103.096 107.637  24.340  1.00  0.00           C
ATOM   7089  O21 POPEM 370     102.664 107.607  25.710  1.00  0.00           O
ATOM   7090  C21 POPEM 370     103.395 106.947  26.590  1.00  0.00           C
ATOM   7091  O22 POPEM 370     104.435 106.367  26.350  1.00  0.00           O
ATOM   7092  C22 POPEM 370     102.715 106.987  27.970  1.00  0.00           C
ATOM   7095  C3  POPEM 370     102.944 109.086  23.800  1.00  0.00           C
ATOM   7098  O31 POPEM 370     103.656 110.016  24.640  1.00  0.00           O
ATOM   7099  C31 POPEM 370     103.686 111.276  24.240  1.00  0.00           C
ATOM   7100  O32 POPEM 370     103.255 111.716  23.190  1.00  0.00           O
ATOM   7101  C32 POPEM 370     104.435 112.017  25.340  1.00  0.00           C
ATOM   7104  C23 POPEM 370     101.445 107.867  27.990  1.00  0.00           C
ATOM   7107  C24 POPEM 370     100.535 107.617  29.200  1.00  0.00           C
ATOM   7110  C25 POPEM 370     100.844 108.447  30.440  1.00  0.00           C
ATOM   7113  C26 POPEM 370     101.885 107.766  31.320  1.00  0.00           C
ATOM   7116  C27 POPEM 370     101.636 108.036  32.810  1.00  0.00           C
ATOM   7119  C28 POPEM 370     102.765 107.397  33.630  1.00  0.00           C
ATOM   7122  C29 POPEM 370     102.506 107.367  35.110  1.00  0.00           C
ATOM   7124 0C21 POPEM 370     102.785 108.366  35.960  1.00  0.00           C
ATOM   7126 1C21 POPEM 370     103.325 109.716  35.570  1.00  0.00           C
ATOM   7129 2C21 POPEM 370     102.515 110.866  36.180  1.00  0.00           C
ATOM   7132 3C21 POPEM 370     102.715 110.977  37.700  1.00  0.00           C
ATOM   7135 4C21 POPEM 370     101.916 112.127  38.330  1.00  0.00           C
ATOM   7138 5C21 POPEM 370     102.104 112.157  39.850  1.00  0.00           C
ATOM   7141 6C21 POPEM 370     101.296 113.277  40.510  1.00  0.00           C
ATOM   7144 7C21 POPEM 370     101.616 113.377  42.010  1.00  0.00           C
ATOM   7147 8C21 POPEM 370     100.864 114.517  42.700  1.00  0.00           C
ATOM   7151  C33 POPEM 370     104.685 113.526  25.120  1.00  0.00           C
ATOM   7154  C34 POPEM 370     105.225 114.207  26.390  1.00  0.00           C
ATOM   7157  C35 POPEM 370     104.194 114.268  27.530  1.00  0.00           C
ATOM   7160  C36 POPEM 370     104.626 115.146  28.710  1.00  0.00           C
ATOM   7163  C37 POPEM 370     103.586 115.117  29.830  1.00  0.00           C
ATOM   7166  C38 POPEM 370     103.826 116.107  30.980  1.00  0.00           C
ATOM   7169  C39 POPEM 370     102.935 117.346  30.870  1.00  0.00           C
ATOM   7172 0C31 POPEM 370     103.105 118.298  32.060  1.00  0.00           C
ATOM   7175 1C31 POPEM 370     102.215 119.548  31.940  1.00  0.00           C
ATOM   7178 2C31 POPEM 370     102.406 120.557  33.080  1.00  0.00           C
ATOM   7181 3C31 POPEM 370     102.345 119.907  34.470  1.00  0.00           C
ATOM   7184 4C31 POPEM 370     101.925 120.846  35.590  1.00  0.00           C
ATOM   7187 5C31 POPEM 370     101.605 120.056  36.870  1.00  0.00           C
ATOM   7190 6C31 POPEM 370     101.145 120.947  38.020  1.00  0.00           C
ATOM   7194  NH3 POPEN 371      17.115  36.917  66.950  1.00  0.00           N
ATOM   7198  C12 POPEN 371      16.905  35.586  66.280  1.00  0.00           C
ATOM   7201  C11 POPEN 371      18.244  34.956  65.870  1.00  0.00           C
ATOM   7204  P   POPEN 371      19.155  32.776  64.730  1.00  0.00           P
ATOM   7205  O13 POPEN 371      20.516  33.066  65.270  1.00  0.00           O
ATOM   7206  O14 POPEN 371      18.755  31.356  64.790  1.00  0.00           O
ATOM   7207  O11 POPEN 371      19.185  33.226  63.230  1.00  0.00           O
ATOM   7208  O12 POPEN 371      18.035  33.636  65.410  1.00  0.00           O
ATOM   7209  C1  POPEN 371      19.935  34.316  62.720  1.00  0.00           C
ATOM   7212  C2  POPEN 371      19.485  34.536  61.250  1.00  0.00           C
ATOM   7214  O21 POPEN 371      20.465  35.296  60.510  1.00  0.00           O
ATOM   7215  C21 POPEN 371      20.245  36.586  60.300  1.00  0.00           C
ATOM   7216  O22 POPEN 371      19.626  37.336  61.040  1.00  0.00           O
ATOM   7217  C22 POPEN 371      20.885  36.956  58.940  1.00  0.00           C
ATOM   7220  C3  POPEN 371      18.005  35.006  61.110  1.00  0.00           C
ATOM   7223  O31 POPEN 371      17.725  35.266  59.720  1.00  0.00           O
ATOM   7224  C31 POPEN 371      16.934  36.256  59.260  1.00  0.00           C
ATOM   7225  O32 POPEN 371      16.895  36.556  58.080  1.00  0.00           O
ATOM   7226  C32 POPEN 371      16.045  36.946  60.280  1.00  0.00           C
ATOM   7229  C23 POPEN 371      20.075  38.007  58.130  1.00  0.00           C
ATOM   7232  C24 POPEN 371      20.505  38.156  56.660  1.00  0.00           C
ATOM   7235  C25 POPEN 371      21.775  38.986  56.440  1.00  0.00           C
ATOM   7238  C26 POPEN 371      22.126  39.246  54.970  1.00  0.00           C
ATOM   7241  C27 POPEN 371      23.475  39.976  54.860  1.00  0.00           C
ATOM   7244  C28 POPEN 371      23.836  40.376  53.410  1.00  0.00           C
ATOM   7247  C29 POPEN 371      25.295  40.706  53.280  1.00  0.00           C
ATOM   7249 0C21 POPEN 371      25.865  41.917  53.130  1.00  0.00           C
ATOM   7251 1C21 POPEN 371      25.196  43.256  53.050  1.00  0.00           C
ATOM   7254 2C21 POPEN 371      25.755  44.076  51.870  1.00  0.00           C
ATOM   7257 3C21 POPEN 371      25.426  45.576  51.930  1.00  0.00           C
ATOM   7260 4C21 POPEN 371      25.755  46.336  50.640  1.00  0.00           C
ATOM   7263 5C21 POPEN 371      27.215  46.216  50.160  1.00  0.00           C
ATOM   7266 6C21 POPEN 371      27.445  45.086  49.140  1.00  0.00           C
ATOM   7269 7C21 POPEN 371      28.925  44.867  48.840  1.00  0.00           C
ATOM   7272 8C21 POPEN 371      29.176  43.687  47.890  1.00  0.00           C
ATOM   7276  C33 POPEN 371      15.645  38.376  59.820  1.00  0.00           C
ATOM   7279  C34 POPEN 371      16.755  39.417  60.080  1.00  0.00           C
ATOM   7282  C35 POPEN 371      16.405  40.816  59.550  1.00  0.00           C
ATOM   7285  C36 POPEN 371      16.994  41.156  58.170  1.00  0.00           C
ATOM   7288  C37 POPEN 371      16.696  40.126  57.080  1.00  0.00           C
ATOM   7291  C38 POPEN 371      17.205  40.527  55.680  1.00  0.00           C
ATOM   7294  C39 POPEN 371      16.255  41.486  54.940  1.00  0.00           C
ATOM   7297 0C31 POPEN 371      16.396  41.396  53.410  1.00  0.00           C
ATOM   7300 1C31 POPEN 371      15.365  42.266  52.680  1.00  0.00           C
ATOM   7303 2C31 POPEN 371      15.365  42.106  51.150  1.00  0.00           C
ATOM   7306 3C31 POPEN 371      16.205  43.157  50.420  1.00  0.00           C
ATOM   7309 4C31 POPEN 371      16.255  42.946  48.900  1.00  0.00           C
ATOM   7312 5C31 POPEN 371      17.105  44.016  48.190  1.00  0.00           C
ATOM   7315 6C31 POPEN 371      17.196  43.806  46.670  1.00  0.00           C
ATOM   7319  NH3 POPEO 372     117.288  25.446  62.220  1.00  0.00           N
ATOM   7323  C12 POPEO 372     116.958  25.736  63.660  1.00  0.00           C
ATOM   7326  C11 POPEO 372     116.138  27.006  63.790  1.00  0.00           C
ATOM   7329  P   POPEO 372     114.598  28.126  65.560  1.00  0.00           P
ATOM   7330  O13 POPEO 372     113.317  27.406  65.800  1.00  0.00           O
ATOM   7331  O14 POPEO 372     115.127  29.066  66.570  1.00  0.00           O
ATOM   7332  O11 POPEO 372     114.369  28.956  64.240  1.00  0.00           O
ATOM   7333  O12 POPEO 372     115.708  27.096  65.140  1.00  0.00           O
ATOM   7334  C1  POPEO 372     113.084  29.476  63.900  1.00  0.00           C
ATOM   7337  C2  POPEO 372     112.985  29.456  62.360  1.00  0.00           C
ATOM   7339  O21 POPEO 372     111.896  30.226  61.840  1.00  0.00           O
ATOM   7340  C21 POPEO 372     111.904  31.526  62.030  1.00  0.00           C
ATOM   7341  O22 POPEO 372     112.725  32.146  62.680  1.00  0.00           O
ATOM   7342  C22 POPEO 372     110.724  32.136  61.280  1.00  0.00           C
ATOM   7345  C3  POPEO 372     112.866  28.006  61.830  1.00  0.00           C
ATOM   7348  O31 POPEO 372     113.548  27.876  60.560  1.00  0.00           O
ATOM   7349  C31 POPEO 372     112.765  27.826  59.490  1.00  0.00           C
ATOM   7350  O32 POPEO 372     111.574  27.536  59.500  1.00  0.00           O
ATOM   7351  C32 POPEO 372     113.568  28.196  58.240  1.00  0.00           C
ATOM   7354  C23 POPEO 372     110.895  33.636  60.940  1.00  0.00           C
ATOM   7357  C24 POPEO 372     112.005  33.896  59.910  1.00  0.00           C
ATOM   7360  C25 POPEO 372     113.329  34.326  60.560  1.00  0.00           C
ATOM   7363  C26 POPEO 372     114.257  35.176  59.680  1.00  0.00           C
ATOM   7366  C27 POPEO 372     115.348  35.816  60.540  1.00  0.00           C
ATOM   7369  C28 POPEO 372     116.427  36.566  59.750  1.00  0.00           C
ATOM   7372  C29 POPEO 372     117.518  35.636  59.300  1.00  0.00           C
ATOM   7374 0C21 POPEO 372     118.158  35.616  58.130  1.00  0.00           C
ATOM   7376 1C21 POPEO 372     117.858  36.526  56.970  1.00  0.00           C
ATOM   7379 2C21 POPEO 372     118.308  35.906  55.640  1.00  0.00           C
ATOM   7382 3C21 POPEO 372     118.048  36.856  54.470  1.00  0.00           C
ATOM   7385 4C21 POPEO 372     118.717  36.426  53.160  1.00  0.00           C
ATOM   7388 5C21 POPEO 372     117.957  35.366  52.360  1.00  0.00           C
ATOM   7391 6C21 POPEO 372     118.688  35.086  51.050  1.00  0.00           C
ATOM   7394 7C21 POPEO 372     117.998  34.086  50.130  1.00  0.00           C
ATOM   7397 8C21 POPEO 372     118.778  33.876  48.830  1.00  0.00           C
ATOM   7401  C33 POPEO 372     113.177  27.356  57.010  1.00  0.00           C
ATOM   7404  C34 POPEO 372     113.428  28.126  55.710  1.00  0.00           C
ATOM   7407  C35 POPEO 372     112.994  27.326  54.480  1.00  0.00           C
ATOM   7410  C36 POPEO 372     113.168  28.136  53.190  1.00  0.00           C
ATOM   7413  C37 POPEO 372     112.814  27.336  51.920  1.00  0.00           C
ATOM   7416  C38 POPEO 372     112.824  28.236  50.680  1.00  0.00           C
ATOM   7419  C39 POPEO 372     112.395  27.516  49.390  1.00  0.00           C
ATOM   7422 0C31 POPEO 372     113.488  26.596  48.840  1.00  0.00           C
ATOM   7425 1C31 POPEO 372     113.147  26.016  47.460  1.00  0.00           C
ATOM   7428 2C31 POPEO 372     114.118  24.896  47.040  1.00  0.00           C
ATOM   7431 3C31 POPEO 372     115.537  25.366  46.700  1.00  0.00           C
ATOM   7434 4C31 POPEO 372     115.728  25.746  45.230  1.00  0.00           C
ATOM   7437 5C31 POPEO 372     117.158  26.226  44.940  1.00  0.00           C
ATOM   7440 6C31 POPEO 372     117.549  26.056  43.470  1.00  0.00           C
ATOM   7444  NH3 POPEP 373      69.915  31.436  19.810  1.00  0.00           N
ATOM   7448  C12 POPEP 373      70.085  32.916  20.020  1.00  0.00           C
ATOM   7451  C11 POPEP 373      70.855  33.576  18.870  1.00  0.00           C
ATOM   7454  P   POPEP 373      72.615  35.486  19.310  1.00  0.00           P
ATOM   7455  O13 POPEP 373      72.576  36.956  19.210  1.00  0.00           O
ATOM   7456  O14 POPEP 373      73.374  34.786  18.240  1.00  0.00           O
ATOM   7457  O11 POPEP 373      73.006  35.036  20.780  1.00  0.00           O
ATOM   7458  O12 POPEP 373      71.125  34.946  19.220  1.00  0.00           O
ATOM   7459  C1  POPEP 373      73.535  35.916  21.800  1.00  0.00           C
ATOM   7462  C2  POPEP 373      72.576  36.186  23.040  1.00  0.00           C
ATOM   7464  O21 POPEP 373      72.725  35.166  24.060  1.00  0.00           O
ATOM   7465  C21 POPEP 373      72.814  35.556  25.330  1.00  0.00           C
ATOM   7466  O22 POPEP 373      72.936  36.706  25.720  1.00  0.00           O
ATOM   7467  C22 POPEP 373      72.655  34.346  26.270  1.00  0.00           C
ATOM   7470  C3  POPEP 373      71.105  36.246  22.530  1.00  0.00           C
ATOM   7473  O31 POPEP 373      70.245  36.996  23.400  1.00  0.00           O
ATOM   7474  C31 POPEP 373      69.204  36.466  24.040  1.00  0.00           C
ATOM   7475  O32 POPEP 373      68.266  37.117  24.470  1.00  0.00           O
ATOM   7476  C32 POPEP 373      69.296  34.976  24.360  1.00  0.00           C
ATOM   7479  C23 POPEP 373      72.755  34.706  27.770  1.00  0.00           C
ATOM   7482  C24 POPEP 373      72.305  33.576  28.720  1.00  0.00           C
ATOM   7485  C25 POPEP 373      72.506  33.806  30.230  1.00  0.00           C
ATOM   7488  C26 POPEP 373      73.865  34.386  30.660  1.00  0.00           C
ATOM   7491  C27 POPEP 373      74.314  34.106  32.110  1.00  0.00           C
ATOM   7494  C28 POPEP 373      73.385  34.646  33.220  1.00  0.00           C
ATOM   7497  C29 POPEP 373      72.244  33.716  33.560  1.00  0.00           C
ATOM   7499 0C21 POPEP 373      72.055  33.036  34.710  1.00  0.00           C
ATOM   7501 1C21 POPEP 373      72.925  33.046  35.930  1.00  0.00           C
ATOM   7504 2C21 POPEP 373      72.384  33.996  37.020  1.00  0.00           C
ATOM   7507 3C21 POPEP 373      70.955  33.667  37.470  1.00  0.00           C
ATOM   7510 4C21 POPEP 373      70.515  34.396  38.750  1.00  0.00           C
ATOM   7513 5C21 POPEP 373      70.454  35.926  38.610  1.00  0.00           C
ATOM   7516 6C21 POPEP 373      69.866  36.616  39.850  1.00  0.00           C
ATOM   7519 7C21 POPEP 373      69.624  38.116  39.660  1.00  0.00           C
ATOM   7522 8C21 POPEP 373      68.865  38.786  40.810  1.00  0.00           C
ATOM   7526  C33 POPEP 373      68.585  34.726  25.720  1.00  0.00           C
ATOM   7529  C34 POPEP 373      68.695  33.286  26.220  1.00  0.00           C
ATOM   7532  C35 POPEP 373      68.205  33.096  27.660  1.00  0.00           C
ATOM   7535  C36 POPEP 373      66.675  33.246  27.760  1.00  0.00           C
ATOM   7538  C37 POPEP 373      66.105  32.896  29.140  1.00  0.00           C
ATOM   7541  C38 POPEP 373      64.586  33.106  29.170  1.00  0.00           C
ATOM   7544  C39 POPEP 373      63.974  33.016  30.580  1.00  0.00           C
ATOM   7547 0C31 POPEP 373      63.885  31.576  31.120  1.00  0.00           C
ATOM   7550 1C31 POPEP 373      63.186  31.526  32.480  1.00  0.00           C
ATOM   7553 2C31 POPEP 373      62.934  30.106  32.990  1.00  0.00           C
ATOM   7556 3C31 POPEP 373      62.215  30.076  34.350  1.00  0.00           C
ATOM   7559 4C31 POPEP 373      63.156  30.336  35.540  1.00  0.00           C
ATOM   7562 5C31 POPEP 373      62.425  30.296  36.880  1.00  0.00           C
ATOM   7565 6C31 POPEP 373      63.326  30.667  38.060  1.00  0.00           C
ATOM   7569  NH3 POPEQ 374      38.045  54.186  63.810  1.00  0.00           N
ATOM   7573  C12 POPEQ 374      37.365  54.906  64.940  1.00  0.00           C
ATOM   7576  C11 POPEQ 374      38.356  55.316  66.040  1.00  0.00           C
ATOM   7579  P   POPEQ 374      40.926  55.816  65.730  1.00  0.00           P
ATOM   7580  O13 POPEQ 374      41.385  56.146  67.090  1.00  0.00           O
ATOM   7581  O14 POPEQ 374      41.154  54.426  65.270  1.00  0.00           O
ATOM   7582  O11 POPEQ 374      41.675  56.786  64.770  1.00  0.00           O
ATOM   7583  O12 POPEQ 374      39.395  56.156  65.530  1.00  0.00           O
ATOM   7584  C1  POPEQ 374      41.245  57.076  63.450  1.00  0.00           C
ATOM   7587  C2  POPEQ 374      40.275  58.286  63.440  1.00  0.00           C
ATOM   7589  O21 POPEQ 374      39.836  58.507  62.090  1.00  0.00           O
ATOM   7590  C21 POPEQ 374      38.925  57.666  61.650  1.00  0.00           C
ATOM   7591  O22 POPEQ 374      38.415  56.756  62.300  1.00  0.00           O
ATOM   7592  C22 POPEQ 374      38.646  57.946  60.180  1.00  0.00           C
ATOM   7595  C3  POPEQ 374      40.965  59.566  64.000  1.00  0.00           C
ATOM   7598  O31 POPEQ 374      42.244  59.797  63.360  1.00  0.00           O
ATOM   7599  C31 POPEQ 374      42.186  60.527  62.250  1.00  0.00           C
ATOM   7600  O32 POPEQ 374      41.196  61.096  61.820  1.00  0.00           O
ATOM   7601  C32 POPEQ 374      43.535  60.446  61.540  1.00  0.00           C
ATOM   7604  C23 POPEQ 374      39.114  56.806  59.260  1.00  0.00           C
ATOM   7607  C24 POPEQ 374      39.305  57.306  57.830  1.00  0.00           C
ATOM   7610  C25 POPEQ 374      39.696  56.216  56.830  1.00  0.00           C
ATOM   7613  C26 POPEQ 374      40.146  56.816  55.490  1.00  0.00           C
ATOM   7616  C27 POPEQ 374      40.555  55.746  54.480  1.00  0.00           C
ATOM   7619  C28 POPEQ 374      41.204  56.306  53.200  1.00  0.00           C
ATOM   7622  C29 POPEQ 374      40.215  56.917  52.240  1.00  0.00           C
ATOM   7624 0C21 POPEQ 374      39.785  56.386  51.080  1.00  0.00           C
ATOM   7626 1C21 POPEQ 374      40.164  55.056  50.480  1.00  0.00           C
ATOM   7629 2C21 POPEQ 374      38.946  54.146  50.220  1.00  0.00           C
ATOM   7632 3C21 POPEQ 374      39.335  52.686  49.980  1.00  0.00           C
ATOM   7635 4C21 POPEQ 374      38.115  51.766  49.820  1.00  0.00           C
ATOM   7638 5C21 POPEQ 374      38.436  50.257  49.850  1.00  0.00           C
ATOM   7641 6C21 POPEQ 374      38.896  49.736  51.220  1.00  0.00           C
ATOM   7644 7C21 POPEQ 374      39.146  48.216  51.190  1.00  0.00           C
ATOM   7647 8C21 POPEQ 374      39.595  47.626  52.530  1.00  0.00           C
ATOM   7651  C33 POPEQ 374      43.384  60.516  60.010  1.00  0.00           C
ATOM   7654  C34 POPEQ 374      44.715  60.576  59.250  1.00  0.00           C
ATOM   7657  C35 POPEQ 374      44.514  60.516  57.730  1.00  0.00           C
ATOM   7660  C36 POPEQ 374      45.775  60.736  56.880  1.00  0.00           C
ATOM   7663  C37 POPEQ 374      45.485  60.406  55.410  1.00  0.00           C
ATOM   7666  C38 POPEQ 374      46.554  60.797  54.390  1.00  0.00           C
ATOM   7669  C39 POPEQ 374      46.586  59.797  53.220  1.00  0.00           C
ATOM   7672 0C31 POPEQ 374      47.446  60.276  52.050  1.00  0.00           C
ATOM   7675 1C31 POPEQ 374      47.615  59.186  50.970  1.00  0.00           C
ATOM   7678 2C31 POPEQ 374      48.696  59.506  49.920  1.00  0.00           C
ATOM   7681 3C31 POPEQ 374      48.454  60.816  49.150  1.00  0.00           C
ATOM   7684 4C31 POPEQ 374      49.564  61.136  48.140  1.00  0.00           C
ATOM   7687 5C31 POPEQ 374      49.286  62.416  47.350  1.00  0.00           C
ATOM   7690 6C31 POPEQ 374      50.364  62.796  46.340  1.00  0.00           C
ATOM   7694  NH3 POPER 375     121.978  78.916  67.030  1.00  0.00           N
ATOM   7698  C12 POPER 375     122.238  78.096  68.250  1.00  0.00           C
ATOM   7701  C11 POPER 375     122.537  76.657  67.840  1.00  0.00           C
ATOM   7704  P   POPER 375     125.018  76.606  67.040  1.00  0.00           P
ATOM   7705  O13 POPER 375     125.177  76.956  68.450  1.00  0.00           O
ATOM   7706  O14 POPER 375     125.597  75.326  66.600  1.00  0.00           O
ATOM   7707  O11 POPER 375     125.518  77.796  66.120  1.00  0.00           O
ATOM   7708  O12 POPER 375     123.467  76.606  66.740  1.00  0.00           O
ATOM   7709  C1  POPER 375     125.597  77.666  64.690  1.00  0.00           C
ATOM   7712  C2  POPER 375     126.927  78.286  64.130  1.00  0.00           C
ATOM   7714  O21 POPER 375     127.378  77.706  62.890  1.00  0.00           O
ATOM   7715  C21 POPER 375     126.548  77.666  61.870  1.00  0.00           C
ATOM   7716  O22 POPER 375     125.368  77.946  61.870  1.00  0.00           O
ATOM   7717  C22 POPER 375     127.298  77.206  60.610  1.00  0.00           C
ATOM   7720  C3  POPER 375     128.077  78.196  65.190  1.00  0.00           C
ATOM   7723  O31 POPER 375     129.397  78.417  64.660  1.00  0.00           O
ATOM   7724  C31 POPER 375     129.677  79.626  64.200  1.00  0.00           C
ATOM   7725  O32 POPER 375     128.987  80.627  64.280  1.00  0.00           O
ATOM   7726  C32 POPER 375     131.077  79.586  63.570  1.00  0.00           C
ATOM   7729  C23 POPER 375     128.178  78.316  59.970  1.00  0.00           C
ATOM   7732  C24 POPER 375     128.938  77.867  58.710  1.00  0.00           C
ATOM   7735  C25 POPER 375     128.067  77.727  57.450  1.00  0.00           C
ATOM   7738  C26 POPER 375     127.507  76.316  57.220  1.00  0.00           C
ATOM   7741  C27 POPER 375     126.198  76.326  56.430  1.00  0.00           C
ATOM   7744  C28 POPER 375     125.897  74.996  55.720  1.00  0.00           C
ATOM   7747  C29 POPER 375     126.747  74.846  54.470  1.00  0.00           C
ATOM   7749 0C21 POPER 375     126.297  74.776  53.210  1.00  0.00           C
ATOM   7751 1C21 POPER 375     124.857  74.846  52.790  1.00  0.00           C
ATOM   7754 2C21 POPER 375     124.417  76.306  52.620  1.00  0.00           C
ATOM   7757 3C21 POPER 375     122.988  76.436  52.090  1.00  0.00           C
ATOM   7760 4C21 POPER 375     122.597  77.886  51.750  1.00  0.00           C
ATOM   7763 5C21 POPER 375     123.298  78.417  50.490  1.00  0.00           C
ATOM   7766 6C21 POPER 375     122.977  79.886  50.210  1.00  0.00           C
ATOM   7769 7C21 POPER 375     123.647  80.396  48.930  1.00  0.00           C
ATOM   7772 8C21 POPER 375     123.447  81.887  48.710  1.00  0.00           C
ATOM   7776  C33 POPER 375     131.447  80.907  62.850  1.00  0.00           C
ATOM   7779  C34 POPER 375     132.447  80.726  61.710  1.00  0.00           C
ATOM   7782  C35 POPER 375     132.617  82.017  60.890  1.00  0.00           C
ATOM   7785  C36 POPER 375     133.479  81.816  59.640  1.00  0.00           C
ATOM   7788  C37 POPER 375     133.378  82.988  58.650  1.00  0.00           C
ATOM   7791  C38 POPER 375     134.387  82.876  57.510  1.00  0.00           C
ATOM   7794  C39 POPER 375     134.348  84.056  56.530  1.00  0.00           C
ATOM   7797 0C31 POPER 375     133.378  83.818  55.370  1.00  0.00           C
ATOM   7800 1C31 POPER 375     133.137  85.068  54.510  1.00  0.00           C
ATOM   7803 2C31 POPER 375     134.257  85.357  53.490  1.00  0.00           C
ATOM   7806 3C31 POPER 375     133.887  84.977  52.040  1.00  0.00           C
ATOM   7809 4C31 POPER 375     133.878  83.466  51.730  1.00  0.00           C
ATOM   7812 5C31 POPER 375     133.207  83.197  50.370  1.00  0.00           C
ATOM   7815 6C31 POPER 375     133.249  81.747  49.890  1.00  0.00           C
ATOM   7819  NH3 POPES 376      89.924  78.176  23.380  1.00  0.00           N
ATOM   7823  C12 POPES 376      89.635  79.036  22.180  1.00  0.00           C
ATOM   7826  C11 POPES 376      89.626  80.536  22.510  1.00  0.00           C
ATOM   7829  P   POPES 376      91.086  82.516  23.280  1.00  0.00           P
ATOM   7830  O13 POPES 376      92.366  82.696  23.980  1.00  0.00           O
ATOM   7831  O14 POPES 376      90.786  83.447  22.170  1.00  0.00           O
ATOM   7832  O11 POPES 376      89.884  82.607  24.310  1.00  0.00           O
ATOM   7833  O12 POPES 376      90.955  81.017  22.770  1.00  0.00           O
ATOM   7834  C1  POPES 376      89.565  83.837  24.950  1.00  0.00           C
ATOM   7837  C2  POPES 376      88.996  83.538  26.360  1.00  0.00           C
ATOM   7839  O21 POPES 376      89.285  84.606  27.270  1.00  0.00           O
ATOM   7840  C21 POPES 376      88.634  85.737  27.080  1.00  0.00           C
ATOM   7841  O22 POPES 376      87.845  86.006  26.210  1.00  0.00           O
ATOM   7842  C22 POPES 376      89.116  86.738  28.130  1.00  0.00           C
ATOM   7845  C3  POPES 376      89.665  82.246  26.930  1.00  0.00           C
ATOM   7848  O31 POPES 376      89.626  82.206  28.380  1.00  0.00           O
ATOM   7849  C31 POPES 376      88.465  81.777  28.860  1.00  0.00           C
ATOM   7850  O32 POPES 376      87.634  81.176  28.200  1.00  0.00           O
ATOM   7851  C32 POPES 376      88.344  82.157  30.330  1.00  0.00           C
ATOM   7854  C23 POPES 376      88.045  87.066  29.210  1.00  0.00           C
ATOM   7857  C24 POPES 376      88.484  86.607  30.600  1.00  0.00           C
ATOM   7860  C25 POPES 376      87.785  87.288  31.770  1.00  0.00           C
ATOM   7863  C26 POPES 376      86.535  86.556  32.290  1.00  0.00           C
ATOM   7866  C27 POPES 376      86.174  87.048  33.700  1.00  0.00           C
ATOM   7869  C28 POPES 376      84.805  86.556  34.190  1.00  0.00           C
ATOM   7872  C29 POPES 376      84.536  87.017  35.590  1.00  0.00           C
ATOM   7874 0C21 POPES 376      83.446  87.677  36.020  1.00  0.00           C
ATOM   7876 1C21 POPES 376      82.244  88.086  35.200  1.00  0.00           C
ATOM   7879 2C21 POPES 376      81.484  89.286  35.810  1.00  0.00           C
ATOM   7882 3C21 POPES 376      80.876  88.977  37.180  1.00  0.00           C
ATOM   7885 4C21 POPES 376      80.116  90.166  37.780  1.00  0.00           C
ATOM   7888 5C21 POPES 376      79.536  89.846  39.170  1.00  0.00           C
ATOM   7891 6C21 POPES 376      80.605  89.776  40.270  1.00  0.00           C
ATOM   7894 7C21 POPES 376      80.046  89.456  41.660  1.00  0.00           C
ATOM   7897 8C21 POPES 376      81.124  89.506  42.750  1.00  0.00           C
ATOM   7901  C33 POPES 376      88.196  80.926  31.260  1.00  0.00           C
ATOM   7904  C34 POPES 376      88.455  81.276  32.730  1.00  0.00           C
ATOM   7907  C35 POPES 376      87.424  82.267  33.300  1.00  0.00           C
ATOM   7910  C36 POPES 376      87.515  82.407  34.830  1.00  0.00           C
ATOM   7913  C37 POPES 376      86.384  83.298  35.390  1.00  0.00           C
ATOM   7916  C38 POPES 376      86.195  83.158  36.910  1.00  0.00           C
ATOM   7919  C39 POPES 376      85.596  81.796  37.300  1.00  0.00           C
ATOM   7922 0C31 POPES 376      85.374  81.646  38.810  1.00  0.00           C
ATOM   7925 1C31 POPES 376      84.994  80.206  39.170  1.00  0.00           C
ATOM   7928 2C31 POPES 376      84.796  79.966  40.670  1.00  0.00           C
ATOM   7931 3C31 POPES 376      83.575  80.716  41.230  1.00  0.00           C
ATOM   7934 4C31 POPES 376      83.294  80.387  42.700  1.00  0.00           C
ATOM   7937 5C31 POPES 376      82.036  81.087  43.230  1.00  0.00           C
ATOM   7940 6C31 POPES 376      81.694  80.686  44.670  1.00  0.00           C
ATOM   7944  NH3 POPET 377      41.755  37.776  65.110  1.00  0.00           N
ATOM   7948  C12 POPET 377      40.315  37.816  64.670  1.00  0.00           C
ATOM   7951  C11 POPET 377      39.465  38.676  65.610  1.00  0.00           C
ATOM   7954  P   POPET 377      37.035  39.626  65.670  1.00  0.00           P
ATOM   7955  O13 POPET 377      36.295  39.076  66.810  1.00  0.00           O
ATOM   7956  O14 POPET 377      37.605  40.986  65.820  1.00  0.00           O
ATOM   7957  O11 POPET 377      36.016  39.736  64.450  1.00  0.00           O
ATOM   7958  O12 POPET 377      38.125  38.636  65.140  1.00  0.00           O
ATOM   7959  C1  POPET 377      35.904  38.706  63.460  1.00  0.00           C
ATOM   7962  C2  POPET 377      36.455  39.206  62.080  1.00  0.00           C
ATOM   7964  O21 POPET 377      36.455  38.186  61.070  1.00  0.00           O
ATOM   7965  C21 POPET 377      37.295  37.176  61.190  1.00  0.00           C
ATOM   7966  O22 POPET 377      38.015  36.936  62.150  1.00  0.00           O
ATOM   7967  C22 POPET 377      37.204  36.266  59.980  1.00  0.00           C
ATOM   7970  C3  POPET 377      37.836  39.936  62.190  1.00  0.00           C
ATOM   7973  O31 POPET 377      38.176  40.676  60.990  1.00  0.00           O
ATOM   7974  C31 POPET 377      37.696  41.917  60.960  1.00  0.00           C
ATOM   7975  O32 POPET 377      36.944  42.396  61.790  1.00  0.00           O
ATOM   7976  C32 POPET 377      38.285  42.676  59.770  1.00  0.00           C
ATOM   7979  C23 POPET 377      38.345  36.556  58.980  1.00  0.00           C
ATOM   7982  C24 POPET 377      38.475  35.466  57.910  1.00  0.00           C
ATOM   7985  C25 POPET 377      37.186  35.146  57.140  1.00  0.00           C
ATOM   7988  C26 POPET 377      37.495  34.486  55.790  1.00  0.00           C
ATOM   7991  C27 POPET 377      36.285  34.346  54.870  1.00  0.00           C
ATOM   7994  C28 POPET 377      36.585  33.726  53.490  1.00  0.00           C
ATOM   7997  C29 POPET 377      37.384  34.626  52.590  1.00  0.00           C
ATOM   7999 0C21 POPET 377      38.696  34.506  52.310  1.00  0.00           C
ATOM   8001 1C21 POPET 377      39.634  33.476  52.880  1.00  0.00           C
ATOM   8004 2C21 POPET 377      39.925  32.316  51.920  1.00  0.00           C
ATOM   8007 3C21 POPET 377      41.175  31.526  52.330  1.00  0.00           C
ATOM   8010 4C21 POPET 377      41.375  30.266  51.480  1.00  0.00           C
ATOM   8013 5C21 POPET 377      42.715  29.586  51.760  1.00  0.00           C
ATOM   8016 6C21 POPET 377      42.975  28.426  50.800  1.00  0.00           C
ATOM   8019 7C21 POPET 377      44.335  27.766  51.040  1.00  0.00           C
ATOM   8022 8C21 POPET 377      44.616  26.636  50.050  1.00  0.00           C
ATOM   8026  C33 POPET 377      37.306  43.536  58.910  1.00  0.00           C
ATOM   8029  C34 POPET 377      38.115  44.426  57.950  1.00  0.00           C
ATOM   8032  C35 POPET 377      37.396  45.007  56.710  1.00  0.00           C
ATOM   8035  C36 POPET 377      36.986  43.946  55.680  1.00  0.00           C
ATOM   8038  C37 POPET 377      36.716  44.496  54.270  1.00  0.00           C
ATOM   8041  C38 POPET 377      36.365  43.386  53.260  1.00  0.00           C
ATOM   8044  C39 POPET 377      36.056  43.916  51.850  1.00  0.00           C
ATOM   8047 0C31 POPET 377      37.295  44.306  51.020  1.00  0.00           C
ATOM   8050 1C31 POPET 377      36.884  45.076  49.760  1.00  0.00           C
ATOM   8053 2C31 POPET 377      38.036  45.376  48.800  1.00  0.00           C
ATOM   8056 3C31 POPET 377      37.524  46.166  47.580  1.00  0.00           C
ATOM   8059 4C31 POPET 377      38.576  46.376  46.470  1.00  0.00           C
ATOM   8062 5C31 POPET 377      37.885  46.716  45.140  1.00  0.00           C
ATOM   8065 6C31 POPET 377      38.826  46.996  43.970  1.00  0.00           C
ATOM   8069  NH3 POPEU 378       3.005 110.518  24.720  1.00  0.00           N
ATOM   8073  C12 POPEU 378       3.945 109.867  23.730  1.00  0.00           C
ATOM   8076  C11 POPEU 378       5.025 110.826  23.220  1.00  0.00           C
ATOM   8079  P   POPEU 378       7.455 110.686  22.160  1.00  0.00           P
ATOM   8080  O13 POPEU 378       8.215 109.676  21.390  1.00  0.00           O
ATOM   8081  O14 POPEU 378       7.286 112.027  21.550  1.00  0.00           O
ATOM   8082  O11 POPEU 378       8.125 110.837  23.570  1.00  0.00           O
ATOM   8083  O12 POPEU 378       6.025 110.087  22.530  1.00  0.00           O
ATOM   8084  C1  POPEU 378       7.855 111.917  24.480  1.00  0.00           C
ATOM   8087  C2  POPEU 378       9.155 112.327  25.190  1.00  0.00           C
ATOM   8089  O21 POPEU 378       8.845 113.337  26.180  1.00  0.00           O
ATOM   8090  C21 POPEU 378       9.605 113.267  27.280  1.00  0.00           C
ATOM   8091  O22 POPEU 378      10.465 112.437  27.500  1.00  0.00           O
ATOM   8092  C22 POPEU 378       9.196 114.366  28.260  1.00  0.00           C
ATOM   8095  C3  POPEU 378      10.165 112.848  24.140  1.00  0.00           C
ATOM   8098  O31 POPEU 378      11.366 113.277  24.790  1.00  0.00           O
ATOM   8099  C31 POPEU 378      12.475 112.626  24.520  1.00  0.00           C
ATOM   8100  O32 POPEU 378      12.605 111.726  23.710  1.00  0.00           O
ATOM   8101  C32 POPEU 378      13.545 113.137  25.490  1.00  0.00           C
ATOM   8104  C23 POPEU 378      10.335 114.697  29.260  1.00  0.00           C
ATOM   8107  C24 POPEU 378       9.805 115.247  30.600  1.00  0.00           C
ATOM   8110  C25 POPEU 378      10.905 115.296  31.680  1.00  0.00           C
ATOM   8113  C26 POPEU 378      10.416 115.947  32.980  1.00  0.00           C
ATOM   8116  C27 POPEU 378      11.466 115.926  34.100  1.00  0.00           C
ATOM   8119  C28 POPEU 378      10.985 116.726  35.320  1.00  0.00           C
ATOM   8122  C29 POPEU 378      11.935 116.726  36.500  1.00  0.00           C
ATOM   8124 0C21 POPEU 378      12.805 117.708  36.770  1.00  0.00           C
ATOM   8126 1C21 POPEU 378      13.676 117.747  38.000  1.00  0.00           C
ATOM   8129 2C21 POPEU 378      12.885 117.617  39.320  1.00  0.00           C
ATOM   8132 3C21 POPEU 378      13.766 117.826  40.560  1.00  0.00           C
ATOM   8135 4C21 POPEU 378      13.005 117.777  41.900  1.00  0.00           C
ATOM   8138 5C21 POPEU 378      12.186 116.497  42.140  1.00  0.00           C
ATOM   8141 6C21 POPEU 378      12.975 115.177  42.020  1.00  0.00           C
ATOM   8144 7C21 POPEU 378      12.105 113.958  42.310  1.00  0.00           C
ATOM   8147 8C21 POPEU 378      12.865 112.626  42.240  1.00  0.00           C
ATOM   8151  C33 POPEU 378      13.655 114.688  25.570  1.00  0.00           C
ATOM   8154  C34 POPEU 378      14.155 115.208  26.920  1.00  0.00           C
ATOM   8157  C35 POPEU 378      15.505 114.606  27.330  1.00  0.00           C
ATOM   8160  C36 POPEU 378      15.905 115.037  28.740  1.00  0.00           C
ATOM   8163  C37 POPEU 378      16.725 113.967  29.450  1.00  0.00           C
ATOM   8166  C38 POPEU 378      17.045 114.326  30.900  1.00  0.00           C
ATOM   8169  C39 POPEU 378      18.244 115.286  31.030  1.00  0.00           C
ATOM   8172 0C31 POPEU 378      19.505 114.596  31.570  1.00  0.00           C
ATOM   8175 1C31 POPEU 378      20.154 113.617  30.580  1.00  0.00           C
ATOM   8178 2C31 POPEU 378      21.375 112.917  31.210  1.00  0.00           C
ATOM   8181 3C31 POPEU 378      22.416 112.467  30.180  1.00  0.00           C
ATOM   8184 4C31 POPEU 378      22.266 111.026  29.670  1.00  0.00           C
ATOM   8187 5C31 POPEU 378      23.455 110.627  28.800  1.00  0.00           C
ATOM   8190 6C31 POPEU 378      23.645 109.137  28.550  1.00  0.00           C
ATOM   8194  NH3 POPEV 379      48.026  33.126  63.200  1.00  0.00           N
ATOM   8198  C12 POPEV 379      47.085  34.166  63.780  1.00  0.00           C
ATOM   8201  C11 POPEV 379      46.024  33.526  64.690  1.00  0.00           C
ATOM   8204  P   POPEV 379      43.654  34.356  63.990  1.00  0.00           P
ATOM   8205  O13 POPEV 379      43.156  32.966  64.090  1.00  0.00           O
ATOM   8206  O14 POPEV 379      42.745  35.466  64.310  1.00  0.00           O
ATOM   8207  O11 POPEV 379      44.314  34.586  62.570  1.00  0.00           O
ATOM   8208  O12 POPEV 379      44.925  34.426  64.930  1.00  0.00           O
ATOM   8209  C1  POPEV 379      43.494  34.257  61.440  1.00  0.00           C
ATOM   8212  C2  POPEV 379      44.195  34.546  60.090  1.00  0.00           C
ATOM   8214  O21 POPEV 379      43.244  34.116  59.110  1.00  0.00           O
ATOM   8215  C21 POPEV 379      43.055  34.836  58.020  1.00  0.00           C
ATOM   8216  O22 POPEV 379      41.965  35.216  57.630  1.00  0.00           O
ATOM   8217  C22 POPEV 379      44.325  35.066  57.200  1.00  0.00           C
ATOM   8220  C3  POPEV 379      45.515  33.756  59.950  1.00  0.00           C
ATOM   8223  O31 POPEV 379      46.455  34.456  59.120  1.00  0.00           O
ATOM   8224  C31 POPEV 379      47.696  34.596  59.570  1.00  0.00           C
ATOM   8225  O32 POPEV 379      48.115  34.196  60.650  1.00  0.00           O
ATOM   8226  C32 POPEV 379      48.524  35.316  58.500  1.00  0.00           C
ATOM   8229  C23 POPEV 379      43.955  35.406  55.740  1.00  0.00           C
ATOM   8232  C24 POPEV 379      45.175  35.476  54.810  1.00  0.00           C
ATOM   8235  C25 POPEV 379      44.844  35.996  53.400  1.00  0.00           C
ATOM   8238  C26 POPEV 379      43.715  35.226  52.700  1.00  0.00           C
ATOM   8241  C27 POPEV 379      43.564  35.616  51.220  1.00  0.00           C
ATOM   8244  C28 POPEV 379      42.355  34.946  50.560  1.00  0.00           C
ATOM   8247  C29 POPEV 379      42.365  35.126  49.060  1.00  0.00           C
ATOM   8249 0C21 POPEV 379      42.225  34.156  48.140  1.00  0.00           C
ATOM   8251 1C21 POPEV 379      41.955  32.696  48.420  1.00  0.00           C
ATOM   8254 2C21 POPEV 379      41.665  31.866  47.160  1.00  0.00           C
ATOM   8257 3C21 POPEV 379      40.396  32.296  46.410  1.00  0.00           C
ATOM   8260 4C21 POPEV 379      40.045  31.366  45.240  1.00  0.00           C
ATOM   8263 5C21 POPEV 379      38.815  31.846  44.450  1.00  0.00           C
ATOM   8266 6C21 POPEV 379      38.005  30.686  43.860  1.00  0.00           C
ATOM   8269 7C21 POPEV 379      36.776  31.126  43.060  1.00  0.00           C
ATOM   8272 8C21 POPEV 379      35.994  29.936  42.490  1.00  0.00           C
ATOM   8276  C33 POPEV 379      49.175  34.406  57.420  1.00  0.00           C
ATOM   8279  C34 POPEV 379      49.985  35.196  56.370  1.00  0.00           C
ATOM   8282  C35 POPEV 379      50.564  34.326  55.240  1.00  0.00           C
ATOM   8285  C36 POPEV 379      51.355  35.126  54.180  1.00  0.00           C
ATOM   8288  C37 POPEV 379      51.884  34.266  53.020  1.00  0.00           C
ATOM   8291  C38 POPEV 379      52.685  35.056  51.970  1.00  0.00           C
ATOM   8294  C39 POPEV 379      53.395  34.166  50.930  1.00  0.00           C
ATOM   8297 0C31 POPEV 379      52.675  34.056  49.580  1.00  0.00           C
ATOM   8300 1C31 POPEV 379      53.366  33.056  48.630  1.00  0.00           C
ATOM   8303 2C31 POPEV 379      52.705  32.996  47.240  1.00  0.00           C
ATOM   8306 3C31 POPEV 379      53.215  31.836  46.370  1.00  0.00           C
ATOM   8309 4C31 POPEV 379      54.725  31.866  46.090  1.00  0.00           C
ATOM   8312 5C31 POPEV 379      55.164  30.736  45.130  1.00  0.00           C
ATOM   8315 6C31 POPEV 379      56.675  30.696  44.880  1.00  0.00           C
ATOM   8319  NH3 POPEW 380      50.325  97.216  62.640  1.00  0.00           N
ATOM   8323  C12 POPEW 380      51.465  96.676  63.470  1.00  0.00           C
ATOM   8326  C11 POPEW 380      52.836  97.127  62.940  1.00  0.00           C
ATOM   8329  P   POPEW 380      55.175  96.227  63.750  1.00  0.00           P
ATOM   8330  O13 POPEW 380      55.785  96.686  62.480  1.00  0.00           O
ATOM   8331  O14 POPEW 380      56.006  96.357  64.960  1.00  0.00           O
ATOM   8332  O11 POPEW 380      54.686  94.736  63.610  1.00  0.00           O
ATOM   8333  O12 POPEW 380      53.815  96.976  63.960  1.00  0.00           O
ATOM   8334  C1  POPEW 380      55.526  93.666  63.190  1.00  0.00           C
ATOM   8337  C2  POPEW 380      54.855  92.917  62.020  1.00  0.00           C
ATOM   8339  O21 POPEW 380      55.845  92.416  61.110  1.00  0.00           O
ATOM   8340  C21 POPEW 380      56.435  91.276  61.430  1.00  0.00           C
ATOM   8341  O22 POPEW 380      56.295  90.658  62.470  1.00  0.00           O
ATOM   8342  C22 POPEW 380      57.376  90.907  60.280  1.00  0.00           C
ATOM   8345  C3  POPEW 380      53.935  93.876  61.210  1.00  0.00           C
ATOM   8348  O31 POPEW 380      53.215  93.206  60.180  1.00  0.00           O
ATOM   8349  C31 POPEW 380      53.654  92.946  58.950  1.00  0.00           C
ATOM   8350  O32 POPEW 380      52.985  92.367  58.120  1.00  0.00           O
ATOM   8351  C32 POPEW 380      55.024  93.526  58.560  1.00  0.00           C
ATOM   8354  C23 POPEW 380      56.965  89.646  59.480  1.00  0.00           C
ATOM   8357  C24 POPEW 380      57.274  89.756  57.980  1.00  0.00           C
ATOM   8360  C25 POPEW 380      58.686  90.247  57.610  1.00  0.00           C
ATOM   8363  C26 POPEW 380      59.806  89.296  58.040  1.00  0.00           C
ATOM   8366  C27 POPEW 380      60.875  89.137  56.950  1.00  0.00           C
ATOM   8369  C28 POPEW 380      62.165  88.447  57.440  1.00  0.00           C
ATOM   8372  C29 POPEW 380      61.915  87.087  58.030  1.00  0.00           C
ATOM   8374 0C21 POPEW 380      62.256  85.896  57.480  1.00  0.00           C
ATOM   8376 1C21 POPEW 380      62.976  85.706  56.170  1.00  0.00           C
ATOM   8379 2C21 POPEW 380      62.006  85.706  54.990  1.00  0.00           C
ATOM   8382 3C21 POPEW 380      62.745  85.527  53.650  1.00  0.00           C
ATOM   8385 4C21 POPEW 380      61.825  85.616  52.430  1.00  0.00           C
ATOM   8388 5C21 POPEW 380      60.676  84.606  52.480  1.00  0.00           C
ATOM   8391 6C21 POPEW 380      59.904  84.527  51.160  1.00  0.00           C
ATOM   8394 7C21 POPEW 380      58.785  83.486  51.230  1.00  0.00           C
ATOM   8397 8C21 POPEW 380      57.815  83.596  50.050  1.00  0.00           C
ATOM   8401  C33 POPEW 380      54.814  94.606  57.480  1.00  0.00           C
ATOM   8404  C34 POPEW 380      55.975  94.716  56.480  1.00  0.00           C
ATOM   8407  C35 POPEW 380      55.685  95.846  55.500  1.00  0.00           C
ATOM   8410  C36 POPEW 380      56.675  95.926  54.330  1.00  0.00           C
ATOM   8413  C37 POPEW 380      56.336  97.116  53.440  1.00  0.00           C
ATOM   8416  C38 POPEW 380      57.244  97.256  52.210  1.00  0.00           C
ATOM   8419  C39 POPEW 380      57.035  98.636  51.560  1.00  0.00           C
ATOM   8422 0C31 POPEW 380      57.724  98.827  50.210  1.00  0.00           C
ATOM   8425 1C31 POPEW 380      59.244  98.647  50.230  1.00  0.00           C
ATOM   8428 2C31 POPEW 380      59.876  99.216  48.960  1.00  0.00           C
ATOM   8431 3C31 POPEW 380      61.396  99.027  48.860  1.00  0.00           C
ATOM   8434 4C31 POPEW 380      61.944  99.627  47.560  1.00  0.00           C
ATOM   8437 5C31 POPEW 380      63.475  99.557  47.470  1.00  0.00           C
ATOM   8440 6C31 POPEW 380      64.016 100.227  46.200  1.00  0.00           C
ATOM   8444  NH3 POPEX 381      18.866 116.966  59.710  1.00  0.00           N
ATOM   8448  C12 POPEX 381      19.545 118.046  60.490  1.00  0.00           C
ATOM   8451  C11 POPEX 381      18.725 119.347  60.390  1.00  0.00           C
ATOM   8454  P   POPEX 381      19.305 120.676  58.170  1.00  0.00           P
ATOM   8455  O13 POPEX 381      20.465 121.087  58.970  1.00  0.00           O
ATOM   8456  O14 POPEX 381      18.385 121.757  57.730  1.00  0.00           O
ATOM   8457  O11 POPEX 381      19.775 119.746  56.970  1.00  0.00           O
ATOM   8458  O12 POPEX 381      18.465 119.688  59.040  1.00  0.00           O
ATOM   8459  C1  POPEX 381      21.185 119.756  56.650  1.00  0.00           C
ATOM   8462  C2  POPEX 381      21.585 118.587  55.720  1.00  0.00           C
ATOM   8464  O21 POPEX 381      21.425 118.986  54.330  1.00  0.00           O
ATOM   8465  C21 POPEX 381      22.286 118.396  53.500  1.00  0.00           C
ATOM   8466  O22 POPEX 381      23.155 117.607  53.830  1.00  0.00           O
ATOM   8467  C22 POPEX 381      22.085 118.896  52.080  1.00  0.00           C
ATOM   8470  C3  POPEX 381      20.755 117.307  56.050  1.00  0.00           C
ATOM   8473  O31 POPEX 381      21.325 116.117  55.480  1.00  0.00           O
ATOM   8474  C31 POPEX 381      22.336 115.576  56.160  1.00  0.00           C
ATOM   8475  O32 POPEX 381      22.625 115.846  57.320  1.00  0.00           O
ATOM   8476  C32 POPEX 381      23.045 114.517  55.320  1.00  0.00           C
ATOM   8479  C23 POPEX 381      22.115 117.727  51.070  1.00  0.00           C
ATOM   8482  C24 POPEX 381      22.295 118.226  49.630  1.00  0.00           C
ATOM   8485  C25 POPEX 381      22.605 117.116  48.620  1.00  0.00           C
ATOM   8488  C26 POPEX 381      21.485 116.087  48.450  1.00  0.00           C
ATOM   8491  C27 POPEX 381      21.825 115.056  47.370  1.00  0.00           C
ATOM   8494  C28 POPEX 381      20.785 113.937  47.220  1.00  0.00           C
ATOM   8497  C29 POPEX 381      19.434 114.436  46.750  1.00  0.00           C
ATOM   8499 0C21 POPEX 381      19.055 114.616  45.470  1.00  0.00           C
ATOM   8501 1C21 POPEX 381      19.895 114.426  44.230  1.00  0.00           C
ATOM   8504 2C21 POPEX 381      19.596 115.507  43.170  1.00  0.00           C
ATOM   8507 3C21 POPEX 381      20.055 116.926  43.550  1.00  0.00           C
ATOM   8510 4C21 POPEX 381      19.564 117.966  42.530  1.00  0.00           C
ATOM   8513 5C21 POPEX 381      20.005 119.408  42.850  1.00  0.00           C
ATOM   8516 6C21 POPEX 381      19.365 120.436  41.910  1.00  0.00           C
ATOM   8519 7C21 POPEX 381      19.725 121.887  42.260  1.00  0.00           C
ATOM   8522 8C21 POPEX 381      18.896 122.906  41.480  1.00  0.00           C
ATOM   8526  C33 POPEX 381      22.325 113.158  55.320  1.00  0.00           C
ATOM   8529  C34 POPEX 381      21.606 112.848  54.000  1.00  0.00           C
ATOM   8532  C35 POPEX 381      20.426 113.766  53.660  1.00  0.00           C
ATOM   8535  C36 POPEX 381      19.836 113.506  52.270  1.00  0.00           C
ATOM   8538  C37 POPEX 381      18.715 114.496  51.910  1.00  0.00           C
ATOM   8541  C38 POPEX 381      18.285 114.377  50.440  1.00  0.00           C
ATOM   8544  C39 POPEX 381      17.196 115.387  50.070  1.00  0.00           C
ATOM   8547 0C31 POPEX 381      15.806 115.026  50.590  1.00  0.00           C
ATOM   8550 1C31 POPEX 381      14.845 116.227  50.560  1.00  0.00           C
ATOM   8553 2C31 POPEX 381      13.516 115.947  51.260  1.00  0.00           C
ATOM   8556 3C31 POPEX 381      12.756 117.236  51.630  1.00  0.00           C
ATOM   8559 4C31 POPEX 381      11.455 116.936  52.400  1.00  0.00           C
ATOM   8562 5C31 POPEX 381      10.765 118.206  52.930  1.00  0.00           C
ATOM   8565 6C31 POPEX 381       9.526 117.887  53.770  1.00  0.00           C
ATOM   8569  NH3 POPEY 382      90.256  47.666  23.080  1.00  0.00           N
ATOM   8573  C12 POPEY 382      90.456  46.286  23.670  1.00  0.00           C
ATOM   8576  C11 POPEY 382      90.186  45.116  22.710  1.00  0.00           C
ATOM   8579  P   POPEY 382      90.345  42.576  23.620  1.00  0.00           P
ATOM   8580  O13 POPEY 382      90.475  41.686  22.450  1.00  0.00           O
ATOM   8581  O14 POPEY 382      91.124  42.126  24.780  1.00  0.00           O
ATOM   8582  O11 POPEY 382      88.826  42.776  24.010  1.00  0.00           O
ATOM   8583  O12 POPEY 382      90.895  43.986  23.200  1.00  0.00           O
ATOM   8584  C1  POPEY 382      88.294  41.907  25.010  1.00  0.00           C
ATOM   8587  C2  POPEY 382      88.426  42.556  26.410  1.00  0.00           C
ATOM   8589  O21 POPEY 382      87.756  41.726  27.370  1.00  0.00           O
ATOM   8590  C21 POPEY 382      88.266  40.527  27.700  1.00  0.00           C
ATOM   8591  O22 POPEY 382      87.564  39.586  28.020  1.00  0.00           O
ATOM   8592  C22 POPEY 382      89.796  40.457  27.670  1.00  0.00           C
ATOM   8595  C3  POPEY 382      87.756  43.966  26.350  1.00  0.00           C
ATOM   8598  O31 POPEY 382      87.196  44.396  27.610  1.00  0.00           O
ATOM   8599  C31 POPEY 382      88.096  44.706  28.540  1.00  0.00           C
ATOM   8600  O32 POPEY 382      89.295  44.706  28.400  1.00  0.00           O
ATOM   8601  C32 POPEY 382      87.354  45.166  29.780  1.00  0.00           C
ATOM   8604  C23 POPEY 382      90.316  39.086  28.180  1.00  0.00           C
ATOM   8607  C24 POPEY 382      90.654  39.076  29.670  1.00  0.00           C
ATOM   8610  C25 POPEY 382      92.075  39.626  29.910  1.00  0.00           C
ATOM   8613  C26 POPEY 382      92.676  39.286  31.280  1.00  0.00           C
ATOM   8616  C27 POPEY 382      94.136  38.836  31.150  1.00  0.00           C
ATOM   8619  C28 POPEY 382      94.814  38.546  32.500  1.00  0.00           C
ATOM   8622  C29 POPEY 382      94.994  39.816  33.290  1.00  0.00           C
ATOM   8624 0C21 POPEY 382      94.586  40.056  34.550  1.00  0.00           C
ATOM   8626 1C21 POPEY 382      93.914  39.096  35.500  1.00  0.00           C
ATOM   8629 2C21 POPEY 382      94.565  39.156  36.900  1.00  0.00           C
ATOM   8632 3C21 POPEY 382      96.055  38.796  36.870  1.00  0.00           C
ATOM   8635 4C21 POPEY 382      96.675  38.586  38.260  1.00  0.00           C
ATOM   8638 5C21 POPEY 382      96.735  39.847  39.110  1.00  0.00           C
ATOM   8641 6C21 POPEY 382      97.506  39.596  40.410  1.00  0.00           C
ATOM   8644 7C21 POPEY 382      97.746  40.876  41.210  1.00  0.00           C
ATOM   8647 8C21 POPEY 382      98.595  40.616  42.450  1.00  0.00           C
ATOM   8651  C33 POPEY 382      87.126  46.686  29.730  1.00  0.00           C
ATOM   8654  C34 POPEY 382      85.775  47.066  30.370  1.00  0.00           C
ATOM   8657  C35 POPEY 382      85.685  46.586  31.820  1.00  0.00           C
ATOM   8660  C36 POPEY 382      84.505  47.196  32.580  1.00  0.00           C
ATOM   8663  C37 POPEY 382      84.215  46.486  33.910  1.00  0.00           C
ATOM   8666  C38 POPEY 382      83.435  47.356  34.910  1.00  0.00           C
ATOM   8669  C39 POPEY 382      84.346  48.406  35.580  1.00  0.00           C
ATOM   8672 0C31 POPEY 382      83.595  49.516  36.330  1.00  0.00           C
ATOM   8675 1C31 POPEY 382      83.006  49.096  37.690  1.00  0.00           C
ATOM   8678 2C31 POPEY 382      83.215  50.216  38.720  1.00  0.00           C
ATOM   8681 3C31 POPEY 382      82.494  50.016  40.070  1.00  0.00           C
ATOM   8684 4C31 POPEY 382      80.965  50.036  39.960  1.00  0.00           C
ATOM   8687 5C31 POPEY 382      80.285  50.216  41.320  1.00  0.00           C
ATOM   8690 6C31 POPEY 382      78.774  49.996  41.280  1.00  0.00           C
ATOM   8694  NH3 POPEZ 383      93.166  40.946  22.820  1.00  0.00           N
ATOM   8698  C12 POPEZ 383      93.546  39.617  22.240  1.00  0.00           C
ATOM   8701  C11 POPEZ 383      93.535  39.736  20.700  1.00  0.00           C
ATOM   8704  P   POPEZ 383      92.756  37.336  20.020  1.00  0.00           P
ATOM   8705  O13 POPEZ 383      92.275  37.056  18.650  1.00  0.00           O
ATOM   8706  O14 POPEZ 383      93.336  36.186  20.730  1.00  0.00           O
ATOM   8707  O11 POPEZ 383      91.576  37.926  20.870  1.00  0.00           O
ATOM   8708  O12 POPEZ 383      93.814  38.496  20.050  1.00  0.00           O
ATOM   8709  C1  POPEZ 383      90.435  37.156  21.230  1.00  0.00           C
ATOM   8712  C2  POPEZ 383      89.796  37.666  22.540  1.00  0.00           C
ATOM   8714  O21 POPEZ 383      90.654  37.466  23.700  1.00  0.00           O
ATOM   8715  C21 POPEZ 383      90.755  36.236  24.190  1.00  0.00           C
ATOM   8716  O22 POPEZ 383      90.374  35.206  23.660  1.00  0.00           O
ATOM   8717  C22 POPEZ 383      91.405  36.306  25.590  1.00  0.00           C
ATOM   8720  C3  POPEZ 383      88.344  37.086  22.690  1.00  0.00           C
ATOM   8723  O31 POPEZ 383      87.845  37.266  24.020  1.00  0.00           O
ATOM   8724  C31 POPEZ 383      86.525  37.166  24.130  1.00  0.00           C
ATOM   8725  O32 POPEZ 383      85.704  37.136  23.230  1.00  0.00           O
ATOM   8726  C32 POPEZ 383      86.156  37.096  25.600  1.00  0.00           C
ATOM   8729  C23 POPEZ 383      91.445  34.906  26.270  1.00  0.00           C
ATOM   8732  C24 POPEZ 383      92.345  34.776  27.510  1.00  0.00           C
ATOM   8735  C25 POPEZ 383      91.745  35.246  28.850  1.00  0.00           C
ATOM   8738  C26 POPEZ 383      92.506  34.676  30.060  1.00  0.00           C
ATOM   8741  C27 POPEZ 383      91.965  35.166  31.420  1.00  0.00           C
ATOM   8744  C28 POPEZ 383      92.176  34.176  32.590  1.00  0.00           C
ATOM   8747  C29 POPEZ 383      91.095  33.116  32.690  1.00  0.00           C
ATOM   8749 0C21 POPEZ 383      90.736  32.406  33.780  1.00  0.00           C
ATOM   8751 1C21 POPEZ 383      91.356  32.506  35.150  1.00  0.00           C
ATOM   8754 2C21 POPEZ 383      90.386  33.106  36.190  1.00  0.00           C
ATOM   8757 3C21 POPEZ 383      89.295  32.136  36.680  1.00  0.00           C
ATOM   8760 4C21 POPEZ 383      88.484  32.726  37.840  1.00  0.00           C
ATOM   8763 5C21 POPEZ 383      87.625  31.716  38.630  1.00  0.00           C
ATOM   8766 6C21 POPEZ 383      88.465  30.566  39.200  1.00  0.00           C
ATOM   8769 7C21 POPEZ 383      87.785  29.786  40.330  1.00  0.00           C
ATOM   8772 8C21 POPEZ 383      88.616  28.576  40.750  1.00  0.00           C
ATOM   8776  C33 POPEZ 383      87.305  36.576  26.500  1.00  0.00           C
ATOM   8779  C34 POPEZ 383      86.776  36.356  27.910  1.00  0.00           C
ATOM   8782  C35 POPEZ 383      87.835  35.956  28.940  1.00  0.00           C
ATOM   8785  C36 POPEZ 383      87.244  36.097  30.340  1.00  0.00           C
ATOM   8788  C37 POPEZ 383      88.204  35.776  31.490  1.00  0.00           C
ATOM   8791  C38 POPEZ 383      87.555  35.986  32.870  1.00  0.00           C
ATOM   8794  C39 POPEZ 383      87.485  37.466  33.270  1.00  0.00           C
ATOM   8797 0C31 POPEZ 383      88.756  37.937  33.980  1.00  0.00           C
ATOM   8800 1C31 POPEZ 383      88.926  39.466  33.970  1.00  0.00           C
ATOM   8803 2C31 POPEZ 383      90.304  39.917  34.470  1.00  0.00           C
ATOM   8806 3C31 POPEZ 383      90.775  41.236  33.830  1.00  0.00           C
ATOM   8809 4C31 POPEZ 383      89.976  42.466  34.240  1.00  0.00           C
ATOM   8812 5C31 POPEZ 383      90.055  43.576  33.180  1.00  0.00           C
ATOM   8815 6C31 POPEZ 383      89.175  44.786  33.500  1.00  0.00           C
ATOM   8819  NH3 POPEa 384      15.925 122.687  58.260  1.00  0.00           N
ATOM   8823  C12 POPEa 384      15.606 123.636  59.400  1.00  0.00           C
ATOM   8826  C11 POPEa 384      14.435 124.566  59.070  1.00  0.00           C
ATOM   8829  P   POPEa 384      14.666 126.917  60.240  1.00  0.00           P
ATOM   8830  O13 POPEa 384      13.985 127.626  61.350  1.00  0.00           O
ATOM   8831  O14 POPEa 384      16.125 126.866  60.300  1.00  0.00           O
ATOM   8832  O11 POPEa 384      14.176 127.646  58.920  1.00  0.00           O
ATOM   8833  O12 POPEa 384      14.106 125.446  60.160  1.00  0.00           O
ATOM   8834  C1  POPEa 384      15.025 127.766  57.780  1.00  0.00           C
ATOM   8837  C2  POPEa 384      14.215 127.687  56.460  1.00  0.00           C
ATOM   8839  O21 POPEa 384      13.905 129.027  56.040  1.00  0.00           O
ATOM   8840  C21 POPEa 384      14.065 129.247  54.740  1.00  0.00           C
ATOM   8841  O22 POPEa 384      14.565 128.466  53.950  1.00  0.00           O
ATOM   8842  C22 POPEa 384      13.405 130.566  54.340  1.00  0.00           C
ATOM   8845  C3  POPEa 384      12.916 126.836  56.600  1.00  0.00           C
ATOM   8848  O31 POPEa 384      12.395 126.337  55.340  1.00  0.00           O
ATOM   8849  C31 POPEa 384      11.605 127.206  54.710  1.00  0.00           C
ATOM   8850  O32 POPEa 384      11.235 128.277  55.160  1.00  0.00           O
ATOM   8851  C32 POPEa 384      11.235 126.707  53.320  1.00  0.00           C
ATOM   8854  C23 POPEa 384      13.235 130.716  52.810  1.00  0.00           C
ATOM   8857  C24 POPEa 384      12.256 131.840  52.440  1.00  0.00           C
ATOM   8860  C25 POPEa 384      12.225 132.260  50.960  1.00  0.00           C
ATOM   8863  C26 POPEa 384      11.785 131.156  49.970  1.00  0.00           C
ATOM   8866  C27 POPEa 384      11.025 131.740  48.770  1.00  0.00           C
ATOM   8869  C28 POPEa 384      10.795 130.706  47.650  1.00  0.00           C
ATOM   8872  C29 POPEa 384       9.745 131.167  46.680  1.00  0.00           C
ATOM   8874 0C21 POPEa 384       9.926 131.637  45.430  1.00  0.00           C
ATOM   8876 1C21 POPEa 384      11.225 131.799  44.680  1.00  0.00           C
ATOM   8879 2C21 POPEa 384      11.065 131.406  43.200  1.00  0.00           C
ATOM   8882 3C21 POPEa 384      10.116 132.309  42.400  1.00  0.00           C
ATOM   8885 4C21 POPEa 384      10.086 131.940  40.920  1.00  0.00           C
ATOM   8888 5C21 POPEa 384       9.155 132.799  40.040  1.00  0.00           C
ATOM   8891 6C21 POPEa 384       9.605 134.260  39.900  1.00  0.00           C
ATOM   8894 7C21 POPEa 384       8.855 134.979  38.760  1.00  0.00           C
ATOM   8897 8C21 POPEa 384       9.296 136.439  38.550  1.00  0.00           C
ATOM   8901  C33 POPEa 384      10.695 127.817  52.380  1.00  0.00           C
ATOM   8904  C34 POPEa 384       9.526 127.337  51.510  1.00  0.00           C
ATOM   8907  C35 POPEa 384       9.196 128.316  50.370  1.00  0.00           C
ATOM   8910  C36 POPEa 384       7.876 127.976  49.670  1.00  0.00           C
ATOM   8913  C37 POPEa 384       7.635 128.827  48.410  1.00  0.00           C
ATOM   8916  C38 POPEa 384       6.385 128.426  47.610  1.00  0.00           C
ATOM   8919  C39 POPEa 384       6.315 126.926  47.300  1.00  0.00           C
ATOM   8922 0C31 POPEa 384       5.635 126.586  45.970  1.00  0.00           C
ATOM   8925 1C31 POPEa 384       5.505 125.068  45.760  1.00  0.00           C
ATOM   8928 2C31 POPEa 384       4.305 124.466  46.520  1.00  0.00           C
ATOM   8931 3C31 POPEa 384       4.615 123.116  47.190  1.00  0.00           C
ATOM   8934 4C31 POPEa 384       3.415 122.587  47.990  1.00  0.00           C
ATOM   8937 5C31 POPEa 384       3.765 121.346  48.820  1.00  0.00           C
ATOM   8940 6C31 POPEa 384       2.625 120.877  49.730  1.00  0.00           C
ATOM   8944  NH3 POPEb 385      67.555  70.746  64.130  1.00  0.00           N
ATOM   8948  C12 POPEb 385      66.314  71.176  64.880  1.00  0.00           C
ATOM   8951  C11 POPEb 385      65.045  70.516  64.310  1.00  0.00           C
ATOM   8954  P   POPEb 385      65.164  69.626  61.840  1.00  0.00           P
ATOM   8955  O13 POPEb 385      66.594  69.306  61.920  1.00  0.00           O
ATOM   8956  O14 POPEb 385      64.226  68.516  62.030  1.00  0.00           O
ATOM   8957  O11 POPEb 385      64.796  70.486  60.550  1.00  0.00           O
ATOM   8958  O12 POPEb 385      64.884  70.757  62.910  1.00  0.00           O
ATOM   8959  C1  POPEb 385      64.875  69.966  59.220  1.00  0.00           C
ATOM   8962  C2  POPEb 385      64.866  71.156  58.200  1.00  0.00           C
ATOM   8964  O21 POPEb 385      64.116  70.876  57.000  1.00  0.00           O
ATOM   8965  C21 POPEb 385      64.595  69.937  56.180  1.00  0.00           C
ATOM   8966  O22 POPEb 385      65.515  69.186  56.420  1.00  0.00           O
ATOM   8967  C22 POPEb 385      63.785  70.007  54.870  1.00  0.00           C
ATOM   8970  C3  POPEb 385      66.314  71.696  57.960  1.00  0.00           C
ATOM   8973  O31 POPEb 385      66.405  72.706  56.930  1.00  0.00           O
ATOM   8974  C31 POPEb 385      66.225  73.966  57.290  1.00  0.00           C
ATOM   8975  O32 POPEb 385      65.775  74.346  58.350  1.00  0.00           O
ATOM   8976  C32 POPEb 385      66.695  74.896  56.180  1.00  0.00           C
ATOM   8979  C23 POPEb 385      64.376  69.216  53.670  1.00  0.00           C
ATOM   8982  C24 POPEb 385      63.724  67.856  53.370  1.00  0.00           C
ATOM   8985  C25 POPEb 385      62.326  67.907  52.730  1.00  0.00           C
ATOM   8988  C26 POPEb 385      62.165  68.206  51.240  1.00  0.00           C
ATOM   8991  C27 POPEb 385      60.686  68.066  50.790  1.00  0.00           C
ATOM   8994  C28 POPEb 385      60.125  66.617  50.840  1.00  0.00           C
ATOM   8997  C29 POPEb 385      58.665  66.507  50.450  1.00  0.00           C
ATOM   8999 0C21 POPEb 385      58.166  66.646  49.210  1.00  0.00           C
ATOM   9001 1C21 POPEb 385      58.946  66.956  47.960  1.00  0.00           C
ATOM   9004 2C21 POPEb 385      58.696  68.386  47.460  1.00  0.00           C
ATOM   9007 3C21 POPEb 385      57.344  68.557  46.750  1.00  0.00           C
ATOM   9010 4C21 POPEb 385      57.186  69.937  46.090  1.00  0.00           C
ATOM   9013 5C21 POPEb 385      56.165  69.966  44.950  1.00  0.00           C
ATOM   9016 6C21 POPEb 385      56.684  69.286  43.670  1.00  0.00           C
ATOM   9019 7C21 POPEb 385      55.645  69.246  42.550  1.00  0.00           C
ATOM   9022 8C21 POPEb 385      56.175  68.586  41.270  1.00  0.00           C
ATOM   9026  C33 POPEb 385      68.165  74.626  55.790  1.00  0.00           C
ATOM   9029  C34 POPEb 385      68.675  75.556  54.680  1.00  0.00           C
ATOM   9032  C35 POPEb 385      69.226  74.776  53.480  1.00  0.00           C
ATOM   9035  C36 POPEb 385      69.775  75.666  52.370  1.00  0.00           C
ATOM   9038  C37 POPEb 385      69.354  75.186  50.970  1.00  0.00           C
ATOM   9041  C38 POPEb 385      67.914  75.606  50.610  1.00  0.00           C
ATOM   9044  C39 POPEb 385      67.335  74.776  49.450  1.00  0.00           C
ATOM   9047 0C31 POPEb 385      68.165  74.886  48.170  1.00  0.00           C
ATOM   9050 1C31 POPEb 385      67.555  74.176  46.960  1.00  0.00           C
ATOM   9053 2C31 POPEb 385      68.505  74.276  45.760  1.00  0.00           C
ATOM   9056 3C31 POPEb 385      67.984  73.636  44.470  1.00  0.00           C
ATOM   9059 4C31 POPEb 385      68.905  73.947  43.280  1.00  0.00           C
ATOM   9062 5C31 POPEb 385      68.415  73.386  41.950  1.00  0.00           C
ATOM   9065 6C31 POPEb 385      69.265  73.846  40.750  1.00  0.00           C
ATOM   9069  NH3 POPEc 386      24.736 120.777  19.300  1.00  0.00           N
ATOM   9073  C12 POPEc 386      23.276 121.057  19.540  1.00  0.00           C
ATOM   9076  C11 POPEc 386      22.865 122.276  18.710  1.00  0.00           C
ATOM   9079  P   POPEc 386      24.505 124.247  18.060  1.00  0.00           P
ATOM   9080  O13 POPEc 386      24.756 123.526  16.780  1.00  0.00           O
ATOM   9081  O14 POPEc 386      23.855 125.566  18.010  1.00  0.00           O
ATOM   9082  O11 POPEc 386      25.895 124.347  18.750  1.00  0.00           O
ATOM   9083  O12 POPEc 386      23.715 123.356  19.070  1.00  0.00           O
ATOM   9084  C1  POPEc 386      26.536 125.536  19.210  1.00  0.00           C
ATOM   9087  C2  POPEc 386      25.995 126.236  20.520  1.00  0.00           C
ATOM   9089  O21 POPEc 386      25.645 125.466  21.690  1.00  0.00           O
ATOM   9090  C21 POPEc 386      26.095 124.257  21.890  1.00  0.00           C
ATOM   9091  O22 POPEc 386      26.125 123.326  21.110  1.00  0.00           O
ATOM   9092  C22 POPEc 386      26.615 124.107  23.340  1.00  0.00           C
ATOM   9095  C3  POPEc 386      24.955 127.376  20.250  1.00  0.00           C
ATOM   9098  O31 POPEc 386      24.965 128.408  21.260  1.00  0.00           O
ATOM   9099  C31 POPEc 386      26.006 129.237  21.170  1.00  0.00           C
ATOM   9100  O32 POPEc 386      26.916 129.156  20.370  1.00  0.00           O
ATOM   9101  C32 POPEc 386      25.995 130.227  22.330  1.00  0.00           C
ATOM   9104  C23 POPEc 386      26.274 125.217  24.370  1.00  0.00           C
ATOM   9107  C24 POPEc 386      26.875 124.907  25.760  1.00  0.00           C
ATOM   9110  C25 POPEc 386      26.525 125.956  26.830  1.00  0.00           C
ATOM   9113  C26 POPEc 386      25.184 125.686  27.520  1.00  0.00           C
ATOM   9116  C27 POPEc 386      24.745 126.856  28.430  1.00  0.00           C
ATOM   9119  C28 POPEc 386      23.655 126.477  29.460  1.00  0.00           C
ATOM   9122  C29 POPEc 386      24.215 125.716  30.640  1.00  0.00           C
ATOM   9124 0C21 POPEc 386      23.896 125.877  31.940  1.00  0.00           C
ATOM   9126 1C21 POPEc 386      22.856 126.816  32.510  1.00  0.00           C
ATOM   9129 2C21 POPEc 386      23.405 127.757  33.610  1.00  0.00           C
ATOM   9132 3C21 POPEc 386      23.825 127.027  34.890  1.00  0.00           C
ATOM   9135 4C21 POPEc 386      23.995 127.946  36.120  1.00  0.00           C
ATOM   9138 5C21 POPEc 386      25.184 128.906  36.040  1.00  0.00           C
ATOM   9141 6C21 POPEc 386      25.295 129.788  37.300  1.00  0.00           C
ATOM   9144 7C21 POPEc 386      26.586 130.607  37.360  1.00  0.00           C
ATOM   9147 8C21 POPEc 386      26.635 131.577  38.540  1.00  0.00           C
ATOM   9151  C33 POPEc 386      26.256 129.507  23.670  1.00  0.00           C
ATOM   9154  C34 POPEc 386      26.336 130.457  24.870  1.00  0.00           C
ATOM   9157  C35 POPEc 386      24.985 131.057  25.280  1.00  0.00           C
ATOM   9160  C36 POPEc 386      25.076 132.010  26.460  1.00  0.00           C
ATOM   9163  C37 POPEc 386      23.855 132.939  26.570  1.00  0.00           C
ATOM   9166  C38 POPEc 386      23.666 133.479  27.990  1.00  0.00           C
ATOM   9169  C39 POPEc 386      24.885 134.260  28.520  1.00  0.00           C
ATOM   9172 0C31 POPEc 386      25.105 134.119  30.030  1.00  0.00           C
ATOM   9175 1C31 POPEc 386      26.575 134.429  30.370  1.00  0.00           C
ATOM   9178 2C31 POPEc 386      26.846 134.639  31.860  1.00  0.00           C
ATOM   9181 3C31 POPEc 386      28.244 135.240  32.080  1.00  0.00           C
ATOM   9184 4C31 POPEc 386      28.446 135.799  33.480  1.00  0.00           C
ATOM   9187 5C31 POPEc 386      28.625 134.720  34.550  1.00  0.00           C
ATOM   9190 6C31 POPEc 386      28.674 135.269  35.970  1.00  0.00           C
ATOM   9194  NH3 POPEd 387      98.494  23.256  22.210  1.00  0.00           N
ATOM   9198  C12 POPEd 387      97.646  24.426  22.650  1.00  0.00           C
ATOM   9201  C11 POPEd 387      98.096  25.086  23.980  1.00  0.00           C
ATOM   9204  P   POPEd 387      98.555  27.656  23.570  1.00  0.00           P
ATOM   9205  O13 POPEd 387      99.586  28.656  23.940  1.00  0.00           O
ATOM   9206  O14 POPEd 387      98.064  27.776  22.180  1.00  0.00           O
ATOM   9207  O11 POPEd 387      97.314  27.826  24.520  1.00  0.00           O
ATOM   9208  O12 POPEd 387      99.035  26.166  23.820  1.00  0.00           O
ATOM   9209  C1  POPEd 387      97.354  28.396  25.830  1.00  0.00           C
ATOM   9212  C2  POPEd 387      97.494  27.316  26.940  1.00  0.00           C
ATOM   9214  O21 POPEd 387      96.805  27.726  28.140  1.00  0.00           O
ATOM   9215  C21 POPEd 387      97.325  28.726  28.840  1.00  0.00           C
ATOM   9216  O22 POPEd 387      98.175  29.506  28.470  1.00  0.00           O
ATOM   9217  C22 POPEd 387      96.675  28.746  30.230  1.00  0.00           C
ATOM   9220  C3  POPEd 387      98.954  26.866  27.220  1.00  0.00           C
ATOM   9223  O31 POPEd 387      99.066  26.186  28.490  1.00  0.00           O
ATOM   9224  C31 POPEd 387      98.805  24.886  28.450  1.00  0.00           C
ATOM   9225  O32 POPEd 387      98.546  24.246  27.440  1.00  0.00           O
ATOM   9226  C32 POPEd 387      98.726  24.306  29.860  1.00  0.00           C
ATOM   9229  C23 POPEd 387      97.686  28.416  31.360  1.00  0.00           C
ATOM   9232  C24 POPEd 387      97.065  27.576  32.480  1.00  0.00           C
ATOM   9235  C25 POPEd 387      98.105  26.986  33.450  1.00  0.00           C
ATOM   9238  C26 POPEd 387      98.726  28.006  34.420  1.00  0.00           C
ATOM   9241  C27 POPEd 387      97.765  28.376  35.570  1.00  0.00           C
ATOM   9244  C28 POPEd 387      98.455  29.096  36.750  1.00  0.00           C
ATOM   9247  C29 POPEd 387      99.385  28.176  37.510  1.00  0.00           C
ATOM   9249 0C21 POPEd 387      99.536  28.056  38.840  1.00  0.00           C
ATOM   9251 1C21 POPEd 387      98.884  28.876  39.920  1.00  0.00           C
ATOM   9254 2C21 POPEd 387      99.976  29.446  40.840  1.00  0.00           C
ATOM   9257 3C21 POPEd 387      99.465  30.256  42.030  1.00  0.00           C
ATOM   9260 4C21 POPEd 387     100.526  30.426  43.140  1.00  0.00           C
ATOM   9263 5C21 POPEd 387     101.876  30.986  42.650  1.00  0.00           C
ATOM   9266 6C21 POPEd 387     102.975  30.866  43.710  1.00  0.00           C
ATOM   9269 7C21 POPEd 387     104.376  31.066  43.130  1.00  0.00           C
ATOM   9272 8C21 POPEd 387     105.495  30.667  44.110  1.00  0.00           C
ATOM   9276  C33 POPEd 387      99.766  24.866  30.870  1.00  0.00           C
ATOM   9279  C34 POPEd 387     101.195  24.356  30.660  1.00  0.00           C
ATOM   9282  C35 POPEd 387     102.016  24.417  31.970  1.00  0.00           C
ATOM   9285  C36 POPEd 387     103.455  23.936  31.790  1.00  0.00           C
ATOM   9288  C37 POPEd 387     104.136  23.606  33.130  1.00  0.00           C
ATOM   9291  C38 POPEd 387     105.646  23.356  32.970  1.00  0.00           C
ATOM   9294  C39 POPEd 387     106.445  23.496  34.280  1.00  0.00           C
ATOM   9297 0C31 POPEd 387     106.445  24.926  34.830  1.00  0.00           C
ATOM   9300 1C31 POPEd 387     107.664  25.226  35.700  1.00  0.00           C
ATOM   9303 2C31 POPEd 387     107.816  26.706  36.080  1.00  0.00           C
ATOM   9306 3C31 POPEd 387     106.834  27.146  37.180  1.00  0.00           C
ATOM   9309 4C31 POPEd 387     107.445  28.206  38.100  1.00  0.00           C
ATOM   9312 5C31 POPEd 387     106.506  28.636  39.230  1.00  0.00           C
ATOM   9315 6C31 POPEd 387     107.226  29.426  40.330  1.00  0.00           C
ATOM   9319  NH3 POPEe 388     122.577  20.606  20.690  1.00  0.00           N
ATOM   9323  C12 POPEe 388     123.507  19.956  21.680  1.00  0.00           C
ATOM   9326  C11 POPEe 388     124.548  19.086  20.960  1.00  0.00           C
ATOM   9329  P   POPEe 388     126.467  20.696  20.210  1.00  0.00           P
ATOM   9330  O13 POPEe 388     127.378  20.066  21.190  1.00  0.00           O
ATOM   9331  O14 POPEe 388     127.127  21.066  18.940  1.00  0.00           O
ATOM   9332  O11 POPEe 388     125.787  21.976  20.830  1.00  0.00           O
ATOM   9333  O12 POPEe 388     125.217  19.786  19.910  1.00  0.00           O
ATOM   9334  C1  POPEe 388     126.587  23.086  21.240  1.00  0.00           C
ATOM   9337  C2  POPEe 388     126.878  23.056  22.770  1.00  0.00           C
ATOM   9339  O21 POPEe 388     125.807  23.766  23.420  1.00  0.00           O
ATOM   9340  C21 POPEe 388     124.967  23.056  24.140  1.00  0.00           C
ATOM   9341  O22 POPEe 388     125.167  21.936  24.570  1.00  0.00           O
ATOM   9342  C22 POPEe 388     123.637  23.816  24.250  1.00  0.00           C
ATOM   9345  C3  POPEe 388     128.257  23.716  23.080  1.00  0.00           C
ATOM   9348  O31 POPEe 388     128.878  23.167  24.260  1.00  0.00           O
ATOM   9349  C31 POPEe 388     128.667  23.836  25.400  1.00  0.00           C
ATOM   9350  O32 POPEe 388     128.098  24.906  25.480  1.00  0.00           O
ATOM   9351  C32 POPEe 388     129.198  23.016  26.570  1.00  0.00           C
ATOM   9354  C23 POPEe 388     123.277  24.276  25.690  1.00  0.00           C
ATOM   9357  C24 POPEe 388     123.877  25.646  26.060  1.00  0.00           C
ATOM   9360  C25 POPEe 388     123.477  26.106  27.480  1.00  0.00           C
ATOM   9363  C26 POPEe 388     124.238  25.346  28.590  1.00  0.00           C
ATOM   9366  C27 POPEe 388     123.527  25.326  29.950  1.00  0.00           C
ATOM   9369  C28 POPEe 388     123.807  26.526  30.880  1.00  0.00           C
ATOM   9372  C29 POPEe 388     123.237  26.196  32.240  1.00  0.00           C
ATOM   9374 0C21 POPEe 388     123.908  25.696  33.290  1.00  0.00           C
ATOM   9376 1C21 POPEe 388     125.397  25.426  33.360  1.00  0.00           C
ATOM   9379 2C21 POPEe 388     125.927  25.676  34.780  1.00  0.00           C
ATOM   9382 3C21 POPEe 388     127.457  25.806  34.850  1.00  0.00           C
ATOM   9385 4C21 POPEe 388     127.927  26.196  36.250  1.00  0.00           C
ATOM   9388 5C21 POPEe 388     129.408  26.576  36.330  1.00  0.00           C
ATOM   9391 6C21 POPEe 388     129.708  27.396  37.600  1.00  0.00           C
ATOM   9394 7C21 POPEe 388     131.188  27.756  37.740  1.00  0.00           C
ATOM   9397 8C21 POPEe 388     131.458  28.766  38.860  1.00  0.00           C
ATOM   9401  C33 POPEe 388     128.508  21.636  26.660  1.00  0.00           C
ATOM   9404  C34 POPEe 388     128.938  20.886  27.930  1.00  0.00           C
ATOM   9407  C35 POPEe 388     128.188  21.366  29.190  1.00  0.00           C
ATOM   9410  C36 POPEe 388     126.847  20.646  29.410  1.00  0.00           C
ATOM   9413  C37 POPEe 388     126.178  21.116  30.710  1.00  0.00           C
ATOM   9416  C38 POPEe 388     125.088  20.156  31.190  1.00  0.00           C
ATOM   9419  C39 POPEe 388     124.357  20.636  32.460  1.00  0.00           C
ATOM   9422 0C31 POPEe 388     125.327  20.956  33.600  1.00  0.00           C
ATOM   9425 1C31 POPEe 388     124.668  21.316  34.930  1.00  0.00           C
ATOM   9428 2C31 POPEe 388     125.737  21.746  35.940  1.00  0.00           C
ATOM   9431 3C31 POPEe 388     125.208  22.016  37.350  1.00  0.00           C
ATOM   9434 4C31 POPEe 388     126.207  22.896  38.130  1.00  0.00           C
ATOM   9437 5C31 POPEe 388     125.827  23.176  39.580  1.00  0.00           C
ATOM   9440 6C31 POPEe 388     126.438  24.476  40.110  1.00  0.00           C
ATOM   9444  NH3 POPEf 389      73.896  85.977  25.790  1.00  0.00           N
ATOM   9448  C12 POPEf 389      74.384  87.357  26.170  1.00  0.00           C
ATOM   9451  C11 POPEf 389      74.046  88.438  25.120  1.00  0.00           C
ATOM   9454  P   POPEf 389      74.446  90.697  26.400  1.00  0.00           P
ATOM   9455  O13 POPEf 389      75.454  91.777  26.480  1.00  0.00           O
ATOM   9456  O14 POPEf 389      73.006  91.026  26.360  1.00  0.00           O
ATOM   9457  O11 POPEf 389      74.764  89.776  27.650  1.00  0.00           O
ATOM   9458  O12 POPEf 389      74.796  89.657  25.270  1.00  0.00           O
ATOM   9459  C1  POPEf 389      74.064  90.026  28.870  1.00  0.00           C
ATOM   9462  C2  POPEf 389      74.954  89.606  30.070  1.00  0.00           C
ATOM   9464  O21 POPEf 389      74.215  88.977  31.130  1.00  0.00           O
ATOM   9465  C21 POPEf 389      73.476  89.788  31.880  1.00  0.00           C
ATOM   9466  O22 POPEf 389      73.076  90.886  31.540  1.00  0.00           O
ATOM   9467  C22 POPEf 389      73.215  89.146  33.240  1.00  0.00           C
ATOM   9470  C3  POPEf 389      75.865  90.798  30.520  1.00  0.00           C
ATOM   9473  O31 POPEf 389      76.475  90.576  31.810  1.00  0.00           O
ATOM   9474  C31 POPEf 389      77.205  91.607  32.220  1.00  0.00           C
ATOM   9475  O32 POPEf 389      77.646  92.477  31.490  1.00  0.00           O
ATOM   9476  C32 POPEf 389      77.466  91.516  33.720  1.00  0.00           C
ATOM   9479  C23 POPEf 389      73.385  90.146  34.410  1.00  0.00           C
ATOM   9482  C24 POPEf 389      73.505  89.456  35.770  1.00  0.00           C
ATOM   9485  C25 POPEf 389      73.455  90.417  36.960  1.00  0.00           C
ATOM   9488  C26 POPEf 389      73.645  89.706  38.310  1.00  0.00           C
ATOM   9491  C27 POPEf 389      73.585  90.676  39.500  1.00  0.00           C
ATOM   9494  C28 POPEf 389      73.735  89.986  40.870  1.00  0.00           C
ATOM   9497  C29 POPEf 389      75.155  89.596  41.190  1.00  0.00           C
ATOM   9499 0C21 POPEf 389      75.865  89.997  42.270  1.00  0.00           C
ATOM   9501 1C21 POPEf 389      75.344  90.877  43.380  1.00  0.00           C
ATOM   9504 2C21 POPEf 389      76.025  90.637  44.740  1.00  0.00           C
ATOM   9507 3C21 POPEf 389      75.425  91.546  45.830  1.00  0.00           C
ATOM   9510 4C21 POPEf 389      76.075  91.357  47.200  1.00  0.00           C
ATOM   9513 5C21 POPEf 389      75.525  92.337  48.260  1.00  0.00           C
ATOM   9516 6C21 POPEf 389      75.865  91.887  49.690  1.00  0.00           C
ATOM   9519 7C21 POPEf 389      75.255  92.796  50.760  1.00  0.00           C
ATOM   9522 8C21 POPEf 389      75.515  92.307  52.190  1.00  0.00           C
ATOM   9526  C33 POPEf 389      76.876  92.736  34.460  1.00  0.00           C
ATOM   9529  C34 POPEf 389      77.016  92.556  35.970  1.00  0.00           C
ATOM   9532  C35 POPEf 389      76.215  93.577  36.790  1.00  0.00           C
ATOM   9535  C36 POPEf 389      76.425  93.417  38.300  1.00  0.00           C
ATOM   9538  C37 POPEf 389      75.634  94.466  39.100  1.00  0.00           C
ATOM   9541  C38 POPEf 389      75.785  94.268  40.620  1.00  0.00           C
ATOM   9544  C39 POPEf 389      75.425  95.518  41.430  1.00  0.00           C
ATOM   9547 0C31 POPEf 389      73.935  95.917  41.400  1.00  0.00           C
ATOM   9550 1C31 POPEf 389      73.725  97.236  42.160  1.00  0.00           C
ATOM   9553 2C31 POPEf 389      72.255  97.617  42.380  1.00  0.00           C
ATOM   9556 3C31 POPEf 389      72.095  99.076  42.850  1.00  0.00           C
ATOM   9559 4C31 POPEf 389      72.906  99.436  44.110  1.00  0.00           C
ATOM   9562 5C31 POPEf 389      72.855 100.938  44.420  1.00  0.00           C
ATOM   9565 6C31 POPEf 389      73.575 101.318  45.720  1.00  0.00           C
ATOM   9569  NH3 POPEg 390     117.327  97.626  64.320  1.00  0.00           N
ATOM   9573  C12 POPEg 390     118.548  98.027  65.130  1.00  0.00           C
ATOM   9576  C11 POPEg 390     118.678  97.256  66.450  1.00  0.00           C
ATOM   9579  P   POPEg 390     117.128  95.146  66.490  1.00  0.00           P
ATOM   9580  O13 POPEg 390     117.378  93.927  67.290  1.00  0.00           O
ATOM   9581  O14 POPEg 390     116.198  96.178  67.000  1.00  0.00           O
ATOM   9582  O11 POPEg 390     116.688  94.857  64.990  1.00  0.00           O
ATOM   9583  O12 POPEg 390     118.548  95.846  66.250  1.00  0.00           O
ATOM   9584  C1  POPEg 390     116.717  93.538  64.440  1.00  0.00           C
ATOM   9587  C2  POPEg 390     115.938  93.386  63.090  1.00  0.00           C
ATOM   9589  O21 POPEg 390     116.777  93.377  61.920  1.00  0.00           O
ATOM   9590  C21 POPEg 390     117.508  94.436  61.620  1.00  0.00           C
ATOM   9591  O22 POPEg 390     117.658  95.436  62.280  1.00  0.00           O
ATOM   9592  C22 POPEg 390     118.158  94.176  60.240  1.00  0.00           C
ATOM   9595  C3  POPEg 390     114.717  94.336  62.910  1.00  0.00           C
ATOM   9598  O31 POPEg 390     113.758  93.827  61.950  1.00  0.00           O
ATOM   9599  C31 POPEg 390     113.927  94.216  60.680  1.00  0.00           C
ATOM   9600  O32 POPEg 390     114.798  94.986  60.300  1.00  0.00           O
ATOM   9601  C32 POPEg 390     112.944  93.477  59.770  1.00  0.00           C
ATOM   9604  C23 POPEg 390     119.598  94.736  60.090  1.00  0.00           C
ATOM   9607  C24 POPEg 390     120.148  94.797  58.650  1.00  0.00           C
ATOM   9610  C25 POPEg 390     120.168  93.466  57.890  1.00  0.00           C
ATOM   9613  C26 POPEg 390     121.088  93.517  56.650  1.00  0.00           C
ATOM   9616  C27 POPEg 390     120.878  92.316  55.710  1.00  0.00           C
ATOM   9619  C28 POPEg 390     122.018  92.116  54.690  1.00  0.00           C
ATOM   9622  C29 POPEg 390     122.168  93.267  53.730  1.00  0.00           C
ATOM   9624 0C21 POPEg 390     122.248  93.206  52.380  1.00  0.00           C
ATOM   9626 1C21 POPEg 390     122.257  91.956  51.530  1.00  0.00           C
ATOM   9629 2C21 POPEg 390     123.647  91.716  50.910  1.00  0.00           C
ATOM   9632 3C21 POPEg 390     123.848  90.257  50.510  1.00  0.00           C
ATOM   9635 4C21 POPEg 390     125.277  89.956  50.030  1.00  0.00           C
ATOM   9638 5C21 POPEg 390     125.448  90.107  48.510  1.00  0.00           C
ATOM   9641 6C21 POPEg 390     126.878  89.756  48.090  1.00  0.00           C
ATOM   9644 7C21 POPEg 390     127.037  89.496  46.590  1.00  0.00           C
ATOM   9647 8C21 POPEg 390     128.417  88.927  46.260  1.00  0.00           C
ATOM   9651  C33 POPEg 390     112.625  94.257  58.470  1.00  0.00           C
ATOM   9654  C34 POPEg 390     112.915  93.438  57.210  1.00  0.00           C
ATOM   9657  C35 POPEg 390     112.655  94.186  55.890  1.00  0.00           C
ATOM   9660  C36 POPEg 390     113.799  95.146  55.530  1.00  0.00           C
ATOM   9663  C37 POPEg 390     113.678  95.767  54.130  1.00  0.00           C
ATOM   9666  C38 POPEg 390     114.948  96.536  53.740  1.00  0.00           C
ATOM   9669  C39 POPEg 390     114.938  97.036  52.290  1.00  0.00           C
ATOM   9672 0C31 POPEg 390     116.318  97.577  51.870  1.00  0.00           C
ATOM   9675 1C31 POPEg 390     116.348  98.066  50.420  1.00  0.00           C
ATOM   9678 2C31 POPEg 390     117.768  98.396  49.920  1.00  0.00           C
ATOM   9681 3C31 POPEg 390     117.788  98.867  48.460  1.00  0.00           C
ATOM   9684 4C31 POPEg 390     117.277  97.817  47.460  1.00  0.00           C
ATOM   9687 5C31 POPEg 390     117.338  98.307  46.010  1.00  0.00           C
ATOM   9690 6C31 POPEg 390     116.827  97.288  45.000  1.00  0.00           C
ATOM   9694  NH3 POPEh 391      70.325 118.797  59.510  1.00  0.00           N
ATOM   9698  C12 POPEh 391      71.475 118.626  60.460  1.00  0.00           C
ATOM   9701  C11 POPEh 391      72.605 117.717  59.960  1.00  0.00           C
ATOM   9704  P   POPEh 391      75.006 116.956  60.630  1.00  0.00           P
ATOM   9705  O13 POPEh 391      75.274 116.427  61.990  1.00  0.00           O
ATOM   9706  O14 POPEh 391      74.685 115.986  59.570  1.00  0.00           O
ATOM   9707  O11 POPEh 391      76.274 117.786  60.180  1.00  0.00           O
ATOM   9708  O12 POPEh 391      73.785 117.957  60.740  1.00  0.00           O
ATOM   9709  C1  POPEh 391      76.375 118.256  58.810  1.00  0.00           C
ATOM   9712  C2  POPEh 391      77.826 118.097  58.250  1.00  0.00           C
ATOM   9714  O21 POPEh 391      77.866 118.547  56.880  1.00  0.00           O
ATOM   9715  C21 POPEh 391      78.936 119.216  56.510  1.00  0.00           C
ATOM   9716  O22 POPEh 391      79.825 119.636  57.240  1.00  0.00           O
ATOM   9717  C22 POPEh 391      78.914 119.408  54.990  1.00  0.00           C
ATOM   9720  C3  POPEh 391      78.255 116.598  58.280  1.00  0.00           C
ATOM   9723  O31 POPEh 391      79.505 116.396  57.600  1.00  0.00           O
ATOM   9724  C31 POPEh 391      79.696 115.326  56.790  1.00  0.00           C
ATOM   9725  O32 POPEh 391      80.465 115.348  55.850  1.00  0.00           O
ATOM   9726  C32 POPEh 391      78.945 114.067  57.240  1.00  0.00           C
ATOM   9729  C23 POPEh 391      80.304 119.268  54.310  1.00  0.00           C
ATOM   9732  C24 POPEh 391      80.575 117.867  53.750  1.00  0.00           C
ATOM   9735  C25 POPEh 391      80.275 117.696  52.250  1.00  0.00           C
ATOM   9738  C26 POPEh 391      81.305 118.366  51.320  1.00  0.00           C
ATOM   9741  C27 POPEh 391      81.005 118.127  49.830  1.00  0.00           C
ATOM   9744  C28 POPEh 391      82.205 118.326  48.880  1.00  0.00           C
ATOM   9747  C29 POPEh 391      83.325 117.357  49.140  1.00  0.00           C
ATOM   9749 0C21 POPEh 391      84.594 117.507  48.720  1.00  0.00           C
ATOM   9751 1C21 POPEh 391      85.106 118.636  47.850  1.00  0.00           C
ATOM   9754 2C21 POPEh 391      85.456 119.916  48.640  1.00  0.00           C
ATOM   9757 3C21 POPEh 391      86.665 119.776  49.570  1.00  0.00           C
ATOM   9760 4C21 POPEh 391      86.995 121.077  50.300  1.00  0.00           C
ATOM   9763 5C21 POPEh 391      88.275 120.996  51.150  1.00  0.00           C
ATOM   9766 6C21 POPEh 391      88.595 122.316  51.850  1.00  0.00           C
ATOM   9769 7C21 POPEh 391      89.954 122.288  52.570  1.00  0.00           C
ATOM   9772 8C21 POPEh 391      90.316 123.607  53.250  1.00  0.00           C
ATOM   9776  C33 POPEh 391      79.116 112.926  56.200  1.00  0.00           C
ATOM   9779  C34 POPEh 391      78.575 111.586  56.700  1.00  0.00           C
ATOM   9782  C35 POPEh 391      78.575 110.518  55.600  1.00  0.00           C
ATOM   9785  C36 POPEh 391      77.345 110.616  54.690  1.00  0.00           C
ATOM   9788  C37 POPEh 391      77.454 109.688  53.480  1.00  0.00           C
ATOM   9791  C38 POPEh 391      76.314 109.907  52.480  1.00  0.00           C
ATOM   9794  C39 POPEh 391      76.384 108.977  51.260  1.00  0.00           C
ATOM   9797 0C31 POPEh 391      77.664 109.117  50.430  1.00  0.00           C
ATOM   9800 1C31 POPEh 391      77.686 108.127  49.250  1.00  0.00           C
ATOM   9803 2C31 POPEh 391      78.826 108.396  48.270  1.00  0.00           C
ATOM   9806 3C31 POPEh 391      78.875 107.386  47.120  1.00  0.00           C
ATOM   9809 4C31 POPEh 391      79.575 107.946  45.880  1.00  0.00           C
ATOM   9812 5C31 POPEh 391      79.715 106.908  44.760  1.00  0.00           C
ATOM   9815 6C31 POPEh 391      80.295 107.497  43.470  1.00  0.00           C
ATOM   9819  NH3 POPEi 392       6.195  37.676  21.550  1.00  0.00           N
ATOM   9823  C12 POPEi 392       6.275  36.176  21.430  1.00  0.00           C
ATOM   9826  C11 POPEi 392       4.875  35.526  21.580  1.00  0.00           C
ATOM   9829  P   POPEi 392       5.385  32.976  20.890  1.00  0.00           P
ATOM   9830  O13 POPEi 392       4.405  31.866  20.960  1.00  0.00           O
ATOM   9831  O14 POPEi 392       5.575  33.526  19.540  1.00  0.00           O
ATOM   9832  O11 POPEi 392       6.745  32.546  21.550  1.00  0.00           O
ATOM   9833  O12 POPEi 392       4.926  34.126  21.860  1.00  0.00           O
ATOM   9834  C1  POPEi 392       6.745  31.526  22.560  1.00  0.00           C
ATOM   9837  C2  POPEi 392       7.335  32.056  23.890  1.00  0.00           C
ATOM   9839  O21 POPEi 392       7.565  30.886  24.700  1.00  0.00           O
ATOM   9840  C21 POPEi 392       8.575  30.986  25.540  1.00  0.00           C
ATOM   9841  O22 POPEi 392       9.356  31.917  25.640  1.00  0.00           O
ATOM   9842  C22 POPEi 392       8.615  29.706  26.360  1.00  0.00           C
ATOM   9845  C3  POPEi 392       6.345  33.016  24.610  1.00  0.00           C
ATOM   9848  O31 POPEi 392       6.985  33.886  25.560  1.00  0.00           O
ATOM   9849  C31 POPEi 392       6.715  33.706  26.840  1.00  0.00           C
ATOM   9850  O32 POPEi 392       6.145  32.746  27.330  1.00  0.00           O
ATOM   9851  C32 POPEi 392       7.215  34.966  27.580  1.00  0.00           C
ATOM   9854  C23 POPEi 392       9.916  29.466  27.170  1.00  0.00           C
ATOM   9857  C24 POPEi 392      10.016  30.236  28.500  1.00  0.00           C
ATOM   9860  C25 POPEi 392      10.905  29.476  29.490  1.00  0.00           C
ATOM   9863  C26 POPEi 392      11.235  30.236  30.780  1.00  0.00           C
ATOM   9866  C27 POPEi 392      11.945  29.336  31.800  1.00  0.00           C
ATOM   9869  C28 POPEi 392      12.946  30.066  32.720  1.00  0.00           C
ATOM   9872  C29 POPEi 392      12.345  31.296  33.340  1.00  0.00           C
ATOM   9874 0C21 POPEi 392      11.815  31.426  34.570  1.00  0.00           C
ATOM   9876 1C21 POPEi 392      11.715  30.356  35.630  1.00  0.00           C
ATOM   9879 2C21 POPEi 392      12.485  30.806  36.870  1.00  0.00           C
ATOM   9882 3C21 POPEi 392      12.435  29.766  38.000  1.00  0.00           C
ATOM   9885 4C21 POPEi 392      13.215  30.216  39.240  1.00  0.00           C
ATOM   9888 5C21 POPEi 392      14.735  30.156  39.060  1.00  0.00           C
ATOM   9891 6C21 POPEi 392      15.465  30.156  40.400  1.00  0.00           C
ATOM   9894 7C21 POPEi 392      16.985  30.026  40.250  1.00  0.00           C
ATOM   9897 8C21 POPEi 392      17.654  29.536  41.530  1.00  0.00           C
ATOM   9901  C33 POPEi 392       6.885  35.006  29.090  1.00  0.00           C
ATOM   9904  C34 POPEi 392       5.435  35.376  29.410  1.00  0.00           C
ATOM   9907  C35 POPEi 392       5.116  35.326  30.920  1.00  0.00           C
ATOM   9910  C36 POPEi 392       5.245  33.906  31.480  1.00  0.00           C
ATOM   9913  C37 POPEi 392       5.016  33.756  32.990  1.00  0.00           C
ATOM   9916  C38 POPEi 392       5.495  32.366  33.460  1.00  0.00           C
ATOM   9919  C39 POPEi 392       5.455  32.196  34.980  1.00  0.00           C
ATOM   9922 0C31 POPEi 392       6.305  31.016  35.470  1.00  0.00           C
ATOM   9925 1C31 POPEi 392       6.506  31.026  36.990  1.00  0.00           C
ATOM   9928 2C31 POPEi 392       7.595  30.046  37.440  1.00  0.00           C
ATOM   9931 3C31 POPEi 392       7.855  30.076  38.950  1.00  0.00           C
ATOM   9934 4C31 POPEi 392       8.145  31.486  39.480  1.00  0.00           C
ATOM   9937 5C31 POPEi 392       8.705  31.486  40.910  1.00  0.00           C
ATOM   9940 6C31 POPEi 392       8.885  32.896  41.470  1.00  0.00           C
ATOM   9944  NH3 POPEj 393      98.045  86.607  23.930  1.00  0.00           N
ATOM   9948  C12 POPEj 393      98.006  86.427  22.430  1.00  0.00           C
ATOM   9951  C11 POPEj 393      97.956  84.947  21.990  1.00  0.00           C
ATOM   9954  P   POPEj 393      96.055  83.776  23.390  1.00  0.00           P
ATOM   9955  O13 POPEj 393      95.815  82.346  23.670  1.00  0.00           O
ATOM   9956  O14 POPEj 393      95.164  84.456  22.430  1.00  0.00           O
ATOM   9957  O11 POPEj 393      96.025  84.536  24.790  1.00  0.00           O
ATOM   9958  O12 POPEj 393      97.546  84.027  23.000  1.00  0.00           O
ATOM   9959  C1  POPEj 393      94.805  84.466  25.550  1.00  0.00           C
ATOM   9962  C2  POPEj 393      95.094  84.356  27.070  1.00  0.00           C
ATOM   9964  O21 POPEj 393      93.996  83.797  27.810  1.00  0.00           O
ATOM   9965  C21 POPEj 393      92.845  84.447  27.810  1.00  0.00           C
ATOM   9966  O22 POPEj 393      92.476  85.317  27.050  1.00  0.00           O
ATOM   9967  C22 POPEj 393      92.114  84.076  29.090  1.00  0.00           C
ATOM   9970  C3  POPEj 393      95.654  85.667  27.710  1.00  0.00           C
ATOM   9973  O31 POPEj 393      94.766  86.816  27.690  1.00  0.00           O
ATOM   9974  C31 POPEj 393      95.195  87.887  27.040  1.00  0.00           C
ATOM   9975  O32 POPEj 393      96.216  87.957  26.380  1.00  0.00           O
ATOM   9976  C32 POPEj 393      94.206  89.027  27.250  1.00  0.00           C
ATOM   9979  C23 POPEj 393      92.816  84.746  30.300  1.00  0.00           C
ATOM   9982  C24 POPEj 393      91.865  84.997  31.470  1.00  0.00           C
ATOM   9985  C25 POPEj 393      92.466  85.926  32.520  1.00  0.00           C
ATOM   9988  C26 POPEj 393      91.405  86.416  33.510  1.00  0.00           C
ATOM   9991  C27 POPEj 393      91.995  86.768  34.880  1.00  0.00           C
ATOM   9994  C28 POPEj 393      91.025  87.537  35.800  1.00  0.00           C
ATOM   9997  C29 POPEj 393      89.614  87.006  35.900  1.00  0.00           C
ATOM   9999 0C21 POPEj 393      89.225  85.886  36.530  1.00  0.00           C
ATOM  10001 1C21 POPEj 393      90.106  84.928  37.270  1.00  0.00           C
ATOM  10004 2C21 POPEj 393      90.526  85.406  38.670  1.00  0.00           C
ATOM  10007 3C21 POPEj 393      89.334  85.706  39.600  1.00  0.00           C
ATOM  10010 4C21 POPEj 393      89.755  85.917  41.060  1.00  0.00           C
ATOM  10013 5C21 POPEj 393      88.575  86.236  41.980  1.00  0.00           C
ATOM  10016 6C21 POPEj 393      88.884  85.966  43.460  1.00  0.00           C
ATOM  10019 7C21 POPEj 393      87.765  86.437  44.400  1.00  0.00           C
ATOM  10022 8C21 POPEj 393      88.035  86.077  45.860  1.00  0.00           C
ATOM  10026  C33 POPEj 393      94.495  89.857  28.530  1.00  0.00           C
ATOM  10029  C34 POPEj 393      93.674  91.157  28.580  1.00  0.00           C
ATOM  10032  C35 POPEj 393      92.226  90.977  29.070  1.00  0.00           C
ATOM  10035  C36 POPEj 393      92.086  90.938  30.610  1.00  0.00           C
ATOM  10038  C37 POPEj 393      90.635  90.896  31.110  1.00  0.00           C
ATOM  10041  C38 POPEj 393      90.526  90.866  32.650  1.00  0.00           C
ATOM  10044  C39 POPEj 393      89.076  90.767  33.150  1.00  0.00           C
ATOM  10047 0C31 POPEj 393      88.884  90.837  34.680  1.00  0.00           C
ATOM  10050 1C31 POPEj 393      87.395  90.777  35.050  1.00  0.00           C
ATOM  10053 2C31 POPEj 393      87.056  90.926  36.540  1.00  0.00           C
ATOM  10056 3C31 POPEj 393      87.016  89.627  37.370  1.00  0.00           C
ATOM  10059 4C31 POPEj 393      86.104  89.807  38.600  1.00  0.00           C
ATOM  10062 5C31 POPEj 393      86.314  88.766  39.700  1.00  0.00           C
ATOM  10065 6C31 POPEj 393      85.415  88.997  40.920  1.00  0.00           C
ATOM  10069  NH3 POPEk 394     101.825  47.416  65.740  1.00  0.00           N
ATOM  10073  C12 POPEk 394     103.306  47.376  65.500  1.00  0.00           C
ATOM  10076  C11 POPEk 394     103.965  48.726  65.830  1.00  0.00           C
ATOM  10079  P   POPEk 394     102.704  50.076  67.760  1.00  0.00           P
ATOM  10080  O13 POPEk 394     101.414  49.347  67.820  1.00  0.00           O
ATOM  10081  O14 POPEk 394     103.175  50.786  68.970  1.00  0.00           O
ATOM  10082  O11 POPEk 394     102.646  51.166  66.600  1.00  0.00           O
ATOM  10083  O12 POPEk 394     103.805  49.086  67.210  1.00  0.00           O
ATOM  10084  C1  POPEk 394     103.866  51.936  66.460  1.00  0.00           C
ATOM  10087  C2  POPEk 394     103.695  53.087  65.450  1.00  0.00           C
ATOM  10089  O21 POPEk 394     104.245  52.696  64.180  1.00  0.00           O
ATOM  10090  C21 POPEk 394     103.665  53.286  63.130  1.00  0.00           C
ATOM  10091  O22 POPEk 394     102.746  54.076  63.180  1.00  0.00           O
ATOM  10092  C22 POPEk 394     104.355  52.826  61.830  1.00  0.00           C
ATOM  10095  C3  POPEk 394     104.365  54.386  66.010  1.00  0.00           C
ATOM  10098  O31 POPEk 394     104.066  55.556  65.240  1.00  0.00           O
ATOM  10099  C31 POPEk 394     102.804  55.976  65.350  1.00  0.00           C
ATOM  10100  O32 POPEk 394     101.946  55.476  66.080  1.00  0.00           O
ATOM  10101  C32 POPEk 394     102.555  57.086  64.330  1.00  0.00           C
ATOM  10104  C23 POPEk 394     103.376  52.586  60.660  1.00  0.00           C
ATOM  10107  C24 POPEk 394     103.096  53.816  59.780  1.00  0.00           C
ATOM  10110  C25 POPEk 394     102.114  53.476  58.650  1.00  0.00           C
ATOM  10113  C26 POPEk 394     101.865  54.606  57.640  1.00  0.00           C
ATOM  10116  C27 POPEk 394     100.786  54.207  56.620  1.00  0.00           C
ATOM  10119  C28 POPEk 394     100.545  55.236  55.500  1.00  0.00           C
ATOM  10122  C29 POPEk 394      99.936  56.526  55.980  1.00  0.00           C
ATOM  10124 0C21 POPEk 394      98.786  57.096  55.570  1.00  0.00           C
ATOM  10126 1C21 POPEk 394      97.775  56.536  54.600  1.00  0.00           C
ATOM  10129 2C21 POPEk 394      96.356  56.866  55.090  1.00  0.00           C
ATOM  10132 3C21 POPEk 394      95.265  56.196  54.250  1.00  0.00           C
ATOM  10135 4C21 POPEk 394      93.856  56.676  54.630  1.00  0.00           C
ATOM  10138 5C21 POPEk 394      92.725  55.896  53.950  1.00  0.00           C
ATOM  10141 6C21 POPEk 394      92.485  54.506  54.550  1.00  0.00           C
ATOM  10144 7C21 POPEk 394      91.226  53.846  53.970  1.00  0.00           C
ATOM  10147 8C21 POPEk 394      90.976  52.456  54.540  1.00  0.00           C
ATOM  10151  C33 POPEk 394     101.124  57.036  63.760  1.00  0.00           C
ATOM  10154  C34 POPEk 394     100.836  58.227  62.840  1.00  0.00           C
ATOM  10157  C35 POPEk 394     101.764  58.346  61.620  1.00  0.00           C
ATOM  10160  C36 POPEk 394     101.116  59.166  60.500  1.00  0.00           C
ATOM  10163  C37 POPEk 394     100.046  58.356  59.750  1.00  0.00           C
ATOM  10166  C38 POPEk 394      98.954  59.207  59.090  1.00  0.00           C
ATOM  10169  C39 POPEk 394      97.765  58.346  58.630  1.00  0.00           C
ATOM  10172 0C31 POPEk 394      96.764  58.027  59.750  1.00  0.00           C
ATOM  10175 1C31 POPEk 394      95.775  56.926  59.350  1.00  0.00           C
ATOM  10178 2C31 POPEk 394      94.805  56.576  60.480  1.00  0.00           C
ATOM  10181 3C31 POPEk 394      93.765  55.496  60.120  1.00  0.00           C
ATOM  10184 4C31 POPEk 394      92.756  55.956  59.060  1.00  0.00           C
ATOM  10187 5C31 POPEk 394      91.595  54.976  58.880  1.00  0.00           C
ATOM  10190 6C31 POPEk 394      90.535  55.486  57.900  1.00  0.00           C
ATOM  10194  NH3 POPEl 395      15.335  11.236  16.180  1.00  0.00           N
ATOM  10198  C12 POPEl 395      14.445  12.386  15.760  1.00  0.00           C
ATOM  10201  C11 POPEl 395      15.005  13.756  16.170  1.00  0.00           C
ATOM  10204  P   POPEl 395      17.215  15.166  15.770  1.00  0.00           P
ATOM  10205  O13 POPEl 395      18.325  14.906  14.820  1.00  0.00           O
ATOM  10206  O14 POPEl 395      16.396  16.376  15.530  1.00  0.00           O
ATOM  10207  O11 POPEl 395      17.825  15.226  17.230  1.00  0.00           O
ATOM  10208  O12 POPEl 395      16.375  13.836  15.830  1.00  0.00           O
ATOM  10209  C1  POPEl 395      17.035  15.526  18.390  1.00  0.00           C
ATOM  10212  C2  POPEl 395      17.516  14.706  19.620  1.00  0.00           C
ATOM  10214  O21 POPEl 395      16.666  15.026  20.730  1.00  0.00           O
ATOM  10215  C21 POPEl 395      16.785  14.236  21.770  1.00  0.00           C
ATOM  10216  O22 POPEl 395      17.266  13.106  21.760  1.00  0.00           O
ATOM  10217  C22 POPEl 395      16.166  14.896  23.010  1.00  0.00           C
ATOM  10220  C3  POPEl 395      19.015  15.036  19.920  1.00  0.00           C
ATOM  10223  O31 POPEl 395      19.836  13.836  20.000  1.00  0.00           O
ATOM  10224  C31 POPEl 395      20.315  13.566  21.200  1.00  0.00           C
ATOM  10225  O32 POPEl 395      20.055  14.146  22.230  1.00  0.00           O
ATOM  10226  C32 POPEl 395      21.225  12.346  21.100  1.00  0.00           C
ATOM  10229  C23 POPEl 395      14.975  14.086  23.590  1.00  0.00           C
ATOM  10232  C24 POPEl 395      15.365  12.986  24.600  1.00  0.00           C
ATOM  10235  C25 POPEl 395      16.025  13.536  25.880  1.00  0.00           C
ATOM  10238  C26 POPEl 395      16.135  12.506  27.010  1.00  0.00           C
ATOM  10241  C27 POPEl 395      16.885  13.086  28.220  1.00  0.00           C
ATOM  10244  C28 POPEl 395      17.266  12.046  29.300  1.00  0.00           C
ATOM  10247  C29 POPEl 395      16.086  11.536  30.090  1.00  0.00           C
ATOM  10249 0C21 POPEl 395      15.835  11.786  31.390  1.00  0.00           C
ATOM  10251 1C21 POPEl 395      16.645  12.696  32.290  1.00  0.00           C
ATOM  10254 2C21 POPEl 395      15.765  13.376  33.360  1.00  0.00           C
ATOM  10257 3C21 POPEl 395      15.385  12.436  34.520  1.00  0.00           C
ATOM  10260 4C21 POPEl 395      14.126  12.886  35.280  1.00  0.00           C
ATOM  10263 5C21 POPEl 395      13.766  11.896  36.400  1.00  0.00           C
ATOM  10266 6C21 POPEl 395      12.365  12.116  36.990  1.00  0.00           C
ATOM  10269 7C21 POPEl 395      12.026  11.066  38.050  1.00  0.00           C
ATOM  10272 8C21 POPEl 395      10.586  11.116  38.540  1.00  0.00           C
ATOM  10276  C33 POPEl 395      22.196  12.246  22.300  1.00  0.00           C
ATOM  10279  C34 POPEl 395      22.616  10.806  22.610  1.00  0.00           C
ATOM  10282  C35 POPEl 395      21.596   9.996  23.420  1.00  0.00           C
ATOM  10285  C36 POPEl 395      21.336  10.596  24.810  1.00  0.00           C
ATOM  10288  C37 POPEl 395      20.615   9.626  25.750  1.00  0.00           C
ATOM  10291  C38 POPEl 395      20.365  10.266  27.120  1.00  0.00           C
ATOM  10294  C39 POPEl 395      19.766   9.306  28.150  1.00  0.00           C
ATOM  10297 0C31 POPEl 395      20.744   8.206  28.590  1.00  0.00           C
ATOM  10300 1C31 POPEl 395      20.195   7.356  29.750  1.00  0.00           C
ATOM  10303 2C31 POPEl 395      21.185   6.246  30.130  1.00  0.00           C
ATOM  10306 3C31 POPEl 395      20.744   5.396  31.320  1.00  0.00           C
ATOM  10309 4C31 POPEl 395      21.805   4.336  31.660  1.00  0.00           C
ATOM  10312 5C31 POPEl 395      21.404   3.416  32.820  1.00  0.00           C
ATOM  10315 6C31 POPEl 395      22.524   2.456  33.240  1.00  0.00           C
ATOM  10319  NH3 POPEm 396      52.734   5.817  59.450  1.00  0.00           N
ATOM  10323  C12 POPEm 396      53.654   5.366  60.550  1.00  0.00           C
ATOM  10326  C11 POPEm 396      53.766   3.837  60.620  1.00  0.00           C
ATOM  10329  P   POPEm 396      56.186   3.237  61.460  1.00  0.00           P
ATOM  10330  O13 POPEm 396      56.955   4.026  62.440  1.00  0.00           O
ATOM  10331  O14 POPEm 396      56.414   1.773  61.420  1.00  0.00           O
ATOM  10332  O11 POPEm 396      56.435   3.886  60.040  1.00  0.00           O
ATOM  10333  O12 POPEm 396      54.645   3.476  61.670  1.00  0.00           O
ATOM  10334  C1  POPEm 396      56.884   3.107  58.930  1.00  0.00           C
ATOM  10337  C2  POPEm 396      58.426   3.167  58.710  1.00  0.00           C
ATOM  10339  O21 POPEm 396      58.766   2.074  57.860  1.00  0.00           O
ATOM  10340  C21 POPEm 396      58.454   2.213  56.590  1.00  0.00           C
ATOM  10341  O22 POPEm 396      58.064   3.237  56.050  1.00  0.00           O
ATOM  10342  C22 POPEm 396      58.795   0.873  55.940  1.00  0.00           C
ATOM  10345  C3  POPEm 396      59.265   3.016  60.010  1.00  0.00           C
ATOM  10348  O31 POPEm 396      60.686   3.116  59.770  1.00  0.00           O
ATOM  10349  C31 POPEm 396      61.175   4.347  59.780  1.00  0.00           C
ATOM  10350  O32 POPEm 396      60.515   5.366  59.920  1.00  0.00           O
ATOM  10351  C32 POPEm 396      62.696   4.277  59.660  1.00  0.00           C
ATOM  10354  C23 POPEm 396      58.844   0.884  54.400  1.00  0.00           C
ATOM  10357  C24 POPEm 396      58.125  -0.347  53.840  1.00  0.00           C
ATOM  10360  C25 POPEm 396      58.545  -0.646  52.400  1.00  0.00           C
ATOM  10363  C26 POPEm 396      57.615  -1.676  51.740  1.00  0.00           C
ATOM  10366  C27 POPEm 396      58.166  -2.127  50.390  1.00  0.00           C
ATOM  10369  C28 POPEm 396      57.204  -3.076  49.650  1.00  0.00           C
ATOM  10372  C29 POPEm 396      57.855  -3.647  48.420  1.00  0.00           C
ATOM  10374 0C21 POPEm 396      57.225  -4.087  47.310  1.00  0.00           C
ATOM  10376 1C21 POPEm 396      55.736  -4.116  47.080  1.00  0.00           C
ATOM  10379 2C21 POPEm 396      55.164  -5.517  47.390  1.00  0.00           C
ATOM  10382 3C21 POPEm 396      53.654  -5.617  47.160  1.00  0.00           C
ATOM  10385 4C21 POPEm 396      53.026  -6.867  47.790  1.00  0.00           C
ATOM  10388 5C21 POPEm 396      52.685  -8.006  46.820  1.00  0.00           C
ATOM  10391 6C21 POPEm 396      53.896  -8.656  46.140  1.00  0.00           C
ATOM  10394 7C21 POPEm 396      53.774 -10.186  46.080  1.00  0.00           C
ATOM  10397 8C21 POPEm 396      54.915 -10.877  45.330  1.00  0.00           C
ATOM  10401  C33 POPEm 396      63.256   4.866  58.340  1.00  0.00           C
ATOM  10404  C34 POPEm 396      64.735   4.487  58.170  1.00  0.00           C
ATOM  10407  C35 POPEm 396      65.425   5.236  57.030  1.00  0.00           C
ATOM  10410  C36 POPEm 396      65.015   4.786  55.620  1.00  0.00           C
ATOM  10413  C37 POPEm 396      65.795   3.566  55.110  1.00  0.00           C
ATOM  10416  C38 POPEm 396      65.296   3.076  53.740  1.00  0.00           C
ATOM  10419  C39 POPEm 396      65.494   4.066  52.590  1.00  0.00           C
ATOM  10422 0C31 POPEm 396      65.055   3.496  51.230  1.00  0.00           C
ATOM  10425 1C31 POPEm 396      65.266   4.487  50.080  1.00  0.00           C
ATOM  10428 2C31 POPEm 396      64.855   3.907  48.720  1.00  0.00           C
ATOM  10431 3C31 POPEm 396      65.105   4.896  47.570  1.00  0.00           C
ATOM  10434 4C31 POPEm 396      64.516   4.417  46.240  1.00  0.00           C
ATOM  10437 5C31 POPEm 396      64.615   5.476  45.130  1.00  0.00           C
ATOM  10440 6C31 POPEm 396      63.875   5.066  43.860  1.00  0.00           C
ATOM  10444  NH3 POPEn 397      58.795  61.356  24.770  1.00  0.00           N
ATOM  10448  C12 POPEn 397      60.266  61.546  24.530  1.00  0.00           C
ATOM  10451  C11 POPEn 397      60.536  61.746  23.030  1.00  0.00           C
ATOM  10454  P   POPEn 397      62.675  60.296  22.590  1.00  0.00           P
ATOM  10455  O13 POPEn 397      63.805  60.446  21.650  1.00  0.00           O
ATOM  10456  O14 POPEn 397      61.675  59.256  22.270  1.00  0.00           O
ATOM  10457  O11 POPEn 397      63.176  60.066  24.070  1.00  0.00           O
ATOM  10458  O12 POPEn 397      61.926  61.696  22.730  1.00  0.00           O
ATOM  10459  C1  POPEn 397      64.094  60.917  24.750  1.00  0.00           C
ATOM  10462  C2  POPEn 397      63.654  61.176  26.220  1.00  0.00           C
ATOM  10464  O21 POPEn 397      64.595  62.016  26.920  1.00  0.00           O
ATOM  10465  C21 POPEn 397      65.715  61.466  27.340  1.00  0.00           C
ATOM  10466  O22 POPEn 397      66.116  60.346  27.120  1.00  0.00           O
ATOM  10467  C22 POPEn 397      66.546  62.486  28.120  1.00  0.00           C
ATOM  10470  C3  POPEn 397      63.275  59.867  27.010  1.00  0.00           C
ATOM  10473  O31 POPEn 397      63.194  60.036  28.450  1.00  0.00           O
ATOM  10474  C31 POPEn 397      62.165  60.727  28.910  1.00  0.00           C
ATOM  10475  O32 POPEn 397      61.336  61.316  28.240  1.00  0.00           O
ATOM  10476  C32 POPEn 397      62.106  60.636  30.430  1.00  0.00           C
ATOM  10479  C23 POPEn 397      66.695  62.126  29.620  1.00  0.00           C
ATOM  10482  C24 POPEn 397      68.116  62.437  30.110  1.00  0.00           C
ATOM  10485  C25 POPEn 397      68.205  62.536  31.640  1.00  0.00           C
ATOM  10488  C26 POPEn 397      69.615  62.946  32.080  1.00  0.00           C
ATOM  10491  C27 POPEn 397      69.646  63.726  33.410  1.00  0.00           C
ATOM  10494  C28 POPEn 397      70.196  62.926  34.600  1.00  0.00           C
ATOM  10497  C29 POPEn 397      69.296  61.837  35.110  1.00  0.00           C
ATOM  10499 0C21 POPEn 397      68.896  61.676  36.380  1.00  0.00           C
ATOM  10501 1C21 POPEn 397      69.204  62.566  37.560  1.00  0.00           C
ATOM  10504 2C21 POPEn 397      70.445  62.106  38.350  1.00  0.00           C
ATOM  10507 3C21 POPEn 397      70.616  62.806  39.710  1.00  0.00           C
ATOM  10510 4C21 POPEn 397      71.936  62.456  40.430  1.00  0.00           C
ATOM  10513 5C21 POPEn 397      72.226  60.956  40.510  1.00  0.00           C
ATOM  10516 6C21 POPEn 397      73.374  60.597  41.470  1.00  0.00           C
ATOM  10519 7C21 POPEn 397      73.765  59.116  41.400  1.00  0.00           C
ATOM  10522 8C21 POPEn 397      74.866  58.726  42.390  1.00  0.00           C
ATOM  10526  C33 POPEn 397      63.465  60.346  31.110  1.00  0.00           C
ATOM  10529  C34 POPEn 397      63.366  60.616  32.610  1.00  0.00           C
ATOM  10532  C35 POPEn 397      64.676  60.406  33.370  1.00  0.00           C
ATOM  10535  C36 POPEn 397      64.685  61.216  34.670  1.00  0.00           C
ATOM  10538  C37 POPEn 397      65.285  60.486  35.870  1.00  0.00           C
ATOM  10541  C38 POPEn 397      65.285  61.396  37.100  1.00  0.00           C
ATOM  10544  C39 POPEn 397      65.865  60.776  38.370  1.00  0.00           C
ATOM  10547 0C31 POPEn 397      64.985  59.667  38.970  1.00  0.00           C
ATOM  10550 1C31 POPEn 397      65.454  59.256  40.380  1.00  0.00           C
ATOM  10553 2C31 POPEn 397      65.024  60.216  41.490  1.00  0.00           C
ATOM  10556 3C31 POPEn 397      65.576  59.797  42.860  1.00  0.00           C
ATOM  10559 4C31 POPEn 397      65.035  60.657  44.010  1.00  0.00           C
ATOM  10562 5C31 POPEn 397      65.734  60.336  45.340  1.00  0.00           C
ATOM  10565 6C31 POPEn 397      65.204  61.136  46.530  1.00  0.00           C
ATOM  10569  NH3 POPEo 398      45.596 107.817  19.290  1.00  0.00           N
ATOM  10573  C12 POPEo 398      45.255 108.216  17.880  1.00  0.00           C
ATOM  10576  C11 POPEo 398      44.025 107.467  17.340  1.00  0.00           C
ATOM  10579  P   POPEo 398      43.646 104.997  18.250  1.00  0.00           P
ATOM  10580  O13 POPEo 398      43.745 103.727  17.520  1.00  0.00           O
ATOM  10581  O14 POPEo 398      44.356 105.137  19.540  1.00  0.00           O
ATOM  10582  O11 POPEo 398      42.116 105.417  18.420  1.00  0.00           O
ATOM  10583  O12 POPEo 398      44.255 106.077  17.270  1.00  0.00           O
ATOM  10584  C1  POPEo 398      41.336 104.727  19.410  1.00  0.00           C
ATOM  10587  C2  POPEo 398      41.414 105.426  20.810  1.00  0.00           C
ATOM  10589  O21 POPEo 398      41.575 104.527  21.920  1.00  0.00           O
ATOM  10590  C21 POPEo 398      40.596 103.706  22.210  1.00  0.00           C
ATOM  10591  O22 POPEo 398      39.546 103.587  21.600  1.00  0.00           O
ATOM  10592  C22 POPEo 398      41.045 102.777  23.340  1.00  0.00           C
ATOM  10595  C3  POPEo 398      40.315 106.507  21.030  1.00  0.00           C
ATOM  10598  O31 POPEo 398      40.596 107.206  22.260  1.00  0.00           O
ATOM  10599  C31 POPEo 398      39.535 107.766  22.850  1.00  0.00           C
ATOM  10600  O32 POPEo 398      38.446 107.936  22.320  1.00  0.00           O
ATOM  10601  C32 POPEo 398      39.904 108.086  24.310  1.00  0.00           C
ATOM  10604  C23 POPEo 398      40.375 103.086  24.690  1.00  0.00           C
ATOM  10607  C24 POPEo 398      41.094 104.167  25.500  1.00  0.00           C
ATOM  10610  C25 POPEo 398      40.266 104.548  26.740  1.00  0.00           C
ATOM  10613  C26 POPEo 398      41.045 105.336  27.800  1.00  0.00           C
ATOM  10616  C27 POPEo 398      40.135 105.837  28.950  1.00  0.00           C
ATOM  10619  C28 POPEo 398      39.416 104.716  29.730  1.00  0.00           C
ATOM  10622  C29 POPEo 398      40.336 103.927  30.620  1.00  0.00           C
ATOM  10624 0C21 POPEo 398      40.215 103.806  31.950  1.00  0.00           C
ATOM  10626 1C21 POPEo 398      39.114 104.456  32.760  1.00  0.00           C
ATOM  10629 2C21 POPEo 398      39.305 104.408  34.280  1.00  0.00           C
ATOM  10632 3C21 POPEo 398      38.015 104.846  35.000  1.00  0.00           C
ATOM  10635 4C21 POPEo 398      38.244 105.217  36.470  1.00  0.00           C
ATOM  10638 5C21 POPEo 398      38.545 104.016  37.380  1.00  0.00           C
ATOM  10641 6C21 POPEo 398      37.365 103.636  38.280  1.00  0.00           C
ATOM  10644 7C21 POPEo 398      37.646 102.386  39.120  1.00  0.00           C
ATOM  10647 8C21 POPEo 398      36.475 101.976  40.000  1.00  0.00           C
ATOM  10651  C33 POPEo 398      39.416 109.456  24.830  1.00  0.00           C
ATOM  10654  C34 POPEo 398      39.235 109.456  26.360  1.00  0.00           C
ATOM  10657  C35 POPEo 398      40.545 109.257  27.130  1.00  0.00           C
ATOM  10660  C36 POPEo 398      41.595 110.348  26.830  1.00  0.00           C
ATOM  10663  C37 POPEo 398      42.646 110.476  27.950  1.00  0.00           C
ATOM  10666  C38 POPEo 398      42.565 111.816  28.700  1.00  0.00           C
ATOM  10669  C39 POPEo 398      41.315 111.936  29.580  1.00  0.00           C
ATOM  10672 0C31 POPEo 398      41.175 113.307  30.250  1.00  0.00           C
ATOM  10675 1C31 POPEo 398      40.575 113.206  31.660  1.00  0.00           C
ATOM  10678 2C31 POPEo 398      40.315 114.576  32.310  1.00  0.00           C
ATOM  10681 3C31 POPEo 398      39.455 114.436  33.570  1.00  0.00           C
ATOM  10684 4C31 POPEo 398      39.225 115.767  34.310  1.00  0.00           C
ATOM  10687 5C31 POPEo 398      38.205 115.606  35.440  1.00  0.00           C
ATOM  10690 6C31 POPEo 398      38.075 116.847  36.330  1.00  0.00           C
ATOM  10694  NH3 POPEp 399      55.785  55.776  22.320  1.00  0.00           N
ATOM  10698  C12 POPEp 399      54.494  55.076  21.960  1.00  0.00           C
ATOM  10701  C11 POPEp 399      53.766  54.617  23.230  1.00  0.00           C
ATOM  10704  P   POPEp 399      51.365  53.946  22.430  1.00  0.00           P
ATOM  10705  O13 POPEp 399      50.705  52.826  21.720  1.00  0.00           O
ATOM  10706  O14 POPEp 399      51.375  55.206  21.670  1.00  0.00           O
ATOM  10707  O11 POPEp 399      50.526  54.116  23.750  1.00  0.00           O
ATOM  10708  O12 POPEp 399      52.815  53.586  22.940  1.00  0.00           O
ATOM  10709  C1  POPEp 399      50.385  52.966  24.600  1.00  0.00           C
ATOM  10712  C2  POPEp 399      51.355  53.056  25.820  1.00  0.00           C
ATOM  10714  O21 POPEp 399      51.115  52.117  26.890  1.00  0.00           O
ATOM  10715  C21 POPEp 399      49.936  52.016  27.460  1.00  0.00           C
ATOM  10716  O22 POPEp 399      48.896  52.507  27.080  1.00  0.00           O
ATOM  10717  C22 POPEp 399      50.065  51.216  28.750  1.00  0.00           C
ATOM  10720  C3  POPEp 399      51.315  54.506  26.330  1.00  0.00           C
ATOM  10723  O31 POPEp 399      51.435  54.636  27.770  1.00  0.00           O
ATOM  10724  C31 POPEp 399      52.046  55.727  28.230  1.00  0.00           C
ATOM  10725  O32 POPEp 399      52.654  56.536  27.550  1.00  0.00           O
ATOM  10726  C32 POPEp 399      51.765  55.806  29.730  1.00  0.00           C
ATOM  10729  C23 POPEp 399      49.645  52.096  29.960  1.00  0.00           C
ATOM  10732  C24 POPEp 399      49.465  51.316  31.270  1.00  0.00           C
ATOM  10735  C25 POPEp 399      50.785  50.926  31.950  1.00  0.00           C
ATOM  10738  C26 POPEp 399      51.455  52.076  32.730  1.00  0.00           C
ATOM  10741  C27 POPEp 399      52.825  51.646  33.290  1.00  0.00           C
ATOM  10744  C28 POPEp 399      53.486  52.686  34.220  1.00  0.00           C
ATOM  10747  C29 POPEp 399      54.946  52.346  34.400  1.00  0.00           C
ATOM  10749 0C21 POPEp 399      55.645  52.187  35.540  1.00  0.00           C
ATOM  10751 1C21 POPEp 399      55.164  52.306  36.960  1.00  0.00           C
ATOM  10754 2C21 POPEp 399      55.775  51.236  37.900  1.00  0.00           C
ATOM  10757 3C21 POPEp 399      57.165  51.586  38.480  1.00  0.00           C
ATOM  10760 4C21 POPEp 399      58.356  51.126  37.620  1.00  0.00           C
ATOM  10763 5C21 POPEp 399      59.704  51.466  38.260  1.00  0.00           C
ATOM  10766 6C21 POPEp 399      60.884  51.257  37.300  1.00  0.00           C
ATOM  10769 7C21 POPEp 399      62.235  51.586  37.950  1.00  0.00           C
ATOM  10772 8C21 POPEp 399      63.405  51.336  37.010  1.00  0.00           C
ATOM  10776  C33 POPEp 399      51.336  57.187  30.230  1.00  0.00           C
ATOM  10779  C34 POPEp 399      50.825  57.047  31.670  1.00  0.00           C
ATOM  10782  C35 POPEp 399      50.245  58.336  32.260  1.00  0.00           C
ATOM  10785  C36 POPEp 399      49.795  58.136  33.710  1.00  0.00           C
ATOM  10788  C37 POPEp 399      49.114  59.376  34.310  1.00  0.00           C
ATOM  10791  C38 POPEp 399      48.904  59.226  35.820  1.00  0.00           C
ATOM  10794  C39 POPEp 399      47.724  58.316  36.210  1.00  0.00           C
ATOM  10797 0C31 POPEp 399      48.005  57.616  37.540  1.00  0.00           C
ATOM  10800 1C31 POPEp 399      46.814  56.856  38.140  1.00  0.00           C
ATOM  10803 2C31 POPEp 399      47.256  55.727  39.100  1.00  0.00           C
ATOM  10806 3C31 POPEp 399      48.306  56.156  40.140  1.00  0.00           C
ATOM  10809 4C31 POPEp 399      48.875  54.946  40.910  1.00  0.00           C
ATOM  10812 5C31 POPEp 399      50.196  55.276  41.620  1.00  0.00           C
ATOM  10815 6C31 POPEp 399      50.926  54.026  42.110  1.00  0.00           C
ATOM  10819  NH3 POPEq 400     113.317 101.117  21.500  1.00  0.00           N
ATOM  10823  C12 POPEq 400     113.457  99.636  21.280  1.00  0.00           C
ATOM  10826  C11 POPEq 400     114.188  98.958  22.460  1.00  0.00           C
ATOM  10829  P   POPEq 400     113.988 100.497  24.590  1.00  0.00           P
ATOM  10830  O13 POPEq 400     115.197 101.117  24.000  1.00  0.00           O
ATOM  10831  O14 POPEq 400     112.804 101.357  24.660  1.00  0.00           O
ATOM  10832  O11 POPEq 400     114.307  99.816  25.960  1.00  0.00           O
ATOM  10833  O12 POPEq 400     113.558  99.277  23.690  1.00  0.00           O
ATOM  10834  C1  POPEq 400     113.448  98.837  26.540  1.00  0.00           C
ATOM  10837  C2  POPEq 400     113.828  98.596  28.040  1.00  0.00           C
ATOM  10839  O21 POPEq 400     113.014  99.347  28.970  1.00  0.00           O
ATOM  10840  C21 POPEq 400     113.025 100.667  28.880  1.00  0.00           C
ATOM  10841  O22 POPEq 400     113.519 101.346  28.000  1.00  0.00           O
ATOM  10842  C22 POPEq 400     112.515 101.276  30.180  1.00  0.00           C
ATOM  10845  C3  POPEq 400     115.358  98.757  28.310  1.00  0.00           C
ATOM  10848  O31 POPEq 400     115.967  97.537  28.810  1.00  0.00           O
ATOM  10849  C31 POPEq 400     116.178  97.537  30.120  1.00  0.00           C
ATOM  10850  O32 POPEq 400     115.728  98.337  30.920  1.00  0.00           O
ATOM  10851  C32 POPEq 400     117.118  96.367  30.460  1.00  0.00           C
ATOM  10854  C23 POPEq 400     113.467 100.907  31.330  1.00  0.00           C
ATOM  10857  C24 POPEq 400     113.238 101.696  32.630  1.00  0.00           C
ATOM  10860  C25 POPEq 400     114.167 101.136  33.720  1.00  0.00           C
ATOM  10863  C26 POPEq 400     114.287 101.976  34.990  1.00  0.00           C
ATOM  10866  C27 POPEq 400     115.228 101.297  36.000  1.00  0.00           C
ATOM  10869  C28 POPEq 400     115.557 102.157  37.230  1.00  0.00           C
ATOM  10872  C29 POPEq 400     116.439 101.396  38.190  1.00  0.00           C
ATOM  10874 0C21 POPEq 400     116.088 100.846  39.370  1.00  0.00           C
ATOM  10876 1C21 POPEq 400     114.727 100.907  40.040  1.00  0.00           C
ATOM  10879 2C21 POPEq 400     114.808 101.247  41.550  1.00  0.00           C
ATOM  10882 3C21 POPEq 400     115.498 102.577  41.840  1.00  0.00           C
ATOM  10885 4C21 POPEq 400     115.247 103.116  43.260  1.00  0.00           C
ATOM  10888 5C21 POPEq 400     115.977 104.447  43.480  1.00  0.00           C
ATOM  10891 6C21 POPEq 400     115.548 105.187  44.750  1.00  0.00           C
ATOM  10894 7C21 POPEq 400     115.948 106.667  44.720  1.00  0.00           C
ATOM  10897 8C21 POPEq 400     115.557 107.437  45.990  1.00  0.00           C
ATOM  10901  C33 POPEq 400     116.857  95.756  31.860  1.00  0.00           C
ATOM  10904  C34 POPEq 400     117.497  96.607  32.970  1.00  0.00           C
ATOM  10907  C35 POPEq 400     117.397  95.986  34.370  1.00  0.00           C
ATOM  10910  C36 POPEq 400     118.088  96.887  35.400  1.00  0.00           C
ATOM  10913  C37 POPEq 400     117.848  96.458  36.860  1.00  0.00           C
ATOM  10916  C38 POPEq 400     118.747  97.246  37.820  1.00  0.00           C
ATOM  10919  C39 POPEq 400     118.298  97.188  39.290  1.00  0.00           C
ATOM  10922 0C31 POPEq 400     118.147  95.767  39.820  1.00  0.00           C
ATOM  10925 1C31 POPEq 400     117.768  95.706  41.300  1.00  0.00           C
ATOM  10928 2C31 POPEq 400     117.327  94.296  41.690  1.00  0.00           C
ATOM  10931 3C31 POPEq 400     116.939  94.137  43.170  1.00  0.00           C
ATOM  10934 4C31 POPEq 400     116.507  92.708  43.480  1.00  0.00           C
ATOM  10937 5C31 POPEq 400     116.208  92.467  44.960  1.00  0.00           C
ATOM  10940 6C31 POPEq 400     115.848  91.017  45.260  1.00  0.00           C
ATOM  10944  NH3 POPEr 401      -4.325  58.336  22.780  1.00  0.00           N
ATOM  10948  C12 POPEr 401      -3.925  59.706  22.320  1.00  0.00           C
ATOM  10951  C11 POPEr 401      -2.405  59.906  22.280  1.00  0.00           C
ATOM  10954  P   POPEr 401      -0.185  59.066  21.340  1.00  0.00           P
ATOM  10955  O13 POPEr 401       0.515  57.846  20.900  1.00  0.00           O
ATOM  10956  O14 POPEr 401      -0.135  60.186  20.380  1.00  0.00           O
ATOM  10957  O11 POPEr 401       0.475  59.586  22.700  1.00  0.00           O
ATOM  10958  O12 POPEr 401      -1.695  58.776  21.740  1.00  0.00           O
ATOM  10959  C1  POPEr 401       0.425  58.676  23.810  1.00  0.00           C
ATOM  10962  C2  POPEr 401       1.295  59.126  25.010  1.00  0.00           C
ATOM  10964  O21 POPEr 401       0.835  58.426  26.180  1.00  0.00           O
ATOM  10965  C21 POPEr 401       1.285  57.196  26.350  1.00  0.00           C
ATOM  10966  O22 POPEr 401       1.955  56.546  25.560  1.00  0.00           O
ATOM  10967  C22 POPEr 401       0.865  56.756  27.760  1.00  0.00           C
ATOM  10970  C3  POPEr 401       1.285  60.667  25.300  1.00  0.00           C
ATOM  10973  O31 POPEr 401       0.585  61.086  26.500  1.00  0.00           O
ATOM  10974  C31 POPEr 401       1.245  60.917  27.640  1.00  0.00           C
ATOM  10975  O32 POPEr 401       2.325  60.366  27.760  1.00  0.00           O
ATOM  10976  C32 POPEr 401       0.465  61.546  28.790  1.00  0.00           C
ATOM  10979  C23 POPEr 401       2.046  56.236  28.620  1.00  0.00           C
ATOM  10982  C24 POPEr 401       1.805  56.456  30.120  1.00  0.00           C
ATOM  10985  C25 POPEr 401       2.855  55.797  31.020  1.00  0.00           C
ATOM  10988  C26 POPEr 401       2.735  56.246  32.490  1.00  0.00           C
ATOM  10991  C27 POPEr 401       3.845  55.716  33.400  1.00  0.00           C
ATOM  10994  C28 POPEr 401       3.585  54.277  33.900  1.00  0.00           C
ATOM  10997  C29 POPEr 401       4.756  53.776  34.710  1.00  0.00           C
ATOM  10999 0C21 POPEr 401       4.935  53.856  36.040  1.00  0.00           C
ATOM  11001 1C21 POPEr 401       3.996  54.436  37.060  1.00  0.00           C
ATOM  11004 2C21 POPEr 401       4.035  53.556  38.330  1.00  0.00           C
ATOM  11007 3C21 POPEr 401       3.305  54.166  39.520  1.00  0.00           C
ATOM  11010 4C21 POPEr 401       3.255  53.246  40.750  1.00  0.00           C
ATOM  11013 5C21 POPEr 401       4.626  52.716  41.210  1.00  0.00           C
ATOM  11016 6C21 POPEr 401       4.505  51.766  42.410  1.00  0.00           C
ATOM  11019 7C21 POPEr 401       5.825  51.096  42.790  1.00  0.00           C
ATOM  11022 8C21 POPEr 401       5.655  49.966  43.810  1.00  0.00           C
ATOM  11026  C33 POPEr 401       0.615  60.736  30.090  1.00  0.00           C
ATOM  11029  C34 POPEr 401       1.775  61.257  30.950  1.00  0.00           C
ATOM  11032  C35 POPEr 401       2.055  60.406  32.200  1.00  0.00           C
ATOM  11035  C36 POPEr 401       0.825  60.126  33.080  1.00  0.00           C
ATOM  11038  C37 POPEr 401       1.195  59.407  34.390  1.00  0.00           C
ATOM  11041  C38 POPEr 401       0.015  58.617  34.980  1.00  0.00           C
ATOM  11044  C39 POPEr 401       0.435  57.586  36.040  1.00  0.00           C
ATOM  11047 0C31 POPEr 401       0.555  58.136  37.470  1.00  0.00           C
ATOM  11050 1C31 POPEr 401       0.885  57.016  38.470  1.00  0.00           C
ATOM  11053 2C31 POPEr 401       0.655  57.396  39.940  1.00  0.00           C
ATOM  11056 3C31 POPEr 401       0.895  56.206  40.880  1.00  0.00           C
ATOM  11059 4C31 POPEr 401       0.255  56.316  42.270  1.00  0.00           C
ATOM  11062 5C31 POPEr 401       0.545  55.076  43.120  1.00  0.00           C
ATOM  11065 6C31 POPEr 401      -0.285  55.016  44.410  1.00  0.00           C
ATOM  11069  NH3 POPEs 402       5.285  94.997  67.210  1.00  0.00           N
ATOM  11073  C12 POPEs 402       6.775  94.767  67.030  1.00  0.00           C
ATOM  11076  C11 POPEs 402       7.105  93.256  66.970  1.00  0.00           C
ATOM  11079  P   POPEs 402       8.936  91.586  66.190  1.00  0.00           P
ATOM  11080  O13 POPEs 402      10.335  91.306  66.560  1.00  0.00           O
ATOM  11081  O14 POPEs 402       7.916  90.606  66.600  1.00  0.00           O
ATOM  11082  O11 POPEs 402       8.925  91.856  64.640  1.00  0.00           O
ATOM  11083  O12 POPEs 402       8.515  93.018  66.780  1.00  0.00           O
ATOM  11084  C1  POPEs 402       8.585  90.798  63.740  1.00  0.00           C
ATOM  11087  C2  POPEs 402       8.595  91.357  62.290  1.00  0.00           C
ATOM  11089  O21 POPEs 402       8.445  90.236  61.400  1.00  0.00           O
ATOM  11090  C21 POPEs 402       7.695  90.488  60.330  1.00  0.00           C
ATOM  11091  O22 POPEs 402       7.256  91.567  60.000  1.00  0.00           O
ATOM  11092  C22 POPEs 402       7.445  89.176  59.570  1.00  0.00           C
ATOM  11095  C3  POPEs 402       9.926  92.127  62.040  1.00  0.00           C
ATOM  11098  O31 POPEs 402      10.146  92.456  60.660  1.00  0.00           O
ATOM  11099  C31 POPEs 402       9.615  93.596  60.230  1.00  0.00           C
ATOM  11100  O32 POPEs 402       8.915  94.356  60.870  1.00  0.00           O
ATOM  11101  C32 POPEs 402      10.055  93.787  58.760  1.00  0.00           C
ATOM  11104  C23 POPEs 402       6.235  89.257  58.600  1.00  0.00           C
ATOM  11107  C24 POPEs 402       6.025  87.997  57.750  1.00  0.00           C
ATOM  11110  C25 POPEs 402       7.105  87.736  56.680  1.00  0.00           C
ATOM  11113  C26 POPEs 402       7.175  88.806  55.580  1.00  0.00           C
ATOM  11116  C27 POPEs 402       8.245  88.496  54.510  1.00  0.00           C
ATOM  11119  C28 POPEs 402       8.346  89.596  53.430  1.00  0.00           C
ATOM  11122  C29 POPEs 402       9.495  89.366  52.480  1.00  0.00           C
ATOM  11124 0C21 POPEs 402       9.556  89.727  51.190  1.00  0.00           C
ATOM  11126 1C21 POPEs 402       8.506  90.457  50.390  1.00  0.00           C
ATOM  11129 2C21 POPEs 402       8.235  89.816  49.010  1.00  0.00           C
ATOM  11132 3C21 POPEs 402       9.445  89.807  48.070  1.00  0.00           C
ATOM  11135 4C21 POPEs 402       9.055  89.566  46.600  1.00  0.00           C
ATOM  11138 5C21 POPEs 402      10.256  89.347  45.670  1.00  0.00           C
ATOM  11141 6C21 POPEs 402      10.825  87.926  45.750  1.00  0.00           C
ATOM  11144 7C21 POPEs 402      12.015  87.696  44.820  1.00  0.00           C
ATOM  11147 8C21 POPEs 402      12.485  86.236  44.790  1.00  0.00           C
ATOM  11151  C33 POPEs 402       9.875  92.507  57.900  1.00  0.00           C
ATOM  11154  C34 POPEs 402      10.606  92.526  56.540  1.00  0.00           C
ATOM  11157  C35 POPEs 402      12.135  92.428  56.660  1.00  0.00           C
ATOM  11160  C36 POPEs 402      12.876  92.157  55.340  1.00  0.00           C
ATOM  11163  C37 POPEs 402      14.395  92.057  55.530  1.00  0.00           C
ATOM  11166  C38 POPEs 402      15.195  91.877  54.220  1.00  0.00           C
ATOM  11169  C39 POPEs 402      16.676  91.556  54.460  1.00  0.00           C
ATOM  11172 0C31 POPEs 402      17.465  91.357  53.150  1.00  0.00           C
ATOM  11175 1C31 POPEs 402      18.945  91.017  53.360  1.00  0.00           C
ATOM  11178 2C31 POPEs 402      19.626  90.527  52.080  1.00  0.00           C
ATOM  11181 3C31 POPEs 402      21.106  90.166  52.290  1.00  0.00           C
ATOM  11184 4C31 POPEs 402      21.805  89.636  51.030  1.00  0.00           C
ATOM  11187 5C31 POPEs 402      23.206  89.067  51.320  1.00  0.00           C
ATOM  11190 6C31 POPEs 402      23.915  88.526  50.080  1.00  0.00           C
ATOM  11194  NH3 POPEt 403      22.485   7.346  17.040  1.00  0.00           N
ATOM  11198  C12 POPEt 403      23.446   8.426  17.520  1.00  0.00           C
ATOM  11201  C11 POPEt 403      23.485   9.636  16.560  1.00  0.00           C
ATOM  11204  P   POPEt 403      25.006  11.716  16.070  1.00  0.00           P
ATOM  11205  O13 POPEt 403      25.955  11.016  15.190  1.00  0.00           O
ATOM  11206  O14 POPEt 403      23.845  12.386  15.420  1.00  0.00           O
ATOM  11207  O11 POPEt 403      25.755  12.756  17.010  1.00  0.00           O
ATOM  11208  O12 POPEt 403      24.365  10.656  17.060  1.00  0.00           O
ATOM  11209  C1  POPEt 403      25.565  12.856  18.430  1.00  0.00           C
ATOM  11212  C2  POPEt 403      26.495  13.956  19.050  1.00  0.00           C
ATOM  11214  O21 POPEt 403      26.475  14.016  20.500  1.00  0.00           O
ATOM  11215  C21 POPEt 403      25.346  14.396  21.100  1.00  0.00           C
ATOM  11216  O22 POPEt 403      24.245  14.466  20.550  1.00  0.00           O
ATOM  11217  C22 POPEt 403      25.575  14.656  22.600  1.00  0.00           C
ATOM  11220  C3  POPEt 403      26.215  15.326  18.350  1.00  0.00           C
ATOM  11223  O31 POPEt 403      27.085  16.406  18.780  1.00  0.00           O
ATOM  11224  C31 POPEt 403      26.475  17.386  19.450  1.00  0.00           C
ATOM  11225  O32 POPEt 403      25.356  17.306  19.930  1.00  0.00           O
ATOM  11226  C32 POPEt 403      27.375  18.616  19.510  1.00  0.00           C
ATOM  11229  C23 POPEt 403      24.745  15.846  23.150  1.00  0.00           C
ATOM  11232  C24 POPEt 403      24.664  15.936  24.690  1.00  0.00           C
ATOM  11235  C25 POPEt 403      23.934  14.746  25.340  1.00  0.00           C
ATOM  11238  C26 POPEt 403      23.615  14.936  26.840  1.00  0.00           C
ATOM  11241  C27 POPEt 403      22.965  13.666  27.430  1.00  0.00           C
ATOM  11244  C28 POPEt 403      22.745  13.706  28.960  1.00  0.00           C
ATOM  11247  C29 POPEt 403      22.435  12.326  29.470  1.00  0.00           C
ATOM  11249 0C21 POPEt 403      21.645  11.966  30.510  1.00  0.00           C
ATOM  11251 1C21 POPEt 403      20.946  12.866  31.490  1.00  0.00           C
ATOM  11254 2C21 POPEt 403      21.106  12.306  32.920  1.00  0.00           C
ATOM  11257 3C21 POPEt 403      20.426  13.166  34.000  1.00  0.00           C
ATOM  11260 4C21 POPEt 403      20.426  12.526  35.400  1.00  0.00           C
ATOM  11263 5C21 POPEt 403      21.836  12.206  35.940  1.00  0.00           C
ATOM  11266 6C21 POPEt 403      21.825  11.646  37.370  1.00  0.00           C
ATOM  11269 7C21 POPEt 403      23.255  11.446  37.910  1.00  0.00           C
ATOM  11272 8C21 POPEt 403      23.325  10.776  39.290  1.00  0.00           C
ATOM  11276  C33 POPEt 403      26.764  19.786  20.330  1.00  0.00           C
ATOM  11279  C34 POPEt 403      27.385  21.156  20.020  1.00  0.00           C
ATOM  11282  C35 POPEt 403      28.904  21.226  20.240  1.00  0.00           C
ATOM  11285  C36 POPEt 403      29.315  21.216  21.720  1.00  0.00           C
ATOM  11288  C37 POPEt 403      30.825  21.096  21.890  1.00  0.00           C
ATOM  11291  C38 POPEt 403      31.446  22.106  22.870  1.00  0.00           C
ATOM  11294  C39 POPEt 403      31.195  21.776  24.350  1.00  0.00           C
ATOM  11297 0C31 POPEt 403      32.025  22.696  25.260  1.00  0.00           C
ATOM  11300 1C31 POPEt 403      32.046  22.326  26.750  1.00  0.00           C
ATOM  11303 2C31 POPEt 403      32.535  20.896  27.000  1.00  0.00           C
ATOM  11306 3C31 POPEt 403      33.105  20.676  28.400  1.00  0.00           C
ATOM  11309 4C31 POPEt 403      32.095  20.886  29.530  1.00  0.00           C
ATOM  11312 5C31 POPEt 403      32.565  20.216  30.830  1.00  0.00           C
ATOM  11315 6C31 POPEt 403      31.575  20.366  31.990  1.00  0.00           C
ATOM  11319  NH3 POPEu 404       8.135  77.656  23.060  1.00  0.00           N
ATOM  11323  C12 POPEu 404       8.805  76.396  22.580  1.00  0.00           C
ATOM  11326  C11 POPEu 404       9.605  76.716  21.310  1.00  0.00           C
ATOM  11329  P   POPEu 404       9.875  74.456  19.990  1.00  0.00           P
ATOM  11330  O13 POPEu 404      10.586  74.376  18.700  1.00  0.00           O
ATOM  11331  O14 POPEu 404       8.395  74.426  19.950  1.00  0.00           O
ATOM  11332  O11 POPEu 404      10.365  73.286  20.940  1.00  0.00           O
ATOM  11333  O12 POPEu 404      10.405  75.646  20.860  1.00  0.00           O
ATOM  11334  C1  POPEu 404      11.715  73.286  21.460  1.00  0.00           C
ATOM  11337  C2  POPEu 404      11.856  73.636  22.980  1.00  0.00           C
ATOM  11339  O21 POPEu 404      13.115  73.087  23.380  1.00  0.00           O
ATOM  11340  C21 POPEu 404      13.885  73.496  24.400  1.00  0.00           C
ATOM  11341  O22 POPEu 404      14.865  72.837  24.770  1.00  0.00           O
ATOM  11342  C22 POPEu 404      13.495  74.826  25.050  1.00  0.00           C
ATOM  11345  C3  POPEu 404      10.706  72.977  23.810  1.00  0.00           C
ATOM  11348  O31 POPEu 404      10.776  73.308  25.230  1.00  0.00           O
ATOM  11349  C31 POPEu 404      10.495  72.297  26.060  1.00  0.00           C
ATOM  11350  O32 POPEu 404      10.175  71.166  25.710  1.00  0.00           O
ATOM  11351  C32 POPEu 404      10.655  72.686  27.510  1.00  0.00           C
ATOM  11354  C23 POPEu 404      14.065  74.976  26.480  1.00  0.00           C
ATOM  11357  C24 POPEu 404      13.685  76.326  27.130  1.00  0.00           C
ATOM  11360  C25 POPEu 404      14.285  76.477  28.530  1.00  0.00           C
[truncated: 1,854,063 more chars]
