# Supplementary material for: Characterizing Membrane Association and Periplasmic Transfer of Bacterial Lipoproteins through Molecular Dynamics Simulations
Source: Structure. 2020 Apr 7;28(4):475–487.e3. doi: 10.1016/j.str.2020.01.012 (PMC7139219; doi:10.1016/j.str.2020.01.012)
Supplement: Data S3. Final Coordinates from Simulations (M–X), Related to Figure 3 [file mmc5.zip › M-X/WZA-2-atomistic.pdb]

TITLE     Protein
REMARK    THIS IS A SIMULATION BOX
CRYST1  129.451  129.451  158.117  90.00  90.00  90.00 P 1           1
MODEL        1
ATOM      1  N   CYSTA   1      55.655  46.369  85.028  1.00  0.00           N
ATOM      3  CA  CYSTA   1      55.005  45.240  84.380  1.00  0.00           C
ATOM      5  C   CYSTA   1      53.335  45.401  84.508  1.00  0.00           C
ATOM      6  O   CYSTA   1      52.796  44.820  85.449  1.00  0.00           O
ATOM      7  CB  CYSTA   1      55.805  43.861  84.949  1.00  0.00           C
ATOM     10  SG  CYSTA   1      57.245  42.870  83.999  1.00  0.00           S
ATOM     11  C1  CYSTA   1      58.635  41.821  84.850  1.00  0.00           C
ATOM     14  CA1 CYSTA   1      56.955  46.761  85.038  1.00  0.00           C
ATOM     15  OA1 CYSTA   1      57.276  47.540  85.919  1.00  0.00           O
ATOM     16  CA2 CYSTA   1      58.065  46.290  84.129  1.00  0.00           C
ATOM     19  C11 CYSTA   1      60.025  41.210  84.188  1.00  0.00           C
ATOM     21  O11 CYSTA   1      60.375  41.651  82.849  1.00  0.00           O
ATOM     22  CX1 CYSTA   1      60.795  40.741  81.949  1.00  0.00           C
ATOM     23  OX1 CYSTA   1      60.125  39.830  81.518  1.00  0.00           O
ATOM     24  CX2 CYSTA   1      62.215  41.061  81.418  1.00  0.00           C
ATOM     27  C12 CYSTA   1      60.576  39.729  84.608  1.00  0.00           C
ATOM     30  O12 CYSTA   1      59.885  38.600  84.039  1.00  0.00           O
ATOM     31  CD1 CYSTA   1      60.366  37.521  83.339  1.00  0.00           C
ATOM     32  OD1 CYSTA   1      59.745  37.070  82.398  1.00  0.00           O
ATOM     33  CD2 CYSTA   1      61.655  36.730  83.729  1.00  0.00           C
ATOM     36  CA3 CYSTA   1      58.055  46.810  82.668  1.00  0.00           C
ATOM     39  CA4 CYSTA   1      58.475  45.721  81.648  1.00  0.00           C
ATOM     42  CA5 CYSTA   1      57.255  45.010  81.059  1.00  0.00           C
ATOM     45  CA6 CYSTA   1      57.556  43.790  80.178  1.00  0.00           C
ATOM     48  CA7 CYSTA   1      57.826  44.160  78.719  1.00  0.00           C
ATOM     51  CA8 CYSTA   1      56.605  43.980  77.809  1.00  0.00           C
ATOM     54  CA9 CYSTA   1      56.905  44.440  76.379  1.00  0.00           C
ATOM     57 0CA1 CYSTA   1      55.685  44.440  75.449  1.00  0.00           C
ATOM     60 1CA1 CYSTA   1      55.975  45.070  74.089  1.00  0.00           C
ATOM     63 2CA1 CYSTA   1      55.436  44.261  72.898  1.00  0.00           C
ATOM     66 3CA1 CYSTA   1      55.195  45.119  71.659  1.00  0.00           C
ATOM     69 4CA1 CYSTA   1      53.955  46.010  71.810  1.00  0.00           C
ATOM     72 5CA1 CYSTA   1      53.555  46.711  70.509  1.00  0.00           C
ATOM     75 6CA1 CYSTA   1      52.195  47.410  70.638  1.00  0.00           C
ATOM     79  CD3 CYSTA   1      61.486  35.220  83.229  1.00  0.00           C
ATOM     82  CD4 CYSTA   1      62.655  34.170  83.269  1.00  0.00           C
ATOM     85  CD5 CYSTA   1      62.455  32.831  82.439  1.00  0.00           C
ATOM     88  CD6 CYSTA   1      63.485  31.681  81.999  1.00  0.00           C
ATOM     91  CD7 CYSTA   1      64.576  31.681  80.879  1.00  0.00           C
ATOM     94  CD8 CYSTA   1      65.696  30.601  80.849  1.00  0.00           C
ATOM     97  CD9 CYSTA   1      67.076  31.061  80.289  1.00  0.00           C
ATOM    100 0CD1 CYSTA   1      67.016  31.971  79.049  1.00  0.00           C
ATOM    103 1CD1 CYSTA   1      68.355  32.210  78.328  1.00  0.00           C
ATOM    106 2CD1 CYSTA   1      68.245  33.361  77.309  1.00  0.00           C
ATOM    109 3CD1 CYSTA   1      69.565  33.820  76.669  1.00  0.00           C
ATOM    112 4CD1 CYSTA   1      69.836  33.241  75.269  1.00  0.00           C
ATOM    115 5CD1 CYSTA   1      69.845  34.320  74.169  1.00  0.00           C
ATOM    118 6CD1 CYSTA   1      69.995  33.740  72.749  1.00  0.00           C
ATOM    122  CX3 CYSTA   1      62.885  40.021  80.459  1.00  0.00           C
ATOM    125  CX4 CYSTA   1      62.406  40.049  78.989  1.00  0.00           C
ATOM    128  CX5 CYSTA   1      62.875  38.921  78.038  1.00  0.00           C
ATOM    131  CX6 CYSTA   1      64.266  38.970  77.348  1.00  0.00           C
ATOM    134  CX7 CYSTA   1      64.406  37.681  76.499  1.00  0.00           C
ATOM    137  CX8 CYSTA   1      65.745  37.300  75.818  1.00  0.00           C
ATOM    140  CX9 CYSTA   1      65.955  35.791  75.889  1.00  0.00           C
ATOM    142 0CX1 CYSTA   1      66.125  34.831  74.949  1.00  0.00           C
ATOM    144 1CX1 CYSTA   1      66.175  34.870  73.449  1.00  0.00           C
ATOM    147 2CX1 CYSTA   1      65.275  33.800  72.799  1.00  0.00           C
ATOM    150 3CX1 CYSTA   1      65.685  32.300  72.769  1.00  0.00           C
ATOM    153 4CX1 CYSTA   1      64.745  31.541  71.799  1.00  0.00           C
ATOM    156 5CX1 CYSTA   1      64.745  30.000  71.859  1.00  0.00           C
ATOM    159 6CX1 CYSTA   1      63.695  29.420  70.879  1.00  0.00           C
ATOM    162 7CX1 CYSTA   1      63.385  27.931  71.098  1.00  0.00           C
ATOM    165 8CX1 CYSTA   1      62.395  27.351  70.078  1.00  0.00           C
ATOM    169  N   THR A   2      52.435  46.150  83.629  1.00  0.00           N
ATOM    171  CA  THR A   2      50.905  46.010  83.159  1.00  0.00           C
ATOM    173  CB  THR A   2      50.075  45.061  84.029  1.00  0.00           C
ATOM    175  OG1 THR A   2      50.215  45.410  85.398  1.00  0.00           O
ATOM    177  CG2 THR A   2      50.506  43.611  83.848  1.00  0.00           C
ATOM    181  C   THR A   2      49.765  47.210  82.849  1.00  0.00           C
ATOM    182  O   THR A   2      49.665  48.081  83.699  1.00  0.00           O
ATOM    183  N   VAL A   3      48.825  47.311  81.729  1.00  0.00           N
ATOM    185  CA  VAL A   3      47.655  48.370  81.479  1.00  0.00           C
ATOM    187  CB  VAL A   3      48.165  49.799  81.119  1.00  0.00           C
ATOM    189  CG1 VAL A   3      47.175  50.881  81.639  1.00  0.00           C
ATOM    193  CG2 VAL A   3      49.545  50.170  81.699  1.00  0.00           C
ATOM    197  C   VAL A   3      46.395  48.181  80.379  1.00  0.00           C
ATOM    198  O   VAL A   3      46.525  47.381  79.449  1.00  0.00           O
ATOM    199  N   LEU A   4      45.175  48.960  80.379  1.00  0.00           N
ATOM    201  CA  LEU A   4      44.186  49.351  79.239  1.00  0.00           C
ATOM    203  CB  LEU A   4      43.135  48.271  78.688  1.00  0.00           C
ATOM    206  CG  LEU A   4      41.965  48.611  77.659  1.00  0.00           C
ATOM    208  CD1 LEU A   4      42.215  49.510  76.419  1.00  0.00           C
ATOM    212  CD2 LEU A   4      41.236  47.361  77.109  1.00  0.00           C
ATOM    216  C   LEU A   4      43.555  50.820  79.209  1.00  0.00           C
ATOM    217  O   LEU A   4      44.385  51.711  79.059  1.00  0.00           O
ATOM    218  N   PRO A   5      42.255  51.290  79.288  1.00  0.00           N
ATOM    219  CD  PRO A   5      41.226  50.820  80.238  1.00  0.00           C
ATOM    222  CA  PRO A   5      41.565  52.171  78.289  1.00  0.00           C
ATOM    224  CB  PRO A   5      40.345  52.710  79.019  1.00  0.00           C
ATOM    227  CG  PRO A   5      39.896  51.451  79.769  1.00  0.00           C
ATOM    230  C   PRO A   5      42.235  53.200  77.389  1.00  0.00           C
ATOM    231  O   PRO A   5      41.785  53.330  76.249  1.00  0.00           O
ATOM    232  N   GLY A   6      43.245  53.960  77.819  1.00  0.00           N
ATOM    234  CA  GLY A   6      43.925  54.931  76.959  1.00  0.00           C
ATOM    237  C   GLY A   6      44.785  54.271  75.909  1.00  0.00           C
ATOM    238  O   GLY A   6      44.895  54.741  74.779  1.00  0.00           O
ATOM    239  N   SER A   7      45.345  53.101  76.258  1.00  0.00           N
ATOM    241  CA  SER A   7      46.075  52.241  75.339  1.00  0.00           C
ATOM    243  CB  SER A   7      47.355  52.870  74.739  1.00  0.00           C
ATOM    246  OG  SER A   7      48.125  53.580  75.709  1.00  0.00           O
ATOM    248  C   SER A   7      46.436  50.979  76.089  1.00  0.00           C
ATOM    249  O   SER A   7      46.675  51.021  77.289  1.00  0.00           O
ATOM    250  N   ASN A   8      46.436  49.799  75.428  1.00  0.00           N
ATOM    252  CA  ASN A   8      46.345  48.521  76.118  1.00  0.00           C
ATOM    254  CB  ASN A   8      45.095  47.710  75.729  1.00  0.00           C
ATOM    257  CG  ASN A   8      44.805  47.650  74.229  1.00  0.00           C
ATOM    258  OD1 ASN A   8      45.595  48.031  73.368  1.00  0.00           O
ATOM    259  ND2 ASN A   8      43.575  47.201  73.889  1.00  0.00           N
ATOM    262  C   ASN A   8      47.546  47.619  75.989  1.00  0.00           C
ATOM    263  O   ASN A   8      48.405  47.780  75.129  1.00  0.00           O
ATOM    264  N   MET A   9      47.625  46.639  76.919  1.00  0.00           N
ATOM    266  CA  MET A   9      48.866  45.940  77.109  1.00  0.00           C
ATOM    268  CB  MET A   9      49.855  46.931  77.809  1.00  0.00           C
ATOM    271  CG  MET A   9      51.285  46.800  77.269  1.00  0.00           C
ATOM    274  SD  MET A   9      52.476  48.181  77.419  1.00  0.00           S
ATOM    275  CE  MET A   9      51.765  49.410  76.309  1.00  0.00           C
ATOM    279  C   MET A   9      48.675  44.570  77.829  1.00  0.00           C
ATOM    280  O   MET A   9      48.705  44.500  79.059  1.00  0.00           O
ATOM    281  N   SER A  10      48.485  43.440  77.068  1.00  0.00           N
ATOM    283  CA  SER A  10      48.405  42.041  77.538  1.00  0.00           C
ATOM    285  CB  SER A  10      46.945  41.501  77.699  1.00  0.00           C
ATOM    288  OG  SER A  10      46.296  41.260  76.439  1.00  0.00           O
ATOM    290  C   SER A  10      49.116  41.111  76.529  1.00  0.00           C
ATOM    291  O   SER A  10      49.365  41.550  75.409  1.00  0.00           O
ATOM    292  N   THR A  11      49.465  39.820  76.839  1.00  0.00           N
ATOM    294  CA  THR A  11      50.436  39.021  76.059  1.00  0.00           C
ATOM    296  CB  THR A  11      51.385  38.160  76.899  1.00  0.00           C
ATOM    298  OG1 THR A  11      50.755  37.730  78.099  1.00  0.00           O
ATOM    300  CG2 THR A  11      52.546  39.081  77.258  1.00  0.00           C
ATOM    304  C   THR A  11      49.955  38.090  74.949  1.00  0.00           C
ATOM    305  O   THR A  11      50.715  37.280  74.428  1.00  0.00           O
ATOM    306  N   MET A  12      48.695  38.150  74.508  1.00  0.00           N
ATOM    308  CA  MET A  12      48.146  37.090  73.679  1.00  0.00           C
ATOM    310  CB  MET A  12      46.625  37.070  73.928  1.00  0.00           C
ATOM    313  CG  MET A  12      45.805  36.000  73.169  1.00  0.00           C
ATOM    316  SD  MET A  12      44.315  36.670  72.379  1.00  0.00           S
ATOM    317  CE  MET A  12      43.396  37.190  73.839  1.00  0.00           C
ATOM    321  C   MET A  12      48.505  37.160  72.169  1.00  0.00           C
ATOM    322  O   MET A  12      47.705  37.631  71.349  1.00  0.00           O
ATOM    323  N   GLY A  13      49.695  36.660  71.759  1.00  0.00           N
ATOM    325  CA  GLY A  13      50.075  36.521  70.339  1.00  0.00           C
ATOM    328  C   GLY A  13      51.226  37.331  69.758  1.00  0.00           C
ATOM    329  O   GLY A  13      51.245  37.580  68.559  1.00  0.00           O
ATOM    330  N   LYS A  14      52.235  37.741  70.549  1.00  0.00           N
ATOM    332  CA  LYS A  14      53.565  38.101  70.038  1.00  0.00           C
ATOM    334  CB  LYS A  14      54.035  39.611  70.059  1.00  0.00           C
ATOM    337  CG  LYS A  14      53.185  40.690  69.339  1.00  0.00           C
ATOM    340  CD  LYS A  14      53.315  42.041  70.099  1.00  0.00           C
ATOM    343  CE  LYS A  14      52.395  43.200  69.669  1.00  0.00           C
ATOM    346  NZ  LYS A  14      50.975  42.860  69.868  1.00  0.00           N
ATOM    350  C   LYS A  14      54.475  37.280  70.929  1.00  0.00           C
ATOM    351  O   LYS A  14      54.125  36.170  71.328  1.00  0.00           O
ATOM    352  N   ASP A  15      55.665  37.791  71.269  1.00  0.00           N
ATOM    354  CA  ASP A  15      56.795  36.991  71.639  1.00  0.00           C
ATOM    356  CB  ASP A  15      57.945  37.601  70.779  1.00  0.00           C
ATOM    359  CG  ASP A  15      58.955  36.590  70.299  1.00  0.00           C
ATOM    360  OD1 ASP A  15      58.815  35.391  70.649  1.00  0.00           O
ATOM    361  OD2 ASP A  15      59.865  37.021  69.539  1.00  0.00           O
ATOM    362  C   ASP A  15      57.035  37.120  73.149  1.00  0.00           C
ATOM    363  O   ASP A  15      57.535  38.131  73.629  1.00  0.00           O
ATOM    364  N   VAL A  16      56.655  36.090  73.939  1.00  0.00           N
ATOM    366  CA  VAL A  16      56.835  36.090  75.379  1.00  0.00           C
ATOM    368  CB  VAL A  16      55.655  35.521  76.179  1.00  0.00           C
ATOM    370  CG1 VAL A  16      55.965  35.521  77.699  1.00  0.00           C
ATOM    374  CG2 VAL A  16      54.396  36.351  75.929  1.00  0.00           C
ATOM    378  C   VAL A  16      58.035  35.241  75.699  1.00  0.00           C
ATOM    379  O   VAL A  16      58.135  34.090  75.288  1.00  0.00           O
ATOM    380  N   ILE A  17      58.995  35.820  76.428  1.00  0.00           N
ATOM    382  CA  ILE A  17      60.335  35.291  76.468  1.00  0.00           C
ATOM    384  CB  ILE A  17      61.405  36.210  75.849  1.00  0.00           C
ATOM    386  CG2 ILE A  17      62.505  35.320  75.218  1.00  0.00           C
ATOM    390  CG1 ILE A  17      60.885  37.250  74.819  1.00  0.00           C
ATOM    393  CD  ILE A  17      60.905  36.791  73.359  1.00  0.00           C
ATOM    397  C   ILE A  17      60.646  34.940  77.919  1.00  0.00           C
ATOM    398  O   ILE A  17      59.776  34.701  78.749  1.00  0.00           O
ATOM    399  N   LYS A  18      61.945  34.791  78.209  1.00  0.00           N
ATOM    401  CA  LYS A  18      62.395  33.811  79.139  1.00  0.00           C
ATOM    403  CB  LYS A  18      62.155  32.390  78.438  1.00  0.00           C
ATOM    406  CG  LYS A  18      61.115  31.400  79.059  1.00  0.00           C
ATOM    409  CD  LYS A  18      60.755  30.210  78.109  1.00  0.00           C
ATOM    412  CE  LYS A  18      59.916  29.070  78.739  1.00  0.00           C
ATOM    415  NZ  LYS A  18      60.195  27.690  78.239  1.00  0.00           N
ATOM    419  C   LYS A  18      63.875  34.241  79.479  1.00  0.00           C
ATOM    420  O   LYS A  18      64.735  34.170  78.609  1.00  0.00           O
ATOM    421  N   GLN A  19      64.195  34.690  80.739  1.00  0.00           N
ATOM    423  CA  GLN A  19      65.506  35.010  81.380  1.00  0.00           C
ATOM    425  CB  GLN A  19      65.465  36.530  81.729  1.00  0.00           C
ATOM    428  CG  GLN A  19      65.385  37.541  80.560  1.00  0.00           C
ATOM    431  CD  GLN A  19      66.715  37.750  79.848  1.00  0.00           C
ATOM    432  OE1 GLN A  19      67.375  38.771  79.989  1.00  0.00           O
ATOM    433  NE2 GLN A  19      67.105  36.771  78.999  1.00  0.00           N
ATOM    436  C   GLN A  19      65.906  34.320  82.779  1.00  0.00           C
ATOM    437  O   GLN A  19      65.665  34.901  83.829  1.00  0.00           O
ATOM    438  N   GLN A  20      66.465  33.090  82.849  1.00  0.00           N
ATOM    440  CA  GLN A  20      66.455  32.111  83.959  1.00  0.00           C
ATOM    442  CB  GLN A  20      67.695  31.941  84.879  1.00  0.00           C
ATOM    445  CG  GLN A  20      67.525  30.640  85.749  1.00  0.00           C
ATOM    448  CD  GLN A  20      68.745  29.941  86.329  1.00  0.00           C
ATOM    449  OE1 GLN A  20      69.475  30.401  87.199  1.00  0.00           O
ATOM    450  NE2 GLN A  20      68.975  28.691  85.849  1.00  0.00           N
ATOM    453  C   GLN A  20      65.195  31.820  84.789  1.00  0.00           C
ATOM    454  O   GLN A  20      64.726  30.681  84.839  1.00  0.00           O
ATOM    455  N   ASP A  21      64.635  32.771  85.508  1.00  0.00           N
ATOM    457  CA  ASP A  21      63.925  32.410  86.719  1.00  0.00           C
ATOM    459  CB  ASP A  21      64.866  32.881  87.839  1.00  0.00           C
ATOM    462  CG  ASP A  21      65.116  34.371  87.959  1.00  0.00           C
ATOM    463  OD1 ASP A  21      65.015  35.120  86.979  1.00  0.00           O
ATOM    464  OD2 ASP A  21      65.495  34.721  89.099  1.00  0.00           O
ATOM    465  C   ASP A  21      62.455  32.850  86.749  1.00  0.00           C
ATOM    466  O   ASP A  21      62.025  33.701  87.519  1.00  0.00           O
ATOM    467  N   ALA A  22      61.595  32.260  85.898  1.00  0.00           N
ATOM    469  CA  ALA A  22      60.236  32.761  85.688  1.00  0.00           C
ATOM    471  CB  ALA A  22      59.715  32.260  84.349  1.00  0.00           C
ATOM    475  C   ALA A  22      59.225  32.230  86.658  1.00  0.00           C
ATOM    476  O   ALA A  22      58.215  32.861  86.959  1.00  0.00           O
ATOM    477  N   ASP A  23      59.455  31.031  87.199  1.00  0.00           N
ATOM    479  CA  ASP A  23      58.555  30.331  88.069  1.00  0.00           C
ATOM    481  CB  ASP A  23      58.755  28.800  87.879  1.00  0.00           C
ATOM    484  CG  ASP A  23      60.175  28.330  88.139  1.00  0.00           C
ATOM    485  OD1 ASP A  23      61.145  29.130  88.099  1.00  0.00           O
ATOM    486  OD2 ASP A  23      60.326  27.090  88.299  1.00  0.00           O
ATOM    487  C   ASP A  23      58.785  30.800  89.499  1.00  0.00           C
ATOM    488  O   ASP A  23      58.905  30.041  90.459  1.00  0.00           O
ATOM    489  N   PHE A  24      58.875  32.131  89.629  1.00  0.00           N
ATOM    491  CA  PHE A  24      59.085  32.800  90.868  1.00  0.00           C
ATOM    493  CB  PHE A  24      59.695  34.201  90.688  1.00  0.00           C
ATOM    496  CG  PHE A  24      58.945  35.420  91.138  1.00  0.00           C
ATOM    497  CD1 PHE A  24      57.955  35.980  90.319  1.00  0.00           C
ATOM    499  CE1 PHE A  24      57.425  37.241  90.609  1.00  0.00           C
ATOM    501  CZ  PHE A  24      57.885  37.961  91.709  1.00  0.00           C
ATOM    503  CD2 PHE A  24      59.375  36.140  92.269  1.00  0.00           C
ATOM    505  CE2 PHE A  24      58.866  37.420  92.538  1.00  0.00           C
ATOM    507  C   PHE A  24      57.915  32.660  91.810  1.00  0.00           C
ATOM    508  O   PHE A  24      56.735  32.730  91.459  1.00  0.00           O
ATOM    509  N   ASP A  25      58.285  32.440  93.069  1.00  0.00           N
ATOM    511  CA  ASP A  25      57.395  32.541  94.169  1.00  0.00           C
ATOM    513  CB  ASP A  25      57.416  31.191  94.920  1.00  0.00           C
ATOM    516  CG  ASP A  25      56.195  30.991  95.788  1.00  0.00           C
ATOM    517  OD1 ASP A  25      55.585  32.030  96.159  1.00  0.00           O
ATOM    518  OD2 ASP A  25      55.925  29.840  96.208  1.00  0.00           O
ATOM    519  C   ASP A  25      57.985  33.701  94.949  1.00  0.00           C
ATOM    520  O   ASP A  25      59.025  33.570  95.589  1.00  0.00           O
ATOM    521  N   LEU A  26      57.336  34.881  94.879  1.00  0.00           N
ATOM    523  CA  LEU A  26      57.715  36.050  95.659  1.00  0.00           C
ATOM    525  CB  LEU A  26      56.735  37.201  95.319  1.00  0.00           C
ATOM    528  CG  LEU A  26      56.985  38.541  96.039  1.00  0.00           C
ATOM    530  CD1 LEU A  26      58.375  39.139  95.788  1.00  0.00           C
ATOM    534  CD2 LEU A  26      55.925  39.550  95.589  1.00  0.00           C
ATOM    538  C   LEU A  26      57.705  35.750  97.149  1.00  0.00           C
ATOM    539  O   LEU A  26      58.555  36.201  97.929  1.00  0.00           O
ATOM    540  N   ASP A  27      56.745  34.910  97.559  1.00  0.00           N
ATOM    542  CA  ASP A  27      56.535  34.521  98.919  1.00  0.00           C
ATOM    544  CB  ASP A  27      55.256  33.651  99.039  1.00  0.00           C
ATOM    547  CG  ASP A  27      54.015  34.441  98.659  1.00  0.00           C
ATOM    548  OD1 ASP A  27      54.076  35.681  98.498  1.00  0.00           O
ATOM    549  OD2 ASP A  27      52.915  33.811  98.679  1.00  0.00           O
ATOM    550  C   ASP A  27      57.756  33.800  99.509  1.00  0.00           C
ATOM    551  O   ASP A  27      58.165  34.070 100.640  1.00  0.00           O
ATOM    552  N   LYS A  28      58.415  32.931  98.729  1.00  0.00           N
ATOM    554  CA  LYS A  28      59.595  32.201  99.169  1.00  0.00           C
ATOM    556  CB  LYS A  28      59.836  30.931  98.318  1.00  0.00           C
ATOM    559  CG  LYS A  28      58.656  29.951  98.309  1.00  0.00           C
ATOM    562  CD  LYS A  28      59.046  28.551  97.789  1.00  0.00           C
ATOM    565  CE  LYS A  28      57.936  27.840  97.009  1.00  0.00           C
ATOM    568  NZ  LYS A  28      58.195  26.411  96.739  1.00  0.00           N
ATOM    572  C   LYS A  28      60.865  33.041  99.129  1.00  0.00           C
ATOM    573  O   LYS A  28      61.935  32.590  99.559  1.00  0.00           O
ATOM    574  N   MET A  29      60.785  34.281  98.609  1.00  0.00           N
ATOM    576  CA  MET A  29      61.915  35.171  98.458  1.00  0.00           C
ATOM    578  CB  MET A  29      61.985  35.691  97.009  1.00  0.00           C
ATOM    581  CG  MET A  29      62.295  34.570  96.019  1.00  0.00           C
ATOM    584  SD  MET A  29      62.455  35.181  94.339  1.00  0.00           S
ATOM    585  CE  MET A  29      62.875  33.530  93.769  1.00  0.00           C
ATOM    589  C   MET A  29      61.865  36.340  99.409  1.00  0.00           C
ATOM    590  O   MET A  29      62.725  37.210  99.359  1.00  0.00           O
ATOM    591  N   VAL A  30      60.915  36.351 100.359  1.00  0.00           N
ATOM    593  CA  VAL A  30      60.826  37.401 101.349  1.00  0.00           C
ATOM    595  CB  VAL A  30      59.625  38.320 101.150  1.00  0.00           C
ATOM    597  CG1 VAL A  30      59.735  38.970  99.758  1.00  0.00           C
ATOM    601  CG2 VAL A  30      58.285  37.570 101.290  1.00  0.00           C
ATOM    605  C   VAL A  30      60.865  36.851 102.758  1.00  0.00           C
ATOM    606  O   VAL A  30      60.605  35.681 103.029  1.00  0.00           O
ATOM    607  N   ASN A  31      61.236  37.730 103.689  1.00  0.00           N
ATOM    609  CA  ASN A  31      61.055  37.561 105.109  1.00  0.00           C
ATOM    611  CB  ASN A  31      62.365  37.831 105.880  1.00  0.00           C
ATOM    614  CG  ASN A  31      63.385  36.741 105.578  1.00  0.00           C
ATOM    615  OD1 ASN A  31      63.055  35.561 105.398  1.00  0.00           O
ATOM    616  ND2 ASN A  31      64.675  37.120 105.560  1.00  0.00           N
ATOM    619  C   ASN A  31      60.065  38.611 105.549  1.00  0.00           C
ATOM    620  O   ASN A  31      60.205  39.791 105.229  1.00  0.00           O
ATOM    621  N   VAL A  32      59.056  38.210 106.339  1.00  0.00           N
ATOM    623  CA  VAL A  32      58.175  39.120 107.020  1.00  0.00           C
ATOM    625  CB  VAL A  32      56.705  38.740 106.898  1.00  0.00           C
ATOM    627  CG1 VAL A  32      55.805  39.811 107.559  1.00  0.00           C
ATOM    631  CG2 VAL A  32      56.355  38.611 105.398  1.00  0.00           C
ATOM    635  C   VAL A  32      58.596  39.151 108.469  1.00  0.00           C
ATOM    636  O   VAL A  32      58.855  38.121 109.079  1.00  0.00           O
ATOM    637  N   TYR A  33      58.726  40.360 109.029  1.00  0.00           N
ATOM    639  CA  TYR A  33      59.035  40.641 110.408  1.00  0.00           C
ATOM    641  CB  TYR A  33      60.236  41.610 110.549  1.00  0.00           C
ATOM    644  CG  TYR A  33      61.495  40.931 110.128  1.00  0.00           C
ATOM    645  CD1 TYR A  33      61.925  40.921 108.779  1.00  0.00           C
ATOM    647  CE1 TYR A  33      63.085  40.230 108.420  1.00  0.00           C
ATOM    649  CZ  TYR A  33      63.855  39.601 109.409  1.00  0.00           C
ATOM    650  OH  TYR A  33      64.965  38.830 109.070  1.00  0.00           O
ATOM    652  CD2 TYR A  33      62.295  40.331 111.109  1.00  0.00           C
ATOM    654  CE2 TYR A  33      63.475  39.681 110.749  1.00  0.00           C
ATOM    656  C   TYR A  33      57.855  41.369 110.998  1.00  0.00           C
ATOM    657  O   TYR A  33      57.406  42.351 110.398  1.00  0.00           O
ATOM    658  N   PRO A  34      57.265  40.979 112.118  1.00  0.00           N
ATOM    659  CD  PRO A  34      57.635  39.799 112.908  1.00  0.00           C
ATOM    662  CA  PRO A  34      56.445  41.910 112.879  1.00  0.00           C
ATOM    664  CB  PRO A  34      55.905  41.031 114.008  1.00  0.00           C
ATOM    667  CG  PRO A  34      57.015  40.021 114.288  1.00  0.00           C
ATOM    670  C   PRO A  34      57.215  43.120 113.410  1.00  0.00           C
ATOM    671  O   PRO A  34      58.315  42.980 113.930  1.00  0.00           O
ATOM    672  N   LEU A  35      56.616  44.331 113.349  1.00  0.00           N
ATOM    674  CA  LEU A  35      57.165  45.511 113.979  1.00  0.00           C
ATOM    676  CB  LEU A  35      56.756  46.821 113.240  1.00  0.00           C
ATOM    679  CG  LEU A  35      57.505  48.101 113.679  1.00  0.00           C
ATOM    681  CD1 LEU A  35      59.015  47.941 113.549  1.00  0.00           C
ATOM    685  CD2 LEU A  35      57.065  49.310 112.849  1.00  0.00           C
ATOM    689  C   LEU A  35      56.756  45.521 115.438  1.00  0.00           C
ATOM    690  O   LEU A  35      55.605  45.760 115.818  1.00  0.00           O
ATOM    691  N   THR A  36      57.725  45.181 116.290  1.00  0.00           N
ATOM    693  CA  THR A  36      57.546  44.960 117.709  1.00  0.00           C
ATOM    695  CB  THR A  36      57.855  43.521 118.148  1.00  0.00           C
ATOM    697  OG1 THR A  36      59.205  43.090 117.969  1.00  0.00           O
ATOM    699  CG2 THR A  36      56.985  42.570 117.328  1.00  0.00           C
ATOM    703  C   THR A  36      58.495  45.910 118.389  1.00  0.00           C
ATOM    704  O   THR A  36      59.425  46.390 117.739  1.00  0.00           O
ATOM    705  N   PRO A  37      58.375  46.190 119.688  1.00  0.00           N
ATOM    706  CD  PRO A  37      57.155  45.979 120.479  1.00  0.00           C
ATOM    709  CA  PRO A  37      59.315  47.080 120.368  1.00  0.00           C
ATOM    711  CB  PRO A  37      58.715  47.250 121.769  1.00  0.00           C
ATOM    714  CG  PRO A  37      57.215  47.061 121.549  1.00  0.00           C
ATOM    717  C   PRO A  37      60.695  46.451 120.379  1.00  0.00           C
ATOM    718  O   PRO A  37      61.686  47.160 120.309  1.00  0.00           O
ATOM    719  N   ARG A  38      60.775  45.111 120.419  1.00  0.00           N
ATOM    721  CA  ARG A  38      62.045  44.410 120.359  1.00  0.00           C
ATOM    723  CB  ARG A  38      61.815  42.901 120.630  1.00  0.00           C
ATOM    726  CG  ARG A  38      63.095  42.050 120.718  1.00  0.00           C
ATOM    729  CD  ARG A  38      62.756  40.571 120.989  1.00  0.00           C
ATOM    732  NE  ARG A  38      64.006  39.741 120.998  1.00  0.00           N
ATOM    734  CZ  ARG A  38      64.665  39.380 119.900  1.00  0.00           C
ATOM    735  NH1 ARG A  38      64.385  39.870 118.709  1.00  0.00           N
ATOM    738  NH2 ARG A  38      65.656  38.530 119.999  1.00  0.00           N
ATOM    741  C   ARG A  38      62.785  44.631 119.049  1.00  0.00           C
ATOM    742  O   ARG A  38      64.006  44.799 119.008  1.00  0.00           O
ATOM    743  N   LEU A  39      62.025  44.631 117.929  1.00  0.00           N
ATOM    745  CA  LEU A  39      62.556  44.960 116.609  1.00  0.00           C
ATOM    747  CB  LEU A  39      61.495  44.710 115.500  1.00  0.00           C
ATOM    750  CG  LEU A  39      62.055  44.851 114.070  1.00  0.00           C
ATOM    752  CD1 LEU A  39      63.125  43.799 113.769  1.00  0.00           C
ATOM    756  CD2 LEU A  39      60.965  44.760 113.000  1.00  0.00           C
ATOM    760  C   LEU A  39      63.085  46.381 116.508  1.00  0.00           C
ATOM    761  O   LEU A  39      64.165  46.631 115.979  1.00  0.00           O
ATOM    762  N   ILE A  40      62.355  47.361 117.099  1.00  0.00           N
ATOM    764  CA  ILE A  40      62.826  48.729 117.208  1.00  0.00           C
ATOM    766  CB  ILE A  40      61.765  49.640 117.839  1.00  0.00           C
ATOM    768  CG2 ILE A  40      62.336  51.049 118.109  1.00  0.00           C
ATOM    772  CG1 ILE A  40      60.455  49.729 117.030  1.00  0.00           C
ATOM    775  CD  ILE A  40      60.655  50.319 115.630  1.00  0.00           C
ATOM    779  C   ILE A  40      64.126  48.861 117.989  1.00  0.00           C
ATOM    780  O   ILE A  40      65.046  49.531 117.519  1.00  0.00           O
ATOM    781  N   ASP A  41      64.275  48.211 119.158  1.00  0.00           N
ATOM    783  CA  ASP A  41      65.516  48.241 119.939  1.00  0.00           C
ATOM    785  CB  ASP A  41      65.315  47.510 121.279  1.00  0.00           C
ATOM    788  CG  ASP A  41      64.635  48.431 122.269  1.00  0.00           C
ATOM    789  OD1 ASP A  41      64.945  49.660 122.258  1.00  0.00           O
ATOM    790  OD2 ASP A  41      63.916  47.881 123.140  1.00  0.00           O
ATOM    791  C   ASP A  41      66.715  47.631 119.250  1.00  0.00           C
ATOM    792  O   ASP A  41      67.845  48.120 119.310  1.00  0.00           O
ATOM    793  N   GLN A  42      66.475  46.509 118.569  1.00  0.00           N
ATOM    795  CA  GLN A  42      67.406  45.830 117.699  1.00  0.00           C
ATOM    797  CB  GLN A  42      66.655  44.580 117.229  1.00  0.00           C
ATOM    800  CG  GLN A  42      67.275  43.861 116.019  1.00  0.00           C
ATOM    803  CD  GLN A  42      66.405  42.701 115.578  1.00  0.00           C
ATOM    804  OE1 GLN A  42      65.976  42.670 114.428  1.00  0.00           O
ATOM    805  NE2 GLN A  42      66.186  41.711 116.469  1.00  0.00           N
ATOM    808  C   GLN A  42      67.925  46.639 116.518  1.00  0.00           C
ATOM    809  O   GLN A  42      69.126  46.711 116.249  1.00  0.00           O
ATOM    810  N   LEU A  43      67.016  47.340 115.818  1.00  0.00           N
ATOM    812  CA  LEU A  43      67.326  48.151 114.670  1.00  0.00           C
ATOM    814  CB  LEU A  43      66.145  48.171 113.659  1.00  0.00           C
ATOM    817  CG  LEU A  43      65.785  46.800 113.069  1.00  0.00           C
ATOM    819  CD1 LEU A  43      64.555  46.931 112.149  1.00  0.00           C
ATOM    823  CD2 LEU A  43      66.946  46.190 112.279  1.00  0.00           C
ATOM    827  C   LEU A  43      67.585  49.580 115.069  1.00  0.00           C
ATOM    828  O   LEU A  43      67.756  50.451 114.219  1.00  0.00           O
ATOM    829  N   ARG A  44      67.625  49.890 116.368  1.00  0.00           N
ATOM    831  CA  ARG A  44      68.025  51.210 116.850  1.00  0.00           C
ATOM    833  CB  ARG A  44      67.745  51.350 118.368  1.00  0.00           C
ATOM    836  CG  ARG A  44      67.646  52.811 118.839  1.00  0.00           C
ATOM    839  CD  ARG A  44      67.355  52.980 120.339  1.00  0.00           C
ATOM    842  NE  ARG A  44      66.035  52.370 120.669  1.00  0.00           N
ATOM    844  CZ  ARG A  44      64.866  53.011 120.619  1.00  0.00           C
ATOM    845  NH1 ARG A  44      64.705  54.221 120.139  1.00  0.00           N
ATOM    848  NH2 ARG A  44      63.825  52.361 121.098  1.00  0.00           N
ATOM    851  C   ARG A  44      69.516  51.410 116.549  1.00  0.00           C
ATOM    852  O   ARG A  44      70.285  50.511 116.880  1.00  0.00           O
ATOM    853  N   PRO A  45      70.015  52.451 115.928  1.00  0.00           N
ATOM    854  CD  PRO A  45      69.245  53.510 115.299  1.00  0.00           C
ATOM    857  CA  PRO A  45      71.455  52.681 115.829  1.00  0.00           C
ATOM    859  CB  PRO A  45      71.576  53.920 114.929  1.00  0.00           C
ATOM    862  CG  PRO A  45      70.245  54.651 115.139  1.00  0.00           C
ATOM    865  C   PRO A  45      72.156  52.850 117.178  1.00  0.00           C
ATOM    866  O   PRO A  45      71.546  53.340 118.130  1.00  0.00           O
ATOM    867  N   ARG A  46      73.455  52.470 117.258  1.00  0.00           N
ATOM    869  CA  ARG A  46      74.275  52.800 118.420  1.00  0.00           C
ATOM    871  CB  ARG A  46      75.696  52.181 118.368  1.00  0.00           C
ATOM    874  CG  ARG A  46      75.745  50.630 118.529  1.00  0.00           C
ATOM    877  CD  ARG A  46      77.156  50.021 118.479  1.00  0.00           C
ATOM    880  NE  ARG A  46      77.705  50.290 117.108  1.00  0.00           N
ATOM    882  CZ  ARG A  46      78.875  49.870 116.639  1.00  0.00           C
ATOM    883  NH1 ARG A  46      79.765  49.230 117.359  1.00  0.00           N
ATOM    886  NH2 ARG A  46      79.146  50.100 115.368  1.00  0.00           N
ATOM    889  C   ARG A  46      74.376  54.321 118.669  1.00  0.00           C
ATOM    890  O   ARG A  46      74.396  55.090 117.709  1.00  0.00           O
ATOM    891  N   PRO A  47      74.415  54.851 119.879  1.00  0.00           N
ATOM    892  CD  PRO A  47      74.065  54.151 121.109  1.00  0.00           C
ATOM    895  CA  PRO A  47      74.775  56.250 120.128  1.00  0.00           C
ATOM    897  CB  PRO A  47      74.755  56.381 121.669  1.00  0.00           C
ATOM    900  CG  PRO A  47      73.805  55.259 122.118  1.00  0.00           C
ATOM    903  C   PRO A  47      76.116  56.639 119.509  1.00  0.00           C
ATOM    904  O   PRO A  47      77.086  55.890 119.678  1.00  0.00           O
ATOM    905  N   ASN A  48      76.175  57.780 118.799  1.00  0.00           N
ATOM    907  CA  ASN A  48      77.395  58.351 118.249  1.00  0.00           C
ATOM    909  CB  ASN A  48      77.195  58.970 116.850  1.00  0.00           C
ATOM    912  CG  ASN A  48      78.495  59.521 116.269  1.00  0.00           C
ATOM    913  OD1 ASN A  48      78.675  60.721 116.098  1.00  0.00           O
ATOM    914  ND2 ASN A  48      79.425  58.590 115.910  1.00  0.00           N
ATOM    917  C   ASN A  48      77.885  59.410 119.210  1.00  0.00           C
ATOM    918  O   ASN A  48      77.226  60.420 119.439  1.00  0.00           O
ATOM    919  N   VAL A  49      79.035  59.170 119.810  1.00  0.00           N
ATOM    921  CA  VAL A  49      79.485  59.921 120.949  1.00  0.00           C
ATOM    923  CB  VAL A  49      79.775  58.970 122.099  1.00  0.00           C
ATOM    925  CG1 VAL A  49      78.436  58.410 122.589  1.00  0.00           C
ATOM    929  CG2 VAL A  49      80.745  57.850 121.648  1.00  0.00           C
ATOM    933  C   VAL A  49      80.715  60.721 120.578  1.00  0.00           C
ATOM    934  O   VAL A  49      81.476  60.319 119.699  1.00  0.00           O
ATOM    935  N   ALA A  50      80.926  61.880 121.229  1.00  0.00           N
ATOM    937  CA  ALA A  50      82.025  62.780 120.949  1.00  0.00           C
ATOM    939  CB  ALA A  50      81.875  64.071 121.750  1.00  0.00           C
ATOM    943  C   ALA A  50      83.436  62.241 121.169  1.00  0.00           C
ATOM    944  O   ALA A  50      83.946  62.171 122.289  1.00  0.00           O
ATOM    945  N   ARG A  51      84.116  61.910 120.059  1.00  0.00           N
ATOM    947  CA  ARG A  51      85.406  61.260 120.079  1.00  0.00           C
ATOM    949  CB  ARG A  51      85.396  59.979 119.210  1.00  0.00           C
ATOM    952  CG  ARG A  51      84.406  58.900 119.708  1.00  0.00           C
ATOM    955  CD  ARG A  51      83.785  58.050 118.598  1.00  0.00           C
ATOM    958  NE  ARG A  51      84.895  57.271 117.969  1.00  0.00           N
ATOM    960  CZ  ARG A  51      84.855  56.680 116.788  1.00  0.00           C
ATOM    961  NH1 ARG A  51      83.915  56.940 115.910  1.00  0.00           N
ATOM    964  NH2 ARG A  51      85.816  55.840 116.469  1.00  0.00           N
ATOM    967  C   ARG A  51      86.446  62.241 119.559  1.00  0.00           C
ATOM    968  O   ARG A  51      86.425  62.590 118.380  1.00  0.00           O
ATOM    969  N   PRO A  52      87.376  62.740 120.379  1.00  0.00           N
ATOM    970  CD  PRO A  52      87.556  62.291 121.769  1.00  0.00           C
ATOM    973  CA  PRO A  52      88.556  63.460 119.889  1.00  0.00           C
ATOM    975  CB  PRO A  52      89.195  63.890 121.219  1.00  0.00           C
ATOM    978  CG  PRO A  52      88.976  62.701 122.149  1.00  0.00           C
ATOM    981  C   PRO A  52      89.406  62.570 118.959  1.00  0.00           C
ATOM    982  O   PRO A  52      89.296  61.350 119.070  1.00  0.00           O
ATOM    983  N   ASN A  53      90.236  63.111 118.029  1.00  0.00           N
ATOM    985  CA  ASN A  53      91.026  62.260 117.130  1.00  0.00           C
ATOM    987  CB  ASN A  53      90.585  62.510 115.648  1.00  0.00           C
ATOM    990  CG  ASN A  53      91.355  61.750 114.568  1.00  0.00           C
ATOM    991  OD1 ASN A  53      92.405  61.140 114.779  1.00  0.00           O
ATOM    992  ND2 ASN A  53      90.826  61.781 113.318  1.00  0.00           N
ATOM    995  C   ASN A  53      92.525  62.479 117.319  1.00  0.00           C
ATOM    996  O   ASN A  53      93.095  63.440 116.828  1.00  0.00           O
ATOM    997  N   MET A  54      93.205  61.550 118.038  1.00  0.00           N
ATOM    999  CA  MET A  54      94.636  61.670 118.288  1.00  0.00           C
ATOM   1001  CB  MET A  54      95.145  60.671 119.339  1.00  0.00           C
ATOM   1004  CG  MET A  54      94.555  60.830 120.749  1.00  0.00           C
ATOM   1007  SD  MET A  54      94.885  62.440 121.549  1.00  0.00           S
ATOM   1008  CE  MET A  54      96.635  62.320 121.968  1.00  0.00           C
ATOM   1012  C   MET A  54      95.516  61.581 117.049  1.00  0.00           C
ATOM   1013  O   MET A  54      96.486  62.320 116.909  1.00  0.00           O
ATOM   1014  N   THR A  55      95.175  60.690 116.089  1.00  0.00           N
ATOM   1016  CA  THR A  55      95.965  60.521 114.868  1.00  0.00           C
ATOM   1018  CB  THR A  55      95.385  59.431 113.949  1.00  0.00           C
ATOM   1020  OG1 THR A  55      95.296  58.171 114.608  1.00  0.00           O
ATOM   1022  CG2 THR A  55      96.266  59.221 112.709  1.00  0.00           C
ATOM   1026  C   THR A  55      96.066  61.821 114.070  1.00  0.00           C
ATOM   1027  O   THR A  55      97.146  62.221 113.639  1.00  0.00           O
ATOM   1028  N   LEU A  56      94.925  62.540 113.930  1.00  0.00           N
ATOM   1030  CA  LEU A  56      94.846  63.840 113.280  1.00  0.00           C
ATOM   1032  CB  LEU A  56      93.355  64.299 113.199  1.00  0.00           C
ATOM   1035  CG  LEU A  56      93.106  65.631 112.449  1.00  0.00           C
ATOM   1037  CD1 LEU A  56      93.635  65.571 111.008  1.00  0.00           C
ATOM   1041  CD2 LEU A  56      91.616  66.001 112.459  1.00  0.00           C
ATOM   1045  C   LEU A  56      95.676  64.921 113.949  1.00  0.00           C
ATOM   1046  O   LEU A  56      96.395  65.660 113.280  1.00  0.00           O
ATOM   1047  N   GLU A  57      95.625  64.991 115.299  1.00  0.00           N
ATOM   1049  CA  GLU A  57      96.395  65.910 116.109  1.00  0.00           C
ATOM   1051  CB  GLU A  57      95.975  65.790 117.589  1.00  0.00           C
ATOM   1054  CG  GLU A  57      94.525  66.290 117.829  1.00  0.00           C
ATOM   1057  CD  GLU A  57      94.095  66.260 119.288  1.00  0.00           C
ATOM   1058  OE1 GLU A  57      94.795  65.671 120.149  1.00  0.00           O
ATOM   1059  OE2 GLU A  57      93.055  66.910 119.589  1.00  0.00           O
ATOM   1060  C   GLU A  57      97.906  65.760 115.949  1.00  0.00           C
ATOM   1061  O   GLU A  57      98.626  66.730 115.740  1.00  0.00           O
ATOM   1062  N   SER A  58      98.405  64.521 115.958  1.00  0.00           N
ATOM   1064  CA  SER A  58      99.795  64.211 115.630  1.00  0.00           C
ATOM   1066  CB  SER A  58     100.075  62.701 115.729  1.00  0.00           C
ATOM   1069  OG  SER A  58     100.075  62.210 117.079  1.00  0.00           O
ATOM   1071  C   SER A  58     100.205  64.680 114.239  1.00  0.00           C
ATOM   1072  O   SER A  58     101.285  65.271 114.070  1.00  0.00           O
ATOM   1073  N   GLU A  59      99.356  64.461 113.199  1.00  0.00           N
ATOM   1075  CA  GLU A  59      99.585  64.970 111.859  1.00  0.00           C
ATOM   1077  CB  GLU A  59      98.505  64.439 110.858  1.00  0.00           C
ATOM   1080  CG  GLU A  59      98.576  62.901 110.630  1.00  0.00           C
ATOM   1083  CD  GLU A  59      97.665  62.340 109.538  1.00  0.00           C
ATOM   1084  OE1 GLU A  59      96.455  62.681 109.509  1.00  0.00           O
ATOM   1085  OE2 GLU A  59      98.156  61.530 108.709  1.00  0.00           O
ATOM   1086  C   GLU A  59      99.686  66.501 111.839  1.00  0.00           C
ATOM   1087  O   GLU A  59     100.676  67.079 111.409  1.00  0.00           O
ATOM   1088  N   ILE A  60      98.715  67.201 112.429  1.00  0.00           N
ATOM   1090  CA  ILE A  60      98.685  68.660 112.559  1.00  0.00           C
ATOM   1092  CB  ILE A  60      97.335  69.131 113.109  1.00  0.00           C
ATOM   1094  CG2 ILE A  60      97.335  70.641 113.469  1.00  0.00           C
ATOM   1098  CG1 ILE A  60      96.196  68.821 112.108  1.00  0.00           C
ATOM   1101  CD  ILE A  60      94.826  68.931 112.758  1.00  0.00           C
ATOM   1105  C   ILE A  60      99.855  69.250 113.309  1.00  0.00           C
ATOM   1106  O   ILE A  60     100.406  70.299 112.949  1.00  0.00           O
ATOM   1107  N   ALA A  61     100.315  68.590 114.380  1.00  0.00           N
ATOM   1109  CA  ALA A  61     101.495  68.951 115.109  1.00  0.00           C
ATOM   1111  CB  ALA A  61     101.595  68.049 116.349  1.00  0.00           C
ATOM   1115  C   ALA A  61     102.785  68.939 114.299  1.00  0.00           C
ATOM   1116  O   ALA A  61     103.666  69.771 114.538  1.00  0.00           O
ATOM   1117  N   ASN A  62     102.945  68.040 113.318  1.00  0.00           N
ATOM   1119  CA  ASN A  62     104.146  67.939 112.508  1.00  0.00           C
ATOM   1121  CB  ASN A  62     104.715  66.490 112.469  1.00  0.00           C
ATOM   1124  CG  ASN A  62     105.245  66.010 113.819  1.00  0.00           C
ATOM   1125  OD1 ASN A  62     106.455  65.820 113.969  1.00  0.00           O
ATOM   1126  ND2 ASN A  62     104.345  65.741 114.789  1.00  0.00           N
ATOM   1129  C   ASN A  62     103.836  68.381 111.078  1.00  0.00           C
ATOM   1130  O   ASN A  62     104.496  67.961 110.128  1.00  0.00           O
ATOM   1131  N   TYR A  63     102.775  69.180 110.880  1.00  0.00           N
ATOM   1133  CA  TYR A  63     102.416  69.690 109.568  1.00  0.00           C
ATOM   1135  CB  TYR A  63     101.035  70.381 109.579  1.00  0.00           C
ATOM   1138  CG  TYR A  63     100.565  70.781 108.189  1.00  0.00           C
ATOM   1139  CD1 TYR A  63     100.086  69.820 107.289  1.00  0.00           C
ATOM   1141  CE1 TYR A  63      99.605  70.181 106.029  1.00  0.00           C
ATOM   1143  CZ  TYR A  63      99.625  71.521 105.640  1.00  0.00           C
ATOM   1144  OH  TYR A  63      99.135  71.891 104.380  1.00  0.00           O
ATOM   1146  CD2 TYR A  63     100.576  72.131 107.789  1.00  0.00           C
ATOM   1148  CE2 TYR A  63     100.115  72.501 106.518  1.00  0.00           C
ATOM   1150  C   TYR A  63     103.465  70.620 108.969  1.00  0.00           C
ATOM   1151  O   TYR A  63     104.005  71.501 109.639  1.00  0.00           O
ATOM   1152  N   GLN A  64     103.745  70.461 107.680  1.00  0.00           N
ATOM   1154  CA  GLN A  64     104.665  71.290 106.959  1.00  0.00           C
ATOM   1156  CB  GLN A  64     106.026  70.590 106.710  1.00  0.00           C
ATOM   1159  CG  GLN A  64     106.796  70.311 108.019  1.00  0.00           C
ATOM   1162  CD  GLN A  64     108.195  69.799 107.719  1.00  0.00           C
ATOM   1163  OE1 GLN A  64     108.465  69.119 106.719  1.00  0.00           O
ATOM   1164  NE2 GLN A  64     109.146  70.080 108.639  1.00  0.00           N
ATOM   1167  C   GLN A  64     104.055  71.610 105.630  1.00  0.00           C
ATOM   1168  O   GLN A  64     103.156  70.910 105.159  1.00  0.00           O
ATOM   1169  N   TYR A  65     104.546  72.671 104.979  1.00  0.00           N
ATOM   1171  CA  TYR A  65     104.216  72.970 103.609  1.00  0.00           C
ATOM   1173  CB  TYR A  65     103.445  74.311 103.449  1.00  0.00           C
ATOM   1176  CG  TYR A  65     103.156  74.590 101.990  1.00  0.00           C
ATOM   1177  CD1 TYR A  65     102.095  73.910 101.378  1.00  0.00           C
ATOM   1179  CE1 TYR A  65     101.875  74.031  99.999  1.00  0.00           C
ATOM   1181  CZ  TYR A  65     102.726  74.830  99.229  1.00  0.00           C
ATOM   1182  OH  TYR A  65     102.495  74.859  97.849  1.00  0.00           O
ATOM   1184  CD2 TYR A  65     103.976  75.421 101.219  1.00  0.00           C
ATOM   1186  CE2 TYR A  65     103.766  75.540  99.828  1.00  0.00           C
ATOM   1188  C   TYR A  65     105.506  72.980 102.820  1.00  0.00           C
ATOM   1189  O   TYR A  65     106.455  73.701 103.159  1.00  0.00           O
ATOM   1190  N   ARG A  66     105.555  72.180 101.750  1.00  0.00           N
ATOM   1192  CA  ARG A  66     106.665  72.151 100.829  1.00  0.00           C
ATOM   1194  CB  ARG A  66     107.285  70.741 100.729  1.00  0.00           C
ATOM   1197  CG  ARG A  66     107.906  70.240 102.049  1.00  0.00           C
ATOM   1200  CD  ARG A  66     108.296  68.760 101.999  1.00  0.00           C
ATOM   1203  NE  ARG A  66     108.986  68.370 103.270  1.00  0.00           N
ATOM   1205  CZ  ARG A  66     110.266  68.570 103.589  1.00  0.00           C
ATOM   1206  NH1 ARG A  66     111.145  69.160 102.829  1.00  0.00           N
ATOM   1209  NH2 ARG A  66     110.616  68.180 104.799  1.00  0.00           N
ATOM   1212  C   ARG A  66     106.245  72.681  99.468  1.00  0.00           C
ATOM   1213  O   ARG A  66     105.175  72.370  98.949  1.00  0.00           O
ATOM   1214  N   VAL A  67     107.076  73.549  98.889  1.00  0.00           N
ATOM   1216  CA  VAL A  67     106.826  74.201  97.609  1.00  0.00           C
ATOM   1218  CB  VAL A  67     107.876  75.271  97.359  1.00  0.00           C
ATOM   1220  CG1 VAL A  67     107.915  75.820  95.919  1.00  0.00           C
ATOM   1224  CG2 VAL A  67     107.545  76.439  98.288  1.00  0.00           C
ATOM   1228  C   VAL A  67     106.675  73.241  96.439  1.00  0.00           C
ATOM   1229  O   VAL A  67     107.405  72.251  96.329  1.00  0.00           O
ATOM   1230  N   GLY A  68     105.725  73.521  95.529  1.00  0.00           N
ATOM   1232  CA  GLY A  68     105.555  72.781  94.279  1.00  0.00           C
ATOM   1235  C   GLY A  68     105.715  73.701  93.089  1.00  0.00           C
ATOM   1236  O   GLY A  68     105.756  74.921  93.269  1.00  0.00           O
ATOM   1237  N   PRO A  69     105.805  73.189  91.868  1.00  0.00           N
ATOM   1238  CD  PRO A  69     105.855  71.750  91.579  1.00  0.00           C
ATOM   1241  CA  PRO A  69     105.725  73.979  90.630  1.00  0.00           C
ATOM   1243  CB  PRO A  69     105.765  72.921  89.508  1.00  0.00           C
ATOM   1246  CG  PRO A  69     106.406  71.689  90.159  1.00  0.00           C
ATOM   1249  C   PRO A  69     104.485  74.851  90.529  1.00  0.00           C
ATOM   1250  O   PRO A  69     103.405  74.340  90.799  1.00  0.00           O
ATOM   1251  N   GLY A  70     104.615  76.141  90.139  1.00  0.00           N
ATOM   1253  CA  GLY A  70     103.475  77.040  89.898  1.00  0.00           C
ATOM   1256  C   GLY A  70     103.256  78.061  90.989  1.00  0.00           C
ATOM   1257  O   GLY A  70     102.635  79.101  90.769  1.00  0.00           O
ATOM   1258  N   ASP A  71     103.785  77.781  92.188  1.00  0.00           N
ATOM   1260  CA  ASP A  71     103.825  78.681  93.318  1.00  0.00           C
ATOM   1262  CB  ASP A  71     104.375  77.991  94.608  1.00  0.00           C
ATOM   1265  CG  ASP A  71     103.345  77.090  95.279  1.00  0.00           C
ATOM   1266  OD1 ASP A  71     102.115  77.210  95.038  1.00  0.00           O
ATOM   1267  OD2 ASP A  71     103.775  76.260  96.129  1.00  0.00           O
ATOM   1268  C   ASP A  71     104.595  79.971  93.019  1.00  0.00           C
ATOM   1269  O   ASP A  71     105.485  80.041  92.169  1.00  0.00           O
ATOM   1270  N   VAL A  72     104.235  81.040  93.749  1.00  0.00           N
ATOM   1272  CA  VAL A  72     104.935  82.310  93.699  1.00  0.00           C
ATOM   1274  CB  VAL A  72     104.016  83.490  93.379  1.00  0.00           C
ATOM   1276  CG1 VAL A  72     104.835  84.781  93.249  1.00  0.00           C
ATOM   1280  CG2 VAL A  72     103.296  83.180  92.068  1.00  0.00           C
ATOM   1284  C   VAL A  72     105.555  82.510  95.049  1.00  0.00           C
ATOM   1285  O   VAL A  72     104.895  82.370  96.068  1.00  0.00           O
ATOM   1286  N   LEU A  73     106.856  82.840  95.079  1.00  0.00           N
ATOM   1288  CA  LEU A  73     107.605  83.049  96.299  1.00  0.00           C
ATOM   1290  CB  LEU A  73     108.965  82.300  96.278  1.00  0.00           C
ATOM   1293  CG  LEU A  73     108.925  80.920  96.968  1.00  0.00           C
ATOM   1295  CD1 LEU A  73     107.796  80.010  96.459  1.00  0.00           C
ATOM   1299  CD2 LEU A  73     110.275  80.211  96.810  1.00  0.00           C
ATOM   1303  C   LEU A  73     107.836  84.521  96.488  1.00  0.00           C
ATOM   1304  O   LEU A  73     108.195  85.240  95.560  1.00  0.00           O
ATOM   1305  N   ASN A  74     107.665  84.979  97.739  1.00  0.00           N
ATOM   1307  CA  ASN A  74     108.076  86.281  98.199  1.00  0.00           C
ATOM   1309  CB  ASN A  74     107.036  86.840  99.210  1.00  0.00           C
ATOM   1312  CG  ASN A  74     107.245  88.299  99.589  1.00  0.00           C
ATOM   1313  OD1 ASN A  74     108.156  89.010  99.148  1.00  0.00           O
ATOM   1314  ND2 ASN A  74     106.355  88.791 100.479  1.00  0.00           N
ATOM   1317  C   ASN A  74     109.426  86.141  98.839  1.00  0.00           C
ATOM   1318  O   ASN A  74     109.605  85.351  99.769  1.00  0.00           O
ATOM   1319  N   VAL A  75     110.425  86.921  98.399  1.00  0.00           N
ATOM   1321  CA  VAL A  75     111.705  86.971  99.059  1.00  0.00           C
ATOM   1323  CB  VAL A  75     112.845  86.480  98.178  1.00  0.00           C
ATOM   1325  CG1 VAL A  75     114.186  86.561  98.939  1.00  0.00           C
ATOM   1329  CG2 VAL A  75     112.575  85.021  97.739  1.00  0.00           C
ATOM   1333  C   VAL A  75     111.915  88.410  99.499  1.00  0.00           C
ATOM   1334  O   VAL A  75     111.815  89.351  98.709  1.00  0.00           O
ATOM   1335  N   THR A  76     112.215  88.610 100.788  1.00  0.00           N
ATOM   1337  CA  THR A  76     112.456  89.910 101.389  1.00  0.00           C
ATOM   1339  CB  THR A  76     111.686  90.201 102.689  1.00  0.00           C
ATOM   1341  OG1 THR A  76     110.285  90.321 102.469  1.00  0.00           O
ATOM   1343  CG2 THR A  76     112.115  91.521 103.339  1.00  0.00           C
ATOM   1347  C   THR A  76     113.895  89.900 101.750  1.00  0.00           C
ATOM   1348  O   THR A  76     114.345  89.021 102.488  1.00  0.00           O
ATOM   1349  N   VAL A  77     114.665  90.881 101.279  1.00  0.00           N
ATOM   1351  CA  VAL A  77     116.005  91.141 101.750  1.00  0.00           C
ATOM   1353  CB  VAL A  77     117.066  91.060 100.659  1.00  0.00           C
ATOM   1355  CG1 VAL A  77     118.475  91.281 101.258  1.00  0.00           C
ATOM   1359  CG2 VAL A  77     117.025  89.660 100.008  1.00  0.00           C
ATOM   1363  C   VAL A  77     115.965  92.510 102.389  1.00  0.00           C
ATOM   1364  O   VAL A  77     115.646  93.531 101.769  1.00  0.00           O
ATOM   1365  N   TRP A  78     116.236  92.590 103.709  1.00  0.00           N
ATOM   1367  CA  TRP A  78     116.255  93.861 104.409  1.00  0.00           C
ATOM   1369  CB  TRP A  78     116.196  93.729 105.949  1.00  0.00           C
ATOM   1372  CG  TRP A  78     114.855  93.439 106.529  1.00  0.00           C
ATOM   1373  CD1 TRP A  78     114.055  94.340 107.170  1.00  0.00           C
ATOM   1375  NE1 TRP A  78     112.936  93.690 107.649  1.00  0.00           N
ATOM   1377  CE2 TRP A  78     112.985  92.370 107.289  1.00  0.00           C
ATOM   1378  CD2 TRP A  78     114.195  92.180 106.559  1.00  0.00           C
ATOM   1379  CE3 TRP A  78     114.506  90.920 106.049  1.00  0.00           C
ATOM   1381  CZ3 TRP A  78     113.576  89.900 106.209  1.00  0.00           C
ATOM   1383  CZ2 TRP A  78     112.105  91.330 107.519  1.00  0.00           C
ATOM   1385  CH2 TRP A  78     112.416  90.080 106.959  1.00  0.00           C
ATOM   1387  C   TRP A  78     117.425  94.719 104.018  1.00  0.00           C
ATOM   1388  O   TRP A  78     118.526  94.230 103.829  1.00  0.00           O
ATOM   1389  N   ASP A  79     117.206  96.040 103.868  1.00  0.00           N
ATOM   1391  CA  ASP A  79     118.225  97.021 103.508  1.00  0.00           C
ATOM   1393  CB  ASP A  79     119.445  97.021 104.499  1.00  0.00           C
ATOM   1396  CG  ASP A  79     118.965  97.360 105.899  1.00  0.00           C
ATOM   1397  OD1 ASP A  79     118.046  98.210 106.019  1.00  0.00           O
ATOM   1398  OD2 ASP A  79     119.595  96.910 106.898  1.00  0.00           O
ATOM   1399  C   ASP A  79     118.626  96.951 102.020  1.00  0.00           C
ATOM   1400  O   ASP A  79     119.485  97.690 101.549  1.00  0.00           O
ATOM   1401  N   HIS A  80     117.885  96.120 101.258  1.00  0.00           N
ATOM   1403  CA  HIS A  80     118.065  95.900  99.828  1.00  0.00           C
ATOM   1405  CB  HIS A  80     118.706  94.530  99.530  1.00  0.00           C
ATOM   1408  ND1 HIS A  80     120.585  94.290 101.179  1.00  0.00           N
ATOM   1409  CG  HIS A  80     120.156  94.510  99.879  1.00  0.00           C
ATOM   1410  CE1 HIS A  80     121.885  94.500 101.129  1.00  0.00           C
ATOM   1412  NE2 HIS A  80     122.316  94.800  99.879  1.00  0.00           N
ATOM   1414  CD2 HIS A  80     121.206  94.781  99.070  1.00  0.00           C
ATOM   1416  C   HIS A  80     116.726  95.980  99.099  1.00  0.00           C
ATOM   1417  O   HIS A  80     116.196  94.971  98.629  1.00  0.00           O
ATOM   1418  N   PRO A  81     116.105  97.150  98.979  1.00  0.00           N
ATOM   1419  CD  PRO A  81     116.656  98.439  99.380  1.00  0.00           C
ATOM   1422  CA  PRO A  81     114.776  97.251  98.399  1.00  0.00           C
ATOM   1424  CB  PRO A  81     114.356  98.660  98.819  1.00  0.00           C
ATOM   1427  CG  PRO A  81     115.656  99.471  98.859  1.00  0.00           C
ATOM   1430  C   PRO A  81     114.765  97.090  96.880  1.00  0.00           C
ATOM   1431  O   PRO A  81     113.675  97.061  96.310  1.00  0.00           O
ATOM   1432  N   GLU A  82     115.915  96.939  96.208  1.00  0.00           N
ATOM   1434  CA  GLU A  82     116.076  96.680  94.789  1.00  0.00           C
ATOM   1436  CB  GLU A  82     117.545  96.960  94.359  1.00  0.00           C
ATOM   1439  CG  GLU A  82     118.225  98.180  95.038  1.00  0.00           C
ATOM   1442  CD  GLU A  82     118.846  97.851  96.389  1.00  0.00           C
ATOM   1443  OE1 GLU A  82     118.566  96.760  96.949  1.00  0.00           O
ATOM   1444  OE2 GLU A  82     119.576  98.729  96.919  1.00  0.00           O
ATOM   1445  C   GLU A  82     115.816  95.211  94.519  1.00  0.00           C
ATOM   1446  O   GLU A  82     115.406  94.790  93.428  1.00  0.00           O
ATOM   1447  N   LEU A  83     116.026  94.390  95.560  1.00  0.00           N
ATOM   1449  CA  LEU A  83     115.775  92.970  95.548  1.00  0.00           C
ATOM   1451  CB  LEU A  83     116.766  92.219  96.488  1.00  0.00           C
ATOM   1454  CG  LEU A  83     118.246  92.421  96.138  1.00  0.00           C
ATOM   1456  CD1 LEU A  83     119.156  91.670  97.118  1.00  0.00           C
ATOM   1460  CD2 LEU A  83     118.505  92.000  94.688  1.00  0.00           C
ATOM   1464  C   LEU A  83     114.375  92.690  96.039  1.00  0.00           C
ATOM   1465  O   LEU A  83     113.655  91.890  95.449  1.00  0.00           O
ATOM   1466  N   THR A  84     113.965  93.320  97.149  1.00  0.00           N
ATOM   1468  CA  THR A  84     112.645  93.150  97.758  1.00  0.00           C
ATOM   1470  CB  THR A  84     112.586  93.771  99.148  1.00  0.00           C
ATOM   1472  OG1 THR A  84     113.596  93.160  99.919  1.00  0.00           O
ATOM   1474  CG2 THR A  84     111.275  93.469  99.889  1.00  0.00           C
ATOM   1478  C   THR A  84     111.505  93.680  96.939  1.00  0.00           C
ATOM   1479  O   THR A  84     110.415  93.131  96.949  1.00  0.00           O
ATOM   1480  N   THR A  85     111.726  94.790  96.208  1.00  0.00           N
ATOM   1482  CA  THR A  85     110.665  95.441  95.429  1.00  0.00           C
ATOM   1484  CB  THR A  85     109.916  96.571  96.170  1.00  0.00           C
ATOM   1486  OG1 THR A  85     110.705  97.251  97.130  1.00  0.00           O
ATOM   1488  CG2 THR A  85     108.806  95.961  97.020  1.00  0.00           C
ATOM   1492  C   THR A  85     111.206  95.939  94.099  1.00  0.00           C
ATOM   1493  O   THR A  85     111.266  97.160  93.889  1.00  0.00           O
ATOM   1494  N   PRO A  86     111.565  95.070  93.139  1.00  0.00           N
ATOM   1495  CD  PRO A  86     111.406  93.601  93.218  1.00  0.00           C
ATOM   1498  CA  PRO A  86     112.225  95.470  91.909  1.00  0.00           C
ATOM   1500  CB  PRO A  86     112.705  94.150  91.269  1.00  0.00           C
ATOM   1503  CG  PRO A  86     111.745  93.090  91.819  1.00  0.00           C
ATOM   1506  C   PRO A  86     111.245  96.201  91.008  1.00  0.00           C
ATOM   1507  O   PRO A  86     111.646  97.131  90.308  1.00  0.00           O
ATOM   1508  N   ALA A  87     109.965  95.820  91.059  1.00  0.00           N
ATOM   1510  CA  ALA A  87     108.895  96.470  90.349  1.00  0.00           C
ATOM   1512  CB  ALA A  87     107.866  95.391  90.009  1.00  0.00           C
ATOM   1516  C   ALA A  87     108.215  97.561  91.170  1.00  0.00           C
ATOM   1517  O   ALA A  87     107.165  98.070  90.788  1.00  0.00           O
ATOM   1518  N   GLY A  88     108.806  97.970  92.309  1.00  0.00           N
ATOM   1520  CA  GLY A  88     108.246  98.961  93.209  1.00  0.00           C
ATOM   1523  C   GLY A  88     107.146  98.469  94.129  1.00  0.00           C
ATOM   1524  O   GLY A  88     106.555  97.410  93.939  1.00  0.00           O
ATOM   1525  N   GLN A  89     106.866  99.260  95.168  1.00  0.00           N
ATOM   1527  CA  GLN A  89     106.076  98.951  96.348  1.00  0.00           C
ATOM   1529  CB  GLN A  89     106.105 100.111  97.389  1.00  0.00           C
ATOM   1532  CG  GLN A  89     107.475 100.430  98.049  1.00  0.00           C
ATOM   1535  CD  GLN A  89     108.526 100.741  96.990  1.00  0.00           C
ATOM   1536  OE1 GLN A  89     108.316 101.501  96.049  1.00  0.00           O
ATOM   1537  NE2 GLN A  89     109.676 100.061  97.079  1.00  0.00           N
ATOM   1540  C   GLN A  89     104.615  98.610  96.138  1.00  0.00           C
ATOM   1541  O   GLN A  89     104.046  97.851  96.909  1.00  0.00           O
ATOM   1542  N   TYR A  90     103.946  99.281  95.178  1.00  0.00           N
ATOM   1544  CA  TYR A  90     102.495  99.260  95.089  1.00  0.00           C
ATOM   1546  CB  TYR A  90     102.046 100.271  93.988  1.00  0.00           C
ATOM   1549  CG  TYR A  90     100.555 100.280  93.769  1.00  0.00           C
ATOM   1550  CD1 TYR A  90      99.735 101.070  94.578  1.00  0.00           C
ATOM   1552  CE1 TYR A  90      98.345 101.101  94.380  1.00  0.00           C
ATOM   1554  CZ  TYR A  90      97.766 100.311  93.379  1.00  0.00           C
ATOM   1555  OH  TYR A  90      96.376 100.360  93.178  1.00  0.00           O
ATOM   1557  CD2 TYR A  90      99.965  99.530  92.729  1.00  0.00           C
ATOM   1559  CE2 TYR A  90      98.576  99.521  92.549  1.00  0.00           C
ATOM   1561  C   TYR A  90     101.866  97.891  94.850  1.00  0.00           C
ATOM   1562  O   TYR A  90     100.886  97.531  95.499  1.00  0.00           O
ATOM   1563  N   ARG A  91     102.435  97.150  93.868  1.00  0.00           N
ATOM   1565  CA  ARG A  91     101.906  95.891  93.390  1.00  0.00           C
ATOM   1567  CB  ARG A  91     102.645  95.370  92.118  1.00  0.00           C
ATOM   1570  CG  ARG A  91     102.456  96.131  90.788  1.00  0.00           C
ATOM   1573  CD  ARG A  91     103.316  95.461  89.699  1.00  0.00           C
ATOM   1576  NE  ARG A  91     103.316  96.291  88.460  1.00  0.00           N
ATOM   1578  CZ  ARG A  91     104.216  96.141  87.499  1.00  0.00           C
ATOM   1579  NH1 ARG A  91     105.105  95.171  87.490  1.00  0.00           N
ATOM   1582  NH2 ARG A  91     104.226  96.991  86.499  1.00  0.00           N
ATOM   1585  C   ARG A  91     101.796  94.820  94.489  1.00  0.00           C
ATOM   1586  O   ARG A  91     102.446  94.851  95.538  1.00  0.00           O
ATOM   1587  N   SER A  92     100.886  93.850  94.349  1.00  0.00           N
ATOM   1589  CA  SER A  92     100.855  92.650  95.159  1.00  0.00           C
ATOM   1591  CB  SER A  92      99.555  91.811  94.968  1.00  0.00           C
ATOM   1594  OG  SER A  92      99.165  91.650  93.609  1.00  0.00           O
ATOM   1596  C   SER A  92     102.115  91.799  95.060  1.00  0.00           C
ATOM   1597  O   SER A  92     102.805  91.770  94.049  1.00  0.00           O
ATOM   1598  N   SER A  93     102.495  91.090  96.148  1.00  0.00           N
ATOM   1600  CA  SER A  93     103.635  90.171  96.170  1.00  0.00           C
ATOM   1602  CB  SER A  93     103.895  89.670  97.618  1.00  0.00           C
ATOM   1605  OG  SER A  93     102.685  89.260  98.259  1.00  0.00           O
ATOM   1607  C   SER A  93     103.495  89.021  95.178  1.00  0.00           C
ATOM   1608  O   SER A  93     104.436  88.610  94.508  1.00  0.00           O
ATOM   1609  N   SER A  94     102.276  88.501  95.028  1.00  0.00           N
ATOM   1611  CA  SER A  94     101.915  87.479  94.069  1.00  0.00           C
ATOM   1613  CB  SER A  94     100.425  87.131  94.249  1.00  0.00           C
ATOM   1616  OG  SER A  94      99.615  88.311  94.229  1.00  0.00           O
ATOM   1618  C   SER A  94     102.165  87.860  92.618  1.00  0.00           C
ATOM   1619  O   SER A  94     102.456  87.000  91.788  1.00  0.00           O
ATOM   1620  N   ASP A  95     102.085  89.170  92.339  1.00  0.00           N
ATOM   1622  CA  ASP A  95     102.265  89.781  91.049  1.00  0.00           C
ATOM   1624  CB  ASP A  95     101.355  91.040  91.008  1.00  0.00           C
ATOM   1627  CG  ASP A  95      99.865  90.750  90.818  1.00  0.00           C
ATOM   1628  OD1 ASP A  95      99.366  89.660  91.179  1.00  0.00           O
ATOM   1629  OD2 ASP A  95      99.156  91.701  90.389  1.00  0.00           O
ATOM   1630  C   ASP A  95     103.715  90.230  90.809  1.00  0.00           C
ATOM   1631  O   ASP A  95     104.065  90.730  89.739  1.00  0.00           O
ATOM   1632  N   THR A  96     104.625  90.100  91.798  1.00  0.00           N
ATOM   1634  CA  THR A  96     106.015  90.549  91.658  1.00  0.00           C
ATOM   1636  CB  THR A  96     106.295  91.980  92.078  1.00  0.00           C
ATOM   1638  OG1 THR A  96     105.945  92.211  93.428  1.00  0.00           O
ATOM   1640  CG2 THR A  96     105.485  92.980  91.249  1.00  0.00           C
ATOM   1644  C   THR A  96     106.906  89.641  92.468  1.00  0.00           C
ATOM   1645  O   THR A  96     107.805  90.070  93.209  1.00  0.00           O
ATOM   1646  N   GLY A  97     106.665  88.329  92.350  1.00  0.00           N
ATOM   1648  CA  GLY A  97     107.405  87.329  93.069  1.00  0.00           C
ATOM   1651  C   GLY A  97     108.095  86.421  92.140  1.00  0.00           C
ATOM   1652  O   GLY A  97     107.796  86.340  90.949  1.00  0.00           O
ATOM   1653  N   ASN A  98     109.016  85.640  92.699  1.00  0.00           N
ATOM   1655  CA  ASN A  98     109.715  84.611  91.989  1.00  0.00           C
ATOM   1657  CB  ASN A  98     110.945  84.120  92.789  1.00  0.00           C
ATOM   1660  CG  ASN A  98     111.805  85.271  93.269  1.00  0.00           C
ATOM   1661  OD1 ASN A  98     111.965  85.461  94.479  1.00  0.00           O
ATOM   1662  ND2 ASN A  98     112.405  86.050  92.339  1.00  0.00           N
ATOM   1665  C   ASN A  98     108.766  83.451  91.719  1.00  0.00           C
ATOM   1666  O   ASN A  98     108.355  82.730  92.630  1.00  0.00           O
ATOM   1667  N   TRP A  99     108.365  83.250  90.449  1.00  0.00           N
ATOM   1669  CA  TRP A  99     107.656  82.061  90.060  1.00  0.00           C
ATOM   1671  CB  TRP A  99     107.076  82.180  88.629  1.00  0.00           C
ATOM   1674  CG  TRP A  99     105.845  83.020  88.519  1.00  0.00           C
ATOM   1675  CD1 TRP A  99     105.425  84.061  89.298  1.00  0.00           C
ATOM   1677  NE1 TRP A  99     104.216  84.521  88.858  1.00  0.00           N
ATOM   1679  CE2 TRP A  99     103.825  83.791  87.768  1.00  0.00           C
ATOM   1680  CD2 TRP A  99     104.846  82.851  87.499  1.00  0.00           C
ATOM   1681  CE3 TRP A  99     104.735  82.010  86.389  1.00  0.00           C
ATOM   1683  CZ3 TRP A  99     103.626  82.170  85.548  1.00  0.00           C
ATOM   1685  CZ2 TRP A  99     102.705  83.900  86.979  1.00  0.00           C
ATOM   1687  CH2 TRP A  99     102.635  83.090  85.849  1.00  0.00           C
ATOM   1689  C   TRP A  99     108.485  80.799  90.178  1.00  0.00           C
ATOM   1690  O   TRP A  99     109.665  80.780  89.809  1.00  0.00           O
ATOM   1691  N   VAL A 100     107.885  79.701  90.659  1.00  0.00           N
ATOM   1693  CA  VAL A 100     108.475  78.390  90.618  1.00  0.00           C
ATOM   1695  CB  VAL A 100     107.955  77.501  91.729  1.00  0.00           C
ATOM   1697  CG1 VAL A 100     108.655  76.131  91.669  1.00  0.00           C
ATOM   1701  CG2 VAL A 100     108.246  78.201  93.060  1.00  0.00           C
ATOM   1705  C   VAL A 100     108.215  77.759  89.269  1.00  0.00           C
ATOM   1706  O   VAL A 100     107.076  77.540  88.868  1.00  0.00           O
ATOM   1707  N   GLN A 101     109.315  77.479  88.549  1.00  0.00           N
ATOM   1709  CA  GLN A 101     109.345  77.010  87.188  1.00  0.00           C
ATOM   1711  CB  GLN A 101     110.665  77.501  86.529  1.00  0.00           C
ATOM   1714  CG  GLN A 101     110.756  79.029  86.380  1.00  0.00           C
ATOM   1717  CD  GLN A 101     109.515  79.620  85.709  1.00  0.00           C
ATOM   1718  OE1 GLN A 101     109.065  79.180  84.648  1.00  0.00           O
ATOM   1719  NE2 GLN A 101     108.915  80.671  86.319  1.00  0.00           N
ATOM   1722  C   GLN A 101     109.226  75.500  87.099  1.00  0.00           C
ATOM   1723  O   GLN A 101     109.366  74.820  88.130  1.00  0.00           O
ATOM   1724  N   PRO A 102     108.995  74.910  85.928  1.00  0.00           N
ATOM   1725  CD  PRO A 102     108.745  75.631  84.678  1.00  0.00           C
ATOM   1728  CA  PRO A 102     108.626  73.510  85.809  1.00  0.00           C
ATOM   1730  CB  PRO A 102     108.275  73.351  84.319  1.00  0.00           C
ATOM   1733  CG  PRO A 102     107.775  74.741  83.939  1.00  0.00           C
ATOM   1736  C   PRO A 102     109.695  72.531  86.249  1.00  0.00           C
ATOM   1737  O   PRO A 102     109.366  71.410  86.599  1.00  0.00           O
ATOM   1738  N   ASP A 103     110.965  72.951  86.288  1.00  0.00           N
ATOM   1740  CA  ASP A 103     112.085  72.131  86.679  1.00  0.00           C
ATOM   1742  CB  ASP A 103     113.345  72.701  85.949  1.00  0.00           C
ATOM   1745  CG  ASP A 103     113.795  74.090  86.399  1.00  0.00           C
ATOM   1746  OD1 ASP A 103     112.936  74.991  86.609  1.00  0.00           O
ATOM   1747  OD2 ASP A 103     115.025  74.321  86.488  1.00  0.00           O
ATOM   1748  C   ASP A 103     112.285  72.140  88.199  1.00  0.00           C
ATOM   1749  O   ASP A 103     113.235  71.549  88.729  1.00  0.00           O
ATOM   1750  N   GLY A 104     111.376  72.821  88.918  1.00  0.00           N
ATOM   1752  CA  GLY A 104     111.355  72.939  90.359  1.00  0.00           C
ATOM   1755  C   GLY A 104     112.346  73.939  90.879  1.00  0.00           C
ATOM   1756  O   GLY A 104     112.845  73.821  91.999  1.00  0.00           O
ATOM   1757  N   THR A 105     112.615  74.979  90.079  1.00  0.00           N
ATOM   1759  CA  THR A 105     113.556  76.021  90.479  1.00  0.00           C
ATOM   1761  CB  THR A 105     114.895  76.021  89.729  1.00  0.00           C
ATOM   1763  OG1 THR A 105     114.816  76.451  88.390  1.00  0.00           O
ATOM   1765  CG2 THR A 105     115.525  74.611  89.748  1.00  0.00           C
ATOM   1769  C   THR A 105     112.885  77.370  90.319  1.00  0.00           C
ATOM   1770  O   THR A 105     111.875  77.540  89.648  1.00  0.00           O
ATOM   1771  N   MET A 106     113.445  78.401  90.960  1.00  0.00           N
ATOM   1773  CA  MET A 106     113.106  79.771  90.639  1.00  0.00           C
ATOM   1775  CB  MET A 106     112.446  80.500  91.839  1.00  0.00           C
ATOM   1778  CG  MET A 106     113.375  80.730  93.048  1.00  0.00           C
ATOM   1781  SD  MET A 106     112.545  81.571  94.419  1.00  0.00           S
ATOM   1782  CE  MET A 106     114.055  81.770  95.379  1.00  0.00           C
ATOM   1786  C   MET A 106     114.396  80.451  90.229  1.00  0.00           C
ATOM   1787  O   MET A 106     115.485  80.150  90.749  1.00  0.00           O
ATOM   1788  N   PHE A 107     114.356  81.400  89.269  1.00  0.00           N
ATOM   1790  CA  PHE A 107     115.476  82.310  89.129  1.00  0.00           C
ATOM   1792  CB  PHE A 107     115.445  83.049  87.758  1.00  0.00           C
ATOM   1795  CG  PHE A 107     116.665  83.910  87.579  1.00  0.00           C
ATOM   1796  CD1 PHE A 107     117.896  83.361  87.148  1.00  0.00           C
ATOM   1798  CE1 PHE A 107     119.035  84.160  87.049  1.00  0.00           C
ATOM   1800  CZ  PHE A 107     118.965  85.520  87.388  1.00  0.00           C
ATOM   1802  CD2 PHE A 107     116.616  85.280  87.889  1.00  0.00           C
ATOM   1804  CE2 PHE A 107     117.755  86.070  87.808  1.00  0.00           C
ATOM   1806  C   PHE A 107     115.555  83.260  90.329  1.00  0.00           C
ATOM   1807  O   PHE A 107     114.525  83.650  90.890  1.00  0.00           O
ATOM   1808  N   TYR A 108     116.766  83.641  90.779  1.00  0.00           N
ATOM   1810  CA  TYR A 108     116.896  84.670  91.788  1.00  0.00           C
ATOM   1812  CB  TYR A 108     116.985  84.061  93.218  1.00  0.00           C
ATOM   1815  CG  TYR A 108     116.786  85.140  94.249  1.00  0.00           C
ATOM   1816  CD1 TYR A 108     115.476  85.549  94.538  1.00  0.00           C
ATOM   1818  CE1 TYR A 108     115.236  86.630  95.389  1.00  0.00           C
ATOM   1820  CZ  TYR A 108     116.306  87.281  95.998  1.00  0.00           C
ATOM   1821  OH  TYR A 108     116.056  88.410  96.788  1.00  0.00           O
ATOM   1823  CD2 TYR A 108     117.855  85.780  94.898  1.00  0.00           C
ATOM   1825  CE2 TYR A 108     117.615  86.831  95.788  1.00  0.00           C
ATOM   1827  C   TYR A 108     118.165  85.430  91.428  1.00  0.00           C
ATOM   1828  O   TYR A 108     119.186  84.751  91.199  1.00  0.00           O
ATOM   1829  N   PRO A 109     118.165  86.770  91.310  1.00  0.00           N
ATOM   1830  CD  PRO A 109     117.025  87.619  91.629  1.00  0.00           C
ATOM   1833  CA  PRO A 109     119.305  87.570  90.849  1.00  0.00           C
ATOM   1835  CB  PRO A 109     118.836  89.030  90.998  1.00  0.00           C
ATOM   1838  CG  PRO A 109     117.656  88.970  91.968  1.00  0.00           C
ATOM   1841  C   PRO A 109     120.606  87.281  91.558  1.00  0.00           C
ATOM   1842  O   PRO A 109     120.606  87.021  92.758  1.00  0.00           O
ATOM   1843  N   TYR A 110     121.716  87.271  90.799  1.00  0.00           N
ATOM   1845  CA  TYR A 110     123.065  87.040  91.278  1.00  0.00           C
ATOM   1847  CB  TYR A 110     123.465  87.910  92.509  1.00  0.00           C
ATOM   1850  CG  TYR A 110     123.235  89.381  92.248  1.00  0.00           C
ATOM   1851  CD1 TYR A 110     124.055  90.080  91.358  1.00  0.00           C
ATOM   1853  CE1 TYR A 110     123.885  91.461  91.148  1.00  0.00           C
ATOM   1855  CZ  TYR A 110     122.906  92.160  91.859  1.00  0.00           C
ATOM   1856  OH  TYR A 110     122.775  93.560  91.688  1.00  0.00           O
ATOM   1858  CD2 TYR A 110     122.255  90.090  92.949  1.00  0.00           C
ATOM   1860  CE2 TYR A 110     122.095  91.470  92.758  1.00  0.00           C
ATOM   1862  C   TYR A 110     123.396  85.570  91.539  1.00  0.00           C
ATOM   1863  O   TYR A 110     124.475  85.090  91.179  1.00  0.00           O
ATOM   1864  N   ILE A 111     122.495  84.810  92.210  1.00  0.00           N
ATOM   1866  CA  ILE A 111     122.815  83.469  92.689  1.00  0.00           C
ATOM   1868  CB  ILE A 111     122.215  83.201  94.069  1.00  0.00           C
ATOM   1870  CG2 ILE A 111     122.855  84.191  95.069  1.00  0.00           C
ATOM   1874  CG1 ILE A 111     120.676  83.260  94.118  1.00  0.00           C
ATOM   1877  CD  ILE A 111     120.105  82.920  95.499  1.00  0.00           C
ATOM   1881  C   ILE A 111     122.365  82.381  91.749  1.00  0.00           C
ATOM   1882  O   ILE A 111     122.885  81.260  91.828  1.00  0.00           O
ATOM   1883  N   GLY A 112     121.406  82.701  90.849  1.00  0.00           N
ATOM   1885  CA  GLY A 112     121.015  81.960  89.648  1.00  0.00           C
ATOM   1888  C   GLY A 112     120.536  80.531  89.839  1.00  0.00           C
ATOM   1889  O   GLY A 112     121.336  79.620  89.999  1.00  0.00           O
ATOM   1890  N   LYS A 113     119.205  80.301  89.748  1.00  0.00           N
ATOM   1892  CA  LYS A 113     118.596  78.990  89.799  1.00  0.00           C
ATOM   1894  CB  LYS A 113     118.915  78.071  88.600  1.00  0.00           C
ATOM   1897  CG  LYS A 113     118.176  78.480  87.309  1.00  0.00           C
ATOM   1900  CD  LYS A 113     118.246  77.381  86.240  1.00  0.00           C
ATOM   1903  CE  LYS A 113     117.285  76.229  86.549  1.00  0.00           C
ATOM   1906  NZ  LYS A 113     117.605  74.979  85.828  1.00  0.00           N
ATOM   1910  C   LYS A 113     118.626  78.311  91.148  1.00  0.00           C
ATOM   1911  O   LYS A 113     119.445  77.440  91.449  1.00  0.00           O
ATOM   1912  N   VAL A 114     117.705  78.729  92.029  1.00  0.00           N
ATOM   1914  CA  VAL A 114     117.545  78.149  93.339  1.00  0.00           C
ATOM   1916  CB  VAL A 114     117.076  79.170  94.368  1.00  0.00           C
ATOM   1918  CG1 VAL A 114     117.036  78.531  95.769  1.00  0.00           C
ATOM   1922  CG2 VAL A 114     118.046  80.360  94.389  1.00  0.00           C
ATOM   1926  C   VAL A 114     116.565  77.000  93.229  1.00  0.00           C
ATOM   1927  O   VAL A 114     115.466  77.160  92.709  1.00  0.00           O
ATOM   1928  N   HIS A 115     116.945  75.800  93.708  1.00  0.00           N
ATOM   1930  CA  HIS A 115     116.035  74.660  93.740  1.00  0.00           C
ATOM   1932  CB  HIS A 115     116.786  73.300  93.740  1.00  0.00           C
ATOM   1935  ND1 HIS A 115     115.296  71.680  94.888  1.00  0.00           N
ATOM   1936  CG  HIS A 115     115.886  72.111  93.718  1.00  0.00           C
ATOM   1937  CE1 HIS A 115     114.555  70.649  94.549  1.00  0.00           C
ATOM   1939  NE2 HIS A 115     114.655  70.369  93.229  1.00  0.00           N
ATOM   1941  CD2 HIS A 115     115.525  71.290  92.689  1.00  0.00           C
ATOM   1943  C   HIS A 115     115.135  74.799  94.939  1.00  0.00           C
ATOM   1944  O   HIS A 115     115.606  74.991  96.059  1.00  0.00           O
ATOM   1945  N   VAL A 116     113.815  74.760  94.710  1.00  0.00           N
ATOM   1947  CA  VAL A 116     112.836  75.131  95.718  1.00  0.00           C
ATOM   1949  CB  VAL A 116     112.165  76.470  95.408  1.00  0.00           C
ATOM   1951  CG1 VAL A 116     113.205  77.600  95.538  1.00  0.00           C
ATOM   1955  CG2 VAL A 116     111.505  76.479  94.018  1.00  0.00           C
ATOM   1959  C   VAL A 116     111.766  74.080  95.890  1.00  0.00           C
ATOM   1960  O   VAL A 116     111.155  73.990  96.959  1.00  0.00           O
ATOM   1961  N   VAL A 117     111.495  73.241  94.869  1.00  0.00           N
ATOM   1963  CA  VAL A 117     110.455  72.229  94.968  1.00  0.00           C
ATOM   1965  CB  VAL A 117     109.986  71.720  93.619  1.00  0.00           C
ATOM   1967  CG1 VAL A 117     109.046  70.509  93.718  1.00  0.00           C
ATOM   1971  CG2 VAL A 117     109.245  72.891  92.949  1.00  0.00           C
ATOM   1975  C   VAL A 117     110.805  71.120  95.938  1.00  0.00           C
ATOM   1976  O   VAL A 117     111.885  70.540  95.928  1.00  0.00           O
ATOM   1977  N   GLY A 118     109.865  70.800  96.859  1.00  0.00           N
ATOM   1979  CA  GLY A 118     110.045  69.741  97.839  1.00  0.00           C
ATOM   1982  C   GLY A 118     110.665  70.189  99.129  1.00  0.00           C
ATOM   1983  O   GLY A 118     110.775  69.439 100.089  1.00  0.00           O
ATOM   1984  N   LYS A 119     111.035  71.470  99.210  1.00  0.00           N
ATOM   1986  CA  LYS A 119     111.635  72.090 100.368  1.00  0.00           C
ATOM   1988  CB  LYS A 119     112.705  73.110  99.939  1.00  0.00           C
ATOM   1991  CG  LYS A 119     113.915  72.451  99.269  1.00  0.00           C
ATOM   1994  CD  LYS A 119     114.946  73.491  98.849  1.00  0.00           C
ATOM   1997  CE  LYS A 119     116.295  72.891  98.438  1.00  0.00           C
ATOM   2000  NZ  LYS A 119     117.255  73.951  98.089  1.00  0.00           N
ATOM   2004  C   LYS A 119     110.616  72.851 101.189  1.00  0.00           C
ATOM   2005  O   LYS A 119     109.585  73.281 100.669  1.00  0.00           O
ATOM   2006  N   THR A 120     110.896  73.110 102.479  1.00  0.00           N
ATOM   2008  CA  THR A 120     110.185  74.141 103.249  1.00  0.00           C
ATOM   2010  CB  THR A 120     110.005  73.821 104.729  1.00  0.00           C
ATOM   2012  OG1 THR A 120     111.236  73.710 105.419  1.00  0.00           O
ATOM   2014  CG2 THR A 120     109.266  72.491 104.848  1.00  0.00           C
ATOM   2018  C   THR A 120     110.775  75.540 103.089  1.00  0.00           C
ATOM   2019  O   THR A 120     111.845  75.750 102.529  1.00  0.00           O
ATOM   2020  N   LEU A 121     110.016  76.590 103.498  1.00  0.00           N
ATOM   2022  CA  LEU A 121     110.385  77.991 103.318  1.00  0.00           C
ATOM   2024  CB  LEU A 121     109.275  78.910 103.859  1.00  0.00           C
ATOM   2027  CG  LEU A 121     108.025  78.980 102.969  1.00  0.00           C
ATOM   2029  CD1 LEU A 121     106.945  79.711 103.769  1.00  0.00           C
ATOM   2033  CD2 LEU A 121     108.305  79.730 101.658  1.00  0.00           C
ATOM   2037  C   LEU A 121     111.646  78.361 104.039  1.00  0.00           C
ATOM   2038  O   LEU A 121     112.486  79.141 103.589  1.00  0.00           O
ATOM   2039  N   ALA A 122     111.775  77.781 105.239  1.00  0.00           N
ATOM   2041  CA  ALA A 122     112.945  77.740 106.078  1.00  0.00           C
ATOM   2043  CB  ALA A 122     112.516  76.881 107.279  1.00  0.00           C
ATOM   2047  C   ALA A 122     114.175  77.140 105.398  1.00  0.00           C
ATOM   2048  O   ALA A 122     115.226  77.771 105.359  1.00  0.00           O
ATOM   2049  N   GLU A 123     114.016  75.960 104.748  1.00  0.00           N
ATOM   2051  CA  GLU A 123     115.045  75.360 103.909  1.00  0.00           C
ATOM   2053  CB  GLU A 123     114.615  73.970 103.358  1.00  0.00           C
ATOM   2056  CG  GLU A 123     114.615  72.811 104.390  1.00  0.00           C
ATOM   2059  CD  GLU A 123     114.175  71.501 103.749  1.00  0.00           C
ATOM   2060  OE1 GLU A 123     112.936  71.299 103.598  1.00  0.00           O
ATOM   2061  OE2 GLU A 123     115.056  70.680 103.399  1.00  0.00           O
ATOM   2062  C   GLU A 123     115.455  76.251 102.739  1.00  0.00           C
ATOM   2063  O   GLU A 123     116.646  76.490 102.540  1.00  0.00           O
ATOM   2064  N   ILE A 124     114.506  76.821 101.979  1.00  0.00           N
ATOM   2066  CA  ILE A 124     114.776  77.771 100.910  1.00  0.00           C
ATOM   2068  CB  ILE A 124     113.505  78.120 100.128  1.00  0.00           C
ATOM   2070  CG2 ILE A 124     113.785  79.211  99.059  1.00  0.00           C
ATOM   2074  CG1 ILE A 124     112.915  76.851  99.479  1.00  0.00           C
ATOM   2077  CD  ILE A 124     111.505  77.079  98.930  1.00  0.00           C
ATOM   2081  C   ILE A 124     115.495  79.029 101.389  1.00  0.00           C
ATOM   2082  O   ILE A 124     116.465  79.491 100.799  1.00  0.00           O
ATOM   2083  N   ARG A 125     115.056  79.600 102.529  1.00  0.00           N
ATOM   2085  CA  ARG A 125     115.686  80.741 103.169  1.00  0.00           C
ATOM   2087  CB  ARG A 125     114.835  81.171 104.390  1.00  0.00           C
ATOM   2090  CG  ARG A 125     115.425  82.240 105.329  1.00  0.00           C
ATOM   2093  CD  ARG A 125     114.475  82.660 106.469  1.00  0.00           C
ATOM   2096  NE  ARG A 125     114.235  81.461 107.339  1.00  0.00           N
ATOM   2098  CZ  ARG A 125     113.106  81.201 107.989  1.00  0.00           C
ATOM   2099  NH1 ARG A 125     111.975  81.831 107.739  1.00  0.00           N
ATOM   2102  NH2 ARG A 125     113.116  80.271 108.909  1.00  0.00           N
ATOM   2105  C   ARG A 125     117.136  80.531 103.549  1.00  0.00           C
ATOM   2106  O   ARG A 125     117.976  81.381 103.270  1.00  0.00           O
ATOM   2107  N   SER A 126     117.505  79.370 104.118  1.00  0.00           N
ATOM   2109  CA  SER A 126     118.906  79.040 104.380  1.00  0.00           C
ATOM   2111  CB  SER A 126     119.016  77.720 105.189  1.00  0.00           C
ATOM   2114  OG  SER A 126     118.305  77.869 106.409  1.00  0.00           O
ATOM   2116  C   SER A 126     119.816  78.951 103.148  1.00  0.00           C
ATOM   2117  O   SER A 126     120.965  79.400 103.159  1.00  0.00           O
ATOM   2118  N   ASP A 127     119.315  78.361 102.038  1.00  0.00           N
ATOM   2120  CA  ASP A 127     119.986  78.250 100.740  1.00  0.00           C
ATOM   2122  CB  ASP A 127     119.065  77.340  99.868  1.00  0.00           C
ATOM   2125  CG  ASP A 127     119.615  76.870  98.529  1.00  0.00           C
ATOM   2126  OD1 ASP A 127     120.826  77.000  98.218  1.00  0.00           O
ATOM   2127  OD2 ASP A 127     118.785  76.260  97.799  1.00  0.00           O
ATOM   2128  C   ASP A 127     120.275  79.590 100.069  1.00  0.00           C
ATOM   2129  O   ASP A 127     121.406  79.891  99.699  1.00  0.00           O
ATOM   2130  N   ILE A 128     119.256  80.470  99.999  1.00  0.00           N
ATOM   2132  CA  ILE A 128     119.396  81.831  99.499  1.00  0.00           C
ATOM   2134  CB  ILE A 128     118.055  82.570  99.380  1.00  0.00           C
ATOM   2136  CG2 ILE A 128     118.256  84.051  98.949  1.00  0.00           C
ATOM   2140  CG1 ILE A 128     117.136  81.820  98.380  1.00  0.00           C
ATOM   2143  CD  ILE A 128     115.695  82.329  98.438  1.00  0.00           C
ATOM   2147  C   ILE A 128     120.355  82.640 100.349  1.00  0.00           C
ATOM   2148  O   ILE A 128     121.266  83.271  99.819  1.00  0.00           O
ATOM   2149  N   THR A 129     120.226  82.580 101.688  1.00  0.00           N
ATOM   2151  CA  THR A 129     121.126  83.280 102.589  1.00  0.00           C
ATOM   2153  CB  THR A 129     120.686  83.160 104.049  1.00  0.00           C
ATOM   2155  OG1 THR A 129     119.345  83.631 104.158  1.00  0.00           O
ATOM   2157  CG2 THR A 129     121.486  84.080 104.969  1.00  0.00           C
ATOM   2161  C   THR A 129     122.565  82.821 102.409  1.00  0.00           C
ATOM   2162  O   THR A 129     123.475  83.641 102.348  1.00  0.00           O
ATOM   2163  N   GLY A 130     122.805  81.501 102.229  1.00  0.00           N
ATOM   2165  CA  GLY A 130     124.116  80.961 101.869  1.00  0.00           C
ATOM   2168  C   GLY A 130     124.706  81.490 100.600  1.00  0.00           C
ATOM   2169  O   GLY A 130     125.805  82.030 100.578  1.00  0.00           O
ATOM   2170  N   ARG A 131     123.965  81.381  99.490  1.00  0.00           N
ATOM   2172  CA  ARG A 131     124.445  81.741  98.159  1.00  0.00           C
ATOM   2174  CB  ARG A 131     123.485  81.120  97.118  1.00  0.00           C
ATOM   2177  CG  ARG A 131     123.535  79.579  97.130  1.00  0.00           C
ATOM   2180  CD  ARG A 131     122.285  78.869  96.599  1.00  0.00           C
ATOM   2183  NE  ARG A 131     122.095  79.191  95.149  1.00  0.00           N
ATOM   2185  CZ  ARG A 131     121.325  78.430  94.380  1.00  0.00           C
ATOM   2186  NH1 ARG A 131     120.656  77.400  94.850  1.00  0.00           N
ATOM   2189  NH2 ARG A 131     121.275  78.671  93.078  1.00  0.00           N
ATOM   2192  C   ARG A 131     124.595  83.241  97.949  1.00  0.00           C
ATOM   2193  O   ARG A 131     125.425  83.721  97.160  1.00  0.00           O
ATOM   2194  N   LEU A 132     123.775  84.040  98.650  1.00  0.00           N
ATOM   2196  CA  LEU A 132     123.706  85.470  98.469  1.00  0.00           C
ATOM   2198  CB  LEU A 132     122.295  85.980  98.859  1.00  0.00           C
ATOM   2201  CG  LEU A 132     121.945  87.410  98.420  1.00  0.00           C
ATOM   2203  CD1 LEU A 132     122.055  87.561  96.898  1.00  0.00           C
ATOM   2207  CD2 LEU A 132     120.525  87.790  98.878  1.00  0.00           C
ATOM   2211  C   LEU A 132     124.795  86.180  99.239  1.00  0.00           C
ATOM   2212  O   LEU A 132     125.156  87.320  98.959  1.00  0.00           O
ATOM   2213  N   ALA A 133     125.445  85.461 100.189  1.00  0.00           N
ATOM   2215  CA  ALA A 133     126.546  85.961 100.979  1.00  0.00           C
ATOM   2217  CB  ALA A 133     126.856  84.930 102.068  1.00  0.00           C
ATOM   2221  C   ALA A 133     127.815  86.190 100.169  1.00  0.00           C
ATOM   2222  O   ALA A 133     128.685  86.951 100.560  1.00  0.00           O
ATOM   2223  N   THR A 134     127.955  85.561  98.999  1.00  0.00           N
ATOM   2225  CA  THR A 134     128.995  85.861  98.019  1.00  0.00           C
ATOM   2227  CB  THR A 134     128.976  84.910  96.828  1.00  0.00           C
ATOM   2229  OG1 THR A 134     128.876  83.550  97.229  1.00  0.00           O
ATOM   2231  CG2 THR A 134     130.285  85.021  96.030  1.00  0.00           C
ATOM   2235  C   THR A 134     128.876  87.271  97.439  1.00  0.00           C
ATOM   2236  O   THR A 134     129.855  87.910  97.020  1.00  0.00           O
ATOM   2237  N   TYR A 135     127.635  87.790  97.379  1.00  0.00           N
ATOM   2239  CA  TYR A 135     127.306  89.021  96.679  1.00  0.00           C
ATOM   2241  CB  TYR A 135     126.005  88.850  95.858  1.00  0.00           C
ATOM   2244  CG  TYR A 135     126.285  87.811  94.839  1.00  0.00           C
ATOM   2245  CD1 TYR A 135     127.146  88.110  93.769  1.00  0.00           C
ATOM   2247  CE1 TYR A 135     127.505  87.120  92.859  1.00  0.00           C
ATOM   2249  CZ  TYR A 135     126.955  85.850  92.969  1.00  0.00           C
ATOM   2250  OH  TYR A 135     127.306  84.870  92.038  1.00  0.00           O
ATOM   2252  CD2 TYR A 135     125.756  86.510  94.958  1.00  0.00           C
ATOM   2254  CE2 TYR A 135     126.085  85.531  94.008  1.00  0.00           C
ATOM   2256  C   TYR A 135     127.115  90.190  97.599  1.00  0.00           C
ATOM   2257  O   TYR A 135     127.395  91.311  97.208  1.00  0.00           O
ATOM   2258  N   ILE A 136     126.665  89.930  98.849  1.00  0.00           N
ATOM   2260  CA  ILE A 136     126.376  90.961  99.828  1.00  0.00           C
ATOM   2262  CB  ILE A 136     124.905  91.451  99.868  1.00  0.00           C
ATOM   2264  CG2 ILE A 136     124.186  91.180  98.529  1.00  0.00           C
ATOM   2268  CG1 ILE A 136     124.025  90.939 101.039  1.00  0.00           C
ATOM   2271  CD  ILE A 136     123.995  91.910 102.229  1.00  0.00           C
ATOM   2275  C   ILE A 136     126.856  90.420 101.159  1.00  0.00           C
ATOM   2276  O   ILE A 136     126.856  89.220 101.419  1.00  0.00           O
ATOM   2277  N   ALA A 137     127.346  91.311 102.038  1.00  0.00           N
ATOM   2279  CA  ALA A 137     127.925  90.930 103.309  1.00  0.00           C
ATOM   2281  CB  ALA A 137     128.976  91.971 103.758  1.00  0.00           C
ATOM   2285  C   ALA A 137     126.866  90.840 104.398  1.00  0.00           C
ATOM   2286  O   ALA A 137     126.346  91.851 104.868  1.00  0.00           O
ATOM   2287  N   ASP A 138     126.565  89.600 104.839  1.00  0.00           N
ATOM   2289  CA  ASP A 138     125.616  89.311 105.910  1.00  0.00           C
ATOM   2291  CB  ASP A 138     125.975  90.031 107.258  1.00  0.00           C
ATOM   2294  CG  ASP A 138     125.255  89.510 108.489  1.00  0.00           C
ATOM   2295  OD1 ASP A 138     124.806  88.340 108.458  1.00  0.00           O
ATOM   2296  OD2 ASP A 138     125.285  90.201 109.538  1.00  0.00           O
ATOM   2297  C   ASP A 138     124.156  89.460 105.438  1.00  0.00           C
ATOM   2298  O   ASP A 138     123.415  90.280 105.979  1.00  0.00           O
ATOM   2299  N   PRO A 139     123.685  88.760 104.409  1.00  0.00           N
ATOM   2300  CD  PRO A 139     124.406  87.660 103.749  1.00  0.00           C
ATOM   2303  CA  PRO A 139     122.326  88.910 103.889  1.00  0.00           C
ATOM   2305  CB  PRO A 139     122.306  88.000 102.639  1.00  0.00           C
ATOM   2308  CG  PRO A 139     123.345  86.921 102.938  1.00  0.00           C
ATOM   2311  C   PRO A 139     121.215  88.560 104.868  1.00  0.00           C
ATOM   2312  O   PRO A 139     121.076  87.410 105.279  1.00  0.00           O
ATOM   2313  N   GLN A 140     120.355  89.521 105.229  1.00  0.00           N
ATOM   2315  CA  GLN A 140     119.195  89.230 106.039  1.00  0.00           C
ATOM   2317  CB  GLN A 140     118.855  90.470 106.909  1.00  0.00           C
ATOM   2320  CG  GLN A 140     120.035  90.951 107.799  1.00  0.00           C
ATOM   2323  CD  GLN A 140     120.565  89.860 108.719  1.00  0.00           C
ATOM   2324  OE1 GLN A 140     120.005  89.641 109.799  1.00  0.00           O
ATOM   2325  NE2 GLN A 140     121.675  89.191 108.318  1.00  0.00           N
ATOM   2328  C   GLN A 140     118.036  88.890 105.109  1.00  0.00           C
ATOM   2329  O   GLN A 140     117.475  89.760 104.449  1.00  0.00           O
ATOM   2330  N   VAL A 141     117.665  87.600 105.019  1.00  0.00           N
ATOM   2332  CA  VAL A 141     116.695  87.141 104.039  1.00  0.00           C
ATOM   2334  CB  VAL A 141     117.295  86.141 103.038  1.00  0.00           C
ATOM   2336  CG1 VAL A 141     116.295  85.799 101.909  1.00  0.00           C
ATOM   2340  CG2 VAL A 141     118.576  86.730 102.429  1.00  0.00           C
ATOM   2344  C   VAL A 141     115.516  86.540 104.769  1.00  0.00           C
ATOM   2345  O   VAL A 141     115.635  85.990 105.868  1.00  0.00           O
ATOM   2346  N   ASP A 142     114.315  86.670 104.199  1.00  0.00           N
ATOM   2348  CA  ASP A 142     113.176  85.900 104.599  1.00  0.00           C
ATOM   2350  CB  ASP A 142     112.285  86.760 105.529  1.00  0.00           C
ATOM   2353  CG  ASP A 142     111.145  85.990 106.150  1.00  0.00           C
ATOM   2354  OD1 ASP A 142     111.225  84.740 106.229  1.00  0.00           O
ATOM   2355  OD2 ASP A 142     110.205  86.691 106.629  1.00  0.00           O
ATOM   2356  C   ASP A 142     112.486  85.441 103.329  1.00  0.00           C
ATOM   2357  O   ASP A 142     112.665  86.031 102.258  1.00  0.00           O
ATOM   2358  N   VAL A 143     111.695  84.360 103.399  1.00  0.00           N
ATOM   2360  CA  VAL A 143     111.056  83.771 102.229  1.00  0.00           C
ATOM   2362  CB  VAL A 143     111.786  82.561 101.639  1.00  0.00           C
ATOM   2364  CG1 VAL A 143     111.115  82.111 100.329  1.00  0.00           C
ATOM   2368  CG2 VAL A 143     113.265  82.910 101.359  1.00  0.00           C
ATOM   2372  C   VAL A 143     109.665  83.329 102.669  1.00  0.00           C
ATOM   2373  O   VAL A 143     109.525  82.619 103.659  1.00  0.00           O
ATOM   2374  N   ASN A 144     108.605  83.721 101.939  1.00  0.00           N
ATOM   2376  CA  ASN A 144     107.255  83.260 102.199  1.00  0.00           C
ATOM   2378  CB  ASN A 144     106.446  84.211 103.130  1.00  0.00           C
ATOM   2381  CG  ASN A 144     106.315  85.640 102.618  1.00  0.00           C
ATOM   2382  OD1 ASN A 144     105.415  85.980 101.859  1.00  0.00           O
ATOM   2383  ND2 ASN A 144     107.195  86.551 103.100  1.00  0.00           N
ATOM   2386  C   ASN A 144     106.535  82.961 100.889  1.00  0.00           C
ATOM   2387  O   ASN A 144     107.036  83.290  99.810  1.00  0.00           O
ATOM   2388  N   ILE A 145     105.376  82.271 100.928  1.00  0.00           N
ATOM   2390  CA  ILE A 145     104.605  82.021  99.708  1.00  0.00           C
ATOM   2392  CB  ILE A 145     103.775  80.730  99.769  1.00  0.00           C
ATOM   2394  CG2 ILE A 145     103.116  80.441  98.410  1.00  0.00           C
ATOM   2398  CG1 ILE A 145     104.625  79.521 100.209  1.00  0.00           C
ATOM   2401  CD  ILE A 145     105.705  79.110  99.219  1.00  0.00           C
ATOM   2405  C   ILE A 145     103.666  83.180  99.459  1.00  0.00           C
ATOM   2406  O   ILE A 145     102.915  83.579 100.349  1.00  0.00           O
ATOM   2407  N   ALA A 146     103.666  83.741  98.229  1.00  0.00           N
ATOM   2409  CA  ALA A 146     102.805  84.860  97.889  1.00  0.00           C
ATOM   2411  CB  ALA A 146     103.585  85.741  96.919  1.00  0.00           C
ATOM   2415  C   ALA A 146     101.505  84.460  97.199  1.00  0.00           C
ATOM   2416  O   ALA A 146     100.466  85.090  97.359  1.00  0.00           O
ATOM   2417  N   ALA A 147     101.546  83.340  96.459  1.00  0.00           N
ATOM   2419  CA  ALA A 147     100.345  82.701  96.008  1.00  0.00           C
ATOM   2421  CB  ALA A 147     100.086  83.140  94.559  1.00  0.00           C
ATOM   2425  C   ALA A 147     100.546  81.201  96.119  1.00  0.00           C
ATOM   2426  O   ALA A 147     101.546  80.671  95.648  1.00  0.00           O
ATOM   2427  N   PHE A 148      99.605  80.500  96.769  1.00  0.00           N
ATOM   2429  CA  PHE A 148      99.576  79.050  96.788  1.00  0.00           C
ATOM   2431  CB  PHE A 148      98.915  78.460  98.060  1.00  0.00           C
ATOM   2434  CG  PHE A 148      99.686  78.811  99.310  1.00  0.00           C
ATOM   2435  CD1 PHE A 148     100.665  77.939  99.819  1.00  0.00           C
ATOM   2437  CE1 PHE A 148     101.306  78.221 101.029  1.00  0.00           C
ATOM   2439  CZ  PHE A 148     100.985  79.390 101.739  1.00  0.00           C
ATOM   2441  CD2 PHE A 148      99.366  79.960 100.040  1.00  0.00           C
ATOM   2443  CE2 PHE A 148     100.016  80.260 101.238  1.00  0.00           C
ATOM   2445  C   PHE A 148      98.795  78.609  95.560  1.00  0.00           C
ATOM   2446  O   PHE A 148      97.605  78.869  95.419  1.00  0.00           O
ATOM   2447  N   ARG A 149      99.515  78.000  94.599  1.00  0.00           N
ATOM   2449  CA  ARG A 149      98.995  77.660  93.288  1.00  0.00           C
ATOM   2451  CB  ARG A 149      99.636  78.550  92.188  1.00  0.00           C
ATOM   2454  CG  ARG A 149      99.286  80.041  92.299  1.00  0.00           C
ATOM   2457  CD  ARG A 149     100.086  80.939  91.339  1.00  0.00           C
ATOM   2460  NE  ARG A 149      99.525  82.329  91.488  1.00  0.00           N
ATOM   2462  CZ  ARG A 149      99.975  83.410  90.858  1.00  0.00           C
ATOM   2463  NH1 ARG A 149     100.775  83.320  89.828  1.00  0.00           N
ATOM   2466  NH2 ARG A 149      99.546  84.600  91.218  1.00  0.00           N
ATOM   2469  C   ARG A 149      99.296  76.229  92.919  1.00  0.00           C
ATOM   2470  O   ARG A 149      98.515  75.620  92.188  1.00  0.00           O
ATOM   2471  N   SER A 150     100.415  75.641  93.379  1.00  0.00           N
ATOM   2473  CA  SER A 150     100.826  74.290  92.999  1.00  0.00           C
ATOM   2475  CB  SER A 150     102.255  73.931  93.508  1.00  0.00           C
ATOM   2478  OG  SER A 150     102.385  73.830  94.939  1.00  0.00           O
ATOM   2480  C   SER A 150      99.835  73.211  93.409  1.00  0.00           C
ATOM   2481  O   SER A 150      99.475  72.299  92.659  1.00  0.00           O
ATOM   2482  N   GLN A 151      99.326  73.320  94.648  1.00  0.00           N
ATOM   2484  CA  GLN A 151      98.635  72.271  95.349  1.00  0.00           C
ATOM   2486  CB  GLN A 151      99.445  71.860  96.609  1.00  0.00           C
ATOM   2489  CG  GLN A 151     100.746  71.101  96.229  1.00  0.00           C
ATOM   2492  CD  GLN A 151     101.766  71.010  97.368  1.00  0.00           C
ATOM   2493  OE1 GLN A 151     101.616  70.189  98.270  1.00  0.00           O
ATOM   2494  NE2 GLN A 151     102.845  71.821  97.299  1.00  0.00           N
ATOM   2497  C   GLN A 151      97.225  72.701  95.718  1.00  0.00           C
ATOM   2498  O   GLN A 151      96.975  73.830  96.119  1.00  0.00           O
ATOM   2499  N   LYS A 152      96.236  71.799  95.548  1.00  0.00           N
ATOM   2501  CA  LYS A 152      94.855  72.180  95.828  1.00  0.00           C
ATOM   2503  CB  LYS A 152      94.216  72.961  94.648  1.00  0.00           C
ATOM   2506  CG  LYS A 152      94.116  72.160  93.318  1.00  0.00           C
ATOM   2509  CD  LYS A 152      94.776  72.869  92.118  1.00  0.00           C
ATOM   2512  CE  LYS A 152      96.306  73.000  92.218  1.00  0.00           C
ATOM   2515  NZ  LYS A 152      96.885  73.751  91.078  1.00  0.00           N
ATOM   2519  C   LYS A 152      94.016  70.951  96.100  1.00  0.00           C
ATOM   2520  O   LYS A 152      94.335  69.851  95.630  1.00  0.00           O
ATOM   2521  N   ALA A 153      92.936  71.101  96.880  1.00  0.00           N
ATOM   2523  CA  ALA A 153      91.945  70.071  97.089  1.00  0.00           C
ATOM   2525  CB  ALA A 153      91.726  69.791  98.589  1.00  0.00           C
ATOM   2529  C   ALA A 153      90.656  70.549  96.449  1.00  0.00           C
ATOM   2530  O   ALA A 153      90.406  71.759  96.339  1.00  0.00           O
ATOM   2531  N   TYR A 154      89.826  69.620  95.960  1.00  0.00           N
ATOM   2533  CA  TYR A 154      88.626  69.979  95.219  1.00  0.00           C
ATOM   2535  CB  TYR A 154      88.405  69.090  93.959  1.00  0.00           C
ATOM   2538  CG  TYR A 154      89.676  69.021  93.169  1.00  0.00           C
ATOM   2539  CD1 TYR A 154      90.056  70.090  92.339  1.00  0.00           C
ATOM   2541  CE1 TYR A 154      91.275  70.049  91.658  1.00  0.00           C
ATOM   2543  CZ  TYR A 154      92.125  68.951  91.810  1.00  0.00           C
ATOM   2544  OH  TYR A 154      93.345  68.931  91.119  1.00  0.00           O
ATOM   2546  CD2 TYR A 154      90.516  67.900  93.258  1.00  0.00           C
ATOM   2548  CE2 TYR A 154      91.745  67.869  92.598  1.00  0.00           C
ATOM   2550  C   TYR A 154      87.465  69.799  96.148  1.00  0.00           C
ATOM   2551  O   TYR A 154      87.245  68.701  96.658  1.00  0.00           O
ATOM   2552  N   ILE A 155      86.695  70.870  96.418  1.00  0.00           N
ATOM   2554  CA  ILE A 155      85.576  70.800  97.339  1.00  0.00           C
ATOM   2556  CB  ILE A 155      85.656  71.840  98.449  1.00  0.00           C
ATOM   2558  CG2 ILE A 155      84.485  71.619  99.439  1.00  0.00           C
ATOM   2562  CG1 ILE A 155      87.025  71.829  99.169  1.00  0.00           C
ATOM   2565  CD  ILE A 155      87.465  70.480  99.758  1.00  0.00           C
ATOM   2569  C   ILE A 155      84.335  70.991  96.508  1.00  0.00           C
ATOM   2570  O   ILE A 155      84.135  72.050  95.919  1.00  0.00           O
ATOM   2571  N   SER A 156      83.526  69.931  96.368  1.00  0.00           N
ATOM   2573  CA  SER A 156      82.635  69.820  95.238  1.00  0.00           C
ATOM   2575  CB  SER A 156      83.215  68.939  94.079  1.00  0.00           C
ATOM   2578  OG  SER A 156      83.545  67.611  94.499  1.00  0.00           O
ATOM   2580  C   SER A 156      81.306  69.259  95.659  1.00  0.00           C
ATOM   2581  O   SER A 156      81.196  68.390  96.508  1.00  0.00           O
ATOM   2582  N   GLY A 157      80.215  69.781  95.049  1.00  0.00           N
ATOM   2584  CA  GLY A 157      78.855  69.381  95.359  1.00  0.00           C
ATOM   2587  C   GLY A 157      78.345  69.900  96.669  1.00  0.00           C
ATOM   2588  O   GLY A 157      79.065  70.001  97.649  1.00  0.00           O
ATOM   2589  N   GLN A 158      77.055  70.271  96.679  1.00  0.00           N
ATOM   2591  CA  GLN A 158      76.245  70.641  97.839  1.00  0.00           C
ATOM   2593  CB  GLN A 158      75.326  69.491  98.309  1.00  0.00           C
ATOM   2596  CG  GLN A 158      74.355  68.931  97.229  1.00  0.00           C
ATOM   2599  CD  GLN A 158      73.896  69.921  96.159  1.00  0.00           C
ATOM   2600  OE1 GLN A 158      73.515  71.049  96.469  1.00  0.00           O
ATOM   2601  NE2 GLN A 158      73.975  69.521  94.869  1.00  0.00           N
ATOM   2604  C   GLN A 158      76.885  71.369  99.008  1.00  0.00           C
ATOM   2605  O   GLN A 158      76.525  71.201 100.169  1.00  0.00           O
ATOM   2606  N   VAL A 159      77.775  72.311  98.689  1.00  0.00           N
ATOM   2608  CA  VAL A 159      78.315  73.281  99.589  1.00  0.00           C
ATOM   2610  CB  VAL A 159      79.815  73.160  99.789  1.00  0.00           C
ATOM   2612  CG1 VAL A 159      80.126  71.881 100.578  1.00  0.00           C
ATOM   2616  CG2 VAL A 159      80.565  73.120  98.438  1.00  0.00           C
ATOM   2620  C   VAL A 159      77.936  74.611  98.979  1.00  0.00           C
ATOM   2621  O   VAL A 159      77.686  74.701  97.779  1.00  0.00           O
ATOM   2622  N   ASN A 160      77.805  75.660  99.799  1.00  0.00           N
ATOM   2624  CA  ASN A 160      77.366  76.961  99.328  1.00  0.00           C
ATOM   2626  CB  ASN A 160      77.175  77.939 100.529  1.00  0.00           C
ATOM   2629  CG  ASN A 160      75.865  77.650 101.269  1.00  0.00           C
ATOM   2630  OD1 ASN A 160      74.965  76.939 100.799  1.00  0.00           O
ATOM   2631  ND2 ASN A 160      75.696  78.260 102.459  1.00  0.00           N
ATOM   2634  C   ASN A 160      78.285  77.561  98.270  1.00  0.00           C
ATOM   2635  O   ASN A 160      77.815  78.201  97.328  1.00  0.00           O
ATOM   2636  N   LYS A 161      79.605  77.340  98.380  1.00  0.00           N
ATOM   2638  CA  LYS A 161      80.555  77.660  97.328  1.00  0.00           C
ATOM   2640  CB  LYS A 161      81.446  78.821  97.799  1.00  0.00           C
ATOM   2643  CG  LYS A 161      82.376  79.421  96.739  1.00  0.00           C
ATOM   2646  CD  LYS A 161      83.095  80.680  97.239  1.00  0.00           C
ATOM   2649  CE  LYS A 161      84.095  81.229  96.218  1.00  0.00           C
ATOM   2652  NZ  LYS A 161      84.916  82.310  96.810  1.00  0.00           N
ATOM   2656  C   LYS A 161      81.406  76.439  97.009  1.00  0.00           C
ATOM   2657  O   LYS A 161      82.146  75.951  97.859  1.00  0.00           O
ATOM   2658  N   SER A 162      81.325  75.960  95.758  1.00  0.00           N
ATOM   2660  CA  SER A 162      82.076  74.799  95.279  1.00  0.00           C
ATOM   2662  CB  SER A 162      81.255  73.830  94.380  1.00  0.00           C
ATOM   2665  OG  SER A 162      80.236  73.141  95.108  1.00  0.00           O
ATOM   2667  C   SER A 162      83.246  75.290  94.468  1.00  0.00           C
ATOM   2668  O   SER A 162      83.125  76.260  93.708  1.00  0.00           O
ATOM   2669  N   GLY A 163      84.406  74.640  94.599  1.00  0.00           N
ATOM   2671  CA  GLY A 163      85.606  75.181  93.988  1.00  0.00           C
ATOM   2674  C   GLY A 163      86.845  74.631  94.599  1.00  0.00           C
ATOM   2675  O   GLY A 163      86.796  73.861  95.560  1.00  0.00           O
ATOM   2676  N   GLN A 164      88.006  75.001  94.039  1.00  0.00           N
ATOM   2678  CA  GLN A 164      89.305  74.651  94.578  1.00  0.00           C
ATOM   2680  CB  GLN A 164      90.485  74.881  93.578  1.00  0.00           C
ATOM   2683  CG  GLN A 164      90.676  73.840  92.439  1.00  0.00           C
ATOM   2686  CD  GLN A 164      89.706  73.961  91.249  1.00  0.00           C
ATOM   2687  OE1 GLN A 164      88.526  74.281  91.389  1.00  0.00           O
ATOM   2688  NE2 GLN A 164      90.196  73.609  90.038  1.00  0.00           N
ATOM   2691  C   GLN A 164      89.625  75.340  95.898  1.00  0.00           C
ATOM   2692  O   GLN A 164      89.356  76.531  96.089  1.00  0.00           O
ATOM   2693  N   GLN A 165      90.285  74.620  96.828  1.00  0.00           N
ATOM   2695  CA  GLN A 165      90.875  75.211  98.008  1.00  0.00           C
ATOM   2697  CB  GLN A 165      90.115  74.830  99.299  1.00  0.00           C
ATOM   2700  CG  GLN A 165      88.655  75.360  99.258  1.00  0.00           C
ATOM   2703  CD  GLN A 165      87.915  75.001 100.538  1.00  0.00           C
ATOM   2704  OE1 GLN A 165      88.505  74.561 101.518  1.00  0.00           O
ATOM   2705  NE2 GLN A 165      86.565  75.171 100.529  1.00  0.00           N
ATOM   2708  C   GLN A 165      92.335  74.811  98.100  1.00  0.00           C
ATOM   2709  O   GLN A 165      92.665  73.620  98.038  1.00  0.00           O
ATOM   2710  N   ALA A 166      93.256  75.790  98.189  1.00  0.00           N
ATOM   2712  CA  ALA A 166      94.676  75.509  98.209  1.00  0.00           C
ATOM   2714  CB  ALA A 166      95.536  76.771  98.029  1.00  0.00           C
ATOM   2718  C   ALA A 166      95.156  74.760  99.428  1.00  0.00           C
ATOM   2719  O   ALA A 166      94.615  74.870 100.529  1.00  0.00           O
ATOM   2720  N   ILE A 167      96.255  74.009  99.239  1.00  0.00           N
ATOM   2722  CA  ILE A 167      97.066  73.521 100.329  1.00  0.00           C
ATOM   2724  CB  ILE A 167      97.736  72.190 100.019  1.00  0.00           C
ATOM   2726  CG2 ILE A 167      98.736  71.720 101.109  1.00  0.00           C
ATOM   2730  CG1 ILE A 167      96.656  71.120  99.799  1.00  0.00           C
ATOM   2733  CD  ILE A 167      95.746  70.829 101.008  1.00  0.00           C
ATOM   2737  C   ILE A 167      98.085  74.570 100.659  1.00  0.00           C
ATOM   2738  O   ILE A 167      98.795  75.080  99.789  1.00  0.00           O
ATOM   2739  N   THR A 168      98.135  74.960 101.939  1.00  0.00           N
ATOM   2741  CA  THR A 168      98.906  76.109 102.368  1.00  0.00           C
ATOM   2743  CB  THR A 168      98.076  77.381 102.649  1.00  0.00           C
ATOM   2745  OG1 THR A 168      97.376  77.359 103.878  1.00  0.00           O
ATOM   2747  CG2 THR A 168      97.046  77.590 101.529  1.00  0.00           C
ATOM   2751  C   THR A 168      99.745  75.701 103.560  1.00  0.00           C
ATOM   2752  O   THR A 168      99.905  74.521 103.899  1.00  0.00           O
ATOM   2753  N   ASN A 169     100.325  76.689 104.258  1.00  0.00           N
ATOM   2755  CA  ASN A 169     101.085  76.501 105.479  1.00  0.00           C
ATOM   2757  CB  ASN A 169     102.036  77.689 105.749  1.00  0.00           C
ATOM   2760  CG  ASN A 169     101.285  79.029 105.839  1.00  0.00           C
ATOM   2761  OD1 ASN A 169     100.455  79.381 104.999  1.00  0.00           O
ATOM   2762  ND2 ASN A 169     101.546  79.800 106.919  1.00  0.00           N
ATOM   2765  C   ASN A 169     100.156  76.361 106.658  1.00  0.00           C
ATOM   2766  O   ASN A 169     100.595  76.049 107.768  1.00  0.00           O
ATOM   2767  N   VAL A 170      98.855  76.571 106.449  1.00  0.00           N
ATOM   2769  CA  VAL A 170      97.836  76.271 107.419  1.00  0.00           C
ATOM   2771  CB  VAL A 170      96.766  77.340 107.439  1.00  0.00           C
ATOM   2773  CG1 VAL A 170      95.705  77.031 108.508  1.00  0.00           C
ATOM   2777  CG2 VAL A 170      97.446  78.690 107.758  1.00  0.00           C
ATOM   2781  C   VAL A 170      97.235  74.900 107.038  1.00  0.00           C
ATOM   2782  O   VAL A 170      96.805  74.729 105.899  1.00  0.00           O
ATOM   2783  N   PRO A 171      97.215  73.891 107.919  1.00  0.00           N
ATOM   2784  CD  PRO A 171      97.796  73.951 109.258  1.00  0.00           C
ATOM   2787  CA  PRO A 171      96.465  72.650 107.739  1.00  0.00           C
ATOM   2789  CB  PRO A 171      96.395  72.000 109.139  1.00  0.00           C
ATOM   2792  CG  PRO A 171      97.596  72.571 109.889  1.00  0.00           C
ATOM   2795  C   PRO A 171      95.096  72.821 107.139  1.00  0.00           C
ATOM   2796  O   PRO A 171      94.366  73.720 107.559  1.00  0.00           O
ATOM   2797  N   LEU A 172      94.706  71.969 106.189  1.00  0.00           N
ATOM   2799  CA  LEU A 172      93.355  71.980 105.678  1.00  0.00           C
ATOM   2801  CB  LEU A 172      93.345  72.260 104.158  1.00  0.00           C
ATOM   2804  CG  LEU A 172      91.955  72.451 103.539  1.00  0.00           C
ATOM   2806  CD1 LEU A 172      91.306  73.790 103.959  1.00  0.00           C
ATOM   2810  CD2 LEU A 172      92.036  72.359 102.009  1.00  0.00           C
ATOM   2814  C   LEU A 172      92.755  70.641 106.019  1.00  0.00           C
ATOM   2815  O   LEU A 172      93.106  69.601 105.449  1.00  0.00           O
ATOM   2816  N   THR A 173      91.845  70.610 106.999  1.00  0.00           N
ATOM   2818  CA  THR A 173      91.066  69.430 107.310  1.00  0.00           C
ATOM   2820  CB  THR A 173      90.786  69.241 108.799  1.00  0.00           C
ATOM   2822  OG1 THR A 173      89.905  70.220 109.359  1.00  0.00           O
ATOM   2824  CG2 THR A 173      92.125  69.271 109.559  1.00  0.00           C
ATOM   2828  C   THR A 173      89.765  69.469 106.539  1.00  0.00           C
ATOM   2829  O   THR A 173      89.415  70.470 105.920  1.00  0.00           O
ATOM   2830  N   ILE A 174      88.995  68.370 106.629  1.00  0.00           N
ATOM   2832  CA  ILE A 174      87.615  68.281 106.179  1.00  0.00           C
ATOM   2834  CB  ILE A 174      87.015  66.910 106.529  1.00  0.00           C
ATOM   2836  CG2 ILE A 174      85.506  66.891 106.199  1.00  0.00           C
ATOM   2840  CG1 ILE A 174      87.726  65.760 105.780  1.00  0.00           C
ATOM   2843  CD  ILE A 174      87.285  64.370 106.269  1.00  0.00           C
ATOM   2847  C   ILE A 174      86.745  69.360 106.799  1.00  0.00           C
ATOM   2848  O   ILE A 174      86.005  70.071 106.118  1.00  0.00           O
ATOM   2849  N   LEU A 175      86.866  69.550 108.130  1.00  0.00           N
ATOM   2851  CA  LEU A 175      86.155  70.579 108.859  1.00  0.00           C
ATOM   2853  CB  LEU A 175      86.455  70.400 110.368  1.00  0.00           C
ATOM   2856  CG  LEU A 175      85.635  71.290 111.329  1.00  0.00           C
ATOM   2858  CD1 LEU A 175      84.135  71.070 111.129  1.00  0.00           C
ATOM   2862  CD2 LEU A 175      86.026  70.979 112.779  1.00  0.00           C
ATOM   2866  C   LEU A 175      86.495  72.000 108.410  1.00  0.00           C
ATOM   2867  O   LEU A 175      85.616  72.830 108.189  1.00  0.00           O
ATOM   2868  N   ASP A 176      87.805  72.281 108.189  1.00  0.00           N
ATOM   2870  CA  ASP A 176      88.246  73.541 107.628  1.00  0.00           C
ATOM   2872  CB  ASP A 176      89.785  73.631 107.579  1.00  0.00           C
ATOM   2875  CG  ASP A 176      90.376  73.620 108.969  1.00  0.00           C
ATOM   2876  OD1 ASP A 176      89.916  74.410 109.839  1.00  0.00           O
ATOM   2877  OD2 ASP A 176      91.365  72.860 109.179  1.00  0.00           O
ATOM   2878  C   ASP A 176      87.685  73.771 106.229  1.00  0.00           C
ATOM   2879  O   ASP A 176      87.146  74.840 105.938  1.00  0.00           O
ATOM   2880  N   ALA A 177      87.755  72.751 105.359  1.00  0.00           N
ATOM   2882  CA  ALA A 177      87.265  72.821 103.999  1.00  0.00           C
ATOM   2884  CB  ALA A 177      87.615  71.521 103.270  1.00  0.00           C
ATOM   2888  C   ALA A 177      85.775  73.101 103.839  1.00  0.00           C
ATOM   2889  O   ALA A 177      85.366  73.961 103.060  1.00  0.00           O
ATOM   2890  N   ILE A 178      84.905  72.421 104.630  1.00  0.00           N
ATOM   2892  CA  ILE A 178      83.465  72.671 104.649  1.00  0.00           C
ATOM   2894  CB  ILE A 178      82.745  71.631 105.519  1.00  0.00           C
ATOM   2896  CG2 ILE A 178      81.266  71.991 105.780  1.00  0.00           C
ATOM   2900  CG1 ILE A 178      82.845  70.211 104.900  1.00  0.00           C
ATOM   2903  CD  ILE A 178      82.136  70.040 103.560  1.00  0.00           C
ATOM   2907  C   ILE A 178      83.125  74.090 105.069  1.00  0.00           C
ATOM   2908  O   ILE A 178      82.276  74.771 104.490  1.00  0.00           O
ATOM   2909  N   ASN A 179      83.825  74.611 106.089  1.00  0.00           N
ATOM   2911  CA  ASN A 179      83.666  75.969 106.579  1.00  0.00           C
ATOM   2913  CB  ASN A 179      84.385  76.120 107.938  1.00  0.00           C
ATOM   2916  CG  ASN A 179      83.465  75.549 109.008  1.00  0.00           C
ATOM   2917  OD1 ASN A 179      82.976  76.330 109.828  1.00  0.00           O
ATOM   2918  ND2 ASN A 179      83.146  74.230 108.989  1.00  0.00           N
ATOM   2921  C   ASN A 179      84.135  77.040 105.609  1.00  0.00           C
ATOM   2922  O   ASN A 179      83.526  78.101 105.469  1.00  0.00           O
ATOM   2923  N   ALA A 180      85.226  76.750 104.879  1.00  0.00           N
ATOM   2925  CA  ALA A 180      85.756  77.619 103.849  1.00  0.00           C
ATOM   2927  CB  ALA A 180      87.186  77.160 103.519  1.00  0.00           C
ATOM   2931  C   ALA A 180      84.865  77.671 102.599  1.00  0.00           C
ATOM   2932  O   ALA A 180      84.846  78.660 101.880  1.00  0.00           O
ATOM   2933  N   ALA A 181      84.016  76.641 102.400  1.00  0.00           N
ATOM   2935  CA  ALA A 181      83.036  76.561 101.319  1.00  0.00           C
ATOM   2937  CB  ALA A 181      82.855  75.071 100.969  1.00  0.00           C
ATOM   2941  C   ALA A 181      81.686  77.180 101.729  1.00  0.00           C
ATOM   2942  O   ALA A 181      80.686  77.140 101.019  1.00  0.00           O
ATOM   2943  N   GLY A 182      81.665  77.799 102.929  1.00  0.00           N
ATOM   2945  CA  GLY A 182      80.535  78.550 103.458  1.00  0.00           C
ATOM   2948  C   GLY A 182      79.485  77.671 104.059  1.00  0.00           C
ATOM   2949  O   GLY A 182      78.326  78.061 104.158  1.00  0.00           O
ATOM   2950  N   GLY A 183      79.875  76.451 104.490  1.00  0.00           N
ATOM   2952  CA  GLY A 183      78.936  75.461 104.969  1.00  0.00           C
ATOM   2955  C   GLY A 183      78.175  74.781 103.859  1.00  0.00           C
ATOM   2956  O   GLY A 183      78.495  74.840 102.680  1.00  0.00           O
ATOM   2957  N   LEU A 184      77.135  74.061 104.279  1.00  0.00           N
ATOM   2959  CA  LEU A 184      76.375  73.160 103.449  1.00  0.00           C
ATOM   2961  CB  LEU A 184      76.005  71.881 104.239  1.00  0.00           C
ATOM   2964  CG  LEU A 184      77.226  71.160 104.859  1.00  0.00           C
ATOM   2966  CD1 LEU A 184      76.756  70.100 105.858  1.00  0.00           C
ATOM   2970  CD2 LEU A 184      78.095  70.521 103.779  1.00  0.00           C
ATOM   2974  C   LEU A 184      75.105  73.771 102.889  1.00  0.00           C
ATOM   2975  O   LEU A 184      74.326  74.430 103.589  1.00  0.00           O
ATOM   2976  N   THR A 185      74.875  73.491 101.599  1.00  0.00           N
ATOM   2978  CA  THR A 185      73.625  73.681 100.889  1.00  0.00           C
ATOM   2980  CB  THR A 185      73.785  73.401  99.398  1.00  0.00           C
ATOM   2982  OG1 THR A 185      74.855  74.180  98.930  1.00  0.00           O
ATOM   2984  CG2 THR A 185      72.565  73.821  98.560  1.00  0.00           C
ATOM   2988  C   THR A 185      72.476  72.860 101.430  1.00  0.00           C
ATOM   2989  O   THR A 185      72.616  71.730 101.898  1.00  0.00           O
ATOM   2990  N   ASP A 186      71.265  73.440 101.359  1.00  0.00           N
ATOM   2992  CA  ASP A 186      70.006  72.970 101.880  1.00  0.00           C
ATOM   2994  CB  ASP A 186      68.915  74.001 101.469  1.00  0.00           C
ATOM   2997  CG  ASP A 186      69.105  75.259 102.289  1.00  0.00           C
ATOM   2998  OD1 ASP A 186      70.116  75.321 103.019  1.00  0.00           O
ATOM   2999  OD2 ASP A 186      68.245  76.171 102.269  1.00  0.00           O
ATOM   3000  C   ASP A 186      69.615  71.571 101.449  1.00  0.00           C
ATOM   3001  O   ASP A 186      68.965  70.840 102.188  1.00  0.00           O
ATOM   3002  N   THR A 187      70.015  71.160 100.239  1.00  0.00           N
ATOM   3004  CA  THR A 187      69.775  69.851  99.649  1.00  0.00           C
ATOM   3006  CB  THR A 187      69.475  69.951  98.159  1.00  0.00           C
ATOM   3008  OG1 THR A 187      70.475  70.730  97.519  1.00  0.00           O
ATOM   3010  CG2 THR A 187      68.156  70.680  97.960  1.00  0.00           C
ATOM   3014  C   THR A 187      70.915  68.881  99.799  1.00  0.00           C
ATOM   3015  O   THR A 187      70.906  67.830  99.169  1.00  0.00           O
ATOM   3016  N   ALA A 188      71.925  69.160 100.648  1.00  0.00           N
ATOM   3018  CA  ALA A 188      72.975  68.219 100.938  1.00  0.00           C
ATOM   3020  CB  ALA A 188      74.046  68.869 101.828  1.00  0.00           C
ATOM   3024  C   ALA A 188      72.546  66.860 101.518  1.00  0.00           C
ATOM   3025  O   ALA A 188      71.515  66.720 102.178  1.00  0.00           O
ATOM   3026  N   ASP A 189      73.365  65.820 101.299  1.00  0.00           N
ATOM   3028  CA  ASP A 189      73.465  64.729 102.248  1.00  0.00           C
ATOM   3030  CB  ASP A 189      73.225  63.340 101.609  1.00  0.00           C
ATOM   3033  CG  ASP A 189      73.266  62.229 102.639  1.00  0.00           C
ATOM   3034  OD1 ASP A 189      72.925  62.510 103.829  1.00  0.00           O
ATOM   3035  OD2 ASP A 189      73.546  61.061 102.299  1.00  0.00           O
ATOM   3036  C   ASP A 189      74.755  64.851 103.069  1.00  0.00           C
ATOM   3037  O   ASP A 189      75.875  64.931 102.569  1.00  0.00           O
ATOM   3038  N   TRP A 190      74.595  64.960 104.390  1.00  0.00           N
ATOM   3040  CA  TRP A 190      75.696  65.189 105.299  1.00  0.00           C
ATOM   3042  CB  TRP A 190      75.315  66.330 106.299  1.00  0.00           C
ATOM   3045  CG  TRP A 190      74.285  66.080 107.368  1.00  0.00           C
ATOM   3046  CD1 TRP A 190      73.085  65.430 107.299  1.00  0.00           C
ATOM   3048  NE1 TRP A 190      72.366  65.660 108.449  1.00  0.00           N
ATOM   3050  CE2 TRP A 190      73.095  66.461 109.279  1.00  0.00           C
ATOM   3051  CD2 TRP A 190      74.326  66.730 108.650  1.00  0.00           C
ATOM   3052  CE3 TRP A 190      75.275  67.521 109.288  1.00  0.00           C
ATOM   3054  CZ3 TRP A 190      74.976  68.021 110.560  1.00  0.00           C
ATOM   3056  CZ2 TRP A 190      72.775  67.000 110.508  1.00  0.00           C
ATOM   3058  CH2 TRP A 190      73.745  67.771 111.159  1.00  0.00           C
ATOM   3060  C   TRP A 190      76.055  63.960 106.069  1.00  0.00           C
ATOM   3061  O   TRP A 190      77.076  63.920 106.750  1.00  0.00           O
ATOM   3062  N   ARG A 191      75.236  62.910 105.979  1.00  0.00           N
ATOM   3064  CA  ARG A 191      75.525  61.680 106.679  1.00  0.00           C
ATOM   3066  CB  ARG A 191      74.205  60.971 107.038  1.00  0.00           C
ATOM   3069  CG  ARG A 191      73.326  61.781 108.008  1.00  0.00           C
ATOM   3072  CD  ARG A 191      71.955  61.131 108.259  1.00  0.00           C
ATOM   3075  NE  ARG A 191      71.195  62.061 109.148  1.00  0.00           N
ATOM   3077  CZ  ARG A 191      71.086  61.961 110.460  1.00  0.00           C
ATOM   3078  NH1 ARG A 191      71.695  61.061 111.199  1.00  0.00           N
ATOM   3081  NH2 ARG A 191      70.335  62.831 111.089  1.00  0.00           N
ATOM   3084  C   ARG A 191      76.366  60.760 105.829  1.00  0.00           C
ATOM   3085  O   ARG A 191      77.055  59.870 106.329  1.00  0.00           O
ATOM   3086  N   ASN A 192      76.355  61.031 104.509  1.00  0.00           N
ATOM   3088  CA  ASN A 192      77.255  60.430 103.560  1.00  0.00           C
ATOM   3090  CB  ASN A 192      76.475  59.570 102.540  1.00  0.00           C
ATOM   3093  CG  ASN A 192      75.646  58.531 103.280  1.00  0.00           C
ATOM   3094  OD1 ASN A 192      76.186  57.521 103.749  1.00  0.00           O
ATOM   3095  ND2 ASN A 192      74.315  58.741 103.339  1.00  0.00           N
ATOM   3098  C   ASN A 192      77.965  61.540 102.820  1.00  0.00           C
ATOM   3099  O   ASN A 192      77.415  62.221 101.959  1.00  0.00           O
ATOM   3100  N   VAL A 193      79.245  61.730 103.109  1.00  0.00           N
ATOM   3102  CA  VAL A 193      80.126  62.619 102.368  1.00  0.00           C
ATOM   3104  CB  VAL A 193      80.535  63.811 103.229  1.00  0.00           C
ATOM   3106  CG1 VAL A 193      81.716  64.590 102.609  1.00  0.00           C
ATOM   3110  CG2 VAL A 193      79.315  64.741 103.380  1.00  0.00           C
ATOM   3114  C   VAL A 193      81.306  61.791 101.919  1.00  0.00           C
ATOM   3115  O   VAL A 193      81.705  60.851 102.609  1.00  0.00           O
ATOM   3116  N   VAL A 194      81.866  62.070 100.718  1.00  0.00           N
ATOM   3118  CA  VAL A 194      82.876  61.229 100.109  1.00  0.00           C
ATOM   3120  CB  VAL A 194      82.525  60.951  98.650  1.00  0.00           C
ATOM   3122  CG1 VAL A 194      83.566  59.991  98.029  1.00  0.00           C
ATOM   3126  CG2 VAL A 194      81.105  60.360  98.598  1.00  0.00           C
ATOM   3130  C   VAL A 194      84.195  61.950 100.149  1.00  0.00           C
ATOM   3131  O   VAL A 194      84.305  63.079  99.678  1.00  0.00           O
ATOM   3132  N   LEU A 195      85.255  61.299 100.669  1.00  0.00           N
ATOM   3134  CA  LEU A 195      86.616  61.750 100.460  1.00  0.00           C
ATOM   3136  CB  LEU A 195      87.346  61.980 101.810  1.00  0.00           C
ATOM   3139  CG  LEU A 195      88.855  62.271 101.739  1.00  0.00           C
ATOM   3141  CD1 LEU A 195      89.165  63.521 100.920  1.00  0.00           C
ATOM   3145  CD2 LEU A 195      89.426  62.421 103.159  1.00  0.00           C
ATOM   3149  C   LEU A 195      87.355  60.750  99.599  1.00  0.00           C
ATOM   3150  O   LEU A 195      87.516  59.580  99.959  1.00  0.00           O
ATOM   3151  N   THR A 196      87.805  61.210  98.428  1.00  0.00           N
ATOM   3153  CA  THR A 196      88.675  60.471  97.549  1.00  0.00           C
ATOM   3155  CB  THR A 196      88.415  60.641  96.059  1.00  0.00           C
ATOM   3157  OG1 THR A 196      87.066  60.350  95.758  1.00  0.00           O
ATOM   3159  CG2 THR A 196      89.305  59.660  95.268  1.00  0.00           C
ATOM   3163  C   THR A 196      90.075  60.931  97.809  1.00  0.00           C
ATOM   3164  O   THR A 196      90.436  62.061  97.488  1.00  0.00           O
ATOM   3165  N   HIS A 197      90.905  60.061  98.389  1.00  0.00           N
ATOM   3167  CA  HIS A 197      92.306  60.340  98.669  1.00  0.00           C
ATOM   3169  CB  HIS A 197      92.556  60.451 100.189  1.00  0.00           C
ATOM   3172  ND1 HIS A 197      94.826  61.530 100.359  1.00  0.00           N
ATOM   3174  CG  HIS A 197      94.005  60.461 100.609  1.00  0.00           C
ATOM   3175  CE1 HIS A 197      95.975  61.311 101.039  1.00  0.00           C
ATOM   3177  NE2 HIS A 197      95.945  60.181 101.719  1.00  0.00           N
ATOM   3178  CD2 HIS A 197      94.695  59.631 101.430  1.00  0.00           C
ATOM   3180  C   HIS A 197      93.125  59.240  98.049  1.00  0.00           C
ATOM   3181  O   HIS A 197      92.825  58.071  98.229  1.00  0.00           O
ATOM   3182  N   ASN A 198      94.165  59.580  97.258  1.00  0.00           N
ATOM   3184  CA  ASN A 198      95.086  58.640  96.618  1.00  0.00           C
ATOM   3186  CB  ASN A 198      96.295  58.291  97.549  1.00  0.00           C
ATOM   3189  CG  ASN A 198      97.215  59.471  97.908  1.00  0.00           C
ATOM   3190  OD1 ASN A 198      97.966  59.450  98.878  1.00  0.00           O
ATOM   3191  ND2 ASN A 198      97.176  60.571  97.118  1.00  0.00           N
ATOM   3194  C   ASN A 198      94.485  57.340  95.998  1.00  0.00           C
ATOM   3195  O   ASN A 198      95.086  56.260  96.039  1.00  0.00           O
ATOM   3196  N   GLY A 199      93.316  57.431  95.329  1.00  0.00           N
ATOM   3198  CA  GLY A 199      92.645  56.280  94.710  1.00  0.00           C
ATOM   3201  C   GLY A 199      91.885  55.401  95.678  1.00  0.00           C
ATOM   3202  O   GLY A 199      91.555  54.250  95.379  1.00  0.00           O
ATOM   3203  N   ARG A 200      91.565  55.910  96.869  1.00  0.00           N
ATOM   3205  CA  ARG A 200      90.756  55.251  97.859  1.00  0.00           C
ATOM   3207  CB  ARG A 200      91.555  55.010  99.158  1.00  0.00           C
ATOM   3210  CG  ARG A 200      92.685  53.990  98.999  1.00  0.00           C
ATOM   3213  CD  ARG A 200      92.165  52.600  98.650  1.00  0.00           C
ATOM   3216  NE  ARG A 200      93.345  51.761  98.339  1.00  0.00           N
ATOM   3218  CZ  ARG A 200      94.046  51.851  97.219  1.00  0.00           C
ATOM   3219  NH1 ARG A 200      93.696  52.521  96.138  1.00  0.00           N
ATOM   3222  NH2 ARG A 200      95.185  51.210  97.199  1.00  0.00           N
ATOM   3225  C   ARG A 200      89.555  56.090  98.159  1.00  0.00           C
ATOM   3226  O   ARG A 200      89.595  57.311  97.989  1.00  0.00           O
ATOM   3227  N   GLU A 201      88.465  55.441  98.609  1.00  0.00           N
ATOM   3229  CA  GLU A 201      87.276  56.131  99.059  1.00  0.00           C
ATOM   3231  CB  GLU A 201      86.035  55.791  98.189  1.00  0.00           C
ATOM   3234  CG  GLU A 201      84.695  56.271  98.790  1.00  0.00           C
ATOM   3237  CD  GLU A 201      83.475  55.870  97.979  1.00  0.00           C
ATOM   3238  OE1 GLU A 201      83.436  54.729  97.459  1.00  0.00           O
ATOM   3239  OE2 GLU A 201      82.495  56.651  98.019  1.00  0.00           O
ATOM   3240  C   GLU A 201      86.996  55.910 100.538  1.00  0.00           C
ATOM   3241  O   GLU A 201      86.915  54.791 101.069  1.00  0.00           O
ATOM   3242  N   GLU A 202      86.796  57.041 101.249  1.00  0.00           N
ATOM   3244  CA  GLU A 202      86.395  57.101 102.639  1.00  0.00           C
ATOM   3246  CB  GLU A 202      87.435  57.860 103.489  1.00  0.00           C
ATOM   3249  CG  GLU A 202      88.815  57.181 103.420  1.00  0.00           C
ATOM   3252  CD  GLU A 202      89.865  57.831 104.299  1.00  0.00           C
ATOM   3253  OE1 GLU A 202      89.546  58.701 105.128  1.00  0.00           O
ATOM   3254  OE2 GLU A 202      91.056  57.421 104.210  1.00  0.00           O
ATOM   3255  C   GLU A 202      85.035  57.780 102.789  1.00  0.00           C
ATOM   3256  O   GLU A 202      84.795  58.881 102.299  1.00  0.00           O
ATOM   3257  N   ARG A 203      84.105  57.111 103.489  1.00  0.00           N
ATOM   3259  CA  ARG A 203      82.815  57.670 103.839  1.00  0.00           C
ATOM   3261  CB  ARG A 203      81.745  56.569 104.049  1.00  0.00           C
ATOM   3264  CG  ARG A 203      81.425  55.730 102.799  1.00  0.00           C
ATOM   3267  CD  ARG A 203      80.415  54.611 103.029  1.00  0.00           C
ATOM   3270  NE  ARG A 203      80.995  53.720 104.079  1.00  0.00           N
ATOM   3272  CZ  ARG A 203      80.305  52.800 104.739  1.00  0.00           C
ATOM   3273  NH1 ARG A 203      79.006  52.660 104.520  1.00  0.00           N
ATOM   3276  NH2 ARG A 203      80.926  52.050 105.619  1.00  0.00           N
ATOM   3279  C   ARG A 203      82.855  58.500 105.118  1.00  0.00           C
ATOM   3280  O   ARG A 203      83.375  58.071 106.159  1.00  0.00           O
ATOM   3281  N   ILE A 204      82.276  59.701 105.089  1.00  0.00           N
ATOM   3283  CA  ILE A 204      82.235  60.681 106.159  1.00  0.00           C
ATOM   3285  CB  ILE A 204      82.915  61.980 105.709  1.00  0.00           C
ATOM   3287  CG2 ILE A 204      82.755  63.149 106.719  1.00  0.00           C
ATOM   3291  CG1 ILE A 204      84.415  61.761 105.438  1.00  0.00           C
ATOM   3294  CD  ILE A 204      84.946  62.619 104.288  1.00  0.00           C
ATOM   3298  C   ILE A 204      80.796  60.951 106.570  1.00  0.00           C
ATOM   3299  O   ILE A 204      79.906  61.000 105.740  1.00  0.00           O
ATOM   3300  N   SER A 205      80.535  61.131 107.889  1.00  0.00           N
ATOM   3302  CA  SER A 205      79.285  61.701 108.380  1.00  0.00           C
ATOM   3304  CB  SER A 205      78.515  60.750 109.350  1.00  0.00           C
ATOM   3307  OG  SER A 205      77.336  61.330 109.929  1.00  0.00           O
ATOM   3309  C   SER A 205      79.565  63.011 109.089  1.00  0.00           C
ATOM   3310  O   SER A 205      80.196  63.060 110.149  1.00  0.00           O
ATOM   3311  N   LEU A 206      79.105  64.131 108.508  1.00  0.00           N
ATOM   3313  CA  LEU A 206      79.225  65.451 109.079  1.00  0.00           C
ATOM   3315  CB  LEU A 206      79.085  66.549 108.008  1.00  0.00           C
ATOM   3318  CG  LEU A 206      80.175  66.561 106.928  1.00  0.00           C
ATOM   3320  CD1 LEU A 206      79.906  67.689 105.928  1.00  0.00           C
ATOM   3324  CD2 LEU A 206      81.555  66.720 107.579  1.00  0.00           C
ATOM   3328  C   LEU A 206      78.175  65.689 110.128  1.00  0.00           C
ATOM   3329  O   LEU A 206      78.296  66.590 110.949  1.00  0.00           O
ATOM   3330  N   GLN A 207      77.115  64.859 110.159  1.00  0.00           N
ATOM   3332  CA  GLN A 207      76.205  64.799 111.290  1.00  0.00           C
ATOM   3334  CB  GLN A 207      74.976  63.920 110.949  1.00  0.00           C
ATOM   3337  CG  GLN A 207      73.805  64.061 111.959  1.00  0.00           C
ATOM   3340  CD  GLN A 207      73.866  63.031 113.078  1.00  0.00           C
ATOM   3341  OE1 GLN A 207      74.035  61.831 112.839  1.00  0.00           O
ATOM   3342  NE2 GLN A 207      73.686  63.440 114.350  1.00  0.00           N
ATOM   3345  C   GLN A 207      76.925  64.321 112.540  1.00  0.00           C
ATOM   3346  O   GLN A 207      76.915  64.991 113.569  1.00  0.00           O
ATOM   3347  N   ALA A 208      77.686  63.219 112.429  1.00  0.00           N
ATOM   3349  CA  ALA A 208      78.565  62.771 113.479  1.00  0.00           C
ATOM   3351  CB  ALA A 208      79.165  61.410 113.049  1.00  0.00           C
ATOM   3355  C   ALA A 208      79.675  63.760 113.829  1.00  0.00           C
ATOM   3356  O   ALA A 208      79.906  64.101 114.988  1.00  0.00           O
ATOM   3357  N   LEU A 209      80.366  64.329 112.809  1.00  0.00           N
ATOM   3359  CA  LEU A 209      81.455  65.271 113.008  1.00  0.00           C
ATOM   3361  CB  LEU A 209      82.095  65.641 111.639  1.00  0.00           C
ATOM   3364  CG  LEU A 209      83.596  66.041 111.629  1.00  0.00           C
ATOM   3366  CD1 LEU A 209      84.065  66.281 110.189  1.00  0.00           C
ATOM   3370  CD2 LEU A 209      83.935  67.260 112.488  1.00  0.00           C
ATOM   3374  C   LEU A 209      81.015  66.540 113.729  1.00  0.00           C
ATOM   3375  O   LEU A 209      81.626  66.969 114.699  1.00  0.00           O
ATOM   3376  N   MET A 210      79.895  67.151 113.288  1.00  0.00           N
ATOM   3378  CA  MET A 210      79.576  68.501 113.729  1.00  0.00           C
ATOM   3380  CB  MET A 210      79.146  69.381 112.529  1.00  0.00           C
ATOM   3383  CG  MET A 210      80.186  69.461 111.399  1.00  0.00           C
ATOM   3386  SD  MET A 210      79.875  70.781 110.169  1.00  0.00           S
ATOM   3387  CE  MET A 210      78.175  70.330 109.719  1.00  0.00           C
ATOM   3391  C   MET A 210      78.465  68.570 114.748  1.00  0.00           C
ATOM   3392  O   MET A 210      78.396  69.531 115.519  1.00  0.00           O
ATOM   3393  N   GLN A 211      77.546  67.590 114.779  1.00  0.00           N
ATOM   3395  CA  GLN A 211      76.465  67.631 115.759  1.00  0.00           C
ATOM   3397  CB  GLN A 211      75.146  67.070 115.169  1.00  0.00           C
ATOM   3400  CG  GLN A 211      73.936  67.140 116.129  1.00  0.00           C
ATOM   3403  CD  GLN A 211      72.686  66.540 115.489  1.00  0.00           C
ATOM   3404  OE1 GLN A 211      72.255  65.421 115.759  1.00  0.00           O
ATOM   3405  NE2 GLN A 211      72.125  67.260 114.499  1.00  0.00           N
ATOM   3408  C   GLN A 211      76.845  66.840 116.990  1.00  0.00           C
ATOM   3409  O   GLN A 211      76.465  67.210 118.100  1.00  0.00           O
ATOM   3410  N   ASN A 212      77.646  65.760 116.819  1.00  0.00           N
ATOM   3412  CA  ASN A 212      77.915  64.840 117.908  1.00  0.00           C
ATOM   3414  CB  ASN A 212      77.565  63.390 117.508  1.00  0.00           C
ATOM   3417  CG  ASN A 212      76.055  63.200 117.379  1.00  0.00           C
ATOM   3418  OD1 ASN A 212      75.225  63.890 117.979  1.00  0.00           O
ATOM   3419  ND2 ASN A 212      75.665  62.210 116.539  1.00  0.00           N
ATOM   3422  C   ASN A 212      79.376  64.851 118.329  1.00  0.00           C
ATOM   3423  O   ASN A 212      79.775  64.101 119.219  1.00  0.00           O
ATOM   3424  N   GLY A 213      80.205  65.711 117.699  1.00  0.00           N
ATOM   3426  CA  GLY A 213      81.616  65.881 118.049  1.00  0.00           C
ATOM   3429  C   GLY A 213      82.495  64.660 117.839  1.00  0.00           C
ATOM   3430  O   GLY A 213      83.456  64.451 118.569  1.00  0.00           O
ATOM   3431  N   ASP A 214      82.186  63.830 116.828  1.00  0.00           N
ATOM   3433  CA  ASP A 214      82.976  62.670 116.469  1.00  0.00           C
ATOM   3435  CB  ASP A 214      82.085  61.509 115.880  1.00  0.00           C
ATOM   3438  CG  ASP A 214      82.845  60.230 115.560  1.00  0.00           C
ATOM   3439  OD1 ASP A 214      84.046  60.119 115.910  1.00  0.00           O
ATOM   3440  OD2 ASP A 214      82.245  59.291 114.969  1.00  0.00           O
ATOM   3441  C   ASP A 214      84.065  63.090 115.489  1.00  0.00           C
ATOM   3442  O   ASP A 214      83.876  63.219 114.279  1.00  0.00           O
ATOM   3443  N   LEU A 215      85.285  63.320 115.989  1.00  0.00           N
ATOM   3445  CA  LEU A 215      86.346  63.910 115.189  1.00  0.00           C
ATOM   3447  CB  LEU A 215      87.265  64.760 116.078  1.00  0.00           C
ATOM   3450  CG  LEU A 215      86.516  65.811 116.919  1.00  0.00           C
ATOM   3452  CD1 LEU A 215      87.505  66.711 117.659  1.00  0.00           C
ATOM   3456  CD2 LEU A 215      85.565  66.660 116.060  1.00  0.00           C
ATOM   3460  C   LEU A 215      87.146  62.850 114.468  1.00  0.00           C
ATOM   3461  O   LEU A 215      88.046  63.141 113.679  1.00  0.00           O
ATOM   3462  N   ASN A 216      86.735  61.581 114.618  1.00  0.00           N
ATOM   3464  CA  ASN A 216      87.146  60.471 113.769  1.00  0.00           C
ATOM   3466  CB  ASN A 216      86.565  59.151 114.350  1.00  0.00           C
ATOM   3469  CG  ASN A 216      87.015  57.910 113.578  1.00  0.00           C
ATOM   3470  OD1 ASN A 216      88.205  57.561 113.539  1.00  0.00           O
ATOM   3471  ND2 ASN A 216      86.066  57.190 112.949  1.00  0.00           N
ATOM   3474  C   ASN A 216      86.646  60.660 112.339  1.00  0.00           C
ATOM   3475  O   ASN A 216      87.136  60.040 111.409  1.00  0.00           O
ATOM   3476  N   GLN A 217      85.646  61.540 112.149  1.00  0.00           N
ATOM   3478  CA  GLN A 217      85.115  61.861 110.849  1.00  0.00           C
ATOM   3480  CB  GLN A 217      83.626  62.250 110.989  1.00  0.00           C
ATOM   3483  CG  GLN A 217      82.745  61.260 111.779  1.00  0.00           C
ATOM   3486  CD  GLN A 217      82.665  59.870 111.159  1.00  0.00           C
ATOM   3487  OE1 GLN A 217      82.575  59.701 109.929  1.00  0.00           O
ATOM   3488  NE2 GLN A 217      82.665  58.840 112.020  1.00  0.00           N
ATOM   3491  C   GLN A 217      85.865  63.041 110.229  1.00  0.00           C
ATOM   3492  O   GLN A 217      85.516  63.500 109.139  1.00  0.00           O
ATOM   3493  N   ASN A 218      86.915  63.549 110.910  1.00  0.00           N
ATOM   3495  CA  ASN A 218      87.736  64.660 110.469  1.00  0.00           C
ATOM   3497  CB  ASN A 218      87.836  65.741 111.599  1.00  0.00           C
ATOM   3500  CG  ASN A 218      88.246  67.120 111.060  1.00  0.00           C
ATOM   3501  OD1 ASN A 218      88.195  67.351 109.848  1.00  0.00           O
ATOM   3502  ND2 ASN A 218      88.655  68.061 111.939  1.00  0.00           N
ATOM   3505  C   ASN A 218      89.105  64.090 110.109  1.00  0.00           C
ATOM   3506  O   ASN A 218      89.715  63.340 110.868  1.00  0.00           O
ATOM   3507  N   ARG A 219      89.625  64.439 108.919  1.00  0.00           N
ATOM   3509  CA  ARG A 219      90.865  63.960 108.349  1.00  0.00           C
ATOM   3511  CB  ARG A 219      90.646  63.021 107.130  1.00  0.00           C
ATOM   3514  CG  ARG A 219      89.986  61.670 107.449  1.00  0.00           C
ATOM   3517  CD  ARG A 219      90.915  60.571 107.979  1.00  0.00           C
ATOM   3520  NE  ARG A 219      91.425  59.799 106.810  1.00  0.00           N
ATOM   3522  CZ  ARG A 219      92.556  60.049 106.159  1.00  0.00           C
ATOM   3523  NH1 ARG A 219      93.485  60.881 106.589  1.00  0.00           N
ATOM   3526  NH2 ARG A 219      92.775  59.401 105.029  1.00  0.00           N
ATOM   3529  C   ARG A 219      91.616  65.160 107.829  1.00  0.00           C
ATOM   3530  O   ARG A 219      91.026  66.220 107.618  1.00  0.00           O
ATOM   3531  N   LEU A 220      92.925  65.031 107.599  1.00  0.00           N
ATOM   3533  CA  LEU A 220      93.715  66.021 106.898  1.00  0.00           C
ATOM   3535  CB  LEU A 220      95.175  65.901 107.379  1.00  0.00           C
ATOM   3538  CG  LEU A 220      96.135  66.951 106.799  1.00  0.00           C
ATOM   3540  CD1 LEU A 220      95.775  68.370 107.289  1.00  0.00           C
ATOM   3544  CD2 LEU A 220      97.556  66.571 107.229  1.00  0.00           C
ATOM   3548  C   LEU A 220      93.626  65.800 105.398  1.00  0.00           C
ATOM   3549  O   LEU A 220      93.605  64.651 104.949  1.00  0.00           O
ATOM   3550  N   LEU A 221      93.495  66.891 104.608  1.00  0.00           N
ATOM   3552  CA  LEU A 221      93.396  66.860 103.169  1.00  0.00           C
ATOM   3554  CB  LEU A 221      92.355  67.891 102.659  1.00  0.00           C
ATOM   3557  CG  LEU A 221      90.936  67.681 103.209  1.00  0.00           C
ATOM   3559  CD1 LEU A 221      90.025  68.840 102.789  1.00  0.00           C
ATOM   3563  CD2 LEU A 221      90.355  66.321 102.789  1.00  0.00           C
ATOM   3567  C   LEU A 221      94.725  67.140 102.488  1.00  0.00           C
ATOM   3568  O   LEU A 221      95.525  67.980 102.919  1.00  0.00           O
ATOM   3569  N   TYR A 222      94.975  66.410 101.389  1.00  0.00           N
ATOM   3571  CA  TYR A 222      96.225  66.311 100.689  1.00  0.00           C
ATOM   3573  CB  TYR A 222      96.735  64.851 100.749  1.00  0.00           C
ATOM   3576  CG  TYR A 222      97.046  64.461 102.170  1.00  0.00           C
ATOM   3577  CD1 TYR A 222      98.316  64.760 102.699  1.00  0.00           C
ATOM   3579  CE1 TYR A 222      98.685  64.259 103.959  1.00  0.00           C
ATOM   3581  CZ  TYR A 222      97.805  63.460 104.699  1.00  0.00           C
ATOM   3582  OH  TYR A 222      98.265  62.901 105.910  1.00  0.00           O
ATOM   3584  CD2 TYR A 222      96.145  63.701 102.938  1.00  0.00           C
ATOM   3586  CE2 TYR A 222      96.525  63.211 104.199  1.00  0.00           C
ATOM   3588  C   TYR A 222      96.066  66.711  99.219  1.00  0.00           C
ATOM   3589  O   TYR A 222      94.956  66.711  98.689  1.00  0.00           O
ATOM   3590  N   PRO A 223      97.125  67.131  98.519  1.00  0.00           N
ATOM   3591  CD  PRO A 223      98.445  67.370  99.079  1.00  0.00           C
ATOM   3594  CA  PRO A 223      97.125  67.400  97.079  1.00  0.00           C
ATOM   3596  CB  PRO A 223      98.596  67.600  96.709  1.00  0.00           C
ATOM   3599  CG  PRO A 223      99.195  68.141  98.000  1.00  0.00           C
ATOM   3602  C   PRO A 223      96.425  66.369  96.208  1.00  0.00           C
ATOM   3603  O   PRO A 223      96.775  65.201  96.229  1.00  0.00           O
ATOM   3604  N   GLY A 224      95.425  66.829  95.429  1.00  0.00           N
ATOM   3606  CA  GLY A 224      94.665  65.979  94.529  1.00  0.00           C
ATOM   3609  C   GLY A 224      93.445  65.360  95.149  1.00  0.00           C
ATOM   3610  O   GLY A 224      92.696  64.710  94.428  1.00  0.00           O
ATOM   3611  N   ASP A 225      93.205  65.531  96.469  1.00  0.00           N
ATOM   3613  CA  ASP A 225      92.015  65.031  97.139  1.00  0.00           C
ATOM   3615  CB  ASP A 225      92.055  65.240  98.679  1.00  0.00           C
ATOM   3618  CG  ASP A 225      93.055  64.351  99.390  1.00  0.00           C
ATOM   3619  OD1 ASP A 225      93.666  63.440  98.769  1.00  0.00           O
ATOM   3620  OD2 ASP A 225      93.205  64.550 100.619  1.00  0.00           O
ATOM   3621  C   ASP A 225      90.725  65.631  96.599  1.00  0.00           C
ATOM   3622  O   ASP A 225      90.665  66.811  96.240  1.00  0.00           O
ATOM   3623  N   ILE A 226      89.646  64.830  96.569  1.00  0.00           N
ATOM   3625  CA  ILE A 226      88.305  65.299  96.259  1.00  0.00           C
ATOM   3627  CB  ILE A 226      87.635  64.570  95.079  1.00  0.00           C
ATOM   3629  CG2 ILE A 226      86.266  65.211  94.748  1.00  0.00           C
ATOM   3633  CG1 ILE A 226      88.556  64.531  93.839  1.00  0.00           C
ATOM   3636  CD  ILE A 226      88.135  63.451  92.839  1.00  0.00           C
ATOM   3640  C   ILE A 226      87.435  65.080  97.479  1.00  0.00           C
ATOM   3641  O   ILE A 226      87.265  63.951  97.929  1.00  0.00           O
ATOM   3642  N   LEU A 227      86.815  66.160  98.008  1.00  0.00           N
ATOM   3644  CA  LEU A 227      85.816  66.080  99.049  1.00  0.00           C
ATOM   3646  CB  LEU A 227      86.096  67.090 100.180  1.00  0.00           C
ATOM   3649  CG  LEU A 227      85.215  66.969 101.439  1.00  0.00           C
ATOM   3651  CD1 LEU A 227      85.546  65.680 102.199  1.00  0.00           C
ATOM   3655  CD2 LEU A 227      85.425  68.211 102.328  1.00  0.00           C
ATOM   3659  C   LEU A 227      84.496  66.400  98.399  1.00  0.00           C
ATOM   3660  O   LEU A 227      84.216  67.540  98.029  1.00  0.00           O
ATOM   3661  N   TYR A 228      83.645  65.369  98.218  1.00  0.00           N
ATOM   3663  CA  TYR A 228      82.405  65.480  97.488  1.00  0.00           C
ATOM   3665  CB  TYR A 228      82.335  64.451  96.310  1.00  0.00           C
ATOM   3668  CG  TYR A 228      80.936  64.220  95.769  1.00  0.00           C
ATOM   3669  CD1 TYR A 228      80.215  65.281  95.178  1.00  0.00           C
ATOM   3671  CE1 TYR A 228      78.905  65.071  94.729  1.00  0.00           C
ATOM   3673  CZ  TYR A 228      78.326  63.811  94.809  1.00  0.00           C
ATOM   3674  OH  TYR A 228      76.995  63.640  94.349  1.00  0.00           O
ATOM   3676  CD2 TYR A 228      80.336  62.961  95.858  1.00  0.00           C
ATOM   3678  CE2 TYR A 228      79.035  62.740  95.368  1.00  0.00           C
ATOM   3680  C   TYR A 228      81.245  65.400  98.449  1.00  0.00           C
ATOM   3681  O   TYR A 228      81.115  64.430  99.210  1.00  0.00           O
ATOM   3682  N   VAL A 229      80.366  66.410  98.438  1.00  0.00           N
ATOM   3684  CA  VAL A 229      79.135  66.361  99.210  1.00  0.00           C
ATOM   3686  CB  VAL A 229      78.855  67.619 100.019  1.00  0.00           C
ATOM   3688  CG1 VAL A 229      77.576  67.440 100.858  1.00  0.00           C
ATOM   3692  CG2 VAL A 229      80.065  67.930 100.928  1.00  0.00           C
ATOM   3696  C   VAL A 229      77.975  66.080  98.240  1.00  0.00           C
ATOM   3697  O   VAL A 229      77.705  66.891  97.348  1.00  0.00           O
ATOM   3698  N   PRO A 230      77.245  64.970  98.349  1.00  0.00           N
ATOM   3699  CD  PRO A 230      77.595  63.840  99.210  1.00  0.00           C
ATOM   3702  CA  PRO A 230      76.156  64.660  97.439  1.00  0.00           C
ATOM   3704  CB  PRO A 230      75.955  63.141  97.599  1.00  0.00           C
ATOM   3707  CG  PRO A 230      76.475  62.819  98.999  1.00  0.00           C
ATOM   3710  C   PRO A 230      74.915  65.400  97.849  1.00  0.00           C
ATOM   3711  O   PRO A 230      74.845  65.991  98.930  1.00  0.00           O
ATOM   3712  N   ARG A 231      73.915  65.430  96.968  1.00  0.00           N
ATOM   3714  CA  ARG A 231      72.616  65.940  97.319  1.00  0.00           C
ATOM   3716  CB  ARG A 231      71.915  66.660  96.138  1.00  0.00           C
ATOM   3719  CG  ARG A 231      71.646  65.790  94.909  1.00  0.00           C
ATOM   3722  CD  ARG A 231      71.475  66.631  93.648  1.00  0.00           C
ATOM   3725  NE  ARG A 231      70.225  67.440  93.729  1.00  0.00           N
ATOM   3727  CZ  ARG A 231      69.945  68.320  92.779  1.00  0.00           C
ATOM   3728  NH1 ARG A 231      70.796  68.521  91.798  1.00  0.00           N
ATOM   3731  NH2 ARG A 231      68.805  68.951  92.729  1.00  0.00           N
ATOM   3734  C   ARG A 231      71.756  64.830  97.839  1.00  0.00           C
ATOM   3735  O   ARG A 231      72.135  63.671  97.938  1.00  0.00           O
ATOM   3736  N   ASN A 232      70.525  65.189  98.218  1.00  0.00           N
ATOM   3738  CA  ASN A 232      69.615  64.340  98.919  1.00  0.00           C
ATOM   3740  CB  ASN A 232      68.885  65.259  99.939  1.00  0.00           C
ATOM   3743  CG  ASN A 232      67.796  66.190  99.369  1.00  0.00           C
ATOM   3744  OD1 ASN A 232      67.826  66.660  98.229  1.00  0.00           O
ATOM   3745  ND2 ASN A 232      66.785  66.501 100.209  1.00  0.00           N
ATOM   3748  C   ASN A 232      68.726  63.570  97.919  1.00  0.00           C
ATOM   3749  O   ASN A 232      67.765  62.901  98.259  1.00  0.00           O
ATOM   3750  N   ASP A 233      69.095  63.580  96.629  1.00  0.00           N
ATOM   3752  CA  ASP A 233      68.336  62.930  95.569  1.00  0.00           C
ATOM   3754  CB  ASP A 233      68.796  63.351  94.148  1.00  0.00           C
ATOM   3757  CG  ASP A 233      68.406  64.771  93.778  1.00  0.00           C
ATOM   3758  OD1 ASP A 233      67.695  65.500  94.529  1.00  0.00           O
ATOM   3759  OD2 ASP A 233      68.875  65.160  92.678  1.00  0.00           O
ATOM   3760  C   ASP A 233      68.406  61.410  95.639  1.00  0.00           C
ATOM   3761  O   ASP A 233      67.515  60.760  95.098  1.00  0.00           O
ATOM   3762  N   ASP A 234      69.396  60.791  96.278  1.00  0.00           N
ATOM   3764  CA  ASP A 234      69.465  59.351  96.418  1.00  0.00           C
ATOM   3766  CB  ASP A 234      70.936  58.869  96.288  1.00  0.00           C
ATOM   3769  CG  ASP A 234      71.925  59.590  97.199  1.00  0.00           C
ATOM   3770  OD1 ASP A 234      71.576  60.611  97.839  1.00  0.00           O
ATOM   3771  OD2 ASP A 234      73.095  59.131  97.178  1.00  0.00           O
ATOM   3772  C   ASP A 234      68.845  58.850  97.729  1.00  0.00           C
ATOM   3773  O   ASP A 234      68.635  57.660  97.908  1.00  0.00           O
ATOM   3774  N   LEU A 235      68.425  59.760  98.609  1.00  0.00           N
ATOM   3776  CA  LEU A 235      67.686  59.440  99.810  1.00  0.00           C
ATOM   3778  CB  LEU A 235      67.936  60.531 100.868  1.00  0.00           C
ATOM   3781  CG  LEU A 235      69.415  60.811 101.179  1.00  0.00           C
ATOM   3783  CD1 LEU A 235      69.485  61.921 102.229  1.00  0.00           C
ATOM   3787  CD2 LEU A 235      70.165  59.561 101.648  1.00  0.00           C
ATOM   3791  C   LEU A 235      66.195  59.321  99.538  1.00  0.00           C
ATOM   3792  O   LEU A 235      65.335  59.890 100.209  1.00  0.00           O
ATOM   3793  N   LYS A 236      65.845  58.531  98.508  1.00  0.00           N
ATOM   3795  CA  LYS A 236      64.485  58.340  98.049  1.00  0.00           C
ATOM   3797  CB  LYS A 236      64.465  57.800  96.609  1.00  0.00           C
ATOM   3800  CG  LYS A 236      65.046  58.790  95.589  1.00  0.00           C
ATOM   3803  CD  LYS A 236      64.055  59.921  95.238  1.00  0.00           C
ATOM   3806  CE  LYS A 236      64.635  61.070  94.398  1.00  0.00           C
ATOM   3809  NZ  LYS A 236      65.376  60.541  93.239  1.00  0.00           N
ATOM   3813  C   LYS A 236      63.666  57.431  98.939  1.00  0.00           C
ATOM   3814  O   LYS A 236      64.095  56.350  99.319  1.00  0.00           O
ATOM   3815  N   VAL A 237      62.445  57.860  99.288  1.00  0.00           N
ATOM   3817  CA  VAL A 237      61.465  57.000  99.939  1.00  0.00           C
ATOM   3819  CB  VAL A 237      61.175  57.361 101.399  1.00  0.00           C
ATOM   3821  CG1 VAL A 237      59.955  56.610 101.968  1.00  0.00           C
ATOM   3825  CG2 VAL A 237      62.425  57.031 102.229  1.00  0.00           C
ATOM   3829  C   VAL A 237      60.205  57.050  99.118  1.00  0.00           C
ATOM   3830  O   VAL A 237      59.745  58.111  98.709  1.00  0.00           O
ATOM   3831  N   PHE A 238      59.625  55.881  98.829  1.00  0.00           N
ATOM   3833  CA  PHE A 238      58.445  55.820  97.989  1.00  0.00           C
ATOM   3835  CB  PHE A 238      58.575  54.710  96.928  1.00  0.00           C
ATOM   3838  CG  PHE A 238      59.906  54.870  96.259  1.00  0.00           C
ATOM   3839  CD1 PHE A 238      60.175  56.021  95.489  1.00  0.00           C
ATOM   3841  CE1 PHE A 238      61.455  56.229  94.958  1.00  0.00           C
ATOM   3843  CZ  PHE A 238      62.455  55.271  95.168  1.00  0.00           C
ATOM   3845  CD2 PHE A 238      60.915  53.920  96.449  1.00  0.00           C
ATOM   3847  CE2 PHE A 238      62.185  54.110  95.898  1.00  0.00           C
ATOM   3849  C   PHE A 238      57.295  55.521  98.899  1.00  0.00           C
ATOM   3850  O   PHE A 238      57.395  54.690  99.799  1.00  0.00           O
ATOM   3851  N   VAL A 239      56.166  56.210  98.689  1.00  0.00           N
ATOM   3853  CA  VAL A 239      54.986  55.971  99.479  1.00  0.00           C
ATOM   3855  CB  VAL A 239      54.585  57.160 100.329  1.00  0.00           C
ATOM   3857  CG1 VAL A 239      53.475  56.660 101.258  1.00  0.00           C
ATOM   3861  CG2 VAL A 239      55.805  57.640 101.139  1.00  0.00           C
ATOM   3865  C   VAL A 239      53.845  55.581  98.569  1.00  0.00           C
ATOM   3866  O   VAL A 239      53.495  56.320  97.639  1.00  0.00           O
ATOM   3867  N   MET A 240      53.245  54.401  98.809  1.00  0.00           N
ATOM   3869  CA  MET A 240      52.336  53.790  97.868  1.00  0.00           C
ATOM   3871  CB  MET A 240      53.045  52.710  97.009  1.00  0.00           C
ATOM   3874  CG  MET A 240      54.125  53.271  96.068  1.00  0.00           C
ATOM   3877  SD  MET A 240      54.906  51.961  95.089  1.00  0.00           S
ATOM   3878  CE  MET A 240      55.565  53.120  93.880  1.00  0.00           C
ATOM   3882  C   MET A 240      51.156  53.101  98.539  1.00  0.00           C
ATOM   3883  O   MET A 240      51.306  52.530  99.608  1.00  0.00           O
ATOM   3884  N   GLY A 241      49.976  53.141  97.898  1.00  0.00           N
ATOM   3886  CA  GLY A 241      48.736  52.460  98.288  1.00  0.00           C
ATOM   3889  C   GLY A 241      48.045  52.990  99.530  1.00  0.00           C
ATOM   3890  O   GLY A 241      48.695  53.130 100.549  1.00  0.00           O
ATOM   3891  N   GLU A 242      46.705  53.241  99.490  1.00  0.00           N
ATOM   3893  CA  GLU A 242      45.826  53.650 100.589  1.00  0.00           C
ATOM   3895  CB  GLU A 242      45.025  52.470 101.189  1.00  0.00           C
ATOM   3898  CG  GLU A 242      43.475  52.650 101.098  1.00  0.00           C
ATOM   3901  CD  GLU A 242      42.866  52.570  99.699  1.00  0.00           C
ATOM   3902  OE1 GLU A 242      43.335  51.740  98.878  1.00  0.00           O
ATOM   3903  OE2 GLU A 242      41.835  53.260  99.459  1.00  0.00           O
ATOM   3904  C   GLU A 242      46.425  54.620 101.609  1.00  0.00           C
ATOM   3905  O   GLU A 242      46.185  54.601 102.820  1.00  0.00           O
ATOM   3906  N   VAL A 243      47.165  55.571 101.039  1.00  0.00           N
ATOM   3908  CA  VAL A 243      47.546  56.821 101.629  1.00  0.00           C
ATOM   3910  CB  VAL A 243      49.046  57.090 101.688  1.00  0.00           C
ATOM   3912  CG1 VAL A 243      49.675  56.171 102.758  1.00  0.00           C
ATOM   3916  CG2 VAL A 243      49.695  56.901 100.309  1.00  0.00           C
ATOM   3920  C   VAL A 243      46.896  57.870 100.780  1.00  0.00           C
ATOM   3921  O   VAL A 243      46.635  57.720  99.589  1.00  0.00           O
ATOM   3922  N   LYS A 244      46.616  58.990 101.439  1.00  0.00           N
ATOM   3924  CA  LYS A 244      45.885  60.111 100.928  1.00  0.00           C
ATOM   3926  CB  LYS A 244      45.945  61.101 102.099  1.00  0.00           C
ATOM   3929  CG  LYS A 244      45.375  62.470 101.819  1.00  0.00           C
ATOM   3932  CD  LYS A 244      43.885  62.431 101.570  1.00  0.00           C
ATOM   3935  CE  LYS A 244      43.326  63.820 101.739  1.00  0.00           C
ATOM   3938  NZ  LYS A 244      43.895  64.729 100.759  1.00  0.00           N
ATOM   3942  C   LYS A 244      46.455  60.721  99.649  1.00  0.00           C
ATOM   3943  O   LYS A 244      45.745  61.090  98.709  1.00  0.00           O
ATOM   3944  N   LYS A 245      47.785  60.830  99.608  1.00  0.00           N
ATOM   3946  CA  LYS A 245      48.586  61.160  98.458  1.00  0.00           C
ATOM   3948  CB  LYS A 245      49.165  62.570  98.709  1.00  0.00           C
ATOM   3951  CG  LYS A 245      50.075  63.200  97.639  1.00  0.00           C
ATOM   3954  CD  LYS A 245      49.525  63.291  96.199  1.00  0.00           C
ATOM   3957  CE  LYS A 245      50.306  64.290  95.319  1.00  0.00           C
ATOM   3960  NZ  LYS A 245      49.965  65.680  95.659  1.00  0.00           N
ATOM   3964  C   LYS A 245      49.706  60.150  98.380  1.00  0.00           C
ATOM   3965  O   LYS A 245      50.576  60.111  99.250  1.00  0.00           O
ATOM   3966  N   GLN A 246      49.765  59.310  97.339  1.00  0.00           N
ATOM   3968  CA  GLN A 246      50.995  58.620  96.990  1.00  0.00           C
ATOM   3970  CB  GLN A 246      50.805  57.479  95.960  1.00  0.00           C
ATOM   3973  CG  GLN A 246      49.785  56.410  96.409  1.00  0.00           C
ATOM   3976  CD  GLN A 246      49.675  55.311  95.349  1.00  0.00           C
ATOM   3977  OE1 GLN A 246      50.445  54.351  95.319  1.00  0.00           O
ATOM   3978  NE2 GLN A 246      48.685  55.471  94.438  1.00  0.00           N
ATOM   3981  C   GLN A 246      52.085  59.601  96.518  1.00  0.00           C
ATOM   3982  O   GLN A 246      51.805  60.620  95.879  1.00  0.00           O
ATOM   3983  N   SER A 247      53.355  59.300  96.859  1.00  0.00           N
ATOM   3985  CA  SER A 247      54.425  60.271  96.719  1.00  0.00           C
ATOM   3987  CB  SER A 247      54.655  61.140  97.989  1.00  0.00           C
ATOM   3990  OG  SER A 247      53.545  61.980  98.318  1.00  0.00           O
ATOM   3992  C   SER A 247      55.715  59.541  96.479  1.00  0.00           C
ATOM   3993  O   SER A 247      55.956  58.491  97.068  1.00  0.00           O
ATOM   3994  N   THR A 248      56.625  60.119  95.678  1.00  0.00           N
ATOM   3996  CA  THR A 248      58.055  59.910  95.879  1.00  0.00           C
ATOM   3998  CB  THR A 248      58.875  59.951  94.599  1.00  0.00           C
ATOM   4000  OG1 THR A 248      58.565  58.830  93.769  1.00  0.00           O
ATOM   4002  CG2 THR A 248      60.396  59.900  94.859  1.00  0.00           C
ATOM   4006  C   THR A 248      58.505  61.021  96.798  1.00  0.00           C
ATOM   4007  O   THR A 248      58.125  62.171  96.618  1.00  0.00           O
ATOM   4008  N   LEU A 249      59.285  60.700  97.849  1.00  0.00           N
ATOM   4010  CA  LEU A 249      59.755  61.651  98.829  1.00  0.00           C
ATOM   4012  CB  LEU A 249      59.315  61.271 100.268  1.00  0.00           C
ATOM   4015  CG  LEU A 249      57.796  61.080 100.460  1.00  0.00           C
ATOM   4017  CD1 LEU A 249      57.515  60.611 101.890  1.00  0.00           C
ATOM   4021  CD2 LEU A 249      57.025  62.361 100.159  1.00  0.00           C
ATOM   4025  C   LEU A 249      61.265  61.670  98.819  1.00  0.00           C
ATOM   4026  O   LEU A 249      61.915  60.741  98.329  1.00  0.00           O
ATOM   4027  N   LYS A 250      61.845  62.740  99.380  1.00  0.00           N
ATOM   4029  CA  LYS A 250      63.255  62.850  99.660  1.00  0.00           C
ATOM   4031  CB  LYS A 250      63.855  63.920  98.709  1.00  0.00           C
ATOM   4034  CG  LYS A 250      63.945  63.431  97.248  1.00  0.00           C
ATOM   4037  CD  LYS A 250      64.805  64.351  96.368  1.00  0.00           C
ATOM   4040  CE  LYS A 250      64.295  65.790  96.269  1.00  0.00           C
ATOM   4043  NZ  LYS A 250      65.236  66.590  95.479  1.00  0.00           N
ATOM   4047  C   LYS A 250      63.435  63.190 101.139  1.00  0.00           C
ATOM   4048  O   LYS A 250      62.806  64.110 101.648  1.00  0.00           O
ATOM   4049  N   MET A 251      64.295  62.451 101.898  1.00  0.00           N
ATOM   4051  CA  MET A 251      64.595  62.689 103.309  1.00  0.00           C
ATOM   4053  CB  MET A 251      65.615  61.651 103.859  1.00  0.00           C
ATOM   4056  CG  MET A 251      65.215  60.170 103.709  1.00  0.00           C
ATOM   4059  SD  MET A 251      66.326  59.021 104.589  1.00  0.00           S
ATOM   4060  CE  MET A 251      65.516  57.500 103.999  1.00  0.00           C
ATOM   4064  C   MET A 251      65.125  64.090 103.629  1.00  0.00           C
ATOM   4065  O   MET A 251      65.785  64.729 102.799  1.00  0.00           O
ATOM   4066  N   ASP A 252      64.906  64.631 104.848  1.00  0.00           N
ATOM   4068  CA  ASP A 252      65.646  65.811 105.258  1.00  0.00           C
ATOM   4070  CB  ASP A 252      64.735  66.870 105.979  1.00  0.00           C
ATOM   4073  CG  ASP A 252      64.475  66.771 107.479  1.00  0.00           C
ATOM   4074  OD1 ASP A 252      65.105  65.951 108.169  1.00  0.00           O
ATOM   4075  OD2 ASP A 252      63.755  67.689 107.979  1.00  0.00           O
ATOM   4076  C   ASP A 252      66.955  65.391 105.949  1.00  0.00           C
ATOM   4077  O   ASP A 252      67.555  64.351 105.689  1.00  0.00           O
ATOM   4078  N   PHE A 253      67.465  66.251 106.839  1.00  0.00           N
ATOM   4080  CA  PHE A 253      68.756  66.120 107.469  1.00  0.00           C
ATOM   4082  CB  PHE A 253      69.345  67.531 107.749  1.00  0.00           C
ATOM   4085  CG  PHE A 253      69.885  68.241 106.508  1.00  0.00           C
ATOM   4086  CD1 PHE A 253      69.435  68.031 105.189  1.00  0.00           C
ATOM   4088  CE1 PHE A 253      70.025  68.690 104.109  1.00  0.00           C
ATOM   4090  CZ  PHE A 253      71.076  69.590 104.319  1.00  0.00           C
ATOM   4092  CD2 PHE A 253      70.915  69.180 106.699  1.00  0.00           C
ATOM   4094  CE2 PHE A 253      71.515  69.840 105.619  1.00  0.00           C
ATOM   4096  C   PHE A 253      68.665  65.290 108.749  1.00  0.00           C
ATOM   4097  O   PHE A 253      69.686  64.840 109.288  1.00  0.00           O
ATOM   4098  N   SER A 254      67.445  65.010 109.258  1.00  0.00           N
ATOM   4100  CA  SER A 254      67.215  64.110 110.379  1.00  0.00           C
ATOM   4102  CB  SER A 254      66.015  64.570 111.258  1.00  0.00           C
ATOM   4105  OG  SER A 254      64.775  64.370 110.600  1.00  0.00           O
ATOM   4107  C   SER A 254      66.975  62.681 109.868  1.00  0.00           C
ATOM   4108  O   SER A 254      66.896  61.721 110.640  1.00  0.00           O
ATOM   4109  N   GLY A 255      66.935  62.500 108.529  1.00  0.00           N
ATOM   4111  CA  GLY A 255      66.595  61.250 107.859  1.00  0.00           C
ATOM   4114  C   GLY A 255      65.116  61.150 107.649  1.00  0.00           C
ATOM   4115  O   GLY A 255      64.475  62.111 107.258  1.00  0.00           O
ATOM   4116  N   MET A 256      64.525  59.960 107.849  1.00  0.00           N
ATOM   4118  CA  MET A 256      63.085  59.861 107.799  1.00  0.00           C
ATOM   4120  CB  MET A 256      62.565  59.741 106.339  1.00  0.00           C
ATOM   4123  CG  MET A 256      61.035  59.791 106.159  1.00  0.00           C
ATOM   4126  SD  MET A 256      60.475  59.791 104.428  1.00  0.00           S
ATOM   4127  CE  MET A 256      60.865  61.509 104.059  1.00  0.00           C
ATOM   4131  C   MET A 256      62.675  58.681 108.650  1.00  0.00           C
ATOM   4132  O   MET A 256      63.425  57.710 108.829  1.00  0.00           O
ATOM   4133  N   THR A 257      61.465  58.741 109.219  1.00  0.00           N
ATOM   4135  CA  THR A 257      60.865  57.689 110.019  1.00  0.00           C
ATOM   4137  CB  THR A 257      60.565  58.111 111.459  1.00  0.00           C
ATOM   4139  OG1 THR A 257      59.755  59.281 111.549  1.00  0.00           O
ATOM   4141  CG2 THR A 257      61.915  58.431 112.118  1.00  0.00           C
ATOM   4145  C   THR A 257      59.615  57.241 109.339  1.00  0.00           C
ATOM   4146  O   THR A 257      59.116  57.901 108.420  1.00  0.00           O
ATOM   4147  N   LEU A 258      59.065  56.070 109.719  1.00  0.00           N
ATOM   4149  CA  LEU A 258      57.855  55.550 109.099  1.00  0.00           C
ATOM   4151  CB  LEU A 258      57.525  54.131 109.639  1.00  0.00           C
ATOM   4154  CG  LEU A 258      56.156  53.549 109.188  1.00  0.00           C
ATOM   4156  CD1 LEU A 258      56.045  53.471 107.669  1.00  0.00           C
ATOM   4160  CD2 LEU A 258      55.865  52.160 109.779  1.00  0.00           C
ATOM   4164  C   LEU A 258      56.665  56.521 109.229  1.00  0.00           C
ATOM   4165  O   LEU A 258      55.975  56.810 108.259  1.00  0.00           O
ATOM   4166  N   THR A 259      56.475  57.131 110.419  1.00  0.00           N
ATOM   4168  CA  THR A 259      55.475  58.160 110.659  1.00  0.00           C
ATOM   4170  CB  THR A 259      55.436  58.720 112.079  1.00  0.00           C
ATOM   4172  OG1 THR A 259      56.735  58.970 112.599  1.00  0.00           O
ATOM   4174  CG2 THR A 259      54.785  57.681 112.989  1.00  0.00           C
ATOM   4178  C   THR A 259      55.595  59.370 109.758  1.00  0.00           C
ATOM   4179  O   THR A 259      54.585  59.910 109.310  1.00  0.00           O
ATOM   4180  N   GLU A 260      56.835  59.840 109.538  1.00  0.00           N
ATOM   4182  CA  GLU A 260      57.085  61.021 108.729  1.00  0.00           C
ATOM   4184  CB  GLU A 260      58.535  61.490 108.849  1.00  0.00           C
ATOM   4187  CG  GLU A 260      58.835  62.631 107.849  1.00  0.00           C
ATOM   4190  CD  GLU A 260      59.965  63.521 108.288  1.00  0.00           C
ATOM   4191  OE1 GLU A 260      60.396  63.401 109.468  1.00  0.00           O
ATOM   4192  OE2 GLU A 260      60.355  64.381 107.469  1.00  0.00           O
ATOM   4193  C   GLU A 260      56.735  60.840 107.279  1.00  0.00           C
ATOM   4194  O   GLU A 260      56.045  61.651 106.669  1.00  0.00           O
ATOM   4195  N   ALA A 261      57.155  59.690 106.729  1.00  0.00           N
ATOM   4197  CA  ALA A 261      56.815  59.271 105.389  1.00  0.00           C
ATOM   4199  CB  ALA A 261      57.476  57.901 105.139  1.00  0.00           C
ATOM   4203  C   ALA A 261      55.315  59.170 105.149  1.00  0.00           C
ATOM   4204  O   ALA A 261      54.805  59.570 104.109  1.00  0.00           O
ATOM   4205  N   LEU A 262      54.565  58.611 106.109  1.00  0.00           N
ATOM   4207  CA  LEU A 262      53.105  58.601 106.109  1.00  0.00           C
ATOM   4209  CB  LEU A 262      52.575  57.771 107.299  1.00  0.00           C
ATOM   4212  CG  LEU A 262      52.925  56.271 107.188  1.00  0.00           C
ATOM   4214  CD1 LEU A 262      52.765  55.611 108.539  1.00  0.00           C
ATOM   4218  CD2 LEU A 262      52.045  55.550 106.159  1.00  0.00           C
ATOM   4222  C   LEU A 262      52.495  59.991 106.179  1.00  0.00           C
ATOM   4223  O   LEU A 262      51.525  60.331 105.500  1.00  0.00           O
ATOM   4224  N   GLY A 263      53.045  60.870 107.020  1.00  0.00           N
ATOM   4226  CA  GLY A 263      52.605  62.241 107.178  1.00  0.00           C
ATOM   4229  C   GLY A 263      52.775  63.101 105.949  1.00  0.00           C
ATOM   4230  O   GLY A 263      51.905  63.890 105.609  1.00  0.00           O
ATOM   4231  N   ASN A 264      53.875  62.831 105.219  1.00  0.00           N
ATOM   4233  CA  ASN A 264      54.305  63.479 103.999  1.00  0.00           C
ATOM   4235  CB  ASN A 264      55.855  63.401 103.839  1.00  0.00           C
ATOM   4238  CG  ASN A 264      56.595  64.160 104.939  1.00  0.00           C
ATOM   4239  OD1 ASN A 264      56.035  64.830 105.799  1.00  0.00           O
ATOM   4240  ND2 ASN A 264      57.955  64.040 104.889  1.00  0.00           N
ATOM   4243  C   ASN A 264      53.705  62.771 102.799  1.00  0.00           C
ATOM   4244  O   ASN A 264      54.025  63.060 101.648  1.00  0.00           O
ATOM   4245  N   ALA A 265      52.756  61.851 103.029  1.00  0.00           N
ATOM   4247  CA  ALA A 265      51.875  61.299 102.030  1.00  0.00           C
ATOM   4249  CB  ALA A 265      52.035  59.781 102.079  1.00  0.00           C
ATOM   4253  C   ALA A 265      50.445  61.711 102.348  1.00  0.00           C
ATOM   4254  O   ALA A 265      49.475  61.190 101.810  1.00  0.00           O
ATOM   4255  N   GLU A 266      50.306  62.701 103.259  1.00  0.00           N
ATOM   4257  CA  GLU A 266      49.056  63.260 103.729  1.00  0.00           C
ATOM   4259  CB  GLU A 266      48.165  63.890 102.639  1.00  0.00           C
ATOM   4262  CG  GLU A 266      48.775  65.150 101.979  1.00  0.00           C
ATOM   4265  CD  GLU A 266      47.775  65.870 101.089  1.00  0.00           C
ATOM   4266  OE1 GLU A 266      46.576  65.509 101.008  1.00  0.00           O
ATOM   4267  OE2 GLU A 266      48.245  66.790 100.368  1.00  0.00           O
ATOM   4268  C   GLU A 266      48.285  62.330 104.649  1.00  0.00           C
ATOM   4269  O   GLU A 266      47.065  62.431 104.839  1.00  0.00           O
ATOM   4270  N   GLY A 267      49.015  61.431 105.309  1.00  0.00           N
ATOM   4272  CA  GLY A 267      48.475  60.511 106.269  1.00  0.00           C
ATOM   4275  C   GLY A 267      47.896  59.291 105.640  1.00  0.00           C
ATOM   4276  O   GLY A 267      47.736  59.131 104.428  1.00  0.00           O
ATOM   4277  N   ILE A 268      47.585  58.340 106.508  1.00  0.00           N
ATOM   4279  CA  ILE A 268      46.845  57.140 106.209  1.00  0.00           C
ATOM   4281  CB  ILE A 268      46.955  56.229 107.439  1.00  0.00           C
ATOM   4283  CG2 ILE A 268      45.985  55.040 107.319  1.00  0.00           C
ATOM   4287  CG1 ILE A 268      48.435  55.820 107.659  1.00  0.00           C
ATOM   4290  CD  ILE A 268      48.726  55.290 109.070  1.00  0.00           C
ATOM   4294  C   ILE A 268      45.415  57.510 105.868  1.00  0.00           C
ATOM   4295  O   ILE A 268      44.855  58.431 106.479  1.00  0.00           O
ATOM   4296  N   ASP A 269      44.785  56.831 104.889  1.00  0.00           N
ATOM   4298  CA  ASP A 269      43.365  57.041 104.639  1.00  0.00           C
ATOM   4300  CB  ASP A 269      42.965  56.451 103.259  1.00  0.00           C
ATOM   4303  CG  ASP A 269      43.326  57.400 102.139  1.00  0.00           C
ATOM   4304  OD1 ASP A 269      43.275  58.640 102.379  1.00  0.00           O
ATOM   4305  OD2 ASP A 269      43.425  56.950 100.969  1.00  0.00           O
ATOM   4306  C   ASP A 269      42.455  56.439 105.699  1.00  0.00           C
ATOM   4307  O   ASP A 269      42.095  55.259 105.659  1.00  0.00           O
ATOM   4308  N   MET A 270      41.935  57.281 106.629  1.00  0.00           N
ATOM   4310  CA  MET A 270      40.965  56.861 107.628  1.00  0.00           C
ATOM   4312  CB  MET A 270      40.665  58.021 108.609  1.00  0.00           C
ATOM   4315  CG  MET A 270      41.885  58.491 109.419  1.00  0.00           C
ATOM   4318  SD  MET A 270      42.655  57.250 110.508  1.00  0.00           S
ATOM   4319  CE  MET A 270      41.245  57.080 111.639  1.00  0.00           C
ATOM   4323  C   MET A 270      39.645  56.381 107.038  1.00  0.00           C
ATOM   4324  O   MET A 270      38.895  55.641 107.659  1.00  0.00           O
ATOM   4325  N   THR A 271      39.355  56.761 105.780  1.00  0.00           N
ATOM   4327  CA  THR A 271      38.155  56.340 105.079  1.00  0.00           C
ATOM   4329  CB  THR A 271      37.725  57.291 103.939  1.00  0.00           C
ATOM   4331  OG1 THR A 271      38.806  57.720 103.109  1.00  0.00           O
ATOM   4333  CG2 THR A 271      37.165  58.549 104.608  1.00  0.00           C
ATOM   4337  C   THR A 271      38.205  54.931 104.530  1.00  0.00           C
ATOM   4338  O   THR A 271      37.145  54.361 104.288  1.00  0.00           O
ATOM   4339  N   THR A 272      39.405  54.370 104.269  1.00  0.00           N
ATOM   4341  CA  THR A 272      39.525  53.281 103.299  1.00  0.00           C
ATOM   4343  CB  THR A 272      39.615  53.771 101.828  1.00  0.00           C
ATOM   4345  OG1 THR A 272      40.616  54.781 101.648  1.00  0.00           O
ATOM   4347  CG2 THR A 272      38.275  54.370 101.368  1.00  0.00           C
ATOM   4351  C   THR A 272      40.715  52.361 103.529  1.00  0.00           C
ATOM   4352  O   THR A 272      40.795  51.311 102.889  1.00  0.00           O
ATOM   4353  N   SER A 273      41.646  52.650 104.459  1.00  0.00           N
ATOM   4355  CA  SER A 273      42.806  51.800 104.708  1.00  0.00           C
ATOM   4357  CB  SER A 273      43.945  52.570 105.429  1.00  0.00           C
ATOM   4360  OG  SER A 273      43.526  53.031 106.710  1.00  0.00           O
ATOM   4362  C   SER A 273      42.505  50.550 105.508  1.00  0.00           C
ATOM   4363  O   SER A 273      41.495  50.420 106.199  1.00  0.00           O
ATOM   4364  N   ASN A 274      43.425  49.570 105.469  1.00  0.00           N
ATOM   4366  CA  ASN A 274      43.515  48.541 106.459  1.00  0.00           C
ATOM   4368  CB  ASN A 274      43.645  47.151 105.809  1.00  0.00           C
ATOM   4371  CG  ASN A 274      43.315  46.061 106.819  1.00  0.00           C
ATOM   4372  OD1 ASN A 274      42.785  46.299 107.919  1.00  0.00           O
ATOM   4373  ND2 ASN A 274      43.605  44.799 106.459  1.00  0.00           N
ATOM   4376  C   ASN A 274      44.755  48.830 107.269  1.00  0.00           C
ATOM   4377  O   ASN A 274      45.885  48.590 106.839  1.00  0.00           O
ATOM   4378  N   ALA A 275      44.565  49.310 108.498  1.00  0.00           N
ATOM   4380  CA  ALA A 275      45.576  49.710 109.439  1.00  0.00           C
ATOM   4382  CB  ALA A 275      44.865  50.189 110.718  1.00  0.00           C
ATOM   4386  C   ALA A 275      46.546  48.601 109.819  1.00  0.00           C
ATOM   4387  O   ALA A 275      47.695  48.869 110.149  1.00  0.00           O
ATOM   4388  N   SER A 276      46.065  47.330 109.799  1.00  0.00           N
ATOM   4390  CA  SER A 276      46.855  46.181 110.209  1.00  0.00           C
ATOM   4392  CB  SER A 276      45.975  44.979 110.648  1.00  0.00           C
ATOM   4395  OG  SER A 276      45.085  44.510 109.630  1.00  0.00           O
ATOM   4397  C   SER A 276      47.885  45.760 109.188  1.00  0.00           C
ATOM   4398  O   SER A 276      48.796  44.979 109.490  1.00  0.00           O
ATOM   4399  N   GLY A 277      47.765  46.271 107.949  1.00  0.00           N
ATOM   4401  CA  GLY A 277      48.705  46.049 106.859  1.00  0.00           C
ATOM   4404  C   GLY A 277      49.435  47.311 106.479  1.00  0.00           C
ATOM   4405  O   GLY A 277      49.315  47.800 105.359  1.00  0.00           O
ATOM   4406  N   ILE A 278      50.245  47.860 107.400  1.00  0.00           N
ATOM   4408  CA  ILE A 278      51.236  48.881 107.068  1.00  0.00           C
ATOM   4410  CB  ILE A 278      51.366  50.010 108.089  1.00  0.00           C
ATOM   4412  CG2 ILE A 278      52.515  50.991 107.709  1.00  0.00           C
ATOM   4416  CG1 ILE A 278      50.025  50.741 108.178  1.00  0.00           C
ATOM   4419  CD  ILE A 278      50.105  52.000 109.049  1.00  0.00           C
ATOM   4423  C   ILE A 278      52.565  48.200 106.968  1.00  0.00           C
ATOM   4424  O   ILE A 278      52.965  47.440 107.849  1.00  0.00           O
ATOM   4425  N   PHE A 279      53.285  48.451 105.858  1.00  0.00           N
ATOM   4427  CA  PHE A 279      54.495  47.771 105.519  1.00  0.00           C
ATOM   4429  CB  PHE A 279      54.285  46.851 104.299  1.00  0.00           C
ATOM   4432  CG  PHE A 279      53.295  45.781 104.660  1.00  0.00           C
ATOM   4433  CD1 PHE A 279      53.715  44.701 105.438  1.00  0.00           C
ATOM   4435  CE1 PHE A 279      52.835  43.671 105.759  1.00  0.00           C
ATOM   4437  CZ  PHE A 279      51.515  43.710 105.299  1.00  0.00           C
ATOM   4439  CD2 PHE A 279      51.955  45.840 104.239  1.00  0.00           C
ATOM   4441  CE2 PHE A 279      51.075  44.799 104.559  1.00  0.00           C
ATOM   4443  C   PHE A 279      55.605  48.729 105.199  1.00  0.00           C
ATOM   4444  O   PHE A 279      55.415  49.741 104.520  1.00  0.00           O
ATOM   4445  N   VAL A 280      56.826  48.381 105.619  1.00  0.00           N
ATOM   4447  CA  VAL A 280      58.035  48.869 104.988  1.00  0.00           C
ATOM   4449  CB  VAL A 280      59.065  49.440 105.969  1.00  0.00           C
ATOM   4451  CG1 VAL A 280      60.315  49.931 105.209  1.00  0.00           C
ATOM   4455  CG2 VAL A 280      58.405  50.611 106.719  1.00  0.00           C
ATOM   4459  C   VAL A 280      58.605  47.689 104.250  1.00  0.00           C
ATOM   4460  O   VAL A 280      58.695  46.590 104.799  1.00  0.00           O
ATOM   4461  N   ILE A 281      58.965  47.881 102.969  1.00  0.00           N
ATOM   4463  CA  ILE A 281      59.585  46.880 102.139  1.00  0.00           C
ATOM   4465  CB  ILE A 281      58.845  46.620 100.829  1.00  0.00           C
ATOM   4467  CG2 ILE A 281      59.545  45.490 100.040  1.00  0.00           C
ATOM   4471  CG1 ILE A 281      57.346  46.311 101.049  1.00  0.00           C
ATOM   4474  CD  ILE A 281      56.495  46.791  99.868  1.00  0.00           C
ATOM   4478  C   ILE A 281      60.975  47.370 101.810  1.00  0.00           C
ATOM   4479  O   ILE A 281      61.156  48.440 101.229  1.00  0.00           O
ATOM   4480  N   ARG A 282      61.975  46.581 102.208  1.00  0.00           N
ATOM   4482  CA  ARG A 282      63.355  46.971 102.208  1.00  0.00           C
ATOM   4484  CB  ARG A 282      63.825  47.070 103.669  1.00  0.00           C
ATOM   4487  CG  ARG A 282      65.296  47.479 103.779  1.00  0.00           C
ATOM   4490  CD  ARG A 282      65.805  47.800 105.189  1.00  0.00           C
ATOM   4493  NE  ARG A 282      65.025  48.990 105.630  1.00  0.00           N
ATOM   4495  CZ  ARG A 282      64.915  49.410 106.880  1.00  0.00           C
ATOM   4496  NH1 ARG A 282      65.445  48.799 107.929  1.00  0.00           N
ATOM   4499  NH2 ARG A 282      64.256  50.521 107.059  1.00  0.00           N
ATOM   4502  C   ARG A 282      64.186  45.921 101.489  1.00  0.00           C
ATOM   4503  O   ARG A 282      64.175  44.771 101.909  1.00  0.00           O
ATOM   4504  N   PRO A 283      64.936  46.229 100.419  1.00  0.00           N
ATOM   4505  CD  PRO A 283      64.826  47.500  99.678  1.00  0.00           C
ATOM   4508  CA  PRO A 283      65.936  45.350  99.819  1.00  0.00           C
ATOM   4510  CB  PRO A 283      66.735  46.299  98.930  1.00  0.00           C
ATOM   4513  CG  PRO A 283      65.665  47.281  98.428  1.00  0.00           C
ATOM   4516  C   PRO A 283      66.815  44.541 100.759  1.00  0.00           C
ATOM   4517  O   PRO A 283      67.255  45.049 101.788  1.00  0.00           O
ATOM   4518  N   LEU A 284      67.065  43.260 100.438  1.00  0.00           N
ATOM   4520  CA  LEU A 284      67.945  42.431 101.229  1.00  0.00           C
ATOM   4522  CB  LEU A 284      67.215  41.250 101.909  1.00  0.00           C
ATOM   4525  CG  LEU A 284      68.115  40.381 102.829  1.00  0.00           C
ATOM   4527  CD1 LEU A 284      68.546  41.150 104.079  1.00  0.00           C
ATOM   4531  CD2 LEU A 284      67.355  39.120 103.229  1.00  0.00           C
ATOM   4535  C   LEU A 284      69.046  41.921 100.349  1.00  0.00           C
ATOM   4536  O   LEU A 284      68.826  41.369  99.269  1.00  0.00           O
ATOM   4537  N   LYS A 285      70.296  42.090 100.799  1.00  0.00           N
ATOM   4539  CA  LYS A 285      71.486  41.550 100.180  1.00  0.00           C
ATOM   4541  CB  LYS A 285      72.695  41.971 101.049  1.00  0.00           C
ATOM   4544  CG  LYS A 285      74.065  41.600 100.479  1.00  0.00           C
ATOM   4547  CD  LYS A 285      75.236  42.061 101.368  1.00  0.00           C
ATOM   4550  CE  LYS A 285      76.565  41.891 100.640  1.00  0.00           C
ATOM   4553  NZ  LYS A 285      77.745  42.201 101.459  1.00  0.00           N
ATOM   4557  C   LYS A 285      71.465  40.030 100.029  1.00  0.00           C
ATOM   4558  O   LYS A 285      71.515  39.321 101.019  1.00  0.00           O
ATOM   4559  N   GLY A 286      71.415  39.471  98.799  1.00  0.00           N
ATOM   4561  CA  GLY A 286      71.285  38.031  98.539  1.00  0.00           C
ATOM   4564  C   GLY A 286      72.476  37.181  98.930  1.00  0.00           C
ATOM   4565  O   GLY A 286      72.345  36.041  99.359  1.00  0.00           O
ATOM   4566  N   GLU A 287      73.695  37.730  98.809  1.00  0.00           N
ATOM   4568  CA  GLU A 287      74.875  37.151  99.449  1.00  0.00           C
ATOM   4570  CB  GLU A 287      76.175  37.891  99.039  1.00  0.00           C
ATOM   4573  CG  GLU A 287      76.576  37.710  97.549  1.00  0.00           C
ATOM   4576  CD  GLU A 287      77.835  38.491  97.170  1.00  0.00           C
ATOM   4577  OE1 GLU A 287      78.595  38.910  98.089  1.00  0.00           O
ATOM   4578  OE2 GLU A 287      78.065  38.721  95.960  1.00  0.00           O
ATOM   4579  C   GLU A 287      74.796  37.111 100.979  1.00  0.00           C
ATOM   4580  O   GLU A 287      75.186  36.160 101.648  1.00  0.00           O
ATOM   4581  N   GLY A 288      74.245  38.191 101.579  1.00  0.00           N
ATOM   4583  CA  GLY A 288      74.085  38.300 103.029  1.00  0.00           C
ATOM   4586  C   GLY A 288      72.995  37.390 103.539  1.00  0.00           C
ATOM   4587  O   GLY A 288      73.165  36.631 104.490  1.00  0.00           O
ATOM   4588  N   GLY A 289      71.835  37.431 102.879  1.00  0.00           N
ATOM   4590  CA  GLY A 289      70.735  36.500 103.049  1.00  0.00           C
ATOM   4593  C   GLY A 289      70.855  35.300 102.170  1.00  0.00           C
ATOM   4594  O   GLY A 289      70.025  35.101 101.290  1.00  0.00           O
ATOM   4595  N   ARG A 290      71.855  34.460 102.469  1.00  0.00           N
ATOM   4597  CA  ARG A 290      72.315  33.250 101.788  1.00  0.00           C
ATOM   4599  CB  ARG A 290      73.305  32.550 102.768  1.00  0.00           C
ATOM   4602  CG  ARG A 290      74.576  33.370 103.078  1.00  0.00           C
ATOM   4605  CD  ARG A 290      75.656  32.500 103.729  1.00  0.00           C
ATOM   4608  NE  ARG A 290      76.815  33.370 104.070  1.00  0.00           N
ATOM   4610  CZ  ARG A 290      77.756  33.101 104.969  1.00  0.00           C
ATOM   4611  NH1 ARG A 290      77.625  32.101 105.799  1.00  0.00           N
ATOM   4614  NH2 ARG A 290      78.845  33.851 105.019  1.00  0.00           N
ATOM   4617  C   ARG A 290      71.296  32.201 101.368  1.00  0.00           C
ATOM   4618  O   ARG A 290      71.616  31.210 100.699  1.00  0.00           O
ATOM   4619  N   ASN A 291      70.046  32.390 101.758  1.00  0.00           N
ATOM   4621  CA  ASN A 291      68.945  31.490 101.549  1.00  0.00           C
ATOM   4623  CB  ASN A 291      68.146  31.281 102.839  1.00  0.00           C
ATOM   4626  CG  ASN A 291      69.095  30.721 103.878  1.00  0.00           C
ATOM   4627  OD1 ASN A 291      69.705  29.671 103.689  1.00  0.00           O
ATOM   4628  ND2 ASN A 291      69.235  31.420 105.019  1.00  0.00           N
ATOM   4631  C   ASN A 291      68.006  32.070 100.519  1.00  0.00           C
ATOM   4632  O   ASN A 291      66.865  31.630 100.398  1.00  0.00           O
ATOM   4633  N   GLY A 292      68.476  33.080  99.748  1.00  0.00           N
ATOM   4635  CA  GLY A 292      67.745  33.550  98.578  1.00  0.00           C
ATOM   4638  C   GLY A 292      66.655  34.541  98.829  1.00  0.00           C
ATOM   4639  O   GLY A 292      65.615  34.530  98.178  1.00  0.00           O
ATOM   4640  N   LYS A 293      66.835  35.410  99.819  1.00  0.00           N
ATOM   4642  CA  LYS A 293      65.826  36.381 100.159  1.00  0.00           C
ATOM   4644  CB  LYS A 293      65.646  36.460 101.679  1.00  0.00           C
ATOM   4647  CG  LYS A 293      65.186  35.140 102.310  1.00  0.00           C
ATOM   4650  CD  LYS A 293      63.936  34.581 101.639  1.00  0.00           C
ATOM   4653  CE  LYS A 293      63.085  33.740 102.559  1.00  0.00           C
ATOM   4656  NZ  LYS A 293      63.905  32.741 103.259  1.00  0.00           N
ATOM   4660  C   LYS A 293      66.226  37.720  99.630  1.00  0.00           C
ATOM   4661  O   LYS A 293      67.336  38.191  99.879  1.00  0.00           O
ATOM   4662  N   ILE A 294      65.326  38.351  98.868  1.00  0.00           N
ATOM   4664  CA  ILE A 294      65.585  39.570  98.140  1.00  0.00           C
ATOM   4666  CB  ILE A 294      64.906  39.541  96.779  1.00  0.00           C
ATOM   4668  CG2 ILE A 294      65.455  38.300  96.068  1.00  0.00           C
ATOM   4672  CG1 ILE A 294      63.345  39.561  96.828  1.00  0.00           C
ATOM   4675  CD  ILE A 294      62.695  39.601  95.438  1.00  0.00           C
ATOM   4679  C   ILE A 294      65.076  40.760  98.899  1.00  0.00           C
ATOM   4680  O   ILE A 294      65.345  41.910  98.549  1.00  0.00           O
ATOM   4681  N   ALA A 295      64.326  40.531  99.999  1.00  0.00           N
ATOM   4683  CA  ALA A 295      63.736  41.620 100.709  1.00  0.00           C
ATOM   4685  CB  ALA A 295      62.476  42.120  99.979  1.00  0.00           C
ATOM   4689  C   ALA A 295      63.385  41.220 102.130  1.00  0.00           C
ATOM   4690  O   ALA A 295      63.155  40.061 102.469  1.00  0.00           O
ATOM   4691  N   ASN A 296      63.315  42.250 102.989  1.00  0.00           N
ATOM   4693  CA  ASN A 296      62.765  42.171 104.319  1.00  0.00           C
ATOM   4695  CB  ASN A 296      63.715  42.740 105.408  1.00  0.00           C
ATOM   4698  CG  ASN A 296      64.826  41.750 105.729  1.00  0.00           C
ATOM   4699  OD1 ASN A 296      64.925  40.660 105.169  1.00  0.00           O
ATOM   4700  ND2 ASN A 296      65.685  42.111 106.699  1.00  0.00           N
ATOM   4703  C   ASN A 296      61.556  43.050 104.299  1.00  0.00           C
ATOM   4704  O   ASN A 296      61.605  44.211 103.868  1.00  0.00           O
ATOM   4705  N   ILE A 297      60.436  42.530 104.799  1.00  0.00           N
ATOM   4707  CA  ILE A 297      59.186  43.230 104.919  1.00  0.00           C
ATOM   4709  CB  ILE A 297      58.035  42.460 104.258  1.00  0.00           C
ATOM   4711  CG2 ILE A 297      56.725  43.241 104.490  1.00  0.00           C
ATOM   4715  CG1 ILE A 297      58.305  42.201 102.758  1.00  0.00           C
ATOM   4718  CD  ILE A 297      57.346  41.171 102.149  1.00  0.00           C
ATOM   4722  C   ILE A 297      58.945  43.390 106.399  1.00  0.00           C
ATOM   4723  O   ILE A 297      59.105  42.451 107.178  1.00  0.00           O
ATOM   4724  N   TYR A 298      58.586  44.590 106.839  1.00  0.00           N
ATOM   4726  CA  TYR A 298      58.365  44.890 108.240  1.00  0.00           C
ATOM   4728  CB  TYR A 298      59.245  46.070 108.719  1.00  0.00           C
ATOM   4731  CG  TYR A 298      60.695  45.791 108.449  1.00  0.00           C
ATOM   4732  CD1 TYR A 298      61.405  44.970 109.319  1.00  0.00           C
ATOM   4734  CE1 TYR A 298      62.785  44.750 109.139  1.00  0.00           C
ATOM   4736  CZ  TYR A 298      63.445  45.360 108.078  1.00  0.00           C
ATOM   4737  OH  TYR A 298      64.826  45.160 107.898  1.00  0.00           O
ATOM   4739  CD2 TYR A 298      61.366  46.369 107.359  1.00  0.00           C
ATOM   4741  CE2 TYR A 298      62.736  46.160 107.178  1.00  0.00           C
ATOM   4743  C   TYR A 298      56.925  45.311 108.349  1.00  0.00           C
ATOM   4744  O   TYR A 298      56.515  46.220 107.639  1.00  0.00           O
ATOM   4745  N   GLN A 299      56.125  44.651 109.210  1.00  0.00           N
ATOM   4747  CA  GLN A 299      54.706  44.931 109.288  1.00  0.00           C
ATOM   4749  CB  GLN A 299      53.866  43.631 109.158  1.00  0.00           C
ATOM   4752  CG  GLN A 299      52.336  43.869 109.049  1.00  0.00           C
ATOM   4755  CD  GLN A 299      51.635  42.561 108.669  1.00  0.00           C
ATOM   4756  OE1 GLN A 299      52.315  41.540 108.489  1.00  0.00           O
ATOM   4757  NE2 GLN A 299      50.306  42.590 108.469  1.00  0.00           N
ATOM   4760  C   GLN A 299      54.315  45.611 110.578  1.00  0.00           C
ATOM   4761  O   GLN A 299      54.615  45.150 111.679  1.00  0.00           O
ATOM   4762  N   LEU A 300      53.596  46.721 110.469  1.00  0.00           N
ATOM   4764  CA  LEU A 300      52.995  47.410 111.589  1.00  0.00           C
ATOM   4766  CB  LEU A 300      53.385  48.900 111.639  1.00  0.00           C
ATOM   4769  CG  LEU A 300      52.765  49.710 112.809  1.00  0.00           C
ATOM   4771  CD1 LEU A 300      53.185  49.180 114.188  1.00  0.00           C
ATOM   4775  CD2 LEU A 300      53.165  51.181 112.680  1.00  0.00           C
ATOM   4779  C   LEU A 300      51.495  47.281 111.479  1.00  0.00           C
ATOM   4780  O   LEU A 300      50.905  47.451 110.408  1.00  0.00           O
ATOM   4781  N   ASP A 301      50.875  46.991 112.628  1.00  0.00           N
ATOM   4783  CA  ASP A 301      49.465  47.050 112.820  1.00  0.00           C
ATOM   4785  CB  ASP A 301      49.006  45.750 113.529  1.00  0.00           C
ATOM   4788  CG  ASP A 301      47.535  45.700 113.868  1.00  0.00           C
ATOM   4789  OD1 ASP A 301      46.795  46.590 113.380  1.00  0.00           O
ATOM   4790  OD2 ASP A 301      47.105  44.771 114.599  1.00  0.00           O
ATOM   4791  C   ASP A 301      49.205  48.281 113.659  1.00  0.00           C
ATOM   4792  O   ASP A 301      49.785  48.451 114.739  1.00  0.00           O
ATOM   4793  N   MET A 302      48.345  49.191 113.148  1.00  0.00           N
ATOM   4795  CA  MET A 302      47.945  50.370 113.868  1.00  0.00           C
ATOM   4797  CB  MET A 302      48.675  51.651 113.410  1.00  0.00           C
ATOM   4800  CG  MET A 302      48.565  52.010 111.909  1.00  0.00           C
ATOM   4803  SD  MET A 302      47.025  52.800 111.349  1.00  0.00           S
ATOM   4804  CE  MET A 302      47.165  54.361 112.248  1.00  0.00           C
ATOM   4808  C   MET A 302      46.436  50.461 113.939  1.00  0.00           C
ATOM   4809  O   MET A 302      45.835  51.540 113.989  1.00  0.00           O
ATOM   4810  N   SER A 303      45.775  49.291 114.039  1.00  0.00           N
ATOM   4812  CA  SER A 303      44.355  49.230 114.390  1.00  0.00           C
ATOM   4814  CB  SER A 303      43.775  47.780 114.299  1.00  0.00           C
ATOM   4817  OG  SER A 303      44.315  46.891 115.289  1.00  0.00           O
ATOM   4819  C   SER A 303      44.046  49.820 115.759  1.00  0.00           C
ATOM   4820  O   SER A 303      42.915  50.230 116.019  1.00  0.00           O
ATOM   4821  N   ASP A 304      45.075  49.979 116.609  1.00  0.00           N
ATOM   4823  CA  ASP A 304      45.195  51.010 117.628  1.00  0.00           C
ATOM   4825  CB  ASP A 304      45.455  50.340 119.008  1.00  0.00           C
ATOM   4828  CG  ASP A 304      45.785  51.271 120.180  1.00  0.00           C
ATOM   4829  OD1 ASP A 304      45.665  52.521 120.029  1.00  0.00           O
ATOM   4830  OD2 ASP A 304      46.175  50.750 121.249  1.00  0.00           O
ATOM   4831  C   ASP A 304      46.345  51.950 117.219  1.00  0.00           C
ATOM   4832  O   ASP A 304      47.476  51.509 117.009  1.00  0.00           O
ATOM   4833  N   ALA A 305      46.115  53.281 117.118  1.00  0.00           N
ATOM   4835  CA  ALA A 305      47.085  54.191 116.518  1.00  0.00           C
ATOM   4837  CB  ALA A 305      46.366  55.451 116.008  1.00  0.00           C
ATOM   4841  C   ALA A 305      48.135  54.671 117.519  1.00  0.00           C
ATOM   4842  O   ALA A 305      49.056  55.430 117.188  1.00  0.00           O
ATOM   4843  N   THR A 306      48.055  54.160 118.758  1.00  0.00           N
ATOM   4845  CA  THR A 306      49.085  54.240 119.789  1.00  0.00           C
ATOM   4847  CB  THR A 306      48.586  53.690 121.118  1.00  0.00           C
ATOM   4849  OG1 THR A 306      47.425  54.410 121.518  1.00  0.00           O
ATOM   4851  CG2 THR A 306      49.615  53.861 122.229  1.00  0.00           C
ATOM   4855  C   THR A 306      50.355  53.541 119.339  1.00  0.00           C
ATOM   4856  O   THR A 306      51.475  53.980 119.639  1.00  0.00           O
ATOM   4857  N   SER A 307      50.236  52.460 118.539  1.00  0.00           N
ATOM   4859  CA  SER A 307      51.355  51.651 118.060  1.00  0.00           C
ATOM   4861  CB  SER A 307      50.855  50.370 117.348  1.00  0.00           C
ATOM   4864  OG  SER A 307      50.225  50.681 116.109  1.00  0.00           O
ATOM   4866  C   SER A 307      52.285  52.390 117.089  1.00  0.00           C
ATOM   4867  O   SER A 307      53.456  52.050 116.939  1.00  0.00           O
ATOM   4868  N   LEU A 308      51.805  53.500 116.479  1.00  0.00           N
ATOM   4870  CA  LEU A 308      52.605  54.431 115.699  1.00  0.00           C
ATOM   4872  CB  LEU A 308      51.745  55.601 115.159  1.00  0.00           C
ATOM   4875  CG  LEU A 308      50.585  55.251 114.210  1.00  0.00           C
ATOM   4877  CD1 LEU A 308      49.715  56.490 114.018  1.00  0.00           C
ATOM   4881  CD2 LEU A 308      51.115  54.781 112.849  1.00  0.00           C
ATOM   4885  C   LEU A 308      53.785  55.070 116.409  1.00  0.00           C
ATOM   4886  O   LEU A 308      54.585  55.741 115.749  1.00  0.00           O
ATOM   4887  N   VAL A 309      53.955  54.890 117.739  1.00  0.00           N
ATOM   4889  CA  VAL A 309      55.195  55.170 118.449  1.00  0.00           C
ATOM   4891  CB  VAL A 309      54.945  55.061 119.949  1.00  0.00           C
ATOM   4893  CG1 VAL A 309      54.785  53.611 120.449  1.00  0.00           C
ATOM   4897  CG2 VAL A 309      56.055  55.800 120.729  1.00  0.00           C
ATOM   4901  C   VAL A 309      56.366  54.340 117.938  1.00  0.00           C
ATOM   4902  O   VAL A 309      57.455  54.851 117.699  1.00  0.00           O
ATOM   4903  N   MET A 310      56.166  53.050 117.618  1.00  0.00           N
ATOM   4905  CA  MET A 310      57.175  52.229 116.949  1.00  0.00           C
ATOM   4907  CB  MET A 310      56.695  50.771 116.799  1.00  0.00           C
ATOM   4910  CG  MET A 310      56.445  50.080 118.148  1.00  0.00           C
ATOM   4913  SD  MET A 310      55.975  48.340 117.989  1.00  0.00           S
ATOM   4914  CE  MET A 310      54.235  48.640 117.609  1.00  0.00           C
ATOM   4918  C   MET A 310      57.565  52.780 115.578  1.00  0.00           C
ATOM   4919  O   MET A 310      58.695  52.701 115.109  1.00  0.00           O
ATOM   4920  N   ALA A 311      56.605  53.401 114.889  1.00  0.00           N
ATOM   4922  CA  ALA A 311      56.845  54.069 113.629  1.00  0.00           C
ATOM   4924  CB  ALA A 311      55.506  54.170 112.879  1.00  0.00           C
ATOM   4928  C   ALA A 311      57.535  55.441 113.729  1.00  0.00           C
ATOM   4929  O   ALA A 311      58.055  55.921 112.729  1.00  0.00           O
ATOM   4930  N   THR A 312      57.585  56.101 114.919  1.00  0.00           N
ATOM   4932  CA  THR A 312      58.465  57.260 115.118  1.00  0.00           C
ATOM   4934  CB  THR A 312      58.085  58.200 116.279  1.00  0.00           C
ATOM   4936  OG1 THR A 312      58.155  57.600 117.569  1.00  0.00           O
ATOM   4938  CG2 THR A 312      56.646  58.671 116.118  1.00  0.00           C
ATOM   4942  C   THR A 312      59.895  56.831 115.329  1.00  0.00           C
ATOM   4943  O   THR A 312      60.826  57.561 114.988  1.00  0.00           O
ATOM   4944  N   GLU A 313      60.095  55.611 115.868  1.00  0.00           N
ATOM   4946  CA  GLU A 313      61.375  55.080 116.279  1.00  0.00           C
ATOM   4948  CB  GLU A 313      61.185  54.250 117.559  1.00  0.00           C
ATOM   4951  CG  GLU A 313      60.615  55.040 118.758  1.00  0.00           C
ATOM   4954  CD  GLU A 313      60.145  54.110 119.859  1.00  0.00           C
ATOM   4955  OE1 GLU A 313      59.525  53.050 119.579  1.00  0.00           O
ATOM   4956  OE2 GLU A 313      60.455  54.410 121.049  1.00  0.00           O
ATOM   4957  C   GLU A 313      61.955  54.139 115.249  1.00  0.00           C
ATOM   4958  O   GLU A 313      63.146  53.820 115.279  1.00  0.00           O
ATOM   4959  N   PHE A 314      61.156  53.701 114.258  1.00  0.00           N
ATOM   4961  CA  PHE A 314      61.665  52.980 113.119  1.00  0.00           C
ATOM   4963  CB  PHE A 314      60.555  52.181 112.400  1.00  0.00           C
ATOM   4966  CG  PHE A 314      61.135  51.241 111.368  1.00  0.00           C
ATOM   4967  CD1 PHE A 314      61.486  49.931 111.739  1.00  0.00           C
ATOM   4969  CE1 PHE A 314      61.855  48.980 110.780  1.00  0.00           C
ATOM   4971  CZ  PHE A 314      61.905  49.340 109.428  1.00  0.00           C
ATOM   4973  CD2 PHE A 314      61.215  51.600 110.008  1.00  0.00           C
ATOM   4975  CE2 PHE A 314      61.595  50.651 109.049  1.00  0.00           C
ATOM   4977  C   PHE A 314      62.276  53.980 112.149  1.00  0.00           C
ATOM   4978  O   PHE A 314      61.686  55.010 111.828  1.00  0.00           O
ATOM   4979  N   ARG A 315      63.485  53.701 111.658  1.00  0.00           N
ATOM   4981  CA  ARG A 315      64.116  54.561 110.699  1.00  0.00           C
ATOM   4983  CB  ARG A 315      65.585  54.760 111.089  1.00  0.00           C
ATOM   4986  CG  ARG A 315      66.285  55.851 110.268  1.00  0.00           C
ATOM   4989  CD  ARG A 315      67.715  56.090 110.759  1.00  0.00           C
ATOM   4992  NE  ARG A 315      67.655  56.971 111.959  1.00  0.00           N
ATOM   4994  CZ  ARG A 315      67.275  58.241 111.869  1.00  0.00           C
ATOM   4995  NH1 ARG A 315      67.395  58.931 110.759  1.00  0.00           N
ATOM   4998  NH2 ARG A 315      66.735  58.799 112.929  1.00  0.00           N
ATOM   5001  C   ARG A 315      64.025  53.951 109.310  1.00  0.00           C
ATOM   5002  O   ARG A 315      64.256  52.751 109.118  1.00  0.00           O
ATOM   5003  N   LEU A 316      63.685  54.781 108.309  1.00  0.00           N
ATOM   5005  CA  LEU A 316      63.695  54.370 106.919  1.00  0.00           C
ATOM   5007  CB  LEU A 316      62.686  55.170 106.069  1.00  0.00           C
ATOM   5010  CG  LEU A 316      61.236  55.010 106.579  1.00  0.00           C
ATOM   5012  CD1 LEU A 316      60.285  55.851 105.729  1.00  0.00           C
ATOM   5016  CD2 LEU A 316      60.755  53.549 106.559  1.00  0.00           C
ATOM   5020  C   LEU A 316      65.085  54.450 106.309  1.00  0.00           C
ATOM   5021  O   LEU A 316      65.945  55.230 106.710  1.00  0.00           O
ATOM   5022  N   GLN A 317      65.355  53.590 105.320  1.00  0.00           N
ATOM   5024  CA  GLN A 317      66.565  53.590 104.538  1.00  0.00           C
ATOM   5026  CB  GLN A 317      67.165  52.160 104.520  1.00  0.00           C
ATOM   5029  CG  GLN A 317      67.535  51.701 105.949  1.00  0.00           C
ATOM   5032  CD  GLN A 317      68.315  50.389 105.949  1.00  0.00           C
ATOM   5033  OE1 GLN A 317      68.896  49.951 104.949  1.00  0.00           O
ATOM   5034  NE2 GLN A 317      68.406  49.771 107.149  1.00  0.00           N
ATOM   5037  C   GLN A 317      66.215  54.100 103.148  1.00  0.00           C
ATOM   5038  O   GLN A 317      65.055  54.009 102.749  1.00  0.00           O
ATOM   5039  N   PRO A 318      67.146  54.681 102.389  1.00  0.00           N
ATOM   5040  CD  PRO A 318      68.495  55.010 102.829  1.00  0.00           C
ATOM   5043  CA  PRO A 318      66.995  54.921 100.958  1.00  0.00           C
ATOM   5045  CB  PRO A 318      68.396  55.331 100.489  1.00  0.00           C
ATOM   5048  CG  PRO A 318      69.015  55.940 101.739  1.00  0.00           C
ATOM   5051  C   PRO A 318      66.455  53.741 100.199  1.00  0.00           C
ATOM   5052  O   PRO A 318      66.985  52.640 100.359  1.00  0.00           O
ATOM   5053  N   TYR A 319      65.415  53.970  99.390  1.00  0.00           N
ATOM   5055  CA  TYR A 319      64.815  53.021  98.498  1.00  0.00           C
ATOM   5057  CB  TYR A 319      65.815  52.351  97.499  1.00  0.00           C
ATOM   5060  CG  TYR A 319      66.546  53.410  96.699  1.00  0.00           C
ATOM   5061  CD1 TYR A 319      65.945  53.990  95.560  1.00  0.00           C
ATOM   5063  CE1 TYR A 319      66.585  55.040  94.879  1.00  0.00           C
ATOM   5065  CZ  TYR A 319      67.835  55.490  95.279  1.00  0.00           C
ATOM   5066  OH  TYR A 319      68.415  56.581  94.608  1.00  0.00           O
ATOM   5068  CD2 TYR A 319      67.826  53.840  97.068  1.00  0.00           C
ATOM   5070  CE2 TYR A 319      68.476  54.870  96.358  1.00  0.00           C
ATOM   5072  C   TYR A 319      63.905  52.031  99.219  1.00  0.00           C
ATOM   5073  O   TYR A 319      63.375  51.101  98.598  1.00  0.00           O
ATOM   5074  N   ASP A 320      63.586  52.271 100.519  1.00  0.00           N
ATOM   5076  CA  ASP A 320      62.435  51.691 101.189  1.00  0.00           C
ATOM   5078  CB  ASP A 320      62.375  52.101 102.699  1.00  0.00           C
ATOM   5081  CG  ASP A 320      63.375  51.420 103.629  1.00  0.00           C
ATOM   5082  OD1 ASP A 320      64.076  50.441 103.259  1.00  0.00           O
ATOM   5083  OD2 ASP A 320      63.405  51.810 104.828  1.00  0.00           O
ATOM   5084  C   ASP A 320      61.125  52.101 100.489  1.00  0.00           C
ATOM   5085  O   ASP A 320      60.905  53.250 100.099  1.00  0.00           O
ATOM   5086  N   VAL A 321      60.186  51.140 100.359  1.00  0.00           N
ATOM   5088  CA  VAL A 321      58.825  51.420  99.929  1.00  0.00           C
ATOM   5090  CB  VAL A 321      58.305  50.500  98.839  1.00  0.00           C
ATOM   5092  CG1 VAL A 321      56.805  50.741  98.519  1.00  0.00           C
ATOM   5096  CG2 VAL A 321      59.155  50.690  97.569  1.00  0.00           C
ATOM   5100  C   VAL A 321      57.936  51.290 101.150  1.00  0.00           C
ATOM   5101  O   VAL A 321      57.855  50.230 101.769  1.00  0.00           O
ATOM   5102  N   VAL A 322      57.255  52.381 101.529  1.00  0.00           N
ATOM   5104  CA  VAL A 322      56.226  52.299 102.549  1.00  0.00           C
ATOM   5106  CB  VAL A 322      56.115  53.549 103.399  1.00  0.00           C
ATOM   5108  CG1 VAL A 322      55.085  53.311 104.509  1.00  0.00           C
ATOM   5112  CG2 VAL A 322      57.486  53.900 104.018  1.00  0.00           C
ATOM   5116  C   VAL A 322      54.906  52.000 101.859  1.00  0.00           C
ATOM   5117  O   VAL A 322      54.515  52.681 100.899  1.00  0.00           O
ATOM   5118  N   TYR A 323      54.195  50.951 102.299  1.00  0.00           N
ATOM   5120  CA  TYR A 323      52.955  50.531 101.710  1.00  0.00           C
ATOM   5122  CB  TYR A 323      53.146  49.230 100.889  1.00  0.00           C
ATOM   5125  CG  TYR A 323      51.875  48.729 100.258  1.00  0.00           C
ATOM   5126  CD1 TYR A 323      51.366  49.310  99.089  1.00  0.00           C
ATOM   5128  CE1 TYR A 323      50.166  48.850  98.519  1.00  0.00           C
ATOM   5130  CZ  TYR A 323      49.455  47.819  99.148  1.00  0.00           C
ATOM   5131  OH  TYR A 323      48.225  47.370  98.629  1.00  0.00           O
ATOM   5133  CD2 TYR A 323      51.166  47.660 100.839  1.00  0.00           C
ATOM   5135  CE2 TYR A 323      49.945  47.229 100.309  1.00  0.00           C
ATOM   5137  C   TYR A 323      51.855  50.430 102.758  1.00  0.00           C
ATOM   5138  O   TYR A 323      52.076  49.960 103.878  1.00  0.00           O
ATOM   5139  N   VAL A 324      50.635  50.881 102.409  1.00  0.00           N
ATOM   5141  CA  VAL A 324      49.445  50.700 103.218  1.00  0.00           C
ATOM   5143  CB  VAL A 324      48.825  52.021 103.679  1.00  0.00           C
ATOM   5145  CG1 VAL A 324      47.476  51.781 104.369  1.00  0.00           C
ATOM   5149  CG2 VAL A 324      49.846  52.759 104.568  1.00  0.00           C
ATOM   5153  C   VAL A 324      48.435  49.870 102.449  1.00  0.00           C
ATOM   5154  O   VAL A 324      47.995  50.170 101.339  1.00  0.00           O
ATOM   5155  N   THR A 325      48.025  48.750 103.049  1.00  0.00           N
ATOM   5157  CA  THR A 325      46.965  47.889 102.540  1.00  0.00           C
ATOM   5159  CB  THR A 325      46.896  46.610 103.349  1.00  0.00           C
ATOM   5161  OG1 THR A 325      48.085  45.890 103.119  1.00  0.00           O
ATOM   5163  CG2 THR A 325      45.755  45.671 102.919  1.00  0.00           C
ATOM   5167  C   THR A 325      45.605  48.541 102.488  1.00  0.00           C
ATOM   5168  O   THR A 325      45.135  49.139 103.438  1.00  0.00           O
ATOM   5169  N   THR A 326      44.885  48.421 101.359  1.00  0.00           N
ATOM   5171  CA  THR A 326      43.465  48.750 101.249  1.00  0.00           C
ATOM   5173  CB  THR A 326      42.975  48.580  99.819  1.00  0.00           C
ATOM   5175  OG1 THR A 326      43.825  49.230  98.889  1.00  0.00           O
ATOM   5177  CG2 THR A 326      41.585  49.170  99.599  1.00  0.00           C
ATOM   5181  C   THR A 326      42.565  47.870 102.108  1.00  0.00           C
ATOM   5182  O   THR A 326      42.745  46.651 102.149  1.00  0.00           O
ATOM   5183  N   ALA A 327      41.515  48.451 102.768  1.00  0.00           N
ATOM   5185  CA  ALA A 327      40.515  47.689 103.479  1.00  0.00           C
ATOM   5187  CB  ALA A 327      39.445  48.601 104.118  1.00  0.00           C
ATOM   5191  C   ALA A 327      39.795  46.631 102.628  1.00  0.00           C
ATOM   5192  O   ALA A 327      39.585  46.861 101.439  1.00  0.00           O
ATOM   5193  N   PRO A 328      39.365  45.490 103.140  1.00  0.00           N
ATOM   5194  CD  PRO A 328      39.845  44.970 104.428  1.00  0.00           C
ATOM   5197  CA  PRO A 328      38.845  44.421 102.279  1.00  0.00           C
ATOM   5199  CB  PRO A 328      38.806  43.200 103.218  1.00  0.00           C
ATOM   5202  CG  PRO A 328      39.965  43.479 104.169  1.00  0.00           C
ATOM   5205  C   PRO A 328      37.495  44.781 101.699  1.00  0.00           C
ATOM   5206  O   PRO A 328      37.275  44.620 100.500  1.00  0.00           O
ATOM   5207  N   VAL A 329      36.596  45.360 102.519  1.00  0.00           N
ATOM   5209  CA  VAL A 329      35.315  45.901 102.089  1.00  0.00           C
ATOM   5211  CB  VAL A 329      34.515  46.381 103.309  1.00  0.00           C
ATOM   5213  CG1 VAL A 329      34.205  45.181 104.229  1.00  0.00           C
ATOM   5217  CG2 VAL A 329      35.265  47.460 104.118  1.00  0.00           C
ATOM   5221  C   VAL A 329      35.425  47.000 101.019  1.00  0.00           C
ATOM   5222  O   VAL A 329      34.675  47.050 100.040  1.00  0.00           O
ATOM   5223  N   SER A 330      36.415  47.901 101.169  1.00  0.00           N
ATOM   5225  CA  SER A 330      36.806  48.900 100.189  1.00  0.00           C
ATOM   5227  CB  SER A 330      37.765  49.931 100.839  1.00  0.00           C
ATOM   5230  OG  SER A 330      37.235  50.331 102.108  1.00  0.00           O
ATOM   5232  C   SER A 330      37.375  48.320  98.889  1.00  0.00           C
ATOM   5233  O   SER A 330      37.045  48.780  97.799  1.00  0.00           O
ATOM   5234  N   ARG A 331      38.215  47.260  98.919  1.00  0.00           N
ATOM   5236  CA  ARG A 331      38.506  46.530  97.680  1.00  0.00           C
ATOM   5238  CB  ARG A 331      39.595  45.451  97.868  1.00  0.00           C
ATOM   5241  CG  ARG A 331      40.956  46.041  98.249  1.00  0.00           C
ATOM   5244  CD  ARG A 331      42.115  45.061  98.038  1.00  0.00           C
ATOM   5247  NE  ARG A 331      42.476  45.010  96.579  1.00  0.00           N
ATOM   5249  CZ  ARG A 331      43.375  44.170  96.078  1.00  0.00           C
ATOM   5250  NH1 ARG A 331      43.936  43.211  96.779  1.00  0.00           N
ATOM   5253  NH2 ARG A 331      43.715  44.291  94.809  1.00  0.00           N
ATOM   5256  C   ARG A 331      37.305  45.890  97.009  1.00  0.00           C
ATOM   5257  O   ARG A 331      37.105  46.031  95.809  1.00  0.00           O
ATOM   5258  N   TRP A 332      36.436  45.240  97.820  1.00  0.00           N
ATOM   5260  CA  TRP A 332      35.245  44.550  97.359  1.00  0.00           C
ATOM   5262  CB  TRP A 332      34.495  43.890  98.560  1.00  0.00           C
ATOM   5265  CG  TRP A 332      33.095  43.410  98.299  1.00  0.00           C
ATOM   5266  CD1 TRP A 332      31.965  44.131  98.560  1.00  0.00           C
ATOM   5268  NE1 TRP A 332      30.855  43.410  98.169  1.00  0.00           N
ATOM   5270  CE2 TRP A 332      31.255  42.221  97.649  1.00  0.00           C
ATOM   5271  CD2 TRP A 332      32.665  42.181  97.689  1.00  0.00           C
ATOM   5272  CE3 TRP A 332      33.335  41.070  97.170  1.00  0.00           C
ATOM   5274  CZ3 TRP A 332      32.585  40.049  96.599  1.00  0.00           C
ATOM   5276  CZ2 TRP A 332      30.505  41.171  97.149  1.00  0.00           C
ATOM   5278  CH2 TRP A 332      31.195  40.090  96.599  1.00  0.00           C
ATOM   5280  C   TRP A 332      34.335  45.480  96.569  1.00  0.00           C
ATOM   5281  O   TRP A 332      33.915  45.170  95.459  1.00  0.00           O
ATOM   5282  N   ASN A 333      34.085  46.691  97.079  1.00  0.00           N
ATOM   5284  CA  ASN A 333      33.225  47.611  96.389  1.00  0.00           C
ATOM   5286  CB  ASN A 333      32.785  48.650  97.419  1.00  0.00           C
ATOM   5289  CG  ASN A 333      31.475  49.310  97.038  1.00  0.00           C
ATOM   5290  OD1 ASN A 333      30.585  48.771  96.368  1.00  0.00           O
ATOM   5291  ND2 ASN A 333      31.315  50.560  97.540  1.00  0.00           N
ATOM   5294  C   ASN A 333      33.875  48.260  95.168  1.00  0.00           C
ATOM   5295  O   ASN A 333      33.175  48.690  94.258  1.00  0.00           O
ATOM   5296  N   ARG A 334      35.225  48.271  95.089  1.00  0.00           N
ATOM   5298  CA  ARG A 334      35.975  48.671  93.899  1.00  0.00           C
ATOM   5300  CB  ARG A 334      37.495  48.939  94.179  1.00  0.00           C
ATOM   5303  CG  ARG A 334      37.875  50.240  94.958  1.00  0.00           C
ATOM   5306  CD  ARG A 334      39.405  50.370  95.209  1.00  0.00           C
ATOM   5309  NE  ARG A 334      39.795  51.771  95.618  1.00  0.00           N
ATOM   5311  CZ  ARG A 334      40.935  52.111  96.229  1.00  0.00           C
ATOM   5312  NH1 ARG A 334      41.945  51.290  96.428  1.00  0.00           N
ATOM   5315  NH2 ARG A 334      41.065  53.300  96.779  1.00  0.00           N
ATOM   5318  C   ARG A 334      35.835  47.670  92.738  1.00  0.00           C
ATOM   5319  O   ARG A 334      36.185  47.961  91.599  1.00  0.00           O
ATOM   5320  N   LEU A 335      35.285  46.460  93.008  1.00  0.00           N
ATOM   5322  CA  LEU A 335      34.715  45.581  92.019  1.00  0.00           C
ATOM   5324  CB  LEU A 335      34.925  44.100  92.439  1.00  0.00           C
ATOM   5327  CG  LEU A 335      34.315  43.021  91.518  1.00  0.00           C
ATOM   5329  CD1 LEU A 335      34.875  43.111  90.089  1.00  0.00           C
ATOM   5333  CD2 LEU A 335      34.556  41.610  92.089  1.00  0.00           C
ATOM   5337  C   LEU A 335      33.225  45.890  91.819  1.00  0.00           C
ATOM   5338  O   LEU A 335      32.795  46.210  90.718  1.00  0.00           O
ATOM   5339  N   ILE A 336      32.405  45.840  92.889  1.00  0.00           N
ATOM   5341  CA  ILE A 336      30.945  45.960  92.839  1.00  0.00           C
ATOM   5343  CB  ILE A 336      30.345  45.851  94.249  1.00  0.00           C
ATOM   5345  CG2 ILE A 336      28.806  46.021  94.269  1.00  0.00           C
ATOM   5349  CG1 ILE A 336      30.685  44.500  94.920  1.00  0.00           C
ATOM   5352  CD  ILE A 336      30.295  43.271  94.118  1.00  0.00           C
ATOM   5356  C   ILE A 336      30.425  47.229  92.159  1.00  0.00           C
ATOM   5357  O   ILE A 336      29.515  47.171  91.339  1.00  0.00           O
ATOM   5358  N   ASN A 337      31.055  48.401  92.409  1.00  0.00           N
ATOM   5360  CA  ASN A 337      30.806  49.651  91.719  1.00  0.00           C
ATOM   5362  CB  ASN A 337      31.725  50.811  92.199  1.00  0.00           C
ATOM   5365  CG  ASN A 337      31.325  51.350  93.559  1.00  0.00           C
ATOM   5366  OD1 ASN A 337      30.295  51.070  94.179  1.00  0.00           O
ATOM   5367  ND2 ASN A 337      32.205  52.221  94.099  1.00  0.00           N
ATOM   5370  C   ASN A 337      30.955  49.570  90.199  1.00  0.00           C
ATOM   5371  O   ASN A 337      30.285  50.311  89.499  1.00  0.00           O
ATOM   5372  N   GLN A 338      31.835  48.710  89.648  1.00  0.00           N
ATOM   5374  CA  GLN A 338      32.025  48.601  88.209  1.00  0.00           C
ATOM   5376  CB  GLN A 338      33.445  48.041  87.908  1.00  0.00           C
ATOM   5379  CG  GLN A 338      34.615  48.799  88.568  1.00  0.00           C
ATOM   5382  CD  GLN A 338      34.485  50.319  88.489  1.00  0.00           C
ATOM   5383  OE1 GLN A 338      34.675  51.041  89.468  1.00  0.00           O
ATOM   5384  NE2 GLN A 338      34.166  50.820  87.258  1.00  0.00           N
ATOM   5387  C   GLN A 338      31.005  47.681  87.538  1.00  0.00           C
ATOM   5388  O   GLN A 338      30.785  47.710  86.329  1.00  0.00           O
ATOM   5389  N   LEU A 339      30.325  46.870  88.358  1.00  0.00           N
ATOM   5391  CA  LEU A 339      29.305  45.931  87.938  1.00  0.00           C
ATOM   5393  CB  LEU A 339      29.425  44.640  88.759  1.00  0.00           C
ATOM   5396  CG  LEU A 339      30.775  43.920  88.629  1.00  0.00           C
ATOM   5398  CD1 LEU A 339      30.815  42.759  89.618  1.00  0.00           C
ATOM   5402  CD2 LEU A 339      31.035  43.440  87.199  1.00  0.00           C
ATOM   5406  C   LEU A 339      27.915  46.480  88.169  1.00  0.00           C
ATOM   5407  O   LEU A 339      26.995  46.171  87.409  1.00  0.00           O
ATOM   5408  N   LEU A 340      27.735  47.361  89.169  1.00  0.00           N
ATOM   5410  CA  LEU A 340      26.475  48.050  89.398  1.00  0.00           C
ATOM   5412  CB  LEU A 340      26.395  48.840  90.729  1.00  0.00           C
ATOM   5415  CG  LEU A 340      24.965  49.310  91.129  1.00  0.00           C
ATOM   5417  CD1 LEU A 340      23.945  48.160  91.269  1.00  0.00           C
ATOM   5421  CD2 LEU A 340      25.005  50.131  92.429  1.00  0.00           C
ATOM   5425  C   LEU A 340      25.995  48.861  88.209  1.00  0.00           C
ATOM   5426  O   LEU A 340      24.795  48.741  87.969  1.00  0.00           O
ATOM   5427  N   PRO A 341      26.755  49.570  87.350  1.00  0.00           N
ATOM   5428  CD  PRO A 341      28.025  50.189  87.719  1.00  0.00           C
ATOM   5431  CA  PRO A 341      26.205  50.210  86.170  1.00  0.00           C
ATOM   5433  CB  PRO A 341      27.435  50.901  85.548  1.00  0.00           C
ATOM   5436  CG  PRO A 341      28.165  51.400  86.779  1.00  0.00           C
ATOM   5439  C   PRO A 341      25.685  49.211  85.189  1.00  0.00           C
ATOM   5440  O   PRO A 341      24.635  49.361  84.589  1.00  0.00           O
ATOM   5441  N   THR A 342      26.445  48.130  85.038  1.00  0.00           N
ATOM   5443  CA  THR A 342      26.175  47.031  84.158  1.00  0.00           C
ATOM   5445  CB  THR A 342      27.445  46.181  84.129  1.00  0.00           C
ATOM   5447  OG1 THR A 342      28.525  47.061  83.839  1.00  0.00           O
ATOM   5449  CG2 THR A 342      27.465  45.111  83.038  1.00  0.00           C
ATOM   5453  C   THR A 342      24.845  46.390  84.549  1.00  0.00           C
ATOM   5454  O   THR A 342      23.935  46.340  83.708  1.00  0.00           O
ATOM   5455  N   ILE A 343      24.625  46.131  85.858  1.00  0.00           N
ATOM   5457  CA  ILE A 343      23.355  45.750  86.488  1.00  0.00           C
ATOM   5459  CB  ILE A 343      23.535  45.471  87.979  1.00  0.00           C
ATOM   5461  CG2 ILE A 343      22.195  45.230  88.689  1.00  0.00           C
ATOM   5465  CG1 ILE A 343      24.445  44.240  88.169  1.00  0.00           C
ATOM   5468  CD  ILE A 343      24.945  44.081  89.608  1.00  0.00           C
ATOM   5472  C   ILE A 343      22.245  46.750  86.329  1.00  0.00           C
ATOM   5473  O   ILE A 343      21.105  46.451  85.960  1.00  0.00           O
ATOM   5474  N   SER A 344      22.575  48.021  86.549  1.00  0.00           N
ATOM   5476  CA  SER A 344      21.725  49.180  86.589  1.00  0.00           C
ATOM   5478  CB  SER A 344      22.585  50.331  87.169  1.00  0.00           C
ATOM   5481  OG  SER A 344      21.935  51.561  87.309  1.00  0.00           O
ATOM   5483  C   SER A 344      21.095  49.461  85.238  1.00  0.00           C
ATOM   5484  O   SER A 344      19.975  49.940  85.159  1.00  0.00           O
ATOM   5485  N   GLY A 345      21.745  49.030  84.139  1.00  0.00           N
ATOM   5487  CA  GLY A 345      21.205  49.090  82.779  1.00  0.00           C
ATOM   5490  C   GLY A 345      20.805  47.780  82.188  1.00  0.00           C
ATOM   5491  O   GLY A 345      20.755  47.660  80.968  1.00  0.00           O
ATOM   5492  N   VAL A 346      20.535  46.740  83.008  1.00  0.00           N
ATOM   5494  CA  VAL A 346      19.605  45.671  82.630  1.00  0.00           C
ATOM   5496  CB  VAL A 346      20.215  44.291  82.479  1.00  0.00           C
ATOM   5498  CG1 VAL A 346      19.185  43.141  82.468  1.00  0.00           C
ATOM   5502  CG2 VAL A 346      20.975  44.261  81.148  1.00  0.00           C
ATOM   5506  C   VAL A 346      18.455  45.700  83.589  1.00  0.00           C
ATOM   5507  O   VAL A 346      17.315  45.420  83.239  1.00  0.00           O
ATOM   5508  N   ARG A 347      18.655  46.250  84.799  1.00  0.00           N
ATOM   5510  CA  ARG A 347      17.555  46.730  85.599  1.00  0.00           C
ATOM   5512  CB  ARG A 347      17.945  46.921  87.089  1.00  0.00           C
ATOM   5515  CG  ARG A 347      16.735  47.120  88.019  1.00  0.00           C
ATOM   5518  CD  ARG A 347      15.715  45.971  87.989  1.00  0.00           C
ATOM   5521  NE  ARG A 347      14.585  46.361  88.889  1.00  0.00           N
ATOM   5523  CZ  ARG A 347      13.435  46.870  88.460  1.00  0.00           C
ATOM   5524  NH1 ARG A 347      13.205  47.260  87.239  1.00  0.00           N
ATOM   5527  NH2 ARG A 347      12.465  47.061  89.339  1.00  0.00           N
ATOM   5530  C   ARG A 347      16.975  48.011  85.028  1.00  0.00           C
ATOM   5531  O   ARG A 347      15.815  48.300  85.289  1.00  0.00           O
ATOM   5532  N   TYR A 348      17.705  48.760  84.169  1.00  0.00           N
ATOM   5534  CA  TYR A 348      17.145  49.510  83.060  1.00  0.00           C
ATOM   5536  CB  TYR A 348      17.355  51.070  83.118  1.00  0.00           C
ATOM   5539  CG  TYR A 348      16.555  51.880  84.158  1.00  0.00           C
ATOM   5540  CD1 TYR A 348      15.475  51.381  84.909  1.00  0.00           C
ATOM   5542  CE1 TYR A 348      14.855  52.120  85.919  1.00  0.00           C
ATOM   5544  CZ  TYR A 348      15.295  53.410  86.199  1.00  0.00           C
ATOM   5545  OH  TYR A 348      14.855  54.030  87.379  1.00  0.00           O
ATOM   5547  CD2 TYR A 348      16.895  53.230  84.389  1.00  0.00           C
ATOM   5549  CE2 TYR A 348      16.295  53.990  85.408  1.00  0.00           C
ATOM   5551  C   TYR A 348      17.515  48.890  81.688  1.00  0.00           C
ATOM   5552  O   TYR A 348      18.015  49.580  80.809  1.00  0.00           O
ATOM   5553  N   MET A 349      17.215  47.570  81.439  1.00  0.00           N
ATOM   5555  CA  MET A 349      16.925  46.940  80.128  1.00  0.00           C
ATOM   5557  CB  MET A 349      18.115  46.451  79.229  1.00  0.00           C
ATOM   5560  CG  MET A 349      18.815  47.549  78.419  1.00  0.00           C
ATOM   5563  SD  MET A 349      20.265  46.971  77.489  1.00  0.00           S
ATOM   5564  CE  MET A 349      19.455  45.960  76.219  1.00  0.00           C
ATOM   5568  C   MET A 349      15.815  45.861  80.199  1.00  0.00           C
ATOM   5569  O   MET A 349      15.865  44.861  79.479  1.00  0.00           O
ATOM   5570  N   THR A 350      14.715  46.111  80.968  1.00  0.00           N
ATOM   5572  CA  THR A 350      13.545  45.210  81.059  1.00  0.00           C
ATOM   5574  CB  THR A 350      13.835  44.160  82.159  1.00  0.00           C
ATOM   5576  OG1 THR A 350      15.085  43.531  81.949  1.00  0.00           O
ATOM   5578  CG2 THR A 350      12.835  43.021  82.148  1.00  0.00           C
ATOM   5582  C   THR A 350      12.105  45.870  81.189  1.00  0.00           C
ATOM   5583  O   THR A 350      11.105  45.189  81.339  1.00  0.00           O
ATOM   5584  N   ASP A 351      11.915  47.229  81.089  1.00  0.00           N
ATOM   5586  CA  ASP A 351      10.635  47.980  81.399  1.00  0.00           C
ATOM   5588  CB  ASP A 351      10.495  49.531  81.949  1.00  0.00           C
ATOM   5591  CG  ASP A 351      11.225  50.271  83.118  1.00  0.00           C
ATOM   5592  OD1 ASP A 351      11.005  50.061  84.339  1.00  0.00           O
ATOM   5593  OD2 ASP A 351      12.015  51.190  82.758  1.00  0.00           O
ATOM   5594  C   ASP A 351      10.125  48.060  80.019  1.00  0.00           C
ATOM   5595  O   ASP A 351       9.345  47.250  79.549  1.00  0.00           O
ATOM   5596  N   THR A 352      10.765  48.990  79.269  1.00  0.00           N
ATOM   5598  CA  THR A 352      10.605  49.261  77.868  1.00  0.00           C
ATOM   5600  CB  THR A 352      11.605  50.331  77.368  1.00  0.00           C
ATOM   5602  OG1 THR A 352      11.395  51.581  78.009  1.00  0.00           O
ATOM   5604  CG2 THR A 352      11.595  50.550  75.859  1.00  0.00           C
ATOM   5608  C   THR A 352      10.565  47.971  77.059  1.00  0.00           C
ATOM   5609  O   THR A 352       9.685  47.831  76.229  1.00  0.00           O
ATOM   5610  N   ALA A 353      11.385  46.921  77.339  1.00  0.00           N
ATOM   5612  CA  ALA A 353      11.205  45.611  76.729  1.00  0.00           C
ATOM   5614  CB  ALA A 353      12.325  44.640  77.169  1.00  0.00           C
ATOM   5618  C   ALA A 353       9.865  44.910  76.989  1.00  0.00           C
ATOM   5619  O   ALA A 353       9.225  44.461  76.039  1.00  0.00           O
ATOM   5620  N   SER A 354       9.395  44.870  78.258  1.00  0.00           N
ATOM   5622  CA  SER A 354       8.114  44.351  78.719  1.00  0.00           C
ATOM   5624  CB  SER A 354       8.084  44.170  80.268  1.00  0.00           C
ATOM   5627  OG  SER A 354       9.025  43.171  80.678  1.00  0.00           O
ATOM   5629  C   SER A 354       6.934  45.230  78.339  1.00  0.00           C
ATOM   5630  O   SER A 354       5.794  44.799  78.249  1.00  0.00           O
ATOM   5631  N   ASP A 355       7.174  46.521  78.060  1.00  0.00           N
ATOM   5633  CA  ASP A 355       6.194  47.470  77.599  1.00  0.00           C
ATOM   5635  CB  ASP A 355       6.364  48.820  78.339  1.00  0.00           C
ATOM   5638  CG  ASP A 355       6.274  48.611  79.828  1.00  0.00           C
ATOM   5639  OD1 ASP A 355       5.194  48.211  80.339  1.00  0.00           O
ATOM   5640  OD2 ASP A 355       7.294  48.881  80.499  1.00  0.00           O
ATOM   5641  C   ASP A 355       6.274  47.670  76.089  1.00  0.00           C
ATOM   5642  O   ASP A 355       5.644  48.580  75.549  1.00  0.00           O
ATOM   5643  N   ILE A 356       7.004  46.800  75.339  1.00  0.00           N
ATOM   5645  CA  ILE A 356       6.744  46.639  73.898  1.00  0.00           C
ATOM   5647  CB  ILE A 356       7.954  46.271  72.989  1.00  0.00           C
ATOM   5649  CG2 ILE A 356       7.614  46.701  71.538  1.00  0.00           C
ATOM   5653  CG1 ILE A 356       9.315  46.891  73.349  1.00  0.00           C
ATOM   5656  CD  ILE A 356       9.345  48.421  73.239  1.00  0.00           C
ATOM   5660  C   ILE A 356       5.704  45.531  73.788  1.00  0.00           C
ATOM   5661  O   ILE A 356       5.324  45.100  72.699  1.00  0.00           O
ATOM   5662  N   HIS A 357       5.184  45.040  74.929  1.00  0.00           N
ATOM   5664  CA  HIS A 357       4.014  44.191  74.999  1.00  0.00           C
ATOM   5666  CB  HIS A 357       4.244  43.031  75.989  1.00  0.00           C
ATOM   5669  ND1 HIS A 357       6.704  42.549  76.139  1.00  0.00           N
ATOM   5670  CG  HIS A 357       5.464  42.229  75.630  1.00  0.00           C
ATOM   5671  CE1 HIS A 357       7.524  41.600  75.739  1.00  0.00           C
ATOM   5673  NE2 HIS A 357       6.884  40.681  74.989  1.00  0.00           N
ATOM   5675  CD2 HIS A 357       5.564  41.080  74.909  1.00  0.00           C
ATOM   5677  C   HIS A 357       2.784  45.010  75.379  1.00  0.00           C
ATOM   5678  O   HIS A 357       1.764  44.450  75.779  1.00  0.00           O
ATOM   5679  N   ASN A 358       2.884  46.340  75.199  1.00  0.00           N
ATOM   5681  CA  ASN A 358       1.784  47.271  74.959  1.00  0.00           C
ATOM   5683  CB  ASN A 358       2.334  48.729  75.108  1.00  0.00           C
ATOM   5686  CG  ASN A 358       1.334  49.851  74.799  1.00  0.00           C
ATOM   5687  OD1 ASN A 358       0.924  50.681  75.618  1.00  0.00           O
ATOM   5688  ND2 ASN A 358       0.944  49.940  73.499  1.00  0.00           N
ATOM   5691  C   ASN A 358       1.224  47.070  73.529  1.00  0.00           C
ATOM   5692  OT1 ASN A 358       2.024  47.070  72.559  1.00  0.00           O
ATOM   5693  OT2 ASN A 358      -0.026  47.070  73.379  1.00  0.00           O
ATOM   5694  NH3 POPEB 359      66.595 116.530  87.749  1.00  0.00           N
ATOM   5698  C12 POPEB 359      65.585 115.451  88.038  1.00  0.00           C
ATOM   5701  C11 POPEB 359      64.765 115.730  89.328  1.00  0.00           C
ATOM   5704  P   POPEB 359      63.265 117.720  88.508  1.00  0.00           P
ATOM   5705  O13 POPEB 359      62.146 118.430  89.169  1.00  0.00           O
ATOM   5706  O14 POPEB 359      64.095 118.490  87.560  1.00  0.00           O
ATOM   5707  O11 POPEB 359      62.705 116.470  87.709  1.00  0.00           O
ATOM   5708  O12 POPEB 359      64.275 117.049  89.499  1.00  0.00           O
ATOM   5709  C1  POPEB 359      61.625 116.641  86.788  1.00  0.00           C
ATOM   5712  C2  POPEB 359      62.105 117.061  85.368  1.00  0.00           C
ATOM   5714  O21 POPEB 359      60.915 117.430  84.640  1.00  0.00           O
ATOM   5715  C21 POPEB 359      61.045 118.340  83.670  1.00  0.00           C
ATOM   5716  O22 POPEB 359      61.995 119.080  83.508  1.00  0.00           O
ATOM   5717  C22 POPEB 359      59.725 118.400  82.889  1.00  0.00           C
ATOM   5720  C3  POPEB 359      62.845 115.861  84.688  1.00  0.00           C
ATOM   5723  O31 POPEB 359      62.525 115.701  83.288  1.00  0.00           O
ATOM   5724  C31 POPEB 359      63.185 114.701  82.689  1.00  0.00           C
ATOM   5725  O32 POPEB 359      64.105 114.071  83.159  1.00  0.00           O
ATOM   5726  C32 POPEB 359      62.625 114.521  81.288  1.00  0.00           C
ATOM   5729  C23 POPEB 359      59.885 118.701  81.380  1.00  0.00           C
ATOM   5732  C24 POPEB 359      59.925 120.201  81.039  1.00  0.00           C
ATOM   5735  C25 POPEB 359      61.236 120.590  80.349  1.00  0.00           C
ATOM   5738  C26 POPEB 359      61.325 121.980  79.688  1.00  0.00           C
ATOM   5741  C27 POPEB 359      62.715 122.211  79.059  1.00  0.00           C
ATOM   5744  C28 POPEB 359      62.796 123.381  78.079  1.00  0.00           C
ATOM   5747  C29 POPEB 359      62.146 123.000  76.769  1.00  0.00           C
ATOM   5749 0C21 POPEB 359      62.215 123.680  75.618  1.00  0.00           C
ATOM   5751 1C21 POPEB 359      62.896 125.010  75.428  1.00  0.00           C
ATOM   5754 2C21 POPEB 359      62.195 125.840  74.329  1.00  0.00           C
ATOM   5757 3C21 POPEB 359      62.355 125.211  72.938  1.00  0.00           C
ATOM   5760 4C21 POPEB 359      61.985 126.160  71.779  1.00  0.00           C
ATOM   5763 5C21 POPEB 359      62.295 125.510  70.419  1.00  0.00           C
ATOM   5766 6C21 POPEB 359      61.985 126.421  69.219  1.00  0.00           C
ATOM   5769 7C21 POPEB 359      62.346 125.741  67.889  1.00  0.00           C
ATOM   5772 8C21 POPEB 359      62.206 126.641  66.648  1.00  0.00           C
ATOM   5776  C33 POPEB 359      61.355 113.641  81.278  1.00  0.00           C
ATOM   5779  C34 POPEB 359      60.436 113.970  80.098  1.00  0.00           C
ATOM   5782  C35 POPEB 359      60.915 113.410  78.769  1.00  0.00           C
ATOM   5785  C36 POPEB 359      59.976 113.799  77.618  1.00  0.00           C
ATOM   5788  C37 POPEB 359      60.396 113.110  76.328  1.00  0.00           C
ATOM   5791  C38 POPEB 359      59.815 113.721  75.049  1.00  0.00           C
ATOM   5794  C39 POPEB 359      60.725 113.361  73.868  1.00  0.00           C
ATOM   5797 0C31 POPEB 359      60.135 113.671  72.489  1.00  0.00           C
ATOM   5800 1C31 POPEB 359      60.116 115.171  72.129  1.00  0.00           C
ATOM   5803 2C31 POPEB 359      59.605 115.430  70.709  1.00  0.00           C
ATOM   5806 3C31 POPEB 359      60.415 114.751  69.599  1.00  0.00           C
ATOM   5809 4C31 POPEB 359      59.825 115.000  68.199  1.00  0.00           C
ATOM   5812 5C31 POPEB 359      60.585 114.270  67.089  1.00  0.00           C
ATOM   5815 6C31 POPEB 359      60.056 114.579  65.688  1.00  0.00           C
ATOM   5819  NH3 POPEC 360      93.116 100.370  46.779  1.00  0.00           N
ATOM   5823  C12 POPEC 360      93.025 101.530  47.729  1.00  0.00           C
ATOM   5826  C11 POPEC 360      93.485 102.870  47.159  1.00  0.00           C
ATOM   5829  P   POPEC 360      94.445 104.979  48.399  1.00  0.00           P
ATOM   5830  O13 POPEC 360      95.725 104.521  47.839  1.00  0.00           O
ATOM   5831  O14 POPEC 360      93.946 106.291  47.949  1.00  0.00           O
ATOM   5832  O11 POPEC 360      94.496 104.960  49.968  1.00  0.00           O
ATOM   5833  O12 POPEC 360      93.345 103.881  48.159  1.00  0.00           O
ATOM   5834  C1  POPEC 360      94.776 106.180  50.659  1.00  0.00           C
ATOM   5837  C2  POPEC 360      94.925 105.870  52.159  1.00  0.00           C
ATOM   5839  O21 POPEC 360      95.415 107.070  52.799  1.00  0.00           O
ATOM   5840  C21 POPEC 360      94.925 107.281  54.009  1.00  0.00           C
ATOM   5841  O22 POPEC 360      94.175 106.540  54.618  1.00  0.00           O
ATOM   5842  C22 POPEC 360      95.476 108.590  54.579  1.00  0.00           C
ATOM   5845  C3  POPEC 360      95.855 104.641  52.398  1.00  0.00           C
ATOM   5848  O31 POPEC 360      95.606 103.990  53.659  1.00  0.00           O
ATOM   5849  C31 POPEC 360      96.306 104.480  54.659  1.00  0.00           C
ATOM   5850  O32 POPEC 360      97.155 105.351  54.579  1.00  0.00           O
ATOM   5851  C32 POPEC 360      95.896 103.820  55.958  1.00  0.00           C
ATOM   5854  C23 POPEC 360      94.646 109.101  55.799  1.00  0.00           C
ATOM   5857  C24 POPEC 360      93.235 109.600  55.429  1.00  0.00           C
ATOM   5860  C25 POPEC 360      92.265 109.641  56.618  1.00  0.00           C
ATOM   5863  C26 POPEC 360      92.395 110.870  57.528  1.00  0.00           C
ATOM   5866  C27 POPEC 360      91.155 111.010  58.429  1.00  0.00           C
ATOM   5869  C28 POPEC 360      91.385 111.900  59.669  1.00  0.00           C
ATOM   5872  C29 POPEC 360      92.215 111.160  60.688  1.00  0.00           C
ATOM   5874 0C21 POPEC 360      92.215 111.350  62.019  1.00  0.00           C
ATOM   5876 1C21 POPEC 360      91.425 112.391  62.779  1.00  0.00           C
ATOM   5879 2C21 POPEC 360      92.066 113.791  62.719  1.00  0.00           C
ATOM   5882 3C21 POPEC 360      93.535 113.850  63.188  1.00  0.00           C
ATOM   5885 4C21 POPEC 360      94.165 115.251  63.029  1.00  0.00           C
ATOM   5888 5C21 POPEC 360      93.375 116.369  63.729  1.00  0.00           C
ATOM   5891 6C21 POPEC 360      94.095 117.720  63.639  1.00  0.00           C
ATOM   5894 7C21 POPEC 360      93.256 118.869  64.209  1.00  0.00           C
ATOM   5897 8C21 POPEC 360      94.016 120.190  64.299  1.00  0.00           C
ATOM   5901  C33 POPEC 360      96.546 104.521  57.159  1.00  0.00           C
ATOM   5904  C34 POPEC 360      96.135 103.890  58.489  1.00  0.00           C
ATOM   5907  C35 POPEC 360      96.455 104.800  59.688  1.00  0.00           C
ATOM   5910  C36 POPEC 360      95.455 105.951  59.839  1.00  0.00           C
ATOM   5913  C37 POPEC 360      95.926 107.030  60.828  1.00  0.00           C
ATOM   5916  C38 POPEC 360      94.975 108.230  60.879  1.00  0.00           C
ATOM   5919  C39 POPEC 360      95.686 109.549  61.208  1.00  0.00           C
ATOM   5922 0C31 POPEC 360      96.266 109.620  62.629  1.00  0.00           C
ATOM   5925 1C31 POPEC 360      96.915 111.001  62.829  1.00  0.00           C
ATOM   5928 2C31 POPEC 360      97.456 111.250  64.248  1.00  0.00           C
ATOM   5931 3C31 POPEC 360      97.855 112.720  64.449  1.00  0.00           C
ATOM   5934 4C31 POPEC 360      98.965 113.180  63.508  1.00  0.00           C
ATOM   5937 5C31 POPEC 360      99.235 114.689  63.598  1.00  0.00           C
ATOM   5940 6C31 POPEC 360     100.305 115.171  62.619  1.00  0.00           C
ATOM   5944  NH3 POPED 361       2.274  60.541  46.459  1.00  0.00           N
ATOM   5948  C12 POPED 361       2.504  59.351  45.569  1.00  0.00           C
ATOM   5951  C11 POPED 361       3.864  58.640  45.819  1.00  0.00           C
ATOM   5954  P   POPED 361       6.204  59.261  46.859  1.00  0.00           P
ATOM   5955  O13 POPED 361       5.994  57.971  47.538  1.00  0.00           O
ATOM   5956  O14 POPED 361       7.514  59.440  46.189  1.00  0.00           O
ATOM   5957  O11 POPED 361       5.994  60.360  47.958  1.00  0.00           O
ATOM   5958  O12 POPED 361       4.984  59.541  45.859  1.00  0.00           O
ATOM   5959  C1  POPED 361       5.484  61.660  47.699  1.00  0.00           C
ATOM   5962  C2  POPED 361       4.824  62.181  48.989  1.00  0.00           C
ATOM   5964  O21 POPED 361       4.484  63.561  48.829  1.00  0.00           O
ATOM   5965  C21 POPED 361       3.214  63.780  48.519  1.00  0.00           C
ATOM   5966  O22 POPED 361       2.434  62.951  48.078  1.00  0.00           O
ATOM   5967  C22 POPED 361       2.864  65.181  48.998  1.00  0.00           C
ATOM   5970  C3  POPED 361       5.774  62.050  50.219  1.00  0.00           C
ATOM   5973  O31 POPED 361       5.344  62.961  51.259  1.00  0.00           O
ATOM   5974  C31 POPED 361       6.144  63.990  51.498  1.00  0.00           C
ATOM   5975  O32 POPED 361       7.314  64.080  51.159  1.00  0.00           O
ATOM   5976  C32 POPED 361       5.344  65.071  52.219  1.00  0.00           C
ATOM   5979  C23 POPED 361       2.174  66.061  47.949  1.00  0.00           C
ATOM   5982  C24 POPED 361       1.054  66.930  48.539  1.00  0.00           C
ATOM   5985  C25 POPED 361      -0.186  66.101  48.839  1.00  0.00           C
ATOM   5988  C26 POPED 361      -1.396  66.921  49.309  1.00  0.00           C
ATOM   5991  C27 POPED 361      -2.656  66.131  48.989  1.00  0.00           C
ATOM   5994  C28 POPED 361      -3.986  66.799  49.339  1.00  0.00           C
ATOM   5997  C29 POPED 361      -5.116  66.041  48.708  1.00  0.00           C
ATOM   5999 0C21 POPED 361      -6.306  65.750  49.258  1.00  0.00           C
ATOM   6001 1C21 POPED 361      -6.786  66.141  50.629  1.00  0.00           C
ATOM   6004 2C21 POPED 361      -7.276  64.940  51.459  1.00  0.00           C
ATOM   6007 3C21 POPED 361      -7.976  65.451  52.719  1.00  0.00           C
ATOM   6010 4C21 POPED 361      -8.526  64.340  53.598  1.00  0.00           C
ATOM   6013 5C21 POPED 361      -9.126  64.951  54.859  1.00  0.00           C
ATOM   6016 6C21 POPED 361      -9.636  63.920  55.849  1.00  0.00           C
ATOM   6019 7C21 POPED 361     -10.016  64.590  57.159  1.00  0.00           C
ATOM   6022 8C21 POPED 361     -10.446  63.580  58.199  1.00  0.00           C
ATOM   6026  C33 POPED 361       6.134  66.391  52.389  1.00  0.00           C
ATOM   6029  C34 POPED 361       5.334  67.531  53.049  1.00  0.00           C
ATOM   6032  C35 POPED 361       6.074  68.869  52.989  1.00  0.00           C
ATOM   6035  C36 POPED 361       7.094  69.071  54.109  1.00  0.00           C
ATOM   6038  C37 POPED 361       7.924  70.351  53.919  1.00  0.00           C
ATOM   6041  C38 POPED 361       8.995  70.470  55.019  1.00  0.00           C
ATOM   6044  C39 POPED 361      10.105  71.490  54.729  1.00  0.00           C
ATOM   6047 0C31 POPED 361       9.655  72.951  54.889  1.00  0.00           C
ATOM   6050 1C31 POPED 361      10.835  73.939  54.828  1.00  0.00           C
ATOM   6053 2C31 POPED 361      11.315  74.480  56.189  1.00  0.00           C
ATOM   6056 3C31 POPED 361      11.715  73.390  57.188  1.00  0.00           C
ATOM   6059 4C31 POPED 361      12.415  73.939  58.438  1.00  0.00           C
ATOM   6062 5C31 POPED 361      12.585  72.860  59.508  1.00  0.00           C
ATOM   6065 6C31 POPED 361      13.415  73.300  60.719  1.00  0.00           C
ATOM   6069  NH3 POPEE 362      45.826  45.259  48.668  1.00  0.00           N
ATOM   6073  C12 POPEE 362      45.035  44.851  47.449  1.00  0.00           C
ATOM   6076  C11 POPEE 362      43.645  44.331  47.859  1.00  0.00           C
ATOM   6079  P   POPEE 362      42.465  43.031  49.828  1.00  0.00           P
ATOM   6080  O13 POPEE 362      41.875  44.261  50.399  1.00  0.00           O
ATOM   6081  O14 POPEE 362      41.585  42.160  49.019  1.00  0.00           O
ATOM   6082  O11 POPEE 362      43.085  42.201  51.008  1.00  0.00           O
ATOM   6083  O12 POPEE 362      43.745  43.491  49.009  1.00  0.00           O
ATOM   6084  C1  POPEE 362      42.785  42.500  52.379  1.00  0.00           C
ATOM   6087  C2  POPEE 362      43.936  43.291  53.049  1.00  0.00           C
ATOM   6089  O21 POPEE 362      43.726  43.160  54.468  1.00  0.00           O
ATOM   6090  C21 POPEE 362      44.805  43.311  55.189  1.00  0.00           C
ATOM   6091  O22 POPEE 362      45.935  43.491  54.789  1.00  0.00           O
ATOM   6092  C22 POPEE 362      44.425  43.160  56.659  1.00  0.00           C
ATOM   6095  C3  POPEE 362      43.986  44.781  52.569  1.00  0.00           C
ATOM   6098  O31 POPEE 362      45.046  45.611  53.089  1.00  0.00           O
ATOM   6099  C31 POPEE 362      44.735  46.369  54.129  1.00  0.00           C
ATOM   6100  O32 POPEE 362      43.675  46.311  54.749  1.00  0.00           O
ATOM   6101  C32 POPEE 362      45.826  47.400  54.389  1.00  0.00           C
ATOM   6104  C23 POPEE 362      45.615  43.440  57.598  1.00  0.00           C
ATOM   6107  C24 POPEE 362      45.355  42.920  59.019  1.00  0.00           C
ATOM   6110  C25 POPEE 362      46.226  43.611  60.069  1.00  0.00           C
ATOM   6113  C26 POPEE 362      46.445  42.751  61.309  1.00  0.00           C
ATOM   6116  C27 POPEE 362      47.115  43.541  62.449  1.00  0.00           C
ATOM   6119  C28 POPEE 362      48.295  42.811  63.118  1.00  0.00           C
ATOM   6122  C29 POPEE 362      49.515  42.780  62.218  1.00  0.00           C
ATOM   6124 0C21 POPEE 362      50.705  43.370  62.449  1.00  0.00           C
ATOM   6126 1C21 POPEE 362      51.125  44.160  63.659  1.00  0.00           C
ATOM   6129 2C21 POPEE 362      52.565  43.790  64.069  1.00  0.00           C
ATOM   6132 3C21 POPEE 362      53.095  44.620  65.249  1.00  0.00           C
ATOM   6135 4C21 POPEE 362      54.605  44.461  65.428  1.00  0.00           C
ATOM   6138 5C21 POPEE 362      55.166  45.311  66.569  1.00  0.00           C
ATOM   6141 6C21 POPEE 362      56.705  45.370  66.569  1.00  0.00           C
ATOM   6144 7C21 POPEE 362      57.255  46.229  67.718  1.00  0.00           C
ATOM   6147 8C21 POPEE 362      57.815  45.401  68.868  1.00  0.00           C
ATOM   6151  C33 POPEE 362      45.855  47.850  55.868  1.00  0.00           C
ATOM   6154  C34 POPEE 362      46.695  49.110  56.148  1.00  0.00           C
ATOM   6157  C35 POPEE 362      46.655  49.561  57.619  1.00  0.00           C
ATOM   6160  C36 POPEE 362      47.645  48.799  58.519  1.00  0.00           C
ATOM   6163  C37 POPEE 362      47.605  49.211  60.009  1.00  0.00           C
ATOM   6166  C38 POPEE 362      46.335  48.750  60.729  1.00  0.00           C
ATOM   6169  C39 POPEE 362      46.405  48.900  62.258  1.00  0.00           C
ATOM   6172 0C31 POPEE 362      45.275  48.151  62.989  1.00  0.00           C
ATOM   6175 1C31 POPEE 362      44.916  48.710  64.368  1.00  0.00           C
ATOM   6178 2C31 POPEE 362      46.086  48.970  65.329  1.00  0.00           C
ATOM   6181 3C31 POPEE 362      46.945  47.730  65.609  1.00  0.00           C
ATOM   6184 4C31 POPEE 362      47.885  47.961  66.799  1.00  0.00           C
ATOM   6187 5C31 POPEE 362      48.796  46.771  67.078  1.00  0.00           C
ATOM   6190 6C31 POPEE 362      49.646  46.961  68.339  1.00  0.00           C
ATOM   6194  NH3 POPEF 363      54.385 117.000  42.039  1.00  0.00           N
ATOM   6198  C12 POPEF 363      55.366 116.551  40.989  1.00  0.00           C
ATOM   6201  C11 POPEF 363      56.495 115.660  41.568  1.00  0.00           C
ATOM   6204  P   POPEF 363      58.845 115.891  42.709  1.00  0.00           P
ATOM   6205  O13 POPEF 363      59.385 115.070  41.609  1.00  0.00           O
ATOM   6206  O14 POPEF 363      59.635 117.040  43.188  1.00  0.00           O
ATOM   6207  O11 POPEF 363      58.596 114.860  43.889  1.00  0.00           O
ATOM   6208  O12 POPEF 363      57.375 116.410  42.389  1.00  0.00           O
ATOM   6209  C1  POPEF 363      59.065 115.160  45.209  1.00  0.00           C
ATOM   6212  C2  POPEF 363      58.215 116.250  45.929  1.00  0.00           C
ATOM   6214  O21 POPEF 363      58.656 116.361  47.289  1.00  0.00           O
ATOM   6215  C21 POPEF 363      58.125 115.570  48.199  1.00  0.00           C
ATOM   6216  O22 POPEF 363      57.495 114.540  48.008  1.00  0.00           O
ATOM   6217  C22 POPEF 363      58.415 116.141  49.589  1.00  0.00           C
ATOM   6220  C3  POPEF 363      56.675 116.060  45.739  1.00  0.00           C
ATOM   6223  O31 POPEF 363      55.905 116.951  46.589  1.00  0.00           O
ATOM   6224  C31 POPEF 363      55.186 117.880  45.969  1.00  0.00           C
ATOM   6225  O32 POPEF 363      55.116 118.040  44.758  1.00  0.00           O
ATOM   6226  C32 POPEF 363      54.455 118.760  46.979  1.00  0.00           C
ATOM   6229  C23 POPEF 363      57.195 115.969  50.508  1.00  0.00           C
ATOM   6232  C24 POPEF 363      57.365 116.660  51.868  1.00  0.00           C
ATOM   6235  C25 POPEF 363      58.596 116.210  52.669  1.00  0.00           C
ATOM   6238  C26 POPEF 363      58.586 114.719  53.019  1.00  0.00           C
ATOM   6241  C27 POPEF 363      59.785 114.299  53.889  1.00  0.00           C
ATOM   6244  C28 POPEF 363      59.695 112.811  54.269  1.00  0.00           C
ATOM   6247  C29 POPEF 363      60.695 112.391  55.318  1.00  0.00           C
ATOM   6249 0C21 POPEF 363      60.465 112.310  56.638  1.00  0.00           C
ATOM   6251 1C21 POPEF 363      59.165 112.631  57.348  1.00  0.00           C
ATOM   6254 2C21 POPEF 363      58.945 114.141  57.589  1.00  0.00           C
ATOM   6257 3C21 POPEF 363      60.175 114.860  58.179  1.00  0.00           C
ATOM   6260 4C21 POPEF 363      59.865 116.271  58.699  1.00  0.00           C
ATOM   6263 5C21 POPEF 363      61.156 117.030  59.058  1.00  0.00           C
ATOM   6266 6C21 POPEF 363      60.935 118.221  60.009  1.00  0.00           C
ATOM   6269 7C21 POPEF 363      62.185 119.101  60.139  1.00  0.00           C
ATOM   6272 8C21 POPEF 363      61.935 120.370  60.968  1.00  0.00           C
ATOM   6276  C33 POPEF 363      53.245 118.070  47.599  1.00  0.00           C
ATOM   6279  C34 POPEF 363      53.695 117.201  48.769  1.00  0.00           C
ATOM   6282  C35 POPEF 363      52.505 116.870  49.649  1.00  0.00           C
ATOM   6285  C36 POPEF 363      52.905 116.120  50.899  1.00  0.00           C
ATOM   6288  C37 POPEF 363      51.725 116.021  51.849  1.00  0.00           C
ATOM   6291  C38 POPEF 363      52.055 115.140  53.039  1.00  0.00           C
ATOM   6294  C39 POPEF 363      50.845 114.971  53.949  1.00  0.00           C
ATOM   6297 0C31 POPEF 363      50.945 113.650  54.699  1.00  0.00           C
ATOM   6300 1C31 POPEF 363      49.755 113.410  55.629  1.00  0.00           C
ATOM   6303 2C31 POPEF 363      50.095 113.641  57.099  1.00  0.00           C
ATOM   6306 3C31 POPEF 363      49.186 112.790  57.979  1.00  0.00           C
ATOM   6309 4C31 POPEF 363      49.555 112.821  59.449  1.00  0.00           C
ATOM   6312 5C31 POPEF 363      48.855 111.670  60.178  1.00  0.00           C
ATOM   6315 6C31 POPEF 363      48.916 111.820  61.688  1.00  0.00           C
ATOM   6319  NH3 POPEG 364      94.186  14.021  41.828  1.00  0.00           N
ATOM   6323  C12 POPEG 364      93.256  13.780  42.979  1.00  0.00           C
ATOM   6326  C11 POPEG 364      91.775  13.821  42.549  1.00  0.00           C
ATOM   6329  P   POPEG 364      91.015  11.350  43.029  1.00  0.00           P
ATOM   6330  O13 POPEG 364      91.996  10.240  42.849  1.00  0.00           O
ATOM   6331  O14 POPEG 364      89.595  11.000  42.919  1.00  0.00           O
ATOM   6332  O11 POPEG 364      91.266  11.990  44.449  1.00  0.00           O
ATOM   6333  O12 POPEG 364      91.355  12.550  42.029  1.00  0.00           O
ATOM   6334  C1  POPEG 364      90.616  11.501  45.629  1.00  0.00           C
ATOM   6337  C2  POPEG 364      91.646  10.790  46.529  1.00  0.00           C
ATOM   6339  O21 POPEG 364      91.076  10.490  47.818  1.00  0.00           O
ATOM   6340  C21 POPEG 364      91.135  11.401  48.769  1.00  0.00           C
ATOM   6341  O22 POPEG 364      91.505  12.550  48.668  1.00  0.00           O
ATOM   6342  C22 POPEG 364      90.725  10.800  50.119  1.00  0.00           C
ATOM   6345  C3  POPEG 364      92.976  11.610  46.519  1.00  0.00           C
ATOM   6348  O31 POPEG 364      93.976  11.111  47.439  1.00  0.00           O
ATOM   6349  C31 POPEG 364      94.735  10.141  46.949  1.00  0.00           C
ATOM   6350  O32 POPEG 364      94.615   9.620  45.859  1.00  0.00           O
ATOM   6351  C32 POPEG 364      95.915   9.950  47.899  1.00  0.00           C
ATOM   6354  C23 POPEG 364      91.726  11.330  51.168  1.00  0.00           C
ATOM   6357  C24 POPEG 364      91.465  10.920  52.608  1.00  0.00           C
ATOM   6360  C25 POPEG 364      91.635   9.420  52.879  1.00  0.00           C
ATOM   6363  C26 POPEG 364      91.575   9.170  54.389  1.00  0.00           C
ATOM   6366  C27 POPEG 364      91.225   7.731  54.769  1.00  0.00           C
ATOM   6369  C28 POPEG 364      91.045   7.520  56.288  1.00  0.00           C
ATOM   6372  C29 POPEG 364      89.855   8.290  56.819  1.00  0.00           C
ATOM   6374 0C21 POPEG 364      88.915   7.871  57.678  1.00  0.00           C
ATOM   6376 1C21 POPEG 364      88.855   6.540  58.398  1.00  0.00           C
ATOM   6379 2C21 POPEG 364      88.596   6.650  59.919  1.00  0.00           C
ATOM   6382 3C21 POPEG 364      87.115   6.841  60.319  1.00  0.00           C
ATOM   6385 4C21 POPEG 364      86.495   8.181  59.898  1.00  0.00           C
ATOM   6388 5C21 POPEG 364      85.336   8.641  60.789  1.00  0.00           C
ATOM   6391 6C21 POPEG 364      84.086   7.760  60.709  1.00  0.00           C
ATOM   6394 7C21 POPEG 364      83.036   8.191  61.749  1.00  0.00           C
ATOM   6397 8C21 POPEG 364      81.826   7.260  61.829  1.00  0.00           C
ATOM   6401  C33 POPEG 364      95.616   9.080  49.138  1.00  0.00           C
ATOM   6404  C34 POPEG 364      96.455   9.470  50.359  1.00  0.00           C
ATOM   6407  C35 POPEG 364      95.835  10.670  51.098  1.00  0.00           C
ATOM   6410  C36 POPEG 364      96.425  10.991  52.468  1.00  0.00           C
ATOM   6413  C37 POPEG 364      95.366  11.641  53.379  1.00  0.00           C
ATOM   6416  C38 POPEG 364      95.865  11.961  54.799  1.00  0.00           C
ATOM   6419  C39 POPEG 364      94.725  12.061  55.819  1.00  0.00           C
ATOM   6422 0C31 POPEG 364      93.915  13.361  55.749  1.00  0.00           C
ATOM   6425 1C31 POPEG 364      92.656  13.311  56.629  1.00  0.00           C
ATOM   6428 2C31 POPEG 364      91.365  13.190  55.799  1.00  0.00           C
ATOM   6431 3C31 POPEG 364      90.756  14.561  55.458  1.00  0.00           C
ATOM   6434 4C31 POPEG 364      89.646  14.490  54.398  1.00  0.00           C
ATOM   6437 5C31 POPEG 364      90.196  14.601  52.969  1.00  0.00           C
ATOM   6440 6C31 POPEG 364      89.135  14.490  51.879  1.00  0.00           C
ATOM   6444  NH3 POPEH 365      32.115 134.911  47.049  1.00  0.00           N
ATOM   6448  C12 POPEH 365      32.256 133.461  46.719  1.00  0.00           C
ATOM   6451  C11 POPEH 365      30.895 132.771  46.769  1.00  0.00           C
ATOM   6454  P   POPEH 365      29.905 130.371  46.469  1.00  0.00           P
ATOM   6455  O13 POPEH 365      28.665 130.952  47.009  1.00  0.00           O
ATOM   6456  O14 POPEH 365      29.925 129.711  45.139  1.00  0.00           O
ATOM   6457  O11 POPEH 365      30.535 129.391  47.528  1.00  0.00           O
ATOM   6458  O12 POPEH 365      31.115 131.411  46.449  1.00  0.00           O
ATOM   6459  C1  POPEH 365      30.615 129.801  48.899  1.00  0.00           C
ATOM   6462  C2  POPEH 365      31.695 128.981  49.639  1.00  0.00           C
ATOM   6464  O21 POPEH 365      31.745 129.431  51.008  1.00  0.00           O
ATOM   6465  C21 POPEH 365      32.405 128.651  51.868  1.00  0.00           C
ATOM   6466  O22 POPEH 365      32.855 127.550  51.629  1.00  0.00           O
ATOM   6467  C22 POPEH 365      32.455 129.361  53.229  1.00  0.00           C
ATOM   6470  C3  POPEH 365      33.076 129.151  48.939  1.00  0.00           C
ATOM   6473  O31 POPEH 365      33.655 127.861  48.699  1.00  0.00           O
ATOM   6474  C31 POPEH 365      34.765 127.561  49.379  1.00  0.00           C
ATOM   6475  O32 POPEH 365      35.495 128.382  49.909  1.00  0.00           O
ATOM   6476  C32 POPEH 365      34.965 126.050  49.319  1.00  0.00           C
ATOM   6479  C23 POPEH 365      33.555 128.902  54.208  1.00  0.00           C
ATOM   6482  C24 POPEH 365      33.725 129.932  55.349  1.00  0.00           C
ATOM   6485  C25 POPEH 365      34.745 129.492  56.409  1.00  0.00           C
ATOM   6488  C26 POPEH 365      34.965 130.551  57.499  1.00  0.00           C
ATOM   6491  C27 POPEH 365      36.236 130.281  58.309  1.00  0.00           C
ATOM   6494  C28 POPEH 365      36.646 131.441  59.239  1.00  0.00           C
ATOM   6497  C29 POPEH 365      35.715 131.642  60.409  1.00  0.00           C
ATOM   6499 0C21 POPEH 365      36.025 131.551  61.709  1.00  0.00           C
ATOM   6501 1C21 POPEH 365      37.385 131.212  62.289  1.00  0.00           C
ATOM   6504 2C21 POPEH 365      37.315 130.021  63.269  1.00  0.00           C
ATOM   6507 3C21 POPEH 365      36.806 130.421  64.659  1.00  0.00           C
ATOM   6510 4C21 POPEH 365      36.835 129.232  65.629  1.00  0.00           C
ATOM   6513 5C21 POPEH 365      36.605 129.611  67.099  1.00  0.00           C
ATOM   6516 6C21 POPEH 365      35.375 130.511  67.339  1.00  0.00           C
ATOM   6519 7C21 POPEH 365      35.056 130.672  68.828  1.00  0.00           C
ATOM   6522 8C21 POPEH 365      34.015 131.761  69.099  1.00  0.00           C
ATOM   6526  C33 POPEH 365      35.835 125.470  50.469  1.00  0.00           C
ATOM   6529  C34 POPEH 365      35.105 125.430  51.809  1.00  0.00           C
ATOM   6532  C35 POPEH 365      35.806 124.540  52.839  1.00  0.00           C
ATOM   6535  C36 POPEH 365      35.056 124.480  54.179  1.00  0.00           C
ATOM   6538  C37 POPEH 365      35.705 123.510  55.159  1.00  0.00           C
ATOM   6541  C38 POPEH 365      34.945 123.361  56.489  1.00  0.00           C
ATOM   6544  C39 POPEH 365      34.915 124.650  57.319  1.00  0.00           C
ATOM   6547 0C31 POPEH 365      34.236 124.440  58.679  1.00  0.00           C
ATOM   6550 1C31 POPEH 365      34.125 125.760  59.469  1.00  0.00           C
ATOM   6553 2C31 POPEH 365      33.595 125.570  60.898  1.00  0.00           C
ATOM   6556 3C31 POPEH 365      32.105 125.940  61.069  1.00  0.00           C
ATOM   6559 4C31 POPEH 365      31.115 125.031  60.339  1.00  0.00           C
ATOM   6562 5C31 POPEH 365      29.665 125.470  60.579  1.00  0.00           C
ATOM   6565 6C31 POPEH 365      28.615 124.440  60.189  1.00  0.00           C
ATOM   6569  NH3 POPEI 366      32.655  65.561  41.929  1.00  0.00           N
ATOM   6573  C12 POPEI 366      31.995  66.650  41.098  1.00  0.00           C
ATOM   6576  C11 POPEI 366      31.765  67.939  41.919  1.00  0.00           C
ATOM   6579  P   POPEI 366      34.265  68.541  42.429  1.00  0.00           P
ATOM   6580  O13 POPEI 366      35.045  67.320  42.739  1.00  0.00           O
ATOM   6581  O14 POPEI 366      34.195  68.921  41.008  1.00  0.00           O
ATOM   6582  O11 POPEI 366      34.615  69.760  43.379  1.00  0.00           O
ATOM   6583  O12 POPEI 366      32.785  68.160  42.899  1.00  0.00           O
ATOM   6584  C1  POPEI 366      35.385  69.690  44.579  1.00  0.00           C
ATOM   6587  C2  POPEI 366      34.635  70.290  45.829  1.00  0.00           C
ATOM   6589  O21 POPEI 366      34.855  69.430  46.959  1.00  0.00           O
ATOM   6590  C21 POPEI 366      34.655  70.001  48.139  1.00  0.00           C
ATOM   6591  O22 POPEI 366      34.565  71.201  48.349  1.00  0.00           O
ATOM   6592  C22 POPEI 366      34.525  68.891  49.179  1.00  0.00           C
ATOM   6595  C3  POPEI 366      33.115  70.381  45.508  1.00  0.00           C
ATOM   6598  O31 POPEI 366      32.215  70.719  46.609  1.00  0.00           O
ATOM   6599  C31 POPEI 366      31.965  72.021  46.719  1.00  0.00           C
ATOM   6600  O32 POPEI 366      32.525  72.900  46.089  1.00  0.00           O
ATOM   6601  C32 POPEI 366      30.765  72.260  47.619  1.00  0.00           C
ATOM   6604  C23 POPEI 366      34.096  69.381  50.578  1.00  0.00           C
ATOM   6607  C24 POPEI 366      32.585  69.521  50.729  1.00  0.00           C
ATOM   6610  C25 POPEI 366      32.065  69.531  52.179  1.00  0.00           C
ATOM   6613  C26 POPEI 366      32.495  70.771  52.989  1.00  0.00           C
ATOM   6616  C27 POPEI 366      31.515  71.131  54.118  1.00  0.00           C
ATOM   6619  C28 POPEI 366      31.985  72.351  54.939  1.00  0.00           C
ATOM   6622  C29 POPEI 366      30.815  72.930  55.699  1.00  0.00           C
ATOM   6624 0C21 POPEI 366      30.725  73.141  57.019  1.00  0.00           C
ATOM   6626 1C21 POPEI 366      31.795  72.900  58.059  1.00  0.00           C
ATOM   6629 2C21 POPEI 366      32.005  74.171  58.899  1.00  0.00           C
ATOM   6632 3C21 POPEI 366      30.905  74.421  59.939  1.00  0.00           C
ATOM   6635 4C21 POPEI 366      30.995  75.829  60.549  1.00  0.00           C
ATOM   6638 5C21 POPEI 366      30.115  76.031  61.789  1.00  0.00           C
ATOM   6641 6C21 POPEI 366      30.195  77.460  62.328  1.00  0.00           C
ATOM   6644 7C21 POPEI 366      29.535  77.641  63.708  1.00  0.00           C
ATOM   6647 8C21 POPEI 366      29.665  79.050  64.288  1.00  0.00           C
ATOM   6651  C33 POPEI 366      30.355  73.751  47.678  1.00  0.00           C
ATOM   6654  C34 POPEI 366      29.095  74.021  48.508  1.00  0.00           C
ATOM   6657  C35 POPEI 366      28.806  75.509  48.738  1.00  0.00           C
ATOM   6660  C36 POPEI 366      29.665  76.150  49.848  1.00  0.00           C
ATOM   6663  C37 POPEI 366      29.355  77.650  50.069  1.00  0.00           C
ATOM   6666  C38 POPEI 366      29.275  78.071  51.539  1.00  0.00           C
ATOM   6669  C39 POPEI 366      30.555  77.790  52.339  1.00  0.00           C
ATOM   6672 0C31 POPEI 366      30.355  78.131  53.819  1.00  0.00           C
ATOM   6675 1C31 POPEI 366      31.475  77.650  54.749  1.00  0.00           C
ATOM   6678 2C31 POPEI 366      31.135  77.811  56.249  1.00  0.00           C
ATOM   6681 3C31 POPEI 366      30.865  79.260  56.679  1.00  0.00           C
ATOM   6684 4C31 POPEI 366      29.385  79.689  56.559  1.00  0.00           C
ATOM   6687 5C31 POPEI 366      29.215  81.190  56.238  1.00  0.00           C
ATOM   6690 6C31 POPEI 366      27.825  81.530  55.669  1.00  0.00           C
ATOM   6694  NH3 POPEJ 367      60.355 105.119  85.809  1.00  0.00           N
ATOM   6698  C12 POPEJ 367      59.405 106.160  85.268  1.00  0.00           C
ATOM   6701  C11 POPEJ 367      59.635 107.500  85.989  1.00  0.00           C
ATOM   6704  P   POPEJ 367      58.666 109.390  84.479  1.00  0.00           P
ATOM   6705  O13 POPEJ 367      60.056 109.900  84.398  1.00  0.00           O
ATOM   6706  O14 POPEJ 367      57.595 110.391  84.578  1.00  0.00           O
ATOM   6707  O11 POPEJ 367      58.335 108.391  83.279  1.00  0.00           O
ATOM   6708  O12 POPEJ 367      58.575 108.400  85.709  1.00  0.00           O
ATOM   6709  C1  POPEJ 367      57.655 108.921  82.118  1.00  0.00           C
ATOM   6712  C2  POPEJ 367      56.086 108.890  82.218  1.00  0.00           C
ATOM   6714  O21 POPEJ 367      55.445 107.650  81.828  1.00  0.00           O
ATOM   6715  C21 POPEJ 367      55.826 106.820  80.849  1.00  0.00           C
ATOM   6716  O22 POPEJ 367      55.725 105.601  80.949  1.00  0.00           O
ATOM   6717  C22 POPEJ 367      56.306 107.471  79.549  1.00  0.00           C
ATOM   6720  C3  POPEJ 367      55.375 110.140  81.599  1.00  0.00           C
ATOM   6723  O31 POPEJ 367      53.986 110.240  81.989  1.00  0.00           O
ATOM   6724  C31 POPEJ 367      53.055 109.781  81.159  1.00  0.00           C
ATOM   6725  O32 POPEJ 367      53.265 109.290  80.059  1.00  0.00           O
ATOM   6726  C32 POPEJ 367      51.686 109.971  81.819  1.00  0.00           C
ATOM   6729  C23 POPEJ 367      55.855 106.701  78.269  1.00  0.00           C
ATOM   6732  C24 POPEJ 367      56.675 107.131  77.049  1.00  0.00           C
ATOM   6735  C25 POPEJ 367      56.275 106.480  75.719  1.00  0.00           C
ATOM   6738  C26 POPEJ 367      54.836 106.760  75.258  1.00  0.00           C
ATOM   6741  C27 POPEJ 367      54.695 106.610  73.729  1.00  0.00           C
ATOM   6744  C28 POPEJ 367      53.245 106.390  73.249  1.00  0.00           C
ATOM   6747  C29 POPEJ 367      52.815 104.951  73.398  1.00  0.00           C
ATOM   6749 0C21 POPEJ 367      52.896 104.001  72.469  1.00  0.00           C
ATOM   6751 1C21 POPEJ 367      53.456 104.160  71.069  1.00  0.00           C
ATOM   6754 2C21 POPEJ 367      52.355 104.170  69.999  1.00  0.00           C
ATOM   6757 3C21 POPEJ 367      51.735 102.780  69.769  1.00  0.00           C
ATOM   6760 4C21 POPEJ 367      50.436 102.811  68.959  1.00  0.00           C
ATOM   6763 5C21 POPEJ 367      49.785 101.431  68.939  1.00  0.00           C
ATOM   6766 6C21 POPEJ 367      48.405 101.400  68.269  1.00  0.00           C
ATOM   6769 7C21 POPEJ 367      47.756 100.021  68.389  1.00  0.00           C
ATOM   6772 8C21 POPEJ 367      46.405  99.891  67.678  1.00  0.00           C
ATOM   6776  C33 POPEJ 367      50.495 109.260  81.119  1.00  0.00           C
ATOM   6779  C34 POPEJ 367      49.485 110.211  80.438  1.00  0.00           C
ATOM   6782  C35 POPEJ 367      50.085 111.050  79.299  1.00  0.00           C
ATOM   6785  C36 POPEJ 367      49.015 111.610  78.328  1.00  0.00           C
ATOM   6788  C37 POPEJ 367      49.625 112.251  77.068  1.00  0.00           C
ATOM   6791  C38 POPEJ 367      48.695 112.310  75.839  1.00  0.00           C
ATOM   6794  C39 POPEJ 367      47.756 113.521  75.818  1.00  0.00           C
ATOM   6797 0C31 POPEJ 367      46.465 113.290  76.608  1.00  0.00           C
ATOM   6800 1C31 POPEJ 367      45.965 114.549  77.328  1.00  0.00           C
ATOM   6803 2C31 POPEJ 367      44.685 114.290  78.138  1.00  0.00           C
ATOM   6806 3C31 POPEJ 367      44.945 113.461  79.399  1.00  0.00           C
ATOM   6809 4C31 POPEJ 367      43.645 112.991  80.049  1.00  0.00           C
ATOM   6812 5C31 POPEJ 367      43.905 112.150  81.310  1.00  0.00           C
ATOM   6815 6C31 POPEJ 367      42.625 111.530  81.868  1.00  0.00           C
ATOM   6819  NH3 POPEK 368      29.825  25.631  46.809  1.00  0.00           N
ATOM   6823  C12 POPEK 368      28.375  25.531  46.409  1.00  0.00           C
ATOM   6826  C11 POPEK 368      27.425  26.351  47.309  1.00  0.00           C
ATOM   6829  P   POPEK 368      25.295  26.721  45.799  1.00  0.00           P
ATOM   6830  O13 POPEK 368      24.455  27.831  45.329  1.00  0.00           O
ATOM   6831  O14 POPEK 368      25.735  25.821  44.708  1.00  0.00           O
ATOM   6832  O11 POPEK 368      24.495  25.951  46.938  1.00  0.00           O
ATOM   6833  O12 POPEK 368      26.595  27.241  46.549  1.00  0.00           O
ATOM   6834  C1  POPEK 368      24.045  26.711  48.089  1.00  0.00           C
ATOM   6837  C2  POPEK 368      24.455  26.051  49.449  1.00  0.00           C
ATOM   6839  O21 POPEK 368      23.325  25.531  50.178  1.00  0.00           O
ATOM   6840  C21 POPEK 368      22.575  26.451  50.799  1.00  0.00           C
ATOM   6841  O22 POPEK 368      22.545  27.631  50.539  1.00  0.00           O
ATOM   6842  C22 POPEK 368      21.835  25.780  51.949  1.00  0.00           C
ATOM   6845  C3  POPEK 368      25.375  26.951  50.359  1.00  0.00           C
ATOM   6848  O31 POPEK 368      25.595  26.411  51.688  1.00  0.00           O
ATOM   6849  C31 POPEK 368      26.445  25.380  51.699  1.00  0.00           C
ATOM   6850  O32 POPEK 368      26.995  24.941  50.709  1.00  0.00           O
ATOM   6851  C32 POPEK 368      26.615  24.840  53.129  1.00  0.00           C
ATOM   6854  C23 POPEK 368      20.465  26.411  52.289  1.00  0.00           C
ATOM   6857  C24 POPEK 368      19.875  25.760  53.559  1.00  0.00           C
ATOM   6860  C25 POPEK 368      18.385  26.061  53.749  1.00  0.00           C
ATOM   6863  C26 POPEK 368      17.825  25.431  55.028  1.00  0.00           C
ATOM   6866  C27 POPEK 368      18.295  26.131  56.308  1.00  0.00           C
ATOM   6869  C28 POPEK 368      17.475  25.660  57.528  1.00  0.00           C
ATOM   6872  C29 POPEK 368      17.635  26.560  58.729  1.00  0.00           C
ATOM   6874 0C21 POPEK 368      17.555  26.201  60.019  1.00  0.00           C
ATOM   6876 1C21 POPEK 368      17.245  24.820  60.529  1.00  0.00           C
ATOM   6879 2C21 POPEK 368      18.425  24.191  61.299  1.00  0.00           C
ATOM   6882 3C21 POPEK 368      18.695  24.860  62.649  1.00  0.00           C
ATOM   6885 4C21 POPEK 368      19.365  23.900  63.648  1.00  0.00           C
ATOM   6888 5C21 POPEK 368      19.505  24.510  65.049  1.00  0.00           C
ATOM   6891 6C21 POPEK 368      19.925  23.470  66.089  1.00  0.00           C
ATOM   6894 7C21 POPEK 368      19.925  24.041  67.519  1.00  0.00           C
ATOM   6897 8C21 POPEK 368      20.445  23.050  68.559  1.00  0.00           C
ATOM   6901  C33 POPEK 368      25.315  24.541  53.939  1.00  0.00           C
ATOM   6904  C34 POPEK 368      25.635  24.381  55.429  1.00  0.00           C
ATOM   6907  C35 POPEK 368      24.465  23.931  56.319  1.00  0.00           C
ATOM   6910  C36 POPEK 368      24.685  24.351  57.789  1.00  0.00           C
ATOM   6913  C37 POPEK 368      23.705  23.760  58.809  1.00  0.00           C
ATOM   6916  C38 POPEK 368      23.825  24.510  60.149  1.00  0.00           C
ATOM   6919  C39 POPEK 368      23.135  23.861  61.358  1.00  0.00           C
ATOM   6922 0C31 POPEK 368      23.405  24.681  62.629  1.00  0.00           C
ATOM   6925 1C31 POPEK 368      23.385  23.900  63.959  1.00  0.00           C
ATOM   6928 2C31 POPEK 368      23.785  24.820  65.129  1.00  0.00           C
ATOM   6931 3C31 POPEK 368      23.755  24.151  66.519  1.00  0.00           C
ATOM   6934 4C31 POPEK 368      24.825  23.070  66.729  1.00  0.00           C
ATOM   6937 5C31 POPEK 368      24.745  22.460  68.138  1.00  0.00           C
ATOM   6940 6C31 POPEK 368      25.835  21.440  68.438  1.00  0.00           C
ATOM   6944  NH3 POPEL 369      18.775  51.431  45.069  1.00  0.00           N
ATOM   6948  C12 POPEL 369      19.825  51.330  43.998  1.00  0.00           C
ATOM   6951  C11 POPEL 369      20.235  49.861  43.799  1.00  0.00           C
ATOM   6954  P   POPEL 369      22.605  50.150  42.699  1.00  0.00           P
ATOM   6955  O13 POPEL 369      23.445  48.951  42.499  1.00  0.00           O
ATOM   6956  O14 POPEL 369      22.735  51.201  41.669  1.00  0.00           O
ATOM   6957  O11 POPEL 369      22.815  50.750  44.159  1.00  0.00           O
ATOM   6958  O12 POPEL 369      21.075  49.690  42.669  1.00  0.00           O
ATOM   6959  C1  POPEL 369      24.135  51.061  44.659  1.00  0.00           C
ATOM   6962  C2  POPEL 369      24.455  50.389  46.039  1.00  0.00           C
ATOM   6964  O21 POPEL 369      23.835  51.171  47.099  1.00  0.00           O
ATOM   6965  C21 POPEL 369      23.485  50.451  48.148  1.00  0.00           C
ATOM   6966  O22 POPEL 369      23.465  49.230  48.209  1.00  0.00           O
ATOM   6967  C22 POPEL 369      23.115  51.369  49.309  1.00  0.00           C
ATOM   6970  C3  POPEL 369      26.005  50.300  46.259  1.00  0.00           C
ATOM   6973  O31 POPEL 369      26.475  49.561  47.418  1.00  0.00           O
ATOM   6974  C31 POPEL 369      26.905  50.259  48.458  1.00  0.00           C
ATOM   6975  O32 POPEL 369      26.675  51.431  48.689  1.00  0.00           O
ATOM   6976  C32 POPEL 369      27.795  49.361  49.319  1.00  0.00           C
ATOM   6979  C23 POPEL 369      23.545  50.771  50.669  1.00  0.00           C
ATOM   6982  C24 POPEL 369      23.315  51.730  51.839  1.00  0.00           C
ATOM   6985  C25 POPEL 369      21.855  52.131  52.039  1.00  0.00           C
ATOM   6988  C26 POPEL 369      20.915  50.921  52.199  1.00  0.00           C
ATOM   6991  C27 POPEL 369      19.655  51.229  53.019  1.00  0.00           C
ATOM   6994  C28 POPEL 369      19.715  50.791  54.509  1.00  0.00           C
ATOM   6997  C29 POPEL 369      20.845  51.400  55.299  1.00  0.00           C
ATOM   6999 0C21 POPEL 369      20.845  51.750  56.589  1.00  0.00           C
ATOM   7001 1C21 POPEL 369      19.735  51.600  57.608  1.00  0.00           C
ATOM   7004 2C21 POPEL 369      20.355  51.299  58.988  1.00  0.00           C
ATOM   7007 3C21 POPEL 369      19.375  51.311  60.178  1.00  0.00           C
ATOM   7010 4C21 POPEL 369      20.135  51.271  61.509  1.00  0.00           C
ATOM   7013 5C21 POPEL 369      19.265  51.340  62.769  1.00  0.00           C
ATOM   7016 6C21 POPEL 369      20.095  51.740  63.999  1.00  0.00           C
ATOM   7019 7C21 POPEL 369      19.325  51.639  65.329  1.00  0.00           C
ATOM   7022 8C21 POPEL 369      20.095  52.201  66.529  1.00  0.00           C
ATOM   7026  C33 POPEL 369      28.195  50.000  50.669  1.00  0.00           C
ATOM   7029  C34 POPEL 369      29.295  49.191  51.399  1.00  0.00           C
ATOM   7032  C35 POPEL 369      29.525  49.631  52.849  1.00  0.00           C
ATOM   7035  C36 POPEL 369      28.535  48.990  53.829  1.00  0.00           C
ATOM   7038  C37 POPEL 369      28.845  49.281  55.299  1.00  0.00           C
ATOM   7041  C38 POPEL 369      27.845  48.620  56.269  1.00  0.00           C
ATOM   7044  C39 POPEL 369      28.205  48.811  57.759  1.00  0.00           C
ATOM   7047 0C31 POPEL 369      28.155  50.271  58.239  1.00  0.00           C
ATOM   7050 1C31 POPEL 369      28.745  50.451  59.648  1.00  0.00           C
ATOM   7053 2C31 POPEL 369      29.045  51.910  59.979  1.00  0.00           C
ATOM   7056 3C31 POPEL 369      27.795  52.720  60.339  1.00  0.00           C
ATOM   7059 4C31 POPEL 369      27.995  54.230  60.199  1.00  0.00           C
ATOM   7062 5C31 POPEL 369      26.755  55.030  60.629  1.00  0.00           C
ATOM   7065 6C31 POPEL 369      26.755  56.490  60.168  1.00  0.00           C
ATOM   7069  NH3 POPEM 370      20.465  69.370  41.139  1.00  0.00           N
ATOM   7073  C12 POPEM 370      21.575  68.440  40.709  1.00  0.00           C
ATOM   7076  C11 POPEM 370      21.555  67.111  41.489  1.00  0.00           C
ATOM   7079  P   POPEM 370      19.845  65.240  40.629  1.00  0.00           P
ATOM   7080  O13 POPEM 370      18.505  65.509  40.069  1.00  0.00           O
ATOM   7081  O14 POPEM 370      20.925  64.701  39.779  1.00  0.00           O
ATOM   7082  O11 POPEM 370      19.695  64.220  41.839  1.00  0.00           O
ATOM   7083  O12 POPEM 370      20.275  66.521  41.419  1.00  0.00           O
ATOM   7084  C1  POPEM 370      18.765  64.550  42.868  1.00  0.00           C
ATOM   7087  C2  POPEM 370      19.505  65.100  44.109  1.00  0.00           C
ATOM   7089  O21 POPEM 370      19.845  63.960  44.929  1.00  0.00           O
ATOM   7090  C21 POPEM 370      20.885  64.150  45.718  1.00  0.00           C
ATOM   7091  O22 POPEM 370      21.595  65.141  45.779  1.00  0.00           O
ATOM   7092  C22 POPEM 370      21.115  62.881  46.549  1.00  0.00           C
ATOM   7095  C3  POPEM 370      18.575  66.120  44.828  1.00  0.00           C
ATOM   7098  O31 POPEM 370      19.085  66.461  46.119  1.00  0.00           O
ATOM   7099  C31 POPEM 370      18.955  67.711  46.509  1.00  0.00           C
ATOM   7100  O32 POPEM 370      18.215  68.561  46.039  1.00  0.00           O
ATOM   7101  C32 POPEM 370      19.895  67.930  47.678  1.00  0.00           C
ATOM   7104  C23 POPEM 370      21.325  63.241  48.029  1.00  0.00           C
ATOM   7107  C24 POPEM 370      21.125  62.050  48.979  1.00  0.00           C
ATOM   7110  C25 POPEM 370      21.415  62.500  50.409  1.00  0.00           C
ATOM   7113  C26 POPEM 370      20.945  61.540  51.509  1.00  0.00           C
ATOM   7116  C27 POPEM 370      21.295  62.131  52.879  1.00  0.00           C
ATOM   7119  C28 POPEM 370      20.815  61.299  54.079  1.00  0.00           C
ATOM   7122  C29 POPEM 370      21.445  61.840  55.339  1.00  0.00           C
ATOM   7124 0C21 POPEM 370      20.825  62.311  56.439  1.00  0.00           C
ATOM   7126 1C21 POPEM 370      19.345  62.410  56.708  1.00  0.00           C
ATOM   7129 2C21 POPEM 370      18.905  61.410  57.799  1.00  0.00           C
ATOM   7132 3C21 POPEM 370      17.545  61.750  58.429  1.00  0.00           C
ATOM   7135 4C21 POPEM 370      16.965  60.611  59.279  1.00  0.00           C
ATOM   7138 5C21 POPEM 370      17.725  60.331  60.589  1.00  0.00           C
ATOM   7141 6C21 POPEM 370      17.375  61.299  61.719  1.00  0.00           C
ATOM   7144 7C21 POPEM 370      18.135  61.000  63.019  1.00  0.00           C
ATOM   7147 8C21 POPEM 370      17.645  61.821  64.219  1.00  0.00           C
ATOM   7151  C33 POPEM 370      19.115  67.900  49.009  1.00  0.00           C
ATOM   7154  C34 POPEM 370      20.035  67.729  50.219  1.00  0.00           C
ATOM   7157  C35 POPEM 370      19.265  67.930  51.529  1.00  0.00           C
ATOM   7160  C36 POPEM 370      20.145  67.650  52.748  1.00  0.00           C
ATOM   7163  C37 POPEM 370      19.535  68.189  54.049  1.00  0.00           C
ATOM   7166  C38 POPEM 370      20.485  68.031  55.248  1.00  0.00           C
ATOM   7169  C39 POPEM 370      20.205  69.001  56.399  1.00  0.00           C
ATOM   7172 0C31 POPEM 370      20.495  70.470  56.028  1.00  0.00           C
ATOM   7175 1C31 POPEM 370      20.365  71.431  57.229  1.00  0.00           C
ATOM   7178 2C31 POPEM 370      20.576  72.900  56.859  1.00  0.00           C
ATOM   7181 3C31 POPEM 370      21.995  73.230  56.399  1.00  0.00           C
ATOM   7184 4C31 POPEM 370      22.205  74.729  56.148  1.00  0.00           C
ATOM   7187 5C31 POPEM 370      23.685  75.119  56.059  1.00  0.00           C
ATOM   7190 6C31 POPEM 370      23.915  76.631  55.938  1.00  0.00           C
ATOM   7194  NH3 POPEN 371      86.306  94.331  88.218  1.00  0.00           N
ATOM   7198  C12 POPEN 371      86.376  92.951  88.810  1.00  0.00           C
ATOM   7201  C11 POPEN 371      85.016  92.471  89.328  1.00  0.00           C
ATOM   7204  P   POPEN 371      83.976  90.021  89.419  1.00  0.00           P
ATOM   7205  O13 POPEN 371      84.016  89.021  90.508  1.00  0.00           O
ATOM   7206  O14 POPEN 371      82.705  90.710  89.139  1.00  0.00           O
ATOM   7207  O11 POPEN 371      84.426  89.281  88.089  1.00  0.00           O
ATOM   7208  O12 POPEN 371      85.126  91.079  89.618  1.00  0.00           O
ATOM   7209  C1  POPEN 371      84.876  90.131  87.038  1.00  0.00           C
ATOM   7212  C2  POPEN 371      84.885  89.340  85.749  1.00  0.00           C
ATOM   7214  O21 POPEN 371      85.226  90.251  84.699  1.00  0.00           O
ATOM   7215  C21 POPEN 371      86.145  89.829  83.868  1.00  0.00           C
ATOM   7216  O22 POPEN 371      86.796  88.799  83.928  1.00  0.00           O
ATOM   7217  C22 POPEN 371      86.245  90.891  82.768  1.00  0.00           C
ATOM   7220  C3  POPEN 371      83.485  88.750  85.519  1.00  0.00           C
ATOM   7223  O31 POPEN 371      83.415  88.040  84.269  1.00  0.00           O
ATOM   7224  C31 POPEN 371      82.896  88.690  83.249  1.00  0.00           C
ATOM   7225  O32 POPEN 371      82.495  89.851  83.258  1.00  0.00           O
ATOM   7226  C32 POPEN 371      82.955  87.801  82.029  1.00  0.00           C
ATOM   7229  C23 POPEN 371      87.456  90.660  81.849  1.00  0.00           C
ATOM   7232  C24 POPEN 371      87.535  91.670  80.688  1.00  0.00           C
ATOM   7235  C25 POPEN 371      87.535  93.131  81.170  1.00  0.00           C
ATOM   7238  C26 POPEN 371      87.645  94.160  80.038  1.00  0.00           C
ATOM   7241  C27 POPEN 371      87.715  95.610  80.538  1.00  0.00           C
ATOM   7244  C28 POPEN 371      86.365  96.250  80.949  1.00  0.00           C
ATOM   7247  C29 POPEN 371      85.936  95.969  82.379  1.00  0.00           C
ATOM   7249 0C21 POPEN 371      85.835  96.851  83.398  1.00  0.00           C
ATOM   7251 1C21 POPEN 371      86.135  98.320  83.349  1.00  0.00           C
ATOM   7254 2C21 POPEN 371      84.835  99.141  83.428  1.00  0.00           C
ATOM   7257 3C21 POPEN 371      83.815  98.771  82.339  1.00  0.00           C
ATOM   7260 4C21 POPEN 371      82.736  99.829  82.099  1.00  0.00           C
ATOM   7263 5C21 POPEN 371      83.326 101.150  81.599  1.00  0.00           C
ATOM   7266 6C21 POPEN 371      82.265 102.100  81.068  1.00  0.00           C
ATOM   7269 7C21 POPEN 371      82.836 103.439  80.578  1.00  0.00           C
ATOM   7272 8C21 POPEN 371      81.826 104.290  79.799  1.00  0.00           C
ATOM   7276  C33 POPEN 371      83.645  88.540  80.868  1.00  0.00           C
ATOM   7279  C34 POPEN 371      83.925  87.600  79.708  1.00  0.00           C
ATOM   7282  C35 POPEN 371      84.566  88.350  78.549  1.00  0.00           C
ATOM   7285  C36 POPEN 371      85.056  87.391  77.469  1.00  0.00           C
ATOM   7288  C37 POPEN 371      85.516  88.120  76.209  1.00  0.00           C
ATOM   7291  C38 POPEN 371      85.975  87.141  75.118  1.00  0.00           C
ATOM   7294  C39 POPEN 371      87.326  86.490  75.428  1.00  0.00           C
ATOM   7297 0C31 POPEN 371      87.675  85.370  74.449  1.00  0.00           C
ATOM   7300 1C31 POPEN 371      89.005  84.719  74.799  1.00  0.00           C
ATOM   7303 2C31 POPEN 371      89.396  83.601  73.839  1.00  0.00           C
ATOM   7306 3C31 POPEN 371      90.725  82.961  74.229  1.00  0.00           C
ATOM   7309 4C31 POPEN 371      91.206  81.930  73.199  1.00  0.00           C
ATOM   7312 5C31 POPEN 371      92.586  81.369  73.529  1.00  0.00           C
ATOM   7315 6C31 POPEN 371      93.036  80.280  72.559  1.00  0.00           C
ATOM   7319  NH3 POPEO 372      82.825 119.910  86.909  1.00  0.00           N
ATOM   7323  C12 POPEO 372      83.925 120.850  87.328  1.00  0.00           C
ATOM   7326  C11 POPEO 372      84.695 121.410  86.119  1.00  0.00           C
ATOM   7329  P   POPEO 372      86.856 122.740  85.499  1.00  0.00           P
ATOM   7330  O13 POPEO 372      87.656 123.811  86.138  1.00  0.00           O
ATOM   7331  O14 POPEO 372      87.596 121.620  84.850  1.00  0.00           O
ATOM   7332  O11 POPEO 372      85.826 123.381  84.489  1.00  0.00           O
ATOM   7333  O12 POPEO 372      85.835 122.141  86.569  1.00  0.00           O
ATOM   7334  C1  POPEO 372      86.076 123.400  83.089  1.00  0.00           C
ATOM   7337  C2  POPEO 372      85.005 124.281  82.409  1.00  0.00           C
ATOM   7339  O21 POPEO 372      85.205 124.191  80.979  1.00  0.00           O
ATOM   7340  C21 POPEO 372      84.086 124.331  80.279  1.00  0.00           C
ATOM   7341  O22 POPEO 372      82.976 124.510  80.729  1.00  0.00           O
ATOM   7342  C22 POPEO 372      84.406 124.170  78.799  1.00  0.00           C
ATOM   7345  C3  POPEO 372      85.075 125.750  82.959  1.00  0.00           C
ATOM   7348  O31 POPEO 372      84.366 126.720  82.169  1.00  0.00           O
ATOM   7349  C31 POPEO 372      84.946 127.430  81.189  1.00  0.00           C
ATOM   7350  O32 POPEO 372      84.326 128.081  80.359  1.00  0.00           O
ATOM   7351  C32 POPEO 372      86.476 127.320  81.159  1.00  0.00           C
ATOM   7354  C23 POPEO 372      84.375 125.531  78.068  1.00  0.00           C
ATOM   7357  C24 POPEO 372      84.485 125.400  76.549  1.00  0.00           C
ATOM   7360  C25 POPEO 372      83.456 124.451  75.919  1.00  0.00           C
ATOM   7363  C26 POPEO 372      83.256 124.701  74.419  1.00  0.00           C
ATOM   7366  C27 POPEO 372      82.295 123.671  73.799  1.00  0.00           C
ATOM   7369  C28 POPEO 372      82.046 123.869  72.289  1.00  0.00           C
ATOM   7372  C29 POPEO 372      81.015 124.930  71.989  1.00  0.00           C
ATOM   7374 0C21 POPEO 372      79.925 124.751  71.219  1.00  0.00           C
ATOM   7376 1C21 POPEO 372      79.586 123.490  70.449  1.00  0.00           C
ATOM   7379 2C21 POPEO 372      78.805 123.771  69.148  1.00  0.00           C
ATOM   7382 3C21 POPEO 372      78.796 122.549  68.209  1.00  0.00           C
ATOM   7385 4C21 POPEO 372      77.995 122.801  66.919  1.00  0.00           C
ATOM   7388 5C21 POPEO 372      76.525 122.381  67.068  1.00  0.00           C
ATOM   7391 6C21 POPEO 372      75.675 122.730  65.839  1.00  0.00           C
ATOM   7394 7C21 POPEO 372      74.266 122.141  65.909  1.00  0.00           C
ATOM   7397 8C21 POPEO 372      73.365 122.521  64.729  1.00  0.00           C
ATOM   7401  C33 POPEO 372      87.105 128.141  80.009  1.00  0.00           C
ATOM   7404  C34 POPEO 372      88.635 128.010  79.999  1.00  0.00           C
ATOM   7407  C35 POPEO 372      89.216 127.781  78.589  1.00  0.00           C
ATOM   7410  C36 POPEO 372      89.146 129.021  77.689  1.00  0.00           C
ATOM   7413  C37 POPEO 372      89.636 128.751  76.258  1.00  0.00           C
ATOM   7416  C38 POPEO 372      89.485 129.962  75.329  1.00  0.00           C
ATOM   7419  C39 POPEO 372      89.205 129.620  73.868  1.00  0.00           C
ATOM   7422 0C31 POPEO 372      90.466 129.551  72.998  1.00  0.00           C
ATOM   7425 1C31 POPEO 372      90.115 129.010  71.608  1.00  0.00           C
ATOM   7428 2C31 POPEO 372      91.185 129.290  70.538  1.00  0.00           C
ATOM   7431 3C31 POPEO 372      91.145 130.742  70.038  1.00  0.00           C
ATOM   7434 4C31 POPEO 372      91.975 130.911  68.758  1.00  0.00           C
ATOM   7437 5C31 POPEO 372      91.896 132.331  68.178  1.00  0.00           C
ATOM   7440 6C31 POPEO 372      92.486 132.411  66.769  1.00  0.00           C
ATOM   7444  NH3 POPEP 373     126.856  11.250  42.479  1.00  0.00           N
ATOM   7448  C12 POPEP 373     127.025  12.031  41.199  1.00  0.00           C
ATOM   7451  C11 POPEP 373     125.665  12.571  40.718  1.00  0.00           C
ATOM   7454  P   POPEP 373     124.035  13.420  42.599  1.00  0.00           P
ATOM   7455  O13 POPEP 373     124.286  14.320  43.738  1.00  0.00           O
ATOM   7456  O14 POPEP 373     122.736  13.531  41.889  1.00  0.00           O
ATOM   7457  O11 POPEP 373     124.226  11.920  43.039  1.00  0.00           O
ATOM   7458  O12 POPEP 373     125.205  13.611  41.589  1.00  0.00           O
ATOM   7459  C1  POPEP 373     123.146  11.200  43.648  1.00  0.00           C
ATOM   7462  C2  POPEP 373     123.265  11.291  45.189  1.00  0.00           C
ATOM   7464  O21 POPEP 373     123.055  10.010  45.809  1.00  0.00           O
ATOM   7465  C21 POPEP 373     124.095   9.210  45.648  1.00  0.00           C
ATOM   7466  O22 POPEP 373     125.035   9.370  44.889  1.00  0.00           O
ATOM   7467  C22 POPEP 373     124.035   8.120  46.719  1.00  0.00           C
ATOM   7470  C3  POPEP 373     122.326  12.330  45.859  1.00  0.00           C
ATOM   7473  O31 POPEP 373     122.255  12.231  47.299  1.00  0.00           O
ATOM   7474  C31 POPEP 373     123.386  12.361  47.999  1.00  0.00           C
ATOM   7475  O32 POPEP 373     124.426  12.840  47.589  1.00  0.00           O
ATOM   7476  C32 POPEP 373     123.146  11.800  49.389  1.00  0.00           C
ATOM   7479  C23 POPEP 373     122.715   7.911  47.528  1.00  0.00           C
ATOM   7482  C24 POPEP 373     123.036   7.171  48.839  1.00  0.00           C
ATOM   7485  C25 POPEP 373     121.906   6.331  49.438  1.00  0.00           C
ATOM   7488  C26 POPEP 373     122.465   5.470  50.589  1.00  0.00           C
ATOM   7491  C27 POPEP 373     121.546   4.341  51.059  1.00  0.00           C
ATOM   7494  C28 POPEP 373     122.125   3.591  52.278  1.00  0.00           C
ATOM   7497  C29 POPEP 373     121.245   2.431  52.669  1.00  0.00           C
ATOM   7499 0C21 POPEP 373     121.415   1.550  53.668  1.00  0.00           C
ATOM   7501 1C21 POPEP 373     122.525   1.540  54.699  1.00  0.00           C
ATOM   7504 2C21 POPEP 373     122.006   1.040  56.069  1.00  0.00           C
ATOM   7507 3C21 POPEP 373     121.045   2.030  56.758  1.00  0.00           C
ATOM   7510 4C21 POPEP 373     120.345   1.460  57.999  1.00  0.00           C
ATOM   7513 5C21 POPEP 373     119.445   2.501  58.679  1.00  0.00           C
ATOM   7516 6C21 POPEP 373     118.526   1.921  59.749  1.00  0.00           C
ATOM   7519 7C21 POPEP 373     117.626   2.990  60.389  1.00  0.00           C
ATOM   7522 8C21 POPEP 373     116.656   2.441  61.428  1.00  0.00           C
ATOM   7526  C33 POPEP 373     124.426  11.171  49.979  1.00  0.00           C
ATOM   7529  C34 POPEP 373     124.126  10.351  51.238  1.00  0.00           C
ATOM   7532  C35 POPEP 373     123.475  11.181  52.348  1.00  0.00           C
ATOM   7535  C36 POPEP 373     123.445  10.441  53.699  1.00  0.00           C
ATOM   7538  C37 POPEP 373     123.046  11.361  54.848  1.00  0.00           C
ATOM   7541  C38 POPEP 373     123.065  10.651  56.208  1.00  0.00           C
ATOM   7544  C39 POPEP 373     122.805  11.610  57.379  1.00  0.00           C
ATOM   7547 0C31 POPEP 373     122.866  10.911  58.749  1.00  0.00           C
ATOM   7550 1C31 POPEP 373     122.675  11.881  59.919  1.00  0.00           C
ATOM   7553 2C31 POPEP 373     122.346  11.160  61.229  1.00  0.00           C
ATOM   7556 3C31 POPEP 373     121.996  12.101  62.389  1.00  0.00           C
ATOM   7559 4C31 POPEP 373     123.225  12.740  63.069  1.00  0.00           C
ATOM   7562 5C31 POPEP 373     122.845  13.481  64.359  1.00  0.00           C
ATOM   7565 6C31 POPEP 373     124.046  14.030  65.129  1.00  0.00           C
ATOM   7569  NH3 POPEQ 374      83.806 112.880  86.880  1.00  0.00           N
ATOM   7573  C12 POPEQ 374      84.576 112.170  87.959  1.00  0.00           C
ATOM   7576  C11 POPEQ 374      84.676 110.640  87.829  1.00  0.00           C
ATOM   7579  P   POPEQ 374      86.546 108.900  88.600  1.00  0.00           P
ATOM   7580  O13 POPEQ 374      88.016 109.160  88.670  1.00  0.00           O
ATOM   7581  O14 POPEQ 374      85.945 108.031  89.640  1.00  0.00           O
ATOM   7582  O11 POPEQ 374      86.215 108.299  87.148  1.00  0.00           O
ATOM   7583  O12 POPEQ 374      85.826 110.280  88.589  1.00  0.00           O
ATOM   7584  C1  POPEQ 374      87.346 108.101  86.278  1.00  0.00           C
ATOM   7587  C2  POPEQ 374      86.975 107.650  84.839  1.00  0.00           C
ATOM   7589  O21 POPEQ 374      87.985 108.010  83.868  1.00  0.00           O
ATOM   7590  C21 POPEQ 374      89.266 107.740  84.099  1.00  0.00           C
ATOM   7591  O22 POPEQ 374      89.725 107.201  85.089  1.00  0.00           O
ATOM   7592  C22 POPEQ 374      90.086 108.189  82.889  1.00  0.00           C
ATOM   7595  C3  POPEQ 374      85.616 108.241  84.368  1.00  0.00           C
ATOM   7598  O31 POPEQ 374      85.245 107.771  83.048  1.00  0.00           O
ATOM   7599  C31 POPEQ 374      85.576 108.560  82.019  1.00  0.00           C
ATOM   7600  O32 POPEQ 374      86.045 109.680  82.118  1.00  0.00           O
ATOM   7601  C32 POPEQ 374      85.336 107.821  80.709  1.00  0.00           C
ATOM   7604  C23 POPEQ 374      90.956 107.061  82.318  1.00  0.00           C
ATOM   7607  C24 POPEQ 374      91.535 107.421  80.949  1.00  0.00           C
ATOM   7610  C25 POPEQ 374      92.535 106.361  80.489  1.00  0.00           C
ATOM   7613  C26 POPEQ 374      92.936 106.390  79.008  1.00  0.00           C
ATOM   7616  C27 POPEQ 374      93.825 105.181  78.659  1.00  0.00           C
ATOM   7619  C28 POPEQ 374      93.825 104.810  77.159  1.00  0.00           C
ATOM   7622  C29 POPEQ 374      94.615 105.780  76.309  1.00  0.00           C
ATOM   7624 0C21 POPEQ 374      95.455 105.430  75.319  1.00  0.00           C
ATOM   7626 1C21 POPEQ 374      95.765 104.010  74.900  1.00  0.00           C
ATOM   7629 2C21 POPEQ 374      96.936 103.900  73.898  1.00  0.00           C
ATOM   7632 3C21 POPEQ 374      96.616 104.421  72.499  1.00  0.00           C
ATOM   7635 4C21 POPEQ 374      97.855 104.510  71.599  1.00  0.00           C
ATOM   7638 5C21 POPEQ 374      98.405 103.131  71.188  1.00  0.00           C
ATOM   7641 6C21 POPEQ 374      99.555 103.189  70.169  1.00  0.00           C
ATOM   7644 7C21 POPEQ 374      99.186 103.900  68.849  1.00  0.00           C
ATOM   7647 8C21 POPEQ 374     100.285 103.830  67.788  1.00  0.00           C
ATOM   7651  C33 POPEQ 374      86.535 107.991  79.739  1.00  0.00           C
ATOM   7654  C34 POPEQ 374      86.285 107.300  78.389  1.00  0.00           C
ATOM   7657  C35 POPEQ 374      87.556 107.000  77.589  1.00  0.00           C
ATOM   7660  C36 POPEQ 374      88.485 106.001  78.309  1.00  0.00           C
ATOM   7663  C37 POPEQ 374      89.016 104.881  77.400  1.00  0.00           C
ATOM   7666  C38 POPEQ 374      89.946 103.910  78.149  1.00  0.00           C
ATOM   7669  C39 POPEQ 374      90.005 102.510  77.538  1.00  0.00           C
ATOM   7672 0C31 POPEQ 374      90.625 102.421  76.139  1.00  0.00           C
ATOM   7675 1C31 POPEQ 374      90.406 101.031  75.519  1.00  0.00           C
ATOM   7678 2C31 POPEQ 374      91.105 100.829  74.169  1.00  0.00           C
ATOM   7681 3C31 POPEQ 374      90.625  99.549  73.468  1.00  0.00           C
ATOM   7684 4C31 POPEQ 374      91.476  99.170  72.249  1.00  0.00           C
ATOM   7687 5C31 POPEQ 374      90.845  98.020  71.439  1.00  0.00           C
ATOM   7690 6C31 POPEQ 374      91.735  97.491  70.309  1.00  0.00           C
ATOM   7694  NH3 POPER 375      30.325 116.811  86.959  1.00  0.00           N
ATOM   7698  C12 POPER 375      31.075 116.090  85.879  1.00  0.00           C
ATOM   7701  C11 POPER 375      31.955 115.000  86.508  1.00  0.00           C
ATOM   7704  P   POPER 375      34.405 115.441  85.849  1.00  0.00           P
ATOM   7705  O13 POPER 375      34.155 116.890  85.669  1.00  0.00           O
ATOM   7706  O14 POPER 375      35.065 114.951  87.078  1.00  0.00           O
ATOM   7707  O11 POPER 375      35.245 114.900  84.640  1.00  0.00           O
ATOM   7708  O12 POPER 375      33.035 114.650  85.639  1.00  0.00           O
ATOM   7709  C1  POPER 375      34.805 114.960  83.288  1.00  0.00           C
ATOM   7712  C2  POPER 375      34.775 113.531  82.709  1.00  0.00           C
ATOM   7714  O21 POPER 375      34.756 113.550  81.259  1.00  0.00           O
ATOM   7715  C21 POPER 375      35.965 113.721  80.729  1.00  0.00           C
ATOM   7716  O22 POPER 375      36.455 114.790  80.419  1.00  0.00           O
ATOM   7717  C22 POPER 375      36.635 112.351  80.529  1.00  0.00           C
ATOM   7720  C3  POPER 375      33.585 112.701  83.249  1.00  0.00           C
ATOM   7723  O31 POPER 375      33.455 111.461  82.509  1.00  0.00           O
ATOM   7724  C31 POPER 375      32.595 111.510  81.499  1.00  0.00           C
ATOM   7725  O32 POPER 375      31.725 112.340  81.339  1.00  0.00           O
ATOM   7726  C32 POPER 375      32.916 110.391  80.508  1.00  0.00           C
ATOM   7729  C23 POPER 375      37.955 112.500  79.749  1.00  0.00           C
ATOM   7732  C24 POPER 375      38.646 111.171  79.428  1.00  0.00           C
ATOM   7735  C25 POPER 375      40.116 111.330  78.999  1.00  0.00           C
ATOM   7738  C26 POPER 375      40.375 111.881  77.578  1.00  0.00           C
ATOM   7741  C27 POPER 375      40.326 113.420  77.469  1.00  0.00           C
ATOM   7744  C28 POPER 375      40.665 113.951  76.059  1.00  0.00           C
ATOM   7747  C29 POPER 375      39.955 115.251  75.769  1.00  0.00           C
ATOM   7749 0C21 POPER 375      40.515 116.451  75.538  1.00  0.00           C
ATOM   7751 1C21 POPER 375      41.985 116.760  75.560  1.00  0.00           C
ATOM   7754 2C21 POPER 375      42.655 116.561  74.188  1.00  0.00           C
ATOM   7757 3C21 POPER 375      44.146 116.910  74.229  1.00  0.00           C
ATOM   7760 4C21 POPER 375      44.945 116.461  72.998  1.00  0.00           C
ATOM   7763 5C21 POPER 375      44.965 114.940  72.819  1.00  0.00           C
ATOM   7766 6C21 POPER 375      45.826 114.471  71.639  1.00  0.00           C
ATOM   7769 7C21 POPER 375      45.585 112.991  71.319  1.00  0.00           C
ATOM   7772 8C21 POPER 375      46.515 112.440  70.239  1.00  0.00           C
ATOM   7776  C33 POPER 375      32.115 110.561  79.199  1.00  0.00           C
ATOM   7779  C34 POPER 375      32.535 109.521  78.149  1.00  0.00           C
ATOM   7782  C35 POPER 375      31.625 109.460  76.919  1.00  0.00           C
ATOM   7785  C36 POPER 375      31.585 110.750  76.089  1.00  0.00           C
ATOM   7788  C37 POPER 375      30.965 110.500  74.708  1.00  0.00           C
ATOM   7791  C38 POPER 375      30.885 111.750  73.828  1.00  0.00           C
ATOM   7794  C39 POPER 375      30.445 111.400  72.400  1.00  0.00           C
ATOM   7797 0C31 POPER 375      30.335 112.611  71.459  1.00  0.00           C
ATOM   7800 1C31 POPER 375      29.945 112.170  70.038  1.00  0.00           C
ATOM   7803 2C31 POPER 375      29.945 113.280  68.968  1.00  0.00           C
ATOM   7806 3C31 POPER 375      28.875 114.360  69.178  1.00  0.00           C
ATOM   7809 4C31 POPER 375      28.635 115.190  67.909  1.00  0.00           C
ATOM   7812 5C31 POPER 375      27.565 116.281  68.079  1.00  0.00           C
ATOM   7815 6C31 POPER 375      27.165 116.939  66.759  1.00  0.00           C
ATOM   7819  NH3 POPES 376      58.255  96.530  45.159  1.00  0.00           N
ATOM   7823  C12 POPES 376      58.315  97.970  45.609  1.00  0.00           C
ATOM   7826  C11 POPES 376      59.555  98.710  45.049  1.00  0.00           C
ATOM   7829  P   POPES 376      61.445  96.910  44.769  1.00  0.00           P
ATOM   7830  O13 POPES 376      60.555  96.521  43.648  1.00  0.00           O
ATOM   7831  O14 POPES 376      62.885  97.150  44.519  1.00  0.00           O
ATOM   7832  O11 POPES 376      61.275  95.820  45.909  1.00  0.00           O
ATOM   7833  O12 POPES 376      60.795  98.150  45.519  1.00  0.00           O
ATOM   7834  C1  POPES 376      61.795  96.001  47.229  1.00  0.00           C
ATOM   7837  C2  POPES 376      60.735  95.660  48.319  1.00  0.00           C
ATOM   7839  O21 POPES 376      60.905  96.580  49.419  1.00  0.00           O
ATOM   7840  C21 POPES 376      59.836  97.230  49.819  1.00  0.00           C
ATOM   7841  O22 POPES 376      58.785  97.329  49.208  1.00  0.00           O
ATOM   7842  C22 POPES 376      60.155  97.910  51.159  1.00  0.00           C
ATOM   7845  C3  POPES 376      60.875  94.201  48.839  1.00  0.00           C
ATOM   7848  O31 POPES 376      59.655  93.710  49.438  1.00  0.00           O
ATOM   7849  C31 POPES 376      59.576  93.771  50.759  1.00  0.00           C
ATOM   7850  O32 POPES 376      60.366  94.340  51.498  1.00  0.00           O
ATOM   7851  C32 POPES 376      58.255  93.160  51.218  1.00  0.00           C
ATOM   7854  C23 POPES 376      59.225  99.090  51.529  1.00  0.00           C
ATOM   7857  C24 POPES 376      59.006  99.281  53.039  1.00  0.00           C
ATOM   7860  C25 POPES 376      60.285  99.281  53.878  1.00  0.00           C
ATOM   7863  C26 POPES 376      60.005  99.719  55.318  1.00  0.00           C
ATOM   7866  C27 POPES 376      61.075  99.211  56.288  1.00  0.00           C
ATOM   7869  C28 POPES 376      60.815  99.660  57.738  1.00  0.00           C
ATOM   7872  C29 POPES 376      61.815  99.010  58.659  1.00  0.00           C
ATOM   7874 0C21 POPES 376      62.585  99.620  59.589  1.00  0.00           C
ATOM   7876 1C21 POPES 376      62.616 101.079  59.929  1.00  0.00           C
ATOM   7879 2C21 POPES 376      61.845 101.369  61.229  1.00  0.00           C
ATOM   7882 3C21 POPES 376      61.955 102.840  61.649  1.00  0.00           C
ATOM   7885 4C21 POPES 376      60.845 103.280  62.608  1.00  0.00           C
ATOM   7888 5C21 POPES 376      61.005 104.740  63.049  1.00  0.00           C
ATOM   7891 6C21 POPES 376      59.725 105.351  63.639  1.00  0.00           C
ATOM   7894 7C21 POPES 376      59.916 106.831  64.019  1.00  0.00           C
ATOM   7897 8C21 POPES 376      58.615 107.521  64.428  1.00  0.00           C
ATOM   7901  C33 POPES 376      58.095  93.340  52.739  1.00  0.00           C
ATOM   7904  C34 POPES 376      56.765  92.821  53.269  1.00  0.00           C
ATOM   7907  C35 POPES 376      56.725  92.860  54.799  1.00  0.00           C
ATOM   7910  C36 POPES 376      55.495  92.131  55.359  1.00  0.00           C
ATOM   7913  C37 POPES 376      55.455  92.150  56.889  1.00  0.00           C
ATOM   7916  C38 POPES 376      54.375  91.210  57.449  1.00  0.00           C
ATOM   7919  C39 POPES 376      54.006  91.510  58.909  1.00  0.00           C
ATOM   7922 0C31 POPES 376      55.186  91.470  59.889  1.00  0.00           C
ATOM   7925 1C31 POPES 376      54.715  91.799  61.319  1.00  0.00           C
ATOM   7928 2C31 POPES 376      55.865  92.090  62.299  1.00  0.00           C
ATOM   7931 3C31 POPES 376      56.546  90.850  62.899  1.00  0.00           C
ATOM   7934 4C31 POPES 376      55.585  90.000  63.739  1.00  0.00           C
ATOM   7937 5C31 POPES 376      56.285  89.141  64.799  1.00  0.00           C
ATOM   7940 6C31 POPES 376      55.296  88.280  65.589  1.00  0.00           C
ATOM   7944  NH3 POPET 377      66.725 104.241  86.068  1.00  0.00           N
ATOM   7948  C12 POPET 377      65.775 103.101  85.718  1.00  0.00           C
ATOM   7951  C11 POPET 377      64.285 103.391  86.030  1.00  0.00           C
ATOM   7954  P   POPET 377      63.765 105.811  85.019  1.00  0.00           P
ATOM   7955  O13 POPET 377      63.305 107.049  85.648  1.00  0.00           O
ATOM   7956  O14 POPET 377      65.006 105.910  84.199  1.00  0.00           O
ATOM   7957  O11 POPET 377      62.525 105.220  84.219  1.00  0.00           O
ATOM   7958  O12 POPET 377      63.995 104.781  86.159  1.00  0.00           O
ATOM   7959  C1  POPET 377      62.635 104.730  82.879  1.00  0.00           C
ATOM   7962  C2  POPET 377      62.215 105.741  81.758  1.00  0.00           C
ATOM   7964  O21 POPET 377      63.326 105.910  80.858  1.00  0.00           O
ATOM   7965  C21 POPET 377      63.475 104.940  79.989  1.00  0.00           C
ATOM   7966  O22 POPET 377      62.875 103.881  79.979  1.00  0.00           O
ATOM   7967  C22 POPET 377      64.505 105.391  78.949  1.00  0.00           C
ATOM   7970  C3  POPET 377      61.715 107.160  82.188  1.00  0.00           C
ATOM   7973  O31 POPET 377      61.945 108.140  81.148  1.00  0.00           O
ATOM   7974  C31 POPET 377      61.156 108.031  80.079  1.00  0.00           C
ATOM   7975  O32 POPET 377      60.186 107.300  79.979  1.00  0.00           O
ATOM   7976  C32 POPET 377      61.805 108.811  78.928  1.00  0.00           C
ATOM   7979  C23 POPET 377      63.866 105.520  77.549  1.00  0.00           C
ATOM   7982  C24 POPET 377      63.745 104.160  76.839  1.00  0.00           C
ATOM   7985  C25 POPET 377      64.765 104.001  75.709  1.00  0.00           C
ATOM   7988  C26 POPET 377      64.435 104.870  74.479  1.00  0.00           C
ATOM   7991  C27 POPET 377      65.516 104.810  73.389  1.00  0.00           C
ATOM   7994  C28 POPET 377      65.105 105.510  72.078  1.00  0.00           C
ATOM   7997  C29 POPET 377      64.826 106.980  72.279  1.00  0.00           C
ATOM   7999 0C21 POPET 377      65.715 107.980  72.099  1.00  0.00           C
ATOM   8001 1C21 POPET 377      67.156 107.801  71.669  1.00  0.00           C
ATOM   8004 2C21 POPET 377      67.275 107.860  70.139  1.00  0.00           C
ATOM   8007 3C21 POPET 377      68.735 107.811  69.659  1.00  0.00           C
ATOM   8010 4C21 POPET 377      68.835 107.891  68.129  1.00  0.00           C
ATOM   8013 5C21 POPET 377      70.285 107.870  67.629  1.00  0.00           C
ATOM   8016 6C21 POPET 377      70.366 107.780  66.098  1.00  0.00           C
ATOM   8019 7C21 POPET 377      71.805 107.720  65.579  1.00  0.00           C
ATOM   8022 8C21 POPET 377      71.896 107.400  64.079  1.00  0.00           C
ATOM   8026  C33 POPET 377      61.035 108.710  77.599  1.00  0.00           C
ATOM   8029  C34 POPET 377      61.945 108.881  76.368  1.00  0.00           C
ATOM   8032  C35 POPET 377      61.195 109.351  75.108  1.00  0.00           C
ATOM   8035  C36 POPET 377      59.965 108.510  74.729  1.00  0.00           C
ATOM   8038  C37 POPET 377      59.046 109.230  73.729  1.00  0.00           C
ATOM   8041  C38 POPET 377      59.635 109.390  72.328  1.00  0.00           C
ATOM   8044  C39 POPET 377      58.656 110.080  71.368  1.00  0.00           C
ATOM   8047 0C31 POPET 377      59.116 110.061  69.909  1.00  0.00           C
ATOM   8050 1C31 POPET 377      58.085 110.680  68.959  1.00  0.00           C
ATOM   8053 2C31 POPET 377      58.495 110.549  67.479  1.00  0.00           C
ATOM   8056 3C31 POPET 377      57.416 111.040  66.489  1.00  0.00           C
ATOM   8059 4C31 POPET 377      56.896 112.451  66.788  1.00  0.00           C
ATOM   8062 5C31 POPET 377      56.105 113.061  65.618  1.00  0.00           C
ATOM   8065 6C31 POPET 377      55.515 114.430  65.938  1.00  0.00           C
ATOM   8069  NH3 POPEU 378      14.285  44.440  44.269  1.00  0.00           N
ATOM   8073  C12 POPEU 378      15.155  45.490  44.909  1.00  0.00           C
ATOM   8076  C11 POPEU 378      14.805  46.921  44.479  1.00  0.00           C
ATOM   8079  P   POPEU 378      15.585  49.380  45.049  1.00  0.00           P
ATOM   8080  O13 POPEU 378      16.785  49.760  44.258  1.00  0.00           O
ATOM   8081  O14 POPEU 378      14.265  49.811  44.539  1.00  0.00           O
ATOM   8082  O11 POPEU 378      15.755  49.921  46.529  1.00  0.00           O
ATOM   8083  O12 POPEU 378      15.625  47.811  45.229  1.00  0.00           O
ATOM   8084  C1  POPEU 378      15.795  49.009  47.639  1.00  0.00           C
ATOM   8087  C2  POPEU 378      15.485  49.750  48.959  1.00  0.00           C
ATOM   8089  O21 POPEU 378      15.525  48.811  50.049  1.00  0.00           O
ATOM   8090  C21 POPEU 378      16.685  48.729  50.669  1.00  0.00           C
ATOM   8091  O22 POPEU 378      17.685  49.370  50.388  1.00  0.00           O
ATOM   8092  C22 POPEU 378      16.555  47.780  51.868  1.00  0.00           C
ATOM   8095  C3  POPEU 378      14.075  50.389  48.969  1.00  0.00           C
ATOM   8098  O31 POPEU 378      13.805  50.870  50.309  1.00  0.00           O
ATOM   8099  C31 POPEU 378      12.545  50.830  50.709  1.00  0.00           C
ATOM   8100  O32 POPEU 378      11.575  50.660  49.988  1.00  0.00           O
ATOM   8101  C32 POPEU 378      12.495  50.979  52.229  1.00  0.00           C
ATOM   8104  C23 POPEU 378      16.745  48.479  53.239  1.00  0.00           C
ATOM   8107  C24 POPEU 378      16.755  47.460  54.389  1.00  0.00           C
ATOM   8110  C25 POPEU 378      16.075  47.971  55.679  1.00  0.00           C
ATOM   8113  C26 POPEU 378      16.845  49.061  56.428  1.00  0.00           C
ATOM   8116  C27 POPEU 378      16.125  49.601  57.678  1.00  0.00           C
ATOM   8119  C28 POPEU 378      16.005  48.601  58.858  1.00  0.00           C
ATOM   8122  C29 POPEU 378      14.825  47.670  58.769  1.00  0.00           C
ATOM   8124 0C21 POPEU 378      14.285  46.980  59.789  1.00  0.00           C
ATOM   8126 1C21 POPEU 378      14.785  46.980  61.208  1.00  0.00           C
ATOM   8129 2C21 POPEU 378      14.045  48.021  62.078  1.00  0.00           C
ATOM   8132 3C21 POPEU 378      12.555  47.730  62.289  1.00  0.00           C
ATOM   8135 4C21 POPEU 378      11.875  48.750  63.219  1.00  0.00           C
ATOM   8138 5C21 POPEU 378      10.355  48.570  63.319  1.00  0.00           C
ATOM   8141 6C21 POPEU 378       9.935  47.181  63.819  1.00  0.00           C
ATOM   8144 7C21 POPEU 378       8.414  47.021  63.928  1.00  0.00           C
ATOM   8147 8C21 POPEU 378       8.004  45.611  64.368  1.00  0.00           C
ATOM   8151  C33 POPEU 378      11.495  52.070  52.678  1.00  0.00           C
ATOM   8154  C34 POPEU 378      11.755  52.640  54.079  1.00  0.00           C
ATOM   8157  C35 POPEU 378      12.025  51.610  55.178  1.00  0.00           C
ATOM   8160  C36 POPEU 378      11.875  52.221  56.579  1.00  0.00           C
ATOM   8163  C37 POPEU 378      11.935  51.181  57.699  1.00  0.00           C
ATOM   8166  C38 POPEU 378      11.645  51.800  59.079  1.00  0.00           C
ATOM   8169  C39 POPEU 378      12.795  52.681  59.599  1.00  0.00           C
ATOM   8172 0C31 POPEU 378      13.335  52.190  60.949  1.00  0.00           C
ATOM   8175 1C31 POPEU 378      14.685  52.819  61.319  1.00  0.00           C
ATOM   8178 2C31 POPEU 378      15.045  52.650  62.799  1.00  0.00           C
ATOM   8181 3C31 POPEU 378      15.045  51.201  63.299  1.00  0.00           C
ATOM   8184 4C31 POPEU 378      15.385  51.080  64.789  1.00  0.00           C
ATOM   8187 5C31 POPEU 378      15.515  49.631  65.249  1.00  0.00           C
ATOM   8190 6C31 POPEU 378      15.965  49.491  66.699  1.00  0.00           C
ATOM   8194  NH3 POPEV 379      52.276   3.871  88.589  1.00  0.00           N
ATOM   8198  C12 POPEV 379      51.375   5.090  88.489  1.00  0.00           C
ATOM   8201  C11 POPEV 379      51.845   6.101  87.398  1.00  0.00           C
ATOM   8204  P   POPEV 379      49.535   7.330  87.148  1.00  0.00           P
ATOM   8205  O13 POPEV 379      48.875   7.060  88.438  1.00  0.00           O
ATOM   8206  O14 POPEV 379      49.035   8.540  86.469  1.00  0.00           O
ATOM   8207  O11 POPEV 379      49.275   6.101  86.179  1.00  0.00           O
ATOM   8208  O12 POPEV 379      51.105   7.330  87.359  1.00  0.00           O
ATOM   8209  C1  POPEV 379      49.495   6.130  84.769  1.00  0.00           C
ATOM   8212  C2  POPEV 379      48.315   6.780  83.979  1.00  0.00           C
ATOM   8214  O21 POPEV 379      47.796   5.990  82.889  1.00  0.00           O
ATOM   8215  C21 POPEV 379      48.656   5.630  81.938  1.00  0.00           C
ATOM   8216  O22 POPEV 379      49.865   5.691  81.989  1.00  0.00           O
ATOM   8217  C22 POPEV 379      47.866   5.250  80.669  1.00  0.00           C
ATOM   8220  C3  POPEV 379      48.586   8.241  83.498  1.00  0.00           C
ATOM   8223  O31 POPEV 379      47.355   9.000  83.549  1.00  0.00           O
ATOM   8224  C31 POPEV 379      46.665   9.420  82.479  1.00  0.00           C
ATOM   8225  O32 POPEV 379      45.465   9.681  82.528  1.00  0.00           O
ATOM   8226  C32 POPEV 379      47.455   9.580  81.199  1.00  0.00           C
ATOM   8229  C23 POPEV 379      48.526   5.821  79.388  1.00  0.00           C
ATOM   8232  C24 POPEV 379      47.745   5.561  78.099  1.00  0.00           C
ATOM   8235  C25 POPEV 379      46.525   6.481  77.879  1.00  0.00           C
ATOM   8238  C26 POPEV 379      45.855   6.220  76.519  1.00  0.00           C
ATOM   8241  C27 POPEV 379      44.715   7.190  76.159  1.00  0.00           C
ATOM   8244  C28 POPEV 379      43.485   7.121  77.099  1.00  0.00           C
ATOM   8247  C29 POPEV 379      42.425   8.111  76.659  1.00  0.00           C
ATOM   8249 0C21 POPEV 379      41.125   7.880  76.398  1.00  0.00           C
ATOM   8251 1C21 POPEV 379      40.345   6.590  76.549  1.00  0.00           C
ATOM   8254 2C21 POPEV 379      39.025   6.860  77.309  1.00  0.00           C
ATOM   8257 3C21 POPEV 379      38.235   5.591  77.669  1.00  0.00           C
ATOM   8260 4C21 POPEV 379      37.115   5.170  76.709  1.00  0.00           C
ATOM   8263 5C21 POPEV 379      37.575   4.630  75.339  1.00  0.00           C
ATOM   8266 6C21 POPEV 379      36.506   3.730  74.699  1.00  0.00           C
ATOM   8269 7C21 POPEV 379      36.765   3.411  73.219  1.00  0.00           C
ATOM   8272 8C21 POPEV 379      35.775   2.391  72.648  1.00  0.00           C
ATOM   8276  C33 POPEV 379      47.125  10.970  80.609  1.00  0.00           C
ATOM   8279  C34 POPEV 379      48.165  11.451  79.599  1.00  0.00           C
ATOM   8282  C35 POPEV 379      47.885  10.950  78.178  1.00  0.00           C
ATOM   8285  C36 POPEV 379      48.796  11.641  77.159  1.00  0.00           C
ATOM   8288  C37 POPEV 379      48.355  11.330  75.729  1.00  0.00           C
ATOM   8291  C38 POPEV 379      49.125  12.150  74.679  1.00  0.00           C
ATOM   8294  C39 POPEV 379      48.625  11.820  73.269  1.00  0.00           C
ATOM   8297 0C31 POPEV 379      49.235  12.720  72.179  1.00  0.00           C
ATOM   8300 1C31 POPEV 379      48.425  12.621  70.879  1.00  0.00           C
ATOM   8303 2C31 POPEV 379      49.046  13.370  69.699  1.00  0.00           C
ATOM   8306 3C31 POPEV 379      47.995  13.871  68.688  1.00  0.00           C
ATOM   8309 4C31 POPEV 379      47.025  12.790  68.199  1.00  0.00           C
ATOM   8312 5C31 POPEV 379      45.905  13.370  67.319  1.00  0.00           C
ATOM   8315 6C31 POPEV 379      44.885  12.320  66.888  1.00  0.00           C
ATOM   8319  NH3 POPEW 380      92.006  65.840  88.918  1.00  0.00           N
ATOM   8323  C12 POPEW 380      91.695  64.660  89.789  1.00  0.00           C
ATOM   8326  C11 POPEW 380      90.606  63.760  89.188  1.00  0.00           C
ATOM   8329  P   POPEW 380      89.765  61.299  89.618  1.00  0.00           P
ATOM   8330  O13 POPEW 380      88.925  61.171  90.828  1.00  0.00           O
ATOM   8331  O14 POPEW 380      90.576  60.119  89.258  1.00  0.00           O
ATOM   8332  O11 POPEW 380      88.846  61.730  88.398  1.00  0.00           O
ATOM   8333  O12 POPEW 380      90.756  62.491  89.799  1.00  0.00           O
ATOM   8334  C1  POPEW 380      87.586  61.070  88.169  1.00  0.00           C
ATOM   8337  C2  POPEW 380      87.535  60.451  86.739  1.00  0.00           C
ATOM   8339  O21 POPEW 380      86.225  59.960  86.409  1.00  0.00           O
ATOM   8340  C21 POPEW 380      85.845  58.741  86.779  1.00  0.00           C
ATOM   8341  O22 POPEW 380      86.435  57.990  87.528  1.00  0.00           O
ATOM   8342  C22 POPEW 380      84.576  58.370  86.008  1.00  0.00           C
ATOM   8345  C3  POPEW 380      88.715  59.440  86.488  1.00  0.00           C
ATOM   8348  O31 POPEW 380      88.465  58.431  85.489  1.00  0.00           O
ATOM   8349  C31 POPEW 380      88.396  58.910  84.258  1.00  0.00           C
ATOM   8350  O32 POPEW 380      88.526  60.080  83.949  1.00  0.00           O
ATOM   8351  C32 POPEW 380      88.165  57.759  83.269  1.00  0.00           C
ATOM   8354  C23 POPEW 380      84.366  56.840  85.858  1.00  0.00           C
ATOM   8357  C24 POPEW 380      83.865  56.451  84.459  1.00  0.00           C
ATOM   8360  C25 POPEW 380      83.605  54.951  84.310  1.00  0.00           C
ATOM   8363  C26 POPEW 380      83.585  54.471  82.849  1.00  0.00           C
ATOM   8366  C27 POPEW 380      82.355  54.921  82.059  1.00  0.00           C
ATOM   8369  C28 POPEW 380      82.385  54.380  80.618  1.00  0.00           C
ATOM   8372  C29 POPEW 380      81.085  54.580  79.879  1.00  0.00           C
ATOM   8374 0C21 POPEW 380      80.926  55.061  78.629  1.00  0.00           C
ATOM   8376 1C21 POPEW 380      82.046  55.480  77.709  1.00  0.00           C
ATOM   8379 2C21 POPEW 380      81.856  55.119  76.219  1.00  0.00           C
ATOM   8382 3C21 POPEW 380      80.875  56.061  75.489  1.00  0.00           C
ATOM   8385 4C21 POPEW 380      80.905  55.830  73.979  1.00  0.00           C
ATOM   8388 5C21 POPEW 380      79.906  56.691  73.188  1.00  0.00           C
ATOM   8391 6C21 POPEW 380      80.105  58.200  73.359  1.00  0.00           C
ATOM   8394 7C21 POPEW 380      79.376  59.001  72.269  1.00  0.00           C
ATOM   8397 8C21 POPEW 380      79.376  60.511  72.508  1.00  0.00           C
ATOM   8401  C33 POPEW 380      87.425  58.250  82.008  1.00  0.00           C
ATOM   8404  C34 POPEW 380      87.495  57.320  80.788  1.00  0.00           C
ATOM   8407  C35 POPEW 380      86.115  57.000  80.199  1.00  0.00           C
ATOM   8410  C36 POPEW 380      85.385  58.241  79.659  1.00  0.00           C
ATOM   8413  C37 POPEW 380      84.016  57.870  79.079  1.00  0.00           C
ATOM   8416  C38 POPEW 380      83.176  59.069  78.629  1.00  0.00           C
ATOM   8419  C39 POPEW 380      83.526  59.561  77.218  1.00  0.00           C
ATOM   8422 0C31 POPEW 380      82.615  60.711  76.748  1.00  0.00           C
ATOM   8425 1C31 POPEW 380      82.845  61.070  75.279  1.00  0.00           C
ATOM   8428 2C31 POPEW 380      81.975  62.229  74.769  1.00  0.00           C
ATOM   8431 3C31 POPEW 380      82.306  63.580  75.428  1.00  0.00           C
ATOM   8434 4C31 POPEW 380      81.575  64.760  74.769  1.00  0.00           C
ATOM   8437 5C31 POPEW 380      81.726  66.049  75.579  1.00  0.00           C
ATOM   8440 6C31 POPEW 380      80.985  67.251  74.979  1.00  0.00           C
ATOM   8444  NH3 POPEX 381      21.415 111.561  86.278  1.00  0.00           N
ATOM   8448  C12 POPEX 381      21.945 112.751  85.560  1.00  0.00           C
ATOM   8451  C11 POPEX 381      23.395 112.500  85.118  1.00  0.00           C
ATOM   8454  P   POPEX 381      25.056 111.299  86.828  1.00  0.00           P
ATOM   8455  O13 POPEX 381      25.755 111.720  88.060  1.00  0.00           O
ATOM   8456  O14 POPEX 381      24.145 110.131  86.938  1.00  0.00           O
ATOM   8457  O11 POPEX 381      26.165 111.010  85.739  1.00  0.00           O
ATOM   8458  O12 POPEX 381      24.245 112.510  86.249  1.00  0.00           O
ATOM   8459  C1  POPEX 381      25.935 110.119  84.640  1.00  0.00           C
ATOM   8462  C2  POPEX 381      26.395 110.771  83.309  1.00  0.00           C
ATOM   8464  O21 POPEX 381      25.325 110.671  82.359  1.00  0.00           O
ATOM   8465  C21 POPEX 381      25.425 111.451  81.299  1.00  0.00           C
ATOM   8466  O22 POPEX 381      26.236 112.351  81.138  1.00  0.00           O
ATOM   8467  C22 POPEX 381      24.295 111.070  80.349  1.00  0.00           C
ATOM   8470  C3  POPEX 381      27.725 110.160  82.738  1.00  0.00           C
ATOM   8473  O31 POPEX 381      27.486 108.970  81.938  1.00  0.00           O
ATOM   8474  C31 POPEX 381      28.505 108.721  81.100  1.00  0.00           C
ATOM   8475  O32 POPEX 381      29.475 109.439  80.960  1.00  0.00           O
ATOM   8476  C32 POPEX 381      28.215 107.460  80.279  1.00  0.00           C
ATOM   8479  C23 POPEX 381      24.715 110.160  79.169  1.00  0.00           C
ATOM   8482  C24 POPEX 381      23.565 109.230  78.769  1.00  0.00           C
ATOM   8485  C25 POPEX 381      23.545 108.799  77.289  1.00  0.00           C
ATOM   8488  C26 POPEX 381      24.665 107.821  76.899  1.00  0.00           C
ATOM   8491  C27 POPEX 381      24.485 107.340  75.449  1.00  0.00           C
ATOM   8494  C28 POPEX 381      25.635 106.461  74.938  1.00  0.00           C
ATOM   8497  C29 POPEX 381      25.295 105.820  73.618  1.00  0.00           C
ATOM   8499 0C21 POPEX 381      25.695 106.229  72.400  1.00  0.00           C
ATOM   8501 1C21 POPEX 381      26.605 107.410  72.129  1.00  0.00           C
ATOM   8504 2C21 POPEX 381      27.215 107.340  70.719  1.00  0.00           C
ATOM   8507 3C21 POPEX 381      28.205 108.490  70.449  1.00  0.00           C
ATOM   8510 4C21 POPEX 381      28.565 108.660  68.968  1.00  0.00           C
ATOM   8513 5C21 POPEX 381      29.105 107.400  68.269  1.00  0.00           C
ATOM   8516 6C21 POPEX 381      30.475 106.939  68.779  1.00  0.00           C
ATOM   8519 7C21 POPEX 381      30.935 105.620  68.129  1.00  0.00           C
ATOM   8522 8C21 POPEX 381      32.385 105.251  68.458  1.00  0.00           C
ATOM   8526  C33 POPEX 381      29.175 107.260  79.079  1.00  0.00           C
ATOM   8529  C34 POPEX 381      28.806 105.990  78.299  1.00  0.00           C
ATOM   8532  C35 POPEX 381      29.795 105.671  77.179  1.00  0.00           C
ATOM   8535  C36 POPEX 381      29.305 105.961  75.749  1.00  0.00           C
ATOM   8538  C37 POPEX 381      30.155 105.201  74.718  1.00  0.00           C
ATOM   8541  C38 POPEX 381      29.695 105.400  73.269  1.00  0.00           C
ATOM   8544  C39 POPEX 381      30.646 104.751  72.249  1.00  0.00           C
ATOM   8547 0C31 POPEX 381      30.605 103.221  72.239  1.00  0.00           C
ATOM   8550 1C31 POPEX 381      31.715 102.611  71.368  1.00  0.00           C
ATOM   8553 2C31 POPEX 381      31.535 101.110  71.118  1.00  0.00           C
ATOM   8556 3C31 POPEX 381      30.985 100.811  69.718  1.00  0.00           C
ATOM   8559 4C31 POPEX 381      32.065 100.840  68.639  1.00  0.00           C
ATOM   8562 5C31 POPEX 381      31.485 100.820  67.218  1.00  0.00           C
ATOM   8565 6C31 POPEX 381      32.505 100.441  66.139  1.00  0.00           C
ATOM   8569  NH3 POPEY 382      59.855  75.141  46.119  1.00  0.00           N
ATOM   8573  C12 POPEY 382      60.366  74.110  47.079  1.00  0.00           C
ATOM   8576  C11 POPEY 382      60.436  72.720  46.419  1.00  0.00           C
ATOM   8579  P   POPEY 382      62.645  71.361  46.019  1.00  0.00           P
ATOM   8580  O13 POPEY 382      61.945  70.090  45.688  1.00  0.00           O
ATOM   8581  O14 POPEY 382      64.015  71.619  45.508  1.00  0.00           O
ATOM   8582  O11 POPEY 382      62.625  71.470  47.558  1.00  0.00           O
ATOM   8583  O12 POPEY 382      61.646  72.561  45.669  1.00  0.00           O
ATOM   8584  C1  POPEY 382      63.375  70.671  48.469  1.00  0.00           C
ATOM   8587  C2  POPEY 382      63.635  71.521  49.729  1.00  0.00           C
ATOM   8589  O21 POPEY 382      62.435  72.260  50.009  1.00  0.00           O
ATOM   8590  C21 POPEY 382      62.055  72.351  51.259  1.00  0.00           C
ATOM   8591  O22 POPEY 382      62.605  71.851  52.219  1.00  0.00           O
ATOM   8592  C22 POPEY 382      60.845  73.271  51.288  1.00  0.00           C
ATOM   8595  C3  POPEY 382      64.785  72.521  49.438  1.00  0.00           C
ATOM   8598  O31 POPEY 382      64.875  73.601  50.388  1.00  0.00           O
ATOM   8599  C31 POPEY 382      65.205  73.250  51.629  1.00  0.00           C
ATOM   8600  O32 POPEY 382      65.626  72.160  51.968  1.00  0.00           O
ATOM   8601  C32 POPEY 382      64.875  74.421  52.549  1.00  0.00           C
ATOM   8604  C23 POPEY 382      60.285  73.491  52.699  1.00  0.00           C
ATOM   8607  C24 POPEY 382      59.335  74.680  52.699  1.00  0.00           C
ATOM   8610  C25 POPEY 382      58.006  74.370  53.368  1.00  0.00           C
ATOM   8613  C26 POPEY 382      58.155  74.119  54.869  1.00  0.00           C
ATOM   8616  C27 POPEY 382      56.826  74.340  55.589  1.00  0.00           C
ATOM   8619  C28 POPEY 382      56.905  74.220  57.118  1.00  0.00           C
ATOM   8622  C29 POPEY 382      56.865  72.771  57.499  1.00  0.00           C
ATOM   8624 0C21 POPEY 382      55.935  72.190  58.279  1.00  0.00           C
ATOM   8626 1C21 POPEY 382      54.815  72.900  59.009  1.00  0.00           C
ATOM   8629 2C21 POPEY 382      54.445  72.180  60.319  1.00  0.00           C
ATOM   8632 3C21 POPEY 382      53.305  72.900  61.059  1.00  0.00           C
ATOM   8635 4C21 POPEY 382      52.815  72.151  62.299  1.00  0.00           C
ATOM   8638 5C21 POPEY 382      53.895  72.010  63.379  1.00  0.00           C
ATOM   8641 6C21 POPEY 382      53.456  71.131  64.559  1.00  0.00           C
ATOM   8644 7C21 POPEY 382      54.576  70.960  65.579  1.00  0.00           C
ATOM   8647 8C21 POPEY 382      54.175  70.259  66.879  1.00  0.00           C
ATOM   8651  C33 POPEY 382      65.495  74.290  53.959  1.00  0.00           C
ATOM   8654  C34 POPEY 382      64.826  73.201  54.819  1.00  0.00           C
ATOM   8657  C35 POPEY 382      63.545  73.690  55.499  1.00  0.00           C
ATOM   8660  C36 POPEY 382      62.896  72.590  56.349  1.00  0.00           C
ATOM   8663  C37 POPEY 382      61.756  73.110  57.239  1.00  0.00           C
ATOM   8666  C38 POPEY 382      61.205  71.991  58.139  1.00  0.00           C
ATOM   8669  C39 POPEY 382      60.186  72.460  59.169  1.00  0.00           C
ATOM   8672 0C31 POPEY 382      59.655  71.281  59.989  1.00  0.00           C
ATOM   8675 1C31 POPEY 382      58.815  71.720  61.199  1.00  0.00           C
ATOM   8678 2C31 POPEY 382      58.295  70.531  62.008  1.00  0.00           C
ATOM   8681 3C31 POPEY 382      57.635  70.940  63.328  1.00  0.00           C
ATOM   8684 4C31 POPEY 382      58.645  71.340  64.419  1.00  0.00           C
ATOM   8687 5C31 POPEY 382      57.965  71.619  65.758  1.00  0.00           C
ATOM   8690 6C31 POPEY 382      58.955  71.939  66.879  1.00  0.00           C
ATOM   8694  NH3 POPEZ 383      91.236  89.930  48.928  1.00  0.00           N
ATOM   8698  C12 POPEZ 383      91.155  90.660  47.628  1.00  0.00           C
ATOM   8701  C11 POPEZ 383      90.025  91.701  47.619  1.00  0.00           C
ATOM   8704  P   POPEZ 383      89.275  93.940  48.619  1.00  0.00           P
ATOM   8705  O13 POPEZ 383      89.995  94.991  49.368  1.00  0.00           O
ATOM   8706  O14 POPEZ 383      88.995  94.230  47.188  1.00  0.00           O
ATOM   8707  O11 POPEZ 383      87.925  93.590  49.328  1.00  0.00           O
ATOM   8708  O12 POPEZ 383      90.105  92.580  48.738  1.00  0.00           O
ATOM   8709  C1  POPEZ 383      86.896  94.590  49.328  1.00  0.00           C
ATOM   8712  C2  POPEZ 383      87.115  95.620  50.449  1.00  0.00           C
ATOM   8714  O21 POPEZ 383      86.295  95.220  51.559  1.00  0.00           O
ATOM   8715  C21 POPEZ 383      86.565  95.561  52.818  1.00  0.00           C
ATOM   8716  O22 POPEZ 383      85.695  95.620  53.668  1.00  0.00           O
ATOM   8717  C22 POPEZ 383      88.046  95.820  53.129  1.00  0.00           C
ATOM   8720  C3  POPEZ 383      86.726  97.030  49.939  1.00  0.00           C
ATOM   8723  O31 POPEZ 383      86.896  98.061  50.929  1.00  0.00           O
ATOM   8724  C31 POPEZ 383      87.745  99.040  50.639  1.00  0.00           C
ATOM   8725  O32 POPEZ 383      88.495  99.101  49.688  1.00  0.00           O
ATOM   8726  C32 POPEZ 383      87.696 100.080  51.739  1.00  0.00           C
ATOM   8729  C23 POPEZ 383      88.326  96.090  54.629  1.00  0.00           C
ATOM   8732  C24 POPEZ 383      88.666  94.829  55.438  1.00  0.00           C
ATOM   8735  C25 POPEZ 383      87.465  93.990  55.919  1.00  0.00           C
ATOM   8738  C26 POPEZ 383      86.716  94.570  57.129  1.00  0.00           C
ATOM   8741  C27 POPEZ 383      85.835  93.510  57.829  1.00  0.00           C
ATOM   8744  C28 POPEZ 383      85.355  93.961  59.229  1.00  0.00           C
ATOM   8747  C29 POPEZ 383      84.605  92.891  59.989  1.00  0.00           C
ATOM   8749 0C21 POPEZ 383      85.065  92.230  61.069  1.00  0.00           C
ATOM   8751 1C21 POPEZ 383      86.415  92.410  61.709  1.00  0.00           C
ATOM   8754 2C21 POPEZ 383      86.616  91.610  63.009  1.00  0.00           C
ATOM   8757 3C21 POPEZ 383      86.026  92.260  64.269  1.00  0.00           C
ATOM   8760 4C21 POPEZ 383      86.425  91.470  65.529  1.00  0.00           C
ATOM   8763 5C21 POPEZ 383      85.915  92.021  66.868  1.00  0.00           C
ATOM   8766 6C21 POPEZ 383      86.465  93.400  67.258  1.00  0.00           C
ATOM   8769 7C21 POPEZ 383      86.185  93.701  68.739  1.00  0.00           C
ATOM   8772 8C21 POPEZ 383      86.695  95.061  69.219  1.00  0.00           C
ATOM   8776  C33 POPEZ 383      87.855  99.421  53.118  1.00  0.00           C
ATOM   8779  C34 POPEZ 383      87.915 100.420  54.269  1.00  0.00           C
ATOM   8782  C35 POPEZ 383      87.665  99.730  55.609  1.00  0.00           C
ATOM   8785  C36 POPEZ 383      87.475 100.750  56.729  1.00  0.00           C
ATOM   8788  C37 POPEZ 383      86.906 100.100  57.999  1.00  0.00           C
ATOM   8791  C38 POPEZ 383      86.385 101.141  59.009  1.00  0.00           C
ATOM   8794  C39 POPEZ 383      87.446 102.160  59.489  1.00  0.00           C
ATOM   8797 0C31 POPEZ 383      88.635 101.521  60.219  1.00  0.00           C
ATOM   8800 1C31 POPEZ 383      89.676 102.549  60.688  1.00  0.00           C
ATOM   8803 2C31 POPEZ 383      89.655 102.830  62.199  1.00  0.00           C
ATOM   8806 3C31 POPEZ 383      88.386 103.550  62.689  1.00  0.00           C
ATOM   8809 4C31 POPEZ 383      88.445 103.890  64.188  1.00  0.00           C
ATOM   8812 5C31 POPEZ 383      87.165 104.549  64.699  1.00  0.00           C
ATOM   8815 6C31 POPEZ 383      87.206 104.881  66.199  1.00  0.00           C
ATOM   8819  NH3 POPEa 384     111.856  42.250  87.849  1.00  0.00           N
ATOM   8823  C12 POPEa 384     110.385  42.330  87.549  1.00  0.00           C
ATOM   8826  C11 POPEa 384     109.496  42.101  88.769  1.00  0.00           C
ATOM   8829  P   POPEa 384     107.136  43.141  88.118  1.00  0.00           P
ATOM   8830  O13 POPEa 384     105.786  42.850  88.638  1.00  0.00           O
ATOM   8831  O14 POPEa 384     107.705  44.431  88.539  1.00  0.00           O
ATOM   8832  O11 POPEa 384     106.915  43.181  86.558  1.00  0.00           O
ATOM   8833  O12 POPEa 384     108.146  41.950  88.349  1.00  0.00           O
ATOM   8834  C1  POPEa 384     107.565  44.100  85.678  1.00  0.00           C
ATOM   8837  C2  POPEa 384     107.836  43.471  84.279  1.00  0.00           C
ATOM   8839  O21 POPEa 384     106.926  43.750  83.218  1.00  0.00           O
ATOM   8840  C21 POPEa 384     105.695  44.170  83.328  1.00  0.00           C
ATOM   8841  O22 POPEa 384     105.065  44.410  84.349  1.00  0.00           O
ATOM   8842  C22 POPEa 384     105.115  44.261  81.909  1.00  0.00           C
ATOM   8845  C3  POPEa 384     108.025  41.931  84.398  1.00  0.00           C
ATOM   8848  O31 POPEa 384     108.785  41.400  83.299  1.00  0.00           O
ATOM   8849  C31 POPEa 384     108.176  40.601  82.458  1.00  0.00           C
ATOM   8850  O32 POPEa 384     106.996  40.259  82.519  1.00  0.00           O
ATOM   8851  C32 POPEa 384     109.195  40.140  81.409  1.00  0.00           C
ATOM   8854  C23 POPEa 384     104.916  45.721  81.459  1.00  0.00           C
ATOM   8857  C24 POPEa 384     104.826  45.861  79.938  1.00  0.00           C
ATOM   8860  C25 POPEa 384     105.056  47.299  79.459  1.00  0.00           C
ATOM   8863  C26 POPEa 384     105.445  47.361  77.969  1.00  0.00           C
ATOM   8866  C27 POPEa 384     106.275  48.601  77.589  1.00  0.00           C
ATOM   8869  C28 POPEa 384     105.406  49.820  77.229  1.00  0.00           C
ATOM   8872  C29 POPEa 384     106.236  51.041  76.919  1.00  0.00           C
ATOM   8874 0C21 POPEa 384     106.255  51.730  75.758  1.00  0.00           C
ATOM   8876 1C21 POPEa 384     105.436  51.460  74.519  1.00  0.00           C
ATOM   8879 2C21 POPEa 384     105.245  52.710  73.618  1.00  0.00           C
ATOM   8882 3C21 POPEa 384     104.496  53.881  74.288  1.00  0.00           C
ATOM   8885 4C21 POPEa 384     104.536  55.181  73.458  1.00  0.00           C
ATOM   8888 5C21 POPEa 384     103.566  55.189  72.258  1.00  0.00           C
ATOM   8891 6C21 POPEa 384     102.125  55.541  72.659  1.00  0.00           C
ATOM   8894 7C21 POPEa 384     101.175  55.601  71.459  1.00  0.00           C
ATOM   8897 8C21 POPEa 384      99.745  56.010  71.829  1.00  0.00           C
ATOM   8901  C33 POPEa 384     108.906  38.740  80.839  1.00  0.00           C
ATOM   8904  C34 POPEa 384     109.965  38.271  79.819  1.00  0.00           C
ATOM   8907  C35 POPEa 384     110.145  39.191  78.598  1.00  0.00           C
ATOM   8910  C36 POPEa 384     108.836  39.480  77.849  1.00  0.00           C
ATOM   8913  C37 POPEa 384     109.046  40.311  76.589  1.00  0.00           C
ATOM   8916  C38 POPEa 384     107.736  40.861  76.019  1.00  0.00           C
ATOM   8919  C39 POPEa 384     107.936  41.610  74.699  1.00  0.00           C
ATOM   8922 0C31 POPEa 384     107.015  42.831  74.539  1.00  0.00           C
ATOM   8925 1C31 POPEa 384     107.015  43.401  73.118  1.00  0.00           C
ATOM   8928 2C31 POPEa 384     105.965  44.500  72.919  1.00  0.00           C
ATOM   8931 3C31 POPEa 384     105.975  45.080  71.508  1.00  0.00           C
ATOM   8934 4C31 POPEa 384     104.576  45.480  70.999  1.00  0.00           C
ATOM   8937 5C31 POPEa 384     103.855  46.530  71.849  1.00  0.00           C
ATOM   8940 6C31 POPEa 384     102.486  46.910  71.288  1.00  0.00           C
ATOM   8944  NH3 POPEb 385      19.465  35.120  89.739  1.00  0.00           N
ATOM   8948  C12 POPEb 385      19.365  35.210  91.229  1.00  0.00           C
ATOM   8951  C11 POPEb 385      18.015  34.611  91.658  1.00  0.00           C
ATOM   8954  P   POPEb 385      16.555  32.479  91.499  1.00  0.00           P
ATOM   8955  O13 POPEb 385      16.965  31.381  92.398  1.00  0.00           O
ATOM   8956  O14 POPEb 385      15.505  33.410  91.989  1.00  0.00           O
ATOM   8957  O11 POPEb 385      16.115  31.931  90.060  1.00  0.00           O
ATOM   8958  O12 POPEb 385      17.845  33.300  91.089  1.00  0.00           O
ATOM   8959  C1  POPEb 385      15.475  32.881  89.188  1.00  0.00           C
ATOM   8962  C2  POPEb 385      15.025  32.300  87.789  1.00  0.00           C
ATOM   8964  O21 POPEb 385      16.025  31.681  86.949  1.00  0.00           O
ATOM   8965  C21 POPEb 385      17.145  32.320  86.719  1.00  0.00           C
ATOM   8966  O22 POPEb 385      17.605  33.271  87.328  1.00  0.00           O
ATOM   8967  C22 POPEb 385      17.955  31.570  85.659  1.00  0.00           C
ATOM   8970  C3  POPEb 385      14.055  33.210  86.949  1.00  0.00           C
ATOM   8973  O31 POPEb 385      14.685  34.190  86.089  1.00  0.00           O
ATOM   8974  C31 POPEb 385      13.935  34.521  85.009  1.00  0.00           C
ATOM   8975  O32 POPEb 385      12.835  34.041  84.758  1.00  0.00           O
ATOM   8976  C32 POPEb 385      14.625  35.590  84.139  1.00  0.00           C
ATOM   8979  C23 POPEb 385      19.105  32.490  85.189  1.00  0.00           C
ATOM   8982  C24 POPEb 385      19.515  32.320  83.729  1.00  0.00           C
ATOM   8985  C25 POPEb 385      21.025  32.550  83.549  1.00  0.00           C
ATOM   8988  C26 POPEb 385      21.495  33.890  84.129  1.00  0.00           C
ATOM   8991  C27 POPEb 385      23.015  34.000  84.049  1.00  0.00           C
ATOM   8994  C28 POPEb 385      23.545  35.311  83.460  1.00  0.00           C
ATOM   8997  C29 POPEb 385      23.015  35.590  82.078  1.00  0.00           C
ATOM   8999 0C21 POPEb 385      23.675  35.710  80.919  1.00  0.00           C
ATOM   9001 1C21 POPEb 385      25.145  35.550  80.678  1.00  0.00           C
ATOM   9004 2C21 POPEb 385      25.395  35.250  79.199  1.00  0.00           C
ATOM   9007 3C21 POPEb 385      26.896  35.220  78.868  1.00  0.00           C
ATOM   9010 4C21 POPEb 385      27.135  34.750  77.429  1.00  0.00           C
ATOM   9013 5C21 POPEb 385      28.625  34.690  77.089  1.00  0.00           C
ATOM   9016 6C21 POPEb 385      28.905  33.771  75.898  1.00  0.00           C
ATOM   9019 7C21 POPEb 385      30.405  33.611  75.630  1.00  0.00           C
ATOM   9022 8C21 POPEb 385      30.695  32.570  74.549  1.00  0.00           C
ATOM   9026  C33 POPEb 385      14.375  35.500  82.598  1.00  0.00           C
ATOM   9029  C34 POPEb 385      15.555  34.910  81.819  1.00  0.00           C
ATOM   9032  C35 POPEb 385      15.415  34.971  80.289  1.00  0.00           C
ATOM   9035  C36 POPEb 385      15.555  36.370  79.679  1.00  0.00           C
ATOM   9038  C37 POPEb 385      15.855  36.300  78.169  1.00  0.00           C
ATOM   9041  C38 POPEb 385      15.185  37.420  77.348  1.00  0.00           C
ATOM   9044  C39 POPEb 385      15.515  37.300  75.859  1.00  0.00           C
ATOM   9047 0C31 POPEb 385      16.905  37.861  75.469  1.00  0.00           C
ATOM   9050 1C31 POPEb 385      17.405  37.370  74.099  1.00  0.00           C
ATOM   9053 2C31 POPEb 385      16.465  37.681  72.928  1.00  0.00           C
ATOM   9056 3C31 POPEb 385      16.765  36.871  71.659  1.00  0.00           C
ATOM   9059 4C31 POPEb 385      17.955  37.381  70.839  1.00  0.00           C
ATOM   9062 5C31 POPEb 385      18.175  36.511  69.589  1.00  0.00           C
ATOM   9065 6C31 POPEb 385      19.325  36.971  68.699  1.00  0.00           C
ATOM   9069  NH3 POPEc 386      28.645  69.799  42.619  1.00  0.00           N
ATOM   9073  C12 POPEc 386      28.935  70.680  41.439  1.00  0.00           C
ATOM   9076  C11 POPEc 386      28.265  70.160  40.178  1.00  0.00           C
ATOM   9079  P   POPEc 386      26.675  71.980  39.208  1.00  0.00           P
ATOM   9080  O13 POPEc 386      25.795  71.090  38.418  1.00  0.00           O
ATOM   9081  O14 POPEc 386      26.835  73.381  38.799  1.00  0.00           O
ATOM   9082  O11 POPEc 386      26.185  71.961  40.718  1.00  0.00           O
ATOM   9083  O12 POPEc 386      28.076  71.281  39.329  1.00  0.00           O
ATOM   9084  C1  POPEc 386      25.015  72.711  40.999  1.00  0.00           C
ATOM   9087  C2  POPEc 386      24.485  72.271  42.359  1.00  0.00           C
ATOM   9089  O21 POPEc 386      23.375  73.110  42.689  1.00  0.00           O
ATOM   9090  C21 POPEc 386      22.305  72.431  43.039  1.00  0.00           C
ATOM   9091  O22 POPEc 386      22.095  71.241  42.839  1.00  0.00           O
ATOM   9092  C22 POPEc 386      21.425  73.351  43.878  1.00  0.00           C
ATOM   9095  C3  POPEc 386      25.565  72.470  43.438  1.00  0.00           C
ATOM   9098  O31 POPEc 386      25.085  72.021  44.719  1.00  0.00           O
ATOM   9099  C31 POPEc 386      25.665  70.930  45.209  1.00  0.00           C
ATOM   9100  O32 POPEc 386      26.585  70.321  44.679  1.00  0.00           O
ATOM   9101  C32 POPEc 386      25.045  70.620  46.568  1.00  0.00           C
ATOM   9104  C23 POPEc 386      20.385  72.549  44.669  1.00  0.00           C
ATOM   9107  C24 POPEc 386      19.695  73.381  45.749  1.00  0.00           C
ATOM   9110  C25 POPEc 386      18.615  72.561  46.469  1.00  0.00           C
ATOM   9113  C26 POPEc 386      17.975  73.320  47.639  1.00  0.00           C
ATOM   9116  C27 POPEc 386      17.165  72.400  48.569  1.00  0.00           C
ATOM   9119  C28 POPEc 386      15.955  73.110  49.199  1.00  0.00           C
ATOM   9122  C29 POPEc 386      15.285  72.241  50.229  1.00  0.00           C
ATOM   9124 0C21 POPEc 386      14.065  72.440  50.759  1.00  0.00           C
ATOM   9126 1C21 POPEc 386      13.135  73.580  50.419  1.00  0.00           C
ATOM   9129 2C21 POPEc 386      12.745  74.480  51.599  1.00  0.00           C
ATOM   9132 3C21 POPEc 386      12.125  75.811  51.119  1.00  0.00           C
ATOM   9135 4C21 POPEc 386      11.575  76.650  52.289  1.00  0.00           C
ATOM   9138 5C21 POPEc 386      11.735  78.160  52.099  1.00  0.00           C
ATOM   9141 6C21 POPEc 386      11.005  78.741  50.879  1.00  0.00           C
ATOM   9144 7C21 POPEc 386      11.255  80.251  50.749  1.00  0.00           C
ATOM   9147 8C21 POPEc 386      10.505  80.910  49.589  1.00  0.00           C
ATOM   9151  C33 POPEc 386      26.005  70.921  47.748  1.00  0.00           C
ATOM   9154  C34 POPEc 386      25.945  69.830  48.829  1.00  0.00           C
ATOM   9157  C35 POPEc 386      26.845  70.160  50.019  1.00  0.00           C
ATOM   9160  C36 POPEc 386      26.905  69.031  51.059  1.00  0.00           C
ATOM   9163  C37 POPEc 386      27.675  69.439  52.309  1.00  0.00           C
ATOM   9166  C38 POPEc 386      27.765  68.329  53.368  1.00  0.00           C
ATOM   9169  C39 POPEc 386      28.295  68.830  54.719  1.00  0.00           C
ATOM   9172 0C31 POPEc 386      27.295  69.729  55.458  1.00  0.00           C
ATOM   9175 1C31 POPEc 386      27.855  70.299  56.769  1.00  0.00           C
ATOM   9178 2C31 POPEc 386      26.835  71.210  57.458  1.00  0.00           C
ATOM   9181 3C31 POPEc 386      27.345  71.790  58.778  1.00  0.00           C
ATOM   9184 4C31 POPEc 386      26.245  72.531  59.529  1.00  0.00           C
ATOM   9187 5C31 POPEc 386      26.645  72.891  60.958  1.00  0.00           C
ATOM   9190 6C31 POPEc 386      25.455  73.361  61.789  1.00  0.00           C
ATOM   9194  NH3 POPEd 387      81.605 116.369  43.769  1.00  0.00           N
ATOM   9198  C12 POPEd 387      81.096 116.960  45.049  1.00  0.00           C
ATOM   9201  C11 POPEd 387      80.665 118.430  44.828  1.00  0.00           C
ATOM   9204  P   POPEd 387      78.576 118.049  43.269  1.00  0.00           P
ATOM   9205  O13 POPEd 387      78.695 116.971  42.258  1.00  0.00           O
ATOM   9206  O14 POPEd 387      77.595 119.141  43.059  1.00  0.00           O
ATOM   9207  O11 POPEd 387      78.245 117.381  44.639  1.00  0.00           O
ATOM   9208  O12 POPEd 387      79.995 118.631  43.578  1.00  0.00           O
ATOM   9209  C1  POPEd 387      76.965 117.351  45.239  1.00  0.00           C
ATOM   9212  C2  POPEd 387      77.005 118.000  46.638  1.00  0.00           C
ATOM   9214  O21 POPEd 387      75.775 117.690  47.299  1.00  0.00           O
ATOM   9215  C21 POPEd 387      75.836 117.671  48.619  1.00  0.00           C
ATOM   9216  O22 POPEd 387      76.845 117.580  49.289  1.00  0.00           O
ATOM   9217  C22 POPEd 387      74.425 117.880  49.159  1.00  0.00           C
ATOM   9220  C3  POPEd 387      77.186 119.540  46.539  1.00  0.00           C
ATOM   9223  O31 POPEd 387      76.955 120.181  47.809  1.00  0.00           O
ATOM   9224  C31 POPEd 387      77.995 120.360  48.609  1.00  0.00           C
ATOM   9225  O32 POPEd 387      79.165 120.201  48.299  1.00  0.00           O
ATOM   9226  C32 POPEd 387      77.485 120.820  49.968  1.00  0.00           C
ATOM   9229  C23 POPEd 387      74.365 117.640  50.679  1.00  0.00           C
ATOM   9232  C24 POPEd 387      72.975 117.920  51.269  1.00  0.00           C
ATOM   9235  C25 POPEd 387      72.686 117.100  52.528  1.00  0.00           C
ATOM   9238  C26 POPEd 387      73.396 117.590  53.799  1.00  0.00           C
ATOM   9241  C27 POPEd 387      73.196 116.630  54.979  1.00  0.00           C
ATOM   9244  C28 POPEd 387      73.695 117.219  56.319  1.00  0.00           C
ATOM   9247  C29 POPEd 387      73.695 116.229  57.458  1.00  0.00           C
ATOM   9249 0C21 POPEd 387      73.805 116.551  58.759  1.00  0.00           C
ATOM   9251 1C21 POPEd 387      74.006 117.930  59.339  1.00  0.00           C
ATOM   9254 2C21 POPEd 387      72.736 118.461  60.049  1.00  0.00           C
ATOM   9257 3C21 POPEd 387      72.925 119.840  60.688  1.00  0.00           C
ATOM   9260 4C21 POPEd 387      71.695 120.330  61.479  1.00  0.00           C
ATOM   9263 5C21 POPEd 387      70.396 120.280  60.669  1.00  0.00           C
ATOM   9266 6C21 POPEd 387      69.205 121.010  61.299  1.00  0.00           C
ATOM   9269 7C21 POPEd 387      67.936 120.861  60.438  1.00  0.00           C
ATOM   9272 8C21 POPEd 387      66.715 121.610  60.958  1.00  0.00           C
ATOM   9276  C33 POPEd 387      78.305 120.260  51.139  1.00  0.00           C
ATOM   9279  C34 POPEd 387      77.455 120.160  52.398  1.00  0.00           C
ATOM   9282  C35 POPEd 387      78.285 119.740  53.609  1.00  0.00           C
ATOM   9285  C36 POPEd 387      77.425 119.241  54.758  1.00  0.00           C
ATOM   9288  C37 POPEd 387      78.245 119.090  56.039  1.00  0.00           C
ATOM   9291  C38 POPEd 387      77.625 118.110  57.039  1.00  0.00           C
ATOM   9294  C39 POPEd 387      78.485 117.970  58.309  1.00  0.00           C
ATOM   9297 0C31 POPEd 387      78.505 119.270  59.129  1.00  0.00           C
ATOM   9300 1C31 POPEd 387      78.156 119.040  60.599  1.00  0.00           C
ATOM   9303 2C31 POPEd 387      77.925 120.351  61.369  1.00  0.00           C
ATOM   9306 3C31 POPEd 387      77.695 120.119  62.868  1.00  0.00           C
ATOM   9309 4C31 POPEd 387      76.415 119.320  63.179  1.00  0.00           C
ATOM   9312 5C31 POPEd 387      76.296 118.940  64.659  1.00  0.00           C
ATOM   9315 6C31 POPEd 387      75.065 118.070  64.938  1.00  0.00           C
ATOM   9319  NH3 POPEe 388      67.655  89.270  46.809  1.00  0.00           N
ATOM   9323  C12 POPEe 388      66.355  88.881  47.468  1.00  0.00           C
ATOM   9326  C11 POPEe 388      65.256  89.940  47.289  1.00  0.00           C
ATOM   9329  P   POPEe 388      62.826  88.970  47.009  1.00  0.00           P
ATOM   9330  O13 POPEe 388      62.975  87.510  46.859  1.00  0.00           O
ATOM   9331  O14 POPEe 388      62.796  89.771  45.769  1.00  0.00           O
ATOM   9332  O11 POPEe 388      61.506  89.281  47.829  1.00  0.00           O
ATOM   9333  O12 POPEe 388      64.025  89.521  47.909  1.00  0.00           O
ATOM   9334  C1  POPEe 388      61.156  88.469  48.959  1.00  0.00           C
ATOM   9337  C2  POPEe 388      60.345  89.331  49.958  1.00  0.00           C
ATOM   9339  O21 POPEe 388      61.175  90.230  50.709  1.00  0.00           O
ATOM   9340  C21 POPEe 388      61.875  89.740  51.708  1.00  0.00           C
ATOM   9341  O22 POPEe 388      62.015  88.560  52.009  1.00  0.00           O
ATOM   9342  C22 POPEe 388      62.476  90.920  52.488  1.00  0.00           C
ATOM   9345  C3  POPEe 388      59.326  88.560  50.849  1.00  0.00           C
ATOM   9348  O31 POPEe 388      58.656  89.530  51.688  1.00  0.00           O
ATOM   9349  C31 POPEe 388      58.305  89.250  52.929  1.00  0.00           C
ATOM   9350  O32 POPEe 388      58.396  90.049  53.858  1.00  0.00           O
ATOM   9351  C32 POPEe 388      57.675  87.860  53.099  1.00  0.00           C
ATOM   9354  C23 POPEe 388      62.005  91.010  53.959  1.00  0.00           C
ATOM   9357  C24 POPEe 388      62.605  92.271  54.599  1.00  0.00           C
ATOM   9360  C25 POPEe 388      61.975  92.690  55.938  1.00  0.00           C
ATOM   9363  C26 POPEe 388      60.465  92.951  55.859  1.00  0.00           C
ATOM   9366  C27 POPEe 388      59.935  93.951  56.899  1.00  0.00           C
ATOM   9369  C28 POPEe 388      60.195  93.550  58.368  1.00  0.00           C
ATOM   9372  C29 POPEe 388      59.415  92.329  58.809  1.00  0.00           C
ATOM   9374 0C21 POPEe 388      59.155  92.000  60.079  1.00  0.00           C
ATOM   9376 1C21 POPEe 388      59.605  92.751  61.309  1.00  0.00           C
ATOM   9379 2C21 POPEe 388      60.555  91.910  62.188  1.00  0.00           C
ATOM   9382 3C21 POPEe 388      60.915  92.631  63.499  1.00  0.00           C
ATOM   9385 4C21 POPEe 388      61.975  91.870  64.309  1.00  0.00           C
ATOM   9388 5C21 POPEe 388      62.185  92.451  65.719  1.00  0.00           C
ATOM   9391 6C21 POPEe 388      63.295  91.720  66.499  1.00  0.00           C
ATOM   9394 7C21 POPEe 388      63.295  92.090  67.989  1.00  0.00           C
ATOM   9397 8C21 POPEe 388      64.425  91.440  68.779  1.00  0.00           C
ATOM   9401  C33 POPEe 388      58.025  87.230  54.468  1.00  0.00           C
ATOM   9404  C34 POPEe 388      57.165  87.740  55.639  1.00  0.00           C
ATOM   9407  C35 POPEe 388      57.925  88.631  56.649  1.00  0.00           C
ATOM   9410  C36 POPEe 388      58.215  87.961  57.999  1.00  0.00           C
ATOM   9413  C37 POPEe 388      56.955  87.640  58.809  1.00  0.00           C
ATOM   9416  C38 POPEe 388      57.276  87.120  60.219  1.00  0.00           C
ATOM   9419  C39 POPEe 388      56.026  86.730  61.008  1.00  0.00           C
ATOM   9422 0C31 POPEe 388      56.395  85.969  62.278  1.00  0.00           C
ATOM   9425 1C31 POPEe 388      55.205  85.340  62.999  1.00  0.00           C
ATOM   9428 2C31 POPEe 388      55.655  84.561  64.239  1.00  0.00           C
ATOM   9431 3C31 POPEe 388      54.765  83.350  64.529  1.00  0.00           C
ATOM   9434 4C31 POPEe 388      55.315  82.510  65.688  1.00  0.00           C
ATOM   9437 5C31 POPEe 388      54.495  82.671  66.969  1.00  0.00           C
ATOM   9440 6C31 POPEe 388      55.005  81.790  68.099  1.00  0.00           C
ATOM   9444  NH3 POPEf 389     106.575 110.181  45.479  1.00  0.00           N
ATOM   9448  C12 POPEf 389     105.075 110.070  45.679  1.00  0.00           C
ATOM   9451  C11 POPEf 389     104.485 110.951  46.809  1.00  0.00           C
ATOM   9454  P   POPEf 389     101.915 110.280  46.299  1.00  0.00           P
ATOM   9455  O13 POPEf 389     100.695 111.120  46.109  1.00  0.00           O
ATOM   9456  O14 POPEf 389     102.316 109.430  45.159  1.00  0.00           O
ATOM   9457  O11 POPEf 389     101.775 109.370  47.599  1.00  0.00           O
ATOM   9458  O12 POPEf 389     103.116 111.250  46.629  1.00  0.00           O
ATOM   9459  C1  POPEf 389     101.225 109.820  48.849  1.00  0.00           C
ATOM   9462  C2  POPEf 389     100.786 108.641  49.778  1.00  0.00           C
ATOM   9464  O21 POPEf 389      99.496 108.921  50.368  1.00  0.00           O
ATOM   9465  C21 POPEf 389      99.426 109.331  51.629  1.00  0.00           C
ATOM   9466  O22 POPEf 389      99.296 108.641  52.619  1.00  0.00           O
ATOM   9467  C22 POPEf 389      99.385 110.850  51.659  1.00  0.00           C
ATOM   9470  C3  POPEf 389     101.875 108.150  50.799  1.00  0.00           C
ATOM   9473  O31 POPEf 389     101.376 107.040  51.579  1.00  0.00           O
ATOM   9474  C31 POPEf 389     101.735 106.960  52.859  1.00  0.00           C
ATOM   9475  O32 POPEf 389     102.696 107.521  53.359  1.00  0.00           O
ATOM   9476  C32 POPEf 389     100.805 105.969  53.578  1.00  0.00           C
ATOM   9479  C23 POPEf 389      99.485 111.400  53.099  1.00  0.00           C
ATOM   9482  C24 POPEf 389      99.576 112.930  53.089  1.00  0.00           C
ATOM   9485  C25 POPEf 389      99.895 113.560  54.449  1.00  0.00           C
ATOM   9488  C26 POPEf 389     101.145 112.980  55.119  1.00  0.00           C
ATOM   9491  C27 POPEf 389     101.695 113.951  56.179  1.00  0.00           C
ATOM   9494  C28 POPEf 389     102.565 113.271  57.249  1.00  0.00           C
ATOM   9497  C29 POPEf 389     103.855 112.671  56.749  1.00  0.00           C
ATOM   9499 0C21 POPEf 389     105.096 113.081  57.078  1.00  0.00           C
ATOM   9501 1C21 POPEf 389     105.425 114.201  58.029  1.00  0.00           C
ATOM   9504 2C21 POPEf 389     105.266 113.750  59.489  1.00  0.00           C
ATOM   9507 3C21 POPEf 389     105.516 114.851  60.519  1.00  0.00           C
ATOM   9510 4C21 POPEf 389     104.795 114.540  61.829  1.00  0.00           C
ATOM   9513 5C21 POPEf 389     105.016 115.590  62.929  1.00  0.00           C
ATOM   9516 6C21 POPEf 389     104.025 115.441  64.079  1.00  0.00           C
ATOM   9519 7C21 POPEf 389     104.216 116.490  65.189  1.00  0.00           C
ATOM   9522 8C21 POPEf 389     103.095 116.461  66.218  1.00  0.00           C
ATOM   9526  C33 POPEf 389     100.665 106.221  55.108  1.00  0.00           C
ATOM   9529  C34 POPEf 389     101.835 105.689  55.938  1.00  0.00           C
ATOM   9532  C35 POPEf 389     101.875 106.229  57.369  1.00  0.00           C
ATOM   9535  C36 POPEf 389     100.746 105.750  58.299  1.00  0.00           C
ATOM   9538  C37 POPEf 389     101.076 106.141  59.749  1.00  0.00           C
ATOM   9541  C38 POPEf 389      99.965 105.891  60.789  1.00  0.00           C
ATOM   9544  C39 POPEf 389     100.415 106.330  62.188  1.00  0.00           C
ATOM   9547 0C31 POPEf 389      99.326 106.260  63.258  1.00  0.00           C
ATOM   9550 1C31 POPEf 389      99.816 106.831  64.599  1.00  0.00           C
ATOM   9553 2C31 POPEf 389      98.815 106.670  65.758  1.00  0.00           C
ATOM   9556 3C31 POPEf 389      97.605 107.611  65.659  1.00  0.00           C
ATOM   9559 4C31 POPEf 389      96.656 107.460  66.859  1.00  0.00           C
ATOM   9562 5C31 POPEf 389      95.506 108.480  66.839  1.00  0.00           C
ATOM   9565 6C31 POPEf 389      94.555 108.320  68.029  1.00  0.00           C
ATOM   9569  NH3 POPEg 390     111.295 118.049  85.449  1.00  0.00           N
ATOM   9573  C12 POPEg 390     111.285 118.010  86.959  1.00  0.00           C
ATOM   9576  C11 POPEg 390     109.905 117.611  87.490  1.00  0.00           C
ATOM   9579  P   POPEg 390     108.666 119.900  86.839  1.00  0.00           P
ATOM   9580  O13 POPEg 390     107.306 120.391  87.108  1.00  0.00           O
ATOM   9581  O14 POPEg 390     109.765 120.870  86.779  1.00  0.00           O
ATOM   9582  O11 POPEg 390     108.706 119.150  85.438  1.00  0.00           O
ATOM   9583  O12 POPEg 390     109.065 118.710  87.779  1.00  0.00           O
ATOM   9584  C1  POPEg 390     107.505 118.490  85.019  1.00  0.00           C
ATOM   9587  C2  POPEg 390     107.295 118.641  83.508  1.00  0.00           C
ATOM   9589  O21 POPEg 390     106.686 117.440  82.999  1.00  0.00           O
ATOM   9590  C21 POPEg 390     105.376 117.370  83.188  1.00  0.00           C
ATOM   9591  O22 POPEg 390     104.695 118.210  83.778  1.00  0.00           O
ATOM   9592  C22 POPEg 390     104.826 116.131  82.499  1.00  0.00           C
ATOM   9595  C3  POPEg 390     108.635 118.850  82.758  1.00  0.00           C
ATOM   9598  O31 POPEg 390     108.415 119.001  81.339  1.00  0.00           O
ATOM   9599  C31 POPEg 390     109.566 119.180  80.699  1.00  0.00           C
ATOM   9600  O32 POPEg 390     110.635 119.381  81.240  1.00  0.00           O
ATOM   9601  C32 POPEg 390     109.366 119.051  79.199  1.00  0.00           C
ATOM   9604  C23 POPEg 390     104.905 116.260  80.949  1.00  0.00           C
ATOM   9607  C24 POPEg 390     105.646 115.100  80.279  1.00  0.00           C
ATOM   9610  C25 POPEg 390     106.315 115.520  78.959  1.00  0.00           C
ATOM   9613  C26 POPEg 390     106.885 114.331  78.178  1.00  0.00           C
ATOM   9616  C27 POPEg 390     107.755 114.790  77.008  1.00  0.00           C
ATOM   9619  C28 POPEg 390     108.265 113.641  76.118  1.00  0.00           C
ATOM   9622  C29 POPEg 390     109.126 114.180  74.999  1.00  0.00           C
ATOM   9624 0C21 POPEg 390     108.675 114.740  73.858  1.00  0.00           C
ATOM   9626 1C21 POPEg 390     107.235 114.930  73.479  1.00  0.00           C
ATOM   9629 2C21 POPEg 390     106.775 116.400  73.468  1.00  0.00           C
ATOM   9632 3C21 POPEg 390     107.255 117.180  72.239  1.00  0.00           C
ATOM   9635 4C21 POPEg 390     106.175 118.140  71.719  1.00  0.00           C
ATOM   9638 5C21 POPEg 390     106.495 118.701  70.329  1.00  0.00           C
ATOM   9641 6C21 POPEg 390     105.355 119.579  69.789  1.00  0.00           C
ATOM   9644 7C21 POPEg 390     105.266 119.570  68.258  1.00  0.00           C
ATOM   9647 8C21 POPEg 390     103.965 120.201  67.758  1.00  0.00           C
ATOM   9651  C33 POPEg 390     109.835 117.681  78.659  1.00  0.00           C
ATOM   9654  C34 POPEg 390     111.355 117.590  78.409  1.00  0.00           C
ATOM   9657  C35 POPEg 390     111.885 118.329  77.169  1.00  0.00           C
ATOM   9660  C36 POPEg 390     111.096 118.049  75.879  1.00  0.00           C
ATOM   9663  C37 POPEg 390     111.826 118.490  74.589  1.00  0.00           C
ATOM   9666  C38 POPEg 390     112.855 117.471  74.079  1.00  0.00           C
ATOM   9669  C39 POPEg 390     112.225 116.210  73.458  1.00  0.00           C
ATOM   9672 0C31 POPEg 390     113.286 115.211  72.989  1.00  0.00           C
ATOM   9675 1C31 POPEg 390     112.685 113.980  72.289  1.00  0.00           C
ATOM   9678 2C31 POPEg 390     113.755 112.930  71.949  1.00  0.00           C
ATOM   9681 3C31 POPEg 390     113.265 111.890  70.929  1.00  0.00           C
ATOM   9684 4C31 POPEg 390     113.326 112.430  69.489  1.00  0.00           C
ATOM   9687 5C31 POPEg 390     112.535 111.571  68.489  1.00  0.00           C
ATOM   9690 6C31 POPEg 390     112.416 112.230  67.118  1.00  0.00           C
ATOM   9694  NH3 POPEh 391      72.125  40.541  88.648  1.00  0.00           N
ATOM   9698  C12 POPEh 391      71.445  39.541  87.738  1.00  0.00           C
ATOM   9701  C11 POPEh 391      69.915  39.640  87.868  1.00  0.00           C
ATOM   9704  P   POPEh 391      68.016  39.750  89.629  1.00  0.00           P
ATOM   9705  O13 POPEh 391      67.226  38.541  89.328  1.00  0.00           O
ATOM   9706  O14 POPEh 391      68.025  40.240  91.019  1.00  0.00           O
ATOM   9707  O11 POPEh 391      67.565  40.960  88.708  1.00  0.00           O
ATOM   9708  O12 POPEh 391      69.525  39.510  89.229  1.00  0.00           O
ATOM   9709  C1  POPEh 391      66.186  41.299  88.530  1.00  0.00           C
ATOM   9712  C2  POPEh 391      65.545  40.741  87.239  1.00  0.00           C
ATOM   9714  O21 POPEh 391      66.465  40.901  86.138  1.00  0.00           O
ATOM   9715  C21 POPEh 391      66.035  40.451  84.968  1.00  0.00           C
ATOM   9716  O22 POPEh 391      65.155  39.631  84.809  1.00  0.00           O
ATOM   9717  C22 POPEh 391      66.735  41.190  83.829  1.00  0.00           C
ATOM   9720  C3  POPEh 391      64.175  41.460  86.979  1.00  0.00           C
ATOM   9723  O31 POPEh 391      64.396  42.759  86.358  1.00  0.00           O
ATOM   9724  C31 POPEh 391      63.275  43.311  85.868  1.00  0.00           C
ATOM   9725  O32 POPEh 391      62.146  43.031  86.218  1.00  0.00           O
ATOM   9726  C32 POPEh 391      63.695  44.151  84.648  1.00  0.00           C
ATOM   9729  C23 POPEh 391      65.745  41.381  82.659  1.00  0.00           C
ATOM   9732  C24 POPEh 391      66.076  42.549  81.729  1.00  0.00           C
ATOM   9735  C25 POPEh 391      67.235  42.291  80.779  1.00  0.00           C
ATOM   9738  C26 POPEh 391      66.946  42.930  79.409  1.00  0.00           C
ATOM   9741  C27 POPEh 391      67.925  42.500  78.309  1.00  0.00           C
ATOM   9744  C28 POPEh 391      67.366  42.819  76.919  1.00  0.00           C
ATOM   9747  C29 POPEh 391      68.185  42.190  75.818  1.00  0.00           C
ATOM   9749 0C21 POPEh 391      69.076  42.811  75.029  1.00  0.00           C
ATOM   9751 1C21 POPEh 391      69.475  44.261  75.099  1.00  0.00           C
ATOM   9754 2C21 POPEh 391      70.985  44.440  74.889  1.00  0.00           C
ATOM   9757 3C21 POPEh 391      71.345  45.890  74.529  1.00  0.00           C
ATOM   9760 4C21 POPEh 391      72.826  46.080  74.169  1.00  0.00           C
ATOM   9763 5C21 POPEh 391      73.796  45.910  75.349  1.00  0.00           C
ATOM   9766 6C21 POPEh 391      75.245  46.201  74.919  1.00  0.00           C
ATOM   9769 7C21 POPEh 391      76.205  46.330  76.098  1.00  0.00           C
ATOM   9772 8C21 POPEh 391      77.646  46.590  75.659  1.00  0.00           C
ATOM   9776  C33 POPEh 391      62.535  44.440  83.648  1.00  0.00           C
ATOM   9779  C34 POPEh 391      63.035  44.510  82.199  1.00  0.00           C
ATOM   9782  C35 POPEh 391      61.945  44.840  81.179  1.00  0.00           C
ATOM   9785  C36 POPEh 391      62.285  44.351  79.758  1.00  0.00           C
ATOM   9788  C37 POPEh 391      62.146  45.381  78.629  1.00  0.00           C
ATOM   9791  C38 POPEh 391      62.135  44.651  77.279  1.00  0.00           C
ATOM   9794  C39 POPEh 391      62.175  45.571  76.049  1.00  0.00           C
ATOM   9797 0C31 POPEh 391      62.285  44.760  74.749  1.00  0.00           C
ATOM   9800 1C31 POPEh 391      62.535  45.611  73.499  1.00  0.00           C
ATOM   9803 2C31 POPEh 391      62.525  44.750  72.218  1.00  0.00           C
ATOM   9806 3C31 POPEh 391      62.885  45.531  70.949  1.00  0.00           C
ATOM   9809 4C31 POPEh 391      62.385  44.830  69.679  1.00  0.00           C
ATOM   9812 5C31 POPEh 391      62.675  45.641  68.409  1.00  0.00           C
ATOM   9815 6C31 POPEh 391      62.155  44.979  67.129  1.00  0.00           C
ATOM   9819  NH3 POPEi 392      15.275  16.621  43.549  1.00  0.00           N
ATOM   9823  C12 POPEi 392      15.885  17.981  43.788  1.00  0.00           C
ATOM   9826  C11 POPEi 392      15.045  19.160  43.259  1.00  0.00           C
ATOM   9829  P   POPEi 392      15.125  21.781  43.239  1.00  0.00           P
ATOM   9830  O13 POPEi 392      16.115  22.840  42.909  1.00  0.00           O
ATOM   9831  O14 POPEi 392      13.935  21.730  42.379  1.00  0.00           O
ATOM   9832  O11 POPEi 392      14.595  22.130  44.688  1.00  0.00           O
ATOM   9833  O12 POPEi 392      15.815  20.361  43.389  1.00  0.00           O
ATOM   9834  C1  POPEi 392      15.235  21.530  45.809  1.00  0.00           C
ATOM   9837  C2  POPEi 392      14.835  22.281  47.118  1.00  0.00           C
ATOM   9839  O21 POPEi 392      15.035  21.500  48.319  1.00  0.00           O
ATOM   9840  C21 POPEi 392      14.195  20.500  48.508  1.00  0.00           C
ATOM   9841  O22 POPEi 392      13.545  19.931  47.639  1.00  0.00           O
ATOM   9842  C22 POPEi 392      14.065  20.131  49.979  1.00  0.00           C
ATOM   9845  C3  POPEi 392      13.405  22.861  47.109  1.00  0.00           C
ATOM   9848  O31 POPEi 392      13.025  23.240  48.449  1.00  0.00           O
ATOM   9849  C31 POPEi 392      12.685  24.501  48.648  1.00  0.00           C
ATOM   9850  O32 POPEi 392      12.745  25.401  47.809  1.00  0.00           O
ATOM   9851  C32 POPEi 392      12.335  24.690  50.128  1.00  0.00           C
ATOM   9854  C23 POPEi 392      12.585  19.790  50.289  1.00  0.00           C
ATOM   9857  C24 POPEi 392      12.285  19.571  51.769  1.00  0.00           C
ATOM   9860  C25 POPEi 392      12.205  20.870  52.569  1.00  0.00           C
ATOM   9863  C26 POPEi 392      11.595  20.631  53.959  1.00  0.00           C
ATOM   9866  C27 POPEi 392      11.185  21.900  54.719  1.00  0.00           C
ATOM   9869  C28 POPEi 392      10.755  21.651  56.179  1.00  0.00           C
ATOM   9872  C29 POPEi 392       9.735  20.541  56.308  1.00  0.00           C
ATOM   9874 0C21 POPEi 392       8.784  20.380  57.239  1.00  0.00           C
ATOM   9876 1C21 POPEi 392       8.494  21.230  58.438  1.00  0.00           C
ATOM   9879 2C21 POPEi 392       8.964  20.531  59.729  1.00  0.00           C
ATOM   9882 3C21 POPEi 392       7.984  20.701  60.889  1.00  0.00           C
ATOM   9885 4C21 POPEi 392       8.444  19.971  62.159  1.00  0.00           C
ATOM   9888 5C21 POPEi 392       7.314  19.781  63.169  1.00  0.00           C
ATOM   9891 6C21 POPEi 392       7.774  19.070  64.449  1.00  0.00           C
ATOM   9894 7C21 POPEi 392       6.604  18.621  65.319  1.00  0.00           C
ATOM   9897 8C21 POPEi 392       7.044  17.990  66.639  1.00  0.00           C
ATOM   9901  C33 POPEi 392      12.055  26.170  50.479  1.00  0.00           C
ATOM   9904  C34 POPEi 392      11.625  26.431  51.938  1.00  0.00           C
ATOM   9907  C35 POPEi 392      10.465  25.541  52.418  1.00  0.00           C
ATOM   9910  C36 POPEi 392       9.415  26.300  53.239  1.00  0.00           C
ATOM   9913  C37 POPEi 392       8.354  25.340  53.808  1.00  0.00           C
ATOM   9916  C38 POPEi 392       6.934  25.921  53.858  1.00  0.00           C
ATOM   9919  C39 POPEi 392       6.734  27.060  54.879  1.00  0.00           C
ATOM   9922 0C31 POPEi 392       6.694  26.581  56.339  1.00  0.00           C
ATOM   9925 1C31 POPEi 392       6.524  27.750  57.328  1.00  0.00           C
ATOM   9928 2C31 POPEi 392       6.214  27.331  58.778  1.00  0.00           C
ATOM   9931 3C31 POPEi 392       5.824  28.551  59.629  1.00  0.00           C
ATOM   9934 4C31 POPEi 392       5.914  28.330  61.139  1.00  0.00           C
ATOM   9937 5C31 POPEi 392       5.434  29.560  61.919  1.00  0.00           C
ATOM   9940 6C31 POPEi 392       5.604  29.451  63.438  1.00  0.00           C
ATOM   9944  NH3 POPEj 393       2.924  51.561  46.479  1.00  0.00           N
ATOM   9948  C12 POPEj 393       2.294  50.220  46.208  1.00  0.00           C
ATOM   9951  C11 POPEj 393       3.304  49.151  45.749  1.00  0.00           C
ATOM   9954  P   POPEj 393       3.094  46.561  45.108  1.00  0.00           P
ATOM   9955  O13 POPEj 393       2.024  45.581  45.429  1.00  0.00           O
ATOM   9956  O14 POPEj 393       3.854  46.470  43.839  1.00  0.00           O
ATOM   9957  O11 POPEj 393       4.224  46.470  46.218  1.00  0.00           O
ATOM   9958  O12 POPEj 393       2.574  48.041  45.259  1.00  0.00           O
ATOM   9959  C1  POPEj 393       3.914  45.730  47.398  1.00  0.00           C
ATOM   9962  C2  POPEj 393       5.194  45.461  48.209  1.00  0.00           C
ATOM   9964  O21 POPEj 393       4.854  44.840  49.459  1.00  0.00           O
ATOM   9965  C21 POPEj 393       4.414  43.590  49.379  1.00  0.00           C
ATOM   9966  O22 POPEj 393       4.364  42.920  48.379  1.00  0.00           O
ATOM   9967  C22 POPEj 393       3.994  43.081  50.759  1.00  0.00           C
ATOM   9970  C3  POPEj 393       5.984  46.791  48.429  1.00  0.00           C
ATOM   9973  O31 POPEj 393       6.664  46.840  49.708  1.00  0.00           O
ATOM   9974  C31 POPEj 393       5.974  47.250  50.809  1.00  0.00           C
ATOM   9975  O32 POPEj 393       6.154  46.800  51.919  1.00  0.00           O
ATOM   9976  C32 POPEj 393       5.084  48.471  50.539  1.00  0.00           C
ATOM   9979  C23 POPEj 393       4.244  44.090  51.889  1.00  0.00           C
ATOM   9982  C24 POPEj 393       3.844  43.531  53.269  1.00  0.00           C
ATOM   9985  C25 POPEj 393       4.274  44.510  54.359  1.00  0.00           C
ATOM   9988  C26 POPEj 393       4.204  43.970  55.789  1.00  0.00           C
ATOM   9991  C27 POPEj 393       4.834  44.931  56.799  1.00  0.00           C
ATOM   9994  C28 POPEj 393       4.994  44.321  58.209  1.00  0.00           C
ATOM   9997  C29 POPEj 393       5.634  45.290  59.179  1.00  0.00           C
ATOM   9999 0C21 POPEj 393       6.934  45.381  59.499  1.00  0.00           C
ATOM  10001 1C21 POPEj 393       8.054  44.510  58.979  1.00  0.00           C
ATOM  10004 2C21 POPEj 393       9.025  44.050  60.079  1.00  0.00           C
ATOM  10007 3C21 POPEj 393       8.354  43.230  61.189  1.00  0.00           C
ATOM  10010 4C21 POPEj 393       9.385  42.491  62.069  1.00  0.00           C
ATOM  10013 5C21 POPEj 393       8.764  41.931  63.349  1.00  0.00           C
ATOM  10016 6C21 POPEj 393       9.715  40.991  64.108  1.00  0.00           C
ATOM  10019 7C21 POPEj 393       9.245  40.771  65.559  1.00  0.00           C
ATOM  10022 8C21 POPEj 393      10.055  39.741  66.339  1.00  0.00           C
ATOM  10026  C33 POPEj 393       3.604  48.130  50.209  1.00  0.00           C
ATOM  10029  C34 POPEj 393       2.604  48.701  51.229  1.00  0.00           C
ATOM  10032  C35 POPEj 393       2.714  48.090  52.628  1.00  0.00           C
ATOM  10035  C36 POPEj 393       1.434  48.320  53.438  1.00  0.00           C
ATOM  10038  C37 POPEj 393       1.604  48.111  54.949  1.00  0.00           C
ATOM  10041  C38 POPEj 393       0.234  48.090  55.659  1.00  0.00           C
ATOM  10044  C39 POPEj 393       0.294  48.211  57.188  1.00  0.00           C
ATOM  10047 0C31 POPEj 393       1.304  47.291  57.889  1.00  0.00           C
ATOM  10050 1C31 POPEj 393       1.034  47.160  59.399  1.00  0.00           C
ATOM  10053 2C31 POPEj 393       2.264  46.691  60.168  1.00  0.00           C
ATOM  10056 3C31 POPEj 393       2.024  46.350  61.649  1.00  0.00           C
ATOM  10059 4C31 POPEj 393       1.234  47.400  62.439  1.00  0.00           C
ATOM  10062 5C31 POPEj 393       1.564  47.340  63.939  1.00  0.00           C
ATOM  10065 6C31 POPEj 393       0.704  48.250  64.809  1.00  0.00           C
ATOM  10069  NH3 POPEk 394      -2.586   8.611  85.839  1.00  0.00           N
ATOM  10073  C12 POPEk 394      -2.036   9.411  86.999  1.00  0.00           C
ATOM  10076  C11 POPEk 394      -1.216   8.531  87.959  1.00  0.00           C
ATOM  10079  P   POPEk 394       0.714   9.991  88.999  1.00  0.00           P
ATOM  10080  O13 POPEk 394       0.754  11.200  89.859  1.00  0.00           O
ATOM  10081  O14 POPEk 394       1.824   9.031  89.209  1.00  0.00           O
ATOM  10082  O11 POPEk 394       0.734  10.451  87.479  1.00  0.00           O
ATOM  10083  O12 POPEk 394      -0.716   9.300  89.069  1.00  0.00           O
ATOM  10084  C1  POPEk 394       1.794  10.050  86.618  1.00  0.00           C
ATOM  10087  C2  POPEk 394       1.334  10.080  85.130  1.00  0.00           C
ATOM  10089  O21 POPEk 394       2.334   9.711  84.169  1.00  0.00           O
ATOM  10090  C21 POPEk 394       3.514  10.330  84.179  1.00  0.00           C
ATOM  10091  O22 POPEk 394       3.914  11.111  85.019  1.00  0.00           O
ATOM  10092  C22 POPEk 394       4.284  10.030  82.879  1.00  0.00           C
ATOM  10095  C3  POPEk 394       0.664  11.420  84.718  1.00  0.00           C
ATOM  10098  O31 POPEk 394       0.064  11.250  83.419  1.00  0.00           O
ATOM  10099  C31 POPEk 394      -0.546  12.351  82.979  1.00  0.00           C
ATOM  10100  O32 POPEk 394      -0.756  13.340  83.659  1.00  0.00           O
ATOM  10101  C32 POPEk 394      -0.986  12.150  81.529  1.00  0.00           C
ATOM  10104  C23 POPEk 394       3.654   9.050  81.839  1.00  0.00           C
ATOM  10107  C24 POPEk 394       4.634   8.870  80.678  1.00  0.00           C
ATOM  10110  C25 POPEk 394       4.104   8.111  79.449  1.00  0.00           C
ATOM  10113  C26 POPEk 394       5.204   8.040  78.368  1.00  0.00           C
ATOM  10116  C27 POPEk 394       4.774   7.470  77.008  1.00  0.00           C
ATOM  10119  C28 POPEk 394       5.974   7.390  76.039  1.00  0.00           C
ATOM  10122  C29 POPEk 394       5.574   7.130  74.609  1.00  0.00           C
ATOM  10124 0C21 POPEk 394       5.924   7.831  73.519  1.00  0.00           C
ATOM  10126 1C21 POPEk 394       6.804   9.050  73.508  1.00  0.00           C
ATOM  10129 2C21 POPEk 394       6.504  10.071  72.389  1.00  0.00           C
ATOM  10132 3C21 POPEk 394       7.414  11.300  72.508  1.00  0.00           C
ATOM  10135 4C21 POPEk 394       7.004  12.471  71.599  1.00  0.00           C
ATOM  10138 5C21 POPEk 394       7.084  12.161  70.099  1.00  0.00           C
ATOM  10141 6C21 POPEk 394       8.524  11.981  69.589  1.00  0.00           C
ATOM  10144 7C21 POPEk 394       8.554  11.691  68.079  1.00  0.00           C
ATOM  10147 8C21 POPEk 394       9.965  11.740  67.479  1.00  0.00           C
ATOM  10151  C33 POPEk 394       0.074  11.380  80.699  1.00  0.00           C
ATOM  10154  C34 POPEk 394       0.394  12.000  79.329  1.00  0.00           C
ATOM  10157  C35 POPEk 394       1.524  11.221  78.639  1.00  0.00           C
ATOM  10160  C36 POPEk 394       2.194  11.990  77.489  1.00  0.00           C
ATOM  10163  C37 POPEk 394       3.374  11.191  76.909  1.00  0.00           C
ATOM  10166  C38 POPEk 394       4.174  11.940  75.828  1.00  0.00           C
ATOM  10169  C39 POPEk 394       3.374  12.330  74.578  1.00  0.00           C
ATOM  10172 0C31 POPEk 394       2.744  11.130  73.858  1.00  0.00           C
ATOM  10175 1C31 POPEk 394       2.184  11.510  72.479  1.00  0.00           C
ATOM  10178 2C31 POPEk 394       1.754  10.280  71.669  1.00  0.00           C
ATOM  10181 3C31 POPEk 394       1.294  10.610  70.239  1.00  0.00           C
ATOM  10184 4C31 POPEk 394      -0.036  11.371  70.189  1.00  0.00           C
ATOM  10187 5C31 POPEk 394      -0.596  11.501  68.769  1.00  0.00           C
ATOM  10190 6C31 POPEk 394      -2.026  12.040  68.718  1.00  0.00           C
ATOM  10194  NH3 POPEl 395     107.785  93.931  45.929  1.00  0.00           N
ATOM  10198  C12 POPEl 395     108.085  93.189  47.208  1.00  0.00           C
ATOM  10201  C11 POPEl 395     108.116  91.660  46.989  1.00  0.00           C
ATOM  10204  P   POPEl 395     105.525  91.299  46.938  1.00  0.00           P
ATOM  10205  O13 POPEl 395     105.045  92.541  46.288  1.00  0.00           O
ATOM  10206  O14 POPEl 395     104.695  90.080  46.739  1.00  0.00           O
ATOM  10207  O11 POPEl 395     105.796  91.590  48.479  1.00  0.00           O
ATOM  10208  O12 POPEl 395     106.965  91.120  46.308  1.00  0.00           O
ATOM  10209  C1  POPEl 395     105.585  90.650  49.529  1.00  0.00           C
ATOM  10212  C2  POPEl 395     105.275  91.381  50.879  1.00  0.00           C
ATOM  10214  O21 POPEl 395     104.576  90.470  51.758  1.00  0.00           O
ATOM  10215  C21 POPEl 395     105.266  90.061  52.829  1.00  0.00           C
ATOM  10216  O22 POPEl 395     106.376  90.430  53.139  1.00  0.00           O
ATOM  10217  C22 POPEl 395     104.415  89.051  53.629  1.00  0.00           C
ATOM  10220  C3  POPEl 395     104.426  92.681  50.648  1.00  0.00           C
ATOM  10223  O31 POPEl 395     103.766  93.160  51.859  1.00  0.00           O
ATOM  10224  C31 POPEl 395     104.496  94.001  52.579  1.00  0.00           C
ATOM  10225  O32 POPEl 395     105.525  94.530  52.199  1.00  0.00           O
ATOM  10226  C32 POPEl 395     103.885  94.180  53.969  1.00  0.00           C
ATOM  10229  C23 POPEl 395     104.375  89.400  55.128  1.00  0.00           C
ATOM  10232  C24 POPEl 395     104.055  88.189  56.019  1.00  0.00           C
ATOM  10235  C25 POPEl 395     103.795  88.590  57.479  1.00  0.00           C
ATOM  10238  C26 POPEl 395     103.696  87.400  58.429  1.00  0.00           C
ATOM  10241  C27 POPEl 395     103.326  87.821  59.848  1.00  0.00           C
ATOM  10244  C28 POPEl 395     103.375  86.670  60.868  1.00  0.00           C
ATOM  10247  C29 POPEl 395     102.876  87.131  62.208  1.00  0.00           C
ATOM  10249 0C21 POPEl 395     103.576  87.211  63.359  1.00  0.00           C
ATOM  10251 1C21 POPEl 395     105.016  86.831  63.598  1.00  0.00           C
ATOM  10254 2C21 POPEl 395     105.896  88.010  64.059  1.00  0.00           C
ATOM  10257 3C21 POPEl 395     107.255  87.510  64.559  1.00  0.00           C
ATOM  10260 4C21 POPEl 395     108.135  88.601  65.189  1.00  0.00           C
ATOM  10263 5C21 POPEl 395     108.925  89.451  64.188  1.00  0.00           C
ATOM  10266 6C21 POPEl 395     110.045  90.211  64.909  1.00  0.00           C
ATOM  10269 7C21 POPEl 395     110.765  91.241  64.029  1.00  0.00           C
ATOM  10272 8C21 POPEl 395     111.786  92.040  64.848  1.00  0.00           C
ATOM  10276  C33 POPEl 395     104.925  93.980  55.099  1.00  0.00           C
ATOM  10279  C34 POPEl 395     104.525  92.910  56.119  1.00  0.00           C
ATOM  10282  C35 POPEl 395     104.975  93.241  57.549  1.00  0.00           C
ATOM  10285  C36 POPEl 395     104.605  92.100  58.508  1.00  0.00           C
ATOM  10288  C37 POPEl 395     104.755  92.491  59.989  1.00  0.00           C
ATOM  10291  C38 POPEl 395     104.515  91.311  60.929  1.00  0.00           C
ATOM  10294  C39 POPEl 395     104.465  91.691  62.419  1.00  0.00           C
ATOM  10297 0C31 POPEl 395     105.715  92.421  62.929  1.00  0.00           C
ATOM  10300 1C31 POPEl 395     105.676  92.619  64.449  1.00  0.00           C
ATOM  10303 2C31 POPEl 395     106.936  93.311  65.008  1.00  0.00           C
ATOM  10306 3C31 POPEl 395     106.915  93.320  66.538  1.00  0.00           C
ATOM  10309 4C31 POPEl 395     108.286  93.620  67.179  1.00  0.00           C
ATOM  10312 5C31 POPEl 395     108.386  93.061  68.598  1.00  0.00           C
ATOM  10315 6C31 POPEl 395     109.745  93.299  69.259  1.00  0.00           C
ATOM  10319  NH3 POPEm 396      50.046  92.830  86.648  1.00  0.00           N
ATOM  10323  C12 POPEm 396      49.415  91.480  86.409  1.00  0.00           C
ATOM  10326  C11 POPEm 396      49.405  91.131  84.920  1.00  0.00           C
ATOM  10329  P   POPEm 396      47.495  89.340  84.789  1.00  0.00           P
ATOM  10330  O13 POPEm 396      47.486  88.370  85.909  1.00  0.00           O
ATOM  10331  O14 POPEm 396      46.625  90.520  84.869  1.00  0.00           O
ATOM  10332  O11 POPEm 396      47.195  88.590  83.428  1.00  0.00           O
ATOM  10333  O12 POPEm 396      48.995  89.790  84.669  1.00  0.00           O
ATOM  10334  C1  POPEm 396      48.245  88.210  82.538  1.00  0.00           C
ATOM  10337  C2  POPEm 396      49.076  87.061  83.169  1.00  0.00           C
ATOM  10339  O21 POPEm 396      50.166  86.601  82.369  1.00  0.00           O
ATOM  10340  C21 POPEm 396      51.175  87.410  82.169  1.00  0.00           C
ATOM  10341  O22 POPEm 396      51.185  88.620  82.269  1.00  0.00           O
ATOM  10342  C22 POPEm 396      52.416  86.551  81.928  1.00  0.00           C
ATOM  10345  C3  POPEm 396      48.155  85.850  83.508  1.00  0.00           C
ATOM  10348  O31 POPEm 396      48.986  84.689  83.799  1.00  0.00           O
ATOM  10349  C31 POPEm 396      48.885  83.721  82.898  1.00  0.00           C
ATOM  10350  O32 POPEm 396      47.965  83.550  82.118  1.00  0.00           O
ATOM  10351  C32 POPEm 396      50.175  82.900  82.908  1.00  0.00           C
ATOM  10354  C23 POPEm 396      52.686  86.171  80.459  1.00  0.00           C
ATOM  10357  C24 POPEm 396      53.715  85.031  80.419  1.00  0.00           C
ATOM  10360  C25 POPEm 396      54.275  84.689  79.038  1.00  0.00           C
ATOM  10363  C26 POPEm 396      55.535  83.820  79.178  1.00  0.00           C
ATOM  10366  C27 POPEm 396      56.306  83.579  77.879  1.00  0.00           C
ATOM  10369  C28 POPEm 396      57.835  83.601  78.099  1.00  0.00           C
ATOM  10372  C29 POPEm 396      58.565  83.671  76.779  1.00  0.00           C
ATOM  10374 0C21 POPEm 396      59.405  82.751  76.299  1.00  0.00           C
ATOM  10376 1C21 POPEm 396      59.836  81.501  77.008  1.00  0.00           C
ATOM  10379 2C21 POPEm 396      58.815  80.351  76.928  1.00  0.00           C
ATOM  10382 3C21 POPEm 396      59.235  79.191  77.839  1.00  0.00           C
ATOM  10385 4C21 POPEm 396      58.575  77.851  77.499  1.00  0.00           C
ATOM  10388 5C21 POPEm 396      59.065  76.730  78.429  1.00  0.00           C
ATOM  10391 6C21 POPEm 396      59.495  75.470  77.689  1.00  0.00           C
ATOM  10394 7C21 POPEm 396      60.105  74.421  78.618  1.00  0.00           C
ATOM  10397 8C21 POPEm 396      60.525  73.120  77.928  1.00  0.00           C
ATOM  10401  C33 POPEm 396      50.025  81.501  82.280  1.00  0.00           C
ATOM  10404  C34 POPEm 396      51.275  80.620  82.420  1.00  0.00           C
ATOM  10407  C35 POPEm 396      51.055  79.180  81.928  1.00  0.00           C
ATOM  10410  C36 POPEm 396      50.815  79.061  80.408  1.00  0.00           C
ATOM  10413  C37 POPEm 396      50.625  77.619  79.938  1.00  0.00           C
ATOM  10416  C38 POPEm 396      50.775  77.451  78.419  1.00  0.00           C
ATOM  10419  C39 POPEm 396      49.665  78.110  77.589  1.00  0.00           C
ATOM  10422 0C31 POPEm 396      49.916  77.910  76.089  1.00  0.00           C
ATOM  10425 1C31 POPEm 396      48.765  78.351  75.169  1.00  0.00           C
ATOM  10428 2C31 POPEm 396      49.095  78.031  73.699  1.00  0.00           C
ATOM  10431 3C31 POPEm 396      47.875  77.881  72.779  1.00  0.00           C
ATOM  10434 4C31 POPEm 396      47.165  79.191  72.409  1.00  0.00           C
ATOM  10437 5C31 POPEm 396      46.026  78.951  71.409  1.00  0.00           C
ATOM  10440 6C31 POPEm 396      45.275  80.220  71.019  1.00  0.00           C
ATOM  10444  NH3 POPEn 397      35.416  32.230  48.188  1.00  0.00           N
ATOM  10448  C12 POPEn 397      35.195  30.730  48.309  1.00  0.00           C
ATOM  10451  C11 POPEn 397      33.925  30.301  47.528  1.00  0.00           C
ATOM  10454  P   POPEn 397      32.275  28.251  48.099  1.00  0.00           P
ATOM  10455  O13 POPEn 397      31.495  27.780  46.929  1.00  0.00           O
ATOM  10456  O14 POPEn 397      32.545  27.211  49.118  1.00  0.00           O
ATOM  10457  O11 POPEn 397      31.525  29.501  48.679  1.00  0.00           O
ATOM  10458  O12 POPEn 397      33.655  28.900  47.659  1.00  0.00           O
ATOM  10459  C1  POPEn 397      30.235  29.471  49.269  1.00  0.00           C
ATOM  10462  C2  POPEn 397      30.305  30.170  50.639  1.00  0.00           C
ATOM  10464  O21 POPEn 397      29.025  30.190  51.288  1.00  0.00           O
ATOM  10465  C21 POPEn 397      28.445  29.070  51.609  1.00  0.00           C
ATOM  10466  O22 POPEn 397      28.885  27.931  51.469  1.00  0.00           O
ATOM  10467  C22 POPEn 397      27.095  29.420  52.229  1.00  0.00           C
ATOM  10470  C3  POPEn 397      30.735  31.651  50.458  1.00  0.00           C
ATOM  10473  O31 POPEn 397      31.335  32.210  51.638  1.00  0.00           O
ATOM  10474  C31 POPEn 397      30.615  32.991  52.418  1.00  0.00           C
ATOM  10475  O32 POPEn 397      29.405  33.150  52.379  1.00  0.00           O
ATOM  10476  C32 POPEn 397      31.565  33.721  53.379  1.00  0.00           C
ATOM  10479  C23 POPEn 397      27.235  30.320  53.489  1.00  0.00           C
ATOM  10482  C24 POPEn 397      25.865  30.760  54.019  1.00  0.00           C
ATOM  10485  C25 POPEn 397      25.975  31.820  55.128  1.00  0.00           C
ATOM  10488  C26 POPEn 397      26.375  31.260  56.509  1.00  0.00           C
ATOM  10491  C27 POPEn 397      25.175  30.691  57.289  1.00  0.00           C
ATOM  10494  C28 POPEn 397      25.565  30.080  58.648  1.00  0.00           C
ATOM  10497  C29 POPEn 397      26.155  28.691  58.508  1.00  0.00           C
ATOM  10499 0C21 POPEn 397      26.075  27.710  59.429  1.00  0.00           C
ATOM  10501 1C21 POPEn 397      25.465  27.831  60.799  1.00  0.00           C
ATOM  10504 2C21 POPEn 397      26.365  27.201  61.879  1.00  0.00           C
ATOM  10507 3C21 POPEn 397      25.885  27.541  63.289  1.00  0.00           C
ATOM  10510 4C21 POPEn 397      26.915  27.171  64.368  1.00  0.00           C
ATOM  10513 5C21 POPEn 397      26.555  27.731  65.749  1.00  0.00           C
ATOM  10516 6C21 POPEn 397      27.715  27.650  66.739  1.00  0.00           C
ATOM  10519 7C21 POPEn 397      27.415  28.370  68.059  1.00  0.00           C
ATOM  10522 8C21 POPEn 397      28.555  28.280  69.069  1.00  0.00           C
ATOM  10526  C33 POPEn 397      31.425  33.320  54.869  1.00  0.00           C
ATOM  10529  C34 POPEn 397      32.765  33.010  55.539  1.00  0.00           C
ATOM  10532  C35 POPEn 397      32.675  32.850  57.078  1.00  0.00           C
ATOM  10535  C36 POPEn 397      32.455  34.181  57.819  1.00  0.00           C
ATOM  10538  C37 POPEn 397      32.285  34.041  59.339  1.00  0.00           C
ATOM  10541  C38 POPEn 397      32.326  35.420  60.028  1.00  0.00           C
ATOM  10544  C39 POPEn 397      31.925  35.410  61.519  1.00  0.00           C
ATOM  10547 0C31 POPEn 397      30.405  35.370  61.749  1.00  0.00           C
ATOM  10550 1C31 POPEn 397      30.015  35.861  63.149  1.00  0.00           C
ATOM  10553 2C31 POPEn 397      28.495  36.081  63.289  1.00  0.00           C
ATOM  10556 3C31 POPEn 397      28.095  36.851  64.559  1.00  0.00           C
ATOM  10559 4C31 POPEn 397      27.805  35.960  65.769  1.00  0.00           C
ATOM  10562 5C31 POPEn 397      27.285  36.781  66.959  1.00  0.00           C
ATOM  10565 6C31 POPEn 397      26.465  35.940  67.928  1.00  0.00           C
ATOM  10569  NH3 POPEo 398      14.885   0.440  44.138  1.00  0.00           N
ATOM  10573  C12 POPEo 398      15.375   1.380  43.059  1.00  0.00           C
ATOM  10576  C11 POPEo 398      16.905   1.651  43.129  1.00  0.00           C
ATOM  10579  P   POPEo 398      17.025   4.260  42.909  1.00  0.00           P
ATOM  10580  O13 POPEo 398      17.765   5.260  42.118  1.00  0.00           O
ATOM  10581  O14 POPEo 398      15.555   4.441  43.029  1.00  0.00           O
ATOM  10582  O11 POPEo 398      17.625   4.251  44.379  1.00  0.00           O
ATOM  10583  O12 POPEo 398      17.305   2.801  42.369  1.00  0.00           O
ATOM  10584  C1  POPEo 398      16.775   4.100  45.519  1.00  0.00           C
ATOM  10587  C2  POPEo 398      17.375   4.771  46.779  1.00  0.00           C
ATOM  10589  O21 POPEo 398      16.425   4.490  47.809  1.00  0.00           O
ATOM  10590  C21 POPEo 398      16.875   4.190  48.998  1.00  0.00           C
ATOM  10591  O22 POPEo 398      18.035   4.260  49.368  1.00  0.00           O
ATOM  10592  C22 POPEo 398      15.665   3.841  49.859  1.00  0.00           C
ATOM  10595  C3  POPEo 398      17.535   6.311  46.568  1.00  0.00           C
ATOM  10598  O31 POPEo 398      18.735   6.880  47.099  1.00  0.00           O
ATOM  10599  C31 POPEo 398      18.895   7.470  48.309  1.00  0.00           C
ATOM  10600  O32 POPEo 398      19.955   7.970  48.639  1.00  0.00           O
ATOM  10601  C32 POPEo 398      17.685   7.541  49.249  1.00  0.00           C
ATOM  10604  C23 POPEo 398      15.935   3.880  51.378  1.00  0.00           C
ATOM  10607  C24 POPEo 398      14.655   4.181  52.169  1.00  0.00           C
ATOM  10610  C25 POPEo 398      14.785   3.880  53.659  1.00  0.00           C
ATOM  10613  C26 POPEo 398      14.755   2.371  53.939  1.00  0.00           C
ATOM  10616  C27 POPEo 398      14.755   2.041  55.438  1.00  0.00           C
ATOM  10619  C28 POPEo 398      14.895   0.520  55.659  1.00  0.00           C
ATOM  10622  C29 POPEo 398      14.405   0.071  57.008  1.00  0.00           C
ATOM  10624 0C21 POPEo 398      15.165  -0.100  58.099  1.00  0.00           C
ATOM  10626 1C21 POPEo 398      16.635   0.210  58.229  1.00  0.00           C
ATOM  10629 2C21 POPEo 398      16.955   0.820  59.609  1.00  0.00           C
ATOM  10632 3C21 POPEo 398      16.305   2.201  59.839  1.00  0.00           C
ATOM  10635 4C21 POPEo 398      16.665   2.840  61.199  1.00  0.00           C
ATOM  10638 5C21 POPEo 398      16.575   1.870  62.379  1.00  0.00           C
ATOM  10641 6C21 POPEo 398      16.825   2.520  63.739  1.00  0.00           C
ATOM  10644 7C21 POPEo 398      17.085   1.470  64.828  1.00  0.00           C
ATOM  10647 8C21 POPEo 398      17.405   2.010  66.218  1.00  0.00           C
ATOM  10651  C33 POPEo 398      18.105   7.460  50.749  1.00  0.00           C
ATOM  10654  C34 POPEo 398      16.955   7.570  51.779  1.00  0.00           C
ATOM  10657  C35 POPEo 398      17.495   7.250  53.188  1.00  0.00           C
ATOM  10660  C36 POPEo 398      16.455   7.130  54.319  1.00  0.00           C
ATOM  10663  C37 POPEo 398      17.105   6.490  55.559  1.00  0.00           C
ATOM  10666  C38 POPEo 398      16.155   6.010  56.669  1.00  0.00           C
ATOM  10669  C39 POPEo 398      15.465   7.130  57.458  1.00  0.00           C
ATOM  10672 0C31 POPEo 398      15.075   6.661  58.869  1.00  0.00           C
ATOM  10675 1C31 POPEo 398      14.505   7.780  59.749  1.00  0.00           C
ATOM  10678 2C31 POPEo 398      14.355   7.380  61.229  1.00  0.00           C
ATOM  10681 3C31 POPEo 398      15.705   7.190  61.949  1.00  0.00           C
ATOM  10684 4C31 POPEo 398      15.555   6.670  63.379  1.00  0.00           C
ATOM  10687 5C31 POPEo 398      16.915   6.470  64.079  1.00  0.00           C
ATOM  10690 6C31 POPEo 398      16.815   5.760  65.428  1.00  0.00           C
ATOM  10694  NH3 POPEp 399      67.165  59.139  48.769  1.00  0.00           N
ATOM  10698  C12 POPEp 399      67.925  57.850  48.998  1.00  0.00           C
ATOM  10701  C11 POPEp 399      69.406  58.111  49.339  1.00  0.00           C
ATOM  10704  P   POPEp 399      71.385  56.350  49.188  1.00  0.00           P
ATOM  10705  O13 POPEp 399      71.326  56.061  47.739  1.00  0.00           O
ATOM  10706  O14 POPEp 399      72.506  57.241  49.589  1.00  0.00           O
ATOM  10707  O11 POPEp 399      71.565  54.970  49.939  1.00  0.00           O
ATOM  10708  O12 POPEp 399      70.025  56.901  49.778  1.00  0.00           O
ATOM  10709  C1  POPEp 399      72.436  54.890  51.078  1.00  0.00           C
ATOM  10712  C2  POPEp 399      72.055  53.771  52.099  1.00  0.00           C
ATOM  10714  O21 POPEp 399      72.476  54.151  53.419  1.00  0.00           O
ATOM  10715  C21 POPEp 399      73.765  54.271  53.668  1.00  0.00           C
ATOM  10716  O22 POPEp 399      74.695  54.180  52.879  1.00  0.00           O
ATOM  10717  C22 POPEp 399      73.936  54.601  55.159  1.00  0.00           C
ATOM  10720  C3  POPEp 399      72.525  52.330  51.739  1.00  0.00           C
ATOM  10723  O31 POPEp 399      71.885  51.361  52.608  1.00  0.00           O
ATOM  10724  C31 POPEp 399      72.616  50.890  53.619  1.00  0.00           C
ATOM  10725  O32 POPEp 399      73.785  51.140  53.819  1.00  0.00           O
ATOM  10726  C32 POPEp 399      71.735  50.021  54.519  1.00  0.00           C
ATOM  10729  C23 POPEp 399      74.095  53.311  55.999  1.00  0.00           C
ATOM  10732  C24 POPEp 399      74.155  53.561  57.499  1.00  0.00           C
ATOM  10735  C25 POPEp 399      75.485  54.120  58.039  1.00  0.00           C
ATOM  10738  C26 POPEp 399      76.735  53.330  57.619  1.00  0.00           C
ATOM  10741  C27 POPEp 399      77.985  53.750  58.409  1.00  0.00           C
ATOM  10744  C28 POPEp 399      78.135  53.021  59.758  1.00  0.00           C
ATOM  10747  C29 POPEp 399      78.975  51.771  59.639  1.00  0.00           C
ATOM  10749 0C21 POPEp 399      80.126  51.530  60.299  1.00  0.00           C
ATOM  10751 1C21 POPEp 399      80.835  52.421  61.299  1.00  0.00           C
ATOM  10754 2C21 POPEp 399      80.425  52.160  62.759  1.00  0.00           C
ATOM  10757 3C21 POPEp 399      80.695  50.730  63.269  1.00  0.00           C
ATOM  10760 4C21 POPEp 399      80.236  50.531  64.729  1.00  0.00           C
ATOM  10763 5C21 POPEp 399      80.256  49.050  65.169  1.00  0.00           C
ATOM  10766 6C21 POPEp 399      79.796  48.840  66.618  1.00  0.00           C
ATOM  10769 7C21 POPEp 399      79.605  47.351  66.969  1.00  0.00           C
ATOM  10772 8C21 POPEp 399      79.146  47.120  68.409  1.00  0.00           C
ATOM  10776  C33 POPEp 399      72.485  48.790  55.108  1.00  0.00           C
ATOM  10779  C34 POPEp 399      72.315  48.650  56.629  1.00  0.00           C
ATOM  10782  C35 POPEp 399      73.055  49.729  57.419  1.00  0.00           C
ATOM  10785  C36 POPEp 399      73.055  49.510  58.939  1.00  0.00           C
ATOM  10788  C37 POPEp 399      73.815  50.651  59.639  1.00  0.00           C
ATOM  10791  C38 POPEp 399      74.326  50.370  61.049  1.00  0.00           C
ATOM  10794  C39 POPEp 399      73.385  50.781  62.179  1.00  0.00           C
ATOM  10797 0C31 POPEp 399      74.116  50.781  63.528  1.00  0.00           C
ATOM  10800 1C31 POPEp 399      73.245  51.271  64.688  1.00  0.00           C
ATOM  10803 2C31 POPEp 399      73.875  51.061  66.069  1.00  0.00           C
ATOM  10806 3C31 POPEp 399      75.315  51.581  66.199  1.00  0.00           C
ATOM  10809 4C31 POPEp 399      75.826  51.540  67.639  1.00  0.00           C
ATOM  10812 5C31 POPEp 399      77.265  52.050  67.769  1.00  0.00           C
ATOM  10815 6C31 POPEp 399      77.785  52.000  69.209  1.00  0.00           C
ATOM  10819  NH3 POPEq 400      38.255  56.791  45.508  1.00  0.00           N
ATOM  10823  C12 POPEq 400      39.415  56.290  44.688  1.00  0.00           C
ATOM  10826  C11 POPEq 400      39.575  54.750  44.848  1.00  0.00           C
ATOM  10829  P   POPEq 400      40.485  54.921  47.269  1.00  0.00           P
ATOM  10830  O13 POPEq 400      41.735  55.271  46.568  1.00  0.00           O
ATOM  10831  O14 POPEq 400      39.745  56.049  47.868  1.00  0.00           O
ATOM  10832  O11 POPEq 400      40.725  53.750  48.319  1.00  0.00           O
ATOM  10833  O12 POPEq 400      39.485  54.291  46.218  1.00  0.00           O
ATOM  10834  C1  POPEq 400      40.166  53.850  49.639  1.00  0.00           C
ATOM  10837  C2  POPEq 400      41.205  54.250  50.718  1.00  0.00           C
ATOM  10839  O21 POPEq 400      40.555  54.230  51.989  1.00  0.00           O
ATOM  10840  C21 POPEq 400      40.265  53.000  52.409  1.00  0.00           C
ATOM  10841  O22 POPEq 400      40.826  51.980  52.039  1.00  0.00           O
ATOM  10842  C22 POPEq 400      39.025  53.111  53.299  1.00  0.00           C
ATOM  10845  C3  POPEq 400      41.805  55.671  50.449  1.00  0.00           C
ATOM  10848  O31 POPEq 400      42.495  56.260  51.579  1.00  0.00           O
ATOM  10849  C31 POPEq 400      43.656  55.681  51.889  1.00  0.00           C
ATOM  10850  O32 POPEq 400      44.085  54.640  51.419  1.00  0.00           O
ATOM  10851  C32 POPEq 400      44.295  56.509  53.008  1.00  0.00           C
ATOM  10854  C23 POPEq 400      38.365  51.750  53.578  1.00  0.00           C
ATOM  10857  C24 POPEq 400      39.105  50.921  54.629  1.00  0.00           C
ATOM  10860  C25 POPEq 400      39.185  51.631  55.989  1.00  0.00           C
ATOM  10863  C26 POPEq 400      39.425  50.671  57.148  1.00  0.00           C
ATOM  10866  C27 POPEq 400      39.665  51.381  58.479  1.00  0.00           C
ATOM  10869  C28 POPEq 400      39.695  50.389  59.648  1.00  0.00           C
ATOM  10872  C29 POPEq 400      40.306  51.010  60.868  1.00  0.00           C
ATOM  10874 0C21 POPEq 400      40.905  50.319  61.849  1.00  0.00           C
ATOM  10876 1C21 POPEq 400      41.005  48.820  61.938  1.00  0.00           C
ATOM  10879 2C21 POPEq 400      40.415  48.320  63.269  1.00  0.00           C
ATOM  10882 3C21 POPEq 400      41.335  48.631  64.459  1.00  0.00           C
ATOM  10885 4C21 POPEq 400      40.625  49.221  65.678  1.00  0.00           C
ATOM  10888 5C21 POPEq 400      40.075  50.641  65.438  1.00  0.00           C
ATOM  10891 6C21 POPEq 400      39.845  51.390  66.759  1.00  0.00           C
ATOM  10894 7C21 POPEq 400      39.445  52.860  66.599  1.00  0.00           C
ATOM  10897 8C21 POPEq 400      39.475  53.590  67.938  1.00  0.00           C
ATOM  10901  C33 POPEq 400      45.775  56.171  53.329  1.00  0.00           C
ATOM  10904  C34 POPEq 400      46.795  57.090  52.639  1.00  0.00           C
ATOM  10907  C35 POPEq 400      48.235  56.940  53.179  1.00  0.00           C
ATOM  10910  C36 POPEq 400      48.415  57.390  54.639  1.00  0.00           C
ATOM  10913  C37 POPEq 400      48.345  56.260  55.679  1.00  0.00           C
ATOM  10916  C38 POPEq 400      48.315  56.781  57.129  1.00  0.00           C
ATOM  10919  C39 POPEq 400      48.605  55.681  58.149  1.00  0.00           C
ATOM  10922 0C31 POPEq 400      48.315  56.101  59.599  1.00  0.00           C
ATOM  10925 1C31 POPEq 400      49.025  55.181  60.609  1.00  0.00           C
ATOM  10928 2C31 POPEq 400      48.465  55.271  62.029  1.00  0.00           C
ATOM  10931 3C31 POPEq 400      49.245  54.401  63.029  1.00  0.00           C
ATOM  10934 4C31 POPEq 400      48.975  52.901  62.859  1.00  0.00           C
ATOM  10937 5C31 POPEq 400      49.815  52.041  63.809  1.00  0.00           C
ATOM  10940 6C31 POPEq 400      49.565  50.541  63.619  1.00  0.00           C
ATOM  10944  NH3 POPEr 401     114.655  31.600  45.679  1.00  0.00           N
ATOM  10948  C12 POPEr 401     114.126  32.701  46.559  1.00  0.00           C
ATOM  10951  C11 POPEr 401     112.796  33.291  46.049  1.00  0.00           C
ATOM  10954  P   POPEr 401     111.105  33.550  47.989  1.00  0.00           P
ATOM  10955  O13 POPEr 401     109.776  33.670  47.379  1.00  0.00           O
ATOM  10956  O14 POPEr 401     111.516  32.171  48.319  1.00  0.00           O
ATOM  10957  O11 POPEr 401     111.155  34.431  49.299  1.00  0.00           O
ATOM  10958  O12 POPEr 401     112.235  34.151  47.059  1.00  0.00           O
ATOM  10959  C1  POPEr 401     111.675  35.771  49.279  1.00  0.00           C
ATOM  10962  C2  POPEr 401     111.105  36.620  50.458  1.00  0.00           C
ATOM  10964  O21 POPEr 401     112.206  37.030  51.288  1.00  0.00           O
ATOM  10965  C21 POPEr 401     112.015  38.140  51.979  1.00  0.00           C
ATOM  10966  O22 POPEr 401     111.015  38.830  51.968  1.00  0.00           O
ATOM  10967  C22 POPEr 401     113.275  38.451  52.799  1.00  0.00           C
ATOM  10970  C3  POPEr 401     110.065  35.780  51.269  1.00  0.00           C
ATOM  10973  O31 POPEr 401     109.485  36.440  52.418  1.00  0.00           O
ATOM  10974  C31 POPEr 401     108.456  37.210  52.159  1.00  0.00           C
ATOM  10975  O32 POPEr 401     108.036  37.531  51.059  1.00  0.00           O
ATOM  10976  C32 POPEr 401     107.736  37.580  53.458  1.00  0.00           C
ATOM  10979  C23 POPEr 401     113.016  38.471  54.328  1.00  0.00           C
ATOM  10982  C24 POPEr 401     112.805  37.050  54.898  1.00  0.00           C
ATOM  10985  C25 POPEr 401     112.635  36.971  56.428  1.00  0.00           C
ATOM  10988  C26 POPEr 401     113.566  37.881  57.229  1.00  0.00           C
ATOM  10991  C27 POPEr 401     113.585  37.541  58.729  1.00  0.00           C
ATOM  10994  C28 POPEr 401     114.266  38.611  59.599  1.00  0.00           C
ATOM  10997  C29 POPEr 401     115.756  38.740  59.399  1.00  0.00           C
ATOM  10999 0C21 POPEr 401     116.516  39.729  59.909  1.00  0.00           C
ATOM  11001 1C21 POPEr 401     116.035  40.870  60.769  1.00  0.00           C
ATOM  11004 2C21 POPEr 401     115.765  40.430  62.218  1.00  0.00           C
ATOM  11007 3C21 POPEr 401     115.355  41.581  63.149  1.00  0.00           C
ATOM  11010 4C21 POPEr 401     115.135  41.070  64.578  1.00  0.00           C
ATOM  11013 5C21 POPEr 401     114.785  42.181  65.589  1.00  0.00           C
ATOM  11016 6C21 POPEr 401     114.795  41.660  67.039  1.00  0.00           C
ATOM  11019 7C21 POPEr 401     113.495  41.940  67.799  1.00  0.00           C
ATOM  11022 8C21 POPEr 401     113.475  41.320  69.199  1.00  0.00           C
ATOM  11026  C33 POPEr 401     108.256  38.900  54.059  1.00  0.00           C
ATOM  11029  C34 POPEr 401     107.815  39.030  55.519  1.00  0.00           C
ATOM  11032  C35 POPEr 401     108.675  38.150  56.428  1.00  0.00           C
ATOM  11035  C36 POPEr 401     108.076  38.000  57.829  1.00  0.00           C
ATOM  11038  C37 POPEr 401     108.925  37.081  58.689  1.00  0.00           C
ATOM  11041  C38 POPEr 401     108.386  36.971  60.108  1.00  0.00           C
ATOM  11044  C39 POPEr 401     109.216  36.021  60.968  1.00  0.00           C
ATOM  11047 0C31 POPEr 401     108.846  36.140  62.449  1.00  0.00           C
ATOM  11050 1C31 POPEr 401     109.695  35.220  63.328  1.00  0.00           C
ATOM  11053 2C31 POPEr 401     109.436  35.420  64.819  1.00  0.00           C
ATOM  11056 3C31 POPEr 401     107.966  35.210  65.209  1.00  0.00           C
ATOM  11059 4C31 POPEr 401     107.815  34.791  66.678  1.00  0.00           C
ATOM  11062 5C31 POPEr 401     106.355  34.651  67.099  1.00  0.00           C
ATOM  11065 6C31 POPEr 401     106.185  33.991  68.468  1.00  0.00           C
ATOM  11069  NH3 POPEs 402      33.866   6.760  87.129  1.00  0.00           N
ATOM  11073  C12 POPEs 402      33.725   6.291  88.559  1.00  0.00           C
ATOM  11076  C11 POPEs 402      32.455   5.431  88.778  1.00  0.00           C
ATOM  11079  P   POPEs 402      30.315   6.711  87.989  1.00  0.00           P
ATOM  11080  O13 POPEs 402      29.085   7.320  88.559  1.00  0.00           O
ATOM  11081  O14 POPEs 402      31.135   7.541  87.068  1.00  0.00           O
ATOM  11082  O11 POPEs 402      29.925   5.380  87.269  1.00  0.00           O
ATOM  11083  O12 POPEs 402      31.306   6.220  89.129  1.00  0.00           O
ATOM  11084  C1  POPEs 402      30.195   5.081  85.890  1.00  0.00           C
ATOM  11087  C2  POPEs 402      28.895   4.980  85.060  1.00  0.00           C
ATOM  11089  O21 POPEs 402      29.255   5.010  83.659  1.00  0.00           O
ATOM  11090  C21 POPEs 402      28.925   3.921  82.989  1.00  0.00           C
ATOM  11091  O22 POPEs 402      28.565   2.871  83.468  1.00  0.00           O
ATOM  11092  C22 POPEs 402      28.925   4.251  81.499  1.00  0.00           C
ATOM  11095  C3  POPEs 402      27.945   6.191  85.339  1.00  0.00           C
ATOM  11098  O31 POPEs 402      26.905   6.331  84.349  1.00  0.00           O
ATOM  11099  C31 POPEs 402      25.815   5.620  84.568  1.00  0.00           C
ATOM  11100  O32 POPEs 402      25.625   4.880  85.519  1.00  0.00           O
ATOM  11101  C32 POPEs 402      24.825   5.880  83.419  1.00  0.00           C
ATOM  11104  C23 POPEs 402      28.095   3.230  80.699  1.00  0.00           C
ATOM  11107  C24 POPEs 402      27.595   3.821  79.380  1.00  0.00           C
ATOM  11110  C25 POPEs 402      26.645   2.860  78.650  1.00  0.00           C
ATOM  11113  C26 POPEs 402      26.015   3.521  77.419  1.00  0.00           C
ATOM  11116  C27 POPEs 402      24.955   2.610  76.799  1.00  0.00           C
ATOM  11119  C28 POPEs 402      24.115   3.280  75.699  1.00  0.00           C
ATOM  11122  C29 POPEs 402      24.915   3.480  74.438  1.00  0.00           C
ATOM  11124 0C21 POPEs 402      24.645   2.970  73.219  1.00  0.00           C
ATOM  11126 1C21 POPEs 402      23.495   2.080  72.819  1.00  0.00           C
ATOM  11129 2C21 POPEs 402      23.945   0.781  72.109  1.00  0.00           C
ATOM  11132 3C21 POPEs 402      24.665   1.011  70.769  1.00  0.00           C
ATOM  11135 4C21 POPEs 402      26.195   1.050  70.868  1.00  0.00           C
ATOM  11138 5C21 POPEs 402      26.805   1.720  69.629  1.00  0.00           C
ATOM  11141 6C21 POPEs 402      28.325   1.851  69.669  1.00  0.00           C
ATOM  11144 7C21 POPEs 402      28.865   2.400  68.339  1.00  0.00           C
ATOM  11147 8C21 POPEs 402      30.385   2.520  68.309  1.00  0.00           C
ATOM  11151  C33 POPEs 402      25.325   6.830  82.289  1.00  0.00           C
ATOM  11154  C34 POPEs 402      24.185   7.300  81.368  1.00  0.00           C
ATOM  11157  C35 POPEs 402      24.615   8.160  80.168  1.00  0.00           C
ATOM  11160  C36 POPEs 402      25.215   7.351  79.008  1.00  0.00           C
ATOM  11163  C37 POPEs 402      25.395   8.160  77.718  1.00  0.00           C
ATOM  11166  C38 POPEs 402      25.806   7.280  76.529  1.00  0.00           C
ATOM  11169  C39 POPEs 402      25.775   8.021  75.178  1.00  0.00           C
ATOM  11172 0C31 POPEs 402      25.955   7.060  73.989  1.00  0.00           C
ATOM  11175 1C31 POPEs 402      25.725   7.720  72.618  1.00  0.00           C
ATOM  11178 2C31 POPEs 402      25.265   6.740  71.529  1.00  0.00           C
ATOM  11181 3C31 POPEs 402      23.785   6.331  71.688  1.00  0.00           C
ATOM  11184 4C31 POPEs 402      23.306   5.350  70.609  1.00  0.00           C
ATOM  11187 5C31 POPEs 402      21.835   4.960  70.799  1.00  0.00           C
ATOM  11190 6C31 POPEs 402      21.355   3.880  69.828  1.00  0.00           C
ATOM  11194  NH3 POPEt 403      45.855 116.530  41.288  1.00  0.00           N
ATOM  11198  C12 POPEt 403      45.705 115.260  42.079  1.00  0.00           C
ATOM  11201  C11 POPEt 403      44.375 114.579  41.729  1.00  0.00           C
ATOM  11204  P   POPEt 403      41.865 114.530  42.409  1.00  0.00           P
ATOM  11205  O13 POPEt 403      40.765 115.410  41.968  1.00  0.00           O
ATOM  11206  O14 POPEt 403      42.015 113.241  41.699  1.00  0.00           O
ATOM  11207  O11 POPEt 403      41.595 114.090  43.899  1.00  0.00           O
ATOM  11208  O12 POPEt 403      43.285 115.251  42.379  1.00  0.00           O
ATOM  11209  C1  POPEt 403      42.505 114.400  44.939  1.00  0.00           C
ATOM  11212  C2  POPEt 403      41.896 114.001  46.299  1.00  0.00           C
ATOM  11214  O21 POPEt 403      42.745 114.421  47.359  1.00  0.00           O
ATOM  11215  C21 POPEt 403      42.705 115.730  47.589  1.00  0.00           C
ATOM  11216  O22 POPEt 403      41.975 116.521  47.009  1.00  0.00           O
ATOM  11217  C22 POPEt 403      43.715 116.120  48.659  1.00  0.00           C
ATOM  11220  C3  POPEt 403      41.655 112.471  46.378  1.00  0.00           C
ATOM  11223  O31 POPEt 403      42.885 111.711  46.288  1.00  0.00           O
ATOM  11224  C31 POPEt 403      43.315 111.241  47.479  1.00  0.00           C
ATOM  11225  O32 POPEt 403      42.875 111.590  48.559  1.00  0.00           O
ATOM  11226  C32 POPEt 403      44.315 110.111  47.199  1.00  0.00           C
ATOM  11229  C23 POPEt 403      43.586 115.370  50.009  1.00  0.00           C
ATOM  11232  C24 POPEt 403      44.565 115.969  51.019  1.00  0.00           C
ATOM  11235  C25 POPEt 403      44.615 115.280  52.389  1.00  0.00           C
ATOM  11238  C26 POPEt 403      45.625 116.021  53.279  1.00  0.00           C
ATOM  11241  C27 POPEt 403      45.595 115.701  54.778  1.00  0.00           C
ATOM  11244  C28 POPEt 403      46.576 116.630  55.529  1.00  0.00           C
ATOM  11247  C29 POPEt 403      46.345 116.760  57.008  1.00  0.00           C
ATOM  11249 0C21 POPEt 403      47.245 117.240  57.879  1.00  0.00           C
ATOM  11251 1C21 POPEt 403      48.625 117.711  57.489  1.00  0.00           C
ATOM  11254 2C21 POPEt 403      49.455 118.290  58.659  1.00  0.00           C
ATOM  11257 3C21 POPEt 403      49.755 117.281  59.778  1.00  0.00           C
ATOM  11260 4C21 POPEt 403      50.765 117.860  60.779  1.00  0.00           C
ATOM  11263 5C21 POPEt 403      50.935 117.030  62.059  1.00  0.00           C
ATOM  11266 6C21 POPEt 403      51.695 115.710  61.839  1.00  0.00           C
ATOM  11269 7C21 POPEt 403      51.915 114.991  63.169  1.00  0.00           C
ATOM  11272 8C21 POPEt 403      52.695 113.680  63.039  1.00  0.00           C
ATOM  11276  C33 POPEt 403      44.605 109.180  48.419  1.00  0.00           C
ATOM  11279  C34 POPEt 403      44.745 107.701  48.039  1.00  0.00           C
ATOM  11282  C35 POPEt 403      45.125 106.770  49.208  1.00  0.00           C
ATOM  11285  C36 POPEt 403      46.486 107.090  49.848  1.00  0.00           C
ATOM  11288  C37 POPEt 403      46.835 106.141  51.008  1.00  0.00           C
ATOM  11291  C38 POPEt 403      48.245 106.400  51.559  1.00  0.00           C
ATOM  11294  C39 POPEt 403      48.685 105.400  52.639  1.00  0.00           C
ATOM  11297 0C31 POPEt 403      48.105 105.671  54.039  1.00  0.00           C
ATOM  11300 1C31 POPEt 403      48.485 104.570  55.049  1.00  0.00           C
ATOM  11303 2C31 POPEt 403      47.736 104.670  56.378  1.00  0.00           C
ATOM  11306 3C31 POPEt 403      48.025 103.501  57.319  1.00  0.00           C
ATOM  11309 4C31 POPEt 403      47.276 103.610  58.659  1.00  0.00           C
ATOM  11312 5C31 POPEt 403      47.575 102.440  59.599  1.00  0.00           C
ATOM  11315 6C31 POPEt 403      46.735 102.471  60.889  1.00  0.00           C
ATOM  11319  NH3 POPEu 404      60.925 119.320  43.249  1.00  0.00           N
ATOM  11323  C12 POPEu 404      62.276 118.781  42.829  1.00  0.00           C
ATOM  11326  C11 POPEu 404      62.985 117.980  43.949  1.00  0.00           C
ATOM  11329  P   POPEu 404      64.165 115.660  43.508  1.00  0.00           P
ATOM  11330  O13 POPEu 404      62.806 115.140  43.699  1.00  0.00           O
ATOM  11331  O14 POPEu 404      64.945 115.041  42.398  1.00  0.00           O
ATOM  11332  O11 POPEu 404      64.955 115.451  44.869  1.00  0.00           O
ATOM  11333  O12 POPEu 404      64.095 117.240  43.409  1.00  0.00           O
ATOM  11334  C1  POPEu 404      64.595 114.340  45.718  1.00  0.00           C
ATOM  11337  C2  POPEu 404      63.936 114.810  47.039  1.00  0.00           C
ATOM  11339  O21 POPEu 404      64.055 113.771  48.029  1.00  0.00           O
ATOM  11340  C21 POPEu 404      64.945 114.051  48.969  1.00  0.00           C
ATOM  11341  O22 POPEu 404      65.885 114.829  48.829  1.00  0.00           O
ATOM  11342  C22 POPEu 404      64.505 113.391  50.269  1.00  0.00           C
ATOM  11345  C3  POPEu 404      62.445 115.240  46.968  1.00  0.00           C
ATOM  11348  O31 POPEu 404      61.875 115.410  48.279  1.00  0.00           O
ATOM  11349  C31 POPEu 404      61.995 116.521  49.039  1.00  0.00           C
ATOM  11350  O32 POPEu 404      61.605 116.580  50.189  1.00  0.00           O
ATOM  11351  C32 POPEu 404      62.686 117.690  48.319  1.00  0.00           C
ATOM  11354  C23 POPEu 404      65.245 113.961  51.498  1.00  0.00           C
ATOM  11357  C24 POPEu 404      64.565 113.601  52.829  1.00  0.00           C
ATOM  11360  C25 POPEu 404      64.495 114.810  53.778  1.00  0.00           C
[truncated: 1,854,063 more chars]
