# Supplementary material for: Characterizing Membrane Association and Periplasmic Transfer of Bacterial Lipoproteins through Molecular Dynamics Simulations
Source: Structure. 2020 Apr 7;28(4):475–487.e3. doi: 10.1016/j.str.2020.01.012 (PMC7139219; doi:10.1016/j.str.2020.01.012)
Supplement: Data S3. Final Coordinates from Simulations (M–X), Related to Figure 3 [file mmc5.zip › M-X/WZA-3-atomistic.pdb]

TITLE     Protein
REMARK    THIS IS A SIMULATION BOX
CRYST1  129.260  129.260  158.490  90.00  90.00  90.00 P 1           1
MODEL        1
ATOM      1  N   CYSTA   1      75.200  52.025  54.535  1.00  0.00           N
ATOM      3  CA  CYSTA   1      75.240  52.505  55.975  1.00  0.00           C
ATOM      5  C   CYSTA   1      75.190  51.475  57.015  1.00  0.00           C
ATOM      6  O   CYSTA   1      76.040  51.355  57.875  1.00  0.00           O
ATOM      7  CB  CYSTA   1      74.090  53.495  56.525  1.00  0.00           C
ATOM     10  SG  CYSTA   1      73.010  53.365  58.155  1.00  0.00           S
ATOM     11  C1  CYSTA   1      72.000  51.885  58.895  1.00  0.00           C
ATOM     14  CA1 CYSTA   1      75.790  50.865  54.045  1.00  0.00           C
ATOM     15  OA1 CYSTA   1      76.460  50.195  54.805  1.00  0.00           O
ATOM     16  CA2 CYSTA   1      75.570  50.265  52.645  1.00  0.00           C
ATOM     19  C11 CYSTA   1      70.530  51.465  58.445  1.00  0.00           C
ATOM     21  O11 CYSTA   1      69.520  51.685  59.455  1.00  0.00           O
ATOM     22  CX1 CYSTA   1      68.590  52.535  59.025  1.00  0.00           C
ATOM     23  OX1 CYSTA   1      68.740  53.735  58.935  1.00  0.00           O
ATOM     24  CX2 CYSTA   1      67.350  51.775  58.565  1.00  0.00           C
ATOM     27  C12 CYSTA   1      70.280  50.025  57.865  1.00  0.00           C
ATOM     30  O12 CYSTA   1      70.340  48.925  58.795  1.00  0.00           O
ATOM     31  CD1 CYSTA   1      70.320  47.675  58.265  1.00  0.00           C
ATOM     32  OD1 CYSTA   1      71.270  46.915  58.265  1.00  0.00           O
ATOM     33  CD2 CYSTA   1      68.960  47.335  57.605  1.00  0.00           C
ATOM     36  CA3 CYSTA   1      76.320  48.915  52.365  1.00  0.00           C
ATOM     39  CA4 CYSTA   1      76.080  48.265  50.965  1.00  0.00           C
ATOM     42  CA5 CYSTA   1      77.040  47.105  50.525  1.00  0.00           C
ATOM     45  CA6 CYSTA   1      76.450  45.665  50.495  1.00  0.00           C
ATOM     48  CA7 CYSTA   1      77.140  44.695  49.495  1.00  0.00           C
ATOM     51  CA8 CYSTA   1      76.580  43.255  49.525  1.00  0.00           C
ATOM     54  CA9 CYSTA   1      76.680  42.415  48.225  1.00  0.00           C
ATOM     57 0CA1 CYSTA   1      78.060  41.795  47.905  1.00  0.00           C
ATOM     60 1CA1 CYSTA   1      78.370  40.475  48.665  1.00  0.00           C
ATOM     63 2CA1 CYSTA   1      79.790  39.975  48.365  1.00  0.00           C
ATOM     66 3CA1 CYSTA   1      80.120  38.635  49.045  1.00  0.00           C
ATOM     69 4CA1 CYSTA   1      81.570  38.185  48.835  1.00  0.00           C
ATOM     72 5CA1 CYSTA   1      82.610  38.985  49.625  1.00  0.00           C
ATOM     75 6CA1 CYSTA   1      84.010  38.375  49.535  1.00  0.00           C
ATOM     79  CD3 CYSTA   1      68.850  45.995  56.795  1.00  0.00           C
ATOM     82  CD4 CYSTA   1      69.090  46.065  55.265  1.00  0.00           C
ATOM     85  CD5 CYSTA   1      68.290  45.045  54.435  1.00  0.00           C
ATOM     88  CD6 CYSTA   1      68.770  43.585  54.515  1.00  0.00           C
ATOM     91  CD7 CYSTA   1      70.010  43.295  53.655  1.00  0.00           C
ATOM     94  CD8 CYSTA   1      70.160  41.795  53.335  1.00  0.00           C
ATOM     97  CD9 CYSTA   1      71.490  41.435  52.655  1.00  0.00           C
ATOM    100 0CD1 CYSTA   1      71.680  41.995  51.235  1.00  0.00           C
ATOM    103 1CD1 CYSTA   1      70.790  41.365  50.145  1.00  0.00           C
ATOM    106 2CD1 CYSTA   1      71.110  39.885  49.845  1.00  0.00           C
ATOM    109 3CD1 CYSTA   1      70.070  39.215  48.935  1.00  0.00           C
ATOM    112 4CD1 CYSTA   1      70.030  39.735  47.485  1.00  0.00           C
ATOM    115 5CD1 CYSTA   1      68.930  39.045  46.675  1.00  0.00           C
ATOM    118 6CD1 CYSTA   1      68.780  39.595  45.255  1.00  0.00           C
ATOM    122  CX3 CYSTA   1      66.410  52.705  57.775  1.00  0.00           C
ATOM    125  CX4 CYSTA   1      66.870  52.885  56.325  1.00  0.00           C
ATOM    128  CX5 CYSTA   1      66.060  53.975  55.605  1.00  0.00           C
ATOM    131  CX6 CYSTA   1      66.460  54.135  54.145  1.00  0.00           C
ATOM    134  CX7 CYSTA   1      65.720  55.165  53.275  1.00  0.00           C
ATOM    137  CX8 CYSTA   1      66.580  55.545  52.045  1.00  0.00           C
ATOM    140  CX9 CYSTA   1      65.970  55.495  50.685  1.00  0.00           C
ATOM    142 0CX1 CYSTA   1      66.160  56.205  49.555  1.00  0.00           C
ATOM    144 1CX1 CYSTA   1      67.030  57.395  49.275  1.00  0.00           C
ATOM    147 2CX1 CYSTA   1      66.600  58.035  47.925  1.00  0.00           C
ATOM    150 3CX1 CYSTA   1      65.350  58.895  48.095  1.00  0.00           C
ATOM    153 4CX1 CYSTA   1      64.460  59.145  46.865  1.00  0.00           C
ATOM    156 5CX1 CYSTA   1      63.450  60.215  47.275  1.00  0.00           C
ATOM    159 6CX1 CYSTA   1      62.190  60.425  46.435  1.00  0.00           C
ATOM    162 7CX1 CYSTA   1      61.330  61.515  47.115  1.00  0.00           C
ATOM    165 8CX1 CYSTA   1      59.840  61.315  46.925  1.00  0.00           C
ATOM    169  N   THR A   2      74.070  50.765  57.055  1.00  0.00           N
ATOM    171  CA  THR A   2      73.020  50.555  56.025  1.00  0.00           C
ATOM    173  CB  THR A   2      72.950  48.985  56.105  1.00  0.00           C
ATOM    175  OG1 THR A   2      74.210  48.395  55.755  1.00  0.00           O
ATOM    177  CG2 THR A   2      71.960  48.225  55.245  1.00  0.00           C
ATOM    181  C   THR A   2      71.990  51.605  55.235  1.00  0.00           C
ATOM    182  O   THR A   2      71.900  51.245  54.065  1.00  0.00           O
ATOM    183  N   VAL A   3      71.290  52.845  55.685  1.00  0.00           N
ATOM    185  CA  VAL A   3      70.460  53.995  54.935  1.00  0.00           C
ATOM    187  CB  VAL A   3      69.980  53.375  53.605  1.00  0.00           C
ATOM    189  CG1 VAL A   3      69.620  54.295  52.435  1.00  0.00           C
ATOM    193  CG2 VAL A   3      69.080  52.145  53.825  1.00  0.00           C
ATOM    197  C   VAL A   3      69.810  55.535  55.455  1.00  0.00           C
ATOM    198  O   VAL A   3      70.670  56.405  55.585  1.00  0.00           O
ATOM    199  N   LEU A   4      68.430  56.035  55.705  1.00  0.00           N
ATOM    201  CA  LEU A   4      67.680  57.435  55.395  1.00  0.00           C
ATOM    203  CB  LEU A   4      68.560  58.095  54.315  1.00  0.00           C
ATOM    206  CG  LEU A   4      67.850  59.005  53.315  1.00  0.00           C
ATOM    208  CD1 LEU A   4      67.710  60.395  53.925  1.00  0.00           C
ATOM    212  CD2 LEU A   4      68.640  58.945  51.995  1.00  0.00           C
ATOM    216  C   LEU A   4      66.840  58.655  56.325  1.00  0.00           C
ATOM    217  O   LEU A   4      67.140  58.695  57.515  1.00  0.00           O
ATOM    218  N   PRO A   5      65.810  59.725  55.925  1.00  0.00           N
ATOM    219  CD  PRO A   5      64.770  59.355  54.955  1.00  0.00           C
ATOM    222  CA  PRO A   5      65.320  61.075  56.615  1.00  0.00           C
ATOM    224  CB  PRO A   5      63.850  60.645  56.785  1.00  0.00           C
ATOM    227  CG  PRO A   5      63.490  60.085  55.395  1.00  0.00           C
ATOM    230  C   PRO A   5      65.050  62.575  55.895  1.00  0.00           C
ATOM    231  O   PRO A   5      65.240  62.665  54.685  1.00  0.00           O
ATOM    232  N   GLY A   6      64.510  63.735  56.585  1.00  0.00           N
ATOM    234  CA  GLY A   6      63.490  64.805  56.085  1.00  0.00           C
ATOM    237  C   GLY A   6      63.410  66.435  55.975  1.00  0.00           C
ATOM    238  O   GLY A   6      63.290  66.895  54.845  1.00  0.00           O
ATOM    239  N   SER A   7      63.360  67.405  57.015  1.00  0.00           N
ATOM    241  CA  SER A   7      63.300  68.935  56.825  1.00  0.00           C
ATOM    243  CB  SER A   7      61.960  69.715  57.145  1.00  0.00           C
ATOM    246  OG  SER A   7      61.620  69.825  58.535  1.00  0.00           O
ATOM    248  C   SER A   7      64.410  69.805  57.495  1.00  0.00           C
ATOM    249  O   SER A   7      65.030  69.395  58.455  1.00  0.00           O
ATOM    250  N   ASN A   8      64.820  71.015  56.985  1.00  0.00           N
ATOM    252  CA  ASN A   8      66.210  71.175  56.535  1.00  0.00           C
ATOM    254  CB  ASN A   8      66.300  71.645  55.055  1.00  0.00           C
ATOM    257  CG  ASN A   8      66.020  73.075  54.625  1.00  0.00           C
ATOM    258  OD1 ASN A   8      66.000  74.035  55.375  1.00  0.00           O
ATOM    259  ND2 ASN A   8      65.750  73.195  53.295  1.00  0.00           N
ATOM    262  C   ASN A   8      67.450  71.575  57.355  1.00  0.00           C
ATOM    263  O   ASN A   8      67.640  72.705  57.805  1.00  0.00           O
ATOM    264  N   MET A   9      68.390  70.605  57.405  1.00  0.00           N
ATOM    266  CA  MET A   9      69.810  70.725  57.635  1.00  0.00           C
ATOM    268  CB  MET A   9      70.080  70.345  59.115  1.00  0.00           C
ATOM    271  CG  MET A   9      71.420  70.835  59.675  1.00  0.00           C
ATOM    274  SD  MET A   9      71.580  70.665  61.475  1.00  0.00           S
ATOM    275  CE  MET A   9      70.630  72.165  61.815  1.00  0.00           C
ATOM    279  C   MET A   9      70.500  69.725  56.685  1.00  0.00           C
ATOM    280  O   MET A   9      69.960  68.675  56.345  1.00  0.00           O
ATOM    281  N   SER A  10      71.720  69.965  56.205  1.00  0.00           N
ATOM    283  CA  SER A  10      72.540  68.915  55.585  1.00  0.00           C
ATOM    285  CB  SER A  10      72.220  68.525  54.095  1.00  0.00           C
ATOM    288  OG  SER A  10      72.570  69.495  53.105  1.00  0.00           O
ATOM    290  C   SER A  10      73.930  69.455  55.725  1.00  0.00           C
ATOM    291  O   SER A  10      74.110  70.485  56.355  1.00  0.00           O
ATOM    292  N   THR A  11      74.990  68.805  55.215  1.00  0.00           N
ATOM    294  CA  THR A  11      76.290  69.485  55.235  1.00  0.00           C
ATOM    296  CB  THR A  11      77.270  68.955  56.275  1.00  0.00           C
ATOM    298  OG1 THR A  11      77.470  67.555  56.155  1.00  0.00           O
ATOM    300  CG2 THR A  11      76.700  69.165  57.675  1.00  0.00           C
ATOM    304  C   THR A  11      76.890  69.645  53.855  1.00  0.00           C
ATOM    305  O   THR A  11      78.050  70.005  53.715  1.00  0.00           O
ATOM    306  N   MET A  12      76.080  69.475  52.785  1.00  0.00           N
ATOM    308  CA  MET A  12      76.460  69.815  51.425  1.00  0.00           C
ATOM    310  CB  MET A  12      75.420  69.305  50.375  1.00  0.00           C
ATOM    313  CG  MET A  12      76.020  69.315  48.955  1.00  0.00           C
ATOM    316  SD  MET A  12      74.900  69.115  47.555  1.00  0.00           S
ATOM    317  CE  MET A  12      73.810  67.855  48.255  1.00  0.00           C
ATOM    321  C   MET A  12      76.500  71.325  51.255  1.00  0.00           C
ATOM    322  O   MET A  12      75.470  71.985  51.245  1.00  0.00           O
ATOM    323  N   GLY A  13      77.690  71.945  51.115  1.00  0.00           N
ATOM    325  CA  GLY A  13      77.790  73.395  51.145  1.00  0.00           C
ATOM    328  C   GLY A  13      78.070  73.885  52.545  1.00  0.00           C
ATOM    329  O   GLY A  13      77.610  74.945  52.965  1.00  0.00           O
ATOM    330  N   LYS A  14      78.800  73.085  53.325  1.00  0.00           N
ATOM    332  CA  LYS A  14      79.270  73.475  54.645  1.00  0.00           C
ATOM    334  CB  LYS A  14      78.380  72.965  55.815  1.00  0.00           C
ATOM    337  CG  LYS A  14      77.300  73.985  56.195  1.00  0.00           C
ATOM    340  CD  LYS A  14      76.450  73.555  57.405  1.00  0.00           C
ATOM    343  CE  LYS A  14      75.760  74.725  58.125  1.00  0.00           C
ATOM    346  NZ  LYS A  14      75.130  75.675  57.205  1.00  0.00           N
ATOM    350  C   LYS A  14      80.700  73.065  54.855  1.00  0.00           C
ATOM    351  O   LYS A  14      81.250  72.195  54.185  1.00  0.00           O
ATOM    352  N   ASP A  15      81.320  73.705  55.855  1.00  0.00           N
ATOM    354  CA  ASP A  15      82.560  73.255  56.425  1.00  0.00           C
ATOM    356  CB  ASP A  15      83.240  74.475  57.105  1.00  0.00           C
ATOM    359  CG  ASP A  15      84.490  74.165  57.905  1.00  0.00           C
ATOM    360  OD1 ASP A  15      85.060  73.055  57.725  1.00  0.00           O
ATOM    361  OD2 ASP A  15      84.900  75.065  58.685  1.00  0.00           O
ATOM    362  C   ASP A  15      82.270  72.125  57.385  1.00  0.00           C
ATOM    363  O   ASP A  15      81.750  72.355  58.475  1.00  0.00           O
ATOM    364  N   VAL A  16      82.560  70.885  56.955  1.00  0.00           N
ATOM    366  CA  VAL A  16      82.550  69.715  57.805  1.00  0.00           C
ATOM    368  CB  VAL A  16      82.070  68.455  57.115  1.00  0.00           C
ATOM    370  CG1 VAL A  16      82.070  67.275  58.115  1.00  0.00           C
ATOM    374  CG2 VAL A  16      80.640  68.685  56.625  1.00  0.00           C
ATOM    378  C   VAL A  16      83.950  69.515  58.315  1.00  0.00           C
ATOM    379  O   VAL A  16      84.890  69.265  57.545  1.00  0.00           O
ATOM    380  N   ILE A  17      84.090  69.585  59.655  1.00  0.00           N
ATOM    382  CA  ILE A  17      85.350  69.555  60.355  1.00  0.00           C
ATOM    384  CB  ILE A  17      85.290  70.295  61.695  1.00  0.00           C
ATOM    386  CG2 ILE A  17      86.640  70.195  62.445  1.00  0.00           C
ATOM    390  CG1 ILE A  17      84.870  71.775  61.535  1.00  0.00           C
ATOM    393  CD  ILE A  17      85.890  72.635  60.775  1.00  0.00           C
ATOM    397  C   ILE A  17      85.750  68.125  60.625  1.00  0.00           C
ATOM    398  O   ILE A  17      85.120  67.425  61.425  1.00  0.00           O
ATOM    399  N   LYS A  18      86.840  67.645  60.005  1.00  0.00           N
ATOM    401  CA  LYS A  18      87.380  66.345  60.325  1.00  0.00           C
ATOM    403  CB  LYS A  18      88.580  66.035  59.395  1.00  0.00           C
ATOM    406  CG  LYS A  18      89.190  64.635  59.565  1.00  0.00           C
ATOM    409  CD  LYS A  18      90.260  64.385  58.495  1.00  0.00           C
ATOM    412  CE  LYS A  18      90.780  62.955  58.505  1.00  0.00           C
ATOM    415  NZ  LYS A  18      91.600  62.685  57.305  1.00  0.00           N
ATOM    419  C   LYS A  18      87.780  66.175  61.795  1.00  0.00           C
ATOM    420  O   LYS A  18      88.600  66.925  62.335  1.00  0.00           O
ATOM    421  N   GLN A  19      87.200  65.175  62.485  1.00  0.00           N
ATOM    423  CA  GLN A  19      87.700  64.695  63.765  1.00  0.00           C
ATOM    425  CB  GLN A  19      86.560  64.185  64.695  1.00  0.00           C
ATOM    428  CG  GLN A  19      85.560  65.285  65.125  1.00  0.00           C
ATOM    431  CD  GLN A  19      86.250  66.495  65.765  1.00  0.00           C
ATOM    432  OE1 GLN A  19      86.880  66.435  66.825  1.00  0.00           O
ATOM    433  NE2 GLN A  19      86.150  67.645  65.055  1.00  0.00           N
ATOM    436  C   GLN A  19      88.670  63.565  63.535  1.00  0.00           C
ATOM    437  O   GLN A  19      88.700  62.935  62.485  1.00  0.00           O
ATOM    438  N   GLN A  20      89.490  63.255  64.555  1.00  0.00           N
ATOM    440  CA  GLN A  20      90.340  62.085  64.515  1.00  0.00           C
ATOM    442  CB  GLN A  20      91.220  62.125  65.785  1.00  0.00           C
ATOM    445  CG  GLN A  20      92.320  61.045  65.855  1.00  0.00           C
ATOM    448  CD  GLN A  20      93.210  61.295  67.075  1.00  0.00           C
ATOM    449  OE1 GLN A  20      92.860  62.075  67.965  1.00  0.00           O
ATOM    450  NE2 GLN A  20      94.370  60.605  67.105  1.00  0.00           N
ATOM    453  C   GLN A  20      89.580  60.765  64.415  1.00  0.00           C
ATOM    454  O   GLN A  20      89.900  59.895  63.615  1.00  0.00           O
ATOM    455  N   ASP A  21      88.490  60.645  65.185  1.00  0.00           N
ATOM    457  CA  ASP A  21      87.580  59.525  65.215  1.00  0.00           C
ATOM    459  CB  ASP A  21      87.210  59.185  66.685  1.00  0.00           C
ATOM    462  CG  ASP A  21      86.810  60.335  67.615  1.00  0.00           C
ATOM    463  OD1 ASP A  21      87.190  61.525  67.435  1.00  0.00           O
ATOM    464  OD2 ASP A  21      86.190  59.965  68.655  1.00  0.00           O
ATOM    465  C   ASP A  21      86.340  59.765  64.365  1.00  0.00           C
ATOM    466  O   ASP A  21      85.260  59.235  64.605  1.00  0.00           O
ATOM    467  N   ALA A  22      86.480  60.585  63.295  1.00  0.00           N
ATOM    469  CA  ALA A  22      85.430  60.805  62.325  1.00  0.00           C
ATOM    471  CB  ALA A  22      85.830  61.905  61.325  1.00  0.00           C
ATOM    475  C   ALA A  22      84.980  59.545  61.585  1.00  0.00           C
ATOM    476  O   ALA A  22      83.800  59.365  61.315  1.00  0.00           O
ATOM    477  N   ASP A  23      85.900  58.605  61.265  1.00  0.00           N
ATOM    479  CA  ASP A  23      85.540  57.335  60.655  1.00  0.00           C
ATOM    481  CB  ASP A  23      86.650  56.805  59.665  1.00  0.00           C
ATOM    484  CG  ASP A  23      88.020  56.505  60.275  1.00  0.00           C
ATOM    485  OD1 ASP A  23      88.440  57.325  61.145  1.00  0.00           O
ATOM    486  OD2 ASP A  23      88.730  55.585  59.785  1.00  0.00           O
ATOM    487  C   ASP A  23      85.170  56.275  61.695  1.00  0.00           C
ATOM    488  O   ASP A  23      85.220  55.085  61.385  1.00  0.00           O
ATOM    489  N   PHE A  24      84.740  56.645  62.945  1.00  0.00           N
ATOM    491  CA  PHE A  24      84.420  55.665  63.975  1.00  0.00           C
ATOM    493  CB  PHE A  24      83.990  56.285  65.355  1.00  0.00           C
ATOM    496  CG  PHE A  24      82.530  56.655  65.485  1.00  0.00           C
ATOM    497  CD1 PHE A  24      82.040  57.865  64.965  1.00  0.00           C
ATOM    499  CE1 PHE A  24      80.680  58.185  65.065  1.00  0.00           C
ATOM    501  CZ  PHE A  24      79.800  57.305  65.705  1.00  0.00           C
ATOM    503  CD2 PHE A  24      81.620  55.785  66.125  1.00  0.00           C
ATOM    505  CE2 PHE A  24      80.270  56.105  66.235  1.00  0.00           C
ATOM    507  C   PHE A  24      83.380  54.645  63.525  1.00  0.00           C
ATOM    508  O   PHE A  24      82.420  54.965  62.835  1.00  0.00           O
ATOM    509  N   ASP A  25      83.580  53.375  63.925  1.00  0.00           N
ATOM    511  CA  ASP A  25      82.620  52.335  63.685  1.00  0.00           C
ATOM    513  CB  ASP A  25      83.400  51.105  63.165  1.00  0.00           C
ATOM    516  CG  ASP A  25      82.530  49.915  62.825  1.00  0.00           C
ATOM    517  OD1 ASP A  25      81.390  49.845  63.315  1.00  0.00           O
ATOM    518  OD2 ASP A  25      83.090  48.985  62.175  1.00  0.00           O
ATOM    519  C   ASP A  25      81.920  52.075  65.005  1.00  0.00           C
ATOM    520  O   ASP A  25      82.540  51.705  66.005  1.00  0.00           O
ATOM    521  N   LEU A  26      80.600  52.285  65.055  1.00  0.00           N
ATOM    523  CA  LEU A  26      79.810  51.975  66.225  1.00  0.00           C
ATOM    525  CB  LEU A  26      78.380  52.505  66.015  1.00  0.00           C
ATOM    528  CG  LEU A  26      77.450  52.345  67.235  1.00  0.00           C
ATOM    530  CD1 LEU A  26      78.050  52.965  68.505  1.00  0.00           C
ATOM    534  CD2 LEU A  26      76.080  52.975  66.935  1.00  0.00           C
ATOM    538  C   LEU A  26      79.810  50.495  66.655  1.00  0.00           C
ATOM    539  O   LEU A  26      79.930  50.185  67.845  1.00  0.00           O
ATOM    540  N   ASP A  27      79.720  49.565  65.685  1.00  0.00           N
ATOM    542  CA  ASP A  27      79.580  48.135  65.875  1.00  0.00           C
ATOM    544  CB  ASP A  27      79.380  47.435  64.505  1.00  0.00           C
ATOM    547  CG  ASP A  27      78.040  47.785  63.865  1.00  0.00           C
ATOM    548  OD1 ASP A  27      77.320  48.685  64.355  1.00  0.00           O
ATOM    549  OD2 ASP A  27      77.670  47.095  62.875  1.00  0.00           O
ATOM    550  C   ASP A  27      80.730  47.515  66.655  1.00  0.00           C
ATOM    551  O   ASP A  27      80.540  46.665  67.535  1.00  0.00           O
ATOM    552  N   LYS A  28      81.970  47.975  66.405  1.00  0.00           N
ATOM    554  CA  LYS A  28      83.130  47.445  67.075  1.00  0.00           C
ATOM    556  CB  LYS A  28      84.420  47.685  66.255  1.00  0.00           C
ATOM    559  CG  LYS A  28      84.330  47.275  64.775  1.00  0.00           C
ATOM    562  CD  LYS A  28      85.720  47.285  64.105  1.00  0.00           C
ATOM    565  CE  LYS A  28      85.660  47.265  62.575  1.00  0.00           C
ATOM    568  NZ  LYS A  28      87.020  47.075  62.005  1.00  0.00           N
ATOM    572  C   LYS A  28      83.360  48.085  68.435  1.00  0.00           C
ATOM    573  O   LYS A  28      84.270  47.685  69.175  1.00  0.00           O
ATOM    574  N   MET A  29      82.570  49.105  68.805  1.00  0.00           N
ATOM    576  CA  MET A  29      82.690  49.785  70.075  1.00  0.00           C
ATOM    578  CB  MET A  29      82.670  51.305  69.875  1.00  0.00           C
ATOM    581  CG  MET A  29      83.870  51.795  69.055  1.00  0.00           C
ATOM    584  SD  MET A  29      83.780  53.575  68.745  1.00  0.00           S
ATOM    585  CE  MET A  29      85.350  53.585  67.855  1.00  0.00           C
ATOM    589  C   MET A  29      81.600  49.375  71.045  1.00  0.00           C
ATOM    590  O   MET A  29      81.540  49.875  72.165  1.00  0.00           O
ATOM    591  N   VAL A  30      80.760  48.395  70.675  1.00  0.00           N
ATOM    593  CA  VAL A  30      79.740  47.865  71.565  1.00  0.00           C
ATOM    595  CB  VAL A  30      78.310  48.225  71.165  1.00  0.00           C
ATOM    597  CG1 VAL A  30      78.200  49.765  71.115  1.00  0.00           C
ATOM    601  CG2 VAL A  30      77.950  47.575  69.815  1.00  0.00           C
ATOM    605  C   VAL A  30      79.870  46.365  71.805  1.00  0.00           C
ATOM    606  O   VAL A  30      80.500  45.625  71.055  1.00  0.00           O
ATOM    607  N   ASN A  31      79.270  45.915  72.925  1.00  0.00           N
ATOM    609  CA  ASN A  31      79.140  44.555  73.395  1.00  0.00           C
ATOM    611  CB  ASN A  31      79.530  44.355  74.895  1.00  0.00           C
ATOM    614  CG  ASN A  31      81.030  44.295  75.155  1.00  0.00           C
ATOM    615  OD1 ASN A  31      81.820  43.675  74.445  1.00  0.00           O
ATOM    616  ND2 ASN A  31      81.440  44.945  76.285  1.00  0.00           N
ATOM    619  C   ASN A  31      77.650  44.365  73.405  1.00  0.00           C
ATOM    620  O   ASN A  31      76.910  45.255  73.825  1.00  0.00           O
ATOM    621  N   VAL A  32      77.170  43.195  72.985  1.00  0.00           N
ATOM    623  CA  VAL A  32      75.760  42.875  73.075  1.00  0.00           C
ATOM    625  CB  VAL A  32      75.120  42.565  71.735  1.00  0.00           C
ATOM    627  CG1 VAL A  32      73.620  42.275  71.915  1.00  0.00           C
ATOM    631  CG2 VAL A  32      75.340  43.775  70.805  1.00  0.00           C
ATOM    635  C   VAL A  32      75.610  41.695  74.005  1.00  0.00           C
ATOM    636  O   VAL A  32      76.130  40.615  73.755  1.00  0.00           O
ATOM    637  N   TYR A  33      74.890  41.885  75.115  1.00  0.00           N
ATOM    639  CA  TYR A  33      74.620  40.855  76.065  1.00  0.00           C
ATOM    641  CB  TYR A  33      74.850  41.335  77.525  1.00  0.00           C
ATOM    644  CG  TYR A  33      76.300  41.695  77.785  1.00  0.00           C
ATOM    645  CD1 TYR A  33      76.770  43.015  77.605  1.00  0.00           C
ATOM    647  CE1 TYR A  33      78.100  43.335  77.915  1.00  0.00           C
ATOM    649  CZ  TYR A  33      78.970  42.355  78.425  1.00  0.00           C
ATOM    650  OH  TYR A  33      80.300  42.655  78.745  1.00  0.00           O
ATOM    652  CD2 TYR A  33      77.180  40.735  78.295  1.00  0.00           C
ATOM    654  CE2 TYR A  33      78.510  41.055  78.615  1.00  0.00           C
ATOM    656  C   TYR A  33      73.160  40.435  75.905  1.00  0.00           C
ATOM    657  O   TYR A  33      72.270  41.285  76.025  1.00  0.00           O
ATOM    658  N   PRO A  34      72.800  39.185  75.625  1.00  0.00           N
ATOM    659  CD  PRO A  34      73.750  38.095  75.415  1.00  0.00           C
ATOM    662  CA  PRO A  34      71.460  38.695  75.875  1.00  0.00           C
ATOM    664  CB  PRO A  34      71.490  37.235  75.395  1.00  0.00           C
ATOM    667  CG  PRO A  34      72.950  36.815  75.605  1.00  0.00           C
ATOM    670  C   PRO A  34      71.050  38.805  77.325  1.00  0.00           C
ATOM    671  O   PRO A  34      71.850  38.505  78.225  1.00  0.00           O
ATOM    672  N   LEU A  35      69.790  39.195  77.575  1.00  0.00           N
ATOM    674  CA  LEU A  35      69.180  39.215  78.885  1.00  0.00           C
ATOM    676  CB  LEU A  35      68.060  40.285  78.945  1.00  0.00           C
ATOM    679  CG  LEU A  35      67.540  40.595  80.365  1.00  0.00           C
ATOM    681  CD1 LEU A  35      68.680  41.025  81.285  1.00  0.00           C
ATOM    685  CD2 LEU A  35      66.470  41.685  80.345  1.00  0.00           C
ATOM    689  C   LEU A  35      68.650  37.825  79.225  1.00  0.00           C
ATOM    690  O   LEU A  35      67.570  37.415  78.815  1.00  0.00           O
ATOM    691  N   THR A  36      69.480  37.075  79.965  1.00  0.00           N
ATOM    693  CA  THR A  36      69.250  35.695  80.365  1.00  0.00           C
ATOM    695  CB  THR A  36      70.390  34.755  79.935  1.00  0.00           C
ATOM    697  OG1 THR A  36      71.620  34.985  80.625  1.00  0.00           O
ATOM    699  CG2 THR A  36      70.690  34.955  78.445  1.00  0.00           C
ATOM    703  C   THR A  36      69.080  35.685  81.885  1.00  0.00           C
ATOM    704  O   THR A  36      69.460  36.655  82.545  1.00  0.00           O
ATOM    705  N   PRO A  37      68.580  34.615  82.515  1.00  0.00           N
ATOM    706  CD  PRO A  37      67.840  33.535  81.845  1.00  0.00           C
ATOM    709  CA  PRO A  37      68.400  34.575  83.975  1.00  0.00           C
ATOM    711  CB  PRO A  37      67.620  33.265  84.215  1.00  0.00           C
ATOM    714  CG  PRO A  37      66.860  33.045  82.915  1.00  0.00           C
ATOM    717  C   PRO A  37      69.740  34.575  84.685  1.00  0.00           C
ATOM    718  O   PRO A  37      69.890  35.105  85.795  1.00  0.00           O
ATOM    719  N   ARG A  38      70.760  34.005  84.035  1.00  0.00           N
ATOM    721  CA  ARG A  38      72.140  34.105  84.485  1.00  0.00           C
ATOM    723  CB  ARG A  38      73.100  33.335  83.545  1.00  0.00           C
ATOM    726  CG  ARG A  38      74.570  33.315  84.015  1.00  0.00           C
ATOM    729  CD  ARG A  38      75.490  32.605  83.025  1.00  0.00           C
ATOM    732  NE  ARG A  38      76.850  32.505  83.655  1.00  0.00           N
ATOM    734  CZ  ARG A  38      77.770  33.455  83.645  1.00  0.00           C
ATOM    735  NH1 ARG A  38      77.470  34.625  83.165  1.00  0.00           N
ATOM    738  NH2 ARG A  38      79.000  33.245  84.055  1.00  0.00           N
ATOM    741  C   ARG A  38      72.640  35.545  84.545  1.00  0.00           C
ATOM    742  O   ARG A  38      73.330  35.955  85.465  1.00  0.00           O
ATOM    743  N   LEU A  39      72.280  36.345  83.515  1.00  0.00           N
ATOM    745  CA  LEU A  39      72.590  37.755  83.485  1.00  0.00           C
ATOM    747  CB  LEU A  39      72.250  38.425  82.125  1.00  0.00           C
ATOM    750  CG  LEU A  39      72.830  39.855  81.995  1.00  0.00           C
ATOM    752  CD1 LEU A  39      74.360  39.835  82.035  1.00  0.00           C
ATOM    756  CD2 LEU A  39      72.380  40.565  80.725  1.00  0.00           C
ATOM    760  C   LEU A  39      71.910  38.535  84.595  1.00  0.00           C
ATOM    761  O   LEU A  39      72.540  39.365  85.255  1.00  0.00           O
ATOM    762  N   ILE A  40      70.630  38.245  84.875  1.00  0.00           N
ATOM    764  CA  ILE A  40      69.900  38.825  85.995  1.00  0.00           C
ATOM    766  CB  ILE A  40      68.450  38.345  85.995  1.00  0.00           C
ATOM    768  CG2 ILE A  40      67.690  38.815  87.245  1.00  0.00           C
ATOM    772  CG1 ILE A  40      67.680  38.795  84.735  1.00  0.00           C
ATOM    775  CD  ILE A  40      67.640  40.315  84.545  1.00  0.00           C
ATOM    779  C   ILE A  40      70.530  38.545  87.345  1.00  0.00           C
ATOM    780  O   ILE A  40      70.680  39.445  88.175  1.00  0.00           O
ATOM    781  N   ASP A  41      70.970  37.305  87.625  1.00  0.00           N
ATOM    783  CA  ASP A  41      71.700  36.985  88.845  1.00  0.00           C
ATOM    785  CB  ASP A  41      71.880  35.455  89.005  1.00  0.00           C
ATOM    788  CG  ASP A  41      70.590  34.765  89.395  1.00  0.00           C
ATOM    789  OD1 ASP A  41      69.720  35.405  90.045  1.00  0.00           O
ATOM    790  OD2 ASP A  41      70.480  33.535  89.175  1.00  0.00           O
ATOM    791  C   ASP A  41      73.050  37.715  88.955  1.00  0.00           C
ATOM    792  O   ASP A  41      73.400  38.245  90.005  1.00  0.00           O
ATOM    793  N   GLN A  42      73.820  37.815  87.855  1.00  0.00           N
ATOM    795  CA  GLN A  42      75.090  38.525  87.795  1.00  0.00           C
ATOM    797  CB  GLN A  42      75.660  38.255  86.385  1.00  0.00           C
ATOM    800  CG  GLN A  42      76.900  39.085  85.975  1.00  0.00           C
ATOM    803  CD  GLN A  42      77.320  38.775  84.545  1.00  0.00           C
ATOM    804  OE1 GLN A  42      77.470  39.645  83.685  1.00  0.00           O
ATOM    805  NE2 GLN A  42      77.500  37.485  84.215  1.00  0.00           N
ATOM    808  C   GLN A  42      75.050  40.015  88.105  1.00  0.00           C
ATOM    809  O   GLN A  42      76.020  40.625  88.575  1.00  0.00           O
ATOM    810  N   LEU A  43      73.900  40.635  87.805  1.00  0.00           N
ATOM    812  CA  LEU A  43      73.650  42.035  88.015  1.00  0.00           C
ATOM    814  CB  LEU A  43      73.040  42.595  86.725  1.00  0.00           C
ATOM    817  CG  LEU A  43      73.960  42.405  85.515  1.00  0.00           C
ATOM    819  CD1 LEU A  43      73.220  42.915  84.285  1.00  0.00           C
ATOM    823  CD2 LEU A  43      75.310  43.085  85.745  1.00  0.00           C
ATOM    827  C   LEU A  43      72.690  42.255  89.155  1.00  0.00           C
ATOM    828  O   LEU A  43      72.200  43.365  89.355  1.00  0.00           O
ATOM    829  N   ARG A  44      72.440  41.215  89.965  1.00  0.00           N
ATOM    831  CA  ARG A  44      71.570  41.355  91.105  1.00  0.00           C
ATOM    833  CB  ARG A  44      70.990  40.005  91.565  1.00  0.00           C
ATOM    836  CG  ARG A  44      69.820  40.155  92.565  1.00  0.00           C
ATOM    839  CD  ARG A  44      69.180  38.835  93.025  1.00  0.00           C
ATOM    842  NE  ARG A  44      68.870  37.995  91.835  1.00  0.00           N
ATOM    844  CZ  ARG A  44      67.780  38.055  91.095  1.00  0.00           C
ATOM    845  NH1 ARG A  44      66.820  38.935  91.265  1.00  0.00           N
ATOM    848  NH2 ARG A  44      67.640  37.095  90.215  1.00  0.00           N
ATOM    851  C   ARG A  44      72.380  41.945  92.235  1.00  0.00           C
ATOM    852  O   ARG A  44      73.370  41.315  92.625  1.00  0.00           O
ATOM    853  N   PRO A  45      72.080  43.115  92.785  1.00  0.00           N
ATOM    854  CD  PRO A  45      70.920  43.925  92.435  1.00  0.00           C
ATOM    857  CA  PRO A  45      72.840  43.675  93.895  1.00  0.00           C
ATOM    859  CB  PRO A  45      72.130  44.995  94.225  1.00  0.00           C
ATOM    862  CG  PRO A  45      70.720  44.865  93.625  1.00  0.00           C
ATOM    865  C   PRO A  45      72.950  42.755  95.095  1.00  0.00           C
ATOM    866  O   PRO A  45      72.020  42.005  95.385  1.00  0.00           O
ATOM    867  N   ARG A  46      74.080  42.785  95.835  1.00  0.00           N
ATOM    869  CA  ARG A  46      74.220  42.025  97.055  1.00  0.00           C
ATOM    871  CB  ARG A  46      75.660  42.125  97.645  1.00  0.00           C
ATOM    874  CG  ARG A  46      76.760  41.575  96.715  1.00  0.00           C
ATOM    877  CD  ARG A  46      78.170  41.695  97.305  1.00  0.00           C
ATOM    880  NE  ARG A  46      78.540  43.145  97.285  1.00  0.00           N
ATOM    882  CZ  ARG A  46      79.510  43.705  98.005  1.00  0.00           C
ATOM    883  NH1 ARG A  46      80.170  43.075  98.955  1.00  0.00           N
ATOM    886  NH2 ARG A  46      79.730  44.995  97.925  1.00  0.00           N
ATOM    889  C   ARG A  46      73.240  42.495  98.115  1.00  0.00           C
ATOM    890  O   ARG A  46      73.060  43.715  98.225  1.00  0.00           O
ATOM    891  N   PRO A  47      72.570  41.655  98.915  1.00  0.00           N
ATOM    892  CD  PRO A  47      72.680  40.205  98.885  1.00  0.00           C
ATOM    895  CA  PRO A  47      71.740  42.105 100.025  1.00  0.00           C
ATOM    897  CB  PRO A  47      71.240  40.815 100.705  1.00  0.00           C
ATOM    900  CG  PRO A  47      71.450  39.725  99.645  1.00  0.00           C
ATOM    903  C   PRO A  47      72.470  43.035 100.985  1.00  0.00           C
ATOM    904  O   PRO A  47      73.580  42.715 101.435  1.00  0.00           O
ATOM    905  N   ASN A  48      71.850  44.165 101.305  1.00  0.00           N
ATOM    907  CA  ASN A  48      72.310  45.155 102.235  1.00  0.00           C
ATOM    909  CB  ASN A  48      72.010  46.585 101.705  1.00  0.00           C
ATOM    912  CG  ASN A  48      72.330  47.685 102.725  1.00  0.00           C
ATOM    913  OD1 ASN A  48      71.450  48.255 103.365  1.00  0.00           O
ATOM    914  ND2 ASN A  48      73.620  48.025 102.855  1.00  0.00           N
ATOM    917  C   ASN A  48      71.580  44.885 103.525  1.00  0.00           C
ATOM    918  O   ASN A  48      70.370  45.105 103.625  1.00  0.00           O
ATOM    919  N   VAL A  49      72.320  44.375 104.515  1.00  0.00           N
ATOM    921  CA  VAL A  49      71.800  43.845 105.755  1.00  0.00           C
ATOM    923  CB  VAL A  49      72.470  42.515 106.075  1.00  0.00           C
ATOM    925  CG1 VAL A  49      72.130  41.505 104.955  1.00  0.00           C
ATOM    929  CG2 VAL A  49      74.010  42.655 106.195  1.00  0.00           C
ATOM    933  C   VAL A  49      72.050  44.835 106.865  1.00  0.00           C
ATOM    934  O   VAL A  49      72.940  45.685 106.755  1.00  0.00           O
ATOM    935  N   ALA A  50      71.290  44.745 107.975  1.00  0.00           N
ATOM    937  CA  ALA A  50      71.510  45.575 109.145  1.00  0.00           C
ATOM    939  CB  ALA A  50      70.410  45.325 110.185  1.00  0.00           C
ATOM    943  C   ALA A  50      72.870  45.335 109.785  1.00  0.00           C
ATOM    944  O   ALA A  50      73.280  44.195 110.015  1.00  0.00           O
ATOM    945  N   ARG A  51      73.630  46.415 110.055  1.00  0.00           N
ATOM    947  CA  ARG A  51      75.000  46.315 110.505  1.00  0.00           C
ATOM    949  CB  ARG A  51      76.010  46.555 109.345  1.00  0.00           C
ATOM    952  CG  ARG A  51      75.990  45.475 108.245  1.00  0.00           C
ATOM    955  CD  ARG A  51      76.350  45.965 106.835  1.00  0.00           C
ATOM    958  NE  ARG A  51      77.810  46.295 106.845  1.00  0.00           N
ATOM    960  CZ  ARG A  51      78.400  47.125 106.005  1.00  0.00           C
ATOM    961  NH1 ARG A  51      77.800  47.585 104.935  1.00  0.00           N
ATOM    964  NH2 ARG A  51      79.640  47.525 106.205  1.00  0.00           N
ATOM    967  C   ARG A  51      75.210  47.355 111.595  1.00  0.00           C
ATOM    968  O   ARG A  51      75.050  48.555 111.305  1.00  0.00           O
ATOM    969  N   PRO A  52      75.570  47.045 112.835  1.00  0.00           N
ATOM    970  CD  PRO A  52      75.620  45.685 113.375  1.00  0.00           C
ATOM    973  CA  PRO A  52      75.740  48.055 113.865  1.00  0.00           C
ATOM    975  CB  PRO A  52      75.490  47.275 115.165  1.00  0.00           C
ATOM    978  CG  PRO A  52      75.990  45.865 114.845  1.00  0.00           C
ATOM    981  C   PRO A  52      77.130  48.665 113.835  1.00  0.00           C
ATOM    982  O   PRO A  52      78.140  47.975 113.715  1.00  0.00           O
ATOM    983  N   ASN A  53      77.180  50.005 113.915  1.00  0.00           N
ATOM    985  CA  ASN A  53      78.400  50.755 113.785  1.00  0.00           C
ATOM    987  CB  ASN A  53      78.080  52.105 113.095  1.00  0.00           C
ATOM    990  CG  ASN A  53      79.320  52.935 112.795  1.00  0.00           C
ATOM    991  OD1 ASN A  53      80.410  52.785 113.345  1.00  0.00           O
ATOM    992  ND2 ASN A  53      79.150  53.875 111.855  1.00  0.00           N
ATOM    995  C   ASN A  53      79.040  50.965 115.135  1.00  0.00           C
ATOM    996  O   ASN A  53      78.720  51.895 115.865  1.00  0.00           O
ATOM    997  N   MET A  54      80.010  50.105 115.455  1.00  0.00           N
ATOM    999  CA  MET A  54      80.800  50.215 116.655  1.00  0.00           C
ATOM   1001  CB  MET A  54      81.700  48.955 116.805  1.00  0.00           C
ATOM   1004  CG  MET A  54      80.910  47.635 116.925  1.00  0.00           C
ATOM   1007  SD  MET A  54      79.860  47.485 118.395  1.00  0.00           S
ATOM   1008  CE  MET A  54      81.070  47.765 119.725  1.00  0.00           C
ATOM   1012  C   MET A  54      81.610  51.505 116.695  1.00  0.00           C
ATOM   1013  O   MET A  54      81.690  52.195 117.705  1.00  0.00           O
ATOM   1014  N   THR A  55      82.220  51.905 115.555  1.00  0.00           N
ATOM   1016  CA  THR A  55      83.060  53.105 115.455  1.00  0.00           C
ATOM   1018  CB  THR A  55      83.670  53.235 114.055  1.00  0.00           C
ATOM   1020  OG1 THR A  55      84.410  52.055 113.725  1.00  0.00           O
ATOM   1022  CG2 THR A  55      84.660  54.395 113.955  1.00  0.00           C
ATOM   1026  C   THR A  55      82.350  54.405 115.855  1.00  0.00           C
ATOM   1027  O   THR A  55      82.800  55.155 116.715  1.00  0.00           O
ATOM   1028  N   LEU A  56      81.140  54.645 115.315  1.00  0.00           N
ATOM   1030  CA  LEU A  56      80.250  55.735 115.675  1.00  0.00           C
ATOM   1032  CB  LEU A  56      79.010  55.695 114.755  1.00  0.00           C
ATOM   1035  CG  LEU A  56      77.910  56.745 115.005  1.00  0.00           C
ATOM   1037  CD1 LEU A  56      78.430  58.185 114.885  1.00  0.00           C
ATOM   1041  CD2 LEU A  56      76.770  56.525 114.005  1.00  0.00           C
ATOM   1045  C   LEU A  56      79.820  55.725 117.135  1.00  0.00           C
ATOM   1046  O   LEU A  56      79.800  56.755 117.815  1.00  0.00           O
ATOM   1047  N   GLU A  57      79.490  54.535 117.675  1.00  0.00           N
ATOM   1049  CA  GLU A  57      79.070  54.325 119.045  1.00  0.00           C
ATOM   1051  CB  GLU A  57      78.640  52.845 119.295  1.00  0.00           C
ATOM   1054  CG  GLU A  57      77.250  52.445 118.705  1.00  0.00           C
ATOM   1057  CD  GLU A  57      76.880  50.965 118.885  1.00  0.00           C
ATOM   1058  OE1 GLU A  57      77.780  50.105 119.065  1.00  0.00           O
ATOM   1059  OE2 GLU A  57      75.660  50.655 118.885  1.00  0.00           O
ATOM   1060  C   GLU A  57      80.120  54.795 120.065  1.00  0.00           C
ATOM   1061  O   GLU A  57      79.820  55.445 121.065  1.00  0.00           O
ATOM   1062  N   SER A  58      81.400  54.515 119.785  1.00  0.00           N
ATOM   1064  CA  SER A  58      82.570  55.065 120.465  1.00  0.00           C
ATOM   1066  CB  SER A  58      83.850  54.385 119.955  1.00  0.00           C
ATOM   1069  OG  SER A  58      83.690  52.985 120.175  1.00  0.00           O
ATOM   1071  C   SER A  58      82.800  56.565 120.415  1.00  0.00           C
ATOM   1072  O   SER A  58      83.110  57.195 121.435  1.00  0.00           O
ATOM   1073  N   GLU A  59      82.590  57.185 119.215  1.00  0.00           N
ATOM   1075  CA  GLU A  59      82.580  58.625 119.015  1.00  0.00           C
ATOM   1077  CB  GLU A  59      82.410  58.995 117.505  1.00  0.00           C
ATOM   1080  CG  GLU A  59      83.640  58.705 116.585  1.00  0.00           C
ATOM   1083  CD  GLU A  59      83.350  58.925 115.095  1.00  0.00           C
ATOM   1084  OE1 GLU A  59      82.440  58.205 114.605  1.00  0.00           O
ATOM   1085  OE2 GLU A  59      83.990  59.765 114.405  1.00  0.00           O
ATOM   1086  C   GLU A  59      81.510  59.305 119.865  1.00  0.00           C
ATOM   1087  O   GLU A  59      81.770  60.305 120.535  1.00  0.00           O
ATOM   1088  N   ILE A  60      80.300  58.725 119.915  1.00  0.00           N
ATOM   1090  CA  ILE A  60      79.200  59.125 120.785  1.00  0.00           C
ATOM   1092  CB  ILE A  60      77.930  58.355 120.425  1.00  0.00           C
ATOM   1094  CG2 ILE A  60      76.810  58.515 121.475  1.00  0.00           C
ATOM   1098  CG1 ILE A  60      77.470  58.825 119.025  1.00  0.00           C
ATOM   1101  CD  ILE A  60      76.390  57.935 118.405  1.00  0.00           C
ATOM   1105  C   ILE A  60      79.540  59.025 122.265  1.00  0.00           C
ATOM   1106  O   ILE A  60      79.200  59.895 123.075  1.00  0.00           O
ATOM   1107  N   ALA A  61      80.220  57.945 122.685  1.00  0.00           N
ATOM   1109  CA  ALA A  61      80.400  57.605 124.085  1.00  0.00           C
ATOM   1111  CB  ALA A  61      80.740  56.115 124.175  1.00  0.00           C
ATOM   1115  C   ALA A  61      81.500  58.395 124.775  1.00  0.00           C
ATOM   1116  O   ALA A  61      81.590  58.415 126.005  1.00  0.00           O
ATOM   1117  N   ASN A  62      82.370  59.045 123.985  1.00  0.00           N
ATOM   1119  CA  ASN A  62      83.390  59.965 124.435  1.00  0.00           C
ATOM   1121  CB  ASN A  62      84.820  59.465 124.065  1.00  0.00           C
ATOM   1124  CG  ASN A  62      85.170  58.195 124.845  1.00  0.00           C
ATOM   1125  OD1 ASN A  62      85.750  58.245 125.935  1.00  0.00           O
ATOM   1126  ND2 ASN A  62      84.900  57.005 124.235  1.00  0.00           N
ATOM   1129  C   ASN A  62      83.150  61.335 123.805  1.00  0.00           C
ATOM   1130  O   ASN A  62      84.050  62.165 123.725  1.00  0.00           O
ATOM   1131  N   TYR A  63      81.910  61.595 123.335  1.00  0.00           N
ATOM   1133  CA  TYR A  63      81.510  62.875 122.785  1.00  0.00           C
ATOM   1135  CB  TYR A  63      80.100  62.815 122.135  1.00  0.00           C
ATOM   1138  CG  TYR A  63      79.720  64.085 121.395  1.00  0.00           C
ATOM   1139  CD1 TYR A  63      80.070  64.245 120.055  1.00  0.00           C
ATOM   1141  CE1 TYR A  63      79.700  65.405 119.355  1.00  0.00           C
ATOM   1143  CZ  TYR A  63      78.960  66.405 119.995  1.00  0.00           C
ATOM   1144  OH  TYR A  63      78.570  67.575 119.315  1.00  0.00           O
ATOM   1146  CD2 TYR A  63      78.960  65.085 122.025  1.00  0.00           C
ATOM   1148  CE2 TYR A  63      78.580  66.235 121.335  1.00  0.00           C
ATOM   1150  C   TYR A  63      81.580  64.005 123.805  1.00  0.00           C
ATOM   1151  O   TYR A  63      81.170  63.865 124.965  1.00  0.00           O
ATOM   1152  N   GLN A  64      82.100  65.165 123.375  1.00  0.00           N
ATOM   1154  CA  GLN A  64      82.100  66.375 124.155  1.00  0.00           C
ATOM   1156  CB  GLN A  64      83.490  66.655 124.765  1.00  0.00           C
ATOM   1159  CG  GLN A  64      83.960  65.605 125.805  1.00  0.00           C
ATOM   1162  CD  GLN A  64      85.240  66.115 126.445  1.00  0.00           C
ATOM   1163  OE1 GLN A  64      85.810  67.115 125.995  1.00  0.00           O
ATOM   1164  NE2 GLN A  64      85.740  65.445 127.505  1.00  0.00           N
ATOM   1167  C   GLN A  64      81.780  67.555 123.255  1.00  0.00           C
ATOM   1168  O   GLN A  64      81.980  67.505 122.045  1.00  0.00           O
ATOM   1169  N   TYR A  65      81.350  68.685 123.865  1.00  0.00           N
ATOM   1171  CA  TYR A  65      81.220  69.965 123.185  1.00  0.00           C
ATOM   1173  CB  TYR A  65      79.770  70.535 123.255  1.00  0.00           C
ATOM   1176  CG  TYR A  65      79.650  71.885 122.565  1.00  0.00           C
ATOM   1177  CD1 TYR A  65      79.520  71.935 121.165  1.00  0.00           C
ATOM   1179  CE1 TYR A  65      79.440  73.155 120.495  1.00  0.00           C
ATOM   1181  CZ  TYR A  65      79.470  74.355 121.215  1.00  0.00           C
ATOM   1182  OH  TYR A  65      79.320  75.565 120.475  1.00  0.00           O
ATOM   1184  CD2 TYR A  65      79.690  73.105 123.285  1.00  0.00           C
ATOM   1186  CE2 TYR A  65      79.600  74.335 122.605  1.00  0.00           C
ATOM   1188  C   TYR A  65      82.210  70.925 123.805  1.00  0.00           C
ATOM   1189  O   TYR A  65      82.370  70.975 125.025  1.00  0.00           O
ATOM   1190  N   ARG A  66      82.910  71.705 122.955  1.00  0.00           N
ATOM   1192  CA  ARG A  66      83.850  72.695 123.415  1.00  0.00           C
ATOM   1194  CB  ARG A  66      85.290  72.305 123.005  1.00  0.00           C
ATOM   1197  CG  ARG A  66      85.790  71.045 123.745  1.00  0.00           C
ATOM   1200  CD  ARG A  66      87.200  70.615 123.325  1.00  0.00           C
ATOM   1203  NE  ARG A  66      87.620  69.475 124.205  1.00  0.00           N
ATOM   1205  CZ  ARG A  66      88.130  69.615 125.415  1.00  0.00           C
ATOM   1206  NH1 ARG A  66      88.320  70.775 125.995  1.00  0.00           N
ATOM   1209  NH2 ARG A  66      88.520  68.535 126.055  1.00  0.00           N
ATOM   1212  C   ARG A  66      83.460  74.045 122.875  1.00  0.00           C
ATOM   1213  O   ARG A  66      83.080  74.185 121.715  1.00  0.00           O
ATOM   1214  N   VAL A  67      83.510  75.075 123.745  1.00  0.00           N
ATOM   1216  CA  VAL A  67      83.050  76.415 123.435  1.00  0.00           C
ATOM   1218  CB  VAL A  67      83.040  77.255 124.705  1.00  0.00           C
ATOM   1220  CG1 VAL A  67      82.670  78.735 124.445  1.00  0.00           C
ATOM   1224  CG2 VAL A  67      82.020  76.635 125.685  1.00  0.00           C
ATOM   1228  C   VAL A  67      83.830  77.095 122.315  1.00  0.00           C
ATOM   1229  O   VAL A  67      85.060  77.015 122.255  1.00  0.00           O
ATOM   1230  N   GLY A  68      83.130  77.785 121.385  1.00  0.00           N
ATOM   1232  CA  GLY A  68      83.750  78.535 120.315  1.00  0.00           C
ATOM   1235  C   GLY A  68      83.350  79.995 120.335  1.00  0.00           C
ATOM   1236  O   GLY A  68      82.430  80.375 121.055  1.00  0.00           O
ATOM   1237  N   PRO A  69      83.980  80.845 119.535  1.00  0.00           N
ATOM   1238  CD  PRO A  69      85.140  80.525 118.705  1.00  0.00           C
ATOM   1241  CA  PRO A  69      83.560  82.225 119.315  1.00  0.00           C
ATOM   1243  CB  PRO A  69      84.560  82.795 118.295  1.00  0.00           C
ATOM   1246  CG  PRO A  69      85.780  81.885 118.455  1.00  0.00           C
ATOM   1249  C   PRO A  69      82.130  82.385 118.855  1.00  0.00           C
ATOM   1250  O   PRO A  69      81.730  81.865 117.815  1.00  0.00           O
ATOM   1251  N   GLY A  70      81.350  83.165 119.615  1.00  0.00           N
ATOM   1253  CA  GLY A  70      80.020  83.605 119.225  1.00  0.00           C
ATOM   1256  C   GLY A  70      78.900  82.955 119.975  1.00  0.00           C
ATOM   1257  O   GLY A  70      77.750  83.425 119.915  1.00  0.00           O
ATOM   1258  N   ASP A  71      79.210  81.885 120.725  1.00  0.00           N
ATOM   1260  CA  ASP A  71      78.370  81.245 121.715  1.00  0.00           C
ATOM   1262  CB  ASP A  71      79.070  79.985 122.305  1.00  0.00           C
ATOM   1265  CG  ASP A  71      79.110  78.825 121.325  1.00  0.00           C
ATOM   1266  OD1 ASP A  71      78.400  78.855 120.285  1.00  0.00           O
ATOM   1267  OD2 ASP A  71      79.820  77.825 121.625  1.00  0.00           O
ATOM   1268  C   ASP A  71      77.950  82.205 122.825  1.00  0.00           C
ATOM   1269  O   ASP A  71      78.610  83.195 123.135  1.00  0.00           O
ATOM   1270  N   VAL A  72      76.790  81.925 123.445  1.00  0.00           N
ATOM   1272  CA  VAL A  72      76.340  82.665 124.615  1.00  0.00           C
ATOM   1274  CB  VAL A  72      74.950  83.275 124.445  1.00  0.00           C
ATOM   1276  CG1 VAL A  72      74.580  84.105 125.695  1.00  0.00           C
ATOM   1280  CG2 VAL A  72      74.960  84.155 123.195  1.00  0.00           C
ATOM   1284  C   VAL A  72      76.300  81.695 125.765  1.00  0.00           C
ATOM   1285  O   VAL A  72      75.610  80.685 125.685  1.00  0.00           O
ATOM   1286  N   LEU A  73      77.030  81.985 126.855  1.00  0.00           N
ATOM   1288  CA  LEU A  73      77.050  81.125 128.025  1.00  0.00           C
ATOM   1290  CB  LEU A  73      78.450  80.915 128.635  1.00  0.00           C
ATOM   1293  CG  LEU A  73      79.360  79.835 128.005  1.00  0.00           C
ATOM   1295  CD1 LEU A  73      79.440  79.895 126.475  1.00  0.00           C
ATOM   1299  CD2 LEU A  73      80.770  79.905 128.605  1.00  0.00           C
ATOM   1303  C   LEU A  73      76.170  81.715 129.105  1.00  0.00           C
ATOM   1304  O   LEU A  73      76.040  82.925 129.275  1.00  0.00           O
ATOM   1305  N   ASN A  74      75.570  80.795 129.875  1.00  0.00           N
ATOM   1307  CA  ASN A  74      74.740  81.075 131.015  1.00  0.00           C
ATOM   1309  CB  ASN A  74      73.440  80.245 130.885  1.00  0.00           C
ATOM   1312  CG  ASN A  74      72.480  80.665 131.975  1.00  0.00           C
ATOM   1313  OD1 ASN A  74      72.660  81.725 132.575  1.00  0.00           O
ATOM   1314  ND2 ASN A  74      71.450  79.825 132.245  1.00  0.00           N
ATOM   1317  C   ASN A  74      75.480  80.665 132.275  1.00  0.00           C
ATOM   1318  O   ASN A  74      75.800  79.495 132.465  1.00  0.00           O
ATOM   1319  N   VAL A  75      75.740  81.635 133.185  1.00  0.00           N
ATOM   1321  CA  VAL A  75      76.400  81.375 134.445  1.00  0.00           C
ATOM   1323  CB  VAL A  75      77.630  82.235 134.695  1.00  0.00           C
ATOM   1325  CG1 VAL A  75      78.360  81.825 135.995  1.00  0.00           C
ATOM   1329  CG2 VAL A  75      78.580  82.025 133.515  1.00  0.00           C
ATOM   1333  C   VAL A  75      75.430  81.605 135.575  1.00  0.00           C
ATOM   1334  O   VAL A  75      74.840  82.675 135.735  1.00  0.00           O
ATOM   1335  N   THR A  76      75.260  80.555 136.385  1.00  0.00           N
ATOM   1337  CA  THR A  76      74.350  80.525 137.515  1.00  0.00           C
ATOM   1339  CB  THR A  76      73.550  79.225 137.595  1.00  0.00           C
ATOM   1341  OG1 THR A  76      72.650  79.085 136.505  1.00  0.00           O
ATOM   1343  CG2 THR A  76      72.670  79.175 138.845  1.00  0.00           C
ATOM   1347  C   THR A  76      75.170  80.565 138.765  1.00  0.00           C
ATOM   1348  O   THR A  76      75.970  79.665 139.005  1.00  0.00           O
ATOM   1349  N   VAL A  77      74.990  81.585 139.635  1.00  0.00           N
ATOM   1351  CA  VAL A  77      75.680  81.615 140.905  1.00  0.00           C
ATOM   1353  CB  VAL A  77      76.580  82.825 141.105  1.00  0.00           C
ATOM   1355  CG1 VAL A  77      77.390  82.665 142.415  1.00  0.00           C
ATOM   1359  CG2 VAL A  77      77.540  82.925 139.905  1.00  0.00           C
ATOM   1363  C   VAL A  77      74.630  81.575 141.985  1.00  0.00           C
ATOM   1364  O   VAL A  77      73.840  82.505 142.145  1.00  0.00           O
ATOM   1365  N   TRP A  78      74.570  80.465 142.735  1.00  0.00           N
ATOM   1367  CA  TRP A  78      73.640  80.355 143.835  1.00  0.00           C
ATOM   1369  CB  TRP A  78      73.480  78.925 144.385  1.00  0.00           C
ATOM   1372  CG  TRP A  78      72.770  77.995 143.445  1.00  0.00           C
ATOM   1373  CD1 TRP A  78      71.450  77.655 143.585  1.00  0.00           C
ATOM   1375  NE1 TRP A  78      71.090  76.775 142.605  1.00  0.00           N
ATOM   1377  CE2 TRP A  78      72.150  76.545 141.785  1.00  0.00           C
ATOM   1378  CD2 TRP A  78      73.250  77.285 142.295  1.00  0.00           C
ATOM   1379  CE3 TRP A  78      74.480  77.195 141.655  1.00  0.00           C
ATOM   1381  CZ3 TRP A  78      74.600  76.375 140.535  1.00  0.00           C
ATOM   1383  CZ2 TRP A  78      72.250  75.785 140.625  1.00  0.00           C
ATOM   1385  CH2 TRP A  78      73.500  75.695 140.015  1.00  0.00           C
ATOM   1387  C   TRP A  78      73.890  81.365 144.935  1.00  0.00           C
ATOM   1388  O   TRP A  78      75.020  81.695 145.275  1.00  0.00           O
ATOM   1389  N   ASP A  79      72.770  81.915 145.445  1.00  0.00           N
ATOM   1391  CA  ASP A  79      72.740  82.895 146.505  1.00  0.00           C
ATOM   1393  CB  ASP A  79      73.360  82.365 147.835  1.00  0.00           C
ATOM   1396  CG  ASP A  79      72.860  80.985 148.235  1.00  0.00           C
ATOM   1397  OD1 ASP A  79      71.800  80.525 147.735  1.00  0.00           O
ATOM   1398  OD2 ASP A  79      73.520  80.335 149.095  1.00  0.00           O
ATOM   1399  C   ASP A  79      73.260  84.255 146.025  1.00  0.00           C
ATOM   1400  O   ASP A  79      73.560  85.145 146.825  1.00  0.00           O
ATOM   1401  N   HIS A  80      73.320  84.455 144.685  1.00  0.00           N
ATOM   1403  CA  HIS A  80      73.810  85.675 144.065  1.00  0.00           C
ATOM   1405  CB  HIS A  80      75.320  85.575 143.735  1.00  0.00           C
ATOM   1408  ND1 HIS A  80      76.650  84.585 145.645  1.00  0.00           N
ATOM   1409  CG  HIS A  80      76.140  85.685 144.975  1.00  0.00           C
ATOM   1410  CE1 HIS A  80      77.170  85.085 146.755  1.00  0.00           C
ATOM   1412  NE2 HIS A  80      77.090  86.435 146.795  1.00  0.00           N
ATOM   1414  CD2 HIS A  80      76.430  86.825 145.655  1.00  0.00           C
ATOM   1416  C   HIS A  80      73.030  86.025 142.795  1.00  0.00           C
ATOM   1417  O   HIS A  80      73.560  85.915 141.675  1.00  0.00           O
ATOM   1418  N   PRO A  81      71.770  86.465 142.855  1.00  0.00           N
ATOM   1419  CD  PRO A  81      70.970  86.565 144.085  1.00  0.00           C
ATOM   1422  CA  PRO A  81      71.000  86.805 141.665  1.00  0.00           C
ATOM   1424  CB  PRO A  81      69.550  86.855 142.185  1.00  0.00           C
ATOM   1427  CG  PRO A  81      69.700  87.295 143.645  1.00  0.00           C
ATOM   1430  C   PRO A  81      71.400  88.135 141.055  1.00  0.00           C
ATOM   1431  O   PRO A  81      70.770  88.555 140.085  1.00  0.00           O
ATOM   1432  N   GLU A  82      72.460  88.785 141.545  1.00  0.00           N
ATOM   1434  CA  GLU A  82      73.020  89.965 140.945  1.00  0.00           C
ATOM   1436  CB  GLU A  82      73.840  90.755 142.005  1.00  0.00           C
ATOM   1439  CG  GLU A  82      73.240  90.745 143.445  1.00  0.00           C
ATOM   1442  CD  GLU A  82      73.810  89.635 144.335  1.00  0.00           C
ATOM   1443  OE1 GLU A  82      74.430  88.695 143.775  1.00  0.00           O
ATOM   1444  OE2 GLU A  82      73.610  89.705 145.575  1.00  0.00           O
ATOM   1445  C   GLU A  82      73.950  89.505 139.815  1.00  0.00           C
ATOM   1446  O   GLU A  82      74.180  90.195 138.825  1.00  0.00           O
ATOM   1447  N   LEU A  83      74.460  88.265 139.955  1.00  0.00           N
ATOM   1449  CA  LEU A  83      75.350  87.665 138.995  1.00  0.00           C
ATOM   1451  CB  LEU A  83      76.380  86.735 139.695  1.00  0.00           C
ATOM   1454  CG  LEU A  83      77.250  87.435 140.755  1.00  0.00           C
ATOM   1456  CD1 LEU A  83      78.110  86.435 141.525  1.00  0.00           C
ATOM   1460  CD2 LEU A  83      78.140  88.485 140.095  1.00  0.00           C
ATOM   1464  C   LEU A  83      74.560  86.825 138.035  1.00  0.00           C
ATOM   1465  O   LEU A  83      74.730  86.915 136.825  1.00  0.00           O
ATOM   1466  N   THR A  84      73.640  85.995 138.565  1.00  0.00           N
ATOM   1468  CA  THR A  84      72.780  85.125 137.775  1.00  0.00           C
ATOM   1470  CB  THR A  84      71.870  84.265 138.655  1.00  0.00           C
ATOM   1472  OG1 THR A  84      72.630  83.565 139.625  1.00  0.00           O
ATOM   1474  CG2 THR A  84      71.160  83.185 137.845  1.00  0.00           C
ATOM   1478  C   THR A  84      71.900  85.915 136.825  1.00  0.00           C
ATOM   1479  O   THR A  84      71.800  85.605 135.645  1.00  0.00           O
ATOM   1480  N   THR A  85      71.280  86.985 137.325  1.00  0.00           N
ATOM   1482  CA  THR A  85      70.240  87.735 136.625  1.00  0.00           C
ATOM   1484  CB  THR A  85      68.810  87.365 137.025  1.00  0.00           C
ATOM   1486  OG1 THR A  85      68.680  87.095 138.405  1.00  0.00           O
ATOM   1488  CG2 THR A  85      68.460  86.055 136.325  1.00  0.00           C
ATOM   1492  C   THR A  85      70.440  89.245 136.745  1.00  0.00           C
ATOM   1493  O   THR A  85      69.650  89.965 137.365  1.00  0.00           O
ATOM   1494  N   PRO A  86      71.470  89.825 136.115  1.00  0.00           N
ATOM   1495  CD  PRO A  86      72.420  89.135 135.225  1.00  0.00           C
ATOM   1498  CA  PRO A  86      71.770  91.245 136.235  1.00  0.00           C
ATOM   1500  CB  PRO A  86      73.160  91.365 135.595  1.00  0.00           C
ATOM   1503  CG  PRO A  86      73.200  90.255 134.545  1.00  0.00           C
ATOM   1506  C   PRO A  86      70.730  92.065 135.495  1.00  0.00           C
ATOM   1507  O   PRO A  86      70.450  93.205 135.895  1.00  0.00           O
ATOM   1508  N   ALA A  87      70.130  91.545 134.425  1.00  0.00           N
ATOM   1510  CA  ALA A  87      69.160  92.255 133.625  1.00  0.00           C
ATOM   1512  CB  ALA A  87      69.360  91.885 132.155  1.00  0.00           C
ATOM   1516  C   ALA A  87      67.750  91.915 134.075  1.00  0.00           C
ATOM   1517  O   ALA A  87      66.780  92.305 133.435  1.00  0.00           O
ATOM   1518  N   GLY A  88      67.610  91.175 135.195  1.00  0.00           N
ATOM   1520  CA  GLY A  88      66.340  90.675 135.675  1.00  0.00           C
ATOM   1523  C   GLY A  88      65.940  89.365 135.055  1.00  0.00           C
ATOM   1524  O   GLY A  88      66.460  88.895 134.045  1.00  0.00           O
ATOM   1525  N   GLN A  89      64.990  88.715 135.735  1.00  0.00           N
ATOM   1527  CA  GLN A  89      64.510  87.365 135.505  1.00  0.00           C
ATOM   1529  CB  GLN A  89      63.560  86.925 136.645  1.00  0.00           C
ATOM   1532  CG  GLN A  89      64.140  86.775 138.065  1.00  0.00           C
ATOM   1535  CD  GLN A  89      64.790  88.045 138.585  1.00  0.00           C
ATOM   1536  OE1 GLN A  89      64.270  89.155 138.465  1.00  0.00           O
ATOM   1537  NE2 GLN A  89      65.990  87.865 139.185  1.00  0.00           N
ATOM   1540  C   GLN A  89      63.770  87.155 134.205  1.00  0.00           C
ATOM   1541  O   GLN A  89      63.810  86.075 133.635  1.00  0.00           O
ATOM   1542  N   TYR A  90      63.010  88.165 133.725  1.00  0.00           N
ATOM   1544  CA  TYR A  90      62.100  87.975 132.605  1.00  0.00           C
ATOM   1546  CB  TYR A  90      61.240  89.255 132.355  1.00  0.00           C
ATOM   1549  CG  TYR A  90      60.360  89.135 131.135  1.00  0.00           C
ATOM   1550  CD1 TYR A  90      59.150  88.445 131.245  1.00  0.00           C
ATOM   1552  CE1 TYR A  90      58.370  88.205 130.115  1.00  0.00           C
ATOM   1554  CZ  TYR A  90      58.790  88.645 128.855  1.00  0.00           C
ATOM   1555  OH  TYR A  90      57.990  88.385 127.735  1.00  0.00           O
ATOM   1557  CD2 TYR A  90      60.770  89.615 129.875  1.00  0.00           C
ATOM   1559  CE2 TYR A  90      59.990  89.355 128.735  1.00  0.00           C
ATOM   1561  C   TYR A  90      62.780  87.505 131.335  1.00  0.00           C
ATOM   1562  O   TYR A  90      62.280  86.615 130.645  1.00  0.00           O
ATOM   1563  N   ARG A  91      63.940  88.115 131.015  1.00  0.00           N
ATOM   1565  CA  ARG A  91      64.630  87.865 129.765  1.00  0.00           C
ATOM   1567  CB  ARG A  91      65.680  88.975 129.485  1.00  0.00           C
ATOM   1570  CG  ARG A  91      65.110  90.395 129.295  1.00  0.00           C
ATOM   1573  CD  ARG A  91      66.210  91.435 129.005  1.00  0.00           C
ATOM   1576  NE  ARG A  91      65.590  92.805 128.885  1.00  0.00           N
ATOM   1578  CZ  ARG A  91      66.280  93.945 129.015  1.00  0.00           C
ATOM   1579  NH1 ARG A  91      67.550  93.935 129.365  1.00  0.00           N
ATOM   1582  NH2 ARG A  91      65.710  95.115 128.785  1.00  0.00           N
ATOM   1585  C   ARG A  91      65.230  86.465 129.595  1.00  0.00           C
ATOM   1586  O   ARG A  91      65.690  85.835 130.555  1.00  0.00           O
ATOM   1587  N   SER A  92      65.230  85.925 128.355  1.00  0.00           N
ATOM   1589  CA  SER A  92      65.890  84.675 128.015  1.00  0.00           C
ATOM   1591  CB  SER A  92      65.570  84.115 126.585  1.00  0.00           C
ATOM   1594  OG  SER A  92      65.790  85.055 125.525  1.00  0.00           O
ATOM   1596  C   SER A  92      67.380  84.705 128.255  1.00  0.00           C
ATOM   1597  O   SER A  92      68.040  85.735 128.085  1.00  0.00           O
ATOM   1598  N   SER A  93      67.990  83.565 128.635  1.00  0.00           N
ATOM   1600  CA  SER A  93      69.420  83.475 128.885  1.00  0.00           C
ATOM   1602  CB  SER A  93      69.820  82.055 129.335  1.00  0.00           C
ATOM   1605  OG  SER A  93      69.200  81.065 128.505  1.00  0.00           O
ATOM   1607  C   SER A  93      70.270  83.875 127.695  1.00  0.00           C
ATOM   1608  O   SER A  93      71.270  84.585 127.805  1.00  0.00           O
ATOM   1609  N   SER A  94      69.860  83.495 126.485  1.00  0.00           N
ATOM   1611  CA  SER A  94      70.480  83.975 125.265  1.00  0.00           C
ATOM   1613  CB  SER A  94      69.860  83.295 124.015  1.00  0.00           C
ATOM   1616  OG  SER A  94      68.430  83.445 123.965  1.00  0.00           O
ATOM   1618  C   SER A  94      70.520  85.495 125.095  1.00  0.00           C
ATOM   1619  O   SER A  94      71.550  86.035 124.675  1.00  0.00           O
ATOM   1620  N   ASP A  95      69.460  86.225 125.475  1.00  0.00           N
ATOM   1622  CA  ASP A  95      69.450  87.665 125.425  1.00  0.00           C
ATOM   1624  CB  ASP A  95      67.980  88.205 125.415  1.00  0.00           C
ATOM   1627  CG  ASP A  95      67.210  87.945 124.125  1.00  0.00           C
ATOM   1628  OD1 ASP A  95      67.750  87.415 123.125  1.00  0.00           O
ATOM   1629  OD2 ASP A  95      66.010  88.345 124.075  1.00  0.00           O
ATOM   1630  C   ASP A  95      70.280  88.325 126.555  1.00  0.00           C
ATOM   1631  O   ASP A  95      70.730  89.465 126.405  1.00  0.00           O
ATOM   1632  N   THR A  96      70.530  87.655 127.715  1.00  0.00           N
ATOM   1634  CA  THR A  96      71.180  88.255 128.895  1.00  0.00           C
ATOM   1636  CB  THR A  96      70.260  88.275 130.125  1.00  0.00           C
ATOM   1638  OG1 THR A  96      69.710  86.985 130.395  1.00  0.00           O
ATOM   1640  CG2 THR A  96      69.090  89.215 129.775  1.00  0.00           C
ATOM   1644  C   THR A  96      72.500  87.635 129.335  1.00  0.00           C
ATOM   1645  O   THR A  96      73.060  88.005 130.365  1.00  0.00           O
ATOM   1646  N   GLY A  97      73.060  86.685 128.555  1.00  0.00           N
ATOM   1648  CA  GLY A  97      74.280  85.935 128.895  1.00  0.00           C
ATOM   1651  C   GLY A  97      75.610  86.625 128.695  1.00  0.00           C
ATOM   1652  O   GLY A  97      75.710  87.765 128.245  1.00  0.00           O
ATOM   1653  N   ASN A  98      76.690  85.875 128.965  1.00  0.00           N
ATOM   1655  CA  ASN A  98      78.040  86.265 128.625  1.00  0.00           C
ATOM   1657  CB  ASN A  98      79.100  85.565 129.525  1.00  0.00           C
ATOM   1660  CG  ASN A  98      78.900  85.755 131.025  1.00  0.00           C
ATOM   1661  OD1 ASN A  98      78.950  84.775 131.765  1.00  0.00           O
ATOM   1662  ND2 ASN A  98      78.720  87.015 131.485  1.00  0.00           N
ATOM   1665  C   ASN A  98      78.350  85.865 127.175  1.00  0.00           C
ATOM   1666  O   ASN A  98      78.430  84.685 126.835  1.00  0.00           O
ATOM   1667  N   TRP A  99      78.530  86.835 126.265  1.00  0.00           N
ATOM   1669  CA  TRP A  99      79.000  86.555 124.915  1.00  0.00           C
ATOM   1671  CB  TRP A  99      78.730  87.785 123.985  1.00  0.00           C
ATOM   1674  CG  TRP A  99      77.310  87.965 123.535  1.00  0.00           C
ATOM   1675  CD1 TRP A  99      76.160  87.465 124.105  1.00  0.00           C
ATOM   1677  NE1 TRP A  99      75.070  87.785 123.315  1.00  0.00           N
ATOM   1679  CE2 TRP A  99      75.490  88.515 122.245  1.00  0.00           C
ATOM   1680  CD2 TRP A  99      76.890  88.675 122.355  1.00  0.00           C
ATOM   1681  CE3 TRP A  99      77.560  89.415 121.385  1.00  0.00           C
ATOM   1683  CZ3 TRP A  99      76.820  90.045 120.385  1.00  0.00           C
ATOM   1685  CZ2 TRP A  99      74.760  89.065 121.195  1.00  0.00           C
ATOM   1687  CH2 TRP A  99      75.440  89.885 120.305  1.00  0.00           C
ATOM   1689  C   TRP A  99      80.460  86.105 124.845  1.00  0.00           C
ATOM   1690  O   TRP A  99      81.320  86.635 125.555  1.00  0.00           O
ATOM   1691  N   VAL A 100      80.780  85.125 123.985  1.00  0.00           N
ATOM   1693  CA  VAL A 100      82.160  84.745 123.695  1.00  0.00           C
ATOM   1695  CB  VAL A 100      82.310  83.285 123.295  1.00  0.00           C
ATOM   1697  CG1 VAL A 100      83.800  82.955 123.085  1.00  0.00           C
ATOM   1701  CG2 VAL A 100      81.750  82.385 124.405  1.00  0.00           C
ATOM   1705  C   VAL A 100      82.730  85.645 122.605  1.00  0.00           C
ATOM   1706  O   VAL A 100      82.250  85.685 121.475  1.00  0.00           O
ATOM   1707  N   GLN A 101      83.790  86.405 122.945  1.00  0.00           N
ATOM   1709  CA  GLN A 101      84.330  87.435 122.095  1.00  0.00           C
ATOM   1711  CB  GLN A 101      85.040  88.505 122.985  1.00  0.00           C
ATOM   1714  CG  GLN A 101      84.060  89.275 123.895  1.00  0.00           C
ATOM   1717  CD  GLN A 101      82.910  89.845 123.055  1.00  0.00           C
ATOM   1718  OE1 GLN A 101      83.130  90.615 122.115  1.00  0.00           O
ATOM   1719  NE2 GLN A 101      81.670  89.435 123.375  1.00  0.00           N
ATOM   1722  C   GLN A 101      85.290  86.895 121.055  1.00  0.00           C
ATOM   1723  O   GLN A 101      85.730  85.745 121.195  1.00  0.00           O
ATOM   1724  N   PRO A 102      85.690  87.625 120.005  1.00  0.00           N
ATOM   1725  CD  PRO A 102      85.050  88.875 119.565  1.00  0.00           C
ATOM   1728  CA  PRO A 102      86.510  87.045 118.935  1.00  0.00           C
ATOM   1730  CB  PRO A 102      86.560  88.135 117.845  1.00  0.00           C
ATOM   1733  CG  PRO A 102      85.270  88.925 118.055  1.00  0.00           C
ATOM   1736  C   PRO A 102      87.910  86.665 119.385  1.00  0.00           C
ATOM   1737  O   PRO A 102      88.600  85.955 118.655  1.00  0.00           O
ATOM   1738  N   ASP A 103      88.370  87.085 120.595  1.00  0.00           N
ATOM   1740  CA  ASP A 103      89.630  86.615 121.135  1.00  0.00           C
ATOM   1742  CB  ASP A 103      90.280  87.645 122.115  1.00  0.00           C
ATOM   1745  CG  ASP A 103      89.550  87.905 123.415  1.00  0.00           C
ATOM   1746  OD1 ASP A 103      88.360  87.495 123.535  1.00  0.00           O
ATOM   1747  OD2 ASP A 103      90.160  88.545 124.315  1.00  0.00           O
ATOM   1748  C   ASP A 103      89.480  85.225 121.755  1.00  0.00           C
ATOM   1749  O   ASP A 103      90.430  84.455 121.765  1.00  0.00           O
ATOM   1750  N   GLY A 104      88.280  84.835 122.215  1.00  0.00           N
ATOM   1752  CA  GLY A 104      87.970  83.535 122.805  1.00  0.00           C
ATOM   1755  C   GLY A 104      87.850  83.585 124.295  1.00  0.00           C
ATOM   1756  O   GLY A 104      87.900  82.565 124.995  1.00  0.00           O
ATOM   1757  N   THR A 105      87.700  84.805 124.835  1.00  0.00           N
ATOM   1759  CA  THR A 105      87.380  85.035 126.225  1.00  0.00           C
ATOM   1761  CB  THR A 105      88.330  85.985 126.955  1.00  0.00           C
ATOM   1763  OG1 THR A 105      88.110  87.375 126.735  1.00  0.00           O
ATOM   1765  CG2 THR A 105      89.790  85.675 126.585  1.00  0.00           C
ATOM   1769  C   THR A 105      85.960  85.525 126.305  1.00  0.00           C
ATOM   1770  O   THR A 105      85.340  85.925 125.325  1.00  0.00           O
ATOM   1771  N   MET A 106      85.400  85.525 127.515  1.00  0.00           N
ATOM   1773  CA  MET A 106      84.250  86.315 127.835  1.00  0.00           C
ATOM   1775  CB  MET A 106      83.120  85.425 128.345  1.00  0.00           C
ATOM   1778  CG  MET A 106      83.490  84.655 129.625  1.00  0.00           C
ATOM   1781  SD  MET A 106      82.070  83.835 130.305  1.00  0.00           S
ATOM   1782  CE  MET A 106      82.870  83.135 131.775  1.00  0.00           C
ATOM   1786  C   MET A 106      84.650  87.255 128.945  1.00  0.00           C
ATOM   1787  O   MET A 106      85.500  86.945 129.785  1.00  0.00           O
ATOM   1788  N   PHE A 107      84.000  88.415 129.055  1.00  0.00           N
ATOM   1790  CA  PHE A 107      84.030  89.125 130.315  1.00  0.00           C
ATOM   1792  CB  PHE A 107      83.580  90.605 130.145  1.00  0.00           C
ATOM   1795  CG  PHE A 107      83.640  91.365 131.445  1.00  0.00           C
ATOM   1796  CD1 PHE A 107      84.880  91.755 131.965  1.00  0.00           C
ATOM   1798  CE1 PHE A 107      84.950  92.445 133.185  1.00  0.00           C
ATOM   1800  CZ  PHE A 107      83.780  92.765 133.875  1.00  0.00           C
ATOM   1802  CD2 PHE A 107      82.470  91.685 132.145  1.00  0.00           C
ATOM   1804  CE2 PHE A 107      82.540  92.385 133.355  1.00  0.00           C
ATOM   1806  C   PHE A 107      83.240  88.365 131.395  1.00  0.00           C
ATOM   1807  O   PHE A 107      82.200  87.775 131.105  1.00  0.00           O
ATOM   1808  N   TYR A 108      83.700  88.385 132.655  1.00  0.00           N
ATOM   1810  CA  TYR A 108      82.850  87.935 133.735  1.00  0.00           C
ATOM   1812  CB  TYR A 108      83.110  86.445 134.145  1.00  0.00           C
ATOM   1815  CG  TYR A 108      81.980  85.935 135.015  1.00  0.00           C
ATOM   1816  CD1 TYR A 108      80.780  85.565 134.405  1.00  0.00           C
ATOM   1818  CE1 TYR A 108      79.650  85.255 135.175  1.00  0.00           C
ATOM   1820  CZ  TYR A 108      79.730  85.235 136.565  1.00  0.00           C
ATOM   1821  OH  TYR A 108      78.590  84.915 137.325  1.00  0.00           O
ATOM   1823  CD2 TYR A 108      82.060  85.895 136.425  1.00  0.00           C
ATOM   1825  CE2 TYR A 108      80.940  85.535 137.195  1.00  0.00           C
ATOM   1827  C   TYR A 108      83.150  88.895 134.875  1.00  0.00           C
ATOM   1828  O   TYR A 108      84.330  89.195 135.085  1.00  0.00           O
ATOM   1829  N   PRO A 109      82.160  89.435 135.565  1.00  0.00           N
ATOM   1830  CD  PRO A 109      80.750  89.095 135.405  1.00  0.00           C
ATOM   1833  CA  PRO A 109      82.330  90.475 136.585  1.00  0.00           C
ATOM   1835  CB  PRO A 109      80.910  90.765 137.095  1.00  0.00           C
ATOM   1838  CG  PRO A 109      80.100  89.525 136.715  1.00  0.00           C
ATOM   1841  C   PRO A 109      83.290  90.105 137.685  1.00  0.00           C
ATOM   1842  O   PRO A 109      83.290  88.965 138.135  1.00  0.00           O
ATOM   1843  N   TYR A 110      84.160  91.065 138.065  1.00  0.00           N
ATOM   1845  CA  TYR A 110      85.160  90.935 139.105  1.00  0.00           C
ATOM   1847  CB  TYR A 110      84.640  90.335 140.445  1.00  0.00           C
ATOM   1850  CG  TYR A 110      83.370  91.035 140.875  1.00  0.00           C
ATOM   1851  CD1 TYR A 110      83.420  92.365 141.315  1.00  0.00           C
ATOM   1853  CE1 TYR A 110      82.230  93.065 141.595  1.00  0.00           C
ATOM   1855  CZ  TYR A 110      80.990  92.435 141.435  1.00  0.00           C
ATOM   1856  OH  TYR A 110      79.800  93.155 141.645  1.00  0.00           O
ATOM   1858  CD2 TYR A 110      82.130  90.385 140.815  1.00  0.00           C
ATOM   1860  CE2 TYR A 110      80.940  91.085 141.085  1.00  0.00           C
ATOM   1862  C   TYR A 110      86.400  90.205 138.605  1.00  0.00           C
ATOM   1863  O   TYR A 110      87.510  90.735 138.595  1.00  0.00           O
ATOM   1864  N   ILE A 111      86.240  88.955 138.145  1.00  0.00           N
ATOM   1866  CA  ILE A 111      87.350  88.075 137.805  1.00  0.00           C
ATOM   1868  CB  ILE A 111      86.970  86.595 137.875  1.00  0.00           C
ATOM   1870  CG2 ILE A 111      86.500  86.305 139.325  1.00  0.00           C
ATOM   1874  CG1 ILE A 111      85.900  86.195 136.835  1.00  0.00           C
ATOM   1877  CD  ILE A 111      85.500  84.715 136.915  1.00  0.00           C
ATOM   1881  C   ILE A 111      87.970  88.355 136.445  1.00  0.00           C
ATOM   1882  O   ILE A 111      89.130  88.005 136.225  1.00  0.00           O
ATOM   1883  N   GLY A 112      87.200  88.975 135.525  1.00  0.00           N
ATOM   1885  CA  GLY A 112      87.660  89.645 134.315  1.00  0.00           C
ATOM   1888  C   GLY A 112      88.320  88.785 133.265  1.00  0.00           C
ATOM   1889  O   GLY A 112      89.400  88.265 133.465  1.00  0.00           O
ATOM   1890  N   LYS A 113      87.730  88.665 132.055  1.00  0.00           N
ATOM   1892  CA  LYS A 113      88.360  87.925 130.975  1.00  0.00           C
ATOM   1894  CB  LYS A 113      89.480  88.705 130.265  1.00  0.00           C
ATOM   1897  CG  LYS A 113      88.950  89.935 129.505  1.00  0.00           C
ATOM   1900  CD  LYS A 113      89.980  90.515 128.515  1.00  0.00           C
ATOM   1903  CE  LYS A 113      90.120  89.665 127.245  1.00  0.00           C
ATOM   1906  NZ  LYS A 113      91.330  89.985 126.455  1.00  0.00           N
ATOM   1910  C   LYS A 113      88.680  86.455 131.265  1.00  0.00           C
ATOM   1911  O   LYS A 113      89.810  86.025 131.525  1.00  0.00           O
ATOM   1912  N   VAL A 114      87.620  85.635 131.265  1.00  0.00           N
ATOM   1914  CA  VAL A 114      87.730  84.205 131.435  1.00  0.00           C
ATOM   1916  CB  VAL A 114      86.480  83.605 132.055  1.00  0.00           C
ATOM   1918  CG1 VAL A 114      86.670  82.085 132.235  1.00  0.00           C
ATOM   1922  CG2 VAL A 114      86.210  84.325 133.395  1.00  0.00           C
ATOM   1926  C   VAL A 114      87.960  83.615 130.065  1.00  0.00           C
ATOM   1927  O   VAL A 114      87.180  83.845 129.145  1.00  0.00           O
ATOM   1928  N   HIS A 115      89.050  82.855 129.875  1.00  0.00           N
ATOM   1930  CA  HIS A 115      89.270  82.095 128.665  1.00  0.00           C
ATOM   1932  CB  HIS A 115      90.760  81.705 128.485  1.00  0.00           C
ATOM   1935  ND1 HIS A 115      90.660  79.695 127.005  1.00  0.00           N
ATOM   1936  CG  HIS A 115      91.040  81.015 127.185  1.00  0.00           C
ATOM   1937  CE1 HIS A 115      91.060  79.385 125.785  1.00  0.00           C
ATOM   1939  NE2 HIS A 115      91.700  80.415 125.185  1.00  0.00           N
ATOM   1941  CD2 HIS A 115      91.700  81.465 126.085  1.00  0.00           C
ATOM   1943  C   HIS A 115      88.370  80.865 128.625  1.00  0.00           C
ATOM   1944  O   HIS A 115      88.370  80.055 129.555  1.00  0.00           O
ATOM   1945  N   VAL A 116      87.590  80.725 127.535  1.00  0.00           N
ATOM   1947  CA  VAL A 116      86.550  79.725 127.415  1.00  0.00           C
ATOM   1949  CB  VAL A 116      85.160  80.355 127.485  1.00  0.00           C
ATOM   1951  CG1 VAL A 116      84.950  80.975 128.885  1.00  0.00           C
ATOM   1955  CG2 VAL A 116      84.950  81.445 126.405  1.00  0.00           C
ATOM   1959  C   VAL A 116      86.700  78.915 126.135  1.00  0.00           C
ATOM   1960  O   VAL A 116      86.260  77.765 126.055  1.00  0.00           O
ATOM   1961  N   VAL A 117      87.330  79.465 125.075  1.00  0.00           N
ATOM   1963  CA  VAL A 117      87.390  78.805 123.775  1.00  0.00           C
ATOM   1965  CB  VAL A 117      87.670  79.765 122.625  1.00  0.00           C
ATOM   1967  CG1 VAL A 117      87.970  79.035 121.295  1.00  0.00           C
ATOM   1971  CG2 VAL A 117      86.410  80.615 122.435  1.00  0.00           C
ATOM   1975  C   VAL A 117      88.290  77.585 123.745  1.00  0.00           C
ATOM   1976  O   VAL A 117      89.500  77.645 123.935  1.00  0.00           O
ATOM   1977  N   GLY A 118      87.660  76.415 123.485  1.00  0.00           N
ATOM   1979  CA  GLY A 118      88.310  75.115 123.515  1.00  0.00           C
ATOM   1982  C   GLY A 118      88.060  74.365 124.775  1.00  0.00           C
ATOM   1983  O   GLY A 118      88.560  73.265 124.955  1.00  0.00           O
ATOM   1984  N   LYS A 119      87.260  74.925 125.675  1.00  0.00           N
ATOM   1986  CA  LYS A 119      87.010  74.315 126.955  1.00  0.00           C
ATOM   1988  CB  LYS A 119      87.200  75.315 128.105  1.00  0.00           C
ATOM   1991  CG  LYS A 119      88.650  75.765 128.295  1.00  0.00           C
ATOM   1994  CD  LYS A 119      88.740  76.725 129.485  1.00  0.00           C
ATOM   1997  CE  LYS A 119      90.170  77.185 129.805  1.00  0.00           C
ATOM   2000  NZ  LYS A 119      90.120  78.165 130.895  1.00  0.00           N
ATOM   2004  C   LYS A 119      85.610  73.765 127.005  1.00  0.00           C
ATOM   2005  O   LYS A 119      84.670  74.305 126.425  1.00  0.00           O
ATOM   2006  N   THR A 120      85.440  72.645 127.725  1.00  0.00           N
ATOM   2008  CA  THR A 120      84.130  72.145 128.085  1.00  0.00           C
ATOM   2010  CB  THR A 120      84.100  70.675 128.505  1.00  0.00           C
ATOM   2012  OG1 THR A 120      84.670  70.445 129.785  1.00  0.00           O
ATOM   2014  CG2 THR A 120      84.860  69.835 127.485  1.00  0.00           C
ATOM   2018  C   THR A 120      83.510  73.005 129.175  1.00  0.00           C
ATOM   2019  O   THR A 120      84.180  73.775 129.855  1.00  0.00           O
ATOM   2020  N   LEU A 121      82.180  72.875 129.385  1.00  0.00           N
ATOM   2022  CA  LEU A 121      81.460  73.565 130.435  1.00  0.00           C
ATOM   2024  CB  LEU A 121      79.970  73.195 130.355  1.00  0.00           C
ATOM   2027  CG  LEU A 121      79.250  73.725 129.095  1.00  0.00           C
ATOM   2029  CD1 LEU A 121      77.880  73.055 128.985  1.00  0.00           C
ATOM   2033  CD2 LEU A 121      79.090  75.245 129.155  1.00  0.00           C
ATOM   2037  C   LEU A 121      82.000  73.275 131.825  1.00  0.00           C
ATOM   2038  O   LEU A 121      82.150  74.185 132.645  1.00  0.00           O
ATOM   2039  N   ALA A 122      82.380  72.015 132.105  1.00  0.00           N
ATOM   2041  CA  ALA A 122      83.090  71.645 133.305  1.00  0.00           C
ATOM   2043  CB  ALA A 122      83.320  70.125 133.305  1.00  0.00           C
ATOM   2047  C   ALA A 122      84.430  72.345 133.515  1.00  0.00           C
ATOM   2048  O   ALA A 122      84.690  72.845 134.605  1.00  0.00           O
ATOM   2049  N   GLU A 123      85.280  72.445 132.465  1.00  0.00           N
ATOM   2051  CA  GLU A 123      86.540  73.175 132.515  1.00  0.00           C
ATOM   2053  CB  GLU A 123      87.360  72.965 131.185  1.00  0.00           C
ATOM   2056  CG  GLU A 123      87.950  71.535 130.995  1.00  0.00           C
ATOM   2059  CD  GLU A 123      88.520  71.245 129.595  1.00  0.00           C
ATOM   2060  OE1 GLU A 123      87.870  71.585 128.575  1.00  0.00           O
ATOM   2061  OE2 GLU A 123      89.590  70.585 129.515  1.00  0.00           O
ATOM   2062  C   GLU A 123      86.380  74.665 132.815  1.00  0.00           C
ATOM   2063  O   GLU A 123      87.070  75.215 133.685  1.00  0.00           O
ATOM   2064  N   ILE A 124      85.420  75.345 132.155  1.00  0.00           N
ATOM   2066  CA  ILE A 124      85.040  76.735 132.405  1.00  0.00           C
ATOM   2068  CB  ILE A 124      84.040  77.205 131.345  1.00  0.00           C
ATOM   2070  CG2 ILE A 124      83.540  78.635 131.625  1.00  0.00           C
ATOM   2074  CG1 ILE A 124      84.700  77.105 129.945  1.00  0.00           C
ATOM   2077  CD  ILE A 124      83.680  77.135 128.795  1.00  0.00           C
ATOM   2081  C   ILE A 124      84.480  76.975 133.805  1.00  0.00           C
ATOM   2082  O   ILE A 124      84.910  77.855 134.555  1.00  0.00           O
ATOM   2083  N   ARG A 125      83.540  76.115 134.245  1.00  0.00           N
ATOM   2085  CA  ARG A 125      82.920  76.165 135.555  1.00  0.00           C
ATOM   2087  CB  ARG A 125      81.850  75.045 135.655  1.00  0.00           C
ATOM   2090  CG  ARG A 125      81.270  74.785 137.055  1.00  0.00           C
ATOM   2093  CD  ARG A 125      80.120  73.765 137.045  1.00  0.00           C
ATOM   2096  NE  ARG A 125      80.680  72.445 136.635  1.00  0.00           N
ATOM   2098  CZ  ARG A 125      80.160  71.665 135.685  1.00  0.00           C
ATOM   2099  NH1 ARG A 125      79.120  72.005 134.965  1.00  0.00           N
ATOM   2102  NH2 ARG A 125      80.680  70.475 135.485  1.00  0.00           N
ATOM   2105  C   ARG A 125      83.910  76.075 136.705  1.00  0.00           C
ATOM   2106  O   ARG A 125      83.870  76.845 137.655  1.00  0.00           O
ATOM   2107  N   SER A 126      84.900  75.165 136.595  1.00  0.00           N
ATOM   2109  CA  SER A 126      86.000  75.095 137.545  1.00  0.00           C
ATOM   2111  CB  SER A 126      86.950  73.895 137.225  1.00  0.00           C
ATOM   2114  OG  SER A 126      86.300  72.635 137.345  1.00  0.00           O
ATOM   2116  C   SER A 126      86.860  76.365 137.645  1.00  0.00           C
ATOM   2117  O   SER A 126      87.210  76.825 138.735  1.00  0.00           O
ATOM   2118  N   ASP A 127      87.230  76.965 136.485  1.00  0.00           N
ATOM   2120  CA  ASP A 127      87.990  78.205 136.375  1.00  0.00           C
ATOM   2122  CB  ASP A 127      88.170  78.435 134.835  1.00  0.00           C
ATOM   2125  CG  ASP A 127      89.190  79.475 134.385  1.00  0.00           C
ATOM   2126  OD1 ASP A 127      89.720  80.265 135.195  1.00  0.00           O
ATOM   2127  OD2 ASP A 127      89.450  79.525 133.155  1.00  0.00           O
ATOM   2128  C   ASP A 127      87.290  79.395 137.045  1.00  0.00           C
ATOM   2129  O   ASP A 127      87.900  80.145 137.815  1.00  0.00           O
ATOM   2130  N   ILE A 128      85.970  79.545 136.795  1.00  0.00           N
ATOM   2132  CA  ILE A 128      85.140  80.565 137.425  1.00  0.00           C
ATOM   2134  CB  ILE A 128      83.750  80.665 136.795  1.00  0.00           C
ATOM   2136  CG2 ILE A 128      82.860  81.685 137.565  1.00  0.00           C
ATOM   2140  CG1 ILE A 128      83.860  81.065 135.305  1.00  0.00           C
ATOM   2143  CD  ILE A 128      82.540  80.905 134.545  1.00  0.00           C
ATOM   2147  C   ILE A 128      85.050  80.375 138.915  1.00  0.00           C
ATOM   2148  O   ILE A 128      85.300  81.305 139.685  1.00  0.00           O
ATOM   2149  N   THR A 129      84.770  79.135 139.375  1.00  0.00           N
ATOM   2151  CA  THR A 129      84.660  78.825 140.795  1.00  0.00           C
ATOM   2153  CB  THR A 129      84.300  77.365 141.065  1.00  0.00           C
ATOM   2155  OG1 THR A 129      83.060  77.055 140.445  1.00  0.00           O
ATOM   2157  CG2 THR A 129      84.110  77.085 142.565  1.00  0.00           C
ATOM   2161  C   THR A 129      85.940  79.155 141.545  1.00  0.00           C
ATOM   2162  O   THR A 129      85.930  79.825 142.575  1.00  0.00           O
ATOM   2163  N   GLY A 130      87.110  78.775 140.985  1.00  0.00           N
ATOM   2165  CA  GLY A 130      88.410  79.095 141.575  1.00  0.00           C
ATOM   2168  C   GLY A 130      88.770  80.565 141.645  1.00  0.00           C
ATOM   2169  O   GLY A 130      89.380  81.025 142.605  1.00  0.00           O
ATOM   2170  N   ARG A 131      88.410  81.385 140.635  1.00  0.00           N
ATOM   2172  CA  ARG A 131      88.740  82.805 140.595  1.00  0.00           C
ATOM   2174  CB  ARG A 131      88.810  83.295 139.115  1.00  0.00           C
ATOM   2177  CG  ARG A 131      90.030  82.735 138.375  1.00  0.00           C
ATOM   2180  CD  ARG A 131      89.910  82.705 136.845  1.00  0.00           C
ATOM   2183  NE  ARG A 131      89.780  84.105 136.295  1.00  0.00           N
ATOM   2185  CZ  ARG A 131      90.040  84.405 135.025  1.00  0.00           C
ATOM   2186  NH1 ARG A 131      90.370  83.455 134.165  1.00  0.00           N
ATOM   2189  NH2 ARG A 131      90.010  85.645 134.575  1.00  0.00           N
ATOM   2192  C   ARG A 131      87.790  83.695 141.375  1.00  0.00           C
ATOM   2193  O   ARG A 131      88.130  84.815 141.765  1.00  0.00           O
ATOM   2194  N   LEU A 132      86.550  83.205 141.625  1.00  0.00           N
ATOM   2196  CA  LEU A 132      85.470  83.965 142.235  1.00  0.00           C
ATOM   2198  CB  LEU A 132      84.140  83.515 141.555  1.00  0.00           C
ATOM   2201  CG  LEU A 132      82.900  84.395 141.805  1.00  0.00           C
ATOM   2203  CD1 LEU A 132      83.100  85.825 141.265  1.00  0.00           C
ATOM   2207  CD2 LEU A 132      81.640  83.775 141.155  1.00  0.00           C
ATOM   2211  C   LEU A 132      85.450  83.725 143.745  1.00  0.00           C
ATOM   2212  O   LEU A 132      84.830  84.455 144.515  1.00  0.00           O
ATOM   2213  N   ALA A 133      86.280  82.765 144.215  1.00  0.00           N
ATOM   2215  CA  ALA A 133      86.510  82.445 145.605  1.00  0.00           C
ATOM   2217  CB  ALA A 133      87.250  81.095 145.665  1.00  0.00           C
ATOM   2221  C   ALA A 133      87.330  83.525 146.305  1.00  0.00           C
ATOM   2222  O   ALA A 133      87.360  83.685 147.525  1.00  0.00           O
ATOM   2223  N   THR A 134      88.000  84.345 145.485  1.00  0.00           N
ATOM   2225  CA  THR A 134      88.600  85.615 145.825  1.00  0.00           C
ATOM   2227  CB  THR A 134      89.370  86.145 144.645  1.00  0.00           C
ATOM   2229  OG1 THR A 134      90.290  85.135 144.245  1.00  0.00           O
ATOM   2231  CG2 THR A 134      90.160  87.415 145.015  1.00  0.00           C
ATOM   2235  C   THR A 134      87.620  86.675 146.295  1.00  0.00           C
ATOM   2236  O   THR A 134      87.950  87.495 147.145  1.00  0.00           O
ATOM   2237  N   TYR A 135      86.420  86.705 145.685  1.00  0.00           N
ATOM   2239  CA  TYR A 135      85.480  87.795 145.835  1.00  0.00           C
ATOM   2241  CB  TYR A 135      84.940  88.235 144.445  1.00  0.00           C
ATOM   2244  CG  TYR A 135      86.060  88.855 143.645  1.00  0.00           C
ATOM   2245  CD1 TYR A 135      86.360  90.205 143.835  1.00  0.00           C
ATOM   2247  CE1 TYR A 135      87.340  90.845 143.065  1.00  0.00           C
ATOM   2249  CZ  TYR A 135      88.050  90.125 142.105  1.00  0.00           C
ATOM   2250  OH  TYR A 135      89.010  90.825 141.345  1.00  0.00           O
ATOM   2252  CD2 TYR A 135      86.770  88.145 142.655  1.00  0.00           C
ATOM   2254  CE2 TYR A 135      87.770  88.765 141.905  1.00  0.00           C
ATOM   2256  C   TYR A 135      84.290  87.415 146.685  1.00  0.00           C
ATOM   2257  O   TYR A 135      83.690  88.275 147.325  1.00  0.00           O
ATOM   2258  N   ILE A 136      83.930  86.115 146.705  1.00  0.00           N
ATOM   2260  CA  ILE A 136      82.770  85.595 147.415  1.00  0.00           C
ATOM   2262  CB  ILE A 136      81.490  85.445 146.535  1.00  0.00           C
ATOM   2264  CG2 ILE A 136      81.620  86.275 145.235  1.00  0.00           C
ATOM   2268  CG1 ILE A 136      81.050  84.005 146.155  1.00  0.00           C
ATOM   2271  CD  ILE A 136      80.150  83.335 147.195  1.00  0.00           C
ATOM   2275  C   ILE A 136      83.230  84.295 148.055  1.00  0.00           C
ATOM   2276  O   ILE A 136      84.000  83.525 147.485  1.00  0.00           O
ATOM   2277  N   ALA A 137      82.810  84.025 149.305  1.00  0.00           N
ATOM   2279  CA  ALA A 137      83.200  82.845 150.065  1.00  0.00           C
ATOM   2281  CB  ALA A 137      83.130  83.125 151.585  1.00  0.00           C
ATOM   2285  C   ALA A 137      82.360  81.595 149.745  1.00  0.00           C
ATOM   2286  O   ALA A 137      81.140  81.565 149.915  1.00  0.00           O
ATOM   2287  N   ASP A 138      83.030  80.525 149.255  1.00  0.00           N
ATOM   2289  CA  ASP A 138      82.440  79.285 148.775  1.00  0.00           C
ATOM   2291  CB  ASP A 138      81.900  78.435 149.955  1.00  0.00           C
ATOM   2294  CG  ASP A 138      81.870  76.935 149.675  1.00  0.00           C
ATOM   2295  OD1 ASP A 138      82.050  76.505 148.505  1.00  0.00           O
ATOM   2296  OD2 ASP A 138      81.700  76.175 150.665  1.00  0.00           O
ATOM   2297  C   ASP A 138      81.410  79.465 147.635  1.00  0.00           C
ATOM   2298  O   ASP A 138      80.220  79.165 147.795  1.00  0.00           O
ATOM   2299  N   PRO A 139      81.850  79.995 146.465  1.00  0.00           N
ATOM   2300  CD  PRO A 139      83.250  80.305 146.145  1.00  0.00           C
ATOM   2303  CA  PRO A 139      81.000  80.115 145.295  1.00  0.00           C
ATOM   2305  CB  PRO A 139      81.870  80.835 144.245  1.00  0.00           C
ATOM   2308  CG  PRO A 139      83.300  80.465 144.625  1.00  0.00           C
ATOM   2311  C   PRO A 139      80.490  78.785 144.785  1.00  0.00           C
ATOM   2312  O   PRO A 139      81.270  77.865 144.545  1.00  0.00           O
ATOM   2313  N   GLN A 140      79.180  78.695 144.555  1.00  0.00           N
ATOM   2315  CA  GLN A 140      78.540  77.585 143.905  1.00  0.00           C
ATOM   2317  CB  GLN A 140      77.240  77.215 144.665  1.00  0.00           C
ATOM   2320  CG  GLN A 140      77.440  76.875 146.155  1.00  0.00           C
ATOM   2323  CD  GLN A 140      78.560  75.855 146.355  1.00  0.00           C
ATOM   2324  OE1 GLN A 140      78.490  74.705 145.915  1.00  0.00           O
ATOM   2325  NE2 GLN A 140      79.640  76.285 147.045  1.00  0.00           N
ATOM   2328  C   GLN A 140      78.200  78.085 142.515  1.00  0.00           C
ATOM   2329  O   GLN A 140      77.440  79.035 142.385  1.00  0.00           O
ATOM   2330  N   VAL A 141      78.790  77.485 141.455  1.00  0.00           N
ATOM   2332  CA  VAL A 141      78.690  77.995 140.105  1.00  0.00           C
ATOM   2334  CB  VAL A 141      79.970  78.695 139.625  1.00  0.00           C
ATOM   2336  CG1 VAL A 141      79.750  79.335 138.235  1.00  0.00           C
ATOM   2340  CG2 VAL A 141      80.390  79.785 140.625  1.00  0.00           C
ATOM   2344  C   VAL A 141      78.370  76.835 139.165  1.00  0.00           C
ATOM   2345  O   VAL A 141      79.040  75.795 139.175  1.00  0.00           O
ATOM   2346  N   ASP A 142      77.360  76.995 138.295  1.00  0.00           N
ATOM   2348  CA  ASP A 142      77.200  76.135 137.135  1.00  0.00           C
ATOM   2350  CB  ASP A 142      75.990  75.145 137.225  1.00  0.00           C
ATOM   2353  CG  ASP A 142      75.890  74.215 136.025  1.00  0.00           C
ATOM   2354  OD1 ASP A 142      76.950  73.695 135.545  1.00  0.00           O
ATOM   2355  OD2 ASP A 142      74.750  74.005 135.535  1.00  0.00           O
ATOM   2356  C   ASP A 142      77.230  76.995 135.885  1.00  0.00           C
ATOM   2357  O   ASP A 142      76.920  78.185 135.915  1.00  0.00           O
ATOM   2358  N   VAL A 143      77.650  76.385 134.775  1.00  0.00           N
ATOM   2360  CA  VAL A 143      77.850  77.015 133.495  1.00  0.00           C
ATOM   2362  CB  VAL A 143      79.320  77.225 133.125  1.00  0.00           C
ATOM   2364  CG1 VAL A 143      79.450  78.035 131.825  1.00  0.00           C
ATOM   2368  CG2 VAL A 143      80.010  77.995 134.265  1.00  0.00           C
ATOM   2372  C   VAL A 143      77.170  76.115 132.475  1.00  0.00           C
ATOM   2373  O   VAL A 143      77.400  74.905 132.425  1.00  0.00           O
ATOM   2374  N   ASN A 144      76.300  76.695 131.625  1.00  0.00           N
ATOM   2376  CA  ASN A 144      75.720  75.975 130.505  1.00  0.00           C
ATOM   2378  CB  ASN A 144      74.340  75.315 130.835  1.00  0.00           C
ATOM   2381  CG  ASN A 144      73.250  76.295 131.255  1.00  0.00           C
ATOM   2382  OD1 ASN A 144      72.350  76.655 130.475  1.00  0.00           O
ATOM   2383  ND2 ASN A 144      73.220  76.685 132.545  1.00  0.00           N
ATOM   2386  C   ASN A 144      75.690  76.865 129.265  1.00  0.00           C
ATOM   2387  O   ASN A 144      75.880  78.075 129.355  1.00  0.00           O
ATOM   2388  N   ILE A 145      75.470  76.275 128.075  1.00  0.00           N
ATOM   2390  CA  ILE A 145      75.340  77.055 126.855  1.00  0.00           C
ATOM   2392  CB  ILE A 145      75.750  76.285 125.595  1.00  0.00           C
ATOM   2394  CG2 ILE A 145      75.710  77.215 124.365  1.00  0.00           C
ATOM   2398  CG1 ILE A 145      77.150  75.635 125.725  1.00  0.00           C
ATOM   2401  CD  ILE A 145      78.290  76.625 125.895  1.00  0.00           C
ATOM   2405  C   ILE A 145      73.910  77.545 126.735  1.00  0.00           C
ATOM   2406  O   ILE A 145      72.950  76.775 126.785  1.00  0.00           O
ATOM   2407  N   ALA A 146      73.710  78.875 126.575  1.00  0.00           N
ATOM   2409  CA  ALA A 146      72.410  79.415 126.305  1.00  0.00           C
ATOM   2411  CB  ALA A 146      72.330  80.855 126.825  1.00  0.00           C
ATOM   2415  C   ALA A 146      72.120  79.425 124.825  1.00  0.00           C
ATOM   2416  O   ALA A 146      71.020  79.065 124.405  1.00  0.00           O
ATOM   2417  N   ALA A 147      73.130  79.765 124.005  1.00  0.00           N
ATOM   2419  CA  ALA A 147      73.000  79.695 122.565  1.00  0.00           C
ATOM   2421  CB  ALA A 147      72.640  81.075 121.995  1.00  0.00           C
ATOM   2425  C   ALA A 147      74.260  79.145 121.925  1.00  0.00           C
ATOM   2426  O   ALA A 147      75.360  79.705 122.065  1.00  0.00           O
ATOM   2427  N   PHE A 148      74.090  78.045 121.165  1.00  0.00           N
ATOM   2429  CA  PHE A 148      75.120  77.405 120.375  1.00  0.00           C
ATOM   2431  CB  PHE A 148      74.860  75.895 120.145  1.00  0.00           C
ATOM   2434  CG  PHE A 148      74.810  75.135 121.445  1.00  0.00           C
ATOM   2435  CD1 PHE A 148      75.950  74.455 121.905  1.00  0.00           C
ATOM   2437  CE1 PHE A 148      75.890  73.625 123.035  1.00  0.00           C
ATOM   2439  CZ  PHE A 148      74.680  73.475 123.715  1.00  0.00           C
ATOM   2441  CD2 PHE A 148      73.610  74.975 122.145  1.00  0.00           C
ATOM   2443  CE2 PHE A 148      73.530  74.155 123.275  1.00  0.00           C
ATOM   2445  C   PHE A 148      75.150  78.075 119.015  1.00  0.00           C
ATOM   2446  O   PHE A 148      74.300  77.855 118.145  1.00  0.00           O
ATOM   2447  N   ARG A 149      76.110  78.975 118.815  1.00  0.00           N
ATOM   2449  CA  ARG A 149      76.150  79.845 117.665  1.00  0.00           C
ATOM   2451  CB  ARG A 149      76.000  81.315 118.115  1.00  0.00           C
ATOM   2454  CG  ARG A 149      74.670  81.655 118.825  1.00  0.00           C
ATOM   2457  CD  ARG A 149      74.550  83.145 119.205  1.00  0.00           C
ATOM   2460  NE  ARG A 149      73.160  83.405 119.695  1.00  0.00           N
ATOM   2462  CZ  ARG A 149      72.790  84.545 120.275  1.00  0.00           C
ATOM   2463  NH1 ARG A 149      73.630  85.535 120.475  1.00  0.00           N
ATOM   2466  NH2 ARG A 149      71.540  84.695 120.685  1.00  0.00           N
ATOM   2469  C   ARG A 149      77.450  79.705 116.905  1.00  0.00           C
ATOM   2470  O   ARG A 149      77.520  80.005 115.705  1.00  0.00           O
ATOM   2471  N   SER A 150      78.530  79.245 117.565  1.00  0.00           N
ATOM   2473  CA  SER A 150      79.870  79.175 117.005  1.00  0.00           C
ATOM   2475  CB  SER A 150      80.960  78.915 118.095  1.00  0.00           C
ATOM   2478  OG  SER A 150      80.870  77.635 118.725  1.00  0.00           O
ATOM   2480  C   SER A 150      80.000  78.135 115.905  1.00  0.00           C
ATOM   2481  O   SER A 150      80.720  78.305 114.925  1.00  0.00           O
ATOM   2482  N   GLN A 151      79.260  77.025 116.055  1.00  0.00           N
ATOM   2484  CA  GLN A 151      79.480  75.805 115.315  1.00  0.00           C
ATOM   2486  CB  GLN A 151      80.140  74.745 116.215  1.00  0.00           C
ATOM   2489  CG  GLN A 151      81.600  75.065 116.595  1.00  0.00           C
ATOM   2492  CD  GLN A 151      82.020  74.265 117.825  1.00  0.00           C
ATOM   2493  OE1 GLN A 151      82.350  73.075 117.755  1.00  0.00           O
ATOM   2494  NE2 GLN A 151      82.050  74.925 119.005  1.00  0.00           N
ATOM   2497  C   GLN A 151      78.170  75.265 114.775  1.00  0.00           C
ATOM   2498  O   GLN A 151      77.120  75.325 115.415  1.00  0.00           O
ATOM   2499  N   LYS A 152      78.190  74.755 113.535  1.00  0.00           N
ATOM   2501  CA  LYS A 152      77.000  74.255 112.895  1.00  0.00           C
ATOM   2503  CB  LYS A 152      76.100  75.395 112.335  1.00  0.00           C
ATOM   2506  CG  LYS A 152      76.770  76.305 111.295  1.00  0.00           C
ATOM   2509  CD  LYS A 152      76.790  77.785 111.715  1.00  0.00           C
ATOM   2512  CE  LYS A 152      77.790  78.085 112.845  1.00  0.00           C
ATOM   2515  NZ  LYS A 152      78.190  79.505 112.915  1.00  0.00           N
ATOM   2519  C   LYS A 152      77.390  73.345 111.755  1.00  0.00           C
ATOM   2520  O   LYS A 152      78.490  73.435 111.225  1.00  0.00           O
ATOM   2521  N   ALA A 153      76.460  72.465 111.355  1.00  0.00           N
ATOM   2523  CA  ALA A 153      76.560  71.725 110.125  1.00  0.00           C
ATOM   2525  CB  ALA A 153      76.450  70.215 110.375  1.00  0.00           C
ATOM   2529  C   ALA A 153      75.460  72.225 109.195  1.00  0.00           C
ATOM   2530  O   ALA A 153      74.390  72.665 109.625  1.00  0.00           O
ATOM   2531  N   TYR A 154      75.730  72.235 107.885  1.00  0.00           N
ATOM   2533  CA  TYR A 154      74.800  72.745 106.905  1.00  0.00           C
ATOM   2535  CB  TYR A 154      75.510  73.435 105.725  1.00  0.00           C
ATOM   2538  CG  TYR A 154      76.400  74.525 106.245  1.00  0.00           C
ATOM   2539  CD1 TYR A 154      75.870  75.795 106.495  1.00  0.00           C
ATOM   2541  CE1 TYR A 154      76.710  76.855 106.855  1.00  0.00           C
ATOM   2543  CZ  TYR A 154      78.090  76.635 106.945  1.00  0.00           C
ATOM   2544  OH  TYR A 154      78.950  77.745 106.995  1.00  0.00           O
ATOM   2546  CD2 TYR A 154      77.770  74.305 106.415  1.00  0.00           C
ATOM   2548  CE2 TYR A 154      78.620  75.365 106.775  1.00  0.00           C
ATOM   2550  C   TYR A 154      74.010  71.605 106.325  1.00  0.00           C
ATOM   2551  O   TYR A 154      74.560  70.715 105.685  1.00  0.00           O
ATOM   2552  N   ILE A 155      72.670  71.625 106.495  1.00  0.00           N
ATOM   2554  CA  ILE A 155      71.810  70.595 105.955  1.00  0.00           C
ATOM   2556  CB  ILE A 155      70.860  70.025 106.995  1.00  0.00           C
ATOM   2558  CG2 ILE A 155      70.120  68.805 106.385  1.00  0.00           C
ATOM   2562  CG1 ILE A 155      71.610  69.635 108.305  1.00  0.00           C
ATOM   2565  CD  ILE A 155      72.800  68.675 108.145  1.00  0.00           C
ATOM   2569  C   ILE A 155      71.050  71.235 104.805  1.00  0.00           C
ATOM   2570  O   ILE A 155      70.360  72.245 104.965  1.00  0.00           O
ATOM   2571  N   SER A 156      71.250  70.705 103.575  1.00  0.00           N
ATOM   2573  CA  SER A 156      70.920  71.455 102.375  1.00  0.00           C
ATOM   2575  CB  SER A 156      72.130  72.295 101.855  1.00  0.00           C
ATOM   2578  OG  SER A 156      73.300  71.505 101.595  1.00  0.00           O
ATOM   2580  C   SER A 156      70.400  70.555 101.275  1.00  0.00           C
ATOM   2581  O   SER A 156      70.930  69.495 100.975  1.00  0.00           O
ATOM   2582  N   GLY A 157      69.310  71.005 100.605  1.00  0.00           N
ATOM   2584  CA  GLY A 157      68.740  70.285  99.465  1.00  0.00           C
ATOM   2587  C   GLY A 157      67.880  69.125  99.885  1.00  0.00           C
ATOM   2588  O   GLY A 157      68.240  68.355 100.755  1.00  0.00           O
ATOM   2589  N   GLN A 158      66.700  68.995  99.235  1.00  0.00           N
ATOM   2591  CA  GLN A 158      65.740  67.895  99.335  1.00  0.00           C
ATOM   2593  CB  GLN A 158      66.030  66.775  98.305  1.00  0.00           C
ATOM   2596  CG  GLN A 158      66.130  67.215  96.815  1.00  0.00           C
ATOM   2599  CD  GLN A 158      65.320  68.445  96.445  1.00  0.00           C
ATOM   2600  OE1 GLN A 158      64.090  68.455  96.345  1.00  0.00           O
ATOM   2601  NE2 GLN A 158      66.020  69.545  96.075  1.00  0.00           N
ATOM   2604  C   GLN A 158      65.470  67.295 100.705  1.00  0.00           C
ATOM   2605  O   GLN A 158      65.190  66.105 100.865  1.00  0.00           O
ATOM   2606  N   VAL A 159      65.420  68.165 101.705  1.00  0.00           N
ATOM   2608  CA  VAL A 159      64.850  67.895 102.995  1.00  0.00           C
ATOM   2610  CB  VAL A 159      65.880  67.985 104.115  1.00  0.00           C
ATOM   2612  CG1 VAL A 159      66.850  66.805 104.005  1.00  0.00           C
ATOM   2616  CG2 VAL A 159      66.650  69.325 104.045  1.00  0.00           C
ATOM   2620  C   VAL A 159      63.740  68.905 103.145  1.00  0.00           C
ATOM   2621  O   VAL A 159      63.770  69.985 102.545  1.00  0.00           O
ATOM   2622  N   ASN A 160      62.700  68.575 103.925  1.00  0.00           N
ATOM   2624  CA  ASN A 160      61.510  69.405 104.035  1.00  0.00           C
ATOM   2626  CB  ASN A 160      60.480  68.705 104.965  1.00  0.00           C
ATOM   2629  CG  ASN A 160      59.820  67.555 104.225  1.00  0.00           C
ATOM   2630  OD1 ASN A 160      59.970  67.335 103.025  1.00  0.00           O
ATOM   2631  ND2 ASN A 160      59.010  66.785 104.975  1.00  0.00           N
ATOM   2634  C   ASN A 160      61.820  70.815 104.535  1.00  0.00           C
ATOM   2635  O   ASN A 160      61.240  71.795 104.075  1.00  0.00           O
ATOM   2636  N   LYS A 161      62.770  70.905 105.485  1.00  0.00           N
ATOM   2638  CA  LYS A 161      63.330  72.135 105.995  1.00  0.00           C
ATOM   2640  CB  LYS A 161      63.070  72.225 107.515  1.00  0.00           C
ATOM   2643  CG  LYS A 161      63.420  73.585 108.145  1.00  0.00           C
ATOM   2646  CD  LYS A 161      62.810  73.745 109.545  1.00  0.00           C
ATOM   2649  CE  LYS A 161      63.140  75.105 110.165  1.00  0.00           C
ATOM   2652  NZ  LYS A 161      62.600  75.215 111.525  1.00  0.00           N
ATOM   2656  C   LYS A 161      64.840  72.165 105.755  1.00  0.00           C
ATOM   2657  O   LYS A 161      65.580  71.425 106.395  1.00  0.00           O
ATOM   2658  N   SER A 162      65.370  73.035 104.865  1.00  0.00           N
ATOM   2660  CA  SER A 162      66.820  73.225 104.765  1.00  0.00           C
ATOM   2662  CB  SER A 162      67.370  73.635 103.355  1.00  0.00           C
ATOM   2665  OG  SER A 162      67.270  72.615 102.355  1.00  0.00           O
ATOM   2667  C   SER A 162      67.290  74.305 105.715  1.00  0.00           C
ATOM   2668  O   SER A 162      66.580  75.275 105.975  1.00  0.00           O
ATOM   2669  N   GLY A 163      68.540  74.215 106.235  1.00  0.00           N
ATOM   2671  CA  GLY A 163      69.110  75.295 107.035  1.00  0.00           C
ATOM   2674  C   GLY A 163      70.270  74.825 107.845  1.00  0.00           C
ATOM   2675  O   GLY A 163      70.560  73.635 107.905  1.00  0.00           O
ATOM   2676  N   GLN A 164      71.000  75.745 108.515  1.00  0.00           N
ATOM   2678  CA  GLN A 164      71.960  75.365 109.535  1.00  0.00           C
ATOM   2680  CB  GLN A 164      72.740  76.575 110.125  1.00  0.00           C
ATOM   2683  CG  GLN A 164      73.690  77.325 109.145  1.00  0.00           C
ATOM   2686  CD  GLN A 164      72.980  78.435 108.365  1.00  0.00           C
ATOM   2687  OE1 GLN A 164      71.770  78.425 108.215  1.00  0.00           O
ATOM   2688  NE2 GLN A 164      73.740  79.445 107.865  1.00  0.00           N
ATOM   2691  C   GLN A 164      71.350  74.585 110.695  1.00  0.00           C
ATOM   2692  O   GLN A 164      70.250  74.865 111.175  1.00  0.00           O
ATOM   2693  N   GLN A 165      72.080  73.595 111.195  1.00  0.00           N
ATOM   2695  CA  GLN A 165      71.760  72.905 112.415  1.00  0.00           C
ATOM   2697  CB  GLN A 165      71.370  71.435 112.075  1.00  0.00           C
ATOM   2700  CG  GLN A 165      70.030  71.335 111.315  1.00  0.00           C
ATOM   2703  CD  GLN A 165      69.590  69.875 111.155  1.00  0.00           C
ATOM   2704  OE1 GLN A 165      70.270  68.955 111.605  1.00  0.00           O
ATOM   2705  NE2 GLN A 165      68.480  69.645 110.425  1.00  0.00           N
ATOM   2708  C   GLN A 165      72.970  73.035 113.315  1.00  0.00           C
ATOM   2709  O   GLN A 165      74.090  72.735 112.905  1.00  0.00           O
ATOM   2710  N   ALA A 166      72.820  73.565 114.555  1.00  0.00           N
ATOM   2712  CA  ALA A 166      73.950  73.755 115.465  1.00  0.00           C
ATOM   2714  CB  ALA A 166      73.560  74.465 116.775  1.00  0.00           C
ATOM   2718  C   ALA A 166      74.700  72.475 115.805  1.00  0.00           C
ATOM   2719  O   ALA A 166      74.140  71.385 115.785  1.00  0.00           O
ATOM   2720  N   ILE A 167      75.990  72.605 116.165  1.00  0.00           N
ATOM   2722  CA  ILE A 167      76.680  71.565 116.905  1.00  0.00           C
ATOM   2724  CB  ILE A 167      78.150  71.515 116.525  1.00  0.00           C
ATOM   2726  CG2 ILE A 167      78.930  70.515 117.405  1.00  0.00           C
ATOM   2730  CG1 ILE A 167      78.330  71.195 115.015  1.00  0.00           C
ATOM   2733  CD  ILE A 167      77.840  69.815 114.555  1.00  0.00           C
ATOM   2737  C   ILE A 167      76.460  71.885 118.375  1.00  0.00           C
ATOM   2738  O   ILE A 167      76.620  73.025 118.795  1.00  0.00           O
ATOM   2739  N   THR A 168      75.990  70.905 119.185  1.00  0.00           N
ATOM   2741  CA  THR A 168      75.610  71.135 120.565  1.00  0.00           C
ATOM   2743  CB  THR A 168      74.090  71.185 120.835  1.00  0.00           C
ATOM   2745  OG1 THR A 168      73.440  69.925 120.845  1.00  0.00           O
ATOM   2747  CG2 THR A 168      73.380  72.075 119.805  1.00  0.00           C
ATOM   2751  C   THR A 168      76.290  70.115 121.455  1.00  0.00           C
ATOM   2752  O   THR A 168      77.170  69.345 121.035  1.00  0.00           O
ATOM   2753  N   ASN A 169      75.890  70.075 122.735  1.00  0.00           N
ATOM   2755  CA  ASN A 169      76.300  69.125 123.745  1.00  0.00           C
ATOM   2757  CB  ASN A 169      75.930  69.655 125.165  1.00  0.00           C
ATOM   2760  CG  ASN A 169      74.420  69.845 125.385  1.00  0.00           C
ATOM   2761  OD1 ASN A 169      73.720  70.455 124.575  1.00  0.00           O
ATOM   2762  ND2 ASN A 169      73.900  69.265 126.485  1.00  0.00           N
ATOM   2765  C   ASN A 169      75.670  67.755 123.525  1.00  0.00           C
ATOM   2766  O   ASN A 169      76.120  66.755 124.075  1.00  0.00           O
ATOM   2767  N   VAL A 170      74.600  67.685 122.705  1.00  0.00           N
ATOM   2769  CA  VAL A 170      74.010  66.445 122.245  1.00  0.00           C
ATOM   2771  CB  VAL A 170      72.510  66.585 122.045  1.00  0.00           C
ATOM   2773  CG1 VAL A 170      71.890  65.245 121.615  1.00  0.00           C
ATOM   2777  CG2 VAL A 170      71.870  67.045 123.375  1.00  0.00           C
ATOM   2781  C   VAL A 170      74.700  66.115 120.925  1.00  0.00           C
ATOM   2782  O   VAL A 170      74.750  67.005 120.065  1.00  0.00           O
ATOM   2783  N   PRO A 171      75.270  64.925 120.675  1.00  0.00           N
ATOM   2784  CD  PRO A 171      75.280  63.825 121.635  1.00  0.00           C
ATOM   2787  CA  PRO A 171      75.630  64.445 119.335  1.00  0.00           C
ATOM   2789  CB  PRO A 171      75.830  62.925 119.495  1.00  0.00           C
ATOM   2792  CG  PRO A 171      76.140  62.735 120.985  1.00  0.00           C
ATOM   2795  C   PRO A 171      74.660  64.755 118.205  1.00  0.00           C
ATOM   2796  O   PRO A 171      73.450  64.565 118.355  1.00  0.00           O
ATOM   2797  N   LEU A 172      75.180  65.215 117.065  1.00  0.00           N
ATOM   2799  CA  LEU A 172      74.420  65.315 115.845  1.00  0.00           C
ATOM   2801  CB  LEU A 172      74.480  66.755 115.275  1.00  0.00           C
ATOM   2804  CG  LEU A 172      73.520  67.065 114.105  1.00  0.00           C
ATOM   2806  CD1 LEU A 172      72.060  67.085 114.565  1.00  0.00           C
ATOM   2810  CD2 LEU A 172      73.890  68.405 113.465  1.00  0.00           C
ATOM   2814  C   LEU A 172      75.020  64.335 114.855  1.00  0.00           C
ATOM   2815  O   LEU A 172      76.120  64.535 114.335  1.00  0.00           O
ATOM   2816  N   THR A 173      74.310  63.225 114.595  1.00  0.00           N
ATOM   2818  CA  THR A 173      74.660  62.305 113.515  1.00  0.00           C
ATOM   2820  CB  THR A 173      74.410  60.845 113.855  1.00  0.00           C
ATOM   2822  OG1 THR A 173      73.040  60.505 114.035  1.00  0.00           O
ATOM   2824  CG2 THR A 173      75.140  60.505 115.165  1.00  0.00           C
ATOM   2828  C   THR A 173      73.940  62.695 112.225  1.00  0.00           C
ATOM   2829  O   THR A 173      73.120  63.615 112.205  1.00  0.00           O
ATOM   2830  N   ILE A 174      74.210  61.985 111.105  1.00  0.00           N
ATOM   2832  CA  ILE A 174      73.440  62.115 109.865  1.00  0.00           C
ATOM   2834  CB  ILE A 174      73.970  61.155 108.765  1.00  0.00           C
ATOM   2836  CG2 ILE A 174      73.030  61.145 107.525  1.00  0.00           C
ATOM   2840  CG1 ILE A 174      75.420  61.515 108.355  1.00  0.00           C
ATOM   2843  CD  ILE A 174      76.080  60.425 107.505  1.00  0.00           C
ATOM   2847  C   ILE A 174      71.970  61.805 110.095  1.00  0.00           C
ATOM   2848  O   ILE A 174      71.070  62.555 109.725  1.00  0.00           O
ATOM   2849  N   LEU A 175      71.690  60.705 110.825  1.00  0.00           N
ATOM   2851  CA  LEU A 175      70.350  60.265 111.135  1.00  0.00           C
ATOM   2853  CB  LEU A 175      70.450  58.935 111.925  1.00  0.00           C
ATOM   2856  CG  LEU A 175      69.110  58.305 112.355  1.00  0.00           C
ATOM   2858  CD1 LEU A 175      68.170  58.115 111.155  1.00  0.00           C
ATOM   2862  CD2 LEU A 175      69.340  56.955 113.065  1.00  0.00           C
ATOM   2866  C   LEU A 175      69.540  61.285 111.925  1.00  0.00           C
ATOM   2867  O   LEU A 175      68.390  61.615 111.605  1.00  0.00           O
ATOM   2868  N   ASP A 176      70.180  61.875 112.945  1.00  0.00           N
ATOM   2870  CA  ASP A 176      69.660  62.995 113.685  1.00  0.00           C
ATOM   2872  CB  ASP A 176      70.660  63.385 114.795  1.00  0.00           C
ATOM   2875  CG  ASP A 176      70.820  62.225 115.745  1.00  0.00           C
ATOM   2876  OD1 ASP A 176      69.800  61.725 116.275  1.00  0.00           O
ATOM   2877  OD2 ASP A 176      72.000  61.865 115.995  1.00  0.00           O
ATOM   2878  C   ASP A 176      69.390  64.225 112.835  1.00  0.00           C
ATOM   2879  O   ASP A 176      68.340  64.855 112.955  1.00  0.00           O
ATOM   2880  N   ALA A 177      70.330  64.585 111.935  1.00  0.00           N
ATOM   2882  CA  ALA A 177      70.180  65.745 111.065  1.00  0.00           C
ATOM   2884  CB  ALA A 177      71.510  65.975 110.325  1.00  0.00           C
ATOM   2888  C   ALA A 177      69.030  65.675 110.065  1.00  0.00           C
ATOM   2889  O   ALA A 177      68.260  66.625 109.895  1.00  0.00           O
ATOM   2890  N   ILE A 178      68.840  64.515 109.405  1.00  0.00           N
ATOM   2892  CA  ILE A 178      67.710  64.235 108.535  1.00  0.00           C
ATOM   2894  CB  ILE A 178      67.870  62.875 107.835  1.00  0.00           C
ATOM   2896  CG2 ILE A 178      66.610  62.505 107.015  1.00  0.00           C
ATOM   2900  CG1 ILE A 178      69.140  62.825 106.935  1.00  0.00           C
ATOM   2903  CD  ILE A 178      69.120  63.785 105.735  1.00  0.00           C
ATOM   2907  C   ILE A 178      66.380  64.335 109.275  1.00  0.00           C
ATOM   2908  O   ILE A 178      65.420  64.945 108.785  1.00  0.00           O
ATOM   2909  N   ASN A 179      66.260  63.775 110.505  1.00  0.00           N
ATOM   2911  CA  ASN A 179      65.030  63.865 111.295  1.00  0.00           C
ATOM   2913  CB  ASN A 179      64.990  62.805 112.445  1.00  0.00           C
ATOM   2916  CG  ASN A 179      64.680  61.385 111.935  1.00  0.00           C
ATOM   2917  OD1 ASN A 179      63.650  60.795 112.245  1.00  0.00           O
ATOM   2918  ND2 ASN A 179      65.600  60.805 111.135  1.00  0.00           N
ATOM   2921  C   ASN A 179      64.740  65.295 111.785  1.00  0.00           C
ATOM   2922  O   ASN A 179      63.600  65.745 111.805  1.00  0.00           O
ATOM   2923  N   ALA A 180      65.780  66.105 112.105  1.00  0.00           N
ATOM   2925  CA  ALA A 180      65.630  67.495 112.495  1.00  0.00           C
ATOM   2927  CB  ALA A 180      66.920  67.925 113.195  1.00  0.00           C
ATOM   2931  C   ALA A 180      65.350  68.495 111.355  1.00  0.00           C
ATOM   2932  O   ALA A 180      64.990  69.655 111.595  1.00  0.00           O
ATOM   2933  N   ALA A 181      65.490  68.025 110.095  1.00  0.00           N
ATOM   2935  CA  ALA A 181      65.130  68.715 108.875  1.00  0.00           C
ATOM   2937  CB  ALA A 181      66.190  68.375 107.815  1.00  0.00           C
ATOM   2941  C   ALA A 181      63.740  68.295 108.375  1.00  0.00           C
ATOM   2942  O   ALA A 181      63.270  68.705 107.315  1.00  0.00           O
ATOM   2943  N   GLY A 182      63.040  67.485 109.195  1.00  0.00           N
ATOM   2945  CA  GLY A 182      61.670  67.055 108.945  1.00  0.00           C
ATOM   2948  C   GLY A 182      61.550  65.925 107.965  1.00  0.00           C
ATOM   2949  O   GLY A 182      60.500  65.725 107.375  1.00  0.00           O
ATOM   2950  N   GLY A 183      62.630  65.165 107.775  1.00  0.00           N
ATOM   2952  CA  GLY A 183      62.680  64.115 106.775  1.00  0.00           C
ATOM   2955  C   GLY A 183      62.960  64.605 105.385  1.00  0.00           C
ATOM   2956  O   GLY A 183      63.340  65.745 105.125  1.00  0.00           O
ATOM   2957  N   LEU A 184      62.810  63.685 104.435  1.00  0.00           N
ATOM   2959  CA  LEU A 184      63.130  63.905 103.045  1.00  0.00           C
ATOM   2961  CB  LEU A 184      63.610  62.605 102.355  1.00  0.00           C
ATOM   2964  CG  LEU A 184      64.820  61.935 103.025  1.00  0.00           C
ATOM   2966  CD1 LEU A 184      65.110  60.595 102.355  1.00  0.00           C
ATOM   2970  CD2 LEU A 184      66.070  62.835 102.955  1.00  0.00           C
ATOM   2974  C   LEU A 184      61.950  64.465 102.275  1.00  0.00           C
ATOM   2975  O   LEU A 184      60.810  64.055 102.445  1.00  0.00           O
ATOM   2976  N   THR A 185      62.260  65.385 101.355  1.00  0.00           N
ATOM   2978  CA  THR A 185      61.380  65.885 100.305  1.00  0.00           C
ATOM   2980  CB  THR A 185      62.080  67.005  99.535  1.00  0.00           C
ATOM   2982  OG1 THR A 185      62.510  68.015 100.435  1.00  0.00           O
ATOM   2984  CG2 THR A 185      61.160  67.705  98.545  1.00  0.00           C
ATOM   2988  C   THR A 185      61.010  64.785  99.325  1.00  0.00           C
ATOM   2989  O   THR A 185      61.840  63.915  99.035  1.00  0.00           O
ATOM   2990  N   ASP A 186      59.800  64.785  98.715  1.00  0.00           N
ATOM   2992  CA  ASP A 186      59.280  63.735  97.855  1.00  0.00           C
ATOM   2994  CB  ASP A 186      57.810  63.985  97.365  1.00  0.00           C
ATOM   2997  CG  ASP A 186      56.800  64.445  98.395  1.00  0.00           C
ATOM   2998  OD1 ASP A 186      56.830  63.985  99.555  1.00  0.00           O
ATOM   2999  OD2 ASP A 186      55.870  65.195  97.955  1.00  0.00           O
ATOM   3000  C   ASP A 186      60.060  63.585  96.555  1.00  0.00           C
ATOM   3001  O   ASP A 186      59.880  62.635  95.795  1.00  0.00           O
ATOM   3002  N   THR A 187      60.900  64.575  96.205  1.00  0.00           N
ATOM   3004  CA  THR A 187      61.770  64.505  95.045  1.00  0.00           C
ATOM   3006  CB  THR A 187      61.610  65.645  94.035  1.00  0.00           C
ATOM   3008  OG1 THR A 187      61.890  66.935  94.575  1.00  0.00           O
ATOM   3010  CG2 THR A 187      60.170  65.725  93.515  1.00  0.00           C
ATOM   3014  C   THR A 187      63.230  64.325  95.405  1.00  0.00           C
ATOM   3015  O   THR A 187      64.090  64.615  94.585  1.00  0.00           O
ATOM   3016  N   ALA A 188      63.560  63.855  96.625  1.00  0.00           N
ATOM   3018  CA  ALA A 188      64.890  63.405  96.995  1.00  0.00           C
ATOM   3020  CB  ALA A 188      64.950  63.095  98.505  1.00  0.00           C
ATOM   3024  C   ALA A 188      65.440  62.195  96.215  1.00  0.00           C
ATOM   3025  O   ALA A 188      64.730  61.235  95.955  1.00  0.00           O
ATOM   3026  N   ASP A 189      66.750  62.175  95.925  1.00  0.00           N
ATOM   3028  CA  ASP A 189      67.490  60.925  95.785  1.00  0.00           C
ATOM   3030  CB  ASP A 189      68.550  60.975  94.655  1.00  0.00           C
ATOM   3033  CG  ASP A 189      69.430  59.725  94.575  1.00  0.00           C
ATOM   3034  OD1 ASP A 189      69.120  58.675  95.215  1.00  0.00           O
ATOM   3035  OD2 ASP A 189      70.420  59.775  93.815  1.00  0.00           O
ATOM   3036  C   ASP A 189      68.090  60.585  97.145  1.00  0.00           C
ATOM   3037  O   ASP A 189      68.910  61.315  97.705  1.00  0.00           O
ATOM   3038  N   TRP A 190      67.640  59.465  97.735  1.00  0.00           N
ATOM   3040  CA  TRP A 190      67.990  59.105  99.085  1.00  0.00           C
ATOM   3042  CB  TRP A 190      66.700  58.675  99.845  1.00  0.00           C
ATOM   3045  CG  TRP A 190      66.030  57.385  99.485  1.00  0.00           C
ATOM   3046  CD1 TRP A 190      65.780  56.865  98.235  1.00  0.00           C
ATOM   3048  NE1 TRP A 190      65.080  55.685  98.365  1.00  0.00           N
ATOM   3050  CE2 TRP A 190      64.860  55.425  99.675  1.00  0.00           C
ATOM   3051  CD2 TRP A 190      65.440  56.475 100.425  1.00  0.00           C
ATOM   3052  CE3 TRP A 190      65.340  56.455 101.825  1.00  0.00           C
ATOM   3054  CZ3 TRP A 190      64.700  55.375 102.435  1.00  0.00           C
ATOM   3056  CZ2 TRP A 190      64.180  54.385 100.275  1.00  0.00           C
ATOM   3058  CH2 TRP A 190      64.160  54.335 101.675  1.00  0.00           C
ATOM   3060  C   TRP A 190      69.050  58.015  99.105  1.00  0.00           C
ATOM   3061  O   TRP A 190      69.530  57.615 100.165  1.00  0.00           O
ATOM   3062  N   ARG A 191      69.460  57.525  97.925  1.00  0.00           N
ATOM   3064  CA  ARG A 191      70.420  56.455  97.785  1.00  0.00           C
ATOM   3066  CB  ARG A 191      69.980  55.565  96.605  1.00  0.00           C
ATOM   3069  CG  ARG A 191      68.640  54.825  96.835  1.00  0.00           C
ATOM   3072  CD  ARG A 191      68.070  54.265  95.535  1.00  0.00           C
ATOM   3075  NE  ARG A 191      66.770  53.615  95.875  1.00  0.00           N
ATOM   3077  CZ  ARG A 191      66.640  52.355  96.225  1.00  0.00           C
ATOM   3078  NH1 ARG A 191      67.640  51.535  96.415  1.00  0.00           N
ATOM   3081  NH2 ARG A 191      65.450  51.835  96.415  1.00  0.00           N
ATOM   3084  C   ARG A 191      71.790  57.005  97.475  1.00  0.00           C
ATOM   3085  O   ARG A 191      72.820  56.375  97.705  1.00  0.00           O
ATOM   3086  N   ASN A 192      71.830  58.255  96.995  1.00  0.00           N
ATOM   3088  CA  ASN A 192      73.030  59.045  96.935  1.00  0.00           C
ATOM   3090  CB  ASN A 192      73.330  59.525  95.495  1.00  0.00           C
ATOM   3093  CG  ASN A 192      73.470  58.295  94.605  1.00  0.00           C
ATOM   3094  OD1 ASN A 192      74.530  57.655  94.595  1.00  0.00           O
ATOM   3095  ND2 ASN A 192      72.410  57.955  93.855  1.00  0.00           N
ATOM   3098  C   ASN A 192      72.830  60.255  97.795  1.00  0.00           C
ATOM   3099  O   ASN A 192      72.120  61.175  97.435  1.00  0.00           O
ATOM   3100  N   VAL A 193      73.490  60.295  98.955  1.00  0.00           N
ATOM   3102  CA  VAL A 193      73.510  61.465  99.815  1.00  0.00           C
ATOM   3104  CB  VAL A 193      72.710  61.245 101.095  1.00  0.00           C
ATOM   3106  CG1 VAL A 193      73.020  62.285 102.195  1.00  0.00           C
ATOM   3110  CG2 VAL A 193      71.220  61.305 100.735  1.00  0.00           C
ATOM   3114  C   VAL A 193      74.950  61.805 100.035  1.00  0.00           C
ATOM   3115  O   VAL A 193      75.800  60.915 100.125  1.00  0.00           O
ATOM   3116  N   VAL A 194      75.290  63.095 100.085  1.00  0.00           N
ATOM   3118  CA  VAL A 194      76.660  63.545 100.025  1.00  0.00           C
ATOM   3120  CB  VAL A 194      76.830  64.565  98.895  1.00  0.00           C
ATOM   3122  CG1 VAL A 194      78.240  65.185  98.885  1.00  0.00           C
ATOM   3126  CG2 VAL A 194      76.550  63.875  97.555  1.00  0.00           C
ATOM   3130  C   VAL A 194      77.010  64.165 101.355  1.00  0.00           C
ATOM   3131  O   VAL A 194      76.330  65.085 101.805  1.00  0.00           O
ATOM   3132  N   LEU A 195      78.080  63.685 102.015  1.00  0.00           N
ATOM   3134  CA  LEU A 195      78.630  64.345 103.185  1.00  0.00           C
ATOM   3136  CB  LEU A 195      78.690  63.405 104.415  1.00  0.00           C
ATOM   3139  CG  LEU A 195      79.480  63.895 105.645  1.00  0.00           C
ATOM   3141  CD1 LEU A 195      78.920  65.205 106.205  1.00  0.00           C
ATOM   3145  CD2 LEU A 195      79.470  62.805 106.735  1.00  0.00           C
ATOM   3149  C   LEU A 195      79.990  64.885 102.855  1.00  0.00           C
ATOM   3150  O   LEU A 195      80.910  64.165 102.455  1.00  0.00           O
ATOM   3151  N   THR A 196      80.140  66.205 102.975  1.00  0.00           N
ATOM   3153  CA  THR A 196      81.420  66.875 102.885  1.00  0.00           C
ATOM   3155  CB  THR A 196      81.390  68.245 102.245  1.00  0.00           C
ATOM   3157  OG1 THR A 196      80.610  68.195 101.075  1.00  0.00           O
ATOM   3159  CG2 THR A 196      82.820  68.645 101.855  1.00  0.00           C
ATOM   3163  C   THR A 196      81.920  67.115 104.255  1.00  0.00           C
ATOM   3164  O   THR A 196      81.400  67.975 104.955  1.00  0.00           O
ATOM   3165  N   HIS A 197      82.980  66.405 104.645  1.00  0.00           N
ATOM   3167  CA  HIS A 197      83.640  66.615 105.905  1.00  0.00           C
ATOM   3169  CB  HIS A 197      83.450  65.365 106.795  1.00  0.00           C
ATOM   3172  ND1 HIS A 197      84.190  66.305 109.005  1.00  0.00           N
ATOM   3174  CG  HIS A 197      84.310  65.355 108.025  1.00  0.00           C
ATOM   3175  CE1 HIS A 197      85.050  65.965 109.985  1.00  0.00           C
ATOM   3177  NE2 HIS A 197      85.700  64.845 109.705  1.00  0.00           N
ATOM   3178  CD2 HIS A 197      85.240  64.475 108.455  1.00  0.00           C
ATOM   3180  C   HIS A 197      85.100  66.875 105.625  1.00  0.00           C
ATOM   3181  O   HIS A 197      85.760  66.035 105.035  1.00  0.00           O
ATOM   3182  N   ASN A 198      85.630  68.055 106.005  1.00  0.00           N
ATOM   3184  CA  ASN A 198      87.030  68.465 105.835  1.00  0.00           C
ATOM   3186  CB  ASN A 198      87.940  67.925 106.965  1.00  0.00           C
ATOM   3189  CG  ASN A 198      87.520  68.325 108.375  1.00  0.00           C
ATOM   3190  OD1 ASN A 198      87.840  67.595 109.325  1.00  0.00           O
ATOM   3191  ND2 ASN A 198      86.820  69.465 108.555  1.00  0.00           N
ATOM   3194  C   ASN A 198      87.700  68.185 104.475  1.00  0.00           C
ATOM   3195  O   ASN A 198      88.800  67.625 104.385  1.00  0.00           O
ATOM   3196  N   GLY A 199      87.030  68.575 103.375  1.00  0.00           N
ATOM   3198  CA  GLY A 199      87.560  68.445 102.015  1.00  0.00           C
ATOM   3201  C   GLY A 199      87.580  67.035 101.505  1.00  0.00           C
ATOM   3202  O   GLY A 199      88.320  66.675 100.595  1.00  0.00           O
ATOM   3203  N   ARG A 200      86.750  66.175 102.095  1.00  0.00           N
ATOM   3205  CA  ARG A 200      86.540  64.805 101.665  1.00  0.00           C
ATOM   3207  CB  ARG A 200      87.000  63.785 102.725  1.00  0.00           C
ATOM   3210  CG  ARG A 200      88.510  63.865 103.035  1.00  0.00           C
ATOM   3213  CD  ARG A 200      89.370  63.465 101.825  1.00  0.00           C
ATOM   3216  NE  ARG A 200      90.800  63.655 102.185  1.00  0.00           N
ATOM   3218  CZ  ARG A 200      91.460  64.795 102.065  1.00  0.00           C
ATOM   3219  NH1 ARG A 200      90.970  65.865 101.485  1.00  0.00           N
ATOM   3222  NH2 ARG A 200      92.690  64.845 102.525  1.00  0.00           N
ATOM   3225  C   ARG A 200      85.100  64.575 101.305  1.00  0.00           C
ATOM   3226  O   ARG A 200      84.210  65.155 101.925  1.00  0.00           O
ATOM   3227  N   GLU A 201      84.830  63.745 100.275  1.00  0.00           N
ATOM   3229  CA  GLU A 201      83.480  63.335  99.945  1.00  0.00           C
ATOM   3231  CB  GLU A 201      83.120  63.595  98.465  1.00  0.00           C
ATOM   3234  CG  GLU A 201      81.740  63.025  98.055  1.00  0.00           C
ATOM   3237  CD  GLU A 201      81.280  63.455  96.665  1.00  0.00           C
ATOM   3238  OE1 GLU A 201      81.820  64.425  96.085  1.00  0.00           O
ATOM   3239  OE2 GLU A 201      80.390  62.725  96.145  1.00  0.00           O
ATOM   3240  C   GLU A 201      83.170  61.895 100.315  1.00  0.00           C
ATOM   3241  O   GLU A 201      83.810  60.925  99.885  1.00  0.00           O
ATOM   3242  N   GLU A 202      82.100  61.715 101.125  1.00  0.00           N
ATOM   3244  CA  GLU A 202      81.610  60.425 101.565  1.00  0.00           C
ATOM   3246  CB  GLU A 202      81.590  60.315 103.125  1.00  0.00           C
ATOM   3249  CG  GLU A 202      83.010  60.445 103.745  1.00  0.00           C
ATOM   3252  CD  GLU A 202      83.150  60.005 105.205  1.00  0.00           C
ATOM   3253  OE1 GLU A 202      82.200  59.425 105.795  1.00  0.00           O
ATOM   3254  OE2 GLU A 202      84.250  60.205 105.775  1.00  0.00           O
ATOM   3255  C   GLU A 202      80.200  60.225 101.015  1.00  0.00           C
ATOM   3256  O   GLU A 202      79.340  61.095 101.155  1.00  0.00           O
ATOM   3257  N   ARG A 203      79.940  59.085 100.345  1.00  0.00           N
ATOM   3259  CA  ARG A 203      78.630  58.735  99.825  1.00  0.00           C
ATOM   3261  CB  ARG A 203      78.670  57.915  98.515  1.00  0.00           C
ATOM   3264  CG  ARG A 203      79.230  58.705  97.335  1.00  0.00           C
ATOM   3267  CD  ARG A 203      79.360  57.885  96.045  1.00  0.00           C
ATOM   3270  NE  ARG A 203      80.310  56.765  96.325  1.00  0.00           N
ATOM   3272  CZ  ARG A 203      80.600  55.795  95.465  1.00  0.00           C
ATOM   3273  NH1 ARG A 203      79.840  55.555  94.415  1.00  0.00           N
ATOM   3276  NH2 ARG A 203      81.670  55.055  95.665  1.00  0.00           N
ATOM   3279  C   ARG A 203      77.810  57.905 100.775  1.00  0.00           C
ATOM   3280  O   ARG A 203      78.210  56.825 101.225  1.00  0.00           O
ATOM   3281  N   ILE A 204      76.600  58.385 101.035  1.00  0.00           N
ATOM   3283  CA  ILE A 204      75.650  57.815 101.965  1.00  0.00           C
ATOM   3285  CB  ILE A 204      75.180  58.915 102.915  1.00  0.00           C
ATOM   3287  CG2 ILE A 204      74.010  58.485 103.835  1.00  0.00           C
ATOM   3291  CG1 ILE A 204      76.360  59.425 103.765  1.00  0.00           C
ATOM   3294  CD  ILE A 204      76.260  60.915 104.085  1.00  0.00           C
ATOM   3298  C   ILE A 204      74.520  57.235 101.155  1.00  0.00           C
ATOM   3299  O   ILE A 204      74.150  57.755 100.105  1.00  0.00           O
ATOM   3300  N   SER A 205      73.930  56.105 101.615  1.00  0.00           N
ATOM   3302  CA  SER A 205      72.600  55.675 101.215  1.00  0.00           C
ATOM   3304  CB  SER A 205      72.600  54.245 100.605  1.00  0.00           C
ATOM   3307  OG  SER A 205      71.300  53.715 100.315  1.00  0.00           O
ATOM   3309  C   SER A 205      71.670  55.695 102.415  1.00  0.00           C
ATOM   3310  O   SER A 205      71.820  54.895 103.335  1.00  0.00           O
ATOM   3311  N   LEU A 206      70.660  56.575 102.425  1.00  0.00           N
ATOM   3313  CA  LEU A 206      69.660  56.615 103.475  1.00  0.00           C
ATOM   3315  CB  LEU A 206      68.920  57.975 103.535  1.00  0.00           C
ATOM   3318  CG  LEU A 206      69.840  59.185 103.775  1.00  0.00           C
ATOM   3320  CD1 LEU A 206      68.990  60.465 103.785  1.00  0.00           C
ATOM   3324  CD2 LEU A 206      70.630  59.075 105.085  1.00  0.00           C
ATOM   3328  C   LEU A 206      68.630  55.515 103.315  1.00  0.00           C
ATOM   3329  O   LEU A 206      67.970  55.125 104.275  1.00  0.00           O
ATOM   3330  N   GLN A 207      68.510  54.925 102.105  1.00  0.00           N
ATOM   3332  CA  GLN A 207      67.780  53.695 101.895  1.00  0.00           C
ATOM   3334  CB  GLN A 207      67.810  53.325 100.395  1.00  0.00           C
ATOM   3337  CG  GLN A 207      66.850  52.175 100.005  1.00  0.00           C
ATOM   3340  CD  GLN A 207      67.390  50.735 100.095  1.00  0.00           C
ATOM   3341  OE1 GLN A 207      68.410  50.365  99.505  1.00  0.00           O
ATOM   3342  NE2 GLN A 207      66.610  49.855 100.775  1.00  0.00           N
ATOM   3345  C   GLN A 207      68.330  52.535 102.715  1.00  0.00           C
ATOM   3346  O   GLN A 207      67.610  51.915 103.485  1.00  0.00           O
ATOM   3347  N   ALA A 208      69.650  52.305 102.625  1.00  0.00           N
ATOM   3349  CA  ALA A 208      70.330  51.375 103.485  1.00  0.00           C
ATOM   3351  CB  ALA A 208      71.780  51.325 103.025  1.00  0.00           C
ATOM   3355  C   ALA A 208      70.280  51.725 104.965  1.00  0.00           C
ATOM   3356  O   ALA A 208      69.940  50.895 105.805  1.00  0.00           O
ATOM   3357  N   LEU A 209      70.550  52.995 105.325  1.00  0.00           N
ATOM   3359  CA  LEU A 209      70.510  53.445 106.715  1.00  0.00           C
ATOM   3361  CB  LEU A 209      70.870  54.965 106.775  1.00  0.00           C
ATOM   3364  CG  LEU A 209      71.550  55.475 108.065  1.00  0.00           C
ATOM   3366  CD1 LEU A 209      71.990  56.935 107.895  1.00  0.00           C
ATOM   3370  CD2 LEU A 209      70.700  55.335 109.335  1.00  0.00           C
ATOM   3374  C   LEU A 209      69.160  53.205 107.375  1.00  0.00           C
ATOM   3375  O   LEU A 209      69.070  52.745 108.515  1.00  0.00           O
ATOM   3376  N   MET A 210      68.060  53.495 106.665  1.00  0.00           N
ATOM   3378  CA  MET A 210      66.780  53.575 107.335  1.00  0.00           C
ATOM   3380  CB  MET A 210      66.100  54.915 106.985  1.00  0.00           C
ATOM   3383  CG  MET A 210      66.940  56.155 107.335  1.00  0.00           C
ATOM   3386  SD  MET A 210      66.070  57.735 107.125  1.00  0.00           S
ATOM   3387  CE  MET A 210      65.450  57.475 105.435  1.00  0.00           C
ATOM   3391  C   MET A 210      65.880  52.405 107.025  1.00  0.00           C
ATOM   3392  O   MET A 210      65.200  51.905 107.925  1.00  0.00           O
ATOM   3393  N   GLN A 211      65.850  51.885 105.775  1.00  0.00           N
ATOM   3395  CA  GLN A 211      65.000  50.755 105.465  1.00  0.00           C
ATOM   3397  CB  GLN A 211      64.770  50.695 103.935  1.00  0.00           C
ATOM   3400  CG  GLN A 211      63.690  49.685 103.475  1.00  0.00           C
ATOM   3403  CD  GLN A 211      63.480  49.765 101.965  1.00  0.00           C
ATOM   3404  OE1 GLN A 211      63.830  48.855 101.205  1.00  0.00           O
ATOM   3405  NE2 GLN A 211      62.970  50.925 101.495  1.00  0.00           N
ATOM   3408  C   GLN A 211      65.640  49.475 105.945  1.00  0.00           C
ATOM   3409  O   GLN A 211      64.980  48.585 106.475  1.00  0.00           O
ATOM   3410  N   ASN A 212      66.980  49.385 105.835  1.00  0.00           N
ATOM   3412  CA  ASN A 212      67.650  48.105 106.035  1.00  0.00           C
ATOM   3414  CB  ASN A 212      68.600  47.795 104.855  1.00  0.00           C
ATOM   3417  CG  ASN A 212      67.820  47.715 103.555  1.00  0.00           C
ATOM   3418  OD1 ASN A 212      66.600  47.525 103.525  1.00  0.00           O
ATOM   3419  ND2 ASN A 212      68.540  47.885 102.425  1.00  0.00           N
ATOM   3422  C   ASN A 212      68.440  48.065 107.315  1.00  0.00           C
ATOM   3423  O   ASN A 212      68.940  47.005 107.705  1.00  0.00           O
ATOM   3424  N   GLY A 213      68.530  49.205 108.045  1.00  0.00           N
ATOM   3426  CA  GLY A 213      69.200  49.305 109.335  1.00  0.00           C
ATOM   3429  C   GLY A 213      70.710  49.265 109.285  1.00  0.00           C
ATOM   3430  O   GLY A 213      71.350  48.775 110.205  1.00  0.00           O
ATOM   3431  N   ASP A 214      71.320  49.785 108.195  1.00  0.00           N
ATOM   3433  CA  ASP A 214      72.750  49.805 108.005  1.00  0.00           C
ATOM   3435  CB  ASP A 214      73.010  49.625 106.485  1.00  0.00           C
ATOM   3438  CG  ASP A 214      74.450  49.675 106.035  1.00  0.00           C
ATOM   3439  OD1 ASP A 214      75.370  49.485 106.855  1.00  0.00           O
ATOM   3440  OD2 ASP A 214      74.650  49.875 104.805  1.00  0.00           O
ATOM   3441  C   ASP A 214      73.390  51.085 108.585  1.00  0.00           C
ATOM   3442  O   ASP A 214      73.290  52.195 108.045  1.00  0.00           O
ATOM   3443  N   LEU A 215      74.090  50.985 109.735  1.00  0.00           N
ATOM   3445  CA  LEU A 215      74.490  52.175 110.485  1.00  0.00           C
ATOM   3447  CB  LEU A 215      74.360  51.935 112.005  1.00  0.00           C
ATOM   3450  CG  LEU A 215      72.960  51.455 112.465  1.00  0.00           C
ATOM   3452  CD1 LEU A 215      72.950  51.355 113.995  1.00  0.00           C
ATOM   3456  CD2 LEU A 215      71.800  52.355 111.985  1.00  0.00           C
ATOM   3460  C   LEU A 215      75.900  52.625 110.115  1.00  0.00           C
ATOM   3461  O   LEU A 215      76.430  53.625 110.615  1.00  0.00           O
ATOM   3462  N   ASN A 216      76.490  51.965 109.095  1.00  0.00           N
ATOM   3464  CA  ASN A 216      77.700  52.335 108.385  1.00  0.00           C
ATOM   3466  CB  ASN A 216      78.080  51.135 107.485  1.00  0.00           C
ATOM   3469  CG  ASN A 216      79.530  51.185 107.005  1.00  0.00           C
ATOM   3470  OD1 ASN A 216      80.440  51.615 107.705  1.00  0.00           O
ATOM   3471  ND2 ASN A 216      79.770  50.725 105.765  1.00  0.00           N
ATOM   3474  C   ASN A 216      77.470  53.565 107.525  1.00  0.00           C
ATOM   3475  O   ASN A 216      78.380  54.285 107.135  1.00  0.00           O
ATOM   3476  N   GLN A 217      76.190  53.845 107.235  1.00  0.00           N
ATOM   3478  CA  GLN A 217      75.780  55.015 106.485  1.00  0.00           C
ATOM   3480  CB  GLN A 217      74.450  54.675 105.765  1.00  0.00           C
ATOM   3483  CG  GLN A 217      74.420  53.325 105.015  1.00  0.00           C
ATOM   3486  CD  GLN A 217      75.520  53.275 103.965  1.00  0.00           C
ATOM   3487  OE1 GLN A 217      75.680  54.195 103.165  1.00  0.00           O
ATOM   3488  NE2 GLN A 217      76.270  52.145 103.945  1.00  0.00           N
ATOM   3491  C   GLN A 217      75.520  56.165 107.445  1.00  0.00           C
ATOM   3492  O   GLN A 217      75.260  57.295 107.025  1.00  0.00           O
ATOM   3493  N   ASN A 218      75.620  55.925 108.775  1.00  0.00           N
ATOM   3495  CA  ASN A 218      75.400  56.925 109.795  1.00  0.00           C
ATOM   3497  CB  ASN A 218      74.470  56.365 110.925  1.00  0.00           C
ATOM   3500  CG  ASN A 218      73.840  57.475 111.765  1.00  0.00           C
ATOM   3501  OD1 ASN A 218      73.850  58.635 111.365  1.00  0.00           O
ATOM   3502  ND2 ASN A 218      73.300  57.135 112.965  1.00  0.00           N
ATOM   3505  C   ASN A 218      76.760  57.345 110.345  1.00  0.00           C
ATOM   3506  O   ASN A 218      77.600  56.505 110.705  1.00  0.00           O
ATOM   3507  N   ARG A 219      77.030  58.655 110.395  1.00  0.00           N
ATOM   3509  CA  ARG A 219      78.310  59.225 110.785  1.00  0.00           C
ATOM   3511  CB  ARG A 219      79.090  59.825 109.585  1.00  0.00           C
ATOM   3514  CG  ARG A 219      79.590  58.795 108.565  1.00  0.00           C
ATOM   3517  CD  ARG A 219      80.910  58.075 108.885  1.00  0.00           C
ATOM   3520  NE  ARG A 219      82.020  58.975 108.485  1.00  0.00           N
ATOM   3522  CZ  ARG A 219      82.730  59.745 109.285  1.00  0.00           C
ATOM   3523  NH1 ARG A 219      82.570  59.795 110.585  1.00  0.00           N
ATOM   3526  NH2 ARG A 219      83.650  60.535 108.755  1.00  0.00           N
ATOM   3529  C   ARG A 219      78.060  60.345 111.755  1.00  0.00           C
ATOM   3530  O   ARG A 219      76.960  60.875 111.825  1.00  0.00           O
ATOM   3531  N   LEU A 220      79.090  60.735 112.525  1.00  0.00           N
ATOM   3533  CA  LEU A 220      79.030  61.915 113.355  1.00  0.00           C
ATOM   3535  CB  LEU A 220      79.940  61.745 114.595  1.00  0.00           C
ATOM   3538  CG  LEU A 220      79.850  62.885 115.625  1.00  0.00           C
ATOM   3540  CD1 LEU A 220      78.480  62.925 116.325  1.00  0.00           C
ATOM   3544  CD2 LEU A 220      80.950  62.715 116.665  1.00  0.00           C
ATOM   3548  C   LEU A 220      79.430  63.145 112.555  1.00  0.00           C
ATOM   3549  O   LEU A 220      80.430  63.125 111.835  1.00  0.00           O
ATOM   3550  N   LEU A 221      78.620  64.225 112.635  1.00  0.00           N
ATOM   3552  CA  LEU A 221      78.810  65.475 111.925  1.00  0.00           C
ATOM   3554  CB  LEU A 221      77.460  66.125 111.535  1.00  0.00           C
ATOM   3557  CG  LEU A 221      76.560  65.275 110.625  1.00  0.00           C
ATOM   3559  CD1 LEU A 221      75.230  66.005 110.395  1.00  0.00           C
ATOM   3563  CD2 LEU A 221      77.230  64.965 109.285  1.00  0.00           C
ATOM   3567  C   LEU A 221      79.560  66.495 112.755  1.00  0.00           C
ATOM   3568  O   LEU A 221      79.360  66.615 113.965  1.00  0.00           O
ATOM   3569  N   TYR A 222      80.430  67.265 112.095  1.00  0.00           N
ATOM   3571  CA  TYR A 222      81.400  68.145 112.705  1.00  0.00           C
ATOM   3573  CB  TYR A 222      82.830  67.635 112.345  1.00  0.00           C
ATOM   3576  CG  TYR A 222      83.100  66.275 112.975  1.00  0.00           C
ATOM   3577  CD1 TYR A 222      83.580  66.215 114.295  1.00  0.00           C
ATOM   3579  CE1 TYR A 222      83.940  64.985 114.865  1.00  0.00           C
ATOM   3581  CZ  TYR A 222      83.820  63.795 114.145  1.00  0.00           C
ATOM   3582  OH  TYR A 222      84.240  62.605 114.805  1.00  0.00           O
ATOM   3584  CD2 TYR A 222      82.980  65.075 112.245  1.00  0.00           C
ATOM   3586  CE2 TYR A 222      83.330  63.835 112.825  1.00  0.00           C
ATOM   3588  C   TYR A 222      81.200  69.585 112.205  1.00  0.00           C
ATOM   3589  O   TYR A 222      80.480  69.805 111.225  1.00  0.00           O
ATOM   3590  N   PRO A 223      81.740  70.615 112.875  1.00  0.00           N
ATOM   3591  CD  PRO A 223      82.430  70.515 114.155  1.00  0.00           C
ATOM   3594  CA  PRO A 223      81.630  72.005 112.425  1.00  0.00           C
ATOM   3596  CB  PRO A 223      82.490  72.795 113.425  1.00  0.00           C
ATOM   3599  CG  PRO A 223      82.460  71.945 114.695  1.00  0.00           C
ATOM   3602  C   PRO A 223      82.070  72.265 110.995  1.00  0.00           C
ATOM   3603  O   PRO A 223      83.240  72.075 110.685  1.00  0.00           O
ATOM   3604  N   GLY A 224      81.180  72.775 110.135  1.00  0.00           N
ATOM   3606  CA  GLY A 224      81.490  73.055 108.735  1.00  0.00           C
ATOM   3609  C   GLY A 224      81.250  71.875 107.845  1.00  0.00           C
ATOM   3610  O   GLY A 224      81.540  71.925 106.655  1.00  0.00           O
ATOM   3611  N   ASP A 225      80.690  70.765 108.375  1.00  0.00           N
ATOM   3613  CA  ASP A 225      80.210  69.695 107.535  1.00  0.00           C
ATOM   3615  CB  ASP A 225      79.870  68.405 108.325  1.00  0.00           C
ATOM   3618  CG  ASP A 225      81.090  67.685 108.875  1.00  0.00           C
ATOM   3619  OD1 ASP A 225      82.250  68.185 108.745  1.00  0.00           O
ATOM   3620  OD2 ASP A 225      80.890  66.595 109.465  1.00  0.00           O
ATOM   3621  C   ASP A 225      79.010  70.135 106.705  1.00  0.00           C
ATOM   3622  O   ASP A 225      78.150  70.905 107.155  1.00  0.00           O
ATOM   3623  N   ILE A 226      78.920  69.645 105.455  1.00  0.00           N
ATOM   3625  CA  ILE A 226      77.800  69.915 104.585  1.00  0.00           C
ATOM   3627  CB  ILE A 226      78.170  70.595 103.265  1.00  0.00           C
ATOM   3629  CG2 ILE A 226      76.860  70.995 102.525  1.00  0.00           C
ATOM   3633  CG1 ILE A 226      79.080  71.825 103.495  1.00  0.00           C
ATOM   3636  CD  ILE A 226      79.770  72.285 102.215  1.00  0.00           C
ATOM   3640  C   ILE A 226      77.160  68.585 104.265  1.00  0.00           C
ATOM   3641  O   ILE A 226      77.800  67.695 103.725  1.00  0.00           O
ATOM   3642  N   LEU A 227      75.850  68.445 104.575  1.00  0.00           N
ATOM   3644  CA  LEU A 227      75.100  67.245 104.275  1.00  0.00           C
ATOM   3646  CB  LEU A 227      74.380  66.695 105.535  1.00  0.00           C
ATOM   3649  CG  LEU A 227      73.690  65.325 105.345  1.00  0.00           C
ATOM   3651  CD1 LEU A 227      74.730  64.205 105.205  1.00  0.00           C
ATOM   3655  CD2 LEU A 227      72.730  65.015 106.505  1.00  0.00           C
ATOM   3659  C   LEU A 227      74.080  67.615 103.225  1.00  0.00           C
ATOM   3660  O   LEU A 227      73.210  68.465 103.435  1.00  0.00           O
ATOM   3661  N   TYR A 228      74.210  67.005 102.035  1.00  0.00           N
ATOM   3663  CA  TYR A 228      73.450  67.395 100.875  1.00  0.00           C
ATOM   3665  CB  TYR A 228      74.360  68.055  99.795  1.00  0.00           C
ATOM   3668  CG  TYR A 228      73.690  68.225  98.445  1.00  0.00           C
ATOM   3669  CD1 TYR A 228      72.720  69.215  98.255  1.00  0.00           C
ATOM   3671  CE1 TYR A 228      72.060  69.345  97.025  1.00  0.00           C
ATOM   3673  CZ  TYR A 228      72.370  68.485  95.975  1.00  0.00           C
ATOM   3674  OH  TYR A 228      71.760  68.635  94.715  1.00  0.00           O
ATOM   3676  CD2 TYR A 228      74.020  67.375  97.375  1.00  0.00           C
ATOM   3678  CE2 TYR A 228      73.360  67.505  96.145  1.00  0.00           C
ATOM   3680  C   TYR A 228      72.660  66.235 100.325  1.00  0.00           C
ATOM   3681  O   TYR A 228      73.190  65.155 100.065  1.00  0.00           O
ATOM   3682  N   VAL A 229      71.350  66.455 100.125  1.00  0.00           N
ATOM   3684  CA  VAL A 229      70.480  65.485  99.495  1.00  0.00           C
ATOM   3686  CB  VAL A 229      69.220  65.195 100.305  1.00  0.00           C
ATOM   3688  CG1 VAL A 229      68.430  64.025  99.695  1.00  0.00           C
ATOM   3692  CG2 VAL A 229      69.600  64.865 101.775  1.00  0.00           C
ATOM   3696  C   VAL A 229      70.180  65.995  98.065  1.00  0.00           C
ATOM   3697  O   VAL A 229      69.500  67.025  97.885  1.00  0.00           O
ATOM   3698  N   PRO A 230      70.690  65.395  96.985  1.00  0.00           N
ATOM   3699  CD  PRO A 230      71.570  64.225  97.035  1.00  0.00           C
ATOM   3702  CA  PRO A 230      70.220  65.655  95.635  1.00  0.00           C
ATOM   3704  CB  PRO A 230      71.200  64.875  94.735  1.00  0.00           C
ATOM   3707  CG  PRO A 230      71.680  63.715  95.595  1.00  0.00           C
ATOM   3710  C   PRO A 230      68.770  65.305  95.385  1.00  0.00           C
ATOM   3711  O   PRO A 230      68.110  64.665  96.205  1.00  0.00           O
ATOM   3712  N   ARG A 231      68.210  65.785  94.275  1.00  0.00           N
ATOM   3714  CA  ARG A 231      66.890  65.405  93.815  1.00  0.00           C
ATOM   3716  CB  ARG A 231      66.120  66.645  93.275  1.00  0.00           C
ATOM   3719  CG  ARG A 231      66.780  67.285  92.045  1.00  0.00           C
ATOM   3722  CD  ARG A 231      66.470  68.775  91.855  1.00  0.00           C
ATOM   3725  NE  ARG A 231      64.990  68.895  91.665  1.00  0.00           N
ATOM   3727  CZ  ARG A 231      64.400  70.065  91.515  1.00  0.00           C
ATOM   3728  NH1 ARG A 231      65.050  71.205  91.565  1.00  0.00           N
ATOM   3731  NH2 ARG A 231      63.100  70.095  91.325  1.00  0.00           N
ATOM   3734  C   ARG A 231      67.000  64.375  92.735  1.00  0.00           C
ATOM   3735  O   ARG A 231      68.090  64.005  92.345  1.00  0.00           O
ATOM   3736  N   ASN A 232      65.890  63.895  92.155  1.00  0.00           N
ATOM   3738  CA  ASN A 232      65.920  62.835  91.165  1.00  0.00           C
ATOM   3740  CB  ASN A 232      64.600  62.005  91.275  1.00  0.00           C
ATOM   3743  CG  ASN A 232      63.320  62.805  91.025  1.00  0.00           C
ATOM   3744  OD1 ASN A 232      63.160  63.955  91.415  1.00  0.00           O
ATOM   3745  ND2 ASN A 232      62.310  62.185  90.355  1.00  0.00           N
ATOM   3748  C   ASN A 232      66.120  63.325  89.735  1.00  0.00           C
ATOM   3749  O   ASN A 232      65.840  62.615  88.765  1.00  0.00           O
ATOM   3750  N   ASP A 233      66.630  64.555  89.535  1.00  0.00           N
ATOM   3752  CA  ASP A 233      66.790  65.165  88.225  1.00  0.00           C
ATOM   3754  CB  ASP A 233      66.890  66.715  88.285  1.00  0.00           C
ATOM   3757  CG  ASP A 233      65.620  67.435  88.715  1.00  0.00           C
ATOM   3758  OD1 ASP A 233      64.550  66.815  88.985  1.00  0.00           O
ATOM   3759  OD2 ASP A 233      65.680  68.685  88.795  1.00  0.00           O
ATOM   3760  C   ASP A 233      68.010  64.595  87.475  1.00  0.00           C
ATOM   3761  O   ASP A 233      68.100  64.735  86.255  1.00  0.00           O
ATOM   3762  N   ASP A 234      68.930  63.905  88.185  1.00  0.00           N
ATOM   3764  CA  ASP A 234      70.030  63.155  87.635  1.00  0.00           C
ATOM   3766  CB  ASP A 234      71.350  63.355  88.455  1.00  0.00           C
ATOM   3769  CG  ASP A 234      71.230  63.275  89.965  1.00  0.00           C
ATOM   3770  OD1 ASP A 234      70.090  63.215  90.475  1.00  0.00           O
ATOM   3771  OD2 ASP A 234      72.300  63.425  90.625  1.00  0.00           O
ATOM   3772  C   ASP A 234      69.680  61.675  87.485  1.00  0.00           C
ATOM   3773  O   ASP A 234      70.330  60.945  86.735  1.00  0.00           O
ATOM   3774  N   LEU A 235      68.570  61.205  88.085  1.00  0.00           N
ATOM   3776  CA  LEU A 235      68.080  59.845  87.935  1.00  0.00           C
ATOM   3778  CB  LEU A 235      67.270  59.375  89.175  1.00  0.00           C
ATOM   3781  CG  LEU A 235      68.020  59.505  90.525  1.00  0.00           C
ATOM   3783  CD1 LEU A 235      67.140  58.965  91.665  1.00  0.00           C
ATOM   3787  CD2 LEU A 235      69.360  58.765  90.515  1.00  0.00           C
ATOM   3791  C   LEU A 235      67.250  59.685  86.665  1.00  0.00           C
ATOM   3792  O   LEU A 235      66.110  59.225  86.655  1.00  0.00           O
ATOM   3793  N   LYS A 236      67.850  60.075  85.535  1.00  0.00           N
ATOM   3795  CA  LYS A 236      67.240  60.095  84.235  1.00  0.00           C
ATOM   3797  CB  LYS A 236      67.890  61.165  83.335  1.00  0.00           C
ATOM   3800  CG  LYS A 236      67.610  62.595  83.805  1.00  0.00           C
ATOM   3803  CD  LYS A 236      66.190  63.045  83.435  1.00  0.00           C
ATOM   3806  CE  LYS A 236      65.750  64.375  84.055  1.00  0.00           C
ATOM   3809  NZ  LYS A 236      66.750  65.405  83.775  1.00  0.00           N
ATOM   3813  C   LYS A 236      67.270  58.765  83.525  1.00  0.00           C
ATOM   3814  O   LYS A 236      68.290  58.085  83.465  1.00  0.00           O
ATOM   3815  N   VAL A 237      66.100  58.405  82.975  1.00  0.00           N
ATOM   3817  CA  VAL A 237      65.890  57.255  82.135  1.00  0.00           C
ATOM   3819  CB  VAL A 237      65.070  56.175  82.835  1.00  0.00           C
ATOM   3821  CG1 VAL A 237      64.640  55.055  81.865  1.00  0.00           C
ATOM   3825  CG2 VAL A 237      65.920  55.585  83.965  1.00  0.00           C
ATOM   3829  C   VAL A 237      65.190  57.735  80.875  1.00  0.00           C
ATOM   3830  O   VAL A 237      64.250  58.525  80.945  1.00  0.00           O
ATOM   3831  N   PHE A 238      65.660  57.285  79.695  1.00  0.00           N
ATOM   3833  CA  PHE A 238      65.080  57.695  78.425  1.00  0.00           C
ATOM   3835  CB  PHE A 238      66.160  58.225  77.445  1.00  0.00           C
ATOM   3838  CG  PHE A 238      67.040  59.175  78.205  1.00  0.00           C
ATOM   3839  CD1 PHE A 238      66.500  60.355  78.735  1.00  0.00           C
ATOM   3841  CE1 PHE A 238      67.260  61.165  79.575  1.00  0.00           C
ATOM   3843  CZ  PHE A 238      68.580  60.795  79.895  1.00  0.00           C
ATOM   3845  CD2 PHE A 238      68.370  58.835  78.505  1.00  0.00           C
ATOM   3847  CE2 PHE A 238      69.140  59.645  79.335  1.00  0.00           C
ATOM   3849  C   PHE A 238      64.410  56.495  77.785  1.00  0.00           C
ATOM   3850  O   PHE A 238      64.970  55.415  77.745  1.00  0.00           O
ATOM   3851  N   VAL A 239      63.170  56.665  77.295  1.00  0.00           N
ATOM   3853  CA  VAL A 239      62.450  55.565  76.655  1.00  0.00           C
ATOM   3855  CB  VAL A 239      61.240  55.065  77.425  1.00  0.00           C
ATOM   3857  CG1 VAL A 239      60.800  53.705  76.835  1.00  0.00           C
ATOM   3861  CG2 VAL A 239      61.600  54.895  78.915  1.00  0.00           C
ATOM   3865  C   VAL A 239      62.050  56.015  75.275  1.00  0.00           C
ATOM   3866  O   VAL A 239      61.360  57.025  75.095  1.00  0.00           O
ATOM   3867  N   MET A 240      62.560  55.295  74.265  1.00  0.00           N
ATOM   3869  CA  MET A 240      62.640  55.735  72.895  1.00  0.00           C
ATOM   3871  CB  MET A 240      64.090  56.185  72.565  1.00  0.00           C
ATOM   3874  CG  MET A 240      64.520  57.475  73.285  1.00  0.00           C
ATOM   3877  SD  MET A 240      66.260  57.895  73.035  1.00  0.00           S
ATOM   3878  CE  MET A 240      66.060  59.615  73.555  1.00  0.00           C
ATOM   3882  C   MET A 240      62.290  54.585  71.965  1.00  0.00           C
ATOM   3883  O   MET A 240      62.600  53.445  72.285  1.00  0.00           O
ATOM   3884  N   GLY A 241      61.670  54.875  70.795  1.00  0.00           N
ATOM   3886  CA  GLY A 241      61.390  53.885  69.755  1.00  0.00           C
ATOM   3889  C   GLY A 241      60.310  52.875  70.075  1.00  0.00           C
ATOM   3890  O   GLY A 241      60.390  52.175  71.075  1.00  0.00           O
ATOM   3891  N   GLU A 242      59.280  52.785  69.215  1.00  0.00           N
ATOM   3893  CA  GLU A 242      58.140  51.855  69.275  1.00  0.00           C
ATOM   3895  CB  GLU A 242      58.300  50.675  68.295  1.00  0.00           C
ATOM   3898  CG  GLU A 242      57.080  50.565  67.335  1.00  0.00           C
ATOM   3901  CD  GLU A 242      56.810  51.765  66.425  1.00  0.00           C
ATOM   3902  OE1 GLU A 242      57.750  52.485  65.995  1.00  0.00           O
ATOM   3903  OE2 GLU A 242      55.630  51.915  66.015  1.00  0.00           O
ATOM   3904  C   GLU A 242      57.580  51.475  70.655  1.00  0.00           C
ATOM   3905  O   GLU A 242      57.200  50.335  70.965  1.00  0.00           O
ATOM   3906  N   VAL A 243      57.460  52.515  71.475  1.00  0.00           N
ATOM   3908  CA  VAL A 243      56.740  52.555  72.715  1.00  0.00           C
ATOM   3910  CB  VAL A 243      57.610  52.925  73.925  1.00  0.00           C
ATOM   3912  CG1 VAL A 243      58.610  51.775  74.185  1.00  0.00           C
ATOM   3916  CG2 VAL A 243      58.360  54.255  73.725  1.00  0.00           C
ATOM   3920  C   VAL A 243      55.670  53.585  72.545  1.00  0.00           C
ATOM   3921  O   VAL A 243      55.840  54.595  71.855  1.00  0.00           O
ATOM   3922  N   LYS A 244      54.520  53.345  73.185  1.00  0.00           N
ATOM   3924  CA  LYS A 244      53.290  54.085  73.035  1.00  0.00           C
ATOM   3926  CB  LYS A 244      52.270  53.415  73.985  1.00  0.00           C
ATOM   3929  CG  LYS A 244      50.920  54.125  74.115  1.00  0.00           C
ATOM   3932  CD  LYS A 244      50.160  54.205  72.785  1.00  0.00           C
ATOM   3935  CE  LYS A 244      48.690  54.575  72.985  1.00  0.00           C
ATOM   3938  NZ  LYS A 244      48.520  55.895  73.645  1.00  0.00           N
ATOM   3942  C   LYS A 244      53.410  55.565  73.335  1.00  0.00           C
ATOM   3943  O   LYS A 244      52.790  56.425  72.715  1.00  0.00           O
ATOM   3944  N   LYS A 245      54.240  55.905  74.325  1.00  0.00           N
ATOM   3946  CA  LYS A 245      54.610  57.275  74.575  1.00  0.00           C
ATOM   3948  CB  LYS A 245      53.730  57.855  75.705  1.00  0.00           C
ATOM   3951  CG  LYS A 245      54.080  59.255  76.235  1.00  0.00           C
ATOM   3954  CD  LYS A 245      53.990  60.365  75.175  1.00  0.00           C
ATOM   3957  CE  LYS A 245      53.990  61.775  75.795  1.00  0.00           C
ATOM   3960  NZ  LYS A 245      52.730  62.035  76.535  1.00  0.00           N
ATOM   3964  C   LYS A 245      56.080  57.375  74.915  1.00  0.00           C
ATOM   3965  O   LYS A 245      56.510  57.095  76.035  1.00  0.00           O
ATOM   3966  N   GLN A 246      56.910  57.855  73.955  1.00  0.00           N
ATOM   3968  CA  GLN A 246      58.310  58.165  74.195  1.00  0.00           C
ATOM   3970  CB  GLN A 246      59.080  58.585  72.905  1.00  0.00           C
ATOM   3973  CG  GLN A 246      59.140  57.495  71.815  1.00  0.00           C
ATOM   3976  CD  GLN A 246      60.010  57.935  70.625  1.00  0.00           C
ATOM   3977  OE1 GLN A 246      61.210  57.675  70.565  1.00  0.00           O
ATOM   3978  NE2 GLN A 246      59.390  58.625  69.645  1.00  0.00           N
ATOM   3981  C   GLN A 246      58.490  59.235  75.265  1.00  0.00           C
ATOM   3982  O   GLN A 246      57.740  60.215  75.325  1.00  0.00           O
ATOM   3983  N   SER A 247      59.460  59.055  76.165  1.00  0.00           N
ATOM   3985  CA  SER A 247      59.510  59.865  77.355  1.00  0.00           C
ATOM   3987  CB  SER A 247      58.670  59.315  78.545  1.00  0.00           C
ATOM   3990  OG  SER A 247      57.260  59.405  78.295  1.00  0.00           O
ATOM   3992  C   SER A 247      60.920  59.995  77.855  1.00  0.00           C
ATOM   3993  O   SER A 247      61.710  59.055  77.775  1.00  0.00           O
ATOM   3994  N   THR A 248      61.220  61.145  78.465  1.00  0.00           N
ATOM   3996  CA  THR A 248      62.190  61.205  79.545  1.00  0.00           C
ATOM   3998  CB  THR A 248      62.890  62.555  79.615  1.00  0.00           C
ATOM   4000  OG1 THR A 248      63.640  62.735  78.435  1.00  0.00           O
ATOM   4002  CG2 THR A 248      63.880  62.625  80.785  1.00  0.00           C
ATOM   4006  C   THR A 248      61.460  60.925  80.835  1.00  0.00           C
ATOM   4007  O   THR A 248      60.330  61.385  81.025  1.00  0.00           O
ATOM   4008  N   LEU A 249      62.060  60.125  81.735  1.00  0.00           N
ATOM   4010  CA  LEU A 249      61.490  59.715  83.005  1.00  0.00           C
ATOM   4012  CB  LEU A 249      61.300  58.175  83.115  1.00  0.00           C
ATOM   4015  CG  LEU A 249      60.470  57.515  81.985  1.00  0.00           C
ATOM   4017  CD1 LEU A 249      60.440  55.985  82.145  1.00  0.00           C
ATOM   4021  CD2 LEU A 249      59.040  58.045  81.985  1.00  0.00           C
ATOM   4025  C   LEU A 249      62.460  60.105  84.105  1.00  0.00           C
ATOM   4026  O   LEU A 249      63.630  60.375  83.845  1.00  0.00           O
ATOM   4027  N   LYS A 250      62.000  60.135  85.375  1.00  0.00           N
ATOM   4029  CA  LYS A 250      62.900  60.205  86.515  1.00  0.00           C
ATOM   4031  CB  LYS A 250      62.880  61.595  87.165  1.00  0.00           C
ATOM   4034  CG  LYS A 250      63.540  62.685  86.305  1.00  0.00           C
ATOM   4037  CD  LYS A 250      63.450  64.075  86.955  1.00  0.00           C
ATOM   4040  CE  LYS A 250      62.030  64.585  87.125  1.00  0.00           C
ATOM   4043  NZ  LYS A 250      62.090  65.925  87.715  1.00  0.00           N
ATOM   4047  C   LYS A 250      62.590  59.145  87.555  1.00  0.00           C
ATOM   4048  O   LYS A 250      61.440  58.955  87.955  1.00  0.00           O
ATOM   4049  N   MET A 251      63.620  58.405  88.015  1.00  0.00           N
ATOM   4051  CA  MET A 251      63.450  57.315  88.975  1.00  0.00           C
ATOM   4053  CB  MET A 251      64.740  56.535  89.265  1.00  0.00           C
ATOM   4056  CG  MET A 251      65.500  55.985  88.045  1.00  0.00           C
ATOM   4059  SD  MET A 251      66.890  54.935  88.575  1.00  0.00           S
ATOM   4060  CE  MET A 251      67.520  54.685  86.905  1.00  0.00           C
ATOM   4064  C   MET A 251      62.870  57.695  90.335  1.00  0.00           C
ATOM   4065  O   MET A 251      62.990  58.825  90.815  1.00  0.00           O
ATOM   4066  N   ASP A 252      62.180  56.745  90.985  1.00  0.00           N
ATOM   4068  CA  ASP A 252      61.500  56.975  92.225  1.00  0.00           C
ATOM   4070  CB  ASP A 252      60.070  56.395  92.115  1.00  0.00           C
ATOM   4073  CG  ASP A 252      59.930  54.885  92.245  1.00  0.00           C
ATOM   4074  OD1 ASP A 252      60.950  54.165  92.375  1.00  0.00           O
ATOM   4075  OD2 ASP A 252      58.740  54.435  92.265  1.00  0.00           O
ATOM   4076  C   ASP A 252      62.330  56.465  93.385  1.00  0.00           C
ATOM   4077  O   ASP A 252      63.560  56.355  93.285  1.00  0.00           O
ATOM   4078  N   PHE A 253      61.710  56.195  94.545  1.00  0.00           N
ATOM   4080  CA  PHE A 253      62.460  55.815  95.715  1.00  0.00           C
ATOM   4082  CB  PHE A 253      61.760  56.215  97.045  1.00  0.00           C
ATOM   4085  CG  PHE A 253      61.880  57.695  97.375  1.00  0.00           C
ATOM   4086  CD1 PHE A 253      61.740  58.715  96.415  1.00  0.00           C
ATOM   4088  CE1 PHE A 253      61.860  60.065  96.765  1.00  0.00           C
ATOM   4090  CZ  PHE A 253      62.090  60.425  98.095  1.00  0.00           C
ATOM   4092  CD2 PHE A 253      62.120  58.075  98.715  1.00  0.00           C
ATOM   4094  CE2 PHE A 253      62.210  59.435  99.075  1.00  0.00           C
ATOM   4096  C   PHE A 253      62.840  54.355  95.675  1.00  0.00           C
ATOM   4097  O   PHE A 253      63.790  53.955  96.345  1.00  0.00           O
ATOM   4098  N   SER A 254      62.180  53.495  94.865  1.00  0.00           N
ATOM   4100  CA  SER A 254      62.500  52.085  94.765  1.00  0.00           C
ATOM   4102  CB  SER A 254      61.260  51.145  94.745  1.00  0.00           C
ATOM   4105  OG  SER A 254      60.110  51.755  94.185  1.00  0.00           O
ATOM   4107  C   SER A 254      63.440  51.815  93.605  1.00  0.00           C
ATOM   4108  O   SER A 254      64.130  50.795  93.575  1.00  0.00           O
ATOM   4109  N   GLY A 255      63.580  52.785  92.685  1.00  0.00           N
ATOM   4111  CA  GLY A 255      64.520  52.765  91.575  1.00  0.00           C
ATOM   4114  C   GLY A 255      63.800  52.865  90.275  1.00  0.00           C
ATOM   4115  O   GLY A 255      62.880  53.655  90.125  1.00  0.00           O
ATOM   4116  N   MET A 256      64.230  52.095  89.275  1.00  0.00           N
ATOM   4118  CA  MET A 256      63.400  51.835  88.135  1.00  0.00           C
ATOM   4120  CB  MET A 256      63.480  52.965  87.075  1.00  0.00           C
ATOM   4123  CG  MET A 256      62.470  52.825  85.925  1.00  0.00           C
ATOM   4126  SD  MET A 256      62.380  54.255  84.815  1.00  0.00           S
ATOM   4127  CE  MET A 256      61.450  55.325  85.945  1.00  0.00           C
ATOM   4131  C   MET A 256      63.860  50.515  87.585  1.00  0.00           C
ATOM   4132  O   MET A 256      65.040  50.155  87.675  1.00  0.00           O
ATOM   4133  N   THR A 257      62.960  49.715  87.005  1.00  0.00           N
ATOM   4135  CA  THR A 257      63.290  48.465  86.355  1.00  0.00           C
ATOM   4137  CB  THR A 257      62.600  47.215  86.905  1.00  0.00           C
ATOM   4139  OG1 THR A 257      61.200  47.385  87.035  1.00  0.00           O
ATOM   4141  CG2 THR A 257      63.160  46.955  88.295  1.00  0.00           C
ATOM   4145  C   THR A 257      62.960  48.615  84.905  1.00  0.00           C
ATOM   4146  O   THR A 257      62.300  49.575  84.505  1.00  0.00           O
ATOM   4147  N   LEU A 258      63.410  47.675  84.055  1.00  0.00           N
ATOM   4149  CA  LEU A 258      63.110  47.685  82.645  1.00  0.00           C
ATOM   4151  CB  LEU A 258      63.890  46.555  81.925  1.00  0.00           C
ATOM   4154  CG  LEU A 258      63.610  46.365  80.425  1.00  0.00           C
ATOM   4156  CD1 LEU A 258      63.790  47.655  79.605  1.00  0.00           C
ATOM   4160  CD2 LEU A 258      64.530  45.265  79.865  1.00  0.00           C
ATOM   4164  C   LEU A 258      61.620  47.635  82.375  1.00  0.00           C
ATOM   4165  O   LEU A 258      61.120  48.395  81.545  1.00  0.00           O
ATOM   4166  N   THR A 259      60.840  46.795  83.105  1.00  0.00           N
ATOM   4168  CA  THR A 259      59.380  46.805  82.995  1.00  0.00           C
ATOM   4170  CB  THR A 259      58.630  45.765  83.825  1.00  0.00           C
ATOM   4172  OG1 THR A 259      59.120  45.665  85.155  1.00  0.00           O
ATOM   4174  CG2 THR A 259      58.800  44.375  83.195  1.00  0.00           C
ATOM   4178  C   THR A 259      58.760  48.145  83.325  1.00  0.00           C
ATOM   4179  O   THR A 259      57.930  48.665  82.565  1.00  0.00           O
ATOM   4180  N   GLU A 260      59.180  48.775  84.425  1.00  0.00           N
ATOM   4182  CA  GLU A 260      58.680  50.065  84.835  1.00  0.00           C
ATOM   4184  CB  GLU A 260      59.270  50.405  86.205  1.00  0.00           C
ATOM   4187  CG  GLU A 260      58.840  51.775  86.755  1.00  0.00           C
ATOM   4190  CD  GLU A 260      59.330  51.935  88.175  1.00  0.00           C
ATOM   4191  OE1 GLU A 260      60.150  51.085  88.615  1.00  0.00           O
ATOM   4192  OE2 GLU A 260      58.910  52.925  88.825  1.00  0.00           O
ATOM   4193  C   GLU A 260      58.910  51.185  83.855  1.00  0.00           C
ATOM   4194  O   GLU A 260      58.010  51.975  83.545  1.00  0.00           O
ATOM   4195  N   ALA A 261      60.130  51.255  83.265  1.00  0.00           N
ATOM   4197  CA  ALA A 261      60.450  52.205  82.225  1.00  0.00           C
ATOM   4199  CB  ALA A 261      61.930  52.055  81.815  1.00  0.00           C
ATOM   4203  C   ALA A 261      59.570  52.065  80.985  1.00  0.00           C
ATOM   4204  O   ALA A 261      59.030  53.035  80.475  1.00  0.00           O
ATOM   4205  N   LEU A 262      59.340  50.815  80.535  1.00  0.00           N
ATOM   4207  CA  LEU A 262      58.360  50.535  79.505  1.00  0.00           C
ATOM   4209  CB  LEU A 262      58.420  49.025  79.135  1.00  0.00           C
ATOM   4212  CG  LEU A 262      59.770  48.535  78.565  1.00  0.00           C
ATOM   4214  CD1 LEU A 262      59.880  47.005  78.685  1.00  0.00           C
ATOM   4218  CD2 LEU A 262      59.960  48.985  77.105  1.00  0.00           C
ATOM   4222  C   LEU A 262      56.920  50.935  79.865  1.00  0.00           C
ATOM   4223  O   LEU A 262      56.230  51.615  79.125  1.00  0.00           O
ATOM   4224  N   GLY A 263      56.410  50.575  81.055  1.00  0.00           N
ATOM   4226  CA  GLY A 263      55.020  50.875  81.435  1.00  0.00           C
ATOM   4229  C   GLY A 263      54.670  52.335  81.635  1.00  0.00           C
ATOM   4230  O   GLY A 263      53.530  52.745  81.375  1.00  0.00           O
ATOM   4231  N   ASN A 264      55.660  53.135  82.065  1.00  0.00           N
ATOM   4233  CA  ASN A 264      55.590  54.585  82.225  1.00  0.00           C
ATOM   4235  CB  ASN A 264      56.760  55.095  83.125  1.00  0.00           C
ATOM   4238  CG  ASN A 264      56.650  54.615  84.565  1.00  0.00           C
ATOM   4239  OD1 ASN A 264      55.630  54.105  85.035  1.00  0.00           O
ATOM   4240  ND2 ASN A 264      57.750  54.825  85.335  1.00  0.00           N
ATOM   4243  C   ASN A 264      55.720  55.275  80.875  1.00  0.00           C
ATOM   4244  O   ASN A 264      55.430  56.465  80.715  1.00  0.00           O
ATOM   4245  N   ALA A 265      56.130  54.535  79.835  1.00  0.00           N
ATOM   4247  CA  ALA A 265      56.100  54.945  78.445  1.00  0.00           C
ATOM   4249  CB  ALA A 265      57.390  54.475  77.745  1.00  0.00           C
ATOM   4253  C   ALA A 265      54.860  54.355  77.765  1.00  0.00           C
ATOM   4254  O   ALA A 265      54.800  54.205  76.545  1.00  0.00           O
ATOM   4255  N   GLU A 266      53.830  54.005  78.585  1.00  0.00           N
ATOM   4257  CA  GLU A 266      52.490  53.605  78.185  1.00  0.00           C
ATOM   4259  CB  GLU A 266      51.730  54.645  77.295  1.00  0.00           C
ATOM   4262  CG  GLU A 266      51.320  55.975  77.995  1.00  0.00           C
ATOM   4265  CD  GLU A 266      50.390  56.875  77.155  1.00  0.00           C
ATOM   4266  OE1 GLU A 266      49.950  56.475  76.045  1.00  0.00           O
ATOM   4267  OE2 GLU A 266      49.990  57.945  77.695  1.00  0.00           O
ATOM   4268  C   GLU A 266      52.420  52.165  77.655  1.00  0.00           C
ATOM   4269  O   GLU A 266      51.450  51.725  77.045  1.00  0.00           O
ATOM   4270  N   GLY A 267      53.470  51.355  77.945  1.00  0.00           N
ATOM   4272  CA  GLY A 267      53.640  49.985  77.445  1.00  0.00           C
ATOM   4275  C   GLY A 267      54.200  49.915  76.045  1.00  0.00           C
ATOM   4276  O   GLY A 267      54.260  50.895  75.315  1.00  0.00           O
ATOM   4277  N   ILE A 268      54.740  48.735  75.665  1.00  0.00           N
ATOM   4279  CA  ILE A 268      55.280  48.445  74.345  1.00  0.00           C
ATOM   4281  CB  ILE A 268      55.940  47.065  74.365  1.00  0.00           C
ATOM   4283  CG2 ILE A 268      56.360  46.595  72.955  1.00  0.00           C
ATOM   4287  CG1 ILE A 268      57.140  47.015  75.335  1.00  0.00           C
ATOM   4290  CD  ILE A 268      57.300  45.625  75.945  1.00  0.00           C
ATOM   4294  C   ILE A 268      54.180  48.515  73.295  1.00  0.00           C
ATOM   4295  O   ILE A 268      53.050  48.125  73.575  1.00  0.00           O
ATOM   4296  N   ASP A 269      54.430  49.015  72.065  1.00  0.00           N
ATOM   4298  CA  ASP A 269      53.390  49.015  71.055  1.00  0.00           C
ATOM   4300  CB  ASP A 269      53.720  49.965  69.875  1.00  0.00           C
ATOM   4303  CG  ASP A 269      53.520  51.405  70.305  1.00  0.00           C
ATOM   4304  OD1 ASP A 269      52.820  51.605  71.325  1.00  0.00           O
ATOM   4305  OD2 ASP A 269      53.930  52.315  69.545  1.00  0.00           O
ATOM   4306  C   ASP A 269      53.030  47.645  70.535  1.00  0.00           C
ATOM   4307  O   ASP A 269      53.770  47.015  69.775  1.00  0.00           O
ATOM   4308  N   MET A 270      51.830  47.145  70.895  1.00  0.00           N
ATOM   4310  CA  MET A 270      51.340  45.885  70.395  1.00  0.00           C
ATOM   4312  CB  MET A 270      50.060  45.435  71.145  1.00  0.00           C
ATOM   4315  CG  MET A 270      50.310  45.095  72.635  1.00  0.00           C
ATOM   4318  SD  MET A 270      51.610  43.845  72.955  1.00  0.00           S
ATOM   4319  CE  MET A 270      50.680  42.365  72.505  1.00  0.00           C
ATOM   4323  C   MET A 270      51.210  45.855  68.865  1.00  0.00           C
ATOM   4324  O   MET A 270      51.640  44.895  68.235  1.00  0.00           O
ATOM   4325  N   THR A 271      50.730  46.945  68.245  1.00  0.00           N
ATOM   4327  CA  THR A 271      50.400  47.045  66.825  1.00  0.00           C
ATOM   4329  CB  THR A 271      49.490  48.215  66.525  1.00  0.00           C
ATOM   4331  OG1 THR A 271      50.080  49.425  66.965  1.00  0.00           O
ATOM   4333  CG2 THR A 271      48.190  48.035  67.305  1.00  0.00           C
ATOM   4337  C   THR A 271      51.600  47.195  65.915  1.00  0.00           C
ATOM   4338  O   THR A 271      51.470  47.085  64.695  1.00  0.00           O
ATOM   4339  N   THR A 272      52.790  47.465  66.485  1.00  0.00           N
ATOM   4341  CA  THR A 272      53.910  47.945  65.675  1.00  0.00           C
ATOM   4343  CB  THR A 272      53.930  49.485  65.465  1.00  0.00           C
ATOM   4345  OG1 THR A 272      53.670  50.225  66.645  1.00  0.00           O
ATOM   4347  CG2 THR A 272      52.910  49.935  64.415  1.00  0.00           C
ATOM   4351  C   THR A 272      55.290  47.535  66.165  1.00  0.00           C
ATOM   4352  O   THR A 272      56.260  47.675  65.425  1.00  0.00           O
ATOM   4353  N   SER A 273      55.500  47.005  67.385  1.00  0.00           N
ATOM   4355  CA  SER A 273      56.850  46.645  67.805  1.00  0.00           C
ATOM   4357  CB  SER A 273      57.010  46.615  69.345  1.00  0.00           C
ATOM   4360  OG  SER A 273      56.300  45.525  69.905  1.00  0.00           O
ATOM   4362  C   SER A 273      57.400  45.325  67.255  1.00  0.00           C
ATOM   4363  O   SER A 273      56.670  44.405  66.865  1.00  0.00           O
ATOM   4364  N   ASN A 274      58.740  45.205  67.285  1.00  0.00           N
ATOM   4366  CA  ASN A 274      59.430  43.935  67.305  1.00  0.00           C
ATOM   4368  CB  ASN A 274      60.830  44.005  66.625  1.00  0.00           C
ATOM   4371  CG  ASN A 274      61.420  42.625  66.375  1.00  0.00           C
ATOM   4372  OD1 ASN A 274      61.040  41.615  66.945  1.00  0.00           O
ATOM   4373  ND2 ASN A 274      62.390  42.555  65.435  1.00  0.00           N
ATOM   4376  C   ASN A 274      59.620  43.625  68.765  1.00  0.00           C
ATOM   4377  O   ASN A 274      60.240  44.385  69.505  1.00  0.00           O
ATOM   4378  N   ALA A 275      59.090  42.495  69.225  1.00  0.00           N
ATOM   4380  CA  ALA A 275      59.210  42.105  70.605  1.00  0.00           C
ATOM   4382  CB  ALA A 275      58.080  41.095  70.925  1.00  0.00           C
ATOM   4386  C   ALA A 275      60.600  41.565  70.925  1.00  0.00           C
ATOM   4387  O   ALA A 275      60.950  41.405  72.095  1.00  0.00           O
ATOM   4388  N   SER A 276      61.440  41.265  69.905  1.00  0.00           N
ATOM   4390  CA  SER A 276      62.700  40.585  70.115  1.00  0.00           C
ATOM   4392  CB  SER A 276      62.990  39.525  69.015  1.00  0.00           C
ATOM   4395  OG  SER A 276      63.370  40.075  67.735  1.00  0.00           O
ATOM   4397  C   SER A 276      63.910  41.495  70.185  1.00  0.00           C
ATOM   4398  O   SER A 276      65.030  41.065  70.455  1.00  0.00           O
ATOM   4399  N   GLY A 277      63.690  42.795  69.945  1.00  0.00           N
ATOM   4401  CA  GLY A 277      64.730  43.805  70.005  1.00  0.00           C
ATOM   4404  C   GLY A 277      64.420  44.825  71.045  1.00  0.00           C
ATOM   4405  O   GLY A 277      64.430  46.015  70.765  1.00  0.00           O
ATOM   4406  N   ILE A 278      64.110  44.385  72.275  1.00  0.00           N
ATOM   4408  CA  ILE A 278      64.020  45.295  73.405  1.00  0.00           C
ATOM   4410  CB  ILE A 278      62.980  44.905  74.445  1.00  0.00           C
ATOM   4412  CG2 ILE A 278      63.060  45.825  75.695  1.00  0.00           C
ATOM   4416  CG1 ILE A 278      61.600  44.955  73.755  1.00  0.00           C
ATOM   4419  CD  ILE A 278      60.420  44.945  74.725  1.00  0.00           C
ATOM   4423  C   ILE A 278      65.390  45.435  74.005  1.00  0.00           C
ATOM   4424  O   ILE A 278      66.080  44.455  74.265  1.00  0.00           O
ATOM   4425  N   PHE A 279      65.830  46.685  74.205  1.00  0.00           N
ATOM   4427  CA  PHE A 279      67.190  46.995  74.515  1.00  0.00           C
ATOM   4429  CB  PHE A 279      67.930  47.645  73.325  1.00  0.00           C
ATOM   4432  CG  PHE A 279      68.130  46.655  72.225  1.00  0.00           C
ATOM   4433  CD1 PHE A 279      69.120  45.675  72.355  1.00  0.00           C
ATOM   4435  CE1 PHE A 279      69.420  44.805  71.305  1.00  0.00           C
ATOM   4437  CZ  PHE A 279      68.710  44.885  70.105  1.00  0.00           C
ATOM   4439  CD2 PHE A 279      67.410  46.725  71.015  1.00  0.00           C
ATOM   4441  CE2 PHE A 279      67.700  45.835  69.965  1.00  0.00           C
ATOM   4443  C   PHE A 279      67.290  47.915  75.705  1.00  0.00           C
ATOM   4444  O   PHE A 279      66.540  48.875  75.845  1.00  0.00           O
ATOM   4445  N   VAL A 280      68.300  47.665  76.545  1.00  0.00           N
ATOM   4447  CA  VAL A 280      68.850  48.685  77.425  1.00  0.00           C
ATOM   4449  CB  VAL A 280      68.920  48.275  78.895  1.00  0.00           C
ATOM   4451  CG1 VAL A 280      69.480  49.425  79.745  1.00  0.00           C
ATOM   4455  CG2 VAL A 280      67.490  47.915  79.335  1.00  0.00           C
ATOM   4459  C   VAL A 280      70.220  49.005  76.915  1.00  0.00           C
ATOM   4460  O   VAL A 280      71.040  48.125  76.645  1.00  0.00           O
ATOM   4461  N   ILE A 281      70.480  50.305  76.715  1.00  0.00           N
ATOM   4463  CA  ILE A 281      71.750  50.825  76.285  1.00  0.00           C
ATOM   4465  CB  ILE A 281      71.630  51.715  75.065  1.00  0.00           C
ATOM   4467  CG2 ILE A 281      73.020  52.275  74.705  1.00  0.00           C
ATOM   4471  CG1 ILE A 281      70.960  50.995  73.865  1.00  0.00           C
ATOM   4474  CD  ILE A 281      70.520  51.965  72.755  1.00  0.00           C
ATOM   4478  C   ILE A 281      72.330  51.625  77.425  1.00  0.00           C
ATOM   4479  O   ILE A 281      71.750  52.615  77.865  1.00  0.00           O
ATOM   4480  N   ARG A 282      73.500  51.185  77.915  1.00  0.00           N
ATOM   4482  CA  ARG A 282      74.140  51.705  79.095  1.00  0.00           C
ATOM   4484  CB  ARG A 282      74.230  50.585  80.145  1.00  0.00           C
ATOM   4487  CG  ARG A 282      74.860  51.005  81.485  1.00  0.00           C
ATOM   4490  CD  ARG A 282      74.630  49.985  82.615  1.00  0.00           C
ATOM   4493  NE  ARG A 282      73.150  49.925  82.835  1.00  0.00           N
ATOM   4495  CZ  ARG A 282      72.500  48.945  83.435  1.00  0.00           C
ATOM   4496  NH1 ARG A 282      73.120  47.955  84.025  1.00  0.00           N
ATOM   4499  NH2 ARG A 282      71.190  48.975  83.485  1.00  0.00           N
ATOM   4502  C   ARG A 282      75.550  52.175  78.775  1.00  0.00           C
ATOM   4503  O   ARG A 282      76.270  51.475  78.045  1.00  0.00           O
ATOM   4504  N   PRO A 283      76.010  53.335  79.225  1.00  0.00           N
ATOM   4505  CD  PRO A 283      75.160  54.425  79.705  1.00  0.00           C
ATOM   4508  CA  PRO A 283      77.420  53.715  79.145  1.00  0.00           C
ATOM   4510  CB  PRO A 283      77.450  55.095  79.795  1.00  0.00           C
ATOM   4513  CG  PRO A 283      76.050  55.665  79.565  1.00  0.00           C
ATOM   4516  C   PRO A 283      78.440  52.765  79.765  1.00  0.00           C
ATOM   4517  O   PRO A 283      78.220  52.225  80.855  1.00  0.00           O
ATOM   4518  N   LEU A 284      79.590  52.575  79.095  1.00  0.00           N
ATOM   4520  CA  LEU A 284      80.660  51.765  79.605  1.00  0.00           C
ATOM   4522  CB  LEU A 284      80.990  50.605  78.645  1.00  0.00           C
ATOM   4525  CG  LEU A 284      82.070  49.655  79.165  1.00  0.00           C
ATOM   4527  CD1 LEU A 284      81.590  48.985  80.445  1.00  0.00           C
ATOM   4531  CD2 LEU A 284      82.410  48.595  78.115  1.00  0.00           C
ATOM   4535  C   LEU A 284      81.900  52.615  79.815  1.00  0.00           C
ATOM   4536  O   LEU A 284      82.270  53.405  78.945  1.00  0.00           O
ATOM   4537  N   LYS A 285      82.570  52.495  80.985  1.00  0.00           N
ATOM   4539  CA  LYS A 285      83.820  53.165  81.265  1.00  0.00           C
ATOM   4541  CB  LYS A 285      84.240  52.945  82.755  1.00  0.00           C
ATOM   4544  CG  LYS A 285      85.500  53.705  83.205  1.00  0.00           C
ATOM   4547  CD  LYS A 285      85.900  53.425  84.665  1.00  0.00           C
ATOM   4550  CE  LYS A 285      87.050  54.325  85.165  1.00  0.00           C
ATOM   4553  NZ  LYS A 285      87.420  54.035  86.565  1.00  0.00           N
ATOM   4557  C   LYS A 285      84.960  52.685  80.365  1.00  0.00           C
ATOM   4558  O   LYS A 285      85.370  51.525  80.465  1.00  0.00           O
ATOM   4559  N   GLY A 286      85.530  53.555  79.505  1.00  0.00           N
ATOM   4561  CA  GLY A 286      86.550  53.175  78.525  1.00  0.00           C
ATOM   4564  C   GLY A 286      87.840  52.645  79.105  1.00  0.00           C
ATOM   4565  O   GLY A 286      88.490  51.785  78.535  1.00  0.00           O
ATOM   4566  N   GLU A 287      88.230  53.145  80.305  1.00  0.00           N
ATOM   4568  CA  GLU A 287      89.420  52.685  81.015  1.00  0.00           C
ATOM   4570  CB  GLU A 287      89.750  53.645  82.195  1.00  0.00           C
ATOM   4573  CG  GLU A 287      90.110  55.105  81.865  1.00  0.00           C
ATOM   4576  CD  GLU A 287      90.400  55.935  83.125  1.00  0.00           C
ATOM   4577  OE1 GLU A 287      90.190  55.415  84.265  1.00  0.00           O
ATOM   4578  OE2 GLU A 287      90.860  57.095  82.955  1.00  0.00           O
ATOM   4579  C   GLU A 287      89.200  51.325  81.685  1.00  0.00           C
ATOM   4580  O   GLU A 287      90.120  50.635  82.115  1.00  0.00           O
ATOM   4581  N   GLY A 288      87.920  50.945  81.855  1.00  0.00           N
ATOM   4583  CA  GLY A 288      87.560  49.705  82.525  1.00  0.00           C
ATOM   4586  C   GLY A 288      87.410  48.645  81.485  1.00  0.00           C
ATOM   4587  O   GLY A 288      88.020  47.575  81.535  1.00  0.00           O
ATOM   4588  N   GLY A 289      86.630  48.985  80.445  1.00  0.00           N
ATOM   4590  CA  GLY A 289      86.510  48.235  79.215  1.00  0.00           C
ATOM   4593  C   GLY A 289      87.590  48.645  78.265  1.00  0.00           C
ATOM   4594  O   GLY A 289      87.310  49.195  77.205  1.00  0.00           O
ATOM   4595  N   ARG A 290      88.850  48.335  78.625  1.00  0.00           N
ATOM   4597  CA  ARG A 290      90.090  48.785  77.985  1.00  0.00           C
ATOM   4599  CB  ARG A 290      91.310  48.095  78.675  1.00  0.00           C
ATOM   4602  CG  ARG A 290      91.420  48.235  80.205  1.00  0.00           C
ATOM   4605  CD  ARG A 290      92.600  47.445  80.765  1.00  0.00           C
ATOM   4608  NE  ARG A 290      92.620  47.705  82.225  1.00  0.00           N
ATOM   4610  CZ  ARG A 290      93.310  47.015  83.115  1.00  0.00           C
ATOM   4611  NH1 ARG A 290      94.090  45.995  82.875  1.00  0.00           N
ATOM   4614  NH2 ARG A 290      93.150  47.355  84.375  1.00  0.00           N
ATOM   4617  C   ARG A 290      90.210  48.505  76.485  1.00  0.00           C
ATOM   4618  O   ARG A 290      91.100  49.015  75.795  1.00  0.00           O
ATOM   4619  N   ASN A 291      89.310  47.695  75.915  1.00  0.00           N
ATOM   4621  CA  ASN A 291      89.370  47.245  74.545  1.00  0.00           C
ATOM   4623  CB  ASN A 291      88.800  45.815  74.405  1.00  0.00           C
ATOM   4626  CG  ASN A 291      89.640  44.865  75.245  1.00  0.00           C
ATOM   4627  OD1 ASN A 291      90.850  44.695  75.025  1.00  0.00           O
ATOM   4628  ND2 ASN A 291      89.010  44.205  76.235  1.00  0.00           N
ATOM   4631  C   ASN A 291      88.590  48.175  73.645  1.00  0.00           C
ATOM   4632  O   ASN A 291      88.140  47.795  72.575  1.00  0.00           O
ATOM   4633  N   GLY A 292      88.410  49.445  74.065  1.00  0.00           N
ATOM   4635  CA  GLY A 292      87.810  50.495  73.255  1.00  0.00           C
ATOM   4638  C   GLY A 292      86.330  50.385  73.125  1.00  0.00           C
ATOM   4639  O   GLY A 292      85.740  50.645  72.085  1.00  0.00           O
ATOM   4640  N   LYS A 293      85.700  50.005  74.235  1.00  0.00           N
ATOM   4642  CA  LYS A 293      84.280  49.795  74.295  1.00  0.00           C
ATOM   4644  CB  LYS A 293      84.030  48.445  74.975  1.00  0.00           C
ATOM   4647  CG  LYS A 293      84.380  47.205  74.125  1.00  0.00           C
ATOM   4650  CD  LYS A 293      83.890  47.295  72.665  1.00  0.00           C
ATOM   4653  CE  LYS A 293      83.550  45.955  72.005  1.00  0.00           C
ATOM   4656  NZ  LYS A 293      84.710  45.065  72.105  1.00  0.00           N
ATOM   4660  C   LYS A 293      83.550  50.905  75.035  1.00  0.00           C
ATOM   4661  O   LYS A 293      83.850  51.205  76.185  1.00  0.00           O
ATOM   4662  N   ILE A 294      82.580  51.565  74.375  1.00  0.00           N
ATOM   4664  CA  ILE A 294      81.980  52.795  74.865  1.00  0.00           C
ATOM   4666  CB  ILE A 294      81.850  53.845  73.755  1.00  0.00           C
ATOM   4668  CG2 ILE A 294      83.250  54.115  73.145  1.00  0.00           C
ATOM   4672  CG1 ILE A 294      80.810  53.475  72.655  1.00  0.00           C
ATOM   4675  CD  ILE A 294      80.550  54.605  71.655  1.00  0.00           C
ATOM   4679  C   ILE A 294      80.610  52.525  75.475  1.00  0.00           C
ATOM   4680  O   ILE A 294      80.040  53.375  76.155  1.00  0.00           O
ATOM   4681  N   ALA A 295      80.050  51.325  75.265  1.00  0.00           N
ATOM   4683  CA  ALA A 295      78.720  51.005  75.725  1.00  0.00           C
ATOM   4685  CB  ALA A 295      77.660  51.425  74.695  1.00  0.00           C
ATOM   4689  C   ALA A 295      78.570  49.525  75.925  1.00  0.00           C
ATOM   4690  O   ALA A 295      79.290  48.725  75.325  1.00  0.00           O
ATOM   4691  N   ASN A 296      77.580  49.145  76.745  1.00  0.00           N
ATOM   4693  CA  ASN A 296      77.060  47.805  76.805  1.00  0.00           C
ATOM   4695  CB  ASN A 296      77.090  47.215  78.235  1.00  0.00           C
ATOM   4698  CG  ASN A 296      78.510  46.815  78.615  1.00  0.00           C
ATOM   4699  OD1 ASN A 296      79.430  46.745  77.805  1.00  0.00           O
ATOM   4700  ND2 ASN A 296      78.680  46.465  79.905  1.00  0.00           N
ATOM   4703  C   ASN A 296      75.620  47.875  76.365  1.00  0.00           C
ATOM   4704  O   ASN A 296      74.900  48.825  76.695  1.00  0.00           O
ATOM   4705  N   ILE A 297      75.180  46.875  75.595  1.00  0.00           N
ATOM   4707  CA  ILE A 297      73.830  46.725  75.115  1.00  0.00           C
ATOM   4709  CB  ILE A 297      73.770  46.645  73.595  1.00  0.00           C
ATOM   4711  CG2 ILE A 297      72.320  46.395  73.115  1.00  0.00           C
ATOM   4715  CG1 ILE A 297      74.370  47.925  72.985  1.00  0.00           C
ATOM   4718  CD  ILE A 297      74.540  47.835  71.465  1.00  0.00           C
ATOM   4722  C   ILE A 297      73.300  45.445  75.715  1.00  0.00           C
ATOM   4723  O   ILE A 297      73.950  44.405  75.665  1.00  0.00           O
ATOM   4724  N   TYR A 298      72.110  45.485  76.315  1.00  0.00           N
ATOM   4726  CA  TYR A 298      71.490  44.325  76.915  1.00  0.00           C
ATOM   4728  CB  TYR A 298      71.160  44.555  78.415  1.00  0.00           C
ATOM   4731  CG  TYR A 298      72.390  45.055  79.115  1.00  0.00           C
ATOM   4732  CD1 TYR A 298      73.400  44.155  79.495  1.00  0.00           C
ATOM   4734  CE1 TYR A 298      74.580  44.625  80.105  1.00  0.00           C
ATOM   4736  CZ  TYR A 298      74.720  45.995  80.375  1.00  0.00           C
ATOM   4737  OH  TYR A 298      75.790  46.495  81.125  1.00  0.00           O
ATOM   4739  CD2 TYR A 298      72.540  46.415  79.405  1.00  0.00           C
ATOM   4741  CE2 TYR A 298      73.700  46.875  80.045  1.00  0.00           C
ATOM   4743  C   TYR A 298      70.200  44.075  76.165  1.00  0.00           C
ATOM   4744  O   TYR A 298      69.390  44.985  76.055  1.00  0.00           O
ATOM   4745  N   GLN A 299      69.990  42.865  75.615  1.00  0.00           N
ATOM   4747  CA  GLN A 299      68.890  42.555  74.715  1.00  0.00           C
ATOM   4749  CB  GLN A 299      69.380  41.985  73.365  1.00  0.00           C
ATOM   4752  CG  GLN A 299      68.230  41.795  72.335  1.00  0.00           C
ATOM   4755  CD  GLN A 299      68.780  41.455  70.955  1.00  0.00           C
ATOM   4756  OE1 GLN A 299      69.980  41.295  70.735  1.00  0.00           O
ATOM   4757  NE2 GLN A 299      67.860  41.355  69.955  1.00  0.00           N
ATOM   4760  C   GLN A 299      67.920  41.545  75.295  1.00  0.00           C
ATOM   4761  O   GLN A 299      68.270  40.405  75.605  1.00  0.00           O
ATOM   4762  N   LEU A 300      66.640  41.935  75.365  1.00  0.00           N
ATOM   4764  CA  LEU A 300      65.550  41.085  75.755  1.00  0.00           C
ATOM   4766  CB  LEU A 300      64.650  41.755  76.835  1.00  0.00           C
ATOM   4769  CG  LEU A 300      63.460  40.915  77.365  1.00  0.00           C
ATOM   4771  CD1 LEU A 300      63.890  39.555  77.935  1.00  0.00           C
ATOM   4775  CD2 LEU A 300      62.690  41.685  78.435  1.00  0.00           C
ATOM   4779  C   LEU A 300      64.730  40.725  74.535  1.00  0.00           C
ATOM   4780  O   LEU A 300      64.460  41.555  73.665  1.00  0.00           O
ATOM   4781  N   ASP A 301      64.320  39.445  74.475  1.00  0.00           N
ATOM   4783  CA  ASP A 301      63.360  38.965  73.525  1.00  0.00           C
ATOM   4785  CB  ASP A 301      64.000  37.815  72.685  1.00  0.00           C
ATOM   4788  CG  ASP A 301      63.060  37.245  71.645  1.00  0.00           C
ATOM   4789  OD1 ASP A 301      62.020  37.855  71.345  1.00  0.00           O
ATOM   4790  OD2 ASP A 301      63.420  36.175  71.085  1.00  0.00           O
ATOM   4791  C   ASP A 301      62.110  38.535  74.275  1.00  0.00           C
ATOM   4792  O   ASP A 301      62.130  37.605  75.075  1.00  0.00           O
ATOM   4793  N   MET A 302      60.990  39.265  74.045  1.00  0.00           N
ATOM   4795  CA  MET A 302      59.720  39.085  74.715  1.00  0.00           C
ATOM   4797  CB  MET A 302      59.400  40.205  75.745  1.00  0.00           C
ATOM   4800  CG  MET A 302      59.420  41.665  75.255  1.00  0.00           C
ATOM   4803  SD  MET A 302      57.990  42.225  74.285  1.00  0.00           S
ATOM   4804  CE  MET A 302      56.660  42.065  75.515  1.00  0.00           C
ATOM   4808  C   MET A 302      58.610  38.785  73.725  1.00  0.00           C
ATOM   4809  O   MET A 302      57.440  39.115  73.935  1.00  0.00           O
ATOM   4810  N   SER A 303      58.970  38.075  72.635  1.00  0.00           N
ATOM   4812  CA  SER A 303      58.010  37.445  71.715  1.00  0.00           C
ATOM   4814  CB  SER A 303      58.710  36.715  70.535  1.00  0.00           C
ATOM   4817  OG  SER A 303      59.660  35.725  70.955  1.00  0.00           O
ATOM   4819  C   SER A 303      57.060  36.495  72.425  1.00  0.00           C
ATOM   4820  O   SER A 303      55.880  36.435  72.105  1.00  0.00           O
ATOM   4821  N   ASP A 304      57.560  35.795  73.455  1.00  0.00           N
ATOM   4823  CA  ASP A 304      56.750  35.375  74.595  1.00  0.00           C
ATOM   4825  CB  ASP A 304      57.230  33.975  75.075  1.00  0.00           C
ATOM   4828  CG  ASP A 304      56.390  33.385  76.195  1.00  0.00           C
ATOM   4829  OD1 ASP A 304      55.320  33.945  76.515  1.00  0.00           O
ATOM   4830  OD2 ASP A 304      56.790  32.335  76.745  1.00  0.00           O
ATOM   4831  C   ASP A 304      56.790  36.415  75.725  1.00  0.00           C
ATOM   4832  O   ASP A 304      57.850  36.865  76.165  1.00  0.00           O
ATOM   4833  N   ALA A 305      55.620  36.795  76.285  1.00  0.00           N
ATOM   4835  CA  ALA A 305      55.540  37.915  77.205  1.00  0.00           C
ATOM   4837  CB  ALA A 305      54.140  38.545  77.125  1.00  0.00           C
ATOM   4841  C   ALA A 305      55.810  37.495  78.645  1.00  0.00           C
ATOM   4842  O   ALA A 305      55.790  38.305  79.565  1.00  0.00           O
ATOM   4843  N   THR A 306      56.150  36.215  78.865  1.00  0.00           N
ATOM   4845  CA  THR A 306      56.610  35.705  80.165  1.00  0.00           C
ATOM   4847  CB  THR A 306      56.560  34.175  80.195  1.00  0.00           C
ATOM   4849  OG1 THR A 306      55.220  33.745  80.055  1.00  0.00           O
ATOM   4851  CG2 THR A 306      57.080  33.565  81.505  1.00  0.00           C
ATOM   4855  C   THR A 306      58.010  36.195  80.525  1.00  0.00           C
ATOM   4856  O   THR A 306      58.380  36.265  81.695  1.00  0.00           O
ATOM   4857  N   SER A 307      58.830  36.585  79.525  1.00  0.00           N
ATOM   4859  CA  SER A 307      60.260  36.855  79.715  1.00  0.00           C
ATOM   4861  CB  SER A 307      61.080  36.695  78.405  1.00  0.00           C
ATOM   4864  OG  SER A 307      60.760  37.685  77.445  1.00  0.00           O
ATOM   4866  C   SER A 307      60.490  38.245  80.285  1.00  0.00           C
ATOM   4867  O   SER A 307      61.580  38.575  80.745  1.00  0.00           O
ATOM   4868  N   LEU A 308      59.410  39.055  80.375  1.00  0.00           N
ATOM   4870  CA  LEU A 308      59.350  40.315  81.085  1.00  0.00           C
ATOM   4872  CB  LEU A 308      57.980  41.015  80.865  1.00  0.00           C
ATOM   4875  CG  LEU A 308      57.700  41.505  79.435  1.00  0.00           C
ATOM   4877  CD1 LEU A 308      56.230  41.955  79.335  1.00  0.00           C
ATOM   4881  CD2 LEU A 308      58.640  42.645  79.025  1.00  0.00           C
ATOM   4885  C   LEU A 308      59.580  40.185  82.585  1.00  0.00           C
ATOM   4886  O   LEU A 308      59.900  41.155  83.255  1.00  0.00           O
ATOM   4887  N   VAL A 309      59.510  38.955  83.145  1.00  0.00           N
ATOM   4889  CA  VAL A 309      59.980  38.635  84.475  1.00  0.00           C
ATOM   4891  CB  VAL A 309      59.680  37.165  84.815  1.00  0.00           C
ATOM   4893  CG1 VAL A 309      60.590  36.155  84.085  1.00  0.00           C
ATOM   4897  CG2 VAL A 309      59.760  36.965  86.335  1.00  0.00           C
ATOM   4901  C   VAL A 309      61.460  38.975  84.675  1.00  0.00           C
ATOM   4902  O   VAL A 309      61.850  39.585  85.665  1.00  0.00           O
ATOM   4903  N   MET A 310      62.340  38.735  83.685  1.00  0.00           N
ATOM   4905  CA  MET A 310      63.710  39.225  83.725  1.00  0.00           C
ATOM   4907  CB  MET A 310      64.530  38.635  82.555  1.00  0.00           C
ATOM   4910  CG  MET A 310      64.640  37.105  82.635  1.00  0.00           C
ATOM   4913  SD  MET A 310      65.680  36.375  81.335  1.00  0.00           S
ATOM   4914  CE  MET A 310      64.470  36.455  79.995  1.00  0.00           C
ATOM   4918  C   MET A 310      63.800  40.745  83.745  1.00  0.00           C
ATOM   4919  O   MET A 310      64.660  41.345  84.375  1.00  0.00           O
ATOM   4920  N   ALA A 311      62.850  41.425  83.075  1.00  0.00           N
ATOM   4922  CA  ALA A 311      62.760  42.865  83.055  1.00  0.00           C
ATOM   4924  CB  ALA A 311      61.950  43.305  81.825  1.00  0.00           C
ATOM   4928  C   ALA A 311      62.180  43.465  84.335  1.00  0.00           C
ATOM   4929  O   ALA A 311      62.320  44.665  84.545  1.00  0.00           O
ATOM   4930  N   THR A 312      61.540  42.685  85.255  1.00  0.00           N
ATOM   4932  CA  THR A 312      61.170  43.165  86.595  1.00  0.00           C
ATOM   4934  CB  THR A 312      60.000  42.415  87.245  1.00  0.00           C
ATOM   4936  OG1 THR A 312      60.300  41.055  87.525  1.00  0.00           O
ATOM   4938  CG2 THR A 312      58.780  42.435  86.315  1.00  0.00           C
ATOM   4942  C   THR A 312      62.350  43.075  87.535  1.00  0.00           C
ATOM   4943  O   THR A 312      62.400  43.745  88.555  1.00  0.00           O
ATOM   4944  N   GLU A 313      63.340  42.235  87.185  1.00  0.00           N
ATOM   4946  CA  GLU A 313      64.490  41.955  88.015  1.00  0.00           C
ATOM   4948  CB  GLU A 313      64.720  40.415  88.045  1.00  0.00           C
ATOM   4951  CG  GLU A 313      63.540  39.655  88.705  1.00  0.00           C
ATOM   4954  CD  GLU A 313      63.670  38.145  88.655  1.00  0.00           C
ATOM   4955  OE1 GLU A 313      64.390  37.595  87.775  1.00  0.00           O
ATOM   4956  OE2 GLU A 313      63.120  37.465  89.565  1.00  0.00           O
ATOM   4957  C   GLU A 313      65.730  42.665  87.475  1.00  0.00           C
ATOM   4958  O   GLU A 313      66.790  42.715  88.095  1.00  0.00           O
ATOM   4959  N   PHE A 314      65.600  43.295  86.295  1.00  0.00           N
ATOM   4961  CA  PHE A 314      66.660  44.055  85.675  1.00  0.00           C
ATOM   4963  CB  PHE A 314      66.560  44.005  84.135  1.00  0.00           C
ATOM   4966  CG  PHE A 314      67.760  44.655  83.505  1.00  0.00           C
ATOM   4967  CD1 PHE A 314      68.930  43.905  83.305  1.00  0.00           C
ATOM   4969  CE1 PHE A 314      70.030  44.455  82.655  1.00  0.00           C
ATOM   4971  CZ  PHE A 314      69.990  45.795  82.245  1.00  0.00           C
ATOM   4973  CD2 PHE A 314      67.730  45.995  83.095  1.00  0.00           C
ATOM   4975  CE2 PHE A 314      68.850  46.565  82.485  1.00  0.00           C
ATOM   4977  C   PHE A 314      66.570  45.485  86.155  1.00  0.00           C
ATOM   4978  O   PHE A 314      65.540  46.145  85.995  1.00  0.00           O
ATOM   4979  N   ARG A 315      67.670  46.005  86.725  1.00  0.00           N
ATOM   4981  CA  ARG A 315      67.700  47.325  87.295  1.00  0.00           C
ATOM   4983  CB  ARG A 315      68.520  47.365  88.595  1.00  0.00           C
ATOM   4986  CG  ARG A 315      68.370  48.705  89.345  1.00  0.00           C
ATOM   4989  CD  ARG A 315      68.790  48.645  90.815  1.00  0.00           C
ATOM   4992  NE  ARG A 315      67.740  47.855  91.525  1.00  0.00           N
ATOM   4994  CZ  ARG A 315      66.600  48.345  92.005  1.00  0.00           C
ATOM   4995  NH1 ARG A 315      66.270  49.615  92.035  1.00  0.00           N
ATOM   4998  NH2 ARG A 315      65.760  47.485  92.535  1.00  0.00           N
ATOM   5001  C   ARG A 315      68.290  48.295  86.295  1.00  0.00           C
ATOM   5002  O   ARG A 315      69.330  48.045  85.665  1.00  0.00           O
ATOM   5003  N   LEU A 316      67.640  49.445  86.095  1.00  0.00           N
ATOM   5005  CA  LEU A 316      68.200  50.515  85.305  1.00  0.00           C
ATOM   5007  CB  LEU A 316      67.100  51.375  84.645  1.00  0.00           C
ATOM   5010  CG  LEU A 316      66.160  50.535  83.745  1.00  0.00           C
ATOM   5012  CD1 LEU A 316      65.060  51.395  83.135  1.00  0.00           C
ATOM   5016  CD2 LEU A 316      66.930  49.835  82.615  1.00  0.00           C
ATOM   5020  C   LEU A 316      69.190  51.335  86.115  1.00  0.00           C
ATOM   5021  O   LEU A 316      69.180  51.375  87.345  1.00  0.00           O
ATOM   5022  N   GLN A 317      70.120  52.005  85.415  1.00  0.00           N
ATOM   5024  CA  GLN A 317      71.030  52.945  85.995  1.00  0.00           C
ATOM   5026  CB  GLN A 317      72.500  52.535  85.765  1.00  0.00           C
ATOM   5029  CG  GLN A 317      72.830  51.195  86.475  1.00  0.00           C
ATOM   5032  CD  GLN A 317      74.300  50.825  86.335  1.00  0.00           C
ATOM   5033  OE1 GLN A 317      75.140  51.535  85.795  1.00  0.00           O
ATOM   5034  NE2 GLN A 317      74.660  49.635  86.855  1.00  0.00           N
ATOM   5037  C   GLN A 317      70.740  54.315  85.405  1.00  0.00           C
ATOM   5038  O   GLN A 317      70.100  54.415  84.355  1.00  0.00           O
ATOM   5039  N   PRO A 318      71.100  55.405  86.065  1.00  0.00           N
ATOM   5040  CD  PRO A 318      71.450  55.475  87.485  1.00  0.00           C
ATOM   5043  CA  PRO A 318      71.000  56.725  85.465  1.00  0.00           C
ATOM   5045  CB  PRO A 318      71.580  57.655  86.545  1.00  0.00           C
ATOM   5048  CG  PRO A 318      71.170  56.945  87.825  1.00  0.00           C
ATOM   5051  C   PRO A 318      71.690  56.855  84.125  1.00  0.00           C
ATOM   5052  O   PRO A 318      72.850  56.465  83.985  1.00  0.00           O
ATOM   5053  N   TYR A 319      70.950  57.405  83.155  1.00  0.00           N
ATOM   5055  CA  TYR A 319      71.370  57.695  81.805  1.00  0.00           C
ATOM   5057  CB  TYR A 319      72.670  58.555  81.705  1.00  0.00           C
ATOM   5060  CG  TYR A 319      72.440  59.905  82.345  1.00  0.00           C
ATOM   5061  CD1 TYR A 319      71.920  60.965  81.585  1.00  0.00           C
ATOM   5063  CE1 TYR A 319      71.610  62.185  82.195  1.00  0.00           C
ATOM   5065  CZ  TYR A 319      71.810  62.365  83.555  1.00  0.00           C
ATOM   5066  OH  TYR A 319      71.380  63.575  84.125  1.00  0.00           O
ATOM   5068  CD2 TYR A 319      72.720  60.115  83.715  1.00  0.00           C
ATOM   5070  CE2 TYR A 319      72.390  61.335  84.325  1.00  0.00           C
ATOM   5072  C   TYR A 319      71.380  56.475  80.895  1.00  0.00           C
ATOM   5073  O   TYR A 319      71.890  56.505  79.775  1.00  0.00           O
ATOM   5074  N   ASP A 320      70.730  55.365  81.315  1.00  0.00           N
ATOM   5076  CA  ASP A 320      70.310  54.305  80.415  1.00  0.00           C
ATOM   5078  CB  ASP A 320      69.760  53.075  81.205  1.00  0.00           C
ATOM   5081  CG  ASP A 320      70.770  52.215  81.945  1.00  0.00           C
ATOM   5082  OD1 ASP A 320      71.980  52.225  81.595  1.00  0.00           O
ATOM   5083  OD2 ASP A 320      70.330  51.375  82.775  1.00  0.00           O
ATOM   5084  C   ASP A 320      69.250  54.775  79.385  1.00  0.00           C
ATOM   5085  O   ASP A 320      68.300  55.495  79.685  1.00  0.00           O
ATOM   5086  N   VAL A 321      69.340  54.265  78.145  1.00  0.00           N
ATOM   5088  CA  VAL A 321      68.290  54.405  77.135  1.00  0.00           C
ATOM   5090  CB  VAL A 321      68.840  54.825  75.775  1.00  0.00           C
ATOM   5092  CG1 VAL A 321      67.730  54.925  74.715  1.00  0.00           C
ATOM   5096  CG2 VAL A 321      69.580  56.175  75.905  1.00  0.00           C
ATOM   5100  C   VAL A 321      67.580  53.075  77.015  1.00  0.00           C
ATOM   5101  O   VAL A 321      68.180  52.075  76.625  1.00  0.00           O
ATOM   5102  N   VAL A 322      66.270  53.005  77.355  1.00  0.00           N
ATOM   5104  CA  VAL A 322      65.440  51.885  76.935  1.00  0.00           C
ATOM   5106  CB  VAL A 322      64.200  51.645  77.805  1.00  0.00           C
ATOM   5108  CG1 VAL A 322      63.350  50.465  77.255  1.00  0.00           C
ATOM   5112  CG2 VAL A 322      64.610  51.315  79.245  1.00  0.00           C
ATOM   5116  C   VAL A 322      64.990  52.105  75.505  1.00  0.00           C
ATOM   5117  O   VAL A 322      64.360  53.105  75.175  1.00  0.00           O
ATOM   5118  N   TYR A 323      65.310  51.155  74.605  1.00  0.00           N
ATOM   5120  CA  TYR A 323      64.900  51.225  73.215  1.00  0.00           C
ATOM   5122  CB  TYR A 323      66.130  51.375  72.275  1.00  0.00           C
ATOM   5125  CG  TYR A 323      65.740  51.435  70.815  1.00  0.00           C
ATOM   5126  CD1 TYR A 323      65.120  52.585  70.305  1.00  0.00           C
ATOM   5128  CE1 TYR A 323      64.790  52.665  68.945  1.00  0.00           C
ATOM   5130  CZ  TYR A 323      65.040  51.595  68.095  1.00  0.00           C
ATOM   5131  OH  TYR A 323      64.650  51.685  66.745  1.00  0.00           O
ATOM   5133  CD2 TYR A 323      66.030  50.375  69.945  1.00  0.00           C
ATOM   5135  CE2 TYR A 323      65.670  50.445  68.595  1.00  0.00           C
ATOM   5137  C   TYR A 323      64.040  50.015  72.885  1.00  0.00           C
ATOM   5138  O   TYR A 323      64.360  48.885  73.255  1.00  0.00           O
ATOM   5139  N   VAL A 324      62.910  50.225  72.175  1.00  0.00           N
ATOM   5141  CA  VAL A 324      62.130  49.125  71.635  1.00  0.00           C
ATOM   5143  CB  VAL A 324      60.690  49.035  72.115  1.00  0.00           C
ATOM   5145  CG1 VAL A 324      59.960  47.855  71.435  1.00  0.00           C
ATOM   5149  CG2 VAL A 324      60.690  48.885  73.645  1.00  0.00           C
ATOM   5153  C   VAL A 324      62.220  49.135  70.125  1.00  0.00           C
ATOM   5154  O   VAL A 324      61.810  50.045  69.415  1.00  0.00           O
ATOM   5155  N   THR A 325      62.820  48.055  69.575  1.00  0.00           N
ATOM   5157  CA  THR A 325      62.950  47.855  68.145  1.00  0.00           C
ATOM   5159  CB  THR A 325      63.860  46.695  67.775  1.00  0.00           C
ATOM   5161  OG1 THR A 325      65.220  47.035  68.025  1.00  0.00           O
ATOM   5163  CG2 THR A 325      63.830  46.275  66.295  1.00  0.00           C
ATOM   5167  C   THR A 325      61.620  47.725  67.465  1.00  0.00           C
ATOM   5168  O   THR A 325      60.730  46.975  67.835  1.00  0.00           O
ATOM   5169  N   THR A 326      61.450  48.475  66.405  1.00  0.00           N
ATOM   5171  CA  THR A 326      60.410  48.355  65.425  1.00  0.00           C
ATOM   5173  CB  THR A 326      60.540  49.575  64.505  1.00  0.00           C
ATOM   5175  OG1 THR A 326      61.400  50.615  64.975  1.00  0.00           O
ATOM   5177  CG2 THR A 326      59.190  50.245  64.515  1.00  0.00           C
ATOM   5181  C   THR A 326      60.440  47.005  64.655  1.00  0.00           C
ATOM   5182  O   THR A 326      61.520  46.565  64.285  1.00  0.00           O
ATOM   5183  N   ALA A 327      59.270  46.315  64.425  1.00  0.00           N
ATOM   5185  CA  ALA A 327      59.020  45.065  63.685  1.00  0.00           C
ATOM   5187  CB  ALA A 327      57.490  44.915  63.475  1.00  0.00           C
ATOM   5191  C   ALA A 327      59.780  44.755  62.355  1.00  0.00           C
ATOM   5192  O   ALA A 327      60.680  45.485  61.935  1.00  0.00           O
ATOM   5193  N   PRO A 328      59.490  43.635  61.655  1.00  0.00           N
ATOM   5194  CD  PRO A 328      59.920  42.385  62.305  1.00  0.00           C
ATOM   5197  CA  PRO A 328      59.880  43.585  60.235  1.00  0.00           C
ATOM   5199  CB  PRO A 328      60.710  42.305  60.095  1.00  0.00           C
ATOM   5202  CG  PRO A 328      61.170  42.015  61.525  1.00  0.00           C
ATOM   5205  C   PRO A 328      58.830  43.675  59.115  1.00  0.00           C
ATOM   5206  O   PRO A 328      59.030  43.065  58.075  1.00  0.00           O
ATOM   5207  N   VAL A 329      57.750  44.485  59.245  1.00  0.00           N
ATOM   5209  CA  VAL A 329      56.730  44.595  58.205  1.00  0.00           C
ATOM   5211  CB  VAL A 329      55.490  43.755  58.535  1.00  0.00           C
ATOM   5213  CG1 VAL A 329      55.850  42.265  58.555  1.00  0.00           C
ATOM   5217  CG2 VAL A 329      54.890  44.135  59.895  1.00  0.00           C
ATOM   5221  C   VAL A 329      56.260  46.015  57.865  1.00  0.00           C
ATOM   5222  O   VAL A 329      55.730  46.305  56.785  1.00  0.00           O
ATOM   5223  N   SER A 330      56.460  46.995  58.755  1.00  0.00           N
ATOM   5225  CA  SER A 330      55.730  48.255  58.735  1.00  0.00           C
ATOM   5227  CB  SER A 330      54.970  48.445  60.075  1.00  0.00           C
ATOM   5230  OG  SER A 330      53.820  47.615  60.245  1.00  0.00           O
ATOM   5232  C   SER A 330      56.590  49.505  58.495  1.00  0.00           C
ATOM   5233  O   SER A 330      56.030  50.575  58.385  1.00  0.00           O
ATOM   5234  N   ARG A 331      57.960  49.445  58.385  1.00  0.00           N
ATOM   5236  CA  ARG A 331      58.860  50.545  58.035  1.00  0.00           C
ATOM   5238  CB  ARG A 331      60.340  50.575  58.625  1.00  0.00           C
ATOM   5241  CG  ARG A 331      60.620  50.895  60.115  1.00  0.00           C
ATOM   5244  CD  ARG A 331      62.050  50.555  60.595  1.00  0.00           C
ATOM   5247  NE  ARG A 331      62.810  51.825  60.615  1.00  0.00           N
ATOM   5249  CZ  ARG A 331      64.120  51.955  60.735  1.00  0.00           C
ATOM   5250  NH1 ARG A 331      64.960  51.045  61.145  1.00  0.00           N
ATOM   5253  NH2 ARG A 331      64.630  53.095  60.385  1.00  0.00           N
ATOM   5256  C   ARG A 331      59.010  50.365  56.555  1.00  0.00           C
ATOM   5257  O   ARG A 331      59.120  51.305  55.795  1.00  0.00           O
ATOM   5258  N   TRP A 332      58.840  49.115  56.085  1.00  0.00           N
ATOM   5260  CA  TRP A 332      58.430  48.825  54.735  1.00  0.00           C
ATOM   5262  CB  TRP A 332      58.290  47.285  54.645  1.00  0.00           C
ATOM   5265  CG  TRP A 332      57.800  46.755  53.345  1.00  0.00           C
ATOM   5266  CD1 TRP A 332      56.640  46.075  53.135  1.00  0.00           C
ATOM   5268  NE1 TRP A 332      56.530  45.785  51.805  1.00  0.00           N
ATOM   5270  CE2 TRP A 332      57.600  46.285  51.125  1.00  0.00           C
ATOM   5271  CD2 TRP A 332      58.430  46.915  52.065  1.00  0.00           C
ATOM   5272  CE3 TRP A 332      59.600  47.545  51.645  1.00  0.00           C
ATOM   5274  CZ3 TRP A 332      59.930  47.495  50.285  1.00  0.00           C
ATOM   5276  CZ2 TRP A 332      57.910  46.245  49.775  1.00  0.00           C
ATOM   5278  CH2 TRP A 332      59.100  46.855  49.365  1.00  0.00           C
ATOM   5280  C   TRP A 332      57.140  49.545  54.365  1.00  0.00           C
ATOM   5281  O   TRP A 332      57.070  50.255  53.375  1.00  0.00           O
ATOM   5282  N   ASN A 333      56.090  49.495  55.205  1.00  0.00           N
ATOM   5284  CA  ASN A 333      54.920  50.335  55.055  1.00  0.00           C
ATOM   5286  CB  ASN A 333      53.790  49.765  55.935  1.00  0.00           C
ATOM   5289  CG  ASN A 333      52.420  49.975  55.305  1.00  0.00           C
ATOM   5290  OD1 ASN A 333      52.270  49.965  54.085  1.00  0.00           O
ATOM   5291  ND2 ASN A 333      51.380  50.135  56.155  1.00  0.00           N
ATOM   5294  C   ASN A 333      55.150  51.835  55.355  1.00  0.00           C
ATOM   5295  O   ASN A 333      54.540  52.695  54.745  1.00  0.00           O
ATOM   5296  N   ARG A 334      56.080  52.215  56.265  1.00  0.00           N
ATOM   5298  CA  ARG A 334      56.500  53.595  56.465  1.00  0.00           C
ATOM   5300  CB  ARG A 334      57.320  53.935  57.775  1.00  0.00           C
ATOM   5303  CG  ARG A 334      56.550  53.795  59.125  1.00  0.00           C
ATOM   5306  CD  ARG A 334      57.400  53.865  60.425  1.00  0.00           C
ATOM   5309  NE  ARG A 334      56.460  53.845  61.605  1.00  0.00           N
ATOM   5311  CZ  ARG A 334      56.820  53.675  62.875  1.00  0.00           C
ATOM   5312  NH1 ARG A 334      58.060  53.645  63.315  1.00  0.00           N
ATOM   5315  NH2 ARG A 334      55.890  53.445  63.775  1.00  0.00           N
ATOM   5318  C   ARG A 334      57.180  54.175  55.235  1.00  0.00           C
ATOM   5319  O   ARG A 334      57.120  55.375  54.995  1.00  0.00           O
ATOM   5320  N   LEU A 335      57.800  53.315  54.415  1.00  0.00           N
ATOM   5322  CA  LEU A 335      58.200  53.555  53.065  1.00  0.00           C
ATOM   5324  CB  LEU A 335      59.290  52.505  52.715  1.00  0.00           C
ATOM   5327  CG  LEU A 335      59.520  52.155  51.245  1.00  0.00           C
ATOM   5329  CD1 LEU A 335      59.870  53.405  50.475  1.00  0.00           C
ATOM   5333  CD2 LEU A 335      60.680  51.155  51.115  1.00  0.00           C
ATOM   5337  C   LEU A 335      57.040  53.595  52.075  1.00  0.00           C
ATOM   5338  O   LEU A 335      56.790  54.615  51.445  1.00  0.00           O
ATOM   5339  N   ILE A 336      56.290  52.485  51.895  1.00  0.00           N
ATOM   5341  CA  ILE A 336      55.300  52.295  50.845  1.00  0.00           C
ATOM   5343  CB  ILE A 336      54.870  50.825  50.745  1.00  0.00           C
ATOM   5345  CG2 ILE A 336      53.730  50.645  49.735  1.00  0.00           C
ATOM   5349  CG1 ILE A 336      56.050  49.875  50.395  1.00  0.00           C
ATOM   5352  CD  ILE A 336      56.720  50.125  49.045  1.00  0.00           C
ATOM   5356  C   ILE A 336      54.110  53.265  50.925  1.00  0.00           C
ATOM   5357  O   ILE A 336      53.560  53.715  49.925  1.00  0.00           O
ATOM   5358  N   ASN A 337      53.740  53.695  52.145  1.00  0.00           N
ATOM   5360  CA  ASN A 337      52.700  54.695  52.375  1.00  0.00           C
ATOM   5362  CB  ASN A 337      52.360  54.835  53.875  1.00  0.00           C
ATOM   5365  CG  ASN A 337      51.670  53.565  54.315  1.00  0.00           C
ATOM   5366  OD1 ASN A 337      51.310  52.715  53.505  1.00  0.00           O
ATOM   5367  ND2 ASN A 337      51.440  53.415  55.645  1.00  0.00           N
ATOM   5370  C   ASN A 337      53.060  56.055  51.825  1.00  0.00           C
ATOM   5371  O   ASN A 337      52.190  56.835  51.455  1.00  0.00           O
ATOM   5372  N   GLN A 338      54.370  56.355  51.675  1.00  0.00           N
ATOM   5374  CA  GLN A 338      54.830  57.615  51.125  1.00  0.00           C
ATOM   5376  CB  GLN A 338      56.230  57.995  51.685  1.00  0.00           C
ATOM   5379  CG  GLN A 338      56.290  58.065  53.215  1.00  0.00           C
ATOM   5382  CD  GLN A 338      55.040  58.675  53.835  1.00  0.00           C
ATOM   5383  OE1 GLN A 338      54.280  57.995  54.525  1.00  0.00           O
ATOM   5384  NE2 GLN A 338      54.840  59.995  53.605  1.00  0.00           N
ATOM   5387  C   GLN A 338      54.970  57.555  49.625  1.00  0.00           C
ATOM   5388  O   GLN A 338      55.380  58.515  48.985  1.00  0.00           O
ATOM   5389  N   LEU A 339      54.590  56.425  48.995  1.00  0.00           N
ATOM   5391  CA  LEU A 339      54.610  56.285  47.555  1.00  0.00           C
ATOM   5393  CB  LEU A 339      55.240  54.945  47.165  1.00  0.00           C
ATOM   5396  CG  LEU A 339      56.750  54.965  47.385  1.00  0.00           C
ATOM   5398  CD1 LEU A 339      57.280  53.525  47.455  1.00  0.00           C
ATOM   5402  CD2 LEU A 339      57.390  55.825  46.285  1.00  0.00           C
ATOM   5406  C   LEU A 339      53.230  56.255  46.985  1.00  0.00           C
ATOM   5407  O   LEU A 339      52.980  56.775  45.905  1.00  0.00           O
ATOM   5408  N   LEU A 340      52.290  55.615  47.705  1.00  0.00           N
ATOM   5410  CA  LEU A 340      50.970  55.385  47.165  1.00  0.00           C
ATOM   5412  CB  LEU A 340      50.110  54.465  48.035  1.00  0.00           C
ATOM   5415  CG  LEU A 340      48.780  54.055  47.355  1.00  0.00           C
ATOM   5417  CD1 LEU A 340      48.990  53.235  46.065  1.00  0.00           C
ATOM   5421  CD2 LEU A 340      47.900  53.295  48.345  1.00  0.00           C
ATOM   5425  C   LEU A 340      50.210  56.635  46.735  1.00  0.00           C
ATOM   5426  O   LEU A 340      49.570  56.545  45.685  1.00  0.00           O
ATOM   5427  N   PRO A 341      50.240  57.815  47.355  1.00  0.00           N
ATOM   5428  CD  PRO A 341      50.570  58.005  48.775  1.00  0.00           C
ATOM   5431  CA  PRO A 341      49.530  58.965  46.815  1.00  0.00           C
ATOM   5433  CB  PRO A 341      49.680  60.035  47.915  1.00  0.00           C
ATOM   5436  CG  PRO A 341      49.720  59.205  49.195  1.00  0.00           C
ATOM   5439  C   PRO A 341      50.110  59.445  45.505  1.00  0.00           C
ATOM   5440  O   PRO A 341      49.360  59.865  44.645  1.00  0.00           O
ATOM   5441  N   THR A 342      51.440  59.375  45.335  1.00  0.00           N
ATOM   5443  CA  THR A 342      52.090  59.635  44.055  1.00  0.00           C
ATOM   5445  CB  THR A 342      53.580  59.765  44.215  1.00  0.00           C
ATOM   5447  OG1 THR A 342      53.790  60.885  45.045  1.00  0.00           O
ATOM   5449  CG2 THR A 342      54.290  60.045  42.875  1.00  0.00           C
ATOM   5453  C   THR A 342      51.770  58.615  43.005  1.00  0.00           C
ATOM   5454  O   THR A 342      51.440  58.955  41.865  1.00  0.00           O
ATOM   5455  N   ILE A 343      51.790  57.315  43.355  1.00  0.00           N
ATOM   5457  CA  ILE A 343      51.390  56.255  42.445  1.00  0.00           C
ATOM   5459  CB  ILE A 343      51.640  54.835  42.995  1.00  0.00           C
ATOM   5461  CG2 ILE A 343      51.080  53.785  41.995  1.00  0.00           C
ATOM   5465  CG1 ILE A 343      53.140  54.625  43.295  1.00  0.00           C
ATOM   5468  CD  ILE A 343      53.450  53.325  44.045  1.00  0.00           C
ATOM   5472  C   ILE A 343      49.950  56.425  42.035  1.00  0.00           C
ATOM   5473  O   ILE A 343      49.640  56.405  40.855  1.00  0.00           O
ATOM   5474  N   SER A 344      49.040  56.695  42.995  1.00  0.00           N
ATOM   5476  CA  SER A 344      47.640  57.025  42.805  1.00  0.00           C
ATOM   5478  CB  SER A 344      46.930  57.145  44.185  1.00  0.00           C
ATOM   5481  OG  SER A 344      45.510  57.205  44.055  1.00  0.00           O
ATOM   5483  C   SER A 344      47.410  58.295  41.985  1.00  0.00           C
ATOM   5484  O   SER A 344      46.560  58.355  41.095  1.00  0.00           O
ATOM   5485  N   GLY A 345      48.210  59.365  42.215  1.00  0.00           N
ATOM   5487  CA  GLY A 345      48.220  60.575  41.415  1.00  0.00           C
ATOM   5490  C   GLY A 345      48.600  60.335  39.985  1.00  0.00           C
ATOM   5491  O   GLY A 345      47.890  60.725  39.065  1.00  0.00           O
ATOM   5492  N   VAL A 346      49.720  59.635  39.745  1.00  0.00           N
ATOM   5494  CA  VAL A 346      50.190  59.225  38.435  1.00  0.00           C
ATOM   5496  CB  VAL A 346      51.570  58.605  38.565  1.00  0.00           C
ATOM   5498  CG1 VAL A 346      52.020  57.905  37.275  1.00  0.00           C
ATOM   5502  CG2 VAL A 346      52.560  59.745  38.905  1.00  0.00           C
ATOM   5506  C   VAL A 346      49.210  58.315  37.715  1.00  0.00           C
ATOM   5507  O   VAL A 346      48.900  58.475  36.545  1.00  0.00           O
ATOM   5508  N   ARG A 347      48.630  57.355  38.465  1.00  0.00           N
ATOM   5510  CA  ARG A 347      47.620  56.405  38.065  1.00  0.00           C
ATOM   5512  CB  ARG A 347      47.320  55.555  39.335  1.00  0.00           C
ATOM   5515  CG  ARG A 347      46.360  54.375  39.265  1.00  0.00           C
ATOM   5518  CD  ARG A 347      47.050  53.155  38.645  1.00  0.00           C
ATOM   5521  NE  ARG A 347      46.000  52.135  38.355  1.00  0.00           N
ATOM   5523  CZ  ARG A 347      45.170  52.295  37.345  1.00  0.00           C
ATOM   5524  NH1 ARG A 347      45.200  53.405  36.645  1.00  0.00           N
ATOM   5527  NH2 ARG A 347      44.280  51.355  37.065  1.00  0.00           N
ATOM   5530  C   ARG A 347      46.350  57.055  37.525  1.00  0.00           C
ATOM   5531  O   ARG A 347      45.790  56.565  36.545  1.00  0.00           O
ATOM   5532  N   TYR A 348      45.890  58.175  38.135  1.00  0.00           N
ATOM   5534  CA  TYR A 348      44.790  58.975  37.625  1.00  0.00           C
ATOM   5536  CB  TYR A 348      44.010  59.625  38.795  1.00  0.00           C
ATOM   5539  CG  TYR A 348      43.340  58.605  39.675  1.00  0.00           C
ATOM   5540  CD1 TYR A 348      42.550  57.575  39.135  1.00  0.00           C
ATOM   5542  CE1 TYR A 348      41.810  56.725  39.975  1.00  0.00           C
ATOM   5544  CZ  TYR A 348      41.850  56.905  41.355  1.00  0.00           C
ATOM   5545  OH  TYR A 348      41.030  56.125  42.195  1.00  0.00           O
ATOM   5547  CD2 TYR A 348      43.400  58.745  41.075  1.00  0.00           C
ATOM   5549  CE2 TYR A 348      42.650  57.905  41.915  1.00  0.00           C
ATOM   5551  C   TYR A 348      45.180  60.105  36.675  1.00  0.00           C
ATOM   5552  O   TYR A 348      44.370  60.555  35.865  1.00  0.00           O
ATOM   5553  N   MET A 349      46.440  60.585  36.685  1.00  0.00           N
ATOM   5555  CA  MET A 349      46.980  61.375  35.595  1.00  0.00           C
ATOM   5557  CB  MET A 349      48.360  62.005  35.895  1.00  0.00           C
ATOM   5560  CG  MET A 349      48.280  63.235  36.815  1.00  0.00           C
ATOM   5563  SD  MET A 349      49.880  63.885  37.385  1.00  0.00           S
ATOM   5564  CE  MET A 349      50.520  64.415  35.775  1.00  0.00           C
ATOM   5568  C   MET A 349      47.020  60.625  34.275  1.00  0.00           C
ATOM   5569  O   MET A 349      46.680  61.185  33.245  1.00  0.00           O
ATOM   5570  N   THR A 350      47.390  59.335  34.295  1.00  0.00           N
ATOM   5572  CA  THR A 350      47.230  58.445  33.145  1.00  0.00           C
ATOM   5574  CB  THR A 350      47.830  57.065  33.385  1.00  0.00           C
ATOM   5576  OG1 THR A 350      49.210  57.225  33.695  1.00  0.00           O
ATOM   5578  CG2 THR A 350      47.770  56.175  32.135  1.00  0.00           C
ATOM   5582  C   THR A 350      45.790  58.305  32.675  1.00  0.00           C
ATOM   5583  O   THR A 350      45.560  58.415  31.475  1.00  0.00           O
ATOM   5584  N   ASP A 351      44.790  58.125  33.565  1.00  0.00           N
ATOM   5586  CA  ASP A 351      43.380  58.105  33.195  1.00  0.00           C
ATOM   5588  CB  ASP A 351      42.540  57.845  34.485  1.00  0.00           C
ATOM   5591  CG  ASP A 351      41.660  56.615  34.405  1.00  0.00           C
ATOM   5592  OD1 ASP A 351      41.750  55.835  33.425  1.00  0.00           O
ATOM   5593  OD2 ASP A 351      41.010  56.355  35.455  1.00  0.00           O
ATOM   5594  C   ASP A 351      42.900  59.395  32.555  1.00  0.00           C
ATOM   5595  O   ASP A 351      42.460  59.405  31.405  1.00  0.00           O
ATOM   5596  N   THR A 352      43.120  60.545  33.235  1.00  0.00           N
ATOM   5598  CA  THR A 352      42.750  61.875  32.745  1.00  0.00           C
ATOM   5600  CB  THR A 352      43.020  63.035  33.715  1.00  0.00           C
ATOM   5602  OG1 THR A 352      42.370  62.825  34.955  1.00  0.00           O
ATOM   5604  CG2 THR A 352      42.470  64.365  33.175  1.00  0.00           C
ATOM   5608  C   THR A 352      43.460  62.205  31.455  1.00  0.00           C
ATOM   5609  O   THR A 352      42.880  62.805  30.555  1.00  0.00           O
ATOM   5610  N   ALA A 353      44.740  61.805  31.315  1.00  0.00           N
ATOM   5612  CA  ALA A 353      45.440  61.815  30.055  1.00  0.00           C
ATOM   5614  CB  ALA A 353      46.890  61.355  30.255  1.00  0.00           C
ATOM   5618  C   ALA A 353      44.780  60.955  28.995  1.00  0.00           C
ATOM   5619  O   ALA A 353      44.490  61.425  27.905  1.00  0.00           O
ATOM   5620  N   SER A 354      44.420  59.695  29.295  1.00  0.00           N
ATOM   5622  CA  SER A 354      43.780  58.795  28.345  1.00  0.00           C
ATOM   5624  CB  SER A 354      43.610  57.365  28.905  1.00  0.00           C
ATOM   5627  OG  SER A 354      44.890  56.755  29.085  1.00  0.00           O
ATOM   5629  C   SER A 354      42.460  59.305  27.785  1.00  0.00           C
ATOM   5630  O   SER A 354      42.030  58.905  26.705  1.00  0.00           O
ATOM   5631  N   ASP A 355      41.820  60.275  28.435  1.00  0.00           N
ATOM   5633  CA  ASP A 355      40.560  60.835  28.005  1.00  0.00           C
ATOM   5635  CB  ASP A 355      39.730  61.105  29.285  1.00  0.00           C
ATOM   5638  CG  ASP A 355      39.490  59.805  30.045  1.00  0.00           C
ATOM   5639  OD1 ASP A 355      39.340  58.745  29.385  1.00  0.00           O
ATOM   5640  OD2 ASP A 355      39.320  59.895  31.285  1.00  0.00           O
ATOM   5641  C   ASP A 355      40.690  62.095  27.125  1.00  0.00           C
ATOM   5642  O   ASP A 355      39.700  62.775  26.865  1.00  0.00           O
ATOM   5643  N   ILE A 356      41.900  62.465  26.615  1.00  0.00           N
ATOM   5645  CA  ILE A 356      42.090  63.675  25.805  1.00  0.00           C
ATOM   5647  CB  ILE A 356      43.200  64.575  26.375  1.00  0.00           C
ATOM   5649  CG2 ILE A 356      43.210  65.985  25.715  1.00  0.00           C
ATOM   5653  CG1 ILE A 356      43.120  64.745  27.915  1.00  0.00           C
ATOM   5656  CD  ILE A 356      41.820  65.355  28.445  1.00  0.00           C
ATOM   5660  C   ILE A 356      42.380  63.375  24.315  1.00  0.00           C
ATOM   5661  O   ILE A 356      42.460  64.265  23.465  1.00  0.00           O
ATOM   5662  N   HIS A 357      42.470  62.085  23.915  1.00  0.00           N
ATOM   5664  CA  HIS A 357      42.220  61.725  22.505  1.00  0.00           C
ATOM   5666  CB  HIS A 357      43.180  60.735  21.795  1.00  0.00           C
ATOM   5669  ND1 HIS A 357      45.260  62.135  22.185  1.00  0.00           N
ATOM   5670  CG  HIS A 357      44.670  60.955  21.795  1.00  0.00           C
ATOM   5671  CE1 HIS A 357      46.550  61.895  22.195  1.00  0.00           C
ATOM   5673  NE2 HIS A 357      46.830  60.635  21.805  1.00  0.00           N
ATOM   5675  CD2 HIS A 357      45.620  60.035  21.535  1.00  0.00           C
ATOM   5677  C   HIS A 357      40.860  61.075  22.405  1.00  0.00           C
ATOM   5678  O   HIS A 357      40.530  60.455  21.395  1.00  0.00           O
ATOM   5679  N   ASN A 358      40.020  61.285  23.415  1.00  0.00           N
ATOM   5681  CA  ASN A 358      38.630  61.545  23.165  1.00  0.00           C
ATOM   5683  CB  ASN A 358      38.030  61.935  24.535  1.00  0.00           C
ATOM   5686  CG  ASN A 358      36.530  62.125  24.495  1.00  0.00           C
ATOM   5687  OD1 ASN A 358      35.710  61.405  25.055  1.00  0.00           O
ATOM   5688  ND2 ASN A 358      36.130  63.245  23.885  1.00  0.00           N
ATOM   5691  C   ASN A 358      38.500  62.735  22.175  1.00  0.00           C
ATOM   5692  OT1 ASN A 358      39.070  63.825  22.475  1.00  0.00           O
ATOM   5693  OT2 ASN A 358      37.820  62.565  21.135  1.00  0.00           O
ATOM   5694  NH3 POPEB 359      35.020  31.895  58.585  1.00  0.00           N
ATOM   5698  C12 POPEB 359      35.450  32.735  59.755  1.00  0.00           C
ATOM   5701  C11 POPEB 359      36.840  32.315  60.285  1.00  0.00           C
ATOM   5704  P   POPEB 359      38.810  31.495  58.845  1.00  0.00           P
ATOM   5705  O13 POPEB 359      39.680  31.045  59.945  1.00  0.00           O
ATOM   5706  O14 POPEB 359      37.920  30.515  58.205  1.00  0.00           O
ATOM   5707  O11 POPEB 359      39.730  32.155  57.725  1.00  0.00           O
ATOM   5708  O12 POPEB 359      37.900  32.675  59.355  1.00  0.00           O
ATOM   5709  C1  POPEB 359      39.140  32.545  56.485  1.00  0.00           C
ATOM   5712  C2  POPEB 359      39.390  31.535  55.315  1.00  0.00           C
ATOM   5714  O21 POPEB 359      38.690  31.965  54.135  1.00  0.00           O
ATOM   5715  C21 POPEB 359      37.370  31.855  54.155  1.00  0.00           C
ATOM   5716  O22 POPEB 359      36.660  31.655  55.125  1.00  0.00           O
ATOM   5717  C22 POPEB 359      36.900  32.015  52.725  1.00  0.00           C
ATOM   5720  C3  POPEB 359      39.170  30.005  55.585  1.00  0.00           C
ATOM   5723  O31 POPEB 359      39.840  29.185  54.585  1.00  0.00           O
ATOM   5724  C31 POPEB 359      39.090  28.785  53.555  1.00  0.00           C
ATOM   5725  O32 POPEB 359      37.940  29.115  53.365  1.00  0.00           O
ATOM   5726  C32 POPEB 359      39.920  27.905  52.615  1.00  0.00           C
ATOM   5729  C23 POPEB 359      35.400  31.715  52.525  1.00  0.00           C
ATOM   5732  C24 POPEB 359      35.120  31.215  51.105  1.00  0.00           C
ATOM   5735  C25 POPEB 359      35.600  32.165  50.005  1.00  0.00           C
ATOM   5738  C26 POPEB 359      35.600  31.525  48.605  1.00  0.00           C
ATOM   5741  C27 POPEB 359      36.630  32.165  47.675  1.00  0.00           C
ATOM   5744  C28 POPEB 359      36.670  31.515  46.275  1.00  0.00           C
ATOM   5747  C29 POPEB 359      37.770  32.105  45.425  1.00  0.00           C
ATOM   5749 0C21 POPEB 359      38.160  31.655  44.225  1.00  0.00           C
ATOM   5751 1C21 POPEB 359      37.560  30.485  43.465  1.00  0.00           C
ATOM   5754 2C21 POPEB 359      36.520  30.975  42.445  1.00  0.00           C
ATOM   5757 3C21 POPEB 359      35.990  29.855  41.545  1.00  0.00           C
ATOM   5760 4C21 POPEB 359      35.050  30.425  40.475  1.00  0.00           C
ATOM   5763 5C21 POPEB 359      34.430  29.365  39.555  1.00  0.00           C
ATOM   5766 6C21 POPEB 359      33.590  30.035  38.455  1.00  0.00           C
ATOM   5769 7C21 POPEB 359      32.760  29.045  37.625  1.00  0.00           C
ATOM   5772 8C21 POPEB 359      31.740  29.755  36.735  1.00  0.00           C
ATOM   5776  C33 POPEB 359      39.220  27.505  51.285  1.00  0.00           C
ATOM   5779  C34 POPEB 359      39.950  28.055  50.055  1.00  0.00           C
ATOM   5782  C35 POPEB 359      39.300  27.665  48.715  1.00  0.00           C
ATOM   5785  C36 POPEB 359      39.950  28.355  47.505  1.00  0.00           C
ATOM   5788  C37 POPEB 359      39.580  27.655  46.195  1.00  0.00           C
ATOM   5791  C38 POPEB 359      40.180  28.295  44.925  1.00  0.00           C
ATOM   5794  C39 POPEB 359      41.700  28.435  44.955  1.00  0.00           C
ATOM   5797 0C31 POPEB 359      42.300  28.425  43.545  1.00  0.00           C
ATOM   5800 1C31 POPEB 359      43.780  28.855  43.515  1.00  0.00           C
ATOM   5803 2C31 POPEB 359      44.470  28.525  42.185  1.00  0.00           C
ATOM   5806 3C31 POPEB 359      44.870  27.045  42.055  1.00  0.00           C
ATOM   5809 4C31 POPEB 359      46.100  26.695  42.915  1.00  0.00           C
ATOM   5812 5C31 POPEB 359      46.670  25.305  42.615  1.00  0.00           C
ATOM   5815 6C31 POPEB 359      47.920  24.965  43.415  1.00  0.00           C
ATOM   5819  NH3 POPEC 360       8.930  31.925  12.415  1.00  0.00           N
ATOM   5823  C12 POPEC 360       7.520  31.475  12.715  1.00  0.00           C
ATOM   5826  C11 POPEC 360       7.320  29.955  12.595  1.00  0.00           C
ATOM   5829  P   POPEC 360       4.820  29.685  11.845  1.00  0.00           P
ATOM   5830  O13 POPEC 360       4.410  31.095  11.725  1.00  0.00           O
ATOM   5831  O14 POPEC 360       5.250  29.055  10.585  1.00  0.00           O
ATOM   5832  O11 POPEC 360       3.610  28.915  12.545  1.00  0.00           O
ATOM   5833  O12 POPEC 360       5.980  29.595  12.935  1.00  0.00           O
ATOM   5834  C1  POPEC 360       2.710  29.575  13.465  1.00  0.00           C
ATOM   5837  C2  POPEC 360       2.400  28.715  14.725  1.00  0.00           C
ATOM   5839  O21 POPEC 360       1.910  29.615  15.745  1.00  0.00           O
ATOM   5840  C21 POPEC 360       0.680  29.365  16.175  1.00  0.00           C
ATOM   5841  O22 POPEC 360       0.070  28.325  16.015  1.00  0.00           O
ATOM   5842  C22 POPEC 360       0.100  30.595  16.865  1.00  0.00           C
ATOM   5845  C3  POPEC 360       3.690  28.025  15.225  1.00  0.00           C
ATOM   5848  O31 POPEC 360       3.490  27.175  16.365  1.00  0.00           O
ATOM   5849  C31 POPEC 360       3.720  27.525  17.635  1.00  0.00           C
ATOM   5850  O32 POPEC 360       3.540  26.765  18.575  1.00  0.00           O
ATOM   5851  C32 POPEC 360       4.240  28.945  17.845  1.00  0.00           C
ATOM   5854  C23 POPEC 360       1.110  31.375  17.725  1.00  0.00           C
ATOM   5857  C24 POPEC 360       0.590  32.755  18.135  1.00  0.00           C
ATOM   5860  C25 POPEC 360      -0.440  32.735  19.265  1.00  0.00           C
ATOM   5863  C26 POPEC 360       0.150  32.265  20.605  1.00  0.00           C
ATOM   5866  C27 POPEC 360      -0.400  33.065  21.795  1.00  0.00           C
ATOM   5869  C28 POPEC 360       0.320  32.745  23.125  1.00  0.00           C
ATOM   5872  C29 POPEC 360      -0.340  31.655  23.925  1.00  0.00           C
ATOM   5874 0C21 POPEC 360      -0.750  31.745  25.205  1.00  0.00           C
ATOM   5876 1C21 POPEC 360      -0.590  32.945  26.095  1.00  0.00           C
ATOM   5879 2C21 POPEC 360      -0.180  32.595  27.545  1.00  0.00           C
ATOM   5882 3C21 POPEC 360      -1.350  32.085  28.395  1.00  0.00           C
ATOM   5885 4C21 POPEC 360      -0.940  31.805  29.845  1.00  0.00           C
ATOM   5888 5C21 POPEC 360      -0.900  30.305  30.145  1.00  0.00           C
ATOM   5891 6C21 POPEC 360      -2.280  29.725  30.445  1.00  0.00           C
ATOM   5894 7C21 POPEC 360      -2.220  28.215  30.665  1.00  0.00           C
ATOM   5897 8C21 POPEC 360      -3.540  27.635  31.175  1.00  0.00           C
ATOM   5901  C33 POPEC 360       4.230  29.285  19.355  1.00  0.00           C
ATOM   5904  C34 POPEC 360       4.370  30.775  19.685  1.00  0.00           C
ATOM   5907  C35 POPEC 360       3.790  31.105  21.065  1.00  0.00           C
ATOM   5910  C36 POPEC 360       4.460  30.355  22.225  1.00  0.00           C
ATOM   5913  C37 POPEC 360       3.750  30.555  23.575  1.00  0.00           C
ATOM   5916  C38 POPEC 360       4.320  29.595  24.625  1.00  0.00           C
ATOM   5919  C39 POPEC 360       3.630  29.675  25.995  1.00  0.00           C
ATOM   5922 0C31 POPEC 360       3.810  31.025  26.705  1.00  0.00           C
ATOM   5925 1C31 POPEC 360       3.770  30.855  28.225  1.00  0.00           C
ATOM   5928 2C31 POPEC 360       3.980  32.155  29.015  1.00  0.00           C
ATOM   5931 3C31 POPEC 360       3.890  31.875  30.525  1.00  0.00           C
ATOM   5934 4C31 POPEC 360       4.220  33.065  31.435  1.00  0.00           C
ATOM   5937 5C31 POPEC 360       4.070  32.685  32.925  1.00  0.00           C
ATOM   5940 6C31 POPEC 360       4.720  33.645  33.915  1.00  0.00           C
ATOM   5944  NH3 POPED 361      50.380  75.275  16.605  1.00  0.00           N
ATOM   5948  C12 POPED 361      51.420  76.365  16.725  1.00  0.00           C
ATOM   5951  C11 POPED 361      52.320  76.285  17.975  1.00  0.00           C
ATOM   5954  P   POPED 361      54.670  77.635  18.265  1.00  0.00           P
ATOM   5955  O13 POPED 361      55.470  76.785  17.345  1.00  0.00           O
ATOM   5956  O14 POPED 361      54.960  79.085  18.215  1.00  0.00           O
ATOM   5957  O11 POPED 361      54.990  77.125  19.735  1.00  0.00           O
ATOM   5958  O12 POPED 361      53.140  77.445  18.005  1.00  0.00           O
ATOM   5959  C1  POPED 361      54.590  77.895  20.885  1.00  0.00           C
ATOM   5962  C2  POPED 361      55.620  79.035  21.215  1.00  0.00           C
ATOM   5964  O21 POPED 361      56.530  78.665  22.295  1.00  0.00           O
ATOM   5965  C21 POPED 361      56.070  78.615  23.535  1.00  0.00           C
ATOM   5966  O22 POPED 361      54.940  78.895  23.875  1.00  0.00           O
ATOM   5967  C22 POPED 361      57.130  78.025  24.485  1.00  0.00           C
ATOM   5970  C3  POPED 361      54.890  80.405  21.365  1.00  0.00           C
ATOM   5973  O31 POPED 361      55.780  81.445  21.805  1.00  0.00           O
ATOM   5974  C31 POPED 361      55.420  82.695  21.495  1.00  0.00           C
ATOM   5975  O32 POPED 361      54.630  83.025  20.635  1.00  0.00           O
ATOM   5976  C32 POPED 361      56.180  83.635  22.425  1.00  0.00           C
ATOM   5979  C23 POPED 361      57.750  79.005  25.505  1.00  0.00           C
ATOM   5982  C24 POPED 361      58.370  78.265  26.715  1.00  0.00           C
ATOM   5985  C25 POPED 361      58.940  79.195  27.785  1.00  0.00           C
ATOM   5988  C26 POPED 361      59.140  78.505  29.155  1.00  0.00           C
ATOM   5991  C27 POPED 361      59.530  79.495  30.265  1.00  0.00           C
ATOM   5994  C28 POPED 361      59.300  78.925  31.685  1.00  0.00           C
ATOM   5997  C29 POPED 361      59.660  79.945  32.735  1.00  0.00           C
ATOM   5999 0C21 POPED 361      59.230  79.975  34.015  1.00  0.00           C
ATOM   6001 1C21 POPED 361      58.340  78.985  34.715  1.00  0.00           C
ATOM   6004 2C21 POPED 361      59.160  78.145  35.705  1.00  0.00           C
ATOM   6007 3C21 POPED 361      58.340  77.575  36.875  1.00  0.00           C
ATOM   6010 4C21 POPED 361      59.160  76.675  37.815  1.00  0.00           C
ATOM   6013 5C21 POPED 361      60.550  77.225  38.165  1.00  0.00           C
ATOM   6016 6C21 POPED 361      61.320  76.395  39.205  1.00  0.00           C
ATOM   6019 7C21 POPED 361      62.790  76.835  39.295  1.00  0.00           C
ATOM   6022 8C21 POPED 361      63.580  76.175  40.415  1.00  0.00           C
ATOM   6026  C33 POPED 361      55.490  83.935  23.775  1.00  0.00           C
ATOM   6029  C34 POPED 361      55.030  82.675  24.505  1.00  0.00           C
ATOM   6032  C35 POPED 361      54.310  82.965  25.825  1.00  0.00           C
ATOM   6035  C36 POPED 361      53.270  81.865  26.065  1.00  0.00           C
ATOM   6038  C37 POPED 361      52.770  81.815  27.505  1.00  0.00           C
ATOM   6041  C38 POPED 361      51.850  80.615  27.685  1.00  0.00           C
ATOM   6044  C39 POPED 361      51.760  80.145  29.135  1.00  0.00           C
ATOM   6047 0C31 POPED 361      50.480  80.605  29.825  1.00  0.00           C
ATOM   6050 1C31 POPED 361      50.280  79.845  31.135  1.00  0.00           C
ATOM   6053 2C31 POPED 361      49.060  80.335  31.895  1.00  0.00           C
ATOM   6056 3C31 POPED 361      48.730  79.455  33.105  1.00  0.00           C
ATOM   6059 4C31 POPED 361      48.070  78.125  32.705  1.00  0.00           C
ATOM   6062 5C31 POPED 361      47.650  77.275  33.905  1.00  0.00           C
ATOM   6065 6C31 POPED 361      48.660  76.175  34.265  1.00  0.00           C
ATOM   6069  NH3 POPEE 362      93.340 100.135  14.855  1.00  0.00           N
ATOM   6073  C12 POPEE 362      94.680 100.695  15.255  1.00  0.00           C
ATOM   6076  C11 POPEE 362      95.640  99.585  15.705  1.00  0.00           C
ATOM   6079  P   POPEE 362      97.750  99.275  17.165  1.00  0.00           P
ATOM   6080  O13 POPEE 362      97.380  97.855  16.955  1.00  0.00           O
ATOM   6081  O14 POPEE 362      99.170  99.675  17.105  1.00  0.00           O
ATOM   6082  O11 POPEE 362      97.130  99.795  18.505  1.00  0.00           O
ATOM   6083  O12 POPEE 362      96.890 100.155  16.135  1.00  0.00           O
ATOM   6084  C1  POPEE 362      96.780  98.895  19.555  1.00  0.00           C
ATOM   6087  C2  POPEE 362      95.550  99.465  20.285  1.00  0.00           C
ATOM   6089  O21 POPEE 362      94.760  98.385  20.825  1.00  0.00           O
ATOM   6090  C21 POPEE 362      95.410  97.445  21.535  1.00  0.00           C
ATOM   6091  O22 POPEE 362      95.280  96.255  21.325  1.00  0.00           O
ATOM   6092  C22 POPEE 362      96.350  97.995  22.625  1.00  0.00           C
ATOM   6095  C3  POPEE 362      94.700 100.295  19.255  1.00  0.00           C
ATOM   6098  O31 POPEE 362      93.390 100.685  19.665  1.00  0.00           O
ATOM   6099  C31 POPEE 362      93.140 101.575  20.625  1.00  0.00           C
ATOM   6100  O32 POPEE 362      92.020 101.795  21.055  1.00  0.00           O
ATOM   6101  C32 POPEE 362      94.300 102.445  21.095  1.00  0.00           C
ATOM   6104  C23 POPEE 362      96.740  96.905  23.645  1.00  0.00           C
ATOM   6107  C24 POPEE 362      97.330  97.465  24.935  1.00  0.00           C
ATOM   6110  C25 POPEE 362      98.070  96.395  25.745  1.00  0.00           C
ATOM   6113  C26 POPEE 362      98.500  96.855  27.145  1.00  0.00           C
ATOM   6116  C27 POPEE 362      99.350  95.775  27.835  1.00  0.00           C
ATOM   6119  C28 POPEE 362      99.700  96.025  29.315  1.00  0.00           C
ATOM   6122  C29 POPEE 362      98.560  96.025  30.305  1.00  0.00           C
ATOM   6124 0C21 POPEE 362      97.830  94.975  30.715  1.00  0.00           C
ATOM   6126 1C21 POPEE 362      97.920  93.545  30.235  1.00  0.00           C
ATOM   6129 2C21 POPEE 362      99.060  92.715  30.865  1.00  0.00           C
ATOM   6132 3C21 POPEE 362      98.840  92.355  32.335  1.00  0.00           C
ATOM   6135 4C21 POPEE 362      99.810  91.265  32.805  1.00  0.00           C
ATOM   6138 5C21 POPEE 362      99.640  90.895  34.285  1.00  0.00           C
ATOM   6141 6C21 POPEE 362     100.590  89.765  34.715  1.00  0.00           C
ATOM   6144 7C21 POPEE 362     100.310  89.265  36.135  1.00  0.00           C
ATOM   6147 8C21 POPEE 362     101.330  88.235  36.635  1.00  0.00           C
ATOM   6151  C33 POPEE 362      94.460 102.315  22.625  1.00  0.00           C
ATOM   6154  C34 POPEE 362      95.100 103.555  23.265  1.00  0.00           C
ATOM   6157  C35 POPEE 362      94.140 104.755  23.265  1.00  0.00           C
ATOM   6160  C36 POPEE 362      94.440 105.815  24.335  1.00  0.00           C
ATOM   6163  C37 POPEE 362      93.660 107.115  24.125  1.00  0.00           C
ATOM   6166  C38 POPEE 362      93.940 108.185  25.195  1.00  0.00           C
ATOM   6169  C39 POPEE 362      93.440 107.845  26.605  1.00  0.00           C
ATOM   6172 0C31 POPEE 362      93.940 108.855  27.645  1.00  0.00           C
ATOM   6175 1C31 POPEE 362      93.560 108.485  29.085  1.00  0.00           C
ATOM   6178 2C31 POPEE 362      92.060 108.655  29.395  1.00  0.00           C
ATOM   6181 3C31 POPEE 362      91.400 107.395  29.965  1.00  0.00           C
ATOM   6184 4C31 POPEE 362      91.980 106.945  31.315  1.00  0.00           C
ATOM   6187 5C31 POPEE 362      91.370 105.635  31.815  1.00  0.00           C
ATOM   6190 6C31 POPEE 362      92.100 105.045  33.025  1.00  0.00           C
ATOM   6194  NH3 POPEF 363      93.320  88.285  12.205  1.00  0.00           N
ATOM   6198  C12 POPEF 363      92.730  87.165  11.405  1.00  0.00           C
ATOM   6201  C11 POPEF 363      91.330  86.705  11.875  1.00  0.00           C
ATOM   6204  P   POPEF 363      89.800  84.585  11.235  1.00  0.00           P
ATOM   6205  O13 POPEF 363      88.820  85.345  10.435  1.00  0.00           O
ATOM   6206  O14 POPEF 363      90.190  83.215  10.815  1.00  0.00           O
ATOM   6207  O11 POPEF 363      89.400  84.585  12.765  1.00  0.00           O
ATOM   6208  O12 POPEF 363      91.130  85.405  11.345  1.00  0.00           O
ATOM   6209  C1  POPEF 363      88.270  85.395  13.145  1.00  0.00           C
ATOM   6212  C2  POPEF 363      87.670  84.945  14.485  1.00  0.00           C
ATOM   6214  O21 POPEF 363      88.240  85.735  15.555  1.00  0.00           O
ATOM   6215  C21 POPEF 363      89.080  85.205  16.425  1.00  0.00           C
ATOM   6216  O22 POPEF 363      89.820  84.275  16.235  1.00  0.00           O
ATOM   6217  C22 POPEF 363      89.000  86.035  17.725  1.00  0.00           C
ATOM   6220  C3  POPEF 363      87.660  83.395  14.615  1.00  0.00           C
ATOM   6223  O31 POPEF 363      87.010  83.005  15.845  1.00  0.00           O
ATOM   6224  C31 POPEF 363      87.670  82.105  16.575  1.00  0.00           C
ATOM   6225  O32 POPEF 363      88.680  81.515  16.245  1.00  0.00           O
ATOM   6226  C32 POPEF 363      87.000  82.005  17.935  1.00  0.00           C
ATOM   6229  C23 POPEF 363      89.790  85.485  18.955  1.00  0.00           C
ATOM   6232  C24 POPEF 363      91.130  86.205  19.225  1.00  0.00           C
ATOM   6235  C25 POPEF 363      91.260  86.755  20.665  1.00  0.00           C
ATOM   6238  C26 POPEF 363      91.840  85.805  21.725  1.00  0.00           C
ATOM   6241  C27 POPEF 363      91.760  86.395  23.145  1.00  0.00           C
ATOM   6244  C28 POPEF 363      92.490  85.545  24.215  1.00  0.00           C
ATOM   6247  C29 POPEF 363      92.200  85.905  25.655  1.00  0.00           C
ATOM   6249 0C21 POPEF 363      93.050  86.425  26.565  1.00  0.00           C
ATOM   6251 1C21 POPEF 363      94.470  86.835  26.315  1.00  0.00           C
ATOM   6254 2C21 POPEF 363      94.950  88.085  27.085  1.00  0.00           C
ATOM   6257 3C21 POPEF 363      95.290  87.835  28.565  1.00  0.00           C
ATOM   6260 4C21 POPEF 363      96.170  88.955  29.135  1.00  0.00           C
ATOM   6263 5C21 POPEF 363      96.770  88.655  30.515  1.00  0.00           C
ATOM   6266 6C21 POPEF 363      95.830  88.945  31.685  1.00  0.00           C
ATOM   6269 7C21 POPEF 363      96.520  88.685  33.025  1.00  0.00           C
ATOM   6272 8C21 POPEF 363      95.660  89.025  34.245  1.00  0.00           C
ATOM   6276  C33 POPEF 363      86.810  80.535  18.365  1.00  0.00           C
ATOM   6279  C34 POPEF 363      86.270  80.415  19.795  1.00  0.00           C
ATOM   6282  C35 POPEF 363      87.170  80.975  20.905  1.00  0.00           C
ATOM   6285  C36 POPEF 363      88.640  80.525  20.845  1.00  0.00           C
ATOM   6288  C37 POPEF 363      89.400  80.995  22.095  1.00  0.00           C
ATOM   6291  C38 POPEF 363      90.900  80.675  22.095  1.00  0.00           C
ATOM   6294  C39 POPEF 363      91.660  81.345  23.245  1.00  0.00           C
ATOM   6297 0C31 POPEF 363      91.150  81.015  24.665  1.00  0.00           C
ATOM   6300 1C31 POPEF 363      92.030  81.625  25.775  1.00  0.00           C
ATOM   6303 2C31 POPEF 363      91.350  81.725  27.145  1.00  0.00           C
ATOM   6306 3C31 POPEF 363      90.980  80.365  27.775  1.00  0.00           C
ATOM   6309 4C31 POPEF 363      90.340  80.505  29.165  1.00  0.00           C
ATOM   6312 5C31 POPEF 363      89.900  79.155  29.765  1.00  0.00           C
ATOM   6315 6C31 POPEF 363      89.110  79.265  31.065  1.00  0.00           C
ATOM   6319  NH3 POPEG 364     105.580  55.125  10.745  1.00  0.00           N
ATOM   6323  C12 POPEG 364     106.520  54.485  11.725  1.00  0.00           C
ATOM   6326  C11 POPEG 364     105.810  54.265  13.055  1.00  0.00           C
ATOM   6329  P   POPEG 364     107.180  52.625  14.585  1.00  0.00           P
ATOM   6330  O13 POPEG 364     107.320  51.735  13.415  1.00  0.00           O
ATOM   6331  O14 POPEG 364     108.370  52.705  15.465  1.00  0.00           O
ATOM   6332  O11 POPEG 364     105.980  52.115  15.445  1.00  0.00           O
ATOM   6333  O12 POPEG 364     106.790  54.075  14.075  1.00  0.00           O
ATOM   6334  C1  POPEG 364     105.000  52.985  15.995  1.00  0.00           C
ATOM   6337  C2  POPEG 364     105.260  53.315  17.475  1.00  0.00           C
ATOM   6339  O21 POPEG 364     105.890  54.605  17.575  1.00  0.00           O
ATOM   6340  C21 POPEG 364     105.240  55.685  18.045  1.00  0.00           C
ATOM   6341  O22 POPEG 364     105.610  56.825  17.815  1.00  0.00           O
ATOM   6342  C22 POPEG 364     104.130  55.365  19.055  1.00  0.00           C
ATOM   6345  C3  POPEG 364     106.170  52.255  18.115  1.00  0.00           C
ATOM   6348  O31 POPEG 364     106.130  52.345  19.545  1.00  0.00           O
ATOM   6349  C31 POPEG 364     107.200  52.275  20.335  1.00  0.00           C
ATOM   6350  O32 POPEG 364     107.130  52.235  21.555  1.00  0.00           O
ATOM   6351  C32 POPEG 364     108.560  52.175  19.655  1.00  0.00           C
ATOM   6354  C23 POPEG 364     103.750  56.575  19.945  1.00  0.00           C
ATOM   6357  C24 POPEG 364     102.680  56.275  21.005  1.00  0.00           C
ATOM   6360  C25 POPEG 364     103.170  55.385  22.165  1.00  0.00           C
ATOM   6363  C26 POPEG 364     102.200  55.405  23.365  1.00  0.00           C
ATOM   6366  C27 POPEG 364     102.610  54.435  24.485  1.00  0.00           C
ATOM   6369  C28 POPEG 364     101.780  54.575  25.775  1.00  0.00           C
ATOM   6372  C29 POPEG 364     102.190  55.775  26.595  1.00  0.00           C
ATOM   6374 0C21 POPEG 364     101.950  55.945  27.905  1.00  0.00           C
ATOM   6376 1C21 POPEG 364     101.200  55.005  28.805  1.00  0.00           C
ATOM   6379 2C21 POPEG 364     102.040  54.505  29.995  1.00  0.00           C
ATOM   6382 3C21 POPEG 364     101.250  53.545  30.895  1.00  0.00           C
ATOM   6385 4C21 POPEG 364     101.980  53.155  32.185  1.00  0.00           C
ATOM   6388 5C21 POPEG 364     103.210  52.255  31.935  1.00  0.00           C
ATOM   6391 6C21 POPEG 364     103.990  51.945  33.225  1.00  0.00           C
ATOM   6394 7C21 POPEG 364     105.080  50.895  32.995  1.00  0.00           C
ATOM   6397 8C21 POPEG 364     105.940  50.605  34.235  1.00  0.00           C
ATOM   6401  C33 POPEG 364     109.090  53.525  19.125  1.00  0.00           C
ATOM   6404  C34 POPEG 364     110.620  53.605  19.125  1.00  0.00           C
ATOM   6407  C35 POPEG 364     111.300  53.555  20.505  1.00  0.00           C
ATOM   6410  C36 POPEG 364     110.620  54.405  21.595  1.00  0.00           C
ATOM   6413  C37 POPEG 364     111.390  54.365  22.915  1.00  0.00           C
ATOM   6416  C38 POPEG 364     110.760  55.195  24.045  1.00  0.00           C
ATOM   6419  C39 POPEG 364     111.710  55.305  25.235  1.00  0.00           C
ATOM   6422 0C31 POPEG 364     111.200  56.215  26.355  1.00  0.00           C
ATOM   6425 1C31 POPEG 364     112.340  56.725  27.255  1.00  0.00           C
ATOM   6428 2C31 POPEG 364     111.930  57.915  28.125  1.00  0.00           C
ATOM   6431 3C31 POPEG 364     113.110  58.565  28.855  1.00  0.00           C
ATOM   6434 4C31 POPEG 364     113.470  57.905  30.195  1.00  0.00           C
ATOM   6437 5C31 POPEG 364     114.530  58.705  30.965  1.00  0.00           C
ATOM   6440 6C31 POPEG 364     114.870  58.115  32.335  1.00  0.00           C
ATOM   6444  NH3 POPEH 365      20.170  67.385  15.385  1.00  0.00           N
ATOM   6448  C12 POPEH 365      21.630  67.145  15.135  1.00  0.00           C
ATOM   6451  C11 POPEH 365      22.150  67.815  13.855  1.00  0.00           C
ATOM   6454  P   POPEH 365      24.640  68.645  13.505  1.00  0.00           P
ATOM   6455  O13 POPEH 365      24.860  68.795  12.055  1.00  0.00           O
ATOM   6456  O14 POPEH 365      24.290  69.835  14.295  1.00  0.00           O
ATOM   6457  O11 POPEH 365      25.940  68.025  14.155  1.00  0.00           O
ATOM   6458  O12 POPEH 365      23.550  67.535  13.765  1.00  0.00           O
ATOM   6459  C1  POPEH 365      25.890  67.375  15.435  1.00  0.00           C
ATOM   6462  C2  POPEH 365      26.760  68.145  16.475  1.00  0.00           C
ATOM   6464  O21 POPEH 365      26.670  67.555  17.795  1.00  0.00           O
ATOM   6465  C21 POPEH 365      25.530  67.645  18.445  1.00  0.00           C
ATOM   6466  O22 POPEH 365      24.500  68.145  18.035  1.00  0.00           O
ATOM   6467  C22 POPEH 365      25.710  67.025  19.835  1.00  0.00           C
ATOM   6470  C3  POPEH 365      26.520  69.685  16.455  1.00  0.00           C
ATOM   6473  O31 POPEH 365      26.990  70.395  17.625  1.00  0.00           O
ATOM   6474  C31 POPEH 365      28.310  70.385  17.835  1.00  0.00           C
ATOM   6475  O32 POPEH 365      29.140  69.875  17.105  1.00  0.00           O
ATOM   6476  C32 POPEH 365      28.560  71.105  19.155  1.00  0.00           C
ATOM   6479  C23 POPEH 365      24.530  67.365  20.795  1.00  0.00           C
ATOM   6482  C24 POPEH 365      24.710  66.725  22.185  1.00  0.00           C
ATOM   6485  C25 POPEH 365      23.630  67.155  23.205  1.00  0.00           C
ATOM   6488  C26 POPEH 365      24.090  68.335  24.085  1.00  0.00           C
ATOM   6491  C27 POPEH 365      22.990  68.925  24.985  1.00  0.00           C
ATOM   6494  C28 POPEH 365      22.620  68.055  26.205  1.00  0.00           C
ATOM   6497  C29 POPEH 365      21.600  68.745  27.075  1.00  0.00           C
ATOM   6499 0C21 POPEH 365      21.760  69.145  28.355  1.00  0.00           C
ATOM   6501 1C21 POPEH 365      22.960  68.935  29.235  1.00  0.00           C
ATOM   6504 2C21 POPEH 365      22.610  68.795  30.735  1.00  0.00           C
ATOM   6507 3C21 POPEH 365      22.440  70.135  31.465  1.00  0.00           C
ATOM   6510 4C21 POPEH 365      22.110  69.965  32.965  1.00  0.00           C
ATOM   6513 5C21 POPEH 365      22.580  71.135  33.845  1.00  0.00           C
ATOM   6516 6C21 POPEH 365      22.510  70.795  35.345  1.00  0.00           C
ATOM   6519 7C21 POPEH 365      23.020  71.925  36.245  1.00  0.00           C
ATOM   6522 8C21 POPEH 365      22.850  71.635  37.745  1.00  0.00           C
ATOM   6526  C33 POPEH 365      27.720  70.535  20.325  1.00  0.00           C
ATOM   6529  C34 POPEH 365      27.250  71.615  21.305  1.00  0.00           C
ATOM   6532  C35 POPEH 365      26.020  72.415  20.825  1.00  0.00           C
ATOM   6535  C36 POPEH 365      25.510  73.365  21.915  1.00  0.00           C
ATOM   6538  C37 POPEH 365      24.090  73.905  21.655  1.00  0.00           C
ATOM   6541  C38 POPEH 365      23.470  74.535  22.905  1.00  0.00           C
ATOM   6544  C39 POPEH 365      23.000  73.535  23.985  1.00  0.00           C
ATOM   6547 0C31 POPEH 365      21.750  72.725  23.595  1.00  0.00           C
ATOM   6550 1C31 POPEH 365      20.760  72.595  24.765  1.00  0.00           C
ATOM   6553 2C31 POPEH 365      19.360  72.065  24.415  1.00  0.00           C
ATOM   6556 3C31 POPEH 365      19.290  70.545  24.185  1.00  0.00           C
ATOM   6559 4C31 POPEH 365      19.540  70.135  22.735  1.00  0.00           C
ATOM   6562 5C31 POPEH 365      19.540  68.615  22.535  1.00  0.00           C
ATOM   6565 6C31 POPEH 365      20.020  68.225  21.145  1.00  0.00           C
ATOM   6569  NH3 POPEI 366     111.480  59.095  12.615  1.00  0.00           N
ATOM   6573  C12 POPEI 366     111.200  58.875  11.145  1.00  0.00           C
ATOM   6576  C11 POPEI 366     109.720  58.505  10.885  1.00  0.00           C
ATOM   6579  P   POPEI 366     109.590  56.515   9.205  1.00  0.00           P
ATOM   6580  O13 POPEI 366     108.370  55.865   9.735  1.00  0.00           O
ATOM   6581  O14 POPEI 366     109.810  56.435   7.735  1.00  0.00           O
ATOM   6582  O11 POPEI 366     110.880  56.045   9.985  1.00  0.00           O
ATOM   6583  O12 POPEI 366     109.510  58.045   9.555  1.00  0.00           O
ATOM   6584  C1  POPEI 366     110.890  54.875  10.805  1.00  0.00           C
ATOM   6587  C2  POPEI 366     111.170  55.245  12.295  1.00  0.00           C
ATOM   6589  O21 POPEI 366     112.520  54.875  12.625  1.00  0.00           O
ATOM   6590  C21 POPEI 366     113.160  55.665  13.465  1.00  0.00           C
ATOM   6591  O22 POPEI 366     112.850  56.835  13.705  1.00  0.00           O
ATOM   6592  C22 POPEI 366     114.310  54.845  14.095  1.00  0.00           C
ATOM   6595  C3  POPEI 366     110.200  54.545  13.275  1.00  0.00           C
ATOM   6598  O31 POPEI 366     109.570  55.485  14.175  1.00  0.00           O
ATOM   6599  C31 POPEI 366     110.030  55.485  15.425  1.00  0.00           C
ATOM   6600  O32 POPEI 366     111.120  55.045  15.775  1.00  0.00           O
ATOM   6601  C32 POPEI 366     109.040  56.235  16.325  1.00  0.00           C
ATOM   6604  C23 POPEI 366     114.870  55.385  15.425  1.00  0.00           C
ATOM   6607  C24 POPEI 366     115.810  54.395  16.135  1.00  0.00           C
ATOM   6610  C25 POPEI 366     116.270  54.875  17.525  1.00  0.00           C
ATOM   6613  C26 POPEI 366     115.400  54.365  18.685  1.00  0.00           C
ATOM   6616  C27 POPEI 366     115.780  54.935  20.065  1.00  0.00           C
ATOM   6619  C28 POPEI 366     117.040  54.305  20.685  1.00  0.00           C
ATOM   6622  C29 POPEI 366     117.370  54.885  22.035  1.00  0.00           C
ATOM   6624 0C21 POPEI 366     118.590  54.945  22.615  1.00  0.00           C
ATOM   6626 1C21 POPEI 366     119.870  54.375  22.065  1.00  0.00           C
ATOM   6629 2C21 POPEI 366     120.500  55.125  20.865  1.00  0.00           C
ATOM   6632 3C21 POPEI 366     121.830  55.835  21.195  1.00  0.00           C
ATOM   6635 4C21 POPEI 366     123.020  54.915  21.475  1.00  0.00           C
ATOM   6638 5C21 POPEI 366     123.360  53.985  20.295  1.00  0.00           C
ATOM   6641 6C21 POPEI 366     124.860  53.935  19.985  1.00  0.00           C
ATOM   6644 7C21 POPEI 366     125.220  52.755  19.065  1.00  0.00           C
ATOM   6647 8C21 POPEI 366     126.670  52.785  18.575  1.00  0.00           C
ATOM   6651  C33 POPEI 366     109.760  57.305  17.165  1.00  0.00           C
ATOM   6654  C34 POPEI 366     108.810  58.165  18.015  1.00  0.00           C
ATOM   6657  C35 POPEI 366     108.540  57.565  19.405  1.00  0.00           C
ATOM   6660  C36 POPEI 366     108.010  58.615  20.385  1.00  0.00           C
ATOM   6663  C37 POPEI 366     107.640  58.015  21.745  1.00  0.00           C
ATOM   6666  C38 POPEI 366     107.030  59.035  22.715  1.00  0.00           C
ATOM   6669  C39 POPEI 366     106.340  58.395  23.935  1.00  0.00           C
ATOM   6672 0C31 POPEI 366     107.270  57.755  24.975  1.00  0.00           C
ATOM   6675 1C31 POPEI 366     106.490  57.005  26.065  1.00  0.00           C
ATOM   6678 2C31 POPEI 366     107.420  56.385  27.125  1.00  0.00           C
ATOM   6681 3C31 POPEI 366     106.690  55.595  28.215  1.00  0.00           C
ATOM   6684 4C31 POPEI 366     107.660  55.075  29.275  1.00  0.00           C
ATOM   6687 5C31 POPEI 366     107.000  54.195  30.355  1.00  0.00           C
ATOM   6690 6C31 POPEI 366     107.990  53.735  31.425  1.00  0.00           C
ATOM   6694  NH3 POPEJ 367     113.740   1.495  54.935  1.00  0.00           N
ATOM   6698  C12 POPEJ 367     115.170   1.445  55.375  1.00  0.00           C
ATOM   6701  C11 POPEJ 367     116.020   0.805  54.275  1.00  0.00           C
ATOM   6704  P   POPEJ 367     118.220   0.475  55.645  1.00  0.00           P
ATOM   6705  O13 POPEJ 367     118.360   1.425  56.775  1.00  0.00           O
ATOM   6706  O14 POPEJ 367     117.630  -0.855  55.915  1.00  0.00           O
ATOM   6707  O11 POPEJ 367     119.620   0.255  54.935  1.00  0.00           O
ATOM   6708  O12 POPEJ 367     117.380   1.155  54.485  1.00  0.00           O
ATOM   6709  C1  POPEJ 367     119.880   0.545  53.565  1.00  0.00           C
ATOM   6712  C2  POPEJ 367     119.650  -0.665  52.615  1.00  0.00           C
ATOM   6714  O21 POPEJ 367     120.620  -0.785  51.555  1.00  0.00           O
ATOM   6715  C21 POPEJ 367     121.190   0.235  50.965  1.00  0.00           C
ATOM   6716  O22 POPEJ 367     121.040   1.415  51.185  1.00  0.00           O
ATOM   6717  C22 POPEJ 367     122.030  -0.335  49.825  1.00  0.00           C
ATOM   6720  C3  POPEJ 367     118.230  -0.745  51.995  1.00  0.00           C
ATOM   6723  O31 POPEJ 367     118.120  -1.885  51.115  1.00  0.00           O
ATOM   6724  C31 POPEJ 367     118.240  -1.825  49.795  1.00  0.00           C
ATOM   6725  O32 POPEJ 367     118.630  -2.765  49.105  1.00  0.00           O
ATOM   6726  C32 POPEJ 367     117.740  -0.495  49.205  1.00  0.00           C
ATOM   6729  C23 POPEJ 367     123.060   0.675  49.285  1.00  0.00           C
ATOM   6732  C24 POPEJ 367     123.790   0.075  48.085  1.00  0.00           C
ATOM   6735  C25 POPEJ 367     124.870   0.965  47.475  1.00  0.00           C
ATOM   6738  C26 POPEJ 367     125.350   0.405  46.135  1.00  0.00           C
ATOM   6741  C27 POPEJ 367     126.140   1.395  45.265  1.00  0.00           C
ATOM   6744  C28 POPEJ 367     126.210   0.955  43.795  1.00  0.00           C
ATOM   6747  C29 POPEJ 367     126.880  -0.385  43.635  1.00  0.00           C
ATOM   6749 0C21 POPEJ 367     126.850  -1.135  42.525  1.00  0.00           C
ATOM   6751 1C21 POPEJ 367     126.180  -0.775  41.215  1.00  0.00           C
ATOM   6754 2C21 POPEJ 367     127.200  -0.775  40.065  1.00  0.00           C
ATOM   6757 3C21 POPEJ 367     128.310   0.285  40.235  1.00  0.00           C
ATOM   6760 4C21 POPEJ 367     129.310   0.295  39.055  1.00  0.00           C
ATOM   6763 5C21 POPEJ 367     130.340   1.425  39.155  1.00  0.00           C
ATOM   6766 6C21 POPEJ 367     131.120   1.635  37.845  1.00  0.00           C
ATOM   6769 7C21 POPEJ 367     131.950   2.935  37.895  1.00  0.00           C
ATOM   6772 8C21 POPEJ 367     132.680   3.265  36.595  1.00  0.00           C
ATOM   6776  C33 POPEJ 367     117.440  -0.605  47.695  1.00  0.00           C
ATOM   6779  C34 POPEJ 367     116.960   0.715  47.075  1.00  0.00           C
ATOM   6782  C35 POPEJ 367     116.660   0.555  45.575  1.00  0.00           C
ATOM   6785  C36 POPEJ 367     116.350   1.855  44.815  1.00  0.00           C
ATOM   6788  C37 POPEJ 367     116.200   1.605  43.305  1.00  0.00           C
ATOM   6791  C38 POPEJ 367     115.610   2.785  42.515  1.00  0.00           C
ATOM   6794  C39 POPEJ 367     116.630   3.835  42.055  1.00  0.00           C
ATOM   6797 0C31 POPEJ 367     116.000   4.915  41.165  1.00  0.00           C
ATOM   6800 1C31 POPEJ 367     117.000   5.625  40.245  1.00  0.00           C
ATOM   6803 2C31 POPEJ 367     116.330   6.605  39.275  1.00  0.00           C
ATOM   6806 3C31 POPEJ 367     115.950   7.945  39.915  1.00  0.00           C
ATOM   6809 4C31 POPEJ 367     115.160   8.835  38.955  1.00  0.00           C
ATOM   6812 5C31 POPEJ 367     114.960  10.265  39.465  1.00  0.00           C
ATOM   6815 6C31 POPEJ 367     114.170  11.155  38.495  1.00  0.00           C
ATOM   6819  NH3 POPEK 368      27.900  -0.795  16.635  1.00  0.00           N
ATOM   6823  C12 POPEK 368      28.740  -0.275  15.505  1.00  0.00           C
ATOM   6826  C11 POPEK 368      30.120   0.145  16.025  1.00  0.00           C
ATOM   6829  P   POPEK 368      31.930  -0.805  17.685  1.00  0.00           P
ATOM   6830  O13 POPEK 368      31.970  -2.065  18.435  1.00  0.00           O
ATOM   6831  O14 POPEK 368      33.230  -0.455  17.065  1.00  0.00           O
ATOM   6832  O11 POPEK 368      31.360   0.325  18.625  1.00  0.00           O
ATOM   6833  O12 POPEK 368      30.810  -0.975  16.575  1.00  0.00           O
ATOM   6834  C1  POPEK 368      32.030   1.165  19.565  1.00  0.00           C
ATOM   6837  C2  POPEK 368      31.800   0.685  21.035  1.00  0.00           C
ATOM   6839  O21 POPEK 368      32.380   1.595  21.975  1.00  0.00           O
ATOM   6840  C21 POPEK 368      31.650   2.655  22.305  1.00  0.00           C
ATOM   6841  O22 POPEK 368      30.570   2.935  21.795  1.00  0.00           O
ATOM   6842  C22 POPEK 368      32.380   3.385  23.465  1.00  0.00           C
ATOM   6845  C3  POPEK 368      32.430  -0.725  21.235  1.00  0.00           C
ATOM   6848  O31 POPEK 368      32.540  -1.095  22.625  1.00  0.00           O
ATOM   6849  C31 POPEK 368      33.640  -1.785  22.915  1.00  0.00           C
ATOM   6850  O32 POPEK 368      34.560  -1.995  22.145  1.00  0.00           O
ATOM   6851  C32 POPEK 368      33.570  -2.325  24.345  1.00  0.00           C
ATOM   6854  C23 POPEK 368      31.560   4.465  24.225  1.00  0.00           C
ATOM   6857  C24 POPEK 368      32.220   4.965  25.535  1.00  0.00           C
ATOM   6860  C25 POPEK 368      31.220   5.735  26.425  1.00  0.00           C
ATOM   6863  C26 POPEK 368      31.750   6.135  27.815  1.00  0.00           C
ATOM   6866  C27 POPEK 368      30.700   6.895  28.645  1.00  0.00           C
ATOM   6869  C28 POPEK 368      31.100   7.165  30.115  1.00  0.00           C
ATOM   6872  C29 POPEK 368      31.250   5.895  30.915  1.00  0.00           C
ATOM   6874 0C21 POPEK 368      30.320   5.305  31.685  1.00  0.00           C
ATOM   6876 1C21 POPEK 368      28.890   5.735  31.905  1.00  0.00           C
ATOM   6879 2C21 POPEK 368      28.670   6.335  33.315  1.00  0.00           C
ATOM   6882 3C21 POPEK 368      29.000   5.375  34.475  1.00  0.00           C
ATOM   6885 4C21 POPEK 368      28.700   6.005  35.835  1.00  0.00           C
ATOM   6888 5C21 POPEK 368      29.410   5.285  36.995  1.00  0.00           C
ATOM   6891 6C21 POPEK 368      29.150   5.945  38.355  1.00  0.00           C
ATOM   6894 7C21 POPEK 368      30.160   5.505  39.415  1.00  0.00           C
ATOM   6897 8C21 POPEK 368      29.950   6.155  40.785  1.00  0.00           C
ATOM   6901  C33 POPEK 368      34.840  -1.985  25.145  1.00  0.00           C
ATOM   6904  C34 POPEK 368      34.810  -0.595  25.795  1.00  0.00           C
ATOM   6907  C35 POPEK 368      33.860  -0.575  27.005  1.00  0.00           C
ATOM   6910  C36 POPEK 368      33.560   0.845  27.515  1.00  0.00           C
ATOM   6913  C37 POPEK 368      32.480   0.785  28.605  1.00  0.00           C
ATOM   6916  C38 POPEK 368      31.930   2.145  29.025  1.00  0.00           C
ATOM   6919  C39 POPEK 368      30.900   2.015  30.155  1.00  0.00           C
ATOM   6922 0C31 POPEK 368      31.540   1.745  31.525  1.00  0.00           C
ATOM   6925 1C31 POPEK 368      30.500   1.425  32.605  1.00  0.00           C
ATOM   6928 2C31 POPEK 368      31.130   1.225  33.995  1.00  0.00           C
ATOM   6931 3C31 POPEK 368      30.100   0.915  35.095  1.00  0.00           C
ATOM   6934 4C31 POPEK 368      29.320  -0.385  34.855  1.00  0.00           C
ATOM   6937 5C31 POPEK 368      28.360  -0.725  36.005  1.00  0.00           C
ATOM   6940 6C31 POPEK 368      27.610  -2.035  35.775  1.00  0.00           C
ATOM   6944  NH3 POPEL 369      37.320  19.955  16.345  1.00  0.00           N
ATOM   6948  C12 POPEL 369      38.780  20.285  16.525  1.00  0.00           C
ATOM   6951  C11 POPEL 369      39.020  21.575  17.335  1.00  0.00           C
ATOM   6954  P   POPEL 369      41.550  22.365  17.615  1.00  0.00           P
ATOM   6955  O13 POPEL 369      42.760  21.525  17.685  1.00  0.00           O
ATOM   6956  O14 POPEL 369      41.320  23.155  16.385  1.00  0.00           O
ATOM   6957  O11 POPEL 369      41.600  23.385  18.835  1.00  0.00           O
ATOM   6958  O12 POPEL 369      40.290  21.495  17.965  1.00  0.00           O
ATOM   6959  C1  POPEL 369      40.890  23.085  20.045  1.00  0.00           C
ATOM   6962  C2  POPEL 369      41.040  24.205  21.115  1.00  0.00           C
ATOM   6964  O21 POPEL 369      39.990  23.975  22.075  1.00  0.00           O
ATOM   6965  C21 POPEL 369      40.270  24.345  23.325  1.00  0.00           C
ATOM   6966  O22 POPEL 369      41.260  24.955  23.685  1.00  0.00           O
ATOM   6967  C22 POPEL 369      39.130  23.845  24.205  1.00  0.00           C
ATOM   6970  C3  POPEL 369      40.920  25.595  20.425  1.00  0.00           C
ATOM   6973  O31 POPEL 369      40.680  26.715  21.325  1.00  0.00           O
ATOM   6974  C31 POPEL 369      40.960  27.895  20.735  1.00  0.00           C
ATOM   6975  O32 POPEL 369      41.320  28.025  19.585  1.00  0.00           O
ATOM   6976  C32 POPEL 369      40.760  29.055  21.695  1.00  0.00           C
ATOM   6979  C23 POPEL 369      39.470  23.765  25.715  1.00  0.00           C
ATOM   6982  C24 POPEL 369      38.200  23.545  26.545  1.00  0.00           C
ATOM   6985  C25 POPEL 369      38.440  22.895  27.915  1.00  0.00           C
ATOM   6988  C26 POPEL 369      39.170  23.795  28.915  1.00  0.00           C
ATOM   6991  C27 POPEL 369      39.320  23.115  30.285  1.00  0.00           C
ATOM   6994  C28 POPEL 369      39.620  24.095  31.435  1.00  0.00           C
ATOM   6997  C29 POPEL 369      38.410  24.955  31.745  1.00  0.00           C
ATOM   6999 0C21 POPEL 369      37.380  24.575  32.515  1.00  0.00           C
ATOM   7001 1C21 POPEL 369      37.230  23.235  33.205  1.00  0.00           C
ATOM   7004 2C21 POPEL 369      35.800  22.655  33.105  1.00  0.00           C
ATOM   7007 3C21 POPEL 369      35.330  22.335  31.675  1.00  0.00           C
ATOM   7010 4C21 POPEL 369      34.020  21.515  31.665  1.00  0.00           C
ATOM   7013 5C21 POPEL 369      34.260  20.045  32.035  1.00  0.00           C
ATOM   7016 6C21 POPEL 369      32.990  19.275  32.455  1.00  0.00           C
ATOM   7019 7C21 POPEL 369      33.340  18.065  33.325  1.00  0.00           C
ATOM   7022 8C21 POPEL 369      32.120  17.275  33.805  1.00  0.00           C
ATOM   7026  C33 POPEL 369      41.190  28.745  23.145  1.00  0.00           C
ATOM   7029  C34 POPEL 369      40.990  29.945  24.065  1.00  0.00           C
ATOM   7032  C35 POPEL 369      41.650  29.695  25.425  1.00  0.00           C
ATOM   7035  C36 POPEL 369      41.570  30.895  26.395  1.00  0.00           C
ATOM   7038  C37 POPEL 369      42.130  30.505  27.765  1.00  0.00           C
ATOM   7041  C38 POPEL 369      41.580  31.335  28.935  1.00  0.00           C
ATOM   7044  C39 POPEL 369      42.280  32.675  29.135  1.00  0.00           C
ATOM   7047 0C31 POPEL 369      41.730  33.395  30.375  1.00  0.00           C
ATOM   7050 1C31 POPEL 369      42.310  34.805  30.545  1.00  0.00           C
ATOM   7053 2C31 POPEL 369      42.930  35.075  31.925  1.00  0.00           C
ATOM   7056 3C31 POPEL 369      41.950  34.945  33.095  1.00  0.00           C
ATOM   7059 4C31 POPEL 369      42.650  35.095  34.455  1.00  0.00           C
ATOM   7062 5C31 POPEL 369      41.690  34.935  35.645  1.00  0.00           C
ATOM   7065 6C31 POPEL 369      42.390  35.055  36.995  1.00  0.00           C
ATOM   7069  NH3 POPEM 370     120.210  44.165  13.725  1.00  0.00           N
ATOM   7073  C12 POPEM 370     119.470  44.155  12.405  1.00  0.00           C
ATOM   7076  C11 POPEM 370     120.350  44.565  11.225  1.00  0.00           C
ATOM   7079  P   POPEM 370     122.840  43.765  11.145  1.00  0.00           P
ATOM   7080  O13 POPEM 370     123.600  42.595  10.645  1.00  0.00           O
ATOM   7081  O14 POPEM 370     123.230  45.115  10.715  1.00  0.00           O
ATOM   7082  O11 POPEM 370     122.850  43.755  12.725  1.00  0.00           O
ATOM   7083  O12 POPEM 370     121.300  43.535  10.925  1.00  0.00           O
ATOM   7084  C1  POPEM 370     124.030  43.475  13.475  1.00  0.00           C
ATOM   7087  C2  POPEM 370     123.930  44.215  14.825  1.00  0.00           C
ATOM   7089  O21 POPEM 370     122.710  43.765  15.475  1.00  0.00           O
ATOM   7090  C21 POPEM 370     122.790  43.705  16.805  1.00  0.00           C
ATOM   7091  O22 POPEM 370     123.730  44.115  17.455  1.00  0.00           O
ATOM   7092  C22 POPEM 370     121.540  43.055  17.385  1.00  0.00           C
ATOM   7095  C3  POPEM 370     123.890  45.725  14.505  1.00  0.00           C
ATOM   7098  O31 POPEM 370     123.550  46.545  15.635  1.00  0.00           O
ATOM   7099  C31 POPEM 370     122.300  46.995  15.655  1.00  0.00           C
ATOM   7100  O32 POPEM 370     121.350  46.545  15.035  1.00  0.00           O
ATOM   7101  C32 POPEM 370     122.320  48.315  16.445  1.00  0.00           C
ATOM   7104  C23 POPEM 370     121.880  42.135  18.575  1.00  0.00           C
ATOM   7107  C24 POPEM 370     120.620  41.645  19.305  1.00  0.00           C
ATOM   7110  C25 POPEM 370     120.860  40.475  20.275  1.00  0.00           C
ATOM   7113  C26 POPEM 370     122.100  40.655  21.155  1.00  0.00           C
ATOM   7116  C27 POPEM 370     122.230  39.635  22.285  1.00  0.00           C
ATOM   7119  C28 POPEM 370     121.910  40.215  23.685  1.00  0.00           C
ATOM   7122  C29 POPEM 370     120.440  40.465  23.895  1.00  0.00           C
ATOM   7124 0C21 POPEM 370     119.820  40.545  25.095  1.00  0.00           C
ATOM   7126 1C21 POPEM 370     120.500  40.455  26.435  1.00  0.00           C
ATOM   7129 2C21 POPEM 370     120.630  41.825  27.125  1.00  0.00           C
ATOM   7132 3C21 POPEM 370     121.370  42.865  26.275  1.00  0.00           C
ATOM   7135 4C21 POPEM 370     121.810  44.095  27.085  1.00  0.00           C
ATOM   7138 5C21 POPEM 370     122.390  45.215  26.215  1.00  0.00           C
ATOM   7141 6C21 POPEM 370     123.330  46.155  26.975  1.00  0.00           C
ATOM   7144 7C21 POPEM 370     123.790  47.315  26.075  1.00  0.00           C
ATOM   7147 8C21 POPEM 370     124.820  48.235  26.735  1.00  0.00           C
ATOM   7151  C33 POPEM 370     122.080  48.185  17.965  1.00  0.00           C
ATOM   7154  C34 POPEM 370     123.370  48.035  18.795  1.00  0.00           C
ATOM   7157  C35 POPEM 370     123.140  48.165  20.305  1.00  0.00           C
ATOM   7160  C36 POPEM 370     123.130  49.605  20.845  1.00  0.00           C
ATOM   7163  C37 POPEM 370     122.730  49.655  22.335  1.00  0.00           C
ATOM   7166  C38 POPEM 370     122.850  51.055  22.965  1.00  0.00           C
ATOM   7169  C39 POPEM 370     122.230  51.115  24.375  1.00  0.00           C
ATOM   7172 0C31 POPEM 370     120.750  51.545  24.355  1.00  0.00           C
ATOM   7175 1C31 POPEM 370     119.980  51.135  25.625  1.00  0.00           C
ATOM   7178 2C31 POPEM 370     118.530  51.635  25.635  1.00  0.00           C
ATOM   7181 3C31 POPEM 370     118.390  53.115  26.005  1.00  0.00           C
ATOM   7184 4C31 POPEM 370     116.960  53.645  25.805  1.00  0.00           C
ATOM   7187 5C31 POPEM 370     116.840  55.155  26.025  1.00  0.00           C
ATOM   7190 6C31 POPEM 370     115.490  55.725  25.595  1.00  0.00           C
ATOM   7194  NH3 POPEN 371     103.620 105.395  59.115  1.00  0.00           N
ATOM   7198  C12 POPEN 371     103.260 103.965  58.855  1.00  0.00           C
ATOM   7201  C11 POPEN 371     104.440 103.015  59.115  1.00  0.00           C
ATOM   7204  P   POPEN 371     104.190 100.775  57.835  1.00  0.00           P
ATOM   7205  O13 POPEN 371     105.600 100.365  57.925  1.00  0.00           O
ATOM   7206  O14 POPEN 371     103.190  99.685  57.725  1.00  0.00           O
ATOM   7207  O11 POPEN 371     103.980 101.805  56.635  1.00  0.00           O
ATOM   7208  O12 POPEN 371     103.920 101.695  59.075  1.00  0.00           O
ATOM   7209  C1  POPEN 371     103.270 101.295  55.495  1.00  0.00           C
ATOM   7212  C2  POPEN 371     103.380 102.225  54.265  1.00  0.00           C
ATOM   7214  O21 POPEN 371     102.890 101.555  53.075  1.00  0.00           O
ATOM   7215  C21 POPEN 371     103.600 100.615  52.485  1.00  0.00           C
ATOM   7216  O22 POPEN 371     104.720 100.245  52.795  1.00  0.00           O
ATOM   7217  C22 POPEN 371     102.770  99.945  51.375  1.00  0.00           C
ATOM   7220  C3  POPEN 371     104.840 102.755  54.175  1.00  0.00           C
ATOM   7223  O31 POPEN 371     105.110 103.475  52.955  1.00  0.00           O
ATOM   7224  C31 POPEN 371     106.410 103.645  52.765  1.00  0.00           C
ATOM   7225  O32 POPEN 371     107.300 103.235  53.505  1.00  0.00           O
ATOM   7226  C32 POPEN 371     106.650 104.505  51.525  1.00  0.00           C
ATOM   7229  C23 POPEN 371     103.590  99.275  50.235  1.00  0.00           C
ATOM   7232  C24 POPEN 371     103.700 100.125  48.955  1.00  0.00           C
ATOM   7235  C25 POPEN 371     105.100 100.095  48.315  1.00  0.00           C
ATOM   7238  C26 POPEN 371     105.170 100.775  46.935  1.00  0.00           C
ATOM   7241  C27 POPEN 371     104.450 100.005  45.805  1.00  0.00           C
ATOM   7244  C28 POPEN 371     104.330 100.815  44.495  1.00  0.00           C
ATOM   7247  C29 POPEN 371     105.620 100.955  43.725  1.00  0.00           C
ATOM   7249 0C21 POPEN 371     105.880 100.515  42.475  1.00  0.00           C
ATOM   7251 1C21 POPEN 371     104.950  99.765  41.555  1.00  0.00           C
ATOM   7254 2C21 POPEN 371     104.920 100.295  40.105  1.00  0.00           C
ATOM   7257 3C21 POPEN 371     104.200 101.645  39.955  1.00  0.00           C
ATOM   7260 4C21 POPEN 371     104.040 102.135  38.505  1.00  0.00           C
ATOM   7263 5C21 POPEN 371     105.290 102.825  37.935  1.00  0.00           C
ATOM   7266 6C21 POPEN 371     104.940 103.825  36.815  1.00  0.00           C
ATOM   7269 7C21 POPEN 371     106.160 104.515  36.205  1.00  0.00           C
ATOM   7272 8C21 POPEN 371     105.790 105.605  35.185  1.00  0.00           C
ATOM   7276  C33 POPEN 371     105.830 104.155  50.265  1.00  0.00           C
ATOM   7279  C34 POPEN 371     106.380 104.965  49.085  1.00  0.00           C
ATOM   7282  C35 POPEN 371     105.670 104.715  47.745  1.00  0.00           C
ATOM   7285  C36 POPEN 371     104.340 105.465  47.575  1.00  0.00           C
ATOM   7288  C37 POPEN 371     103.770 105.205  46.175  1.00  0.00           C
ATOM   7291  C38 POPEN 371     102.360 105.765  45.915  1.00  0.00           C
ATOM   7294  C39 POPEN 371     101.700 105.165  44.655  1.00  0.00           C
ATOM   7297 0C31 POPEN 371     102.560 105.345  43.395  1.00  0.00           C
ATOM   7300 1C31 POPEN 371     101.880 104.865  42.105  1.00  0.00           C
ATOM   7303 2C31 POPEN 371     102.670 105.215  40.835  1.00  0.00           C
ATOM   7306 3C31 POPEN 371     102.740 106.725  40.575  1.00  0.00           C
ATOM   7309 4C31 POPEN 371     103.470 107.125  39.285  1.00  0.00           C
ATOM   7312 5C31 POPEN 371     103.410 108.635  39.045  1.00  0.00           C
ATOM   7315 6C31 POPEN 371     104.190 109.095  37.815  1.00  0.00           C
ATOM   7319  NH3 POPEO 372      61.980  82.015  59.405  1.00  0.00           N
ATOM   7323  C12 POPEO 372      62.910  81.585  60.505  1.00  0.00           C
ATOM   7326  C11 POPEO 372      62.720  80.095  60.825  1.00  0.00           C
ATOM   7329  P   POPEO 372      60.390  78.945  60.935  1.00  0.00           P
ATOM   7330  O13 POPEO 372      60.990  77.615  60.825  1.00  0.00           O
ATOM   7331  O14 POPEO 372      59.120  79.075  61.695  1.00  0.00           O
ATOM   7332  O11 POPEO 372      60.160  79.575  59.495  1.00  0.00           O
ATOM   7333  O12 POPEO 372      61.480  79.925  61.515  1.00  0.00           O
ATOM   7334  C1  POPEO 372      59.660  78.695  58.465  1.00  0.00           C
ATOM   7337  C2  POPEO 372      58.710  79.505  57.555  1.00  0.00           C
ATOM   7339  O21 POPEO 372      58.120  78.665  56.545  1.00  0.00           O
ATOM   7340  C21 POPEO 372      58.540  78.395  55.305  1.00  0.00           C
ATOM   7341  O22 POPEO 372      57.780  77.915  54.475  1.00  0.00           O
ATOM   7342  C22 POPEO 372      60.010  78.725  54.995  1.00  0.00           C
ATOM   7345  C3  POPEO 372      59.350  80.845  57.085  1.00  0.00           C
ATOM   7348  O31 POPEO 372      58.670  81.405  55.935  1.00  0.00           O
ATOM   7349  C31 POPEO 372      57.500  81.935  56.255  1.00  0.00           C
ATOM   7350  O32 POPEO 372      57.120  82.175  57.385  1.00  0.00           O
ATOM   7351  C32 POPEO 372      56.630  82.075  54.995  1.00  0.00           C
ATOM   7354  C23 POPEO 372      60.630  78.125  53.695  1.00  0.00           C
ATOM   7357  C24 POPEO 372      60.800  79.115  52.525  1.00  0.00           C
ATOM   7360  C25 POPEO 372      59.500  79.565  51.835  1.00  0.00           C
ATOM   7363  C26 POPEO 372      59.730  80.025  50.385  1.00  0.00           C
ATOM   7366  C27 POPEO 372      58.460  80.545  49.675  1.00  0.00           C
ATOM   7369  C28 POPEO 372      57.310  79.535  49.605  1.00  0.00           C
ATOM   7372  C29 POPEO 372      56.140  80.095  48.825  1.00  0.00           C
ATOM   7374 0C21 POPEO 372      55.960  80.005  47.495  1.00  0.00           C
ATOM   7376 1C21 POPEO 372      56.860  79.305  46.515  1.00  0.00           C
ATOM   7379 2C21 POPEO 372      56.090  78.645  45.345  1.00  0.00           C
ATOM   7382 3C21 POPEO 372      55.400  79.665  44.425  1.00  0.00           C
ATOM   7385 4C21 POPEO 372      54.910  79.065  43.105  1.00  0.00           C
ATOM   7388 5C21 POPEO 372      53.870  77.935  43.235  1.00  0.00           C
ATOM   7391 6C21 POPEO 372      52.680  78.305  44.125  1.00  0.00           C
ATOM   7394 7C21 POPEO 372      51.530  77.305  44.005  1.00  0.00           C
ATOM   7397 8C21 POPEO 372      50.370  77.605  44.965  1.00  0.00           C
ATOM   7401  C33 POPEO 372      56.280  80.705  54.365  1.00  0.00           C
ATOM   7404  C34 POPEO 372      55.110  80.745  53.375  1.00  0.00           C
ATOM   7407  C35 POPEO 372      54.750  79.365  52.785  1.00  0.00           C
ATOM   7410  C36 POPEO 372      53.670  79.475  51.695  1.00  0.00           C
ATOM   7413  C37 POPEO 372      53.390  78.155  50.945  1.00  0.00           C
ATOM   7416  C38 POPEO 372      52.440  78.335  49.745  1.00  0.00           C
ATOM   7419  C39 POPEO 372      51.570  77.105  49.455  1.00  0.00           C
ATOM   7422 0C31 POPEO 372      50.380  76.995  50.425  1.00  0.00           C
ATOM   7425 1C31 POPEO 372      49.540  75.715  50.305  1.00  0.00           C
ATOM   7428 2C31 POPEO 372      48.630  75.665  49.075  1.00  0.00           C
ATOM   7431 3C31 POPEO 372      47.130  75.865  49.365  1.00  0.00           C
ATOM   7434 4C31 POPEO 372      46.740  77.255  49.875  1.00  0.00           C
ATOM   7437 5C31 POPEO 372      45.340  77.645  49.385  1.00  0.00           C
ATOM   7440 6C31 POPEO 372      45.360  78.315  48.005  1.00  0.00           C
ATOM   7444  NH3 POPEP 373      67.340  23.745  21.065  1.00  0.00           N
ATOM   7448  C12 POPEP 373      67.970  22.465  21.555  1.00  0.00           C
ATOM   7451  C11 POPEP 373      67.920  21.385  20.475  1.00  0.00           C
ATOM   7454  P   POPEP 373      65.630  21.455  19.165  1.00  0.00           P
ATOM   7455  O13 POPEP 373      65.980  20.715  17.945  1.00  0.00           O
ATOM   7456  O14 POPEP 373      65.710  22.935  19.135  1.00  0.00           O
ATOM   7457  O11 POPEP 373      64.200  21.105  19.735  1.00  0.00           O
ATOM   7458  O12 POPEP 373      66.580  20.935  20.325  1.00  0.00           O
ATOM   7459  C1  POPEP 373      63.940  20.235  20.845  1.00  0.00           C
ATOM   7462  C2  POPEP 373      64.270  20.855  22.245  1.00  0.00           C
ATOM   7464  O21 POPEP 373      63.800  19.955  23.295  1.00  0.00           O
ATOM   7465  C21 POPEP 373      64.650  19.795  24.305  1.00  0.00           C
ATOM   7466  O22 POPEP 373      65.770  20.275  24.345  1.00  0.00           O
ATOM   7467  C22 POPEP 373      64.060  18.905  25.415  1.00  0.00           C
ATOM   7470  C3  POPEP 373      63.660  22.275  22.445  1.00  0.00           C
ATOM   7473  O31 POPEP 373      63.780  22.725  23.815  1.00  0.00           O
ATOM   7474  C31 POPEP 373      64.950  23.235  24.185  1.00  0.00           C
ATOM   7475  O32 POPEP 373      65.840  23.615  23.435  1.00  0.00           O
ATOM   7476  C32 POPEP 373      64.990  23.255  25.705  1.00  0.00           C
ATOM   7479  C23 POPEP 373      64.360  19.445  26.845  1.00  0.00           C
ATOM   7482  C24 POPEP 373      63.910  18.475  27.945  1.00  0.00           C
ATOM   7485  C25 POPEP 373      63.820  19.085  29.355  1.00  0.00           C
ATOM   7488  C26 POPEP 373      65.150  19.235  30.125  1.00  0.00           C
ATOM   7491  C27 POPEP 373      64.890  19.615  31.595  1.00  0.00           C
ATOM   7494  C28 POPEP 373      66.130  19.625  32.515  1.00  0.00           C
ATOM   7497  C29 POPEP 373      65.730  19.665  33.975  1.00  0.00           C
ATOM   7499 0C21 POPEP 373      66.150  20.495  34.955  1.00  0.00           C
ATOM   7501 1C21 POPEP 373      67.150  21.615  34.855  1.00  0.00           C
ATOM   7504 2C21 POPEP 373      66.550  22.995  35.195  1.00  0.00           C
ATOM   7507 3C21 POPEP 373      66.370  23.335  36.685  1.00  0.00           C
ATOM   7510 4C21 POPEP 373      65.690  24.695  36.865  1.00  0.00           C
ATOM   7513 5C21 POPEP 373      65.510  25.125  38.335  1.00  0.00           C
ATOM   7516 6C21 POPEP 373      64.670  26.405  38.475  1.00  0.00           C
ATOM   7519 7C21 POPEP 373      64.360  26.765  39.935  1.00  0.00           C
ATOM   7522 8C21 POPEP 373      63.550  28.055  40.095  1.00  0.00           C
ATOM   7526  C33 POPEP 373      66.350  22.805  26.275  1.00  0.00           C
ATOM   7529  C34 POPEP 373      66.350  22.675  27.815  1.00  0.00           C
ATOM   7532  C35 POPEP 373      65.610  23.795  28.575  1.00  0.00           C
ATOM   7535  C36 POPEP 373      65.530  23.505  30.075  1.00  0.00           C
ATOM   7538  C37 POPEP 373      64.900  24.675  30.835  1.00  0.00           C
ATOM   7541  C38 POPEP 373      64.680  24.395  32.335  1.00  0.00           C
ATOM   7544  C39 POPEP 373      63.620  23.315  32.635  1.00  0.00           C
ATOM   7547 0C31 POPEP 373      62.770  23.655  33.875  1.00  0.00           C
ATOM   7550 1C31 POPEP 373      61.970  22.465  34.425  1.00  0.00           C
ATOM   7553 2C31 POPEP 373      60.980  22.835  35.535  1.00  0.00           C
ATOM   7556 3C31 POPEP 373      61.590  23.545  36.755  1.00  0.00           C
ATOM   7559 4C31 POPEP 373      62.480  22.645  37.635  1.00  0.00           C
ATOM   7562 5C31 POPEP 373      61.680  21.715  38.555  1.00  0.00           C
ATOM   7565 6C31 POPEP 373      62.530  20.965  39.585  1.00  0.00           C
ATOM   7569  NH3 POPEQ 374     106.580   6.025  55.185  1.00  0.00           N
ATOM   7573  C12 POPEQ 374     107.430   4.875  55.645  1.00  0.00           C
ATOM   7576  C11 POPEQ 374     108.870   5.355  55.875  1.00  0.00           C
ATOM   7579  P   POPEQ 374     110.510   3.315  55.315  1.00  0.00           P
ATOM   7580  O13 POPEQ 374     111.890   3.155  55.835  1.00  0.00           O
ATOM   7581  O14 POPEQ 374     109.750   2.085  54.985  1.00  0.00           O
ATOM   7582  O11 POPEQ 374     110.590   4.135  53.985  1.00  0.00           O
ATOM   7583  O12 POPEQ 374     109.680   4.255  56.275  1.00  0.00           O
ATOM   7584  C1  POPEQ 374     109.680   3.965  52.905  1.00  0.00           C
ATOM   7587  C2  POPEQ 374     110.330   3.295  51.665  1.00  0.00           C
ATOM   7589  O21 POPEQ 374     109.380   3.255  50.575  1.00  0.00           O
ATOM   7590  C21 POPEQ 374     108.390   2.375  50.645  1.00  0.00           C
ATOM   7591  O22 POPEQ 374     108.150   1.635  51.585  1.00  0.00           O
ATOM   7592  C22 POPEQ 374     107.540   2.505  49.385  1.00  0.00           C
ATOM   7595  C3  POPEQ 374     111.000   1.915  51.955  1.00  0.00           C
ATOM   7598  O31 POPEQ 374     111.050   1.055  50.785  1.00  0.00           O
ATOM   7599  C31 POPEQ 374     112.010   1.395  49.915  1.00  0.00           C
ATOM   7600  O32 POPEQ 374     112.830   2.275  50.085  1.00  0.00           O
ATOM   7601  C32 POPEQ 374     111.870   0.515  48.675  1.00  0.00           C
ATOM   7604  C23 POPEQ 374     107.710   1.355  48.355  1.00  0.00           C
ATOM   7607  C24 POPEQ 374     107.500   1.885  46.925  1.00  0.00           C
ATOM   7610  C25 POPEQ 374     107.610   0.845  45.795  1.00  0.00           C
ATOM   7613  C26 POPEQ 374     107.310   1.515  44.445  1.00  0.00           C
ATOM   7616  C27 POPEQ 374     107.740   0.705  43.215  1.00  0.00           C
ATOM   7619  C28 POPEQ 374     107.140   1.235  41.895  1.00  0.00           C
ATOM   7622  C29 POPEQ 374     107.490   2.665  41.585  1.00  0.00           C
ATOM   7624 0C21 POPEQ 374     108.060   3.125  40.445  1.00  0.00           C
ATOM   7626 1C21 POPEQ 374     108.480   2.265  39.275  1.00  0.00           C
ATOM   7629 2C21 POPEQ 374     108.790   3.055  37.995  1.00  0.00           C
ATOM   7632 3C21 POPEQ 374     107.550   3.535  37.215  1.00  0.00           C
ATOM   7635 4C21 POPEQ 374     107.960   4.235  35.905  1.00  0.00           C
ATOM   7638 5C21 POPEQ 374     106.800   4.445  34.925  1.00  0.00           C
ATOM   7641 6C21 POPEQ 374     106.330   5.905  34.805  1.00  0.00           C
ATOM   7644 7C21 POPEQ 374     105.260   6.075  33.715  1.00  0.00           C
ATOM   7647 8C21 POPEQ 374     103.890   5.495  34.085  1.00  0.00           C
ATOM   7651  C33 POPEQ 374     112.530   1.105  47.415  1.00  0.00           C
ATOM   7654  C34 POPEQ 374     112.050   0.365  46.165  1.00  0.00           C
ATOM   7657  C35 POPEQ 374     112.750   0.815  44.865  1.00  0.00           C
ATOM   7660  C36 POPEQ 374     112.170   0.155  43.605  1.00  0.00           C
ATOM   7663  C37 POPEQ 374     112.320  -1.375  43.565  1.00  0.00           C
ATOM   7666  C38 POPEQ 374     111.350  -2.045  42.585  1.00  0.00           C
ATOM   7669  C39 POPEQ 374     111.660  -1.785  41.115  1.00  0.00           C
ATOM   7672 0C31 POPEQ 374     112.750  -2.705  40.545  1.00  0.00           C
ATOM   7675 1C31 POPEQ 374     113.010  -2.405  39.065  1.00  0.00           C
ATOM   7678 2C31 POPEQ 374     114.160  -3.225  38.465  1.00  0.00           C
ATOM   7681 3C31 POPEQ 374     114.610  -2.715  37.075  1.00  0.00           C
ATOM   7684 4C31 POPEQ 374     115.150  -1.275  37.075  1.00  0.00           C
ATOM   7687 5C31 POPEQ 374     115.630  -0.825  35.695  1.00  0.00           C
ATOM   7690 6C31 POPEQ 374     116.150   0.615  35.665  1.00  0.00           C
ATOM   7694  NH3 POPER 375      86.590  86.275  56.375  1.00  0.00           N
ATOM   7698  C12 POPER 375      88.060  86.185  56.605  1.00  0.00           C
ATOM   7701  C11 POPER 375      88.570  87.445  57.315  1.00  0.00           C
ATOM   7704  P   POPER 375      87.170  89.635  57.315  1.00  0.00           P
ATOM   7705  O13 POPER 375      85.830  89.025  57.295  1.00  0.00           O
ATOM   7706  O14 POPER 375      87.740  90.025  58.615  1.00  0.00           O
ATOM   7707  O11 POPER 375      87.140  90.935  56.415  1.00  0.00           O
ATOM   7708  O12 POPER 375      88.150  88.615  56.595  1.00  0.00           O
ATOM   7709  C1  POPER 375      86.200  91.115  55.365  1.00  0.00           C
ATOM   7712  C2  POPER 375      86.870  90.885  53.995  1.00  0.00           C
ATOM   7714  O21 POPER 375      86.530  89.565  53.545  1.00  0.00           O
ATOM   7715  C21 POPER 375      86.840  89.325  52.285  1.00  0.00           C
ATOM   7716  O22 POPER 375      87.970  89.335  51.815  1.00  0.00           O
ATOM   7717  C22 POPER 375      85.570  89.045  51.505  1.00  0.00           C
ATOM   7720  C3  POPER 375      88.400  91.205  54.015  1.00  0.00           C
ATOM   7723  O31 POPER 375      88.780  91.875  52.795  1.00  0.00           O
ATOM   7724  C31 POPER 375      88.600  93.195  52.805  1.00  0.00           C
ATOM   7725  O32 POPER 375      88.660  93.915  53.785  1.00  0.00           O
ATOM   7726  C32 POPER 375      88.130  93.625  51.405  1.00  0.00           C
ATOM   7729  C23 POPER 375      85.370  90.145  50.445  1.00  0.00           C
ATOM   7732  C24 POPER 375      84.030  90.045  49.705  1.00  0.00           C
ATOM   7735  C25 POPER 375      83.830  91.175  48.695  1.00  0.00           C
ATOM   7738  C26 POPER 375      84.780  91.115  47.505  1.00  0.00           C
ATOM   7741  C27 POPER 375      84.840  92.455  46.755  1.00  0.00           C
ATOM   7744  C28 POPER 375      85.680  92.355  45.475  1.00  0.00           C
ATOM   7747  C29 POPER 375      85.830  93.725  44.855  1.00  0.00           C
ATOM   7749 0C21 POPER 375      85.230  94.185  43.745  1.00  0.00           C
ATOM   7751 1C21 POPER 375      84.230  93.455  42.885  1.00  0.00           C
ATOM   7754 2C21 POPER 375      83.100  94.405  42.435  1.00  0.00           C
ATOM   7757 3C21 POPER 375      82.100  93.745  41.475  1.00  0.00           C
ATOM   7760 4C21 POPER 375      80.980  94.705  41.055  1.00  0.00           C
ATOM   7763 5C21 POPER 375      79.920  94.055  40.155  1.00  0.00           C
ATOM   7766 6C21 POPER 375      78.740  94.995  39.845  1.00  0.00           C
ATOM   7769 7C21 POPER 375      77.670  94.325  38.985  1.00  0.00           C
ATOM   7772 8C21 POPER 375      76.550  95.275  38.555  1.00  0.00           C
ATOM   7776  C33 POPER 375      88.830  92.975  50.175  1.00  0.00           C
ATOM   7779  C34 POPER 375      90.020  93.785  49.635  1.00  0.00           C
ATOM   7782  C35 POPER 375      90.500  93.335  48.235  1.00  0.00           C
ATOM   7785  C36 POPER 375      91.260  92.005  48.225  1.00  0.00           C
ATOM   7788  C37 POPER 375      91.830  91.635  46.835  1.00  0.00           C
ATOM   7791  C38 POPER 375      92.960  90.595  46.905  1.00  0.00           C
ATOM   7794  C39 POPER 375      93.400  90.045  45.535  1.00  0.00           C
ATOM   7797 0C31 POPER 375      94.140  91.065  44.635  1.00  0.00           C
ATOM   7800 1C31 POPER 375      94.040  90.745  43.135  1.00  0.00           C
ATOM   7803 2C31 POPER 375      94.700  91.815  42.255  1.00  0.00           C
ATOM   7806 3C31 POPER 375      96.170  91.505  41.925  1.00  0.00           C
ATOM   7809 4C31 POPER 375      96.330  90.705  40.615  1.00  0.00           C
ATOM   7812 5C31 POPER 375      97.790  90.325  40.325  1.00  0.00           C
ATOM   7815 6C31 POPER 375      97.980  89.675  38.955  1.00  0.00           C
ATOM   7819  NH3 POPES 376      78.030 115.515  13.145  1.00  0.00           N
ATOM   7823  C12 POPES 376      76.530 115.615  13.075  1.00  0.00           C
ATOM   7826  C11 POPES 376      75.840 114.495  13.865  1.00  0.00           C
ATOM   7829  P   POPES 376      76.700 112.015  13.675  1.00  0.00           P
ATOM   7830  O13 POPES 376      76.150 110.895  12.895  1.00  0.00           O
ATOM   7831  O14 POPES 376      78.140 112.315  13.615  1.00  0.00           O
ATOM   7832  O11 POPES 376      76.240 111.895  15.185  1.00  0.00           O
ATOM   7833  O12 POPES 376      75.930 113.275  13.135  1.00  0.00           O
ATOM   7834  C1  POPES 376      77.250 111.555  16.165  1.00  0.00           C
ATOM   7837  C2  POPES 376      76.710 111.605  17.625  1.00  0.00           C
ATOM   7839  O21 POPES 376      77.800 111.615  18.575  1.00  0.00           O
ATOM   7840  C21 POPES 376      78.510 110.505  18.785  1.00  0.00           C
ATOM   7841  O22 POPES 376      78.360 109.445  18.195  1.00  0.00           O
ATOM   7842  C22 POPES 376      79.640 110.785  19.805  1.00  0.00           C
ATOM   7845  C3  POPES 376      75.600 110.515  17.845  1.00  0.00           C
ATOM   7848  O31 POPES 376      75.280 110.255  19.245  1.00  0.00           O
ATOM   7849  C31 POPES 376      74.320 109.315  19.365  1.00  0.00           C
ATOM   7850  O32 POPES 376      73.580 108.975  18.455  1.00  0.00           O
ATOM   7851  C32 POPES 376      74.240 108.725  20.775  1.00  0.00           C
ATOM   7854  C23 POPES 376      79.960 109.675  20.855  1.00  0.00           C
ATOM   7857  C24 POPES 376      79.340 109.885  22.255  1.00  0.00           C
ATOM   7860  C25 POPES 376      79.920 108.925  23.315  1.00  0.00           C
ATOM   7863  C26 POPES 376      79.120 108.845  24.635  1.00  0.00           C
ATOM   7866  C27 POPES 376      79.800 107.905  25.645  1.00  0.00           C
ATOM   7869  C28 POPES 376      78.930 107.385  26.805  1.00  0.00           C
ATOM   7872  C29 POPES 376      78.750 108.375  27.925  1.00  0.00           C
ATOM   7874 0C21 POPES 376      79.200 108.275  29.195  1.00  0.00           C
ATOM   7876 1C21 POPES 376      80.000 107.145  29.805  1.00  0.00           C
ATOM   7879 2C21 POPES 376      79.440 106.685  31.165  1.00  0.00           C
ATOM   7882 3C21 POPES 376      78.130 105.895  31.065  1.00  0.00           C
ATOM   7885 4C21 POPES 376      77.500 105.545  32.425  1.00  0.00           C
ATOM   7888 5C21 POPES 376      78.510 104.975  33.435  1.00  0.00           C
ATOM   7891 6C21 POPES 376      77.830 104.525  34.735  1.00  0.00           C
ATOM   7894 7C21 POPES 376      78.810 103.875  35.745  1.00  0.00           C
ATOM   7897 8C21 POPES 376      78.160 103.125  36.915  1.00  0.00           C
ATOM   7901  C33 POPES 376      74.570 107.195  20.805  1.00  0.00           C
ATOM   7904  C34 POPES 376      75.350 106.745  22.055  1.00  0.00           C
ATOM   7907  C35 POPES 376      74.480 106.435  23.265  1.00  0.00           C
ATOM   7910  C36 POPES 376      75.280 106.355  24.575  1.00  0.00           C
ATOM   7913  C37 POPES 376      74.380 106.595  25.795  1.00  0.00           C
ATOM   7916  C38 POPES 376      75.110 106.785  27.125  1.00  0.00           C
ATOM   7919  C39 POPES 376      75.690 105.495  27.715  1.00  0.00           C
ATOM   7922 0C31 POPES 376      74.610 104.565  28.275  1.00  0.00           C
ATOM   7925 1C31 POPES 376      75.190 103.265  28.865  1.00  0.00           C
ATOM   7928 2C31 POPES 376      74.140 102.345  29.505  1.00  0.00           C
ATOM   7931 3C31 POPES 376      73.160 101.745  28.495  1.00  0.00           C
ATOM   7934 4C31 POPES 376      72.160 100.755  29.115  1.00  0.00           C
ATOM   7937 5C31 POPES 376      71.380  99.975  28.055  1.00  0.00           C
ATOM   7940 6C31 POPES 376      70.300  99.055  28.635  1.00  0.00           C
ATOM   7944  NH3 POPET 377      58.530  34.005  60.845  1.00  0.00           N
ATOM   7948  C12 POPET 377      58.070  33.205  59.655  1.00  0.00           C
ATOM   7951  C11 POPET 377      56.770  33.755  59.045  1.00  0.00           C
ATOM   7954  P   POPET 377      54.690  35.105  59.845  1.00  0.00           P
ATOM   7955  O13 POPET 377      53.780  35.235  61.005  1.00  0.00           O
ATOM   7956  O14 POPET 377      55.380  36.345  59.445  1.00  0.00           O
ATOM   7957  O11 POPET 377      53.870  34.535  58.645  1.00  0.00           O
ATOM   7958  O12 POPET 377      55.770  33.965  60.065  1.00  0.00           O
ATOM   7959  C1  POPET 377      53.000  35.335  57.855  1.00  0.00           C
ATOM   7962  C2  POPET 377      53.300  35.105  56.355  1.00  0.00           C
ATOM   7964  O21 POPET 377      52.420  34.095  55.835  1.00  0.00           O
ATOM   7965  C21 POPET 377      52.750  32.825  55.775  1.00  0.00           C
ATOM   7966  O22 POPET 377      53.760  32.285  56.205  1.00  0.00           O
ATOM   7967  C22 POPET 377      51.680  32.155  54.895  1.00  0.00           C
ATOM   7970  C3  POPET 377      54.830  34.895  56.085  1.00  0.00           C
ATOM   7973  O31 POPET 377      55.140  34.525  54.735  1.00  0.00           O
ATOM   7974  C31 POPET 377      55.060  35.505  53.865  1.00  0.00           C
ATOM   7975  O32 POPET 377      54.620  36.615  54.065  1.00  0.00           O
ATOM   7976  C32 POPET 377      55.560  35.055  52.495  1.00  0.00           C
ATOM   7979  C23 POPET 377      50.250  32.145  55.505  1.00  0.00           C
ATOM   7982  C24 POPET 377      49.120  32.145  54.455  1.00  0.00           C
ATOM   7985  C25 POPET 377      49.220  31.055  53.375  1.00  0.00           C
ATOM   7988  C26 POPET 377      49.200  29.625  53.945  1.00  0.00           C
ATOM   7991  C27 POPET 377      49.180  28.565  52.835  1.00  0.00           C
ATOM   7994  C28 POPET 377      49.280  27.155  53.415  1.00  0.00           C
ATOM   7997  C29 POPET 377      49.400  26.075  52.375  1.00  0.00           C
ATOM   7999 0C21 POPET 377      48.450  25.205  51.985  1.00  0.00           C
ATOM   8001 1C21 POPET 377      47.000  25.165  52.415  1.00  0.00           C
ATOM   8004 2C21 POPET 377      46.650  24.055  53.435  1.00  0.00           C
ATOM   8007 3C21 POPET 377      47.130  22.655  53.045  1.00  0.00           C
ATOM   8010 4C21 POPET 377      46.070  21.555  53.195  1.00  0.00           C
ATOM   8013 5C21 POPET 377      44.990  21.605  52.105  1.00  0.00           C
ATOM   8016 6C21 POPET 377      44.090  20.365  52.145  1.00  0.00           C
ATOM   8019 7C21 POPET 377      43.160  20.215  50.925  1.00  0.00           C
ATOM   8022 8C21 POPET 377      42.590  18.795  50.835  1.00  0.00           C
ATOM   8026  C33 POPET 377      54.430  34.605  51.525  1.00  0.00           C
ATOM   8029  C34 POPET 377      54.950  34.545  50.085  1.00  0.00           C
ATOM   8032  C35 POPET 377      54.100  33.735  49.105  1.00  0.00           C
ATOM   8035  C36 POPET 377      54.660  33.875  47.675  1.00  0.00           C
ATOM   8038  C37 POPET 377      54.160  32.805  46.695  1.00  0.00           C
ATOM   8041  C38 POPET 377      54.510  33.125  45.235  1.00  0.00           C
ATOM   8044  C39 POPET 377      53.530  34.085  44.535  1.00  0.00           C
ATOM   8047 0C31 POPET 377      52.120  33.505  44.375  1.00  0.00           C
ATOM   8050 1C31 POPET 377      51.230  34.355  43.455  1.00  0.00           C
ATOM   8053 2C31 POPET 377      49.830  33.745  43.295  1.00  0.00           C
ATOM   8056 3C31 POPET 377      48.870  34.475  42.335  1.00  0.00           C
ATOM   8059 4C31 POPET 377      49.190  34.325  40.845  1.00  0.00           C
ATOM   8062 5C31 POPET 377      50.090  35.425  40.275  1.00  0.00           C
ATOM   8065 6C31 POPET 377      50.270  35.315  38.755  1.00  0.00           C
ATOM   8069  NH3 POPEU 378      48.890  68.395  15.565  1.00  0.00           N
ATOM   8073  C12 POPEU 378      49.120  69.875  15.495  1.00  0.00           C
ATOM   8076  C11 POPEU 378      49.550  70.495  16.835  1.00  0.00           C
ATOM   8079  P   POPEU 378      51.680  71.935  16.455  1.00  0.00           P
ATOM   8080  O13 POPEU 378      53.110  71.655  16.225  1.00  0.00           O
ATOM   8081  O14 POPEU 378      50.920  72.595  15.375  1.00  0.00           O
ATOM   8082  O11 POPEU 378      51.490  72.915  17.675  1.00  0.00           O
ATOM   8083  O12 POPEU 378      50.970  70.595  16.885  1.00  0.00           O
ATOM   8084  C1  POPEU 378      52.070  72.545  18.925  1.00  0.00           C
ATOM   8087  C2  POPEU 378      51.380  73.295  20.075  1.00  0.00           C
ATOM   8089  O21 POPEU 378      52.390  73.845  20.925  1.00  0.00           O
ATOM   8090  C21 POPEU 378      53.130  73.035  21.675  1.00  0.00           C
ATOM   8091  O22 POPEU 378      52.970  71.855  21.875  1.00  0.00           O
ATOM   8092  C22 POPEU 378      54.290  73.905  22.165  1.00  0.00           C
ATOM   8095  C3  POPEU 378      50.290  72.465  20.795  1.00  0.00           C
ATOM   8098  O31 POPEU 378      49.750  73.195  21.915  1.00  0.00           O
ATOM   8099  C31 POPEU 378      48.430  73.165  22.045  1.00  0.00           C
ATOM   8100  O32 POPEU 378      47.650  72.545  21.355  1.00  0.00           O
ATOM   8101  C32 POPEU 378      48.050  74.135  23.145  1.00  0.00           C
ATOM   8104  C23 POPEU 378      54.820  73.535  23.555  1.00  0.00           C
ATOM   8107  C24 POPEU 378      55.580  74.715  24.195  1.00  0.00           C
ATOM   8110  C25 POPEU 378      56.240  74.325  25.515  1.00  0.00           C
ATOM   8113  C26 POPEU 378      55.290  74.215  26.725  1.00  0.00           C
ATOM   8116  C27 POPEU 378      55.150  75.505  27.535  1.00  0.00           C
ATOM   8119  C28 POPEU 378      55.200  75.285  29.075  1.00  0.00           C
ATOM   8122  C29 POPEU 378      53.850  75.075  29.715  1.00  0.00           C
ATOM   8124 0C21 POPEU 378      53.420  75.605  30.875  1.00  0.00           C
ATOM   8126 1C21 POPEU 378      54.200  76.515  31.795  1.00  0.00           C
ATOM   8129 2C21 POPEU 378      53.300  77.255  32.815  1.00  0.00           C
ATOM   8132 3C21 POPEU 378      54.110  77.975  33.905  1.00  0.00           C
ATOM   8135 4C21 POPEU 378      53.240  78.555  35.025  1.00  0.00           C
ATOM   8138 5C21 POPEU 378      54.040  78.945  36.275  1.00  0.00           C
ATOM   8141 6C21 POPEU 378      53.180  79.665  37.325  1.00  0.00           C
ATOM   8144 7C21 POPEU 378      53.890  79.865  38.675  1.00  0.00           C
ATOM   8147 8C21 POPEU 378      53.080  80.685  39.685  1.00  0.00           C
ATOM   8151  C33 POPEU 378      46.580  73.965  23.595  1.00  0.00           C
ATOM   8154  C34 POPEU 378      46.240  74.975  24.695  1.00  0.00           C
ATOM   8157  C35 POPEU 378      44.960  74.645  25.455  1.00  0.00           C
ATOM   8160  C36 POPEU 378      43.720  75.105  24.685  1.00  0.00           C
ATOM   8163  C37 POPEU 378      42.410  74.675  25.355  1.00  0.00           C
ATOM   8166  C38 POPEU 378      41.380  75.815  25.395  1.00  0.00           C
ATOM   8169  C39 POPEU 378      39.930  75.305  25.365  1.00  0.00           C
ATOM   8172 0C31 POPEU 378      39.630  74.575  24.045  1.00  0.00           C
ATOM   8175 1C31 POPEU 378      38.290  74.975  23.415  1.00  0.00           C
ATOM   8178 2C31 POPEU 378      37.070  74.345  24.075  1.00  0.00           C
ATOM   8181 3C31 POPEU 378      35.920  74.275  23.065  1.00  0.00           C
ATOM   8184 4C31 POPEU 378      34.530  73.915  23.615  1.00  0.00           C
ATOM   8187 5C31 POPEU 378      33.660  73.325  22.505  1.00  0.00           C
ATOM   8190 6C31 POPEU 378      32.240  72.905  22.925  1.00  0.00           C
ATOM   8194  NH3 POPEV 379      11.720 109.525  57.475  1.00  0.00           N
ATOM   8198  C12 POPEV 379      11.720 108.815  58.795  1.00  0.00           C
ATOM   8201  C11 POPEV 379      12.210 107.365  58.625  1.00  0.00           C
ATOM   8204  P   POPEV 379      14.730 107.695  59.155  1.00  0.00           P
ATOM   8205  O13 POPEV 379      14.910 109.175  59.115  1.00  0.00           O
ATOM   8206  O14 POPEV 379      14.460 107.095  60.475  1.00  0.00           O
ATOM   8207  O11 POPEV 379      16.000 106.995  58.515  1.00  0.00           O
ATOM   8208  O12 POPEV 379      13.570 107.295  58.155  1.00  0.00           O
ATOM   8209  C1  POPEV 379      16.540 107.385  57.245  1.00  0.00           C
ATOM   8212  C2  POPEV 379      16.210 106.355  56.125  1.00  0.00           C
ATOM   8214  O21 POPEV 379      17.320 106.235  55.215  1.00  0.00           O
ATOM   8215  C21 POPEV 379      17.440 107.155  54.285  1.00  0.00           C
ATOM   8216  O22 POPEV 379      16.870 108.235  54.245  1.00  0.00           O
ATOM   8217  C22 POPEV 379      18.440 106.655  53.235  1.00  0.00           C
ATOM   8220  C3  POPEV 379      14.830 106.665  55.455  1.00  0.00           C
ATOM   8223  O31 POPEV 379      14.730 106.175  54.105  1.00  0.00           O
ATOM   8224  C31 POPEV 379      13.860 106.835  53.345  1.00  0.00           C
ATOM   8225  O32 POPEV 379      13.150 107.755  53.725  1.00  0.00           O
ATOM   8226  C32 POPEV 379      13.970 106.325  51.905  1.00  0.00           C
ATOM   8229  C23 POPEV 379      18.240 107.285  51.845  1.00  0.00           C
ATOM   8232  C24 POPEV 379      18.300 106.305  50.675  1.00  0.00           C
ATOM   8235  C25 POPEV 379      17.860 106.965  49.355  1.00  0.00           C
ATOM   8238  C26 POPEV 379      18.920 107.885  48.725  1.00  0.00           C
ATOM   8241  C27 POPEV 379      18.340 108.685  47.545  1.00  0.00           C
ATOM   8244  C28 POPEV 379      19.380 109.405  46.665  1.00  0.00           C
ATOM   8247  C29 POPEV 379      20.150 110.495  47.375  1.00  0.00           C
ATOM   8249 0C21 POPEV 379      19.770 111.775  47.535  1.00  0.00           C
ATOM   8251 1C21 POPEV 379      18.450 112.365  47.075  1.00  0.00           C
ATOM   8254 2C21 POPEV 379      18.580 113.555  46.085  1.00  0.00           C
ATOM   8257 3C21 POPEV 379      19.330 113.225  44.785  1.00  0.00           C
ATOM   8260 4C21 POPEV 379      19.010 114.245  43.675  1.00  0.00           C
ATOM   8263 5C21 POPEV 379      19.950 114.125  42.465  1.00  0.00           C
ATOM   8266 6C21 POPEV 379      19.630 115.145  41.365  1.00  0.00           C
ATOM   8269 7C21 POPEV 379      20.620 115.125  40.205  1.00  0.00           C
ATOM   8272 8C21 POPEV 379      20.220 116.045  39.045  1.00  0.00           C
ATOM   8276  C33 POPEV 379      12.610 105.955  51.265  1.00  0.00           C
ATOM   8279  C34 POPEV 379      12.670 105.795  49.735  1.00  0.00           C
ATOM   8282  C35 POPEV 379      13.490 104.595  49.255  1.00  0.00           C
ATOM   8285  C36 POPEV 379      13.480 104.445  47.725  1.00  0.00           C
ATOM   8288  C37 POPEV 379      14.540 103.445  47.225  1.00  0.00           C
ATOM   8291  C38 POPEV 379      14.610 103.275  45.695  1.00  0.00           C
ATOM   8294  C39 POPEV 379      14.810 104.585  44.925  1.00  0.00           C
ATOM   8297 0C31 POPEV 379      15.020 104.385  43.415  1.00  0.00           C
ATOM   8300 1C31 POPEV 379      14.700 105.675  42.645  1.00  0.00           C
ATOM   8303 2C31 POPEV 379      14.990 105.595  41.135  1.00  0.00           C
ATOM   8306 3C31 POPEV 379      14.070 104.615  40.375  1.00  0.00           C
ATOM   8309 4C31 POPEV 379      14.310 104.725  38.865  1.00  0.00           C
ATOM   8312 5C31 POPEV 379      13.420 103.805  38.005  1.00  0.00           C
ATOM   8315 6C31 POPEV 379      13.590 104.035  36.495  1.00  0.00           C
ATOM   8319  NH3 POPEW 380      76.730  20.545  59.785  1.00  0.00           N
ATOM   8323  C12 POPEW 380      77.350  19.385  60.505  1.00  0.00           C
ATOM   8326  C11 POPEW 380      78.690  18.975  59.835  1.00  0.00           C
ATOM   8329  P   POPEW 380      79.900  21.325  59.775  1.00  0.00           P
ATOM   8330  O13 POPEW 380      79.170  22.125  60.785  1.00  0.00           O
ATOM   8331  O14 POPEW 380      81.280  21.665  59.365  1.00  0.00           O
ATOM   8332  O11 POPEW 380      78.960  21.325  58.535  1.00  0.00           O
ATOM   8333  O12 POPEW 380      79.800  19.815  60.165  1.00  0.00           O
ATOM   8334  C1  POPEW 380      78.880  22.305  57.535  1.00  0.00           C
ATOM   8337  C2  POPEW 380      78.300  21.655  56.255  1.00  0.00           C
ATOM   8339  O21 POPEW 380      76.900  21.365  56.405  1.00  0.00           O
ATOM   8340  C21 POPEW 380      76.100  22.345  56.025  1.00  0.00           C
ATOM   8341  O22 POPEW 380      76.310  23.535  56.125  1.00  0.00           O
ATOM   8342  C22 POPEW 380      74.950  21.725  55.225  1.00  0.00           C
ATOM   8345  C3  POPEW 380      79.060  20.345  55.885  1.00  0.00           C
ATOM   8348  O31 POPEW 380      78.380  19.555  54.875  1.00  0.00           O
ATOM   8349  C31 POPEW 380      77.580  18.595  55.355  1.00  0.00           C
ATOM   8350  O32 POPEW 380      77.320  18.415  56.525  1.00  0.00           O
ATOM   8351  C32 POPEW 380      77.110  17.705  54.205  1.00  0.00           C
ATOM   8354  C23 POPEW 380      74.610  22.585  53.985  1.00  0.00           C
ATOM   8357  C24 POPEW 380      73.810  21.855  52.895  1.00  0.00           C
ATOM   8360  C25 POPEW 380      74.570  20.655  52.295  1.00  0.00           C
ATOM   8363  C26 POPEW 380      73.960  20.145  50.985  1.00  0.00           C
ATOM   8366  C27 POPEW 380      74.850  19.065  50.355  1.00  0.00           C
ATOM   8369  C28 POPEW 380      74.590  18.825  48.865  1.00  0.00           C
ATOM   8372  C29 POPEW 380      75.750  18.095  48.245  1.00  0.00           C
ATOM   8374 0C21 POPEW 380      75.970  16.765  48.305  1.00  0.00           C
ATOM   8376 1C21 POPEW 380      75.080  15.755  48.975  1.00  0.00           C
ATOM   8379 2C21 POPEW 380      74.460  14.765  47.965  1.00  0.00           C
ATOM   8382 3C21 POPEW 380      75.520  14.035  47.125  1.00  0.00           C
ATOM   8385 4C21 POPEW 380      74.990  12.755  46.465  1.00  0.00           C
ATOM   8388 5C21 POPEW 380      73.810  12.955  45.495  1.00  0.00           C
ATOM   8391 6C21 POPEW 380      73.400  11.635  44.835  1.00  0.00           C
ATOM   8394 7C21 POPEW 380      72.310  11.785  43.765  1.00  0.00           C
ATOM   8397 8C21 POPEW 380      71.730  10.445  43.295  1.00  0.00           C
ATOM   8401  C33 POPEW 380      76.490  16.375  54.705  1.00  0.00           C
ATOM   8404  C34 POPEW 380      76.560  15.245  53.665  1.00  0.00           C
ATOM   8407  C35 POPEW 380      77.980  14.655  53.575  1.00  0.00           C
ATOM   8410  C36 POPEW 380      78.080  13.425  52.675  1.00  0.00           C
ATOM   8413  C37 POPEW 380      79.530  12.935  52.565  1.00  0.00           C
ATOM   8416  C38 POPEW 380      79.680  11.635  51.765  1.00  0.00           C
ATOM   8419  C39 POPEW 380      81.150  11.265  51.495  1.00  0.00           C
ATOM   8422 0C31 POPEW 380      81.890  10.785  52.755  1.00  0.00           C
ATOM   8425 1C31 POPEW 380      83.410  10.635  52.565  1.00  0.00           C
ATOM   8428 2C31 POPEW 380      84.140  10.295  53.875  1.00  0.00           C
ATOM   8431 3C31 POPEW 380      85.650  10.565  53.825  1.00  0.00           C
ATOM   8434 4C31 POPEW 380      86.420   9.625  52.895  1.00  0.00           C
ATOM   8437 5C31 POPEW 380      87.920   9.895  52.975  1.00  0.00           C
ATOM   8440 6C31 POPEW 380      88.790   8.865  52.275  1.00  0.00           C
ATOM   8444  NH3 POPEX 381      34.260  84.765  56.715  1.00  0.00           N
ATOM   8448  C12 POPEX 381      34.590  83.995  55.455  1.00  0.00           C
ATOM   8451  C11 POPEX 381      33.390  83.975  54.495  1.00  0.00           C
ATOM   8454  P   POPEX 381      31.520  82.275  55.175  1.00  0.00           P
ATOM   8455  O13 POPEX 381      32.590  81.335  54.805  1.00  0.00           O
ATOM   8456  O14 POPEX 381      30.880  82.005  56.485  1.00  0.00           O
ATOM   8457  O11 POPEX 381      30.450  82.275  54.005  1.00  0.00           O
ATOM   8458  O12 POPEX 381      32.170  83.725  55.185  1.00  0.00           O
ATOM   8459  C1  POPEX 381      30.810  82.775  52.705  1.00  0.00           C
ATOM   8462  C2  POPEX 381      29.570  82.955  51.785  1.00  0.00           C
ATOM   8464  O21 POPEX 381      29.800  82.365  50.485  1.00  0.00           O
ATOM   8465  C21 POPEX 381      30.660  83.025  49.725  1.00  0.00           C
ATOM   8466  O22 POPEX 381      31.430  83.895  50.085  1.00  0.00           O
ATOM   8467  C22 POPEX 381      30.520  82.535  48.285  1.00  0.00           C
ATOM   8470  C3  POPEX 381      29.060  84.435  51.685  1.00  0.00           C
ATOM   8473  O31 POPEX 381      28.360  84.675  50.445  1.00  0.00           O
ATOM   8474  C31 POPEX 381      27.050  84.485  50.475  1.00  0.00           C
ATOM   8475  O32 POPEX 381      26.420  84.055  51.425  1.00  0.00           O
ATOM   8476  C32 POPEX 381      26.440  84.895  49.125  1.00  0.00           C
ATOM   8479  C23 POPEX 381      31.520  83.215  47.325  1.00  0.00           C
ATOM   8482  C24 POPEX 381      31.230  82.815  45.875  1.00  0.00           C
ATOM   8485  C25 POPEX 381      31.940  83.705  44.835  1.00  0.00           C
ATOM   8488  C26 POPEX 381      31.480  83.385  43.415  1.00  0.00           C
ATOM   8491  C27 POPEX 381      30.140  84.055  43.075  1.00  0.00           C
ATOM   8494  C28 POPEX 381      29.420  83.365  41.905  1.00  0.00           C
ATOM   8497  C29 POPEX 381      28.100  84.015  41.605  1.00  0.00           C
ATOM   8499 0C21 POPEX 381      27.830  84.825  40.575  1.00  0.00           C
ATOM   8501 1C21 POPEX 381      28.810  85.245  39.505  1.00  0.00           C
ATOM   8504 2C21 POPEX 381      28.920  84.195  38.385  1.00  0.00           C
ATOM   8507 3C21 POPEX 381      29.950  84.595  37.315  1.00  0.00           C
ATOM   8510 4C21 POPEX 381      30.500  83.395  36.525  1.00  0.00           C
ATOM   8513 5C21 POPEX 381      31.530  82.605  37.345  1.00  0.00           C
ATOM   8516 6C21 POPEX 381      32.470  81.735  36.495  1.00  0.00           C
ATOM   8519 7C21 POPEX 381      33.600  81.125  37.325  1.00  0.00           C
ATOM   8522 8C21 POPEX 381      34.700  80.465  36.485  1.00  0.00           C
ATOM   8526  C33 POPEX 381      24.920  84.585  49.005  1.00  0.00           C
ATOM   8529  C34 POPEX 381      24.310  84.945  47.625  1.00  0.00           C
ATOM   8532  C35 POPEX 381      24.420  86.425  47.235  1.00  0.00           C
ATOM   8535  C36 POPEX 381      24.160  86.735  45.765  1.00  0.00           C
ATOM   8538  C37 POPEX 381      24.900  88.015  45.305  1.00  0.00           C
ATOM   8541  C38 POPEX 381      24.460  88.485  43.905  1.00  0.00           C
ATOM   8544  C39 POPEX 381      24.710  87.455  42.795  1.00  0.00           C
ATOM   8547 0C31 POPEX 381      23.850  87.715  41.555  1.00  0.00           C
ATOM   8550 1C31 POPEX 381      24.110  86.705  40.425  1.00  0.00           C
ATOM   8553 2C31 POPEX 381      23.650  85.265  40.725  1.00  0.00           C
ATOM   8556 3C31 POPEX 381      22.120  85.115  40.855  1.00  0.00           C
ATOM   8559 4C31 POPEX 381      21.660  83.675  40.585  1.00  0.00           C
ATOM   8562 5C31 POPEX 381      20.160  83.465  40.805  1.00  0.00           C
ATOM   8565 6C31 POPEX 381      19.690  82.045  40.465  1.00  0.00           C
ATOM   8569  NH3 POPEY 382       9.390  38.915  11.705  1.00  0.00           N
ATOM   8573  C12 POPEY 382      10.090  39.405  10.465  1.00  0.00           C
ATOM   8576  C11 POPEY 382      10.760  38.255   9.675  1.00  0.00           C
ATOM   8579  P   POPEY 382      12.970  37.775  11.025  1.00  0.00           P
ATOM   8580  O13 POPEY 382      13.660  36.575  11.565  1.00  0.00           O
ATOM   8581  O14 POPEY 382      13.700  38.655  10.085  1.00  0.00           O
ATOM   8582  O11 POPEY 382      12.510  38.685  12.235  1.00  0.00           O
ATOM   8583  O12 POPEY 382      11.560  37.385  10.465  1.00  0.00           O
ATOM   8584  C1  POPEY 382      12.550  38.235  13.585  1.00  0.00           C
ATOM   8587  C2  POPEY 382      11.340  37.315  13.945  1.00  0.00           C
ATOM   8589  O21 POPEY 382      10.390  38.045  14.745  1.00  0.00           O
ATOM   8590  C21 POPEY 382      10.650  38.225  16.025  1.00  0.00           C
ATOM   8591  O22 POPEY 382      11.670  37.905  16.615  1.00  0.00           O
ATOM   8592  C22 POPEY 382       9.480  39.005  16.625  1.00  0.00           C
ATOM   8595  C3  POPEY 382      11.750  35.935  14.505  1.00  0.00           C
ATOM   8598  O31 POPEY 382      10.680  35.335  15.265  1.00  0.00           O
ATOM   8599  C31 POPEY 382      10.880  34.055  15.555  1.00  0.00           C
ATOM   8600  O32 POPEY 382      11.640  33.295  14.975  1.00  0.00           O
ATOM   8601  C32 POPEY 382      10.150  33.725  16.845  1.00  0.00           C
ATOM   8604  C23 POPEY 382       9.310  38.955  18.165  1.00  0.00           C
ATOM   8607  C24 POPEY 382       7.910  39.455  18.545  1.00  0.00           C
ATOM   8610  C25 POPEY 382       7.580  39.505  20.035  1.00  0.00           C
ATOM   8613  C26 POPEY 382       6.050  39.565  20.245  1.00  0.00           C
ATOM   8616  C27 POPEY 382       5.630  39.975  21.665  1.00  0.00           C
ATOM   8619  C28 POPEY 382       4.110  39.815  21.885  1.00  0.00           C
ATOM   8622  C29 POPEY 382       3.650  40.155  23.285  1.00  0.00           C
ATOM   8624 0C21 POPEY 382       3.250  41.355  23.735  1.00  0.00           C
ATOM   8626 1C21 POPEY 382       3.200  42.655  22.965  1.00  0.00           C
ATOM   8629 2C21 POPEY 382       1.860  43.415  23.025  1.00  0.00           C
ATOM   8632 3C21 POPEY 382       1.540  44.095  24.375  1.00  0.00           C
ATOM   8635 4C21 POPEY 382       0.700  43.265  25.355  1.00  0.00           C
ATOM   8638 5C21 POPEY 382      -0.750  43.065  24.875  1.00  0.00           C
ATOM   8641 6C21 POPEY 382      -1.570  42.115  25.775  1.00  0.00           C
ATOM   8644 7C21 POPEY 382      -2.880  41.715  25.105  1.00  0.00           C
ATOM   8647 8C21 POPEY 382      -3.710  40.705  25.895  1.00  0.00           C
ATOM   8651  C33 POPEY 382      10.950  34.325  18.015  1.00  0.00           C
ATOM   8654  C34 POPEY 382      10.330  34.035  19.375  1.00  0.00           C
ATOM   8657  C35 POPEY 382      10.980  34.865  20.465  1.00  0.00           C
ATOM   8660  C36 POPEY 382      10.380  34.585  21.835  1.00  0.00           C
ATOM   8663  C37 POPEY 382      10.660  35.735  22.795  1.00  0.00           C
ATOM   8666  C38 POPEY 382      10.050  35.505  24.175  1.00  0.00           C
ATOM   8669  C39 POPEY 382      10.220  36.735  25.065  1.00  0.00           C
ATOM   8672 0C31 POPEY 382       9.760  36.465  26.495  1.00  0.00           C
ATOM   8675 1C31 POPEY 382       9.880  37.705  27.385  1.00  0.00           C
ATOM   8678 2C31 POPEY 382       9.160  37.545  28.735  1.00  0.00           C
ATOM   8681 3C31 POPEY 382       9.410  36.175  29.375  1.00  0.00           C
ATOM   8684 4C31 POPEY 382       8.990  36.105  30.835  1.00  0.00           C
ATOM   8687 5C31 POPEY 382       8.840  34.655  31.305  1.00  0.00           C
ATOM   8690 6C31 POPEY 382       8.730  34.525  32.815  1.00  0.00           C
ATOM   8694  NH3 POPEZ 383     128.210   2.095  11.515  1.00  0.00           N
ATOM   8698  C12 POPEZ 383     127.830   2.725  10.195  1.00  0.00           C
ATOM   8701  C11 POPEZ 383     126.760   3.835  10.315  1.00  0.00           C
ATOM   8704  P   POPEZ 383     126.260   6.255  11.055  1.00  0.00           P
ATOM   8705  O13 POPEZ 383     127.050   7.465  11.375  1.00  0.00           O
ATOM   8706  O14 POPEZ 383     125.510   6.275   9.785  1.00  0.00           O
ATOM   8707  O11 POPEZ 383     125.270   5.965  12.245  1.00  0.00           O
ATOM   8708  O12 POPEZ 383     127.220   4.975  11.075  1.00  0.00           O
ATOM   8709  C1  POPEZ 383     125.520   6.415  13.585  1.00  0.00           C
ATOM   8712  C2  POPEZ 383     126.100   5.305  14.515  1.00  0.00           C
ATOM   8714  O21 POPEZ 383     127.490   5.585  14.815  1.00  0.00           O
ATOM   8715  C21 POPEZ 383     127.580   6.645  15.645  1.00  0.00           C
ATOM   8716  O22 POPEZ 383     126.640   7.145  16.225  1.00  0.00           O
ATOM   8717  C22 POPEZ 383     129.020   7.135  15.725  1.00  0.00           C
ATOM   8720  C3  POPEZ 383     125.890   3.865  13.955  1.00  0.00           C
ATOM   8723  O31 POPEZ 383     126.770   2.885  14.535  1.00  0.00           O
ATOM   8724  C31 POPEZ 383     126.430   2.485  15.765  1.00  0.00           C
ATOM   8725  O32 POPEZ 383     125.430   2.805  16.375  1.00  0.00           O
ATOM   8726  C32 POPEZ 383     127.560   1.605  16.295  1.00  0.00           C
ATOM   8729  C23 POPEZ 383     129.630   7.015  17.145  1.00  0.00           C
ATOM   8732  C24 POPEZ 383     129.900   5.575  17.565  1.00  0.00           C
ATOM   8735  C25 POPEZ 383     128.750   4.795  18.215  1.00  0.00           C
ATOM   8738  C26 POPEZ 383     128.290   5.365  19.565  1.00  0.00           C
ATOM   8741  C27 POPEZ 383     127.170   4.535  20.205  1.00  0.00           C
ATOM   8744  C28 POPEZ 383     126.860   4.925  21.665  1.00  0.00           C
ATOM   8747  C29 POPEZ 383     126.430   6.365  21.755  1.00  0.00           C
ATOM   8749 0C21 POPEZ 383     125.430   6.865  22.495  1.00  0.00           C
ATOM   8751 1C21 POPEZ 383     124.480   6.105  23.375  1.00  0.00           C
ATOM   8754 2C21 POPEZ 383     124.660   6.445  24.855  1.00  0.00           C
ATOM   8757 3C21 POPEZ 383     123.580   5.755  25.685  1.00  0.00           C
ATOM   8760 4C21 POPEZ 383     123.630   6.085  27.175  1.00  0.00           C
ATOM   8763 5C21 POPEZ 383     122.450   5.435  27.905  1.00  0.00           C
ATOM   8766 6C21 POPEZ 383     122.350   5.815  29.375  1.00  0.00           C
ATOM   8769 7C21 POPEZ 383     121.100   5.195  30.015  1.00  0.00           C
ATOM   8772 8C21 POPEZ 383     120.950   5.545  31.485  1.00  0.00           C
ATOM   8776  C33 POPEZ 383     127.670   1.595  17.835  1.00  0.00           C
ATOM   8779  C34 POPEZ 383     126.950   0.425  18.505  1.00  0.00           C
ATOM   8782  C35 POPEZ 383     126.800   0.535  20.025  1.00  0.00           C
ATOM   8785  C36 POPEZ 383     128.120   0.705  20.785  1.00  0.00           C
ATOM   8788  C37 POPEZ 383     127.870   0.755  22.295  1.00  0.00           C
ATOM   8791  C38 POPEZ 383     129.070   1.305  23.055  1.00  0.00           C
ATOM   8794  C39 POPEZ 383     128.940   1.135  24.575  1.00  0.00           C
ATOM   8797 0C31 POPEZ 383     127.840   1.995  25.215  1.00  0.00           C
ATOM   8800 1C31 POPEZ 383     128.380   2.845  26.375  1.00  0.00           C
ATOM   8803 2C31 POPEZ 383     127.270   3.535  27.185  1.00  0.00           C
ATOM   8806 3C31 POPEZ 383     127.800   4.475  28.275  1.00  0.00           C
ATOM   8809 4C31 POPEZ 383     128.800   3.815  29.235  1.00  0.00           C
ATOM   8812 5C31 POPEZ 383     129.170   4.715  30.415  1.00  0.00           C
ATOM   8815 6C31 POPEZ 383     130.320   4.165  31.265  1.00  0.00           C
ATOM   8819  NH3 POPEa 384     128.780  80.935  54.795  1.00  0.00           N
ATOM   8823  C12 POPEa 384     127.610  81.755  55.245  1.00  0.00           C
ATOM   8826  C11 POPEa 384     126.430  81.575  54.275  1.00  0.00           C
ATOM   8829  P   POPEa 384     124.020  82.305  53.795  1.00  0.00           P
ATOM   8830  O13 POPEa 384     124.070  81.205  52.805  1.00  0.00           O
ATOM   8831  O14 POPEa 384     122.770  82.515  54.565  1.00  0.00           O
ATOM   8832  O11 POPEa 384     124.350  83.665  53.045  1.00  0.00           O
ATOM   8833  O12 POPEa 384     125.240  82.175  54.815  1.00  0.00           O
ATOM   8834  C1  POPEa 384     123.320  84.315  52.265  1.00  0.00           C
ATOM   8837  C2  POPEa 384     123.950  84.815  50.945  1.00  0.00           C
ATOM   8839  O21 POPEa 384     123.020  85.585  50.135  1.00  0.00           O
ATOM   8840  C21 POPEa 384     122.190  84.915  49.365  1.00  0.00           C
ATOM   8841  O22 POPEa 384     121.700  83.825  49.585  1.00  0.00           O
ATOM   8842  C22 POPEa 384     121.940  85.725  48.085  1.00  0.00           C
ATOM   8845  C3  POPEa 384     124.650  83.655  50.185  1.00  0.00           C
ATOM   8848  O31 POPEa 384     124.810  83.955  48.785  1.00  0.00           O
ATOM   8849  C31 POPEa 384     125.440  82.995  48.135  1.00  0.00           C
ATOM   8850  O32 POPEa 384     126.070  82.085  48.635  1.00  0.00           O
ATOM   8851  C32 POPEa 384     125.180  83.165  46.635  1.00  0.00           C
ATOM   8854  C23 POPEa 384     121.160  84.925  47.015  1.00  0.00           C
ATOM   8857  C24 POPEa 384     121.130  85.565  45.615  1.00  0.00           C
ATOM   8860  C25 POPEa 384     120.900  87.075  45.545  1.00  0.00           C
ATOM   8863  C26 POPEa 384     119.470  87.635  45.685  1.00  0.00           C
ATOM   8866  C27 POPEa 384     119.520  89.175  45.695  1.00  0.00           C
ATOM   8869  C28 POPEa 384     118.170  89.885  45.855  1.00  0.00           C
ATOM   8872  C29 POPEa 384     118.330  91.365  46.095  1.00  0.00           C
ATOM   8874 0C21 POPEa 384     118.670  92.305  45.195  1.00  0.00           C
ATOM   8876 1C21 POPEa 384     119.010  92.125  43.735  1.00  0.00           C
ATOM   8879 2C21 POPEa 384     120.340  92.805  43.155  1.00  0.00           C
ATOM   8882 3C21 POPEa 384     121.520  93.675  43.775  1.00  0.00           C
ATOM   8885 4C21 POPEa 384     121.630  93.695  45.315  1.00  0.00           C
ATOM   8888 5C21 POPEa 384     122.750  94.615  45.835  1.00  0.00           C
ATOM   8891 6C21 POPEa 384     124.070  94.565  45.045  1.00  0.00           C
ATOM   8894 7C21 POPEa 384     125.210  95.325  45.715  1.00  0.00           C
ATOM   8897 8C21 POPEa 384     126.350  95.655  44.745  1.00  0.00           C
ATOM   8901  C33 POPEa 384     124.200  82.095  46.145  1.00  0.00           C
ATOM   8904  C34 POPEa 384     123.910  82.175  44.645  1.00  0.00           C
ATOM   8907  C35 POPEa 384     125.080  81.665  43.775  1.00  0.00           C
ATOM   8910  C36 POPEa 384     124.770  81.775  42.285  1.00  0.00           C
ATOM   8913  C37 POPEa 384     126.030  81.715  41.425  1.00  0.00           C
ATOM   8916  C38 POPEa 384     125.750  82.215  40.005  1.00  0.00           C
ATOM   8919  C39 POPEa 384     127.020  82.435  39.165  1.00  0.00           C
ATOM   8922 0C31 POPEa 384     126.650  82.985  37.795  1.00  0.00           C
ATOM   8925 1C31 POPEa 384     127.820  83.045  36.805  1.00  0.00           C
ATOM   8928 2C31 POPEa 384     127.330  83.455  35.425  1.00  0.00           C
ATOM   8931 3C31 POPEa 384     128.370  83.335  34.305  1.00  0.00           C
ATOM   8934 4C31 POPEa 384     129.630  84.195  34.485  1.00  0.00           C
ATOM   8937 5C31 POPEa 384     130.420  84.325  33.185  1.00  0.00           C
ATOM   8940 6C31 POPEa 384     131.620  85.265  33.285  1.00  0.00           C
ATOM   8944  NH3 POPEb 385      48.660  90.495  59.295  1.00  0.00           N
ATOM   8948  C12 POPEb 385      49.600  91.105  58.285  1.00  0.00           C
ATOM   8951  C11 POPEb 385      50.750  91.915  58.945  1.00  0.00           C
ATOM   8954  P   POPEb 385      52.700  90.205  59.145  1.00  0.00           P
ATOM   8955  O13 POPEb 385      54.180  90.235  58.975  1.00  0.00           O
ATOM   8956  O14 POPEb 385      52.190  90.015  60.515  1.00  0.00           O
ATOM   8957  O11 POPEb 385      52.080  89.065  58.235  1.00  0.00           O
ATOM   8958  O12 POPEb 385      52.050  91.495  58.525  1.00  0.00           O
ATOM   8959  C1  POPEb 385      52.700  88.615  57.035  1.00  0.00           C
ATOM   8962  C2  POPEb 385      52.370  89.425  55.725  1.00  0.00           C
ATOM   8964  O21 POPEb 385      53.110  88.815  54.665  1.00  0.00           O
ATOM   8965  C21 POPEb 385      54.430  89.025  54.595  1.00  0.00           C
ATOM   8966  O22 POPEb 385      55.120  89.625  55.405  1.00  0.00           O
ATOM   8967  C22 POPEb 385      54.940  88.235  53.375  1.00  0.00           C
ATOM   8970  C3  POPEb 385      52.590  90.975  55.745  1.00  0.00           C
ATOM   8973  O31 POPEb 385      53.000  91.505  54.465  1.00  0.00           O
ATOM   8974  C31 POPEb 385      52.780  92.795  54.235  1.00  0.00           C
ATOM   8975  O32 POPEb 385      51.940  93.485  54.775  1.00  0.00           O
ATOM   8976  C32 POPEb 385      53.880  93.265  53.285  1.00  0.00           C
ATOM   8979  C23 POPEb 385      55.820  88.985  52.345  1.00  0.00           C
ATOM   8982  C24 POPEb 385      55.510  88.565  50.885  1.00  0.00           C
ATOM   8985  C25 POPEb 385      54.110  88.935  50.375  1.00  0.00           C
ATOM   8988  C26 POPEb 385      54.000  88.995  48.845  1.00  0.00           C
ATOM   8991  C27 POPEb 385      52.560  89.265  48.385  1.00  0.00           C
ATOM   8994  C28 POPEb 385      52.420  90.115  47.105  1.00  0.00           C
ATOM   8997  C29 POPEb 385      52.830  89.345  45.875  1.00  0.00           C
ATOM   8999 0C21 POPEb 385      52.260  89.375  44.645  1.00  0.00           C
ATOM   9001 1C21 POPEb 385      51.080  90.205  44.205  1.00  0.00           C
ATOM   9004 2C21 POPEb 385      51.380  91.205  43.065  1.00  0.00           C
ATOM   9007 3C21 POPEb 385      51.640  90.555  41.685  1.00  0.00           C
ATOM   9010 4C21 POPEb 385      53.120  90.335  41.355  1.00  0.00           C
ATOM   9013 5C21 POPEb 385      53.320  89.925  39.895  1.00  0.00           C
ATOM   9016 6C21 POPEb 385      54.750  89.505  39.565  1.00  0.00           C
ATOM   9019 7C21 POPEb 385      54.880  89.025  38.115  1.00  0.00           C
ATOM   9022 8C21 POPEb 385      56.220  88.365  37.795  1.00  0.00           C
ATOM   9026  C33 POPEb 385      53.610  92.855  51.825  1.00  0.00           C
ATOM   9029  C34 POPEb 385      54.850  93.065  50.935  1.00  0.00           C
ATOM   9032  C35 POPEb 385      54.530  92.975  49.435  1.00  0.00           C
ATOM   9035  C36 POPEb 385      55.800  93.055  48.585  1.00  0.00           C
ATOM   9038  C37 POPEb 385      55.520  93.505  47.145  1.00  0.00           C
ATOM   9041  C38 POPEb 385      56.790  93.565  46.275  1.00  0.00           C
ATOM   9044  C39 POPEb 385      57.400  92.195  45.955  1.00  0.00           C
ATOM   9047 0C31 POPEb 385      56.410  91.245  45.265  1.00  0.00           C
ATOM   9050 1C31 POPEb 385      57.090  90.005  44.665  1.00  0.00           C
ATOM   9053 2C31 POPEb 385      56.080  89.135  43.905  1.00  0.00           C
ATOM   9056 3C31 POPEb 385      56.710  87.885  43.295  1.00  0.00           C
ATOM   9059 4C31 POPEb 385      57.680  88.215  42.165  1.00  0.00           C
ATOM   9062 5C31 POPEb 385      58.320  86.965  41.575  1.00  0.00           C
ATOM   9065 6C31 POPEb 385      59.400  87.335  40.575  1.00  0.00           C
ATOM   9069  NH3 POPEc 386      54.970 102.985  14.055  1.00  0.00           N
ATOM   9073  C12 POPEc 386      56.200 103.845  14.025  1.00  0.00           C
ATOM   9076  C11 POPEc 386      55.850 105.255  13.515  1.00  0.00           C
ATOM   9079  P   POPEc 386      57.590 106.845  14.675  1.00  0.00           P
ATOM   9080  O13 POPEc 386      59.050 107.055  14.495  1.00  0.00           O
ATOM   9081  O14 POPEc 386      56.840 108.115  14.805  1.00  0.00           O
ATOM   9082  O11 POPEc 386      57.270 105.905  15.895  1.00  0.00           O
ATOM   9083  O12 POPEc 386      57.020 106.065  13.415  1.00  0.00           O
ATOM   9084  C1  POPEc 386      56.560 106.305  17.075  1.00  0.00           C
ATOM   9087  C2  POPEc 386      57.550 106.395  18.265  1.00  0.00           C
ATOM   9089  O21 POPEc 386      56.950 105.955  19.505  1.00  0.00           O
ATOM   9090  C21 POPEc 386      56.070 106.755  20.085  1.00  0.00           C
ATOM   9091  O22 POPEc 386      55.650 107.805  19.655  1.00  0.00           O
ATOM   9092  C22 POPEc 386      55.640 106.125  21.415  1.00  0.00           C
ATOM   9095  C3  POPEc 386      58.310 107.755  18.345  1.00  0.00           C
ATOM   9098  O31 POPEc 386      59.530 107.595  19.085  1.00  0.00           O
ATOM   9099  C31 POPEc 386      59.440 107.725  20.395  1.00  0.00           C
ATOM   9100  O32 POPEc 386      58.520 108.245  21.015  1.00  0.00           O
ATOM   9101  C32 POPEc 386      60.660 107.055  21.005  1.00  0.00           C
ATOM   9104  C23 POPEc 386      55.490 107.185  22.535  1.00  0.00           C
ATOM   9107  C24 POPEc 386      55.460 106.545  23.925  1.00  0.00           C
ATOM   9110  C25 POPEc 386      55.480 107.575  25.065  1.00  0.00           C
ATOM   9113  C26 POPEc 386      55.740 106.895  26.415  1.00  0.00           C
ATOM   9116  C27 POPEc 386      55.720 107.855  27.625  1.00  0.00           C
ATOM   9119  C28 POPEc 386      56.070 107.095  28.915  1.00  0.00           C
ATOM   9122  C29 POPEc 386      55.980 107.925  30.175  1.00  0.00           C
ATOM   9124 0C21 POPEc 386      55.220 107.625  31.245  1.00  0.00           C
ATOM   9126 1C21 POPEc 386      54.320 106.415  31.325  1.00  0.00           C
ATOM   9129 2C21 POPEc 386      53.630 106.195  32.685  1.00  0.00           C
ATOM   9132 3C21 POPEc 386      54.580 105.775  33.825  1.00  0.00           C
ATOM   9135 4C21 POPEc 386      53.820 105.405  35.105  1.00  0.00           C
ATOM   9138 5C21 POPEc 386      54.740 104.985  36.255  1.00  0.00           C
ATOM   9141 6C21 POPEc 386      53.970 104.365  37.425  1.00  0.00           C
ATOM   9144 7C21 POPEc 386      54.850 104.085  38.655  1.00  0.00           C
ATOM   9147 8C21 POPEc 386      54.080 103.415  39.795  1.00  0.00           C
ATOM   9151  C33 POPEc 386      60.640 107.055  22.545  1.00  0.00           C
ATOM   9154  C34 POPEc 386      61.600 106.005  23.105  1.00  0.00           C
ATOM   9157  C35 POPEc 386      61.160 105.445  24.465  1.00  0.00           C
ATOM   9160  C36 POPEc 386      60.070 104.365  24.325  1.00  0.00           C
ATOM   9163  C37 POPEc 386      59.260 104.145  25.615  1.00  0.00           C
ATOM   9166  C38 POPEc 386      58.170 103.085  25.385  1.00  0.00           C
ATOM   9169  C39 POPEc 386      57.010 103.135  26.375  1.00  0.00           C
ATOM   9172 0C31 POPEc 386      57.400 102.855  27.835  1.00  0.00           C
ATOM   9175 1C31 POPEc 386      56.210 103.115  28.765  1.00  0.00           C
ATOM   9178 2C31 POPEc 386      56.530 103.005  30.265  1.00  0.00           C
ATOM   9181 3C31 POPEc 386      56.750 101.565  30.735  1.00  0.00           C
ATOM   9184 4C31 POPEc 386      56.790 101.445  32.265  1.00  0.00           C
ATOM   9187 5C31 POPEc 386      57.240 100.065  32.755  1.00  0.00           C
ATOM   9190 6C31 POPEc 386      57.250  99.935  34.285  1.00  0.00           C
ATOM   9194  NH3 POPEd 387      21.920  76.405  11.455  1.00  0.00           N
ATOM   9198  C12 POPEd 387      21.010  77.315  10.665  1.00  0.00           C
ATOM   9201  C11 POPEd 387      21.620  78.705  10.345  1.00  0.00           C
ATOM   9204  P   POPEd 387      21.730  80.395  12.365  1.00  0.00           P
ATOM   9205  O13 POPEd 387      21.010  81.365  11.505  1.00  0.00           O
ATOM   9206  O14 POPEd 387      20.920  79.715  13.395  1.00  0.00           O
ATOM   9207  O11 POPEd 387      22.960  81.085  13.115  1.00  0.00           O
ATOM   9208  O12 POPEd 387      22.350  79.265  11.445  1.00  0.00           O
ATOM   9209  C1  POPEd 387      23.130  80.875  14.535  1.00  0.00           C
ATOM   9212  C2  POPEd 387      24.110  81.905  15.175  1.00  0.00           C
ATOM   9214  O21 POPEd 387      24.010  81.825  16.625  1.00  0.00           O
ATOM   9215  C21 POPEd 387      25.110  82.235  17.275  1.00  0.00           C
ATOM   9216  O22 POPEd 387      26.210  82.375  16.775  1.00  0.00           O
ATOM   9217  C22 POPEd 387      24.810  82.515  18.755  1.00  0.00           C
ATOM   9220  C3  POPEd 387      23.750  83.345  14.685  1.00  0.00           C
ATOM   9223  O31 POPEd 387      24.840  84.285  14.855  1.00  0.00           O
ATOM   9224  C31 POPEd 387      24.770  85.035  15.955  1.00  0.00           C
ATOM   9225  O32 POPEd 387      23.870  84.995  16.775  1.00  0.00           O
ATOM   9226  C32 POPEd 387      26.010  85.925  16.065  1.00  0.00           C
ATOM   9229  C23 POPEd 387      26.070  82.805  19.605  1.00  0.00           C
ATOM   9232  C24 POPEd 387      25.750  83.625  20.865  1.00  0.00           C
ATOM   9235  C25 POPEd 387      24.820  82.905  21.855  1.00  0.00           C
ATOM   9238  C26 POPEd 387      24.590  83.745  23.115  1.00  0.00           C
ATOM   9241  C27 POPEd 387      23.420  83.255  23.985  1.00  0.00           C
ATOM   9244  C28 POPEd 387      23.220  84.165  25.215  1.00  0.00           C
ATOM   9247  C29 POPEd 387      21.980  83.855  26.025  1.00  0.00           C
ATOM   9249 0C21 POPEd 387      21.940  83.205  27.195  1.00  0.00           C
ATOM   9251 1C21 POPEd 387      23.110  82.575  27.895  1.00  0.00           C
ATOM   9254 2C21 POPEd 387      23.690  83.405  29.055  1.00  0.00           C
ATOM   9257 3C21 POPEd 387      22.900  83.295  30.365  1.00  0.00           C
ATOM   9260 4C21 POPEd 387      23.770  83.525  31.615  1.00  0.00           C
ATOM   9263 5C21 POPEd 387      24.130  84.995  31.855  1.00  0.00           C
ATOM   9266 6C21 POPEd 387      24.910  85.165  33.175  1.00  0.00           C
ATOM   9269 7C21 POPEd 387      25.050  86.615  33.645  1.00  0.00           C
ATOM   9272 8C21 POPEd 387      25.580  86.705  35.075  1.00  0.00           C
ATOM   9276  C33 POPEd 387      26.460  86.085  17.535  1.00  0.00           C
ATOM   9279  C34 POPEd 387      27.520  87.175  17.745  1.00  0.00           C
ATOM   9282  C35 POPEd 387      27.690  87.575  19.225  1.00  0.00           C
ATOM   9285  C36 POPEd 387      28.350  86.515  20.115  1.00  0.00           C
ATOM   9288  C37 POPEd 387      28.040  86.765  21.605  1.00  0.00           C
ATOM   9291  C38 POPEd 387      28.810  85.875  22.585  1.00  0.00           C
ATOM   9294  C39 POPEd 387      28.300  86.065  24.025  1.00  0.00           C
ATOM   9297 0C31 POPEd 387      29.120  85.335  25.095  1.00  0.00           C
ATOM   9300 1C31 POPEd 387      28.600  85.615  26.515  1.00  0.00           C
ATOM   9303 2C31 POPEd 387      29.450  84.935  27.595  1.00  0.00           C
ATOM   9306 3C31 POPEd 387      28.900  85.105  29.015  1.00  0.00           C
ATOM   9309 4C31 POPEd 387      28.930  86.555  29.535  1.00  0.00           C
ATOM   9312 5C31 POPEd 387      28.420  86.665  30.975  1.00  0.00           C
ATOM   9315 6C31 POPEd 387      28.380  88.095  31.505  1.00  0.00           C
ATOM   9319  NH3 POPEe 388      58.200  53.325  19.375  1.00  0.00           N
ATOM   9323  C12 POPEe 388      58.750  54.655  18.905  1.00  0.00           C
ATOM   9326  C11 POPEe 388      59.660  54.485  17.675  1.00  0.00           C
ATOM   9329  P   POPEe 388      61.980  55.585  17.975  1.00  0.00           P
ATOM   9330  O13 POPEe 388      62.620  56.935  17.915  1.00  0.00           O
ATOM   9331  O14 POPEe 388      62.670  54.485  17.295  1.00  0.00           O
ATOM   9332  O11 POPEe 388      61.710  55.195  19.465  1.00  0.00           O
ATOM   9333  O12 POPEe 388      60.470  55.665  17.465  1.00  0.00           O
ATOM   9334  C1  POPEe 388      62.620  55.545  20.495  1.00  0.00           C
ATOM   9337  C2  POPEe 388      61.880  55.475  21.835  1.00  0.00           C
ATOM   9339  O21 POPEe 388      62.860  55.555  22.885  1.00  0.00           O
ATOM   9340  C21 POPEe 388      62.450  56.155  23.985  1.00  0.00           C
ATOM   9341  O22 POPEe 388      61.420  56.785  24.135  1.00  0.00           O
ATOM   9342  C22 POPEe 388      63.440  55.845  25.105  1.00  0.00           C
ATOM   9345  C3  POPEe 388      61.110  54.125  21.955  1.00  0.00           C
ATOM   9348  O31 POPEe 388      60.560  53.935  23.265  1.00  0.00           O
ATOM   9349  C31 POPEe 388      59.440  54.615  23.525  1.00  0.00           C
ATOM   9350  O32 POPEe 388      58.720  55.155  22.695  1.00  0.00           O
ATOM   9351  C32 POPEe 388      59.240  54.545  25.035  1.00  0.00           C
ATOM   9354  C23 POPEe 388      63.610  57.025  26.085  1.00  0.00           C
ATOM   9357  C24 POPEe 388      64.070  56.575  27.485  1.00  0.00           C
ATOM   9360  C25 POPEe 388      62.920  56.065  28.345  1.00  0.00           C
ATOM   9363  C26 POPEe 388      63.300  55.885  29.825  1.00  0.00           C
ATOM   9366  C27 POPEe 388      62.100  55.475  30.695  1.00  0.00           C
ATOM   9369  C28 POPEe 388      62.330  55.585  32.215  1.00  0.00           C
ATOM   9372  C29 POPEe 388      62.320  57.025  32.675  1.00  0.00           C
ATOM   9374 0C21 POPEe 388      61.750  57.525  33.795  1.00  0.00           C
ATOM   9376 1C21 POPEe 388      61.040  56.785  34.905  1.00  0.00           C
ATOM   9379 2C21 POPEe 388      61.430  57.375  36.275  1.00  0.00           C
ATOM   9382 3C21 POPEe 388      60.560  56.845  37.445  1.00  0.00           C
ATOM   9385 4C21 POPEe 388      60.790  57.595  38.775  1.00  0.00           C
ATOM   9388 5C21 POPEe 388      60.250  59.035  38.765  1.00  0.00           C
ATOM   9391 6C21 POPEe 388      60.300  59.725  40.135  1.00  0.00           C
ATOM   9394 7C21 POPEe 388      59.670  61.125  40.115  1.00  0.00           C
ATOM   9397 8C21 POPEe 388      59.890  61.925  41.395  1.00  0.00           C
ATOM   9401  C33 POPEe 388      58.750  55.815  25.765  1.00  0.00           C
ATOM   9404  C34 POPEe 388      59.290  55.825  27.215  1.00  0.00           C
ATOM   9407  C35 POPEe 388      58.260  56.165  28.295  1.00  0.00           C
ATOM   9410  C36 POPEe 388      58.000  57.665  28.455  1.00  0.00           C
ATOM   9413  C37 POPEe 388      57.160  58.015  29.695  1.00  0.00           C
ATOM   9416  C38 POPEe 388      57.780  57.595  31.035  1.00  0.00           C
ATOM   9419  C39 POPEe 388      57.180  56.305  31.605  1.00  0.00           C
ATOM   9422 0C31 POPEe 388      57.770  55.915  32.965  1.00  0.00           C
ATOM   9425 1C31 POPEe 388      57.440  54.475  33.345  1.00  0.00           C
ATOM   9428 2C31 POPEe 388      57.820  54.095  34.785  1.00  0.00           C
ATOM   9431 3C31 POPEe 388      57.030  54.895  35.815  1.00  0.00           C
ATOM   9434 4C31 POPEe 388      57.080  54.295  37.225  1.00  0.00           C
ATOM   9437 5C31 POPEe 388      56.200  55.085  38.185  1.00  0.00           C
ATOM   9440 6C31 POPEe 388      56.690  55.005  39.615  1.00  0.00           C
ATOM   9444  NH3 POPEf 389      53.400  28.795  16.295  1.00  0.00           N
ATOM   9448  C12 POPEf 389      53.910  28.795  14.875  1.00  0.00           C
ATOM   9451  C11 POPEf 389      55.460  28.885  14.795  1.00  0.00           C
ATOM   9454  P   POPEf 389      55.940  30.955  16.355  1.00  0.00           P
ATOM   9455  O13 POPEf 389      54.560  31.415  16.595  1.00  0.00           O
ATOM   9456  O14 POPEf 389      57.030  31.955  16.405  1.00  0.00           O
ATOM   9457  O11 POPEf 389      56.250  29.745  17.335  1.00  0.00           O
ATOM   9458  O12 POPEf 389      55.970  30.215  14.965  1.00  0.00           O
ATOM   9459  C1  POPEf 389      57.590  29.315  17.615  1.00  0.00           C
ATOM   9462  C2  POPEf 389      58.140  29.835  18.985  1.00  0.00           C
ATOM   9464  O21 POPEf 389      57.100  29.665  19.955  1.00  0.00           O
ATOM   9465  C21 POPEf 389      57.460  29.525  21.215  1.00  0.00           C
ATOM   9466  O22 POPEf 389      58.610  29.515  21.645  1.00  0.00           O
ATOM   9467  C22 POPEf 389      56.200  29.365  22.075  1.00  0.00           C
ATOM   9470  C3  POPEf 389      58.590  31.325  18.875  1.00  0.00           C
ATOM   9473  O31 POPEf 389      59.620  31.725  19.805  1.00  0.00           O
ATOM   9474  C31 POPEf 389      59.220  32.355  20.915  1.00  0.00           C
ATOM   9475  O32 POPEf 389      58.090  32.705  21.175  1.00  0.00           O
ATOM   9476  C32 POPEf 389      60.500  32.705  21.715  1.00  0.00           C
ATOM   9479  C23 POPEf 389      56.380  29.785  23.545  1.00  0.00           C
ATOM   9482  C24 POPEf 389      55.340  29.095  24.435  1.00  0.00           C
ATOM   9485  C25 POPEf 389      55.170  29.725  25.815  1.00  0.00           C
ATOM   9488  C26 POPEf 389      54.280  28.855  26.715  1.00  0.00           C
ATOM   9491  C27 POPEf 389      53.820  29.535  28.015  1.00  0.00           C
ATOM   9494  C28 POPEf 389      52.800  28.675  28.785  1.00  0.00           C
ATOM   9497  C29 POPEf 389      52.150  29.465  29.895  1.00  0.00           C
ATOM   9499 0C21 POPEf 389      51.750  29.015  31.095  1.00  0.00           C
ATOM   9501 1C21 POPEf 389      51.820  27.605  31.635  1.00  0.00           C
ATOM   9504 2C21 POPEf 389      52.540  27.515  33.005  1.00  0.00           C
ATOM   9507 3C21 POPEf 389      51.850  28.295  34.135  1.00  0.00           C
ATOM   9510 4C21 POPEf 389      52.740  28.465  35.385  1.00  0.00           C
ATOM   9513 5C21 POPEf 389      52.780  27.235  36.305  1.00  0.00           C
ATOM   9516 6C21 POPEf 389      53.690  27.475  37.515  1.00  0.00           C
ATOM   9519 7C21 POPEf 389      53.730  26.285  38.495  1.00  0.00           C
ATOM   9522 8C21 POPEf 389      54.620  26.555  39.705  1.00  0.00           C
ATOM   9526  C33 POPEf 389      60.470  32.505  23.255  1.00  0.00           C
ATOM   9529  C34 POPEf 389      61.880  32.715  23.835  1.00  0.00           C
ATOM   9532  C35 POPEf 389      61.930  33.445  25.185  1.00  0.00           C
ATOM   9535  C36 POPEf 389      61.550  32.565  26.385  1.00  0.00           C
ATOM   9538  C37 POPEf 389      61.620  33.355  27.705  1.00  0.00           C
ATOM   9541  C38 POPEf 389      61.260  32.495  28.935  1.00  0.00           C
ATOM   9544  C39 POPEf 389      62.470  31.845  29.625  1.00  0.00           C
ATOM   9547 0C31 POPEf 389      63.240  32.815  30.535  1.00  0.00           C
ATOM   9550 1C31 POPEf 389      64.130  32.065  31.545  1.00  0.00           C
ATOM   9553 2C31 POPEf 389      64.860  32.975  32.545  1.00  0.00           C
ATOM   9556 3C31 POPEf 389      63.920  33.605  33.595  1.00  0.00           C
ATOM   9559 4C31 POPEf 389      64.640  34.595  34.505  1.00  0.00           C
ATOM   9562 5C31 POPEf 389      63.660  35.395  35.385  1.00  0.00           C
ATOM   9565 6C31 POPEf 389      64.330  36.525  36.175  1.00  0.00           C
ATOM   9569  NH3 POPEg 390     118.800  76.735  52.665  1.00  0.00           N
ATOM   9573  C12 POPEg 390     117.300  76.845  52.715  1.00  0.00           C
ATOM   9576  C11 POPEg 390     116.720  77.635  53.915  1.00  0.00           C
ATOM   9579  P   POPEg 390     118.540  77.635  55.805  1.00  0.00           P
ATOM   9580  O13 POPEg 390     118.520  77.535  57.285  1.00  0.00           O
ATOM   9581  O14 POPEg 390     119.570  76.805  55.145  1.00  0.00           O
ATOM   9582  O11 POPEg 390     118.700  79.125  55.315  1.00  0.00           O
ATOM   9583  O12 POPEg 390     117.160  77.155  55.195  1.00  0.00           O
ATOM   9584  C1  POPEg 390     119.820  79.605  54.555  1.00  0.00           C
ATOM   9587  C2  POPEg 390     119.350  80.335  53.255  1.00  0.00           C
ATOM   9589  O21 POPEg 390     119.710  79.575  52.085  1.00  0.00           O
ATOM   9590  C21 POPEg 390     118.850  79.665  51.065  1.00  0.00           C
ATOM   9591  O22 POPEg 390     117.650  79.825  51.195  1.00  0.00           O
ATOM   9592  C22 POPEg 390     119.580  79.415  49.735  1.00  0.00           C
ATOM   9595  C3  POPEg 390     119.960  81.765  53.135  1.00  0.00           C
ATOM   9598  O31 POPEg 390     119.160  82.525  52.205  1.00  0.00           O
ATOM   9599  C31 POPEg 390     119.180  83.825  52.365  1.00  0.00           C
ATOM   9600  O32 POPEg 390     120.000  84.475  52.985  1.00  0.00           O
ATOM   9601  C32 POPEg 390     117.880  84.405  51.795  1.00  0.00           C
ATOM   9604  C23 POPEg 390     118.630  79.155  48.545  1.00  0.00           C
ATOM   9607  C24 POPEg 390     117.890  80.405  48.035  1.00  0.00           C
ATOM   9610  C25 POPEg 390     118.800  81.425  47.335  1.00  0.00           C
ATOM   9613  C26 POPEg 390     119.210  81.005  45.915  1.00  0.00           C
ATOM   9616  C27 POPEg 390     120.060  82.085  45.235  1.00  0.00           C
ATOM   9619  C28 POPEg 390     119.960  82.105  43.695  1.00  0.00           C
ATOM   9622  C29 POPEg 390     120.750  81.035  42.975  1.00  0.00           C
ATOM   9624 0C21 POPEg 390     120.760  80.895  41.645  1.00  0.00           C
ATOM   9626 1C21 POPEg 390     119.960  81.725  40.665  1.00  0.00           C
ATOM   9629 2C21 POPEg 390     120.860  82.515  39.705  1.00  0.00           C
ATOM   9632 3C21 POPEg 390     120.040  83.435  38.795  1.00  0.00           C
ATOM   9635 4C21 POPEg 390     120.910  84.145  37.755  1.00  0.00           C
ATOM   9638 5C21 POPEg 390     120.130  85.155  36.915  1.00  0.00           C
ATOM   9641 6C21 POPEg 390     121.040  86.055  36.075  1.00  0.00           C
ATOM   9644 7C21 POPEg 390     120.280  87.285  35.605  1.00  0.00           C
ATOM   9647 8C21 POPEg 390     121.140  88.445  35.105  1.00  0.00           C
ATOM   9651  C33 POPEg 390     117.320  83.715  50.535  1.00  0.00           C
ATOM   9654  C34 POPEg 390     115.900  84.195  50.205  1.00  0.00           C
ATOM   9657  C35 POPEg 390     115.510  84.095  48.715  1.00  0.00           C
ATOM   9660  C36 POPEg 390     115.550  85.445  47.995  1.00  0.00           C
ATOM   9663  C37 POPEg 390     115.570  85.385  46.465  1.00  0.00           C
ATOM   9666  C38 POPEg 390     115.730  86.785  45.855  1.00  0.00           C
ATOM   9669  C39 POPEg 390     115.850  86.865  44.315  1.00  0.00           C
ATOM   9672 0C31 POPEg 390     114.720  86.165  43.555  1.00  0.00           C
ATOM   9675 1C31 POPEg 390     115.220  85.335  42.355  1.00  0.00           C
ATOM   9678 2C31 POPEg 390     114.070  84.965  41.415  1.00  0.00           C
ATOM   9681 3C31 POPEg 390     114.520  84.305  40.105  1.00  0.00           C
ATOM   9684 4C31 POPEg 390     115.450  85.195  39.275  1.00  0.00           C
ATOM   9687 5C31 POPEg 390     115.670  84.665  37.855  1.00  0.00           C
ATOM   9690 6C31 POPEg 390     116.280  85.725  36.955  1.00  0.00           C
ATOM   9694  NH3 POPEh 391      87.320  62.035  53.525  1.00  0.00           N
ATOM   9698  C12 POPEh 391      87.730  63.475  53.785  1.00  0.00           C
ATOM   9701  C11 POPEh 391      87.950  63.725  55.305  1.00  0.00           C
ATOM   9704  P   POPEh 391      89.530  65.805  55.015  1.00  0.00           P
ATOM   9705  O13 POPEh 391      89.990  66.935  55.845  1.00  0.00           O
ATOM   9706  O14 POPEh 391      90.520  64.725  54.785  1.00  0.00           O
ATOM   9707  O11 POPEh 391      88.860  66.305  53.695  1.00  0.00           O
ATOM   9708  O12 POPEh 391      88.270  65.095  55.655  1.00  0.00           O
ATOM   9709  C1  POPEh 391      89.570  66.785  52.565  1.00  0.00           C
ATOM   9712  C2  POPEh 391      89.810  68.325  52.645  1.00  0.00           C
ATOM   9714  O21 POPEh 391      89.500  68.875  51.355  1.00  0.00           O
ATOM   9715  C21 POPEh 391      88.960  70.075  51.355  1.00  0.00           C
ATOM   9716  O22 POPEh 391      89.050  70.885  52.265  1.00  0.00           O
ATOM   9717  C22 POPEh 391      88.190  70.295  50.055  1.00  0.00           C
ATOM   9720  C3  POPEh 391      91.290  68.595  53.055  1.00  0.00           C
ATOM   9723  O31 POPEh 391      91.520  69.965  53.475  1.00  0.00           O
ATOM   9724  C31 POPEh 391      92.150  70.885  52.725  1.00  0.00           C
ATOM   9725  O32 POPEh 391      92.180  72.055  53.055  1.00  0.00           O
ATOM   9726  C32 POPEh 391      92.780  70.345  51.445  1.00  0.00           C
ATOM   9729  C23 POPEh 391      88.810  71.385  49.165  1.00  0.00           C
ATOM   9732  C24 POPEh 391      89.170  70.855  47.775  1.00  0.00           C
ATOM   9735  C25 POPEh 391      89.450  71.985  46.765  1.00  0.00           C
ATOM   9738  C26 POPEh 391      88.160  72.585  46.195  1.00  0.00           C
ATOM   9741  C27 POPEh 391      88.410  73.635  45.105  1.00  0.00           C
ATOM   9744  C28 POPEh 391      87.110  74.225  44.505  1.00  0.00           C
ATOM   9747  C29 POPEh 391      86.340  73.225  43.685  1.00  0.00           C
ATOM   9749 0C21 POPEh 391      85.840  73.425  42.455  1.00  0.00           C
ATOM   9751 1C21 POPEh 391      85.870  74.725  41.675  1.00  0.00           C
ATOM   9754 2C21 POPEh 391      84.680  74.895  40.705  1.00  0.00           C
ATOM   9757 3C21 POPEh 391      84.890  74.315  39.285  1.00  0.00           C
ATOM   9760 4C21 POPEh 391      85.350  72.845  39.255  1.00  0.00           C
ATOM   9763 5C21 POPEh 391      85.350  72.215  37.855  1.00  0.00           C
ATOM   9766 6C21 POPEh 391      83.960  71.725  37.425  1.00  0.00           C
ATOM   9769 7C21 POPEh 391      83.970  71.005  36.075  1.00  0.00           C
ATOM   9772 8C21 POPEh 391      82.630  70.385  35.705  1.00  0.00           C
ATOM   9776  C33 POPEh 391      93.440  71.465  50.595  1.00  0.00           C
ATOM   9779  C34 POPEh 391      93.790  70.955  49.185  1.00  0.00           C
ATOM   9782  C35 POPEh 391      93.500  71.965  48.065  1.00  0.00           C
ATOM   9785  C36 POPEh 391      93.390  71.295  46.685  1.00  0.00           C
ATOM   9788  C37 POPEh 391      94.690  71.285  45.855  1.00  0.00           C
ATOM   9791  C38 POPEh 391      94.570  70.315  44.675  1.00  0.00           C
ATOM   9794  C39 POPEh 391      95.490  70.595  43.475  1.00  0.00           C
ATOM   9797 0C31 POPEh 391      94.840  71.545  42.455  1.00  0.00           C
ATOM   9800 1C31 POPEh 391      95.580  71.635  41.105  1.00  0.00           C
ATOM   9803 2C31 POPEh 391      94.700  72.255  40.015  1.00  0.00           C
ATOM   9806 3C31 POPEh 391      95.330  72.315  38.615  1.00  0.00           C
ATOM   9809 4C31 POPEh 391      96.330  73.475  38.425  1.00  0.00           C
ATOM   9812 5C31 POPEh 391      96.510  73.825  36.935  1.00  0.00           C
ATOM   9815 6C31 POPEh 391      97.600  74.855  36.655  1.00  0.00           C
ATOM   9819  NH3 POPEi 392      93.830  48.805  15.145  1.00  0.00           N
ATOM   9823  C12 POPEi 392      93.270  49.255  13.815  1.00  0.00           C
ATOM   9826  C11 POPEi 392      94.210  50.235  13.085  1.00  0.00           C
ATOM   9829  P   POPEi 392      94.340  52.785  13.805  1.00  0.00           P
ATOM   9830  O13 POPEi 392      93.280  53.775  14.015  1.00  0.00           O
ATOM   9831  O14 POPEi 392      95.550  53.255  13.095  1.00  0.00           O
ATOM   9832  O11 POPEi 392      94.700  52.135  15.185  1.00  0.00           O
ATOM   9833  O12 POPEi 392      93.680  51.565  13.045  1.00  0.00           O
ATOM   9834  C1  POPEi 392      95.290  52.855  16.265  1.00  0.00           C
ATOM   9837  C2  POPEi 392      96.600  52.165  16.745  1.00  0.00           C
ATOM   9839  O21 POPEi 392      96.500  51.935  18.165  1.00  0.00           O
ATOM   9840  C21 POPEi 392      97.510  51.315  18.745  1.00  0.00           C
ATOM   9841  O22 POPEi 392      98.530  50.925  18.205  1.00  0.00           O
ATOM   9842  C22 POPEi 392      97.150  51.055  20.215  1.00  0.00           C
ATOM   9845  C3  POPEi 392      97.870  52.955  16.325  1.00  0.00           C
ATOM   9848  O31 POPEi 392      98.200  54.015  17.255  1.00  0.00           O
ATOM   9849  C31 POPEi 392      98.100  55.255  16.825  1.00  0.00           C
ATOM   9850  O32 POPEi 392      97.590  55.615  15.775  1.00  0.00           O
ATOM   9851  C32 POPEi 392      98.710  56.205  17.865  1.00  0.00           C
ATOM   9854  C23 POPEi 392      98.260  51.445  21.225  1.00  0.00           C
ATOM   9857  C24 POPEi 392      97.930  50.955  22.635  1.00  0.00           C
ATOM   9860  C25 POPEi 392      98.950  51.385  23.705  1.00  0.00           C
ATOM   9863  C26 POPEi 392      98.690  50.685  25.055  1.00  0.00           C
ATOM   9866  C27 POPEi 392      99.700  51.055  26.145  1.00  0.00           C
ATOM   9869  C28 POPEi 392      99.390  50.435  27.525  1.00  0.00           C
ATOM   9872  C29 POPEi 392      99.300  48.935  27.475  1.00  0.00           C
ATOM   9874 0C21 POPEi 392     100.130  48.045  28.065  1.00  0.00           C
ATOM   9876 1C21 POPEi 392     101.310  48.385  28.935  1.00  0.00           C
ATOM   9879 2C21 POPEi 392     102.560  48.745  28.115  1.00  0.00           C
ATOM   9882 3C21 POPEi 392     103.720  49.205  29.005  1.00  0.00           C
ATOM   9885 4C21 POPEi 392     104.840  49.895  28.215  1.00  0.00           C
ATOM   9888 5C21 POPEi 392     105.920  50.505  29.115  1.00  0.00           C
ATOM   9891 6C21 POPEi 392     106.800  49.455  29.815  1.00  0.00           C
ATOM   9894 7C21 POPEi 392     108.010  50.095  30.515  1.00  0.00           C
ATOM   9897 8C21 POPEi 392     108.850  49.105  31.315  1.00  0.00           C
ATOM   9901  C33 POPEi 392      98.610  55.695  19.335  1.00  0.00           C
ATOM   9904  C34 POPEi 392      98.820  56.835  20.355  1.00  0.00           C
ATOM   9907  C35 POPEi 392      98.440  56.495  21.815  1.00  0.00           C
ATOM   9910  C36 POPEi 392      98.980  57.565  22.775  1.00  0.00           C
ATOM   9913  C37 POPEi 392      98.260  57.725  24.125  1.00  0.00           C
ATOM   9916  C38 POPEi 392      98.930  58.845  24.935  1.00  0.00           C
ATOM   9919  C39 POPEi 392      98.210  59.285  26.225  1.00  0.00           C
ATOM   9922 0C31 POPEi 392      98.500  58.355  27.405  1.00  0.00           C
ATOM   9925 1C31 POPEi 392      98.140  58.965  28.775  1.00  0.00           C
ATOM   9928 2C31 POPEi 392      98.690  58.135  29.935  1.00  0.00           C
ATOM   9931 3C31 POPEi 392      98.560  58.805  31.315  1.00  0.00           C
ATOM   9934 4C31 POPEi 392      97.150  58.775  31.915  1.00  0.00           C
ATOM   9937 5C31 POPEi 392      97.100  59.465  33.285  1.00  0.00           C
ATOM   9940 6C31 POPEi 392      95.740  59.365  33.985  1.00  0.00           C
ATOM   9944  NH3 POPEj 393      62.990  92.635  15.245  1.00  0.00           N
ATOM   9948  C12 POPEj 393      64.190  91.755  15.105  1.00  0.00           C
ATOM   9951  C11 POPEj 393      63.990  90.785  13.935  1.00  0.00           C
ATOM   9954  P   POPEj 393      66.560  90.355  13.715  1.00  0.00           P
ATOM   9955  O13 POPEj 393      66.570  91.675  13.055  1.00  0.00           O
ATOM   9956  O14 POPEj 393      67.410  89.355  13.035  1.00  0.00           O
ATOM   9957  O11 POPEj 393      66.990  90.495  15.225  1.00  0.00           O
ATOM   9958  O12 POPEj 393      65.060  89.845  13.815  1.00  0.00           O
ATOM   9959  C1  POPEj 393      67.800  89.535  15.915  1.00  0.00           C
ATOM   9962  C2  POPEj 393      66.970  88.455  16.675  1.00  0.00           C
ATOM   9964  O21 POPEj 393      66.990  88.695  18.095  1.00  0.00           O
ATOM   9965  C21 POPEj 393      68.080  88.435  18.795  1.00  0.00           C
ATOM   9966  O22 POPEj 393      69.140  87.985  18.375  1.00  0.00           O
ATOM   9967  C22 POPEj 393      67.850  89.005  20.205  1.00  0.00           C
ATOM   9970  C3  POPEj 393      67.350  86.995  16.265  1.00  0.00           C
ATOM   9973  O31 POPEj 393      66.590  86.025  17.025  1.00  0.00           O
ATOM   9974  C31 POPEj 393      67.170  84.825  17.135  1.00  0.00           C
ATOM   9975  O32 POPEj 393      68.250  84.515  16.675  1.00  0.00           O
ATOM   9976  C32 POPEj 393      66.270  83.875  17.925  1.00  0.00           C
ATOM   9979  C23 POPEj 393      68.720  88.445  21.365  1.00  0.00           C
ATOM   9982  C24 POPEj 393      68.340  89.135  22.685  1.00  0.00           C
ATOM   9985  C25 POPEj 393      69.300  88.895  23.865  1.00  0.00           C
ATOM   9988  C26 POPEj 393      69.100  89.935  24.985  1.00  0.00           C
ATOM   9991  C27 POPEj 393      69.850  89.585  26.285  1.00  0.00           C
ATOM   9994  C28 POPEj 393      69.850  90.705  27.355  1.00  0.00           C
ATOM   9997  C29 POPEj 393      68.490  91.305  27.625  1.00  0.00           C
ATOM   9999 0C21 POPEj 393      67.710  91.155  28.715  1.00  0.00           C
ATOM  10001 1C21 POPEj 393      68.000  90.315  29.935  1.00  0.00           C
ATOM  10004 2C21 POPEj 393      67.530  90.935  31.265  1.00  0.00           C
ATOM  10007 3C21 POPEj 393      68.390  92.105  31.755  1.00  0.00           C
ATOM  10010 4C21 POPEj 393      68.030  92.535  33.185  1.00  0.00           C
ATOM  10013 5C21 POPEj 393      69.010  93.565  33.775  1.00  0.00           C
ATOM  10016 6C21 POPEj 393      68.880  94.965  33.165  1.00  0.00           C
ATOM  10019 7C21 POPEj 393      69.930  95.925  33.735  1.00  0.00           C
ATOM  10022 8C21 POPEj 393      69.870  97.305  33.105  1.00  0.00           C
ATOM  10026  C33 POPEj 393      66.700  83.785  19.405  1.00  0.00           C
ATOM  10029  C34 POPEj 393      65.980  84.825  20.285  1.00  0.00           C
ATOM  10032  C35 POPEj 393      64.690  84.265  20.895  1.00  0.00           C
ATOM  10035  C36 POPEj 393      63.910  85.315  21.685  1.00  0.00           C
ATOM  10038  C37 POPEj 393      62.710  84.735  22.435  1.00  0.00           C
ATOM  10041  C38 POPEj 393      61.880  85.835  23.115  1.00  0.00           C
ATOM  10044  C39 POPEj 393      61.960  85.835  24.645  1.00  0.00           C
ATOM  10047 0C31 POPEj 393      61.440  84.555  25.335  1.00  0.00           C
ATOM  10050 1C31 POPEj 393      60.000  84.175  24.955  1.00  0.00           C
ATOM  10053 2C31 POPEj 393      59.390  83.095  25.865  1.00  0.00           C
ATOM  10056 3C31 POPEj 393      59.240  83.575  27.315  1.00  0.00           C
ATOM  10059 4C31 POPEj 393      57.900  83.195  27.945  1.00  0.00           C
ATOM  10062 5C31 POPEj 393      57.620  83.955  29.245  1.00  0.00           C
ATOM  10065 6C31 POPEj 393      56.240  83.665  29.815  1.00  0.00           C
ATOM  10069  NH3 POPEk 394     108.730 128.795  53.615  1.00  0.00           N
ATOM  10073  C12 POPEk 394     107.410 128.515  54.245  1.00  0.00           C
ATOM  10076  C11 POPEk 394     107.370 127.065  54.755  1.00  0.00           C
ATOM  10079  P   POPEk 394     104.830 126.995  55.365  1.00  0.00           P
ATOM  10080  O13 POPEk 394     103.980 126.315  56.355  1.00  0.00           O
ATOM  10081  O14 POPEk 394     104.510 128.415  55.095  1.00  0.00           O
ATOM  10082  O11 POPEk 394     104.740 126.245  53.975  1.00  0.00           O
ATOM  10083  O12 POPEk 394     106.350 126.875  55.725  1.00  0.00           O
ATOM  10084  C1  POPEk 394     103.830 126.795  53.025  1.00  0.00           C
ATOM  10087  C2  POPEk 394     103.580 125.775  51.895  1.00  0.00           C
ATOM  10089  O21 POPEk 394     102.410 126.115  51.115  1.00  0.00           O
ATOM  10090  C21 POPEk 394     102.470 127.285  50.495  1.00  0.00           C
ATOM  10091  O22 POPEk 394     103.450 128.025  50.445  1.00  0.00           O
ATOM  10092  C22 POPEk 394     101.160 127.525  49.755  1.00  0.00           C
ATOM  10095  C3  POPEk 394     103.440 124.345  52.535  1.00  0.00           C
ATOM  10098  O31 POPEk 394     102.730 123.395  51.705  1.00  0.00           O
ATOM  10099  C31 POPEk 394     101.420 123.455  51.875  1.00  0.00           C
ATOM  10100  O32 POPEk 394     100.820 124.155  52.665  1.00  0.00           O
ATOM  10101  C32 POPEk 394     100.700 122.585  50.865  1.00  0.00           C
ATOM  10104  C23 POPEk 394     100.630 128.975  49.775  1.00  0.00           C
ATOM  10107  C24 POPEk 394      99.620 129.245  50.905  1.00  0.00           C
ATOM  10110  C25 POPEk 394      98.660 130.425  50.655  1.00  0.00           C
ATOM  10113  C26 POPEk 394      97.830 130.295  49.365  1.00  0.00           C
ATOM  10116  C27 POPEk 394      96.730 131.355  49.235  1.00  0.00           C
ATOM  10119  C28 POPEk 394      96.050 131.315  47.855  1.00  0.00           C
ATOM  10122  C29 POPEk 394      94.900 132.285  47.715  1.00  0.00           C
ATOM  10124 0C21 POPEk 394      93.830 132.135  46.925  1.00  0.00           C
ATOM  10126 1C21 POPEk 394      93.570 130.985  45.975  1.00  0.00           C
ATOM  10129 2C21 POPEk 394      92.980 131.425  44.615  1.00  0.00           C
ATOM  10132 3C21 POPEk 394      93.970 132.205  43.735  1.00  0.00           C
ATOM  10135 4C21 POPEk 394      93.380 132.575  42.365  1.00  0.00           C
ATOM  10138 5C21 POPEk 394      94.400 133.325  41.495  1.00  0.00           C
ATOM  10141 6C21 POPEk 394      93.860 133.725  40.105  1.00  0.00           C
ATOM  10144 7C21 POPEk 394      94.910 134.485  39.295  1.00  0.00           C
ATOM  10147 8C21 POPEk 394      94.440 134.865  37.885  1.00  0.00           C
ATOM  10151  C33 POPEk 394      99.920 123.475  49.865  1.00  0.00           C
ATOM  10154  C34 POPEk 394     100.780 123.895  48.665  1.00  0.00           C
ATOM  10157  C35 POPEk 394     100.980 122.735  47.685  1.00  0.00           C
ATOM  10160  C36 POPEk 394     101.690 123.145  46.395  1.00  0.00           C
ATOM  10163  C37 POPEk 394     101.640 122.035  45.345  1.00  0.00           C
ATOM  10166  C38 POPEk 394     102.140 122.515  43.985  1.00  0.00           C
ATOM  10169  C39 POPEk 394     103.650 122.305  43.795  1.00  0.00           C
ATOM  10172 0C31 POPEk 394     103.940 120.945  43.155  1.00  0.00           C
ATOM  10175 1C31 POPEk 394     105.430 120.725  42.845  1.00  0.00           C
ATOM  10178 2C31 POPEk 394     105.640 119.595  41.835  1.00  0.00           C
ATOM  10181 3C31 POPEk 394     107.090 119.125  41.715  1.00  0.00           C
ATOM  10184 4C31 POPEk 394     108.080 120.265  41.455  1.00  0.00           C
ATOM  10187 5C31 POPEk 394     109.470 119.765  41.065  1.00  0.00           C
ATOM  10190 6C31 POPEk 394     110.450 120.905  40.815  1.00  0.00           C
ATOM  10194  NH3 POPEl 395      29.390  48.635  16.085  1.00  0.00           N
ATOM  10198  C12 POPEl 395      30.130  48.155  17.295  1.00  0.00           C
ATOM  10201  C11 POPEl 395      31.280  47.205  16.895  1.00  0.00           C
ATOM  10204  P   POPEl 395      33.440  46.435  18.115  1.00  0.00           P
ATOM  10205  O13 POPEl 395      33.700  45.255  17.265  1.00  0.00           O
ATOM  10206  O14 POPEl 395      34.190  47.675  17.825  1.00  0.00           O
ATOM  10207  O11 POPEl 395      33.690  46.045  19.625  1.00  0.00           O
ATOM  10208  O12 POPEl 395      31.890  46.725  18.085  1.00  0.00           O
ATOM  10209  C1  POPEl 395      33.050  46.725  20.695  1.00  0.00           C
ATOM  10212  C2  POPEl 395      32.500  45.735  21.745  1.00  0.00           C
ATOM  10214  O21 POPEl 395      32.280  46.495  22.955  1.00  0.00           O
ATOM  10215  C21 POPEl 395      31.450  45.965  23.835  1.00  0.00           C
ATOM  10216  O22 POPEl 395      30.760  44.975  23.685  1.00  0.00           O
ATOM  10217  C22 POPEl 395      31.520  46.825  25.095  1.00  0.00           C
ATOM  10220  C3  POPEl 395      33.500  44.565  21.985  1.00  0.00           C
ATOM  10223  O31 POPEl 395      32.870  43.445  22.635  1.00  0.00           O
ATOM  10224  C31 POPEl 395      33.420  43.025  23.765  1.00  0.00           C
ATOM  10225  O32 POPEl 395      34.400  43.515  24.315  1.00  0.00           O
ATOM  10226  C32 POPEl 395      32.610  41.835  24.265  1.00  0.00           C
ATOM  10229  C23 POPEl 395      31.180  46.055  26.395  1.00  0.00           C
ATOM  10232  C24 POPEl 395      31.550  46.895  27.615  1.00  0.00           C
ATOM  10235  C25 POPEl 395      31.390  46.165  28.955  1.00  0.00           C
ATOM  10238  C26 POPEl 395      30.060  46.455  29.665  1.00  0.00           C
ATOM  10241  C27 POPEl 395      30.130  46.175  31.175  1.00  0.00           C
ATOM  10244  C28 POPEl 395      28.770  46.405  31.875  1.00  0.00           C
ATOM  10247  C29 POPEl 395      28.850  46.395  33.385  1.00  0.00           C
ATOM  10249 0C21 POPEl 395      28.420  45.425  34.215  1.00  0.00           C
ATOM  10251 1C21 POPEl 395      27.830  44.095  33.845  1.00  0.00           C
ATOM  10254 2C21 POPEl 395      28.750  42.935  34.245  1.00  0.00           C
ATOM  10257 3C21 POPEl 395      28.790  42.665  35.755  1.00  0.00           C
ATOM  10260 4C21 POPEl 395      29.650  41.445  36.135  1.00  0.00           C
ATOM  10263 5C21 POPEl 395      29.230  40.855  37.485  1.00  0.00           C
ATOM  10266 6C21 POPEl 395      29.920  39.525  37.845  1.00  0.00           C
ATOM  10269 7C21 POPEl 395      29.210  38.835  39.015  1.00  0.00           C
ATOM  10272 8C21 POPEl 395      30.130  37.975  39.905  1.00  0.00           C
ATOM  10276  C33 POPEl 395      33.140  41.215  25.575  1.00  0.00           C
ATOM  10279  C34 POPEl 395      32.770  42.005  26.835  1.00  0.00           C
ATOM  10282  C35 POPEl 395      33.270  41.325  28.115  1.00  0.00           C
ATOM  10285  C36 POPEl 395      32.840  42.055  29.395  1.00  0.00           C
ATOM  10288  C37 POPEl 395      33.630  41.605  30.635  1.00  0.00           C
ATOM  10291  C38 POPEl 395      33.190  42.355  31.905  1.00  0.00           C
ATOM  10294  C39 POPEl 395      34.060  42.035  33.125  1.00  0.00           C
ATOM  10297 0C31 POPEl 395      33.570  40.815  33.915  1.00  0.00           C
ATOM  10300 1C31 POPEl 395      34.450  40.535  35.135  1.00  0.00           C
ATOM  10303 2C31 POPEl 395      33.830  39.505  36.095  1.00  0.00           C
ATOM  10306 3C31 POPEl 395      34.840  38.945  37.105  1.00  0.00           C
ATOM  10309 4C31 POPEl 395      35.470  39.985  38.035  1.00  0.00           C
ATOM  10312 5C31 POPEl 395      36.450  39.335  39.015  1.00  0.00           C
ATOM  10315 6C31 POPEl 395      37.280  40.345  39.815  1.00  0.00           C
ATOM  10319  NH3 POPEm 396      56.540  90.185  57.635  1.00  0.00           N
ATOM  10323  C12 POPEm 396      57.830  90.825  57.205  1.00  0.00           C
ATOM  10326  C11 POPEm 396      57.600  92.235  56.625  1.00  0.00           C
ATOM  10329  P   POPEm 396      57.240  94.715  57.355  1.00  0.00           P
ATOM  10330  O13 POPEm 396      56.230  94.835  56.285  1.00  0.00           O
ATOM  10331  O14 POPEm 396      57.080  95.415  58.645  1.00  0.00           O
ATOM  10332  O11 POPEm 396      58.680  95.105  56.835  1.00  0.00           O
ATOM  10333  O12 POPEm 396      57.430  93.175  57.685  1.00  0.00           O
ATOM  10334  C1  POPEm 396      58.870  96.235  55.975  1.00  0.00           C
ATOM  10337  C2  POPEm 396      59.480  95.795  54.615  1.00  0.00           C
ATOM  10339  O21 POPEm 396      60.230  96.905  54.105  1.00  0.00           O
ATOM  10340  C21 POPEm 396      61.400  96.625  53.555  1.00  0.00           C
ATOM  10341  O22 POPEm 396      61.930  95.525  53.495  1.00  0.00           O
ATOM  10342  C22 POPEm 396      61.860  97.885  52.835  1.00  0.00           C
ATOM  10345  C3  POPEm 396      58.410  95.325  53.585  1.00  0.00           C
ATOM  10348  O31 POPEm 396      58.950  94.295  52.715  1.00  0.00           O
ATOM  10349  C31 POPEm 396      58.870  94.485  51.405  1.00  0.00           C
ATOM  10350  O32 POPEm 396      58.480  95.495  50.855  1.00  0.00           O
ATOM  10351  C32 POPEm 396      59.420  93.245  50.695  1.00  0.00           C
ATOM  10354  C23 POPEm 396      61.200  97.855  51.445  1.00  0.00           C
ATOM  10357  C24 POPEm 396      61.600  99.005  50.515  1.00  0.00           C
ATOM  10360  C25 POPEm 396      61.270  98.625  49.075  1.00  0.00           C
ATOM  10363  C26 POPEm 396      61.540  99.735  48.055  1.00  0.00           C
ATOM  10366  C27 POPEm 396      61.720  99.165  46.645  1.00  0.00           C
ATOM  10369  C28 POPEm 396      61.970 100.235  45.565  1.00  0.00           C
ATOM  10372  C29 POPEm 396      60.720 100.995  45.205  1.00  0.00           C
ATOM  10374 0C21 POPEm 396      60.440 101.515  43.995  1.00  0.00           C
ATOM  10376 1C21 POPEm 396      61.360 101.465  42.795  1.00  0.00           C
ATOM  10379 2C21 POPEm 396      61.410 102.785  42.005  1.00  0.00           C
ATOM  10382 3C21 POPEm 396      60.120 103.065  41.205  1.00  0.00           C
ATOM  10385 4C21 POPEm 396      60.280 104.225  40.225  1.00  0.00           C
ATOM  10388 5C21 POPEm 396      59.000 104.515  39.425  1.00  0.00           C
ATOM  10391 6C21 POPEm 396      59.200 104.555  37.905  1.00  0.00           C
ATOM  10394 7C21 POPEm 396      59.530 103.175  37.305  1.00  0.00           C
ATOM  10397 8C21 POPEm 396      59.640 103.205  35.785  1.00  0.00           C
ATOM  10401  C33 POPEm 396      58.540  91.995  50.885  1.00  0.00           C
ATOM  10404  C34 POPEm 396      59.330  90.745  51.285  1.00  0.00           C
ATOM  10407  C35 POPEm 396      60.090  90.005  50.195  1.00  0.00           C
ATOM  10410  C36 POPEm 396      60.760  88.765  50.805  1.00  0.00           C
ATOM  10413  C37 POPEm 396      61.420  87.865  49.765  1.00  0.00           C
ATOM  10416  C38 POPEm 396      61.950  86.555  50.365  1.00  0.00           C
ATOM  10419  C39 POPEm 396      62.610  85.665  49.305  1.00  0.00           C
ATOM  10422 0C31 POPEm 396      61.600  84.915  48.425  1.00  0.00           C
ATOM  10425 1C31 POPEm 396      62.270  84.195  47.255  1.00  0.00           C
ATOM  10428 2C31 POPEm 396      61.270  83.505  46.325  1.00  0.00           C
ATOM  10431 3C31 POPEm 396      60.870  82.095  46.785  1.00  0.00           C
ATOM  10434 4C31 POPEm 396      62.030  81.095  46.735  1.00  0.00           C
ATOM  10437 5C31 POPEm 396      61.560  79.665  46.475  1.00  0.00           C
ATOM  10440 6C31 POPEm 396      62.740  78.705  46.275  1.00  0.00           C
ATOM  10444  NH3 POPEn 397      23.740  42.435  13.815  1.00  0.00           N
ATOM  10448  C12 POPEn 397      25.010  43.185  14.155  1.00  0.00           C
ATOM  10451  C11 POPEn 397      24.740  44.575  14.795  1.00  0.00           C
ATOM  10454  P   POPEn 397      27.010  45.685  15.665  1.00  0.00           P
ATOM  10455  O13 POPEn 397      27.380  44.375  16.265  1.00  0.00           O
ATOM  10456  O14 POPEn 397      28.100  46.525  15.085  1.00  0.00           O
ATOM  10457  O11 POPEn 397      26.270  46.555  16.755  1.00  0.00           O
ATOM  10458  O12 POPEn 397      25.860  45.455  14.595  1.00  0.00           O
ATOM  10459  C1  POPEn 397      26.640  46.435  18.135  1.00  0.00           C
ATOM  10462  C2  POPEn 397      26.280  47.745  18.885  1.00  0.00           C
ATOM  10464  O21 POPEn 397      27.060  47.925  20.085  1.00  0.00           O
ATOM  10465  C21 POPEn 397      26.800  47.095  21.095  1.00  0.00           C
ATOM  10466  O22 POPEn 397      26.100  46.105  21.035  1.00  0.00           O
ATOM  10467  C22 POPEn 397      27.480  47.615  22.345  1.00  0.00           C
ATOM  10470  C3  POPEn 397      24.740  47.895  19.105  1.00  0.00           C
ATOM  10473  O31 POPEn 397      24.470  48.985  19.995  1.00  0.00           O
ATOM  10474  C31 POPEn 397      23.730  48.755  21.065  1.00  0.00           C
ATOM  10475  O32 POPEn 397      23.140  47.725  21.325  1.00  0.00           O
ATOM  10476  C32 POPEn 397      23.750  49.995  21.955  1.00  0.00           C
ATOM  10479  C23 POPEn 397      26.970  46.915  23.625  1.00  0.00           C
ATOM  10482  C24 POPEn 397      27.810  47.295  24.845  1.00  0.00           C
ATOM  10485  C25 POPEn 397      27.130  46.955  26.175  1.00  0.00           C
ATOM  10488  C26 POPEn 397      26.480  48.195  26.805  1.00  0.00           C
ATOM  10491  C27 POPEn 397      25.660  47.885  28.065  1.00  0.00           C
ATOM  10494  C28 POPEn 397      26.460  47.205  29.175  1.00  0.00           C
ATOM  10497  C29 POPEn 397      25.690  47.245  30.475  1.00  0.00           C
ATOM  10499 0C21 POPEn 397      25.120  46.205  31.095  1.00  0.00           C
ATOM  10501 1C21 POPEn 397      25.140  44.775  30.635  1.00  0.00           C
ATOM  10504 2C21 POPEn 397      24.290  43.895  31.565  1.00  0.00           C
ATOM  10507 3C21 POPEn 397      24.630  42.405  31.455  1.00  0.00           C
ATOM  10510 4C21 POPEn 397      23.990  41.615  32.595  1.00  0.00           C
ATOM  10513 5C21 POPEn 397      24.360  40.125  32.635  1.00  0.00           C
ATOM  10516 6C21 POPEn 397      23.850  39.475  33.925  1.00  0.00           C
ATOM  10519 7C21 POPEn 397      23.910  37.945  33.935  1.00  0.00           C
ATOM  10522 8C21 POPEn 397      23.550  37.325  35.295  1.00  0.00           C
ATOM  10526  C33 POPEn 397      23.030  49.745  23.295  1.00  0.00           C
ATOM  10529  C34 POPEn 397      23.040  50.975  24.205  1.00  0.00           C
ATOM  10532  C35 POPEn 397      22.130  50.825  25.435  1.00  0.00           C
ATOM  10535  C36 POPEn 397      22.540  49.685  26.385  1.00  0.00           C
ATOM  10538  C37 POPEn 397      21.760  49.755  27.705  1.00  0.00           C
ATOM  10541  C38 POPEn 397      22.140  48.665  28.725  1.00  0.00           C
ATOM  10544  C39 POPEn 397      21.260  48.645  29.985  1.00  0.00           C
ATOM  10547 0C31 POPEn 397      20.920  50.055  30.495  1.00  0.00           C
ATOM  10550 1C31 POPEn 397      20.170  50.135  31.825  1.00  0.00           C
ATOM  10553 2C31 POPEn 397      19.920  51.605  32.185  1.00  0.00           C
ATOM  10556 3C31 POPEn 397      19.020  51.845  33.405  1.00  0.00           C
ATOM  10559 4C31 POPEn 397      19.740  51.695  34.745  1.00  0.00           C
ATOM  10562 5C31 POPEn 397      18.900  52.255  35.905  1.00  0.00           C
ATOM  10565 6C31 POPEn 397      19.580  52.225  37.265  1.00  0.00           C
ATOM  10569  NH3 POPEo 398     125.620  40.785  10.555  1.00  0.00           N
ATOM  10573  C12 POPEo 398     126.530  39.735   9.985  1.00  0.00           C
ATOM  10576  C11 POPEo 398     127.950  39.895  10.555  1.00  0.00           C
ATOM  10579  P   POPEo 398     129.130  37.545  10.835  1.00  0.00           P
ATOM  10580  O13 POPEo 398     128.800  36.405   9.965  1.00  0.00           O
ATOM  10581  O14 POPEo 398     130.500  37.545  11.395  1.00  0.00           O
ATOM  10582  O11 POPEo 398     128.060  37.595  12.015  1.00  0.00           O
ATOM  10583  O12 POPEo 398     128.830  38.885  10.045  1.00  0.00           O
ATOM  10584  C1  POPEo 398     128.230  36.715  13.135  1.00  0.00           C
ATOM  10587  C2  POPEo 398     127.260  37.025  14.305  1.00  0.00           C
ATOM  10589  O21 POPEo 398     126.100  36.185  14.175  1.00  0.00           O
ATOM  10590  C21 POPEo 398     125.880  35.295  15.145  1.00  0.00           C
ATOM  10591  O22 POPEo 398     126.550  35.165  16.155  1.00  0.00           O
ATOM  10592  C22 POPEo 398     124.600  34.535  14.825  1.00  0.00           C
ATOM  10595  C3  POPEo 398     126.860  38.535  14.275  1.00  0.00           C
ATOM  10598  O31 POPEo 398     126.150  38.975  15.465  1.00  0.00           O
ATOM  10599  C31 POPEo 398     126.120  40.315  15.585  1.00  0.00           C
ATOM  10600  O32 POPEo 398     126.560  41.085  14.755  1.00  0.00           O
ATOM  10601  C32 POPEo 398     125.620  40.705  16.955  1.00  0.00           C
ATOM  10604  C23 POPEo 398     123.660  34.455  16.055  1.00  0.00           C
ATOM  10607  C24 POPEo 398     123.010  35.815  16.395  1.00  0.00           C
ATOM  10610  C25 POPEo 398     123.870  36.765  17.255  1.00  0.00           C
ATOM  10613  C26 POPEo 398     124.120  36.205  18.665  1.00  0.00           C
ATOM  10616  C27 POPEo 398     124.850  37.185  19.595  1.00  0.00           C
ATOM  10619  C28 POPEo 398     125.090  36.515  20.955  1.00  0.00           C
ATOM  10622  C29 POPEo 398     125.890  37.325  21.945  1.00  0.00           C
ATOM  10624 0C21 POPEo 398     125.580  37.525  23.235  1.00  0.00           C
ATOM  10626 1C21 POPEo 398     124.340  37.015  23.935  1.00  0.00           C
ATOM  10629 2C21 POPEo 398     124.180  35.475  24.015  1.00  0.00           C
ATOM  10632 3C21 POPEo 398     124.700  34.825  25.305  1.00  0.00           C
ATOM  10635 4C21 POPEo 398     124.110  33.415  25.415  1.00  0.00           C
ATOM  10638 5C21 POPEo 398     124.560  32.595  26.615  1.00  0.00           C
ATOM  10641 6C21 POPEo 398     123.800  31.255  26.645  1.00  0.00           C
ATOM  10644 7C21 POPEo 398     124.270  30.305  27.745  1.00  0.00           C
ATOM  10647 8C21 POPEo 398     123.350  29.085  27.895  1.00  0.00           C
ATOM  10651  C33 POPEo 398     126.770  40.695  17.975  1.00  0.00           C
ATOM  10654  C34 POPEo 398     126.780  41.975  18.815  1.00  0.00           C
ATOM  10657  C35 POPEo 398     127.290  43.185  18.035  1.00  0.00           C
ATOM  10660  C36 POPEo 398     127.820  44.255  18.995  1.00  0.00           C
ATOM  10663  C37 POPEo 398     128.370  45.495  18.285  1.00  0.00           C
ATOM  10666  C38 POPEo 398     128.970  46.505  19.275  1.00  0.00           C
ATOM  10669  C39 POPEo 398     127.890  47.195  20.115  1.00  0.00           C
ATOM  10672 0C31 POPEo 398     128.430  47.895  21.365  1.00  0.00           C
ATOM  10675 1C31 POPEo 398     128.380  49.425  21.265  1.00  0.00           C
ATOM  10678 2C31 POPEo 398     128.890  50.105  22.545  1.00  0.00           C
ATOM  10681 3C31 POPEo 398     128.540  51.595  22.625  1.00  0.00           C
ATOM  10684 4C31 POPEo 398     127.110  51.865  23.125  1.00  0.00           C
ATOM  10687 5C31 POPEo 398     126.890  53.345  23.465  1.00  0.00           C
ATOM  10690 6C31 POPEo 398     125.510  53.615  24.065  1.00  0.00           C
ATOM  10694  NH3 POPEp 399       1.760  68.545  13.825  1.00  0.00           N
ATOM  10698  C12 POPEp 399       2.330  69.845  13.295  1.00  0.00           C
ATOM  10701  C11 POPEp 399       3.040  70.635  14.385  1.00  0.00           C
ATOM  10704  P   POPEp 399       4.560  72.655  14.785  1.00  0.00           P
ATOM  10705  O13 POPEp 399       4.470  74.085  14.425  1.00  0.00           O
ATOM  10706  O14 POPEp 399       4.260  72.255  16.175  1.00  0.00           O
ATOM  10707  O11 POPEp 399       6.000  72.115  14.425  1.00  0.00           O
ATOM  10708  O12 POPEp 399       3.680  71.775  13.805  1.00  0.00           O
ATOM  10709  C1  POPEp 399       6.530  70.865  14.915  1.00  0.00           C
ATOM  10712  C2  POPEp 399       8.000  71.045  15.405  1.00  0.00           C
ATOM  10714  O21 POPEp 399       8.270  70.215  16.555  1.00  0.00           O
ATOM  10715  C21 POPEp 399       8.440  68.915  16.355  1.00  0.00           C
ATOM  10716  O22 POPEp 399       8.150  68.285  15.345  1.00  0.00           O
ATOM  10717  C22 POPEp 399       9.020  68.325  17.635  1.00  0.00           C
ATOM  10720  C3  POPEp 399       8.280  72.535  15.785  1.00  0.00           C
ATOM  10723  O31 POPEp 399       9.000  72.665  17.025  1.00  0.00           O
ATOM  10724  C31 POPEp 399      10.300  72.845  16.915  1.00  0.00           C
ATOM  10725  O32 POPEp 399      10.900  73.065  15.875  1.00  0.00           O
ATOM  10726  C32 POPEp 399      10.940  72.745  18.315  1.00  0.00           C
ATOM  10729  C23 POPEp 399       9.100  66.775  17.635  1.00  0.00           C
ATOM  10732  C24 POPEp 399       9.690  66.195  18.925  1.00  0.00           C
ATOM  10735  C25 POPEp 399       9.010  66.735  20.195  1.00  0.00           C
ATOM  10738  C26 POPEp 399       9.470  66.065  21.495  1.00  0.00           C
ATOM  10741  C27 POPEp 399       9.020  66.895  22.715  1.00  0.00           C
ATOM  10744  C28 POPEp 399       9.400  66.265  24.065  1.00  0.00           C
ATOM  10747  C29 POPEp 399       9.250  67.215  25.215  1.00  0.00           C
ATOM  10749 0C21 POPEp 399       8.470  67.045  26.305  1.00  0.00           C
ATOM  10751 1C21 POPEp 399       7.580  65.875  26.625  1.00  0.00           C
ATOM  10754 2C21 POPEp 399       8.290  64.785  27.465  1.00  0.00           C
ATOM  10757 3C21 POPEp 399       8.840  65.285  28.815  1.00  0.00           C
ATOM  10760 4C21 POPEp 399       9.640  64.195  29.545  1.00  0.00           C
ATOM  10763 5C21 POPEp 399      10.660  64.745  30.565  1.00  0.00           C
ATOM  10766 6C21 POPEp 399      10.040  65.555  31.715  1.00  0.00           C
ATOM  10769 7C21 POPEp 399      11.100  66.055  32.705  1.00  0.00           C
ATOM  10772 8C21 POPEp 399      10.530  66.805  33.915  1.00  0.00           C
ATOM  10776  C33 POPEp 399      10.290  71.695  19.255  1.00  0.00           C
ATOM  10779  C34 POPEp 399      10.500  72.055  20.725  1.00  0.00           C
ATOM  10782  C35 POPEp 399       9.710  71.155  21.695  1.00  0.00           C
ATOM  10785  C36 POPEp 399       9.960  71.555  23.165  1.00  0.00           C
ATOM  10788  C37 POPEp 399       8.960  70.915  24.145  1.00  0.00           C
ATOM  10791  C38 POPEp 399       9.260  71.265  25.615  1.00  0.00           C
ATOM  10794  C39 POPEp 399       8.060  71.865  26.365  1.00  0.00           C
ATOM  10797 0C31 POPEp 399       6.990  70.855  26.775  1.00  0.00           C
ATOM  10800 1C31 POPEp 399       7.300  70.185  28.125  1.00  0.00           C
ATOM  10803 2C31 POPEp 399       6.200  69.215  28.565  1.00  0.00           C
ATOM  10806 3C31 POPEp 399       6.590  68.395  29.805  1.00  0.00           C
ATOM  10809 4C31 POPEp 399       6.860  69.255  31.045  1.00  0.00           C
ATOM  10812 5C31 POPEp 399       7.290  68.415  32.255  1.00  0.00           C
ATOM  10815 6C31 POPEp 399       7.390  69.225  33.545  1.00  0.00           C
ATOM  10819  NH3 POPEq 400      44.840  28.145  18.005  1.00  0.00           N
ATOM  10823  C12 POPEq 400      44.500  28.425  19.435  1.00  0.00           C
ATOM  10826  C11 POPEq 400      45.660  29.225  20.045  1.00  0.00           C
ATOM  10829  P   POPEq 400      47.540  27.385  20.105  1.00  0.00           P
ATOM  10830  O13 POPEq 400      47.350  27.475  18.635  1.00  0.00           O
ATOM  10831  O14 POPEq 400      48.880  27.545  20.695  1.00  0.00           O
ATOM  10832  O11 POPEq 400      46.870  26.045  20.595  1.00  0.00           O
ATOM  10833  O12 POPEq 400      46.570  28.425  20.785  1.00  0.00           O
ATOM  10834  C1  POPEq 400      47.540  24.785  20.585  1.00  0.00           C
ATOM  10837  C2  POPEq 400      46.990  23.905  21.735  1.00  0.00           C
ATOM  10839  O21 POPEq 400      47.710  22.655  21.735  1.00  0.00           O
ATOM  10840  C21 POPEq 400      47.700  22.045  22.915  1.00  0.00           C
ATOM  10841  O22 POPEq 400      47.380  22.605  23.955  1.00  0.00           O
ATOM  10842  C22 POPEq 400      48.150  20.585  22.805  1.00  0.00           C
ATOM  10845  C3  POPEq 400      45.450  23.675  21.545  1.00  0.00           C
ATOM  10848  O31 POPEq 400      44.900  22.585  22.315  1.00  0.00           O
ATOM  10849  C31 POPEq 400      44.460  22.675  23.575  1.00  0.00           C
ATOM  10850  O32 POPEq 400      44.060  21.715  24.225  1.00  0.00           O
ATOM  10851  C32 POPEq 400      44.430  24.095  24.125  1.00  0.00           C
ATOM  10854  C23 POPEq 400      48.670  20.035  24.145  1.00  0.00           C
ATOM  10857  C24 POPEq 400      47.540  19.815  25.165  1.00  0.00           C
ATOM  10860  C25 POPEq 400      47.710  20.665  26.435  1.00  0.00           C
ATOM  10863  C26 POPEq 400      46.470  20.615  27.325  1.00  0.00           C
ATOM  10866  C27 POPEq 400      46.520  21.685  28.425  1.00  0.00           C
ATOM  10869  C28 POPEq 400      45.340  21.575  29.405  1.00  0.00           C
ATOM  10872  C29 POPEq 400      45.820  21.475  30.835  1.00  0.00           C
ATOM  10874 0C21 POPEq 400      45.330  22.135  31.895  1.00  0.00           C
ATOM  10876 1C21 POPEq 400      44.140  23.065  31.915  1.00  0.00           C
ATOM  10879 2C21 POPEq 400      43.180  22.725  33.075  1.00  0.00           C
ATOM  10882 3C21 POPEq 400      42.620  21.295  33.035  1.00  0.00           C
ATOM  10885 4C21 POPEq 400      41.500  21.035  34.065  1.00  0.00           C
ATOM  10888 5C21 POPEq 400      41.960  21.215  35.525  1.00  0.00           C
ATOM  10891 6C21 POPEq 400      40.800  21.075  36.525  1.00  0.00           C
ATOM  10894 7C21 POPEq 400      41.230  21.455  37.955  1.00  0.00           C
ATOM  10897 8C21 POPEq 400      40.130  21.285  39.005  1.00  0.00           C
ATOM  10901  C33 POPEq 400      43.770  24.095  25.515  1.00  0.00           C
ATOM  10904  C34 POPEq 400      43.720  25.485  26.125  1.00  0.00           C
ATOM  10907  C35 POPEq 400      43.090  25.445  27.515  1.00  0.00           C
ATOM  10910  C36 POPEq 400      43.270  26.775  28.245  1.00  0.00           C
ATOM  10913  C37 POPEq 400      43.020  26.615  29.745  1.00  0.00           C
ATOM  10916  C38 POPEq 400      43.470  27.835  30.565  1.00  0.00           C
ATOM  10919  C39 POPEq 400      43.640  27.505  32.045  1.00  0.00           C
ATOM  10922 0C31 POPEq 400      42.390  26.855  32.675  1.00  0.00           C
ATOM  10925 1C31 POPEq 400      42.530  26.655  34.185  1.00  0.00           C
ATOM  10928 2C31 POPEq 400      41.320  25.925  34.785  1.00  0.00           C
ATOM  10931 3C31 POPEq 400      41.460  25.645  36.295  1.00  0.00           C
ATOM  10934 4C31 POPEq 400      41.490  26.915  37.145  1.00  0.00           C
ATOM  10937 5C31 POPEq 400      41.610  26.625  38.645  1.00  0.00           C
ATOM  10940 6C31 POPEq 400      41.650  27.895  39.505  1.00  0.00           C
ATOM  10944  NH3 POPEr 401      32.780  67.415  15.805  1.00  0.00           N
ATOM  10948  C12 POPEr 401      31.550  67.875  16.555  1.00  0.00           C
ATOM  10951  C11 POPEr 401      30.470  66.785  16.545  1.00  0.00           C
ATOM  10954  P   POPEr 401      31.230  64.315  16.295  1.00  0.00           P
ATOM  10955  O13 POPEr 401      30.020  64.055  15.495  1.00  0.00           O
ATOM  10956  O14 POPEr 401      32.480  64.585  15.565  1.00  0.00           O
ATOM  10957  O11 POPEr 401      31.440  63.115  17.275  1.00  0.00           O
ATOM  10958  O12 POPEr 401      30.930  65.585  17.215  1.00  0.00           O
ATOM  10959  C1  POPEr 401      31.240  61.775  16.785  1.00  0.00           C
ATOM  10962  C2  POPEr 401      29.970  61.205  17.445  1.00  0.00           C
ATOM  10964  O21 POPEr 401      30.410  60.425  18.555  1.00  0.00           O
ATOM  10965  C21 POPEr 401      29.920  60.515  19.775  1.00  0.00           C
ATOM  10966  O22 POPEr 401      29.980  59.595  20.575  1.00  0.00           O
ATOM  10967  C22 POPEr 401      29.350  61.885  20.205  1.00  0.00           C
ATOM  10970  C3  POPEr 401      29.140  60.275  16.515  1.00  0.00           C
ATOM  10973  O31 POPEr 401      27.870  60.005  17.145  1.00  0.00           O
ATOM  10974  C31 POPEr 401      26.850  60.755  16.755  1.00  0.00           C
ATOM  10975  O32 POPEr 401      26.810  61.465  15.765  1.00  0.00           O
ATOM  10976  C32 POPEr 401      25.900  60.865  17.935  1.00  0.00           C
ATOM  10979  C23 POPEr 401      29.030  61.835  21.725  1.00  0.00           C
ATOM  10982  C24 POPEr 401      28.600  63.145  22.395  1.00  0.00           C
ATOM  10985  C25 POPEr 401      28.350  62.915  23.905  1.00  0.00           C
ATOM  10988  C26 POPEr 401      28.160  64.185  24.755  1.00  0.00           C
ATOM  10991  C27 POPEr 401      28.160  63.875  26.265  1.00  0.00           C
ATOM  10994  C28 POPEr 401      28.140  65.115  27.185  1.00  0.00           C
ATOM  10997  C29 POPEr 401      28.210  64.705  28.645  1.00  0.00           C
ATOM  10999 0C21 POPEr 401      27.490  65.175  29.685  1.00  0.00           C
ATOM  11001 1C21 POPEr 401      26.430  66.245  29.685  1.00  0.00           C
ATOM  11004 2C21 POPEr 401      26.690  67.365  30.735  1.00  0.00           C
ATOM  11007 3C21 POPEr 401      26.700  66.905  32.205  1.00  0.00           C
ATOM  11010 4C21 POPEr 401      26.760  68.085  33.195  1.00  0.00           C
ATOM  11013 5C21 POPEr 401      27.120  67.665  34.635  1.00  0.00           C
ATOM  11016 6C21 POPEr 401      26.040  66.815  35.325  1.00  0.00           C
ATOM  11019 7C21 POPEr 401      26.470  66.235  36.675  1.00  0.00           C
ATOM  11022 8C21 POPEr 401      25.360  65.445  37.375  1.00  0.00           C
ATOM  11026  C33 POPEr 401      25.520  59.555  18.665  1.00  0.00           C
ATOM  11029  C34 POPEr 401      25.300  59.825  20.165  1.00  0.00           C
ATOM  11032  C35 POPEr 401      24.350  58.825  20.815  1.00  0.00           C
ATOM  11035  C36 POPEr 401      22.900  59.335  20.835  1.00  0.00           C
ATOM  11038  C37 POPEr 401      21.980  58.485  21.715  1.00  0.00           C
ATOM  11041  C38 POPEr 401      20.650  59.175  22.015  1.00  0.00           C
ATOM  11044  C39 POPEr 401      19.970  58.645  23.285  1.00  0.00           C
ATOM  11047 0C31 POPEr 401      20.670  59.125  24.565  1.00  0.00           C
ATOM  11050 1C31 POPEr 401      19.920  58.725  25.845  1.00  0.00           C
ATOM  11053 2C31 POPEr 401      20.530  59.355  27.105  1.00  0.00           C
ATOM  11056 3C31 POPEr 401      19.720  59.015  28.355  1.00  0.00           C
ATOM  11059 4C31 POPEr 401      20.250  59.715  29.615  1.00  0.00           C
ATOM  11062 5C31 POPEr 401      19.350  59.475  30.825  1.00  0.00           C
ATOM  11065 6C31 POPEr 401      19.860  60.135  32.095  1.00  0.00           C
ATOM  11069  NH3 POPEs 402      85.770 132.805  56.855  1.00  0.00           N
ATOM  11073  C12 POPEs 402      86.380 131.435  56.925  1.00  0.00           C
ATOM  11076  C11 POPEs 402      85.650 130.545  57.945  1.00  0.00           C
ATOM  11079  P   POPEs 402      87.560 128.755  58.255  1.00  0.00           P
ATOM  11080  O13 POPEs 402      87.680 127.295  58.135  1.00  0.00           O
ATOM  11081  O14 POPEs 402      88.000 129.395  59.515  1.00  0.00           O
ATOM  11082  O11 POPEs 402      88.370 129.445  57.075  1.00  0.00           O
ATOM  11083  O12 POPEs 402      86.080 129.195  57.865  1.00  0.00           O
ATOM  11084  C1  POPEs 402      89.370 128.765  56.335  1.00  0.00           C
ATOM  11087  C2  POPEs 402      88.790 128.175  55.025  1.00  0.00           C
ATOM  11089  O21 POPEs 402      89.660 127.145  54.545  1.00  0.00           O
ATOM  11090  C21 POPEs 402      89.010 126.185  53.875  1.00  0.00           C
ATOM  11091  O22 POPEs 402      87.810 126.155  53.675  1.00  0.00           O
ATOM  11092  C22 POPEs 402      90.060 125.165  53.405  1.00  0.00           C
ATOM  11095  C3  POPEs 402      88.620 129.265  53.935  1.00  0.00           C
ATOM  11098  O31 POPEs 402      88.090 128.735  52.695  1.00  0.00           O
ATOM  11099  C31 POPEs 402      87.570 129.645  51.885  1.00  0.00           C
ATOM  11100  O32 POPEs 402      87.480 130.835  52.145  1.00  0.00           O
ATOM  11101  C32 POPEs 402      87.070 128.995  50.605  1.00  0.00           C
ATOM  11104  C23 POPEs 402      89.680 124.335  52.165  1.00  0.00           C
ATOM  11107  C24 POPEs 402      90.900 123.595  51.615  1.00  0.00           C
ATOM  11110  C25 POPEs 402      90.650 122.925  50.255  1.00  0.00           C
ATOM  11113  C26 POPEs 402      91.960 122.715  49.475  1.00  0.00           C
ATOM  11116  C27 POPEs 402      91.740 122.205  48.045  1.00  0.00           C
ATOM  11119  C28 POPEs 402      93.040 122.035  47.245  1.00  0.00           C
ATOM  11122  C29 POPEs 402      93.730 123.315  46.845  1.00  0.00           C
ATOM  11124 0C21 POPEs 402      94.600 123.425  45.825  1.00  0.00           C
ATOM  11126 1C21 POPEs 402      95.090 122.305  44.925  1.00  0.00           C
ATOM  11129 2C21 POPEs 402      96.600 122.395  44.655  1.00  0.00           C
ATOM  11132 3C21 POPEs 402      97.070 121.735  43.355  1.00  0.00           C
ATOM  11135 4C21 POPEs 402      98.370 122.385  42.855  1.00  0.00           C
ATOM  11138 5C21 POPEs 402      98.860 121.805  41.525  1.00  0.00           C
ATOM  11141 6C21 POPEs 402      99.830 122.735  40.785  1.00  0.00           C
ATOM  11144 7C21 POPEs 402     100.150 122.235  39.375  1.00  0.00           C
ATOM  11147 8C21 POPEs 402     100.990 123.215  38.545  1.00  0.00           C
ATOM  11151  C33 POPEs 402      88.180 128.265  49.805  1.00  0.00           C
ATOM  11154  C34 POPEs 402      87.760 127.885  48.375  1.00  0.00           C
ATOM  11157  C35 POPEs 402      87.830 129.045  47.365  1.00  0.00           C
ATOM  11160  C36 POPEs 402      87.330 128.655  45.965  1.00  0.00           C
ATOM  11163  C37 POPEs 402      87.380 129.825  44.975  1.00  0.00           C
ATOM  11166  C38 POPEs 402      86.500 129.645  43.725  1.00  0.00           C
ATOM  11169  C39 POPEs 402      86.900 128.475  42.805  1.00  0.00           C
ATOM  11172 0C31 POPEs 402      88.220 128.695  42.045  1.00  0.00           C
ATOM  11175 1C31 POPEs 402      88.530 127.555  41.065  1.00  0.00           C
ATOM  11178 2C31 POPEs 402      89.890 127.665  40.365  1.00  0.00           C
ATOM  11181 3C31 POPEs 402      89.900 128.585  39.135  1.00  0.00           C
ATOM  11184 4C31 POPEs 402      89.210 127.975  37.895  1.00  0.00           C
ATOM  11187 5C31 POPEs 402      90.160 127.785  36.715  1.00  0.00           C
ATOM  11190 6C31 POPEs 402      89.510 127.125  35.495  1.00  0.00           C
ATOM  11194  NH3 POPEt 403      15.460 103.235  13.935  1.00  0.00           N
ATOM  11198  C12 POPEt 403      16.250 104.445  13.495  1.00  0.00           C
ATOM  11201  C11 POPEt 403      15.340 105.485  12.825  1.00  0.00           C
ATOM  11204  P   POPEt 403      15.380 107.705  11.505  1.00  0.00           P
ATOM  11205  O13 POPEt 403      16.080 109.005  11.445  1.00  0.00           O
ATOM  11206  O14 POPEt 403      15.020 107.045  10.225  1.00  0.00           O
ATOM  11207  O11 POPEt 403      13.990 107.885  12.255  1.00  0.00           O
ATOM  11208  O12 POPEt 403      16.100 106.655  12.455  1.00  0.00           O
ATOM  11209  C1  POPEt 403      14.000 108.585  13.505  1.00  0.00           C
ATOM  11212  C2  POPEt 403      12.560 108.985  13.875  1.00  0.00           C
ATOM  11214  O21 POPEt 403      12.530 110.075  14.815  1.00  0.00           O
ATOM  11215  C21 POPEt 403      12.950 109.825  16.025  1.00  0.00           C
ATOM  11216  O22 POPEt 403      13.670 108.905  16.385  1.00  0.00           O
ATOM  11217  C22 POPEt 403      12.270 110.805  16.975  1.00  0.00           C
ATOM  11220  C3  POPEt 403      11.730 107.745  14.345  1.00  0.00           C
ATOM  11223  O31 POPEt 403      10.410 108.125  14.785  1.00  0.00           O
ATOM  11224  C31 POPEt 403       9.700 107.075  15.185  1.00  0.00           C
ATOM  11225  O32 POPEt 403      10.090 105.925  15.125  1.00  0.00           O
ATOM  11226  C32 POPEt 403       8.400 107.535  15.845  1.00  0.00           C
ATOM  11229  C23 POPEt 403      10.740 110.805  16.765  1.00  0.00           C
ATOM  11232  C24 POPEt 403       9.960 111.745  17.685  1.00  0.00           C
ATOM  11235  C25 POPEt 403      10.160 111.495  19.185  1.00  0.00           C
ATOM  11238  C26 POPEt 403      11.280 112.355  19.805  1.00  0.00           C
ATOM  11241  C27 POPEt 403      11.140 112.535  21.325  1.00  0.00           C
ATOM  11244  C28 POPEt 403      12.010 113.665  21.915  1.00  0.00           C
ATOM  11247  C29 POPEt 403      11.570 115.015  21.405  1.00  0.00           C
ATOM  11249 0C21 POPEt 403      12.260 116.165  21.405  1.00  0.00           C
ATOM  11251 1C21 POPEt 403      13.610 116.385  22.005  1.00  0.00           C
ATOM  11254 2C21 POPEt 403      13.580 116.115  23.515  1.00  0.00           C
ATOM  11257 3C21 POPEt 403      14.800 116.665  24.245  1.00  0.00           C
ATOM  11260 4C21 POPEt 403      14.800 116.125  25.685  1.00  0.00           C
ATOM  11263 5C21 POPEt 403      15.810 116.755  26.645  1.00  0.00           C
ATOM  11266 6C21 POPEt 403      15.690 118.285  26.765  1.00  0.00           C
ATOM  11269 7C21 POPEt 403      16.630 118.865  27.825  1.00  0.00           C
ATOM  11272 8C21 POPEt 403      16.420 120.365  28.045  1.00  0.00           C
ATOM  11276  C33 POPEt 403       8.510 107.435  17.385  1.00  0.00           C
ATOM  11279  C34 POPEt 403       7.210 107.795  18.135  1.00  0.00           C
ATOM  11282  C35 POPEt 403       7.480 107.975  19.635  1.00  0.00           C
ATOM  11285  C36 POPEt 403       6.230 107.925  20.525  1.00  0.00           C
ATOM  11288  C37 POPEt 403       6.630 108.165  21.985  1.00  0.00           C
ATOM  11291  C38 POPEt 403       5.490 108.195  23.015  1.00  0.00           C
ATOM  11294  C39 POPEt 403       6.030 108.655  24.375  1.00  0.00           C
ATOM  11297 0C31 POPEt 403       4.940 108.905  25.425  1.00  0.00           C
ATOM  11300 1C31 POPEt 403       5.540 109.455  26.735  1.00  0.00           C
ATOM  11303 2C31 POPEt 403       4.480 109.995  27.695  1.00  0.00           C
ATOM  11306 3C31 POPEt 403       5.100 110.625  28.945  1.00  0.00           C
ATOM  11309 4C31 POPEt 403       4.030 111.215  29.875  1.00  0.00           C
ATOM  11312 5C31 POPEt 403       4.610 111.715  31.195  1.00  0.00           C
ATOM  11315 6C31 POPEt 403       3.530 112.175  32.165  1.00  0.00           C
ATOM  11319  NH3 POPEu 404      40.950  98.775  11.745  1.00  0.00           N
ATOM  11323  C12 POPEu 404      41.730  99.985  11.315  1.00  0.00           C
ATOM  11326  C11 POPEu 404      40.880 100.915  10.425  1.00  0.00           C
ATOM  11329  P   POPEu 404      38.810 100.005   9.125  1.00  0.00           P
ATOM  11330  O13 POPEu 404      38.220 101.355   9.125  1.00  0.00           O
ATOM  11331  O14 POPEu 404      38.580  99.115   7.965  1.00  0.00           O
ATOM  11332  O11 POPEu 404      38.490  99.185  10.425  1.00  0.00           O
ATOM  11333  O12 POPEu 404      40.360 100.205   9.295  1.00  0.00           O
ATOM  11334  C1  POPEu 404      37.240  99.215  11.095  1.00  0.00           C
ATOM  11337  C2  POPEu 404      37.440  99.905  12.465  1.00  0.00           C
ATOM  11339  O21 POPEu 404      36.460  99.435  13.415  1.00  0.00           O
ATOM  11340  C21 POPEu 404      36.950  98.705  14.405  1.00  0.00           C
ATOM  11341  O22 POPEu 404      38.070  98.235  14.455  1.00  0.00           O
ATOM  11342  C22 POPEu 404      35.920  98.655  15.535  1.00  0.00           C
ATOM  11345  C3  POPEu 404      37.400 101.445  12.385  1.00  0.00           C
ATOM  11348  O31 POPEu 404      38.230 102.035  13.405  1.00  0.00           O
ATOM  11349  C31 POPEu 404      37.610 102.225  14.555  1.00  0.00           C
ATOM  11350  O32 POPEu 404      36.450 101.945  14.795  1.00  0.00           O
ATOM  11351  C32 POPEu 404      38.590 102.855  15.525  1.00  0.00           C
ATOM  11354  C23 POPEu 404      36.640  98.865  16.875  1.00  0.00           C
ATOM  11357  C24 POPEu 404      35.760  98.725  18.115  1.00  0.00           C
ATOM  11360  C25 POPEu 404      36.630  98.805  19.385  1.00  0.00           C
[truncated: 1,854,063 more chars]
