# Supplementary material for: Characterizing Membrane Association and Periplasmic Transfer of Bacterial Lipoproteins through Molecular Dynamics Simulations
Source: Structure. 2020 Apr 7;28(4):475–487.e3. doi: 10.1016/j.str.2020.01.012 (PMC7139219; doi:10.1016/j.str.2020.01.012)
Supplement: Data S3. Final Coordinates from Simulations (M–X), Related to Figure 3 [file mmc5.zip › M-X/WZA-4-atomistic.pdb]

TITLE     Protein
REMARK    THIS IS A SIMULATION BOX
CRYST1  129.233  129.233  158.591  90.00  90.00  90.00 P 1           1
MODEL        1
ATOM      1  N   CYSTA   1      70.536  72.246  56.980  1.00  0.00           N
ATOM      3  CA  CYSTA   1      71.786  71.797  57.630  1.00  0.00           C
ATOM      5  C   CYSTA   1      72.486  73.047  58.060  1.00  0.00           C
ATOM      6  O   CYSTA   1      73.186  73.056  59.070  1.00  0.00           O
ATOM      7  CB  CYSTA   1      72.936  71.026  56.810  1.00  0.00           C
ATOM     10  SG  CYSTA   1      72.666  69.757  55.500  1.00  0.00           S
ATOM     11  C1  CYSTA   1      74.446  69.346  55.170  1.00  0.00           C
ATOM     14  CA1 CYSTA   1      69.446  72.977  57.480  1.00  0.00           C
ATOM     15  OA1 CYSTA   1      68.486  72.316  57.880  1.00  0.00           O
ATOM     16  CA2 CYSTA   1      69.277  74.547  57.500  1.00  0.00           C
ATOM     19  C11 CYSTA   1      74.916  68.566  53.870  1.00  0.00           C
ATOM     21  O11 CYSTA   1      74.446  69.216  52.670  1.00  0.00           O
ATOM     22  CX1 CYSTA   1      75.416  69.726  51.890  1.00  0.00           C
ATOM     23  OX1 CYSTA   1      76.556  69.947  52.260  1.00  0.00           O
ATOM     24  CX2 CYSTA   1      74.876  70.007  50.490  1.00  0.00           C
ATOM     27  C12 CYSTA   1      74.567  67.056  53.750  1.00  0.00           C
ATOM     30  O12 CYSTA   1      75.046  66.596  52.470  1.00  0.00           O
ATOM     31  CD1 CYSTA   1      75.196  65.326  52.100  1.00  0.00           C
ATOM     32  OD1 CYSTA   1      75.686  64.996  51.020  1.00  0.00           O
ATOM     33  CD2 CYSTA   1      74.676  64.316  53.130  1.00  0.00           C
ATOM     36  CA3 CYSTA   1      68.527  75.407  56.370  1.00  0.00           C
ATOM     39  CA4 CYSTA   1      69.277  76.577  55.600  1.00  0.00           C
ATOM     42  CA5 CYSTA   1      69.616  76.636  54.050  1.00  0.00           C
ATOM     45  CA6 CYSTA   1      68.486  76.477  53.000  1.00  0.00           C
ATOM     48  CA7 CYSTA   1      68.906  76.026  51.550  1.00  0.00           C
ATOM     51  CA8 CYSTA   1      67.916  75.026  50.870  1.00  0.00           C
ATOM     54  CA9 CYSTA   1      67.936  74.926  49.320  1.00  0.00           C
ATOM     57 0CA1 CYSTA   1      68.826  73.896  48.620  1.00  0.00           C
ATOM     60 1CA1 CYSTA   1      68.246  72.476  48.460  1.00  0.00           C
ATOM     63 2CA1 CYSTA   1      68.957  71.727  47.330  1.00  0.00           C
ATOM     66 3CA1 CYSTA   1      68.486  70.286  47.140  1.00  0.00           C
ATOM     69 4CA1 CYSTA   1      67.056  70.146  46.610  1.00  0.00           C
ATOM     72 5CA1 CYSTA   1      66.866  68.706  46.160  1.00  0.00           C
ATOM     75 6CA1 CYSTA   1      65.626  68.486  45.330  1.00  0.00           C
ATOM     79  CD3 CYSTA   1      74.637  62.876  52.550  1.00  0.00           C
ATOM     82  CD4 CYSTA   1      73.457  62.636  51.610  1.00  0.00           C
ATOM     85  CD5 CYSTA   1      73.656  61.406  50.720  1.00  0.00           C
ATOM     88  CD6 CYSTA   1      72.527  61.226  49.690  1.00  0.00           C
ATOM     91  CD7 CYSTA   1      71.296  60.556  50.300  1.00  0.00           C
ATOM     94  CD8 CYSTA   1      70.416  59.886  49.220  1.00  0.00           C
ATOM     97  CD9 CYSTA   1      69.466  58.846  49.820  1.00  0.00           C
ATOM    100 0CD1 CYSTA   1      67.986  59.186  49.990  1.00  0.00           C
ATOM    103 1CD1 CYSTA   1      67.067  57.956  49.880  1.00  0.00           C
ATOM    106 2CD1 CYSTA   1      65.516  58.106  50.040  1.00  0.00           C
ATOM    109 3CD1 CYSTA   1      64.556  57.396  49.060  1.00  0.00           C
ATOM    112 4CD1 CYSTA   1      64.686  55.876  48.940  1.00  0.00           C
ATOM    115 5CD1 CYSTA   1      63.856  55.266  47.800  1.00  0.00           C
ATOM    118 6CD1 CYSTA   1      62.347  55.496  47.960  1.00  0.00           C
ATOM    122  CX3 CYSTA   1      75.906  69.966  49.330  1.00  0.00           C
ATOM    125  CX4 CYSTA   1      76.287  68.557  48.850  1.00  0.00           C
ATOM    128  CX5 CYSTA   1      76.326  68.416  47.310  1.00  0.00           C
ATOM    131  CX6 CYSTA   1      77.506  69.056  46.560  1.00  0.00           C
ATOM    134  CX7 CYSTA   1      77.306  68.966  45.030  1.00  0.00           C
ATOM    137  CX8 CYSTA   1      78.466  69.547  44.190  1.00  0.00           C
ATOM    140  CX9 CYSTA   1      78.076  69.866  42.760  1.00  0.00           C
ATOM    142 0CX1 CYSTA   1      78.216  69.076  41.670  1.00  0.00           C
ATOM    144 1CX1 CYSTA   1      78.756  67.676  41.620  1.00  0.00           C
ATOM    147 2CX1 CYSTA   1      77.857  66.696  40.830  1.00  0.00           C
ATOM    150 3CX1 CYSTA   1      77.716  67.016  39.330  1.00  0.00           C
ATOM    153 4CX1 CYSTA   1      77.137  65.856  38.510  1.00  0.00           C
ATOM    156 5CX1 CYSTA   1      75.707  65.456  38.890  1.00  0.00           C
ATOM    159 6CX1 CYSTA   1      74.656  66.526  38.560  1.00  0.00           C
ATOM    162 7CX1 CYSTA   1      73.226  65.986  38.560  1.00  0.00           C
ATOM    165 8CX1 CYSTA   1      72.186  67.047  38.170  1.00  0.00           C
ATOM    169  N   THR A   2      72.277  74.176  57.340  1.00  0.00           N
ATOM    171  CA  THR A   2      72.397  74.426  55.870  1.00  0.00           C
ATOM    173  CB  THR A   2      73.906  74.356  55.470  1.00  0.00           C
ATOM    175  OG1 THR A   2      74.806  74.456  56.580  1.00  0.00           O
ATOM    177  CG2 THR A   2      74.296  75.496  54.540  1.00  0.00           C
ATOM    181  C   THR A   2      71.416  73.886  54.670  1.00  0.00           C
ATOM    182  O   THR A   2      72.007  73.687  53.620  1.00  0.00           O
ATOM    183  N   VAL A   3      69.996  73.706  54.700  1.00  0.00           N
ATOM    185  CA  VAL A   3      68.866  73.216  53.750  1.00  0.00           C
ATOM    187  CB  VAL A   3      69.366  72.026  52.890  1.00  0.00           C
ATOM    189  CG1 VAL A   3      70.236  72.496  51.700  1.00  0.00           C
ATOM    193  CG2 VAL A   3      70.177  71.046  53.750  1.00  0.00           C
ATOM    197  C   VAL A   3      67.216  72.977  54.120  1.00  0.00           C
ATOM    198  O   VAL A   3      66.866  72.007  54.790  1.00  0.00           O
ATOM    199  N   LEU A   4      66.147  73.827  53.660  1.00  0.00           N
ATOM    201  CA  LEU A   4      64.606  73.827  53.340  1.00  0.00           C
ATOM    203  CB  LEU A   4      64.376  75.306  52.830  1.00  0.00           C
ATOM    206  CG  LEU A   4      63.007  75.786  52.300  1.00  0.00           C
ATOM    208  CD1 LEU A   4      62.126  76.487  53.340  1.00  0.00           C
ATOM    212  CD2 LEU A   4      63.106  76.736  51.110  1.00  0.00           C
ATOM    216  C   LEU A   4      63.236  73.367  54.170  1.00  0.00           C
ATOM    217  O   LEU A   4      63.396  73.016  55.350  1.00  0.00           O
ATOM    218  N   PRO A   5      61.887  73.276  53.620  1.00  0.00           N
ATOM    219  CD  PRO A   5      61.716  72.437  52.410  1.00  0.00           C
ATOM    222  CA  PRO A   5      60.456  73.396  54.160  1.00  0.00           C
ATOM    224  CB  PRO A   5      59.746  72.096  53.770  1.00  0.00           C
ATOM    227  CG  PRO A   5      60.246  71.956  52.340  1.00  0.00           C
ATOM    230  C   PRO A   5      59.446  74.426  54.770  1.00  0.00           C
ATOM    231  O   PRO A   5      59.466  75.596  54.410  1.00  0.00           O
ATOM    232  N   GLY A   6      58.387  73.947  55.490  1.00  0.00           N
ATOM    234  CA  GLY A   6      56.976  74.407  55.330  1.00  0.00           C
ATOM    237  C   GLY A   6      56.566  75.696  55.990  1.00  0.00           C
ATOM    238  O   GLY A   6      56.757  76.746  55.390  1.00  0.00           O
ATOM    239  N   SER A   7      56.046  75.687  57.240  1.00  0.00           N
ATOM    241  CA  SER A   7      56.347  76.816  58.110  1.00  0.00           C
ATOM    243  CB  SER A   7      55.556  77.016  59.450  1.00  0.00           C
ATOM    246  OG  SER A   7      55.746  75.996  60.440  1.00  0.00           O
ATOM    248  C   SER A   7      57.836  76.767  58.370  1.00  0.00           C
ATOM    249  O   SER A   7      58.406  75.746  58.770  1.00  0.00           O
ATOM    250  N   ASN A   8      58.527  77.856  58.030  1.00  0.00           N
ATOM    252  CA  ASN A   8      59.946  77.926  58.000  1.00  0.00           C
ATOM    254  CB  ASN A   8      60.507  77.837  56.550  1.00  0.00           C
ATOM    257  CG  ASN A   8      60.376  79.036  55.590  1.00  0.00           C
ATOM    258  OD1 ASN A   8      60.926  80.117  55.790  1.00  0.00           O
ATOM    259  ND2 ASN A   8      59.746  78.776  54.410  1.00  0.00           N
ATOM    262  C   ASN A   8      60.367  79.127  58.820  1.00  0.00           C
ATOM    263  O   ASN A   8      59.616  80.036  59.140  1.00  0.00           O
ATOM    264  N   MET A   9      61.617  79.077  59.260  1.00  0.00           N
ATOM    266  CA  MET A   9      62.196  80.146  60.000  1.00  0.00           C
ATOM    268  CB  MET A   9      62.376  79.786  61.490  1.00  0.00           C
ATOM    271  CG  MET A   9      63.007  80.938  62.300  1.00  0.00           C
ATOM    274  SD  MET A   9      63.156  80.637  64.090  1.00  0.00           S
ATOM    275  CE  MET A   9      61.396  80.346  64.360  1.00  0.00           C
ATOM    279  C   MET A   9      63.527  80.266  59.370  1.00  0.00           C
ATOM    280  O   MET A   9      64.196  79.257  59.160  1.00  0.00           O
ATOM    281  N   SER A  10      63.936  81.477  59.010  1.00  0.00           N
ATOM    283  CA  SER A  10      65.266  81.676  58.500  1.00  0.00           C
ATOM    285  CB  SER A  10      65.347  81.577  56.970  1.00  0.00           C
ATOM    288  OG  SER A  10      64.187  82.117  56.360  1.00  0.00           O
ATOM    290  C   SER A  10      65.786  83.018  58.860  1.00  0.00           C
ATOM    291  O   SER A  10      65.027  83.938  59.160  1.00  0.00           O
ATOM    292  N   THR A  11      67.116  83.106  58.860  1.00  0.00           N
ATOM    294  CA  THR A  11      67.887  84.206  59.380  1.00  0.00           C
ATOM    296  CB  THR A  11      69.076  83.697  60.180  1.00  0.00           C
ATOM    298  OG1 THR A  11      69.897  82.827  59.420  1.00  0.00           O
ATOM    300  CG2 THR A  11      68.486  82.856  61.310  1.00  0.00           C
ATOM    304  C   THR A  11      68.397  85.076  58.260  1.00  0.00           C
ATOM    305  O   THR A  11      68.927  86.157  58.470  1.00  0.00           O
ATOM    306  N   MET A  12      68.146  84.656  57.000  1.00  0.00           N
ATOM    308  CA  MET A  12      68.186  85.576  55.900  1.00  0.00           C
ATOM    310  CB  MET A  12      68.036  84.846  54.550  1.00  0.00           C
ATOM    313  CG  MET A  12      68.166  85.786  53.340  1.00  0.00           C
ATOM    316  SD  MET A  12      66.796  85.637  52.180  1.00  0.00           S
ATOM    317  CE  MET A  12      67.226  83.926  51.760  1.00  0.00           C
ATOM    321  C   MET A  12      67.106  86.636  56.020  1.00  0.00           C
ATOM    322  O   MET A  12      65.897  86.356  56.070  1.00  0.00           O
ATOM    323  N   GLY A  13      67.576  87.896  56.110  1.00  0.00           N
ATOM    325  CA  GLY A  13      66.796  89.046  56.530  1.00  0.00           C
ATOM    328  C   GLY A  13      66.446  89.016  57.990  1.00  0.00           C
ATOM    329  O   GLY A  13      65.326  89.326  58.350  1.00  0.00           O
ATOM    330  N   LYS A  14      67.376  88.616  58.880  1.00  0.00           N
ATOM    332  CA  LYS A  14      67.207  88.766  60.320  1.00  0.00           C
ATOM    334  CB  LYS A  14      66.677  87.496  61.040  1.00  0.00           C
ATOM    337  CG  LYS A  14      65.247  87.086  60.670  1.00  0.00           C
ATOM    340  CD  LYS A  14      64.736  85.976  61.610  1.00  0.00           C
ATOM    343  CE  LYS A  14      63.246  85.637  61.480  1.00  0.00           C
ATOM    346  NZ  LYS A  14      62.927  85.356  60.070  1.00  0.00           N
ATOM    350  C   LYS A  14      68.537  89.086  60.990  1.00  0.00           C
ATOM    351  O   LYS A  14      69.576  88.596  60.560  1.00  0.00           O
ATOM    352  N   ASP A  15      68.527  89.896  62.070  1.00  0.00           N
ATOM    354  CA  ASP A  15      69.736  90.307  62.760  1.00  0.00           C
ATOM    356  CB  ASP A  15      69.446  91.557  63.660  1.00  0.00           C
ATOM    359  CG  ASP A  15      70.696  92.386  63.970  1.00  0.00           C
ATOM    360  OD1 ASP A  15      71.826  91.916  63.680  1.00  0.00           O
ATOM    361  OD2 ASP A  15      70.527  93.507  64.520  1.00  0.00           O
ATOM    362  C   ASP A  15      70.406  89.127  63.500  1.00  0.00           C
ATOM    363  O   ASP A  15      69.946  88.616  64.520  1.00  0.00           O
ATOM    364  N   VAL A  16      71.497  88.606  62.910  1.00  0.00           N
ATOM    366  CA  VAL A  16      72.277  87.526  63.490  1.00  0.00           C
ATOM    368  CB  VAL A  16      72.927  86.636  62.420  1.00  0.00           C
ATOM    370  CG1 VAL A  16      73.857  85.566  63.030  1.00  0.00           C
ATOM    374  CG2 VAL A  16      71.826  85.938  61.610  1.00  0.00           C
ATOM    378  C   VAL A  16      73.306  88.106  64.430  1.00  0.00           C
ATOM    379  O   VAL A  16      74.266  88.756  64.000  1.00  0.00           O
ATOM    380  N   ILE A  17      73.146  87.886  65.750  1.00  0.00           N
ATOM    382  CA  ILE A  17      74.006  88.486  66.760  1.00  0.00           C
ATOM    384  CB  ILE A  17      73.296  88.676  68.110  1.00  0.00           C
ATOM    386  CG2 ILE A  17      74.266  89.306  69.140  1.00  0.00           C
ATOM    390  CG1 ILE A  17      72.016  89.527  67.950  1.00  0.00           C
ATOM    393  CD  ILE A  17      72.236  90.926  67.340  1.00  0.00           C
ATOM    397  C   ILE A  17      75.266  87.667  66.930  1.00  0.00           C
ATOM    398  O   ILE A  17      75.247  86.496  67.320  1.00  0.00           O
ATOM    399  N   LYS A  18      76.436  88.266  66.650  1.00  0.00           N
ATOM    401  CA  LYS A  18      77.716  87.606  66.770  1.00  0.00           C
ATOM    403  CB  LYS A  18      78.796  88.346  65.970  1.00  0.00           C
ATOM    406  CG  LYS A  18      80.236  87.886  66.200  1.00  0.00           C
ATOM    409  CD  LYS A  18      81.156  88.536  65.160  1.00  0.00           C
ATOM    412  CE  LYS A  18      82.576  88.026  65.320  1.00  0.00           C
ATOM    415  NZ  LYS A  18      83.457  88.666  64.330  1.00  0.00           N
ATOM    419  C   LYS A  18      78.126  87.396  68.210  1.00  0.00           C
ATOM    420  O   LYS A  18      78.277  88.346  68.980  1.00  0.00           O
ATOM    421  N   GLN A  19      78.296  86.116  68.580  1.00  0.00           N
ATOM    423  CA  GLN A  19      78.826  85.658  69.840  1.00  0.00           C
ATOM    425  CB  GLN A  19      78.166  84.326  70.300  1.00  0.00           C
ATOM    428  CG  GLN A  19      76.696  84.477  70.740  1.00  0.00           C
ATOM    431  CD  GLN A  19      76.567  85.658  71.690  1.00  0.00           C
ATOM    432  OE1 GLN A  19      77.326  85.836  72.640  1.00  0.00           O
ATOM    433  NE2 GLN A  19      75.626  86.586  71.370  1.00  0.00           N
ATOM    436  C   GLN A  19      80.306  85.456  69.780  1.00  0.00           C
ATOM    437  O   GLN A  19      80.876  85.237  68.720  1.00  0.00           O
ATOM    438  N   GLN A  20      80.997  85.556  70.940  1.00  0.00           N
ATOM    440  CA  GLN A  20      82.436  85.406  71.000  1.00  0.00           C
ATOM    442  CB  GLN A  20      82.906  85.658  72.450  1.00  0.00           C
ATOM    445  CG  GLN A  20      84.436  85.606  72.600  1.00  0.00           C
ATOM    448  CD  GLN A  20      84.847  85.836  74.050  1.00  0.00           C
ATOM    449  OE1 GLN A  20      84.126  85.587  75.020  1.00  0.00           O
ATOM    450  NE2 GLN A  20      86.086  86.337  74.230  1.00  0.00           N
ATOM    453  C   GLN A  20      82.916  84.036  70.520  1.00  0.00           C
ATOM    454  O   GLN A  20      83.947  83.906  69.860  1.00  0.00           O
ATOM    455  N   ASP A  21      82.107  83.007  70.850  1.00  0.00           N
ATOM    457  CA  ASP A  21      82.207  81.636  70.420  1.00  0.00           C
ATOM    459  CB  ASP A  21      81.916  80.737  71.670  1.00  0.00           C
ATOM    462  CG  ASP A  21      80.546  80.906  72.330  1.00  0.00           C
ATOM    463  OD1 ASP A  21      79.927  81.996  72.170  1.00  0.00           O
ATOM    464  OD2 ASP A  21      80.166  79.986  73.100  1.00  0.00           O
ATOM    465  C   ASP A  21      81.267  81.316  69.240  1.00  0.00           C
ATOM    466  O   ASP A  21      80.866  80.166  69.070  1.00  0.00           O
ATOM    467  N   ALA A  22      80.866  82.276  68.380  1.00  0.00           N
ATOM    469  CA  ALA A  22      80.016  81.996  67.230  1.00  0.00           C
ATOM    471  CB  ALA A  22      79.736  83.298  66.460  1.00  0.00           C
ATOM    475  C   ALA A  22      80.586  80.938  66.270  1.00  0.00           C
ATOM    476  O   ALA A  22      79.856  80.087  65.750  1.00  0.00           O
ATOM    477  N   ASP A  23      81.906  80.956  66.090  1.00  0.00           N
ATOM    479  CA  ASP A  23      82.736  80.036  65.340  1.00  0.00           C
ATOM    481  CB  ASP A  23      83.966  80.836  64.800  1.00  0.00           C
ATOM    484  CG  ASP A  23      84.766  81.606  65.860  1.00  0.00           C
ATOM    485  OD1 ASP A  23      84.206  81.946  66.920  1.00  0.00           O
ATOM    486  OD2 ASP A  23      85.906  82.016  65.520  1.00  0.00           O
ATOM    487  C   ASP A  23      83.177  78.798  66.120  1.00  0.00           C
ATOM    488  O   ASP A  23      84.166  78.146  65.780  1.00  0.00           O
ATOM    489  N   PHE A  24      82.427  78.386  67.170  1.00  0.00           N
ATOM    491  CA  PHE A  24      82.727  77.166  67.910  1.00  0.00           C
ATOM    493  CB  PHE A  24      81.766  76.986  69.140  1.00  0.00           C
ATOM    496  CG  PHE A  24      80.466  76.246  68.900  1.00  0.00           C
ATOM    497  CD1 PHE A  24      79.306  76.916  68.450  1.00  0.00           C
ATOM    499  CE1 PHE A  24      78.097  76.228  68.330  1.00  0.00           C
ATOM    501  CZ  PHE A  24      78.027  74.856  68.640  1.00  0.00           C
ATOM    503  CD2 PHE A  24      80.376  74.876  69.210  1.00  0.00           C
ATOM    505  CE2 PHE A  24      79.166  74.186  69.080  1.00  0.00           C
ATOM    507  C   PHE A  24      82.766  75.896  67.040  1.00  0.00           C
ATOM    508  O   PHE A  24      81.876  75.617  66.240  1.00  0.00           O
ATOM    509  N   ASP A  25      83.817  75.077  67.260  1.00  0.00           N
ATOM    511  CA  ASP A  25      83.886  73.746  66.720  1.00  0.00           C
ATOM    513  CB  ASP A  25      85.286  73.456  66.120  1.00  0.00           C
ATOM    516  CG  ASP A  25      85.337  72.126  65.370  1.00  0.00           C
ATOM    517  OD1 ASP A  25      84.336  71.356  65.410  1.00  0.00           O
ATOM    518  OD2 ASP A  25      86.386  71.867  64.740  1.00  0.00           O
ATOM    519  C   ASP A  25      83.506  72.796  67.830  1.00  0.00           C
ATOM    520  O   ASP A  25      84.156  72.676  68.870  1.00  0.00           O
ATOM    521  N   LEU A  26      82.387  72.086  67.630  1.00  0.00           N
ATOM    523  CA  LEU A  26      81.886  71.036  68.480  1.00  0.00           C
ATOM    525  CB  LEU A  26      80.516  70.626  67.900  1.00  0.00           C
ATOM    528  CG  LEU A  26      79.726  69.566  68.680  1.00  0.00           C
ATOM    530  CD1 LEU A  26      79.416  70.016  70.120  1.00  0.00           C
ATOM    534  CD2 LEU A  26      78.426  69.257  67.920  1.00  0.00           C
ATOM    538  C   LEU A  26      82.816  69.846  68.620  1.00  0.00           C
ATOM    539  O   LEU A  26      82.926  69.246  69.690  1.00  0.00           O
ATOM    540  N   ASP A  27      83.546  69.477  67.540  1.00  0.00           N
ATOM    542  CA  ASP A  27      84.367  68.286  67.480  1.00  0.00           C
ATOM    544  CB  ASP A  27      84.777  68.016  66.010  1.00  0.00           C
ATOM    547  CG  ASP A  27      83.516  67.746  65.210  1.00  0.00           C
ATOM    548  OD1 ASP A  27      82.567  67.117  65.750  1.00  0.00           O
ATOM    549  OD2 ASP A  27      83.476  68.047  63.990  1.00  0.00           O
ATOM    550  C   ASP A  27      85.566  68.396  68.410  1.00  0.00           C
ATOM    551  O   ASP A  27      85.957  67.456  69.100  1.00  0.00           O
ATOM    552  N   LYS A  28      86.137  69.606  68.510  1.00  0.00           N
ATOM    554  CA  LYS A  28      87.237  69.926  69.410  1.00  0.00           C
ATOM    556  CB  LYS A  28      87.926  71.257  69.010  1.00  0.00           C
ATOM    559  CG  LYS A  28      88.476  71.216  67.580  1.00  0.00           C
ATOM    562  CD  LYS A  28      89.516  72.316  67.290  1.00  0.00           C
ATOM    565  CE  LYS A  28      89.656  72.596  65.790  1.00  0.00           C
ATOM    568  NZ  LYS A  28      90.946  73.257  65.500  1.00  0.00           N
ATOM    572  C   LYS A  28      86.806  70.026  70.860  1.00  0.00           C
ATOM    573  O   LYS A  28      87.626  69.947  71.780  1.00  0.00           O
ATOM    574  N   MET A  29      85.496  70.176  71.100  1.00  0.00           N
ATOM    576  CA  MET A  29      84.917  70.376  72.410  1.00  0.00           C
ATOM    578  CB  MET A  29      83.736  71.376  72.350  1.00  0.00           C
ATOM    581  CG  MET A  29      84.206  72.806  72.100  1.00  0.00           C
ATOM    584  SD  MET A  29      82.886  74.036  71.960  1.00  0.00           S
ATOM    585  CE  MET A  29      84.097  75.256  71.380  1.00  0.00           C
ATOM    589  C   MET A  29      84.406  69.106  73.060  1.00  0.00           C
ATOM    590  O   MET A  29      83.926  69.136  74.190  1.00  0.00           O
ATOM    591  N   VAL A  30      84.546  67.936  72.420  1.00  0.00           N
ATOM    593  CA  VAL A  30      84.066  66.676  72.970  1.00  0.00           C
ATOM    595  CB  VAL A  30      82.847  66.106  72.230  1.00  0.00           C
ATOM    597  CG1 VAL A  30      81.717  67.146  72.290  1.00  0.00           C
ATOM    601  CG2 VAL A  30      83.186  65.736  70.780  1.00  0.00           C
ATOM    605  C   VAL A  30      85.157  65.617  73.060  1.00  0.00           C
ATOM    606  O   VAL A  30      86.167  65.626  72.350  1.00  0.00           O
ATOM    607  N   ASN A  31      84.986  64.666  74.000  1.00  0.00           N
ATOM    609  CA  ASN A  31      85.776  63.446  74.100  1.00  0.00           C
ATOM    611  CB  ASN A  31      86.226  63.116  75.550  1.00  0.00           C
ATOM    614  CG  ASN A  31      87.317  64.036  76.090  1.00  0.00           C
ATOM    615  OD1 ASN A  31      88.317  64.336  75.420  1.00  0.00           O
ATOM    616  ND2 ASN A  31      87.156  64.466  77.360  1.00  0.00           N
ATOM    619  C   ASN A  31      84.896  62.276  73.680  1.00  0.00           C
ATOM    620  O   ASN A  31      83.736  62.187  74.090  1.00  0.00           O
ATOM    621  N   VAL A  32      85.426  61.326  72.900  1.00  0.00           N
ATOM    623  CA  VAL A  32      84.696  60.116  72.570  1.00  0.00           C
ATOM    625  CB  VAL A  32      84.526  59.866  71.080  1.00  0.00           C
ATOM    627  CG1 VAL A  32      83.576  58.656  70.880  1.00  0.00           C
ATOM    631  CG2 VAL A  32      83.957  61.126  70.380  1.00  0.00           C
ATOM    635  C   VAL A  32      85.416  58.936  73.190  1.00  0.00           C
ATOM    636  O   VAL A  32      86.597  58.666  72.960  1.00  0.00           O
ATOM    637  N   TYR A  33      84.686  58.176  74.030  1.00  0.00           N
ATOM    639  CA  TYR A  33      85.176  56.996  74.680  1.00  0.00           C
ATOM    641  CB  TYR A  33      84.836  57.016  76.180  1.00  0.00           C
ATOM    644  CG  TYR A  33      85.566  58.126  76.860  1.00  0.00           C
ATOM    645  CD1 TYR A  33      84.986  59.396  77.050  1.00  0.00           C
ATOM    647  CE1 TYR A  33      85.696  60.386  77.750  1.00  0.00           C
ATOM    649  CZ  TYR A  33      86.946  60.106  78.290  1.00  0.00           C
ATOM    650  OH  TYR A  33      87.616  61.066  79.050  1.00  0.00           O
ATOM    652  CD2 TYR A  33      86.846  57.876  77.360  1.00  0.00           C
ATOM    654  CE2 TYR A  33      87.527  58.846  78.120  1.00  0.00           C
ATOM    656  C   TYR A  33      84.476  55.786  74.080  1.00  0.00           C
ATOM    657  O   TYR A  33      83.247  55.797  74.000  1.00  0.00           O
ATOM    658  N   PRO A  34      85.126  54.736  73.610  1.00  0.00           N
ATOM    659  CD  PRO A  34      86.577  54.636  73.530  1.00  0.00           C
ATOM    662  CA  PRO A  34      84.467  53.456  73.400  1.00  0.00           C
ATOM    664  CB  PRO A  34      85.556  52.576  72.800  1.00  0.00           C
ATOM    667  CG  PRO A  34      86.857  53.146  73.380  1.00  0.00           C
ATOM    670  C   PRO A  34      83.916  52.846  74.680  1.00  0.00           C
ATOM    671  O   PRO A  34      84.576  52.896  75.720  1.00  0.00           O
ATOM    672  N   LEU A  35      82.727  52.216  74.630  1.00  0.00           N
ATOM    674  CA  LEU A  35      82.167  51.516  75.760  1.00  0.00           C
ATOM    676  CB  LEU A  35      80.617  51.506  75.690  1.00  0.00           C
ATOM    679  CG  LEU A  35      79.906  50.986  76.950  1.00  0.00           C
ATOM    681  CD1 LEU A  35      80.336  51.777  78.200  1.00  0.00           C
ATOM    685  CD2 LEU A  35      78.387  51.056  76.820  1.00  0.00           C
ATOM    689  C   LEU A  35      82.727  50.116  75.860  1.00  0.00           C
ATOM    690  O   LEU A  35      82.216  49.156  75.300  1.00  0.00           O
ATOM    691  N   THR A  36      83.847  49.996  76.590  1.00  0.00           N
ATOM    693  CA  THR A  36      84.576  48.766  76.770  1.00  0.00           C
ATOM    695  CB  THR A  36      86.086  48.956  76.610  1.00  0.00           C
ATOM    697  OG1 THR A  36      86.676  49.786  77.610  1.00  0.00           O
ATOM    699  CG2 THR A  36      86.317  49.606  75.240  1.00  0.00           C
ATOM    703  C   THR A  36      84.246  48.167  78.120  1.00  0.00           C
ATOM    704  O   THR A  36      83.707  48.866  78.970  1.00  0.00           O
ATOM    705  N   PRO A  37      84.576  46.907  78.410  1.00  0.00           N
ATOM    706  CD  PRO A  37      84.836  45.906  77.390  1.00  0.00           C
ATOM    709  CA  PRO A  37      84.316  46.316  79.720  1.00  0.00           C
ATOM    711  CB  PRO A  37      84.726  44.846  79.530  1.00  0.00           C
ATOM    714  CG  PRO A  37      84.586  44.566  78.050  1.00  0.00           C
ATOM    717  C   PRO A  37      85.176  46.956  80.780  1.00  0.00           C
ATOM    718  O   PRO A  37      84.766  47.076  81.940  1.00  0.00           O
ATOM    719  N   ARG A  38      86.396  47.376  80.400  1.00  0.00           N
ATOM    721  CA  ARG A  38      87.296  48.146  81.230  1.00  0.00           C
ATOM    723  CB  ARG A  38      88.646  48.367  80.480  1.00  0.00           C
ATOM    726  CG  ARG A  38      89.747  49.096  81.290  1.00  0.00           C
ATOM    729  CD  ARG A  38      90.976  49.516  80.470  1.00  0.00           C
ATOM    732  NE  ARG A  38      91.927  50.236  81.390  1.00  0.00           N
ATOM    734  CZ  ARG A  38      91.916  51.546  81.620  1.00  0.00           C
ATOM    735  NH1 ARG A  38      90.927  52.326  81.230  1.00  0.00           N
ATOM    738  NH2 ARG A  38      92.886  52.096  82.330  1.00  0.00           N
ATOM    741  C   ARG A  38      86.676  49.486  81.610  1.00  0.00           C
ATOM    742  O   ARG A  38      86.776  49.956  82.740  1.00  0.00           O
ATOM    743  N   LEU A  39      85.997  50.166  80.640  1.00  0.00           N
ATOM    745  CA  LEU A  39      85.227  51.376  80.900  1.00  0.00           C
ATOM    747  CB  LEU A  39      84.737  52.096  79.610  1.00  0.00           C
ATOM    750  CG  LEU A  39      84.007  53.437  79.890  1.00  0.00           C
ATOM    752  CD1 LEU A  39      84.936  54.496  80.510  1.00  0.00           C
ATOM    756  CD2 LEU A  39      83.366  54.016  78.630  1.00  0.00           C
ATOM    760  C   LEU A  39      84.056  51.156  81.840  1.00  0.00           C
ATOM    761  O   LEU A  39      83.847  51.946  82.760  1.00  0.00           O
ATOM    762  N   ILE A  40      83.306  50.056  81.680  1.00  0.00           N
ATOM    764  CA  ILE A  40      82.266  49.706  82.630  1.00  0.00           C
ATOM    766  CB  ILE A  40      81.556  48.416  82.250  1.00  0.00           C
ATOM    768  CG2 ILE A  40      80.567  47.996  83.360  1.00  0.00           C
ATOM    772  CG1 ILE A  40      80.817  48.516  80.900  1.00  0.00           C
ATOM    775  CD  ILE A  40      79.766  49.617  80.850  1.00  0.00           C
ATOM    779  C   ILE A  40      82.786  49.536  84.050  1.00  0.00           C
ATOM    780  O   ILE A  40      82.287  50.156  84.990  1.00  0.00           O
ATOM    781  N   ASP A  41      83.876  48.766  84.220  1.00  0.00           N
ATOM    783  CA  ASP A  41      84.526  48.586  85.490  1.00  0.00           C
ATOM    785  CB  ASP A  41      85.686  47.576  85.360  1.00  0.00           C
ATOM    788  CG  ASP A  41      85.207  46.136  85.360  1.00  0.00           C
ATOM    789  OD1 ASP A  41      84.026  45.886  85.710  1.00  0.00           O
ATOM    790  OD2 ASP A  41      86.076  45.246  85.190  1.00  0.00           O
ATOM    791  C   ASP A  41      85.046  49.876  86.080  1.00  0.00           C
ATOM    792  O   ASP A  41      84.866  50.146  87.270  1.00  0.00           O
ATOM    793  N   GLN A  42      85.666  50.746  85.250  1.00  0.00           N
ATOM    795  CA  GLN A  42      86.146  52.047  85.680  1.00  0.00           C
ATOM    797  CB  GLN A  42      86.876  52.756  84.510  1.00  0.00           C
ATOM    800  CG  GLN A  42      87.086  54.286  84.710  1.00  0.00           C
ATOM    803  CD  GLN A  42      87.766  55.026  83.560  1.00  0.00           C
ATOM    804  OE1 GLN A  42      87.666  56.257  83.480  1.00  0.00           O
ATOM    805  NE2 GLN A  42      88.527  54.306  82.700  1.00  0.00           N
ATOM    808  C   GLN A  42      85.046  52.926  86.240  1.00  0.00           C
ATOM    809  O   GLN A  42      85.207  53.556  87.280  1.00  0.00           O
ATOM    810  N   LEU A  43      83.896  52.956  85.550  1.00  0.00           N
ATOM    812  CA  LEU A  43      82.776  53.816  85.860  1.00  0.00           C
ATOM    814  CB  LEU A  43      81.976  54.186  84.580  1.00  0.00           C
ATOM    817  CG  LEU A  43      82.716  55.046  83.530  1.00  0.00           C
ATOM    819  CD1 LEU A  43      81.846  55.156  82.270  1.00  0.00           C
ATOM    823  CD2 LEU A  43      83.046  56.466  84.000  1.00  0.00           C
ATOM    827  C   LEU A  43      81.816  53.146  86.820  1.00  0.00           C
ATOM    828  O   LEU A  43      80.776  53.726  87.160  1.00  0.00           O
ATOM    829  N   ARG A  44      82.126  51.926  87.310  1.00  0.00           N
ATOM    831  CA  ARG A  44      81.326  51.176  88.250  1.00  0.00           C
ATOM    833  CB  ARG A  44      81.787  49.696  88.370  1.00  0.00           C
ATOM    836  CG  ARG A  44      80.707  48.746  88.950  1.00  0.00           C
ATOM    839  CD  ARG A  44      81.106  47.266  89.110  1.00  0.00           C
ATOM    842  NE  ARG A  44      81.547  46.726  87.790  1.00  0.00           N
ATOM    844  CZ  ARG A  44      80.747  46.226  86.860  1.00  0.00           C
ATOM    845  NH1 ARG A  44      79.446  46.056  86.980  1.00  0.00           N
ATOM    848  NH2 ARG A  44      81.286  45.797  85.740  1.00  0.00           N
ATOM    851  C   ARG A  44      81.416  51.876  89.600  1.00  0.00           C
ATOM    852  O   ARG A  44      82.517  52.156  90.070  1.00  0.00           O
ATOM    853  N   PRO A  45      80.336  52.276  90.260  1.00  0.00           N
ATOM    854  CD  PRO A  45      78.966  51.926  89.880  1.00  0.00           C
ATOM    857  CA  PRO A  45      80.406  52.776  91.630  1.00  0.00           C
ATOM    859  CB  PRO A  45      78.966  53.136  91.960  1.00  0.00           C
ATOM    862  CG  PRO A  45      78.176  52.096  91.170  1.00  0.00           C
ATOM    865  C   PRO A  45      81.037  51.777  92.600  1.00  0.00           C
ATOM    866  O   PRO A  45      80.917  50.566  92.410  1.00  0.00           O
ATOM    867  N   ARG A  46      81.727  52.266  93.660  1.00  0.00           N
ATOM    869  CA  ARG A  46      82.216  51.426  94.750  1.00  0.00           C
ATOM    871  CB  ARG A  46      83.046  52.236  95.800  1.00  0.00           C
ATOM    874  CG  ARG A  46      84.266  53.006  95.210  1.00  0.00           C
ATOM    877  CD  ARG A  46      85.097  53.796  96.240  1.00  0.00           C
ATOM    880  NE  ARG A  46      84.357  55.046  96.620  1.00  0.00           N
ATOM    882  CZ  ARG A  46      84.817  55.976  97.450  1.00  0.00           C
ATOM    883  NH1 ARG A  46      85.846  55.766  98.250  1.00  0.00           N
ATOM    886  NH2 ARG A  46      84.257  57.166  97.500  1.00  0.00           N
ATOM    889  C   ARG A  46      81.046  50.686  95.440  1.00  0.00           C
ATOM    890  O   ARG A  46      79.946  51.257  95.490  1.00  0.00           O
ATOM    891  N   PRO A  47      81.137  49.486  95.980  1.00  0.00           N
ATOM    892  CD  PRO A  47      82.247  48.546  95.780  1.00  0.00           C
ATOM    895  CA  PRO A  47      80.086  48.926  96.840  1.00  0.00           C
ATOM    897  CB  PRO A  47      80.626  47.536  97.250  1.00  0.00           C
ATOM    900  CG  PRO A  47      81.636  47.187  96.140  1.00  0.00           C
ATOM    903  C   PRO A  47      79.736  49.826  98.030  1.00  0.00           C
ATOM    904  O   PRO A  47      80.637  50.286  98.730  1.00  0.00           O
ATOM    905  N   ASN A  48      78.436  50.086  98.300  1.00  0.00           N
ATOM    907  CA  ASN A  48      78.027  50.816  99.490  1.00  0.00           C
ATOM    909  CB  ASN A  48      76.876  51.826  99.240  1.00  0.00           C
ATOM    912  CG  ASN A  48      76.406  52.556 100.510  1.00  0.00           C
ATOM    913  OD1 ASN A  48      75.347  52.276 101.050  1.00  0.00           O
ATOM    914  ND2 ASN A  48      77.196  53.556 100.980  1.00  0.00           N
ATOM    917  C   ASN A  48      77.626  49.776 100.510  1.00  0.00           C
ATOM    918  O   ASN A  48      76.766  48.936 100.260  1.00  0.00           O
ATOM    919  N   VAL A  49      78.317  49.786 101.650  1.00  0.00           N
ATOM    921  CA  VAL A  49      78.306  48.706 102.610  1.00  0.00           C
ATOM    923  CB  VAL A  49      79.707  48.157 102.850  1.00  0.00           C
ATOM    925  CG1 VAL A  49      80.146  47.366 101.600  1.00  0.00           C
ATOM    929  CG2 VAL A  49      80.717  49.277 103.170  1.00  0.00           C
ATOM    933  C   VAL A  49      77.716  49.196 103.900  1.00  0.00           C
ATOM    934  O   VAL A  49      77.766  50.386 104.220  1.00  0.00           O
ATOM    935  N   ALA A  50      77.126  48.276 104.700  1.00  0.00           N
ATOM    937  CA  ALA A  50      76.616  48.606 106.010  1.00  0.00           C
ATOM    939  CB  ALA A  50      75.856  47.416 106.630  1.00  0.00           C
ATOM    943  C   ALA A  50      77.677  49.116 106.980  1.00  0.00           C
ATOM    944  O   ALA A  50      78.696  48.466 107.220  1.00  0.00           O
ATOM    945  N   ARG A  51      77.436  50.316 107.540  1.00  0.00           N
ATOM    947  CA  ARG A  51      78.347  51.007 108.420  1.00  0.00           C
ATOM    949  CB  ARG A  51      79.126  52.146 107.710  1.00  0.00           C
ATOM    952  CG  ARG A  51      80.027  51.696 106.540  1.00  0.00           C
ATOM    955  CD  ARG A  51      80.067  52.696 105.380  1.00  0.00           C
ATOM    958  NE  ARG A  51      80.796  53.916 105.840  1.00  0.00           N
ATOM    960  CZ  ARG A  51      80.717  55.066 105.160  1.00  0.00           C
ATOM    961  NH1 ARG A  51      79.826  55.306 104.220  1.00  0.00           N
ATOM    964  NH2 ARG A  51      81.597  56.007 105.440  1.00  0.00           N
ATOM    967  C   ARG A  51      77.556  51.626 109.580  1.00  0.00           C
ATOM    968  O   ARG A  51      76.597  52.366 109.340  1.00  0.00           O
ATOM    969  N   PRO A  52      77.896  51.386 110.840  1.00  0.00           N
ATOM    970  CD  PRO A  52      78.796  50.306 111.250  1.00  0.00           C
ATOM    973  CA  PRO A  52      77.186  51.977 111.960  1.00  0.00           C
ATOM    975  CB  PRO A  52      77.476  51.016 113.110  1.00  0.00           C
ATOM    978  CG  PRO A  52      78.826  50.396 112.770  1.00  0.00           C
ATOM    981  C   PRO A  52      77.736  53.356 112.240  1.00  0.00           C
ATOM    982  O   PRO A  52      78.876  53.636 111.880  1.00  0.00           O
ATOM    983  N   ASN A  53      76.926  54.246 112.830  1.00  0.00           N
ATOM    985  CA  ASN A  53      77.326  55.616 113.090  1.00  0.00           C
ATOM    987  CB  ASN A  53      76.317  56.606 112.420  1.00  0.00           C
ATOM    990  CG  ASN A  53      76.766  58.056 112.530  1.00  0.00           C
ATOM    991  OD1 ASN A  53      77.806  58.356 113.130  1.00  0.00           O
ATOM    992  ND2 ASN A  53      75.986  58.996 111.960  1.00  0.00           N
ATOM    995  C   ASN A  53      77.436  55.836 114.590  1.00  0.00           C
ATOM    996  O   ASN A  53      76.476  56.196 115.280  1.00  0.00           O
ATOM    997  N   MET A  54      78.666  55.716 115.110  1.00  0.00           N
ATOM    999  CA  MET A  54      79.046  55.986 116.470  1.00  0.00           C
ATOM   1001  CB  MET A  54      80.536  55.616 116.670  1.00  0.00           C
ATOM   1004  CG  MET A  54      80.876  54.136 116.380  1.00  0.00           C
ATOM   1007  SD  MET A  54      80.086  52.916 117.470  1.00  0.00           S
ATOM   1008  CE  MET A  54      80.826  53.466 119.030  1.00  0.00           C
ATOM   1012  C   MET A  54      78.817  57.437 116.890  1.00  0.00           C
ATOM   1013  O   MET A  54      78.466  57.736 118.030  1.00  0.00           O
ATOM   1014  N   THR A  55      79.036  58.416 115.970  1.00  0.00           N
ATOM   1016  CA  THR A  55      78.836  59.836 116.280  1.00  0.00           C
ATOM   1018  CB  THR A  55      79.226  60.746 115.120  1.00  0.00           C
ATOM   1020  OG1 THR A  55      80.526  60.426 114.660  1.00  0.00           O
ATOM   1022  CG2 THR A  55      79.226  62.216 115.540  1.00  0.00           C
ATOM   1026  C   THR A  55      77.397  60.116 116.660  1.00  0.00           C
ATOM   1027  O   THR A  55      77.116  60.727 117.700  1.00  0.00           O
ATOM   1028  N   LEU A  56      76.466  59.566 115.860  1.00  0.00           N
ATOM   1030  CA  LEU A  56      75.046  59.566 116.130  1.00  0.00           C
ATOM   1032  CB  LEU A  56      74.286  58.966 114.930  1.00  0.00           C
ATOM   1035  CG  LEU A  56      72.747  59.006 115.010  1.00  0.00           C
ATOM   1037  CD1 LEU A  56      72.236  60.456 115.150  1.00  0.00           C
ATOM   1041  CD2 LEU A  56      72.116  58.336 113.780  1.00  0.00           C
ATOM   1045  C   LEU A  56      74.666  58.856 117.420  1.00  0.00           C
ATOM   1046  O   LEU A  56      73.886  59.366 118.220  1.00  0.00           O
ATOM   1047  N   GLU A  57      75.247  57.666 117.680  1.00  0.00           N
ATOM   1049  CA  GLU A  57      75.037  56.907 118.890  1.00  0.00           C
ATOM   1051  CB  GLU A  57      75.626  55.466 118.720  1.00  0.00           C
ATOM   1054  CG  GLU A  57      74.826  54.646 117.640  1.00  0.00           C
ATOM   1057  CD  GLU A  57      75.457  53.386 117.030  1.00  0.00           C
ATOM   1058  OE1 GLU A  57      76.526  52.926 117.500  1.00  0.00           O
ATOM   1059  OE2 GLU A  57      74.836  52.856 116.050  1.00  0.00           O
ATOM   1060  C   GLU A  57      75.436  57.676 120.160  1.00  0.00           C
ATOM   1061  O   GLU A  57      74.686  57.696 121.140  1.00  0.00           O
ATOM   1062  N   SER A  58      76.567  58.426 120.140  1.00  0.00           N
ATOM   1064  CA  SER A  58      76.896  59.446 121.150  1.00  0.00           C
ATOM   1066  CB  SER A  58      78.277  60.156 120.960  1.00  0.00           C
ATOM   1069  OG  SER A  58      79.366  59.347 121.370  1.00  0.00           O
ATOM   1071  C   SER A  58      75.887  60.586 121.300  1.00  0.00           C
ATOM   1072  O   SER A  58      75.516  60.937 122.430  1.00  0.00           O
ATOM   1073  N   GLU A  59      75.416  61.187 120.170  1.00  0.00           N
ATOM   1075  CA  GLU A  59      74.396  62.236 120.160  1.00  0.00           C
ATOM   1077  CB  GLU A  59      74.086  62.726 118.700  1.00  0.00           C
ATOM   1080  CG  GLU A  59      75.226  63.486 117.970  1.00  0.00           C
ATOM   1083  CD  GLU A  59      74.956  63.776 116.490  1.00  0.00           C
ATOM   1084  OE1 GLU A  59      74.676  62.846 115.700  1.00  0.00           O
ATOM   1085  OE2 GLU A  59      75.107  64.966 116.080  1.00  0.00           O
ATOM   1086  C   GLU A  59      73.097  61.786 120.830  1.00  0.00           C
ATOM   1087  O   GLU A  59      72.486  62.507 121.620  1.00  0.00           O
ATOM   1088  N   ILE A  60      72.646  60.556 120.540  1.00  0.00           N
ATOM   1090  CA  ILE A  60      71.516  59.866 121.150  1.00  0.00           C
ATOM   1092  CB  ILE A  60      71.136  58.626 120.330  1.00  0.00           C
ATOM   1094  CG2 ILE A  60      70.037  57.816 121.040  1.00  0.00           C
ATOM   1098  CG1 ILE A  60      70.696  59.036 118.900  1.00  0.00           C
ATOM   1101  CD  ILE A  60      70.696  57.856 117.920  1.00  0.00           C
ATOM   1105  C   ILE A  60      71.736  59.547 122.630  1.00  0.00           C
ATOM   1106  O   ILE A  60      70.847  59.696 123.470  1.00  0.00           O
ATOM   1107  N   ALA A  61      72.946  59.096 123.010  1.00  0.00           N
ATOM   1109  CA  ALA A  61      73.277  58.656 124.360  1.00  0.00           C
ATOM   1111  CB  ALA A  61      74.666  57.996 124.360  1.00  0.00           C
ATOM   1115  C   ALA A  61      73.277  59.776 125.390  1.00  0.00           C
ATOM   1116  O   ALA A  61      73.186  59.547 126.590  1.00  0.00           O
ATOM   1117  N   ASN A  62      73.387  61.026 124.910  1.00  0.00           N
ATOM   1119  CA  ASN A  62      73.387  62.226 125.720  1.00  0.00           C
ATOM   1121  CB  ASN A  62      74.736  62.986 125.660  1.00  0.00           C
ATOM   1124  CG  ASN A  62      75.887  62.156 126.200  1.00  0.00           C
ATOM   1125  OD1 ASN A  62      76.386  62.396 127.300  1.00  0.00           O
ATOM   1126  ND2 ASN A  62      76.416  61.226 125.370  1.00  0.00           N
ATOM   1129  C   ASN A  62      72.226  63.146 125.320  1.00  0.00           C
ATOM   1130  O   ASN A  62      72.216  64.326 125.690  1.00  0.00           O
ATOM   1131  N   TYR A  63      71.206  62.646 124.600  1.00  0.00           N
ATOM   1133  CA  TYR A  63      70.027  63.396 124.240  1.00  0.00           C
ATOM   1135  CB  TYR A  63      69.166  62.507 123.300  1.00  0.00           C
ATOM   1138  CG  TYR A  63      68.106  63.297 122.580  1.00  0.00           C
ATOM   1139  CD1 TYR A  63      68.426  63.966 121.390  1.00  0.00           C
ATOM   1141  CE1 TYR A  63      67.446  64.706 120.710  1.00  0.00           C
ATOM   1143  CZ  TYR A  63      66.136  64.726 121.180  1.00  0.00           C
ATOM   1144  OH  TYR A  63      65.186  65.486 120.480  1.00  0.00           O
ATOM   1146  CD2 TYR A  63      66.777  63.306 123.040  1.00  0.00           C
ATOM   1148  CE2 TYR A  63      65.796  64.017 122.330  1.00  0.00           C
ATOM   1150  C   TYR A  63      69.196  63.946 125.430  1.00  0.00           C
ATOM   1151  O   TYR A  63      68.906  63.266 126.400  1.00  0.00           O
ATOM   1152  N   GLN A  64      68.806  65.236 125.370  1.00  0.00           N
ATOM   1154  CA  GLN A  64      67.976  65.916 126.340  1.00  0.00           C
ATOM   1156  CB  GLN A  64      68.806  66.806 127.330  1.00  0.00           C
ATOM   1159  CG  GLN A  64      69.787  66.026 128.230  1.00  0.00           C
ATOM   1162  CD  GLN A  64      70.357  66.886 129.370  1.00  0.00           C
ATOM   1163  OE1 GLN A  64      70.186  68.106 129.470  1.00  0.00           O
ATOM   1164  NE2 GLN A  64      71.066  66.206 130.300  1.00  0.00           N
ATOM   1167  C   GLN A  64      67.027  66.856 125.610  1.00  0.00           C
ATOM   1168  O   GLN A  64      67.397  67.456 124.600  1.00  0.00           O
ATOM   1169  N   TYR A  65      65.796  67.026 126.130  1.00  0.00           N
ATOM   1171  CA  TYR A  65      64.866  68.066 125.720  1.00  0.00           C
ATOM   1173  CB  TYR A  65      63.406  67.556 125.490  1.00  0.00           C
ATOM   1176  CG  TYR A  65      62.506  68.646 124.980  1.00  0.00           C
ATOM   1177  CD1 TYR A  65      62.486  68.947 123.610  1.00  0.00           C
ATOM   1179  CE1 TYR A  65      61.666  69.966 123.120  1.00  0.00           C
ATOM   1181  CZ  TYR A  65      60.826  70.666 124.000  1.00  0.00           C
ATOM   1182  OH  TYR A  65      59.976  71.646 123.470  1.00  0.00           O
ATOM   1184  CD2 TYR A  65      61.656  69.356 125.850  1.00  0.00           C
ATOM   1186  CE2 TYR A  65      60.817  70.367 125.360  1.00  0.00           C
ATOM   1188  C   TYR A  65      64.886  69.176 126.740  1.00  0.00           C
ATOM   1189  O   TYR A  65      64.777  68.986 127.950  1.00  0.00           O
ATOM   1190  N   ARG A  66      65.027  70.396 126.200  1.00  0.00           N
ATOM   1192  CA  ARG A  66      64.976  71.626 126.940  1.00  0.00           C
ATOM   1194  CB  ARG A  66      66.296  72.416 126.800  1.00  0.00           C
ATOM   1197  CG  ARG A  66      67.496  71.696 127.450  1.00  0.00           C
ATOM   1200  CD  ARG A  66      68.826  72.406 127.200  1.00  0.00           C
ATOM   1203  NE  ARG A  66      69.906  71.666 127.920  1.00  0.00           N
ATOM   1205  CZ  ARG A  66      70.156  71.746 129.220  1.00  0.00           C
ATOM   1206  NH1 ARG A  66      69.536  72.616 130.000  1.00  0.00           N
ATOM   1209  NH2 ARG A  66      71.066  70.956 129.730  1.00  0.00           N
ATOM   1212  C   ARG A  66      63.786  72.456 126.470  1.00  0.00           C
ATOM   1213  O   ARG A  66      63.576  72.676 125.280  1.00  0.00           O
ATOM   1214  N   VAL A  67      62.966  72.907 127.440  1.00  0.00           N
ATOM   1216  CA  VAL A  67      61.726  73.626 127.230  1.00  0.00           C
ATOM   1218  CB  VAL A  67      61.016  73.886 128.560  1.00  0.00           C
ATOM   1220  CG1 VAL A  67      59.726  74.706 128.400  1.00  0.00           C
ATOM   1224  CG2 VAL A  67      60.687  72.507 129.160  1.00  0.00           C
ATOM   1228  C   VAL A  67      61.906  74.926 126.460  1.00  0.00           C
ATOM   1229  O   VAL A  67      62.846  75.687 126.710  1.00  0.00           O
ATOM   1230  N   GLY A  68      60.986  75.206 125.510  1.00  0.00           N
ATOM   1232  CA  GLY A  68      61.006  76.438 124.730  1.00  0.00           C
ATOM   1235  C   GLY A  68      59.676  77.136 124.720  1.00  0.00           C
ATOM   1236  O   GLY A  68      58.706  76.696 125.340  1.00  0.00           O
ATOM   1237  N   PRO A  69      59.546  78.257 124.020  1.00  0.00           N
ATOM   1238  CD  PRO A  69      60.687  79.036 123.520  1.00  0.00           C
ATOM   1241  CA  PRO A  69      58.347  79.066 124.150  1.00  0.00           C
ATOM   1243  CB  PRO A  69      58.777  80.466 123.700  1.00  0.00           C
ATOM   1246  CG  PRO A  69      60.297  80.466 123.860  1.00  0.00           C
ATOM   1249  C   PRO A  69      57.216  78.566 123.270  1.00  0.00           C
ATOM   1250  O   PRO A  69      57.406  78.416 122.060  1.00  0.00           O
ATOM   1251  N   GLY A  70      56.027  78.336 123.850  1.00  0.00           N
ATOM   1253  CA  GLY A  70      54.866  77.816 123.140  1.00  0.00           C
ATOM   1256  C   GLY A  70      54.496  76.447 123.600  1.00  0.00           C
ATOM   1257  O   GLY A  70      53.406  75.946 123.310  1.00  0.00           O
ATOM   1258  N   ASP A  71      55.416  75.776 124.320  1.00  0.00           N
ATOM   1260  CA  ASP A  71      55.216  74.486 124.940  1.00  0.00           C
ATOM   1262  CB  ASP A  71      56.547  73.916 125.500  1.00  0.00           C
ATOM   1265  CG  ASP A  71      57.536  73.596 124.390  1.00  0.00           C
ATOM   1266  OD1 ASP A  71      57.116  73.286 123.240  1.00  0.00           O
ATOM   1267  OD2 ASP A  71      58.756  73.557 124.680  1.00  0.00           O
ATOM   1268  C   ASP A  71      54.146  74.526 126.030  1.00  0.00           C
ATOM   1269  O   ASP A  71      53.876  75.547 126.670  1.00  0.00           O
ATOM   1270  N   VAL A  72      53.486  73.376 126.270  1.00  0.00           N
ATOM   1272  CA  VAL A  72      52.546  73.257 127.380  1.00  0.00           C
ATOM   1274  CB  VAL A  72      51.146  72.826 126.970  1.00  0.00           C
ATOM   1276  CG1 VAL A  72      50.206  72.846 128.190  1.00  0.00           C
ATOM   1280  CG2 VAL A  72      50.637  73.827 125.910  1.00  0.00           C
ATOM   1284  C   VAL A  72      53.126  72.276 128.360  1.00  0.00           C
ATOM   1285  O   VAL A  72      53.476  71.156 128.010  1.00  0.00           O
ATOM   1286  N   LEU A  73      53.246  72.697 129.630  1.00  0.00           N
ATOM   1288  CA  LEU A  73      53.716  71.846 130.700  1.00  0.00           C
ATOM   1290  CB  LEU A  73      54.637  72.566 131.720  1.00  0.00           C
ATOM   1293  CG  LEU A  73      56.146  72.486 131.380  1.00  0.00           C
ATOM   1295  CD1 LEU A  73      56.466  72.926 129.940  1.00  0.00           C
ATOM   1299  CD2 LEU A  73      57.016  73.257 132.380  1.00  0.00           C
ATOM   1303  C   LEU A  73      52.536  71.226 131.400  1.00  0.00           C
ATOM   1304  O   LEU A  73      51.526  71.867 131.680  1.00  0.00           O
ATOM   1305  N   ASN A  74      52.646  69.937 131.720  1.00  0.00           N
ATOM   1307  CA  ASN A  74      51.796  69.276 132.670  1.00  0.00           C
ATOM   1309  CB  ASN A  74      51.496  67.846 132.180  1.00  0.00           C
ATOM   1312  CG  ASN A  74      50.396  67.196 133.000  1.00  0.00           C
ATOM   1313  OD1 ASN A  74      49.806  67.786 133.910  1.00  0.00           O
ATOM   1314  ND2 ASN A  74      50.046  65.956 132.610  1.00  0.00           N
ATOM   1317  C   ASN A  74      52.536  69.227 133.990  1.00  0.00           C
ATOM   1318  O   ASN A  74      53.616  68.646 134.090  1.00  0.00           O
ATOM   1319  N   VAL A  75      51.976  69.836 135.040  1.00  0.00           N
ATOM   1321  CA  VAL A  75      52.527  69.736 136.360  1.00  0.00           C
ATOM   1323  CB  VAL A  75      52.776  71.086 137.010  1.00  0.00           C
ATOM   1325  CG1 VAL A  75      53.196  70.896 138.480  1.00  0.00           C
ATOM   1329  CG2 VAL A  75      53.896  71.806 136.220  1.00  0.00           C
ATOM   1333  C   VAL A  75      51.566  68.916 137.180  1.00  0.00           C
ATOM   1334  O   VAL A  75      50.386  69.246 137.330  1.00  0.00           O
ATOM   1335  N   THR A  76      52.046  67.806 137.750  1.00  0.00           N
ATOM   1337  CA  THR A  76      51.277  67.007 138.680  1.00  0.00           C
ATOM   1339  CB  THR A  76      51.466  65.496 138.480  1.00  0.00           C
ATOM   1341  OG1 THR A  76      50.946  65.116 137.220  1.00  0.00           O
ATOM   1343  CG2 THR A  76      50.707  64.636 139.500  1.00  0.00           C
ATOM   1347  C   THR A  76      51.716  67.396 140.061  1.00  0.00           C
ATOM   1348  O   THR A  76      52.906  67.616 140.271  1.00  0.00           O
ATOM   1349  N   VAL A  77      50.817  67.456 141.051  1.00  0.00           N
ATOM   1351  CA  VAL A  77      51.176  67.466 142.471  1.00  0.00           C
ATOM   1353  CB  VAL A  77      50.916  68.816 143.131  1.00  0.00           C
ATOM   1355  CG1 VAL A  77      51.436  68.816 144.581  1.00  0.00           C
ATOM   1359  CG2 VAL A  77      51.626  69.926 142.331  1.00  0.00           C
ATOM   1363  C   VAL A  77      50.367  66.356 143.151  1.00  0.00           C
ATOM   1364  O   VAL A  77      49.136  66.337 143.121  1.00  0.00           O
ATOM   1365  N   TRP A  78      51.036  65.356 143.761  1.00  0.00           N
ATOM   1367  CA  TRP A  78      50.357  64.336 144.561  1.00  0.00           C
ATOM   1369  CB  TRP A  78      51.216  63.076 144.891  1.00  0.00           C
ATOM   1372  CG  TRP A  78      51.446  62.126 143.751  1.00  0.00           C
ATOM   1373  CD1 TRP A  78      50.616  61.086 143.391  1.00  0.00           C
ATOM   1375  NE1 TRP A  78      51.116  60.446 142.281  1.00  0.00           N
ATOM   1377  CE2 TRP A  78      52.286  61.036 141.911  1.00  0.00           C
ATOM   1378  CD2 TRP A  78      52.546  62.076 142.821  1.00  0.00           C
ATOM   1379  CE3 TRP A  78      53.716  62.816 142.681  1.00  0.00           C
ATOM   1381  CZ3 TRP A  78      54.576  62.526 141.611  1.00  0.00           C
ATOM   1383  CZ2 TRP A  78      53.106  60.776 140.811  1.00  0.00           C
ATOM   1385  CH2 TRP A  78      54.257  61.556 140.671  1.00  0.00           C
ATOM   1387  C   TRP A  78      49.736  64.937 145.831  1.00  0.00           C
ATOM   1388  O   TRP A  78      50.336  65.806 146.461  1.00  0.00           O
ATOM   1389  N   ASP A  79      48.516  64.507 146.211  1.00  0.00           N
ATOM   1391  CA  ASP A  79      47.776  64.966 147.381  1.00  0.00           C
ATOM   1393  CB  ASP A  79      48.496  64.556 148.701  1.00  0.00           C
ATOM   1396  CG  ASP A  79      48.536  63.046 148.791  1.00  0.00           C
ATOM   1397  OD1 ASP A  79      47.436  62.437 148.781  1.00  0.00           O
ATOM   1398  OD2 ASP A  79      49.646  62.446 148.881  1.00  0.00           O
ATOM   1399  C   ASP A  79      47.277  66.426 147.321  1.00  0.00           C
ATOM   1400  O   ASP A  79      46.736  66.977 148.291  1.00  0.00           O
ATOM   1401  N   HIS A  80      47.356  67.026 146.101  1.00  0.00           N
ATOM   1403  CA  HIS A  80      46.826  68.336 145.741  1.00  0.00           C
ATOM   1405  CB  HIS A  80      47.916  69.416 145.721  1.00  0.00           C
ATOM   1408  ND1 HIS A  80      49.366  68.916 147.631  1.00  0.00           N
ATOM   1409  CG  HIS A  80      48.356  69.687 147.111  1.00  0.00           C
ATOM   1410  CE1 HIS A  80      49.406  69.216 148.901  1.00  0.00           C
ATOM   1412  NE2 HIS A  80      48.516  70.197 149.221  1.00  0.00           N
ATOM   1414  CD2 HIS A  80      47.846  70.507 148.061  1.00  0.00           C
ATOM   1416  C   HIS A  80      46.136  68.356 144.381  1.00  0.00           C
ATOM   1417  O   HIS A  80      46.636  68.936 143.411  1.00  0.00           O
ATOM   1418  N   PRO A  81      44.956  67.776 144.221  1.00  0.00           N
ATOM   1419  CD  PRO A  81      44.336  66.907 145.221  1.00  0.00           C
ATOM   1422  CA  PRO A  81      44.226  67.776 142.951  1.00  0.00           C
ATOM   1424  CB  PRO A  81      43.126  66.736 143.191  1.00  0.00           C
ATOM   1427  CG  PRO A  81      42.927  66.736 144.711  1.00  0.00           C
ATOM   1430  C   PRO A  81      43.597  69.117 142.631  1.00  0.00           C
ATOM   1431  O   PRO A  81      42.906  69.257 141.621  1.00  0.00           O
ATOM   1432  N   GLU A  82      43.816  70.156 143.431  1.00  0.00           N
ATOM   1434  CA  GLU A  82      43.476  71.526 143.111  1.00  0.00           C
ATOM   1436  CB  GLU A  82      43.387  72.376 144.401  1.00  0.00           C
ATOM   1439  CG  GLU A  82      43.026  71.556 145.671  1.00  0.00           C
ATOM   1442  CD  GLU A  82      44.226  70.816 146.241  1.00  0.00           C
ATOM   1443  OE1 GLU A  82      45.376  71.206 145.901  1.00  0.00           O
ATOM   1444  OE2 GLU A  82      44.026  69.786 146.931  1.00  0.00           O
ATOM   1445  C   GLU A  82      44.546  72.096 142.191  1.00  0.00           C
ATOM   1446  O   GLU A  82      44.306  72.956 141.351  1.00  0.00           O
ATOM   1447  N   LEU A  83      45.777  71.566 142.301  1.00  0.00           N
ATOM   1449  CA  LEU A  83      46.906  72.036 141.541  1.00  0.00           C
ATOM   1451  CB  LEU A  83      48.187  71.926 142.391  1.00  0.00           C
ATOM   1454  CG  LEU A  83      48.106  72.767 143.671  1.00  0.00           C
ATOM   1456  CD1 LEU A  83      49.376  72.556 144.511  1.00  0.00           C
ATOM   1460  CD2 LEU A  83      47.846  74.246 143.331  1.00  0.00           C
ATOM   1464  C   LEU A  83      47.097  71.226 140.281  1.00  0.00           C
ATOM   1465  O   LEU A  83      47.256  71.786 139.200  1.00  0.00           O
ATOM   1466  N   THR A  84      47.027  69.886 140.381  1.00  0.00           N
ATOM   1468  CA  THR A  84      47.086  68.986 139.230  1.00  0.00           C
ATOM   1470  CB  THR A  84      47.056  67.516 139.641  1.00  0.00           C
ATOM   1472  OG1 THR A  84      48.067  67.276 140.611  1.00  0.00           O
ATOM   1474  CG2 THR A  84      47.386  66.606 138.450  1.00  0.00           C
ATOM   1478  C   THR A  84      45.946  69.236 138.260  1.00  0.00           C
ATOM   1479  O   THR A  84      46.126  69.286 137.050  1.00  0.00           O
ATOM   1480  N   THR A  85      44.707  69.407 138.780  1.00  0.00           N
ATOM   1482  CA  THR A  85      43.516  69.486 137.930  1.00  0.00           C
ATOM   1484  CB  THR A  85      42.736  68.176 137.870  1.00  0.00           C
ATOM   1486  OG1 THR A  85      42.656  67.566 139.150  1.00  0.00           O
ATOM   1488  CG2 THR A  85      43.496  67.196 136.970  1.00  0.00           C
ATOM   1492  C   THR A  85      42.576  70.646 138.270  1.00  0.00           C
ATOM   1493  O   THR A  85      41.446  70.396 138.730  1.00  0.00           O
ATOM   1494  N   PRO A  86      42.927  71.916 138.060  1.00  0.00           N
ATOM   1495  CD  PRO A  86      44.226  72.336 137.510  1.00  0.00           C
ATOM   1498  CA  PRO A  86      42.126  73.076 138.460  1.00  0.00           C
ATOM   1500  CB  PRO A  86      43.086  74.266 138.320  1.00  0.00           C
ATOM   1503  CG  PRO A  86      44.066  73.827 137.230  1.00  0.00           C
ATOM   1506  C   PRO A  86      40.906  73.266 137.580  1.00  0.00           C
ATOM   1507  O   PRO A  86      39.956  73.936 137.980  1.00  0.00           O
ATOM   1508  N   ALA A  87      40.957  72.736 136.340  1.00  0.00           N
ATOM   1510  CA  ALA A  87      39.856  72.767 135.400  1.00  0.00           C
ATOM   1512  CB  ALA A  87      40.396  73.096 134.010  1.00  0.00           C
ATOM   1516  C   ALA A  87      39.156  71.426 135.330  1.00  0.00           C
ATOM   1517  O   ALA A  87      38.367  71.176 134.410  1.00  0.00           O
ATOM   1518  N   GLY A  88      39.426  70.536 136.300  1.00  0.00           N
ATOM   1520  CA  GLY A  88      38.816  69.227 136.330  1.00  0.00           C
ATOM   1523  C   GLY A  88      39.576  68.136 135.640  1.00  0.00           C
ATOM   1524  O   GLY A  88      40.567  68.356 134.950  1.00  0.00           O
ATOM   1525  N   GLN A  89      39.116  66.907 135.820  1.00  0.00           N
ATOM   1527  CA  GLN A  89      39.786  65.706 135.360  1.00  0.00           C
ATOM   1529  CB  GLN A  89      39.266  64.466 136.130  1.00  0.00           C
ATOM   1532  CG  GLN A  89      39.586  64.376 137.650  1.00  0.00           C
ATOM   1535  CD  GLN A  89      39.146  65.596 138.470  1.00  0.00           C
ATOM   1536  OE1 GLN A  89      38.056  66.126 138.270  1.00  0.00           O
ATOM   1537  NE2 GLN A  89      40.016  66.057 139.380  1.00  0.00           N
ATOM   1540  C   GLN A  89      39.597  65.396 133.880  1.00  0.00           C
ATOM   1541  O   GLN A  89      40.436  64.757 133.260  1.00  0.00           O
ATOM   1542  N   TYR A  90      38.466  65.786 133.260  1.00  0.00           N
ATOM   1544  CA  TYR A  90      38.156  65.316 131.920  1.00  0.00           C
ATOM   1546  CB  TYR A  90      36.706  65.757 131.600  1.00  0.00           C
ATOM   1549  CG  TYR A  90      36.246  65.316 130.240  1.00  0.00           C
ATOM   1550  CD1 TYR A  90      36.106  63.946 129.970  1.00  0.00           C
ATOM   1552  CE1 TYR A  90      35.786  63.516 128.670  1.00  0.00           C
ATOM   1554  CZ  TYR A  90      35.586  64.456 127.660  1.00  0.00           C
ATOM   1555  OH  TYR A  90      35.306  63.986 126.370  1.00  0.00           O
ATOM   1557  CD2 TYR A  90      36.046  66.246 129.220  1.00  0.00           C
ATOM   1559  CE2 TYR A  90      35.707  65.826 127.930  1.00  0.00           C
ATOM   1561  C   TYR A  90      39.116  65.786 130.810  1.00  0.00           C
ATOM   1562  O   TYR A  90      39.597  65.016 129.990  1.00  0.00           O
ATOM   1563  N   ARG A  91      39.416  67.096 130.810  1.00  0.00           N
ATOM   1565  CA  ARG A  91      40.216  67.716 129.780  1.00  0.00           C
ATOM   1567  CB  ARG A  91      40.196  69.236 129.900  1.00  0.00           C
ATOM   1570  CG  ARG A  91      38.816  69.856 129.680  1.00  0.00           C
ATOM   1573  CD  ARG A  91      38.906  71.366 129.860  1.00  0.00           C
ATOM   1576  NE  ARG A  91      37.516  71.886 130.020  1.00  0.00           N
ATOM   1578  CZ  ARG A  91      37.316  73.047 130.620  1.00  0.00           C
ATOM   1579  NH1 ARG A  91      38.296  73.846 130.970  1.00  0.00           N
ATOM   1582  NH2 ARG A  91      36.086  73.426 130.870  1.00  0.00           N
ATOM   1585  C   ARG A  91      41.656  67.246 129.650  1.00  0.00           C
ATOM   1586  O   ARG A  91      42.316  66.876 130.620  1.00  0.00           O
ATOM   1587  N   SER A  92      42.186  67.276 128.420  1.00  0.00           N
ATOM   1589  CA  SER A  92      43.576  66.946 128.160  1.00  0.00           C
ATOM   1591  CB  SER A  92      43.906  66.716 126.660  1.00  0.00           C
ATOM   1594  OG  SER A  92      43.266  67.656 125.790  1.00  0.00           O
ATOM   1596  C   SER A  92      44.586  67.867 128.800  1.00  0.00           C
ATOM   1597  O   SER A  92      44.376  69.046 129.040  1.00  0.00           O
ATOM   1598  N   SER A  93      45.766  67.316 129.110  1.00  0.00           N
ATOM   1600  CA  SER A  93      46.836  67.996 129.830  1.00  0.00           C
ATOM   1602  CB  SER A  93      47.976  66.977 130.110  1.00  0.00           C
ATOM   1605  OG  SER A  93      48.376  66.306 128.910  1.00  0.00           O
ATOM   1607  C   SER A  93      47.446  69.157 129.060  1.00  0.00           C
ATOM   1608  O   SER A  93      48.046  70.066 129.610  1.00  0.00           O
ATOM   1609  N   SER A  94      47.326  69.096 127.730  1.00  0.00           N
ATOM   1611  CA  SER A  94      47.496  70.176 126.790  1.00  0.00           C
ATOM   1613  CB  SER A  94      47.466  69.617 125.350  1.00  0.00           C
ATOM   1616  OG  SER A  94      46.336  68.757 125.170  1.00  0.00           O
ATOM   1618  C   SER A  94      46.486  71.306 126.900  1.00  0.00           C
ATOM   1619  O   SER A  94      46.836  72.486 126.850  1.00  0.00           O
ATOM   1620  N   ASP A  95      45.186  70.966 127.050  1.00  0.00           N
ATOM   1622  CA  ASP A  95      44.096  71.886 127.250  1.00  0.00           C
ATOM   1624  CB  ASP A  95      42.716  71.176 127.240  1.00  0.00           C
ATOM   1627  CG  ASP A  95      42.306  70.657 125.880  1.00  0.00           C
ATOM   1628  OD1 ASP A  95      43.137  70.617 124.930  1.00  0.00           O
ATOM   1629  OD2 ASP A  95      41.116  70.256 125.760  1.00  0.00           O
ATOM   1630  C   ASP A  95      44.216  72.646 128.550  1.00  0.00           C
ATOM   1631  O   ASP A  95      43.866  73.827 128.640  1.00  0.00           O
ATOM   1632  N   THR A  96      44.666  71.956 129.620  1.00  0.00           N
ATOM   1634  CA  THR A  96      44.606  72.476 130.980  1.00  0.00           C
ATOM   1636  CB  THR A  96      43.796  71.587 131.910  1.00  0.00           C
ATOM   1638  OG1 THR A  96      44.286  70.246 131.960  1.00  0.00           O
ATOM   1640  CG2 THR A  96      42.366  71.536 131.360  1.00  0.00           C
ATOM   1644  C   THR A  96      45.966  72.716 131.620  1.00  0.00           C
ATOM   1645  O   THR A  96      46.056  73.117 132.770  1.00  0.00           O
ATOM   1646  N   GLY A  97      47.056  72.526 130.870  1.00  0.00           N
ATOM   1648  CA  GLY A  97      48.416  72.706 131.370  1.00  0.00           C
ATOM   1651  C   GLY A  97      48.936  74.117 131.390  1.00  0.00           C
ATOM   1652  O   GLY A  97      48.347  75.066 130.870  1.00  0.00           O
ATOM   1653  N   ASN A  98      50.136  74.297 131.950  1.00  0.00           N
ATOM   1655  CA  ASN A  98      50.806  75.566 132.080  1.00  0.00           C
ATOM   1657  CB  ASN A  98      51.866  75.507 133.220  1.00  0.00           C
ATOM   1660  CG  ASN A  98      51.347  74.716 134.420  1.00  0.00           C
ATOM   1661  OD1 ASN A  98      51.786  73.586 134.640  1.00  0.00           O
ATOM   1662  ND2 ASN A  98      50.416  75.296 135.200  1.00  0.00           N
ATOM   1665  C   ASN A  98      51.516  75.946 130.780  1.00  0.00           C
ATOM   1666  O   ASN A  98      52.566  75.396 130.430  1.00  0.00           O
ATOM   1667  N   TRP A  99      50.946  76.896 130.020  1.00  0.00           N
ATOM   1669  CA  TRP A  99      51.607  77.478 128.860  1.00  0.00           C
ATOM   1671  CB  TRP A  99      50.666  78.446 128.100  1.00  0.00           C
ATOM   1674  CG  TRP A  99      49.527  77.806 127.360  1.00  0.00           C
ATOM   1675  CD1 TRP A  99      49.016  76.546 127.460  1.00  0.00           C
ATOM   1677  NE1 TRP A  99      48.096  76.337 126.460  1.00  0.00           N
ATOM   1679  CE2 TRP A  99      47.966  77.478 125.730  1.00  0.00           C
ATOM   1680  CD2 TRP A  99      48.836  78.446 126.280  1.00  0.00           C
ATOM   1681  CE3 TRP A  99      48.856  79.736 125.760  1.00  0.00           C
ATOM   1683  CZ3 TRP A  99      48.026  80.016 124.680  1.00  0.00           C
ATOM   1685  CZ2 TRP A  99      47.207  77.746 124.600  1.00  0.00           C
ATOM   1687  CH2 TRP A  99      47.226  79.036 124.090  1.00  0.00           C
ATOM   1689  C   TRP A  99      52.906  78.216 129.150  1.00  0.00           C
ATOM   1690  O   TRP A  99      52.986  79.026 130.070  1.00  0.00           O
ATOM   1691  N   VAL A 100      53.926  78.017 128.300  1.00  0.00           N
ATOM   1693  CA  VAL A 100      55.156  78.776 128.330  1.00  0.00           C
ATOM   1695  CB  VAL A 100      56.336  77.996 127.750  1.00  0.00           C
ATOM   1697  CG1 VAL A 100      57.636  78.816 127.890  1.00  0.00           C
ATOM   1701  CG2 VAL A 100      56.496  76.686 128.530  1.00  0.00           C
ATOM   1705  C   VAL A 100      54.996  80.087 127.570  1.00  0.00           C
ATOM   1706  O   VAL A 100      54.516  80.117 126.430  1.00  0.00           O
ATOM   1707  N   GLN A 101      55.357  81.206 128.220  1.00  0.00           N
ATOM   1709  CA  GLN A 101      55.166  82.576 127.780  1.00  0.00           C
ATOM   1711  CB  GLN A 101      54.806  83.426 129.020  1.00  0.00           C
ATOM   1714  CG  GLN A 101      53.486  82.956 129.710  1.00  0.00           C
ATOM   1717  CD  GLN A 101      52.326  82.916 128.720  1.00  0.00           C
ATOM   1718  OE1 GLN A 101      52.016  83.926 128.080  1.00  0.00           O
ATOM   1719  NE2 GLN A 101      51.646  81.757 128.570  1.00  0.00           N
ATOM   1722  C   GLN A 101      56.376  83.158 127.010  1.00  0.00           C
ATOM   1723  O   GLN A 101      57.436  82.536 126.990  1.00  0.00           O
ATOM   1724  N   PRO A 102      56.306  84.326 126.340  1.00  0.00           N
ATOM   1725  CD  PRO A 102      55.086  85.118 126.180  1.00  0.00           C
ATOM   1728  CA  PRO A 102      57.356  84.807 125.450  1.00  0.00           C
ATOM   1730  CB  PRO A 102      56.726  85.996 124.700  1.00  0.00           C
ATOM   1733  CG  PRO A 102      55.227  85.766 124.810  1.00  0.00           C
ATOM   1736  C   PRO A 102      58.576  85.266 126.190  1.00  0.00           C
ATOM   1737  O   PRO A 102      59.616  85.476 125.560  1.00  0.00           O
ATOM   1738  N   ASP A 103      58.496  85.426 127.520  1.00  0.00           N
ATOM   1740  CA  ASP A 103      59.626  85.746 128.340  1.00  0.00           C
ATOM   1742  CB  ASP A 103      59.146  86.726 129.440  1.00  0.00           C
ATOM   1745  CG  ASP A 103      58.376  86.077 130.580  1.00  0.00           C
ATOM   1746  OD1 ASP A 103      57.556  85.156 130.350  1.00  0.00           O
ATOM   1747  OD2 ASP A 103      58.616  86.546 131.720  1.00  0.00           O
ATOM   1748  C   ASP A 103      60.276  84.477 128.900  1.00  0.00           C
ATOM   1749  O   ASP A 103      61.316  84.527 129.550  1.00  0.00           O
ATOM   1750  N   GLY A 104      59.696  83.286 128.640  1.00  0.00           N
ATOM   1752  CA  GLY A 104      60.306  82.016 128.980  1.00  0.00           C
ATOM   1755  C   GLY A 104      60.066  81.646 130.400  1.00  0.00           C
ATOM   1756  O   GLY A 104      60.856  80.947 131.040  1.00  0.00           O
ATOM   1757  N   THR A 105      58.936  82.117 130.920  1.00  0.00           N
ATOM   1759  CA  THR A 105      58.457  81.747 132.230  1.00  0.00           C
ATOM   1761  CB  THR A 105      58.396  82.916 133.220  1.00  0.00           C
ATOM   1763  OG1 THR A 105      57.406  83.886 132.920  1.00  0.00           O
ATOM   1765  CG2 THR A 105      59.746  83.646 133.270  1.00  0.00           C
ATOM   1769  C   THR A 105      57.097  81.136 132.030  1.00  0.00           C
ATOM   1770  O   THR A 105      56.446  81.346 131.000  1.00  0.00           O
ATOM   1771  N   MET A 106      56.646  80.357 133.010  1.00  0.00           N
ATOM   1773  CA  MET A 106      55.227  80.077 133.130  1.00  0.00           C
ATOM   1775  CB  MET A 106      54.906  78.566 133.170  1.00  0.00           C
ATOM   1778  CG  MET A 106      55.507  77.796 134.350  1.00  0.00           C
ATOM   1781  SD  MET A 106      54.936  76.077 134.440  1.00  0.00           S
ATOM   1782  CE  MET A 106      55.866  75.696 135.920  1.00  0.00           C
ATOM   1786  C   MET A 106      54.786  80.716 134.420  1.00  0.00           C
ATOM   1787  O   MET A 106      55.556  80.877 135.360  1.00  0.00           O
ATOM   1788  N   PHE A 107      53.496  81.077 134.520  1.00  0.00           N
ATOM   1790  CA  PHE A 107      52.876  81.236 135.820  1.00  0.00           C
ATOM   1792  CB  PHE A 107      51.547  82.016 135.730  1.00  0.00           C
ATOM   1795  CG  PHE A 107      50.916  82.226 137.090  1.00  0.00           C
ATOM   1796  CD1 PHE A 107      51.556  83.036 138.040  1.00  0.00           C
ATOM   1798  CE1 PHE A 107      51.027  83.186 139.320  1.00  0.00           C
ATOM   1800  CZ  PHE A 107      49.826  82.536 139.661  1.00  0.00           C
ATOM   1802  CD2 PHE A 107      49.726  81.577 137.440  1.00  0.00           C
ATOM   1804  CE2 PHE A 107      49.177  81.726 138.720  1.00  0.00           C
ATOM   1806  C   PHE A 107      52.716  79.886 136.520  1.00  0.00           C
ATOM   1807  O   PHE A 107      52.476  78.846 135.910  1.00  0.00           O
ATOM   1808  N   TYR A 108      52.806  79.876 137.850  1.00  0.00           N
ATOM   1810  CA  TYR A 108      52.396  78.716 138.600  1.00  0.00           C
ATOM   1812  CB  TYR A 108      53.606  77.757 138.810  1.00  0.00           C
ATOM   1815  CG  TYR A 108      53.116  76.396 139.190  1.00  0.00           C
ATOM   1816  CD1 TYR A 108      52.486  75.586 138.230  1.00  0.00           C
ATOM   1818  CE1 TYR A 108      51.887  74.376 138.620  1.00  0.00           C
ATOM   1820  CZ  TYR A 108      51.946  73.966 139.951  1.00  0.00           C
ATOM   1821  OH  TYR A 108      51.236  72.826 140.381  1.00  0.00           O
ATOM   1823  CD2 TYR A 108      53.236  75.937 140.511  1.00  0.00           C
ATOM   1825  CE2 TYR A 108      52.666  74.716 140.871  1.00  0.00           C
ATOM   1827  C   TYR A 108      51.846  79.286 139.901  1.00  0.00           C
ATOM   1828  O   TYR A 108      52.466  80.227 140.401  1.00  0.00           O
ATOM   1829  N   PRO A 109      50.687  78.856 140.431  1.00  0.00           N
ATOM   1830  CD  PRO A 109      49.847  77.816 139.851  1.00  0.00           C
ATOM   1833  CA  PRO A 109      50.076  79.376 141.661  1.00  0.00           C
ATOM   1835  CB  PRO A 109      48.816  78.507 141.871  1.00  0.00           C
ATOM   1838  CG  PRO A 109      49.076  77.246 141.041  1.00  0.00           C
ATOM   1841  C   PRO A 109      50.976  79.407 142.881  1.00  0.00           C
ATOM   1842  O   PRO A 109      51.706  78.437 143.131  1.00  0.00           O
ATOM   1843  N   TYR A 110      50.926  80.518 143.631  1.00  0.00           N
ATOM   1845  CA  TYR A 110      51.636  80.777 144.871  1.00  0.00           C
ATOM   1847  CB  TYR A 110      51.626  79.606 145.891  1.00  0.00           C
ATOM   1850  CG  TYR A 110      50.227  79.106 146.051  1.00  0.00           C
ATOM   1851  CD1 TYR A 110      49.206  79.986 146.441  1.00  0.00           C
ATOM   1853  CE1 TYR A 110      47.876  79.556 146.481  1.00  0.00           C
ATOM   1855  CZ  TYR A 110      47.566  78.216 146.191  1.00  0.00           C
ATOM   1856  OH  TYR A 110      46.256  77.737 146.301  1.00  0.00           O
ATOM   1858  CD2 TYR A 110      49.906  77.786 145.751  1.00  0.00           C
ATOM   1860  CE2 TYR A 110      48.586  77.336 145.831  1.00  0.00           C
ATOM   1862  C   TYR A 110      53.046  81.256 144.631  1.00  0.00           C
ATOM   1863  O   TYR A 110      53.457  82.327 145.101  1.00  0.00           O
ATOM   1864  N   ILE A 111      53.836  80.466 143.881  1.00  0.00           N
ATOM   1866  CA  ILE A 111      55.266  80.686 143.701  1.00  0.00           C
ATOM   1868  CB  ILE A 111      55.996  79.386 143.381  1.00  0.00           C
ATOM   1870  CG2 ILE A 111      55.777  78.437 144.581  1.00  0.00           C
ATOM   1874  CG1 ILE A 111      55.576  78.716 142.061  1.00  0.00           C
ATOM   1877  CD  ILE A 111      56.376  77.437 141.771  1.00  0.00           C
ATOM   1881  C   ILE A 111      55.596  81.747 142.671  1.00  0.00           C
ATOM   1882  O   ILE A 111      56.646  82.396 142.731  1.00  0.00           O
ATOM   1883  N   GLY A 112      54.686  81.956 141.681  1.00  0.00           N
ATOM   1885  CA  GLY A 112      54.616  83.116 140.811  1.00  0.00           C
ATOM   1888  C   GLY A 112      55.766  83.316 139.861  1.00  0.00           C
ATOM   1889  O   GLY A 112      56.817  83.837 140.231  1.00  0.00           O
ATOM   1890  N   LYS A 113      55.586  82.896 138.590  1.00  0.00           N
ATOM   1892  CA  LYS A 113      56.586  83.087 137.550  1.00  0.00           C
ATOM   1894  CB  LYS A 113      56.946  84.556 137.190  1.00  0.00           C
ATOM   1897  CG  LYS A 113      55.826  85.286 136.440  1.00  0.00           C
ATOM   1900  CD  LYS A 113      56.277  86.627 135.810  1.00  0.00           C
ATOM   1903  CE  LYS A 113      57.186  86.446 134.590  1.00  0.00           C
ATOM   1906  NZ  LYS A 113      57.846  87.706 134.180  1.00  0.00           N
ATOM   1910  C   LYS A 113      57.786  82.167 137.660  1.00  0.00           C
ATOM   1911  O   LYS A 113      58.806  82.466 138.280  1.00  0.00           O
ATOM   1912  N   VAL A 114      57.706  80.976 137.050  1.00  0.00           N
ATOM   1914  CA  VAL A 114      58.756  79.986 137.110  1.00  0.00           C
ATOM   1916  CB  VAL A 114      58.236  78.577 137.310  1.00  0.00           C
ATOM   1918  CG1 VAL A 114      59.406  77.587 137.380  1.00  0.00           C
ATOM   1922  CG2 VAL A 114      57.426  78.536 138.610  1.00  0.00           C
ATOM   1926  C   VAL A 114      59.516  80.087 135.810  1.00  0.00           C
ATOM   1927  O   VAL A 114      58.906  80.066 134.750  1.00  0.00           O
ATOM   1928  N   HIS A 115      60.856  80.217 135.860  1.00  0.00           N
ATOM   1930  CA  HIS A 115      61.656  80.306 134.640  1.00  0.00           C
ATOM   1932  CB  HIS A 115      63.016  81.026 134.840  1.00  0.00           C
ATOM   1935  ND1 HIS A 115      64.656  80.026 133.280  1.00  0.00           N
ATOM   1936  CG  HIS A 115      63.856  81.096 133.600  1.00  0.00           C
ATOM   1937  CE1 HIS A 115      65.266  80.367 132.160  1.00  0.00           C
ATOM   1939  NE2 HIS A 115      64.916  81.617 131.760  1.00  0.00           N
ATOM   1941  CD2 HIS A 115      64.016  82.096 132.690  1.00  0.00           C
ATOM   1943  C   HIS A 115      61.876  78.926 134.090  1.00  0.00           C
ATOM   1944  O   HIS A 115      62.436  78.076 134.780  1.00  0.00           O
ATOM   1945  N   VAL A 116      61.426  78.658 132.850  1.00  0.00           N
ATOM   1947  CA  VAL A 116      61.426  77.307 132.320  1.00  0.00           C
ATOM   1949  CB  VAL A 116      60.006  76.767 132.140  1.00  0.00           C
ATOM   1951  CG1 VAL A 116      59.336  76.646 133.520  1.00  0.00           C
ATOM   1955  CG2 VAL A 116      59.166  77.636 131.190  1.00  0.00           C
ATOM   1959  C   VAL A 116      62.226  77.187 131.040  1.00  0.00           C
ATOM   1960  O   VAL A 116      62.727  76.116 130.710  1.00  0.00           O
ATOM   1961  N   VAL A 117      62.406  78.266 130.250  1.00  0.00           N
ATOM   1963  CA  VAL A 117      63.016  78.146 128.940  1.00  0.00           C
ATOM   1965  CB  VAL A 117      62.636  79.286 128.010  1.00  0.00           C
ATOM   1967  CG1 VAL A 117      63.436  79.286 126.690  1.00  0.00           C
ATOM   1971  CG2 VAL A 117      61.156  79.087 127.660  1.00  0.00           C
ATOM   1975  C   VAL A 117      64.507  77.896 128.990  1.00  0.00           C
ATOM   1976  O   VAL A 117      65.266  78.658 129.610  1.00  0.00           O
ATOM   1977  N   GLY A 118      64.956  76.806 128.350  1.00  0.00           N
ATOM   1979  CA  GLY A 118      66.357  76.356 128.300  1.00  0.00           C
ATOM   1982  C   GLY A 118      66.616  75.246 129.270  1.00  0.00           C
ATOM   1983  O   GLY A 118      67.646  74.566 129.230  1.00  0.00           O
ATOM   1984  N   LYS A 119      65.656  74.966 130.160  1.00  0.00           N
ATOM   1986  CA  LYS A 119      65.766  73.947 131.170  1.00  0.00           C
ATOM   1988  CB  LYS A 119      65.027  74.346 132.460  1.00  0.00           C
ATOM   1991  CG  LYS A 119      65.646  75.517 133.210  1.00  0.00           C
ATOM   1994  CD  LYS A 119      64.806  75.876 134.440  1.00  0.00           C
ATOM   1997  CE  LYS A 119      65.427  76.986 135.300  1.00  0.00           C
ATOM   2000  NZ  LYS A 119      64.527  77.356 136.390  1.00  0.00           N
ATOM   2004  C   LYS A 119      65.216  72.616 130.710  1.00  0.00           C
ATOM   2005  O   LYS A 119      64.257  72.546 129.940  1.00  0.00           O
ATOM   2006  N   THR A 120      65.777  71.496 131.200  1.00  0.00           N
ATOM   2008  CA  THR A 120      65.056  70.227 131.130  1.00  0.00           C
ATOM   2010  CB  THR A 120      65.897  68.956 131.310  1.00  0.00           C
ATOM   2012  OG1 THR A 120      66.357  68.746 132.640  1.00  0.00           O
ATOM   2014  CG2 THR A 120      67.116  69.036 130.390  1.00  0.00           C
ATOM   2018  C   THR A 120      63.916  70.197 132.130  1.00  0.00           C
ATOM   2019  O   THR A 120      63.806  70.996 133.050  1.00  0.00           O
ATOM   2020  N   LEU A 121      63.016  69.216 131.990  1.00  0.00           N
ATOM   2022  CA  LEU A 121      61.966  68.956 132.930  1.00  0.00           C
ATOM   2024  CB  LEU A 121      61.166  67.756 132.420  1.00  0.00           C
ATOM   2027  CG  LEU A 121      60.396  68.016 131.120  1.00  0.00           C
ATOM   2029  CD1 LEU A 121      59.986  66.666 130.560  1.00  0.00           C
ATOM   2033  CD2 LEU A 121      59.177  68.896 131.370  1.00  0.00           C
ATOM   2037  C   LEU A 121      62.426  68.656 134.350  1.00  0.00           C
ATOM   2038  O   LEU A 121      61.836  69.146 135.320  1.00  0.00           O
ATOM   2039  N   ALA A 122      63.506  67.867 134.530  1.00  0.00           N
ATOM   2041  CA  ALA A 122      64.096  67.596 135.840  1.00  0.00           C
ATOM   2043  CB  ALA A 122      65.286  66.636 135.680  1.00  0.00           C
ATOM   2047  C   ALA A 122      64.556  68.856 136.560  1.00  0.00           C
ATOM   2048  O   ALA A 122      64.276  69.056 137.740  1.00  0.00           O
ATOM   2049  N   GLU A 123      65.216  69.766 135.820  1.00  0.00           N
ATOM   2051  CA  GLU A 123      65.567  71.106 136.290  1.00  0.00           C
ATOM   2053  CB  GLU A 123      66.306  71.876 135.170  1.00  0.00           C
ATOM   2056  CG  GLU A 123      67.686  71.296 134.830  1.00  0.00           C
ATOM   2059  CD  GLU A 123      68.397  72.096 133.760  1.00  0.00           C
ATOM   2060  OE1 GLU A 123      68.347  71.746 132.540  1.00  0.00           O
ATOM   2061  OE2 GLU A 123      69.026  73.106 134.150  1.00  0.00           O
ATOM   2062  C   GLU A 123      64.376  71.946 136.720  1.00  0.00           C
ATOM   2063  O   GLU A 123      64.396  72.587 137.780  1.00  0.00           O
ATOM   2064  N   ILE A 124      63.277  71.946 135.930  1.00  0.00           N
ATOM   2066  CA  ILE A 124      62.036  72.646 136.260  1.00  0.00           C
ATOM   2068  CB  ILE A 124      61.116  72.686 135.040  1.00  0.00           C
ATOM   2070  CG2 ILE A 124      59.746  73.306 135.390  1.00  0.00           C
ATOM   2074  CG1 ILE A 124      61.796  73.476 133.890  1.00  0.00           C
ATOM   2077  CD  ILE A 124      61.156  73.206 132.530  1.00  0.00           C
ATOM   2081  C   ILE A 124      61.356  72.056 137.490  1.00  0.00           C
ATOM   2082  O   ILE A 124      60.936  72.767 138.400  1.00  0.00           O
ATOM   2083  N   ARG A 125      61.277  70.716 137.570  1.00  0.00           N
ATOM   2085  CA  ARG A 125      60.696  69.986 138.670  1.00  0.00           C
ATOM   2087  CB  ARG A 125      60.757  68.476 138.360  1.00  0.00           C
ATOM   2090  CG  ARG A 125      60.346  67.546 139.520  1.00  0.00           C
ATOM   2093  CD  ARG A 125      60.206  66.086 139.070  1.00  0.00           C
ATOM   2096  NE  ARG A 125      61.566  65.576 138.680  1.00  0.00           N
ATOM   2098  CZ  ARG A 125      61.766  64.846 137.590  1.00  0.00           C
ATOM   2099  NH1 ARG A 125      60.777  64.516 136.790  1.00  0.00           N
ATOM   2102  NH2 ARG A 125      62.997  64.466 137.290  1.00  0.00           N
ATOM   2105  C   ARG A 125      61.366  70.246 140.011  1.00  0.00           C
ATOM   2106  O   ARG A 125      60.716  70.477 141.031  1.00  0.00           O
ATOM   2107  N   SER A 126      62.716  70.256 140.011  1.00  0.00           N
ATOM   2109  CA  SER A 126      63.506  70.687 141.151  1.00  0.00           C
ATOM   2111  CB  SER A 126      65.027  70.547 140.851  1.00  0.00           C
ATOM   2114  OG  SER A 126      65.347  69.196 140.531  1.00  0.00           O
ATOM   2116  C   SER A 126      63.257  72.117 141.611  1.00  0.00           C
ATOM   2117  O   SER A 126      63.137  72.356 142.811  1.00  0.00           O
ATOM   2118  N   ASP A 127      63.146  73.086 140.661  1.00  0.00           N
ATOM   2120  CA  ASP A 127      62.857  74.486 140.921  1.00  0.00           C
ATOM   2122  CB  ASP A 127      62.976  75.256 139.560  1.00  0.00           C
ATOM   2125  CG  ASP A 127      62.836  76.767 139.591  1.00  0.00           C
ATOM   2126  OD1 ASP A 127      62.766  77.386 140.681  1.00  0.00           O
ATOM   2127  OD2 ASP A 127      62.836  77.356 138.480  1.00  0.00           O
ATOM   2128  C   ASP A 127      61.516  74.676 141.621  1.00  0.00           C
ATOM   2129  O   ASP A 127      61.416  75.276 142.691  1.00  0.00           O
ATOM   2130  N   ILE A 128      60.456  74.066 141.071  1.00  0.00           N
ATOM   2132  CA  ILE A 128      59.107  74.157 141.601  1.00  0.00           C
ATOM   2134  CB  ILE A 128      58.056  73.716 140.591  1.00  0.00           C
ATOM   2136  CG2 ILE A 128      56.636  73.716 141.211  1.00  0.00           C
ATOM   2140  CG1 ILE A 128      58.126  74.646 139.360  1.00  0.00           C
ATOM   2143  CD  ILE A 128      57.606  73.966 138.100  1.00  0.00           C
ATOM   2147  C   ILE A 128      58.926  73.446 142.921  1.00  0.00           C
ATOM   2148  O   ILE A 128      58.326  73.996 143.851  1.00  0.00           O
ATOM   2149  N   THR A 129      59.527  72.246 143.071  1.00  0.00           N
ATOM   2151  CA  THR A 129      59.556  71.496 144.331  1.00  0.00           C
ATOM   2153  CB  THR A 129      60.316  70.156 144.241  1.00  0.00           C
ATOM   2155  OG1 THR A 129      59.656  69.246 143.381  1.00  0.00           O
ATOM   2157  CG2 THR A 129      60.376  69.426 145.591  1.00  0.00           C
ATOM   2161  C   THR A 129      60.166  72.316 145.441  1.00  0.00           C
ATOM   2162  O   THR A 129      59.626  72.386 146.541  1.00  0.00           O
ATOM   2163  N   GLY A 130      61.277  73.056 145.181  1.00  0.00           N
ATOM   2165  CA  GLY A 130      61.826  73.956 146.191  1.00  0.00           C
ATOM   2168  C   GLY A 130      60.916  75.096 146.571  1.00  0.00           C
ATOM   2169  O   GLY A 130      60.736  75.416 147.741  1.00  0.00           O
ATOM   2170  N   ARG A 131      60.326  75.766 145.571  1.00  0.00           N
ATOM   2172  CA  ARG A 131      59.556  76.986 145.751  1.00  0.00           C
ATOM   2174  CB  ARG A 131      59.416  77.716 144.391  1.00  0.00           C
ATOM   2177  CG  ARG A 131      60.766  78.257 143.871  1.00  0.00           C
ATOM   2180  CD  ARG A 131      60.786  78.697 142.401  1.00  0.00           C
ATOM   2183  NE  ARG A 131      59.826  79.827 142.171  1.00  0.00           N
ATOM   2185  CZ  ARG A 131      59.826  80.556 141.071  1.00  0.00           C
ATOM   2186  NH1 ARG A 131      60.696  80.336 140.111  1.00  0.00           N
ATOM   2189  NH2 ARG A 131      58.966  81.546 140.901  1.00  0.00           N
ATOM   2192  C   ARG A 131      58.196  76.746 146.381  1.00  0.00           C
ATOM   2193  O   ARG A 131      57.606  77.618 147.011  1.00  0.00           O
ATOM   2194  N   LEU A 132      57.676  75.517 146.241  1.00  0.00           N
ATOM   2196  CA  LEU A 132      56.336  75.156 146.681  1.00  0.00           C
ATOM   2198  CB  LEU A 132      55.786  74.106 145.691  1.00  0.00           C
ATOM   2201  CG  LEU A 132      54.257  73.906 145.691  1.00  0.00           C
ATOM   2203  CD1 LEU A 132      53.536  75.216 145.341  1.00  0.00           C
ATOM   2207  CD2 LEU A 132      53.856  72.816 144.681  1.00  0.00           C
ATOM   2211  C   LEU A 132      56.347  74.636 148.111  1.00  0.00           C
ATOM   2212  O   LEU A 132      55.306  74.556 148.761  1.00  0.00           O
ATOM   2213  N   ALA A 133      57.566  74.407 148.671  1.00  0.00           N
ATOM   2215  CA  ALA A 133      57.786  73.947 150.031  1.00  0.00           C
ATOM   2217  CB  ALA A 133      59.236  73.456 150.161  1.00  0.00           C
ATOM   2221  C   ALA A 133      57.536  75.056 151.041  1.00  0.00           C
ATOM   2222  O   ALA A 133      57.256  74.816 152.221  1.00  0.00           O
ATOM   2223  N   THR A 134      57.546  76.326 150.571  1.00  0.00           N
ATOM   2225  CA  THR A 134      56.966  77.456 151.301  1.00  0.00           C
ATOM   2227  CB  THR A 134      57.186  78.816 150.611  1.00  0.00           C
ATOM   2229  OG1 THR A 134      58.546  79.206 150.681  1.00  0.00           O
ATOM   2231  CG2 THR A 134      56.406  79.937 151.321  1.00  0.00           C
ATOM   2235  C   THR A 134      55.476  77.257 151.551  1.00  0.00           C
ATOM   2236  O   THR A 134      54.966  77.556 152.631  1.00  0.00           O
ATOM   2237  N   TYR A 135      54.726  76.746 150.561  1.00  0.00           N
ATOM   2239  CA  TYR A 135      53.266  76.816 150.581  1.00  0.00           C
ATOM   2241  CB  TYR A 135      52.746  77.296 149.201  1.00  0.00           C
ATOM   2244  CG  TYR A 135      53.306  78.666 148.921  1.00  0.00           C
ATOM   2245  CD1 TYR A 135      52.736  79.807 149.521  1.00  0.00           C
ATOM   2247  CE1 TYR A 135      53.246  81.087 149.241  1.00  0.00           C
ATOM   2249  CZ  TYR A 135      54.317  81.246 148.351  1.00  0.00           C
ATOM   2250  OH  TYR A 135      54.806  82.526 147.991  1.00  0.00           O
ATOM   2252  CD2 TYR A 135      54.396  78.837 148.051  1.00  0.00           C
ATOM   2254  CE2 TYR A 135      54.896  80.117 147.771  1.00  0.00           C
ATOM   2256  C   TYR A 135      52.597  75.507 150.961  1.00  0.00           C
ATOM   2257  O   TYR A 135      51.416  75.477 151.321  1.00  0.00           O
ATOM   2258  N   ILE A 136      53.317  74.367 150.901  1.00  0.00           N
ATOM   2260  CA  ILE A 136      52.806  73.047 151.261  1.00  0.00           C
ATOM   2262  CB  ILE A 136      52.097  72.257 150.121  1.00  0.00           C
ATOM   2264  CG2 ILE A 136      51.586  73.196 149.001  1.00  0.00           C
ATOM   2268  CG1 ILE A 136      52.886  71.096 149.471  1.00  0.00           C
ATOM   2271  CD  ILE A 136      52.616  69.726 150.101  1.00  0.00           C
ATOM   2275  C   ILE A 136      53.986  72.296 151.831  1.00  0.00           C
ATOM   2276  O   ILE A 136      55.126  72.526 151.451  1.00  0.00           O
ATOM   2277  N   ALA A 137      53.756  71.376 152.801  1.00  0.00           N
ATOM   2279  CA  ALA A 137      54.836  70.636 153.441  1.00  0.00           C
ATOM   2281  CB  ALA A 137      54.486  70.337 154.901  1.00  0.00           C
ATOM   2285  C   ALA A 137      55.186  69.306 152.771  1.00  0.00           C
ATOM   2286  O   ALA A 137      54.366  68.386 152.741  1.00  0.00           O
ATOM   2287  N   ASP A 138      56.456  69.206 152.321  1.00  0.00           N
ATOM   2289  CA  ASP A 138      57.036  68.106 151.561  1.00  0.00           C
ATOM   2291  CB  ASP A 138      57.116  66.856 152.491  1.00  0.00           C
ATOM   2294  CG  ASP A 138      58.086  65.786 152.031  1.00  0.00           C
ATOM   2295  OD1 ASP A 138      59.026  66.077 151.261  1.00  0.00           O
ATOM   2296  OD2 ASP A 138      57.986  64.666 152.591  1.00  0.00           O
ATOM   2297  C   ASP A 138      56.336  67.867 150.211  1.00  0.00           C
ATOM   2298  O   ASP A 138      55.786  66.786 149.981  1.00  0.00           O
ATOM   2299  N   PRO A 139      56.326  68.856 149.291  1.00  0.00           N
ATOM   2300  CD  PRO A 139      57.046  70.126 149.411  1.00  0.00           C
ATOM   2303  CA  PRO A 139      55.696  68.736 147.971  1.00  0.00           C
ATOM   2305  CB  PRO A 139      55.866  70.136 147.331  1.00  0.00           C
ATOM   2308  CG  PRO A 139      57.116  70.706 148.001  1.00  0.00           C
ATOM   2311  C   PRO A 139      56.246  67.636 147.081  1.00  0.00           C
ATOM   2312  O   PRO A 139      57.426  67.636 146.721  1.00  0.00           O
ATOM   2313  N   GLN A 140      55.367  66.727 146.651  1.00  0.00           N
ATOM   2315  CA  GLN A 140      55.666  65.676 145.711  1.00  0.00           C
ATOM   2317  CB  GLN A 140      54.986  64.367 146.181  1.00  0.00           C
ATOM   2320  CG  GLN A 140      55.456  63.906 147.581  1.00  0.00           C
ATOM   2323  CD  GLN A 140      56.976  64.066 147.721  1.00  0.00           C
ATOM   2324  OE1 GLN A 140      57.706  63.636 146.831  1.00  0.00           O
ATOM   2325  NE2 GLN A 140      57.436  64.716 148.811  1.00  0.00           N
ATOM   2328  C   GLN A 140      55.186  66.057 144.341  1.00  0.00           C
ATOM   2329  O   GLN A 140      53.996  66.276 144.111  1.00  0.00           O
ATOM   2330  N   VAL A 141      56.146  66.216 143.401  1.00  0.00           N
ATOM   2332  CA  VAL A 141      55.926  66.986 142.201  1.00  0.00           C
ATOM   2334  CB  VAL A 141      56.376  68.446 142.321  1.00  0.00           C
ATOM   2336  CG1 VAL A 141      56.016  69.236 141.051  1.00  0.00           C
ATOM   2340  CG2 VAL A 141      55.716  69.157 143.521  1.00  0.00           C
ATOM   2344  C   VAL A 141      56.646  66.346 141.031  1.00  0.00           C
ATOM   2345  O   VAL A 141      57.786  65.876 141.121  1.00  0.00           O
ATOM   2346  N   ASP A 142      55.966  66.337 139.861  1.00  0.00           N
ATOM   2348  CA  ASP A 142      56.436  65.776 138.630  1.00  0.00           C
ATOM   2350  CB  ASP A 142      55.946  64.316 138.430  1.00  0.00           C
ATOM   2353  CG  ASP A 142      56.617  63.636 137.260  1.00  0.00           C
ATOM   2354  OD1 ASP A 142      57.636  64.196 136.760  1.00  0.00           O
ATOM   2355  OD2 ASP A 142      56.146  62.536 136.860  1.00  0.00           O
ATOM   2356  C   ASP A 142      55.996  66.706 137.500  1.00  0.00           C
ATOM   2357  O   ASP A 142      54.916  67.296 137.540  1.00  0.00           O
ATOM   2358  N   VAL A 143      56.876  66.896 136.500  1.00  0.00           N
ATOM   2360  CA  VAL A 143      56.726  67.876 135.440  1.00  0.00           C
ATOM   2362  CB  VAL A 143      57.666  69.076 135.540  1.00  0.00           C
ATOM   2364  CG1 VAL A 143      57.286  70.146 134.490  1.00  0.00           C
ATOM   2368  CG2 VAL A 143      57.546  69.687 136.940  1.00  0.00           C
ATOM   2372  C   VAL A 143      57.016  67.166 134.140  1.00  0.00           C
ATOM   2373  O   VAL A 143      58.086  66.587 133.950  1.00  0.00           O
ATOM   2374  N   ASN A 144      56.066  67.216 133.180  1.00  0.00           N
ATOM   2376  CA  ASN A 144      56.266  66.676 131.850  1.00  0.00           C
ATOM   2378  CB  ASN A 144      55.716  65.227 131.680  1.00  0.00           C
ATOM   2381  CG  ASN A 144      54.196  65.146 131.780  1.00  0.00           C
ATOM   2382  OD1 ASN A 144      53.486  65.526 130.850  1.00  0.00           O
ATOM   2383  ND2 ASN A 144      53.686  64.636 132.920  1.00  0.00           N
ATOM   2386  C   ASN A 144      55.726  67.656 130.810  1.00  0.00           C
ATOM   2387  O   ASN A 144      55.027  68.616 131.120  1.00  0.00           O
ATOM   2388  N   ILE A 145      56.086  67.447 129.530  1.00  0.00           N
ATOM   2390  CA  ILE A 145      55.536  68.227 128.430  1.00  0.00           C
ATOM   2392  CB  ILE A 145      56.477  68.286 127.220  1.00  0.00           C
ATOM   2394  CG2 ILE A 145      55.896  69.257 126.170  1.00  0.00           C
ATOM   2398  CG1 ILE A 145      57.906  68.706 127.600  1.00  0.00           C
ATOM   2401  CD  ILE A 145      58.026  70.116 128.170  1.00  0.00           C
ATOM   2405  C   ILE A 145      54.196  67.626 128.000  1.00  0.00           C
ATOM   2406  O   ILE A 145      54.096  66.447 127.660  1.00  0.00           O
ATOM   2407  N   ALA A 146      53.137  68.446 128.030  1.00  0.00           N
ATOM   2409  CA  ALA A 146      51.817  68.086 127.560  1.00  0.00           C
ATOM   2411  CB  ALA A 146      50.786  68.906 128.330  1.00  0.00           C
ATOM   2415  C   ALA A 146      51.646  68.416 126.090  1.00  0.00           C
ATOM   2416  O   ALA A 146      50.926  67.746 125.350  1.00  0.00           O
ATOM   2417  N   ALA A 147      52.366  69.426 125.600  1.00  0.00           N
ATOM   2419  CA  ALA A 147      52.396  69.706 124.190  1.00  0.00           C
ATOM   2421  CB  ALA A 147      51.296  70.716 123.820  1.00  0.00           C
ATOM   2425  C   ALA A 147      53.736  70.256 123.760  1.00  0.00           C
ATOM   2426  O   ALA A 147      54.187  71.276 124.280  1.00  0.00           O
ATOM   2427  N   PHE A 148      54.376  69.596 122.780  1.00  0.00           N
ATOM   2429  CA  PHE A 148      55.606  70.077 122.170  1.00  0.00           C
ATOM   2431  CB  PHE A 148      56.496  68.906 121.660  1.00  0.00           C
ATOM   2434  CG  PHE A 148      56.916  68.007 122.790  1.00  0.00           C
ATOM   2435  CD1 PHE A 148      58.156  68.216 123.420  1.00  0.00           C
ATOM   2437  CE1 PHE A 148      58.636  67.327 124.390  1.00  0.00           C
ATOM   2439  CZ  PHE A 148      57.886  66.206 124.740  1.00  0.00           C
ATOM   2441  CD2 PHE A 148      56.166  66.876 123.160  1.00  0.00           C
ATOM   2443  CE2 PHE A 148      56.646  65.986 124.130  1.00  0.00           C
ATOM   2445  C   PHE A 148      55.216  70.966 121.000  1.00  0.00           C
ATOM   2446  O   PHE A 148      54.686  70.507 119.990  1.00  0.00           O
ATOM   2447  N   ARG A 149      55.427  72.286 121.140  1.00  0.00           N
ATOM   2449  CA  ARG A 149      54.976  73.246 120.160  1.00  0.00           C
ATOM   2451  CB  ARG A 149      53.666  73.977 120.620  1.00  0.00           C
ATOM   2454  CG  ARG A 149      52.416  73.117 120.990  1.00  0.00           C
ATOM   2457  CD  ARG A 149      51.286  73.996 121.590  1.00  0.00           C
ATOM   2460  NE  ARG A 149      50.046  73.206 121.960  1.00  0.00           N
ATOM   2462  CZ  ARG A 149      49.047  73.697 122.700  1.00  0.00           C
ATOM   2463  NH1 ARG A 149      49.066  74.916 123.170  1.00  0.00           N
ATOM   2466  NH2 ARG A 149      48.007  72.926 122.970  1.00  0.00           N
ATOM   2469  C   ARG A 149      56.056  74.306 119.890  1.00  0.00           C
ATOM   2470  O   ARG A 149      56.036  74.956 118.840  1.00  0.00           O
ATOM   2471  N   SER A 150      57.036  74.526 120.790  1.00  0.00           N
ATOM   2473  CA  SER A 150      58.156  75.436 120.580  1.00  0.00           C
ATOM   2475  CB  SER A 150      59.016  75.657 121.860  1.00  0.00           C
ATOM   2478  OG  SER A 150      59.806  74.547 122.280  1.00  0.00           O
ATOM   2480  C   SER A 150      59.076  75.077 119.420  1.00  0.00           C
ATOM   2481  O   SER A 150      59.516  75.946 118.660  1.00  0.00           O
ATOM   2482  N   GLN A 151      59.366  73.776 119.260  1.00  0.00           N
ATOM   2484  CA  GLN A 151      60.396  73.236 118.400  1.00  0.00           C
ATOM   2486  CB  GLN A 151      61.556  72.706 119.270  1.00  0.00           C
ATOM   2489  CG  GLN A 151      62.336  73.806 120.040  1.00  0.00           C
ATOM   2492  CD  GLN A 151      63.166  73.216 121.180  1.00  0.00           C
ATOM   2493  OE1 GLN A 151      64.257  72.666 120.970  1.00  0.00           O
ATOM   2494  NE2 GLN A 151      62.656  73.326 122.430  1.00  0.00           N
ATOM   2497  C   GLN A 151      59.856  72.136 117.490  1.00  0.00           C
ATOM   2498  O   GLN A 151      59.026  71.306 117.860  1.00  0.00           O
ATOM   2499  N   LYS A 152      60.316  72.106 116.230  1.00  0.00           N
ATOM   2501  CA  LYS A 152      59.826  71.216 115.210  1.00  0.00           C
ATOM   2503  CB  LYS A 152      58.416  71.686 114.720  1.00  0.00           C
ATOM   2506  CG  LYS A 152      58.396  73.106 114.110  1.00  0.00           C
ATOM   2509  CD  LYS A 152      57.376  74.136 114.610  1.00  0.00           C
ATOM   2512  CE  LYS A 152      57.527  74.646 116.050  1.00  0.00           C
ATOM   2515  NZ  LYS A 152      56.666  75.846 116.220  1.00  0.00           N
ATOM   2519  C   LYS A 152      60.866  71.146 114.090  1.00  0.00           C
ATOM   2520  O   LYS A 152      61.706  72.047 113.990  1.00  0.00           O
ATOM   2521  N   ALA A 153      60.836  70.077 113.250  1.00  0.00           N
ATOM   2523  CA  ALA A 153      61.617  69.947 112.030  1.00  0.00           C
ATOM   2525  CB  ALA A 153      62.636  68.786 112.160  1.00  0.00           C
ATOM   2529  C   ALA A 153      60.716  69.696 110.810  1.00  0.00           C
ATOM   2530  O   ALA A 153      59.716  68.986 110.880  1.00  0.00           O
ATOM   2531  N   TYR A 154      61.006  70.367 109.660  1.00  0.00           N
ATOM   2533  CA  TYR A 154      60.086  70.446 108.530  1.00  0.00           C
ATOM   2535  CB  TYR A 154      60.206  71.746 107.660  1.00  0.00           C
ATOM   2538  CG  TYR A 154      59.916  72.966 108.470  1.00  0.00           C
ATOM   2539  CD1 TYR A 154      58.586  73.396 108.680  1.00  0.00           C
ATOM   2541  CE1 TYR A 154      58.317  74.477 109.530  1.00  0.00           C
ATOM   2543  CZ  TYR A 154      59.376  75.136 110.170  1.00  0.00           C
ATOM   2544  OH  TYR A 154      59.096  76.187 111.070  1.00  0.00           O
ATOM   2546  CD2 TYR A 154      60.957  73.676 109.070  1.00  0.00           C
ATOM   2548  CE2 TYR A 154      60.696  74.746 109.930  1.00  0.00           C
ATOM   2550  C   TYR A 154      60.306  69.297 107.590  1.00  0.00           C
ATOM   2551  O   TYR A 154      61.347  69.196 106.940  1.00  0.00           O
ATOM   2552  N   ILE A 155      59.317  68.396 107.490  1.00  0.00           N
ATOM   2554  CA  ILE A 155      59.396  67.236 106.640  1.00  0.00           C
ATOM   2556  CB  ILE A 155      58.886  65.996 107.360  1.00  0.00           C
ATOM   2558  CG2 ILE A 155      59.266  64.746 106.550  1.00  0.00           C
ATOM   2562  CG1 ILE A 155      59.486  65.906 108.790  1.00  0.00           C
ATOM   2565  CD  ILE A 155      61.006  65.996 108.870  1.00  0.00           C
ATOM   2569  C   ILE A 155      58.566  67.556 105.410  1.00  0.00           C
ATOM   2570  O   ILE A 155      57.366  67.816 105.490  1.00  0.00           O
ATOM   2571  N   SER A 156      59.247  67.676 104.260  1.00  0.00           N
ATOM   2573  CA  SER A 156      58.686  68.386 103.120  1.00  0.00           C
ATOM   2575  CB  SER A 156      59.126  69.886 103.070  1.00  0.00           C
ATOM   2578  OG  SER A 156      60.526  70.087 103.290  1.00  0.00           O
ATOM   2580  C   SER A 156      59.016  67.736 101.810  1.00  0.00           C
ATOM   2581  O   SER A 156      60.146  67.346 101.550  1.00  0.00           O
ATOM   2582  N   GLY A 157      58.016  67.606 100.910  1.00  0.00           N
ATOM   2584  CA  GLY A 157      58.196  66.977  99.610  1.00  0.00           C
ATOM   2587  C   GLY A 157      58.396  65.477  99.680  1.00  0.00           C
ATOM   2588  O   GLY A 157      59.056  64.956 100.580  1.00  0.00           O
ATOM   2589  N   GLN A 158      57.816  64.776  98.700  1.00  0.00           N
ATOM   2591  CA  GLN A 158      57.916  63.356  98.390  1.00  0.00           C
ATOM   2593  CB  GLN A 158      58.916  63.097  97.250  1.00  0.00           C
ATOM   2596  CG  GLN A 158      58.616  63.826  95.920  1.00  0.00           C
ATOM   2599  CD  GLN A 158      57.126  64.017  95.660  1.00  0.00           C
ATOM   2600  OE1 GLN A 158      56.347  63.076  95.800  1.00  0.00           O
ATOM   2601  NE2 GLN A 158      56.687  65.246  95.310  1.00  0.00           N
ATOM   2604  C   GLN A 158      58.016  62.336  99.500  1.00  0.00           C
ATOM   2605  O   GLN A 158      58.626  61.276  99.360  1.00  0.00           O
ATOM   2606  N   VAL A 159      57.286  62.586 100.580  1.00  0.00           N
ATOM   2608  CA  VAL A 159      56.926  61.636 101.610  1.00  0.00           C
ATOM   2610  CB  VAL A 159      57.416  62.036 102.990  1.00  0.00           C
ATOM   2612  CG1 VAL A 159      58.956  61.896 103.040  1.00  0.00           C
ATOM   2616  CG2 VAL A 159      56.996  63.476 103.340  1.00  0.00           C
ATOM   2620  C   VAL A 159      55.416  61.526 101.610  1.00  0.00           C
ATOM   2621  O   VAL A 159      54.707  62.466 101.250  1.00  0.00           O
ATOM   2622  N   ASN A 160      54.876  60.376 102.040  1.00  0.00           N
ATOM   2624  CA  ASN A 160      53.436  60.156 102.060  1.00  0.00           C
ATOM   2626  CB  ASN A 160      53.126  58.746 102.630  1.00  0.00           C
ATOM   2629  CG  ASN A 160      53.376  57.696 101.570  1.00  0.00           C
ATOM   2630  OD1 ASN A 160      53.366  57.986 100.370  1.00  0.00           O
ATOM   2631  ND2 ASN A 160      53.576  56.436 101.990  1.00  0.00           N
ATOM   2634  C   ASN A 160      52.646  61.187 102.870  1.00  0.00           C
ATOM   2635  O   ASN A 160      51.576  61.626 102.470  1.00  0.00           O
ATOM   2636  N   LYS A 161      53.146  61.596 104.040  1.00  0.00           N
ATOM   2638  CA  LYS A 161      52.546  62.666 104.790  1.00  0.00           C
ATOM   2640  CB  LYS A 161      51.836  62.136 106.060  1.00  0.00           C
ATOM   2643  CG  LYS A 161      51.016  63.186 106.830  1.00  0.00           C
ATOM   2646  CD  LYS A 161      50.276  62.576 108.040  1.00  0.00           C
ATOM   2649  CE  LYS A 161      49.476  63.596 108.870  1.00  0.00           C
ATOM   2652  NZ  LYS A 161      48.686  62.916 109.910  1.00  0.00           N
ATOM   2656  C   LYS A 161      53.586  63.706 105.140  1.00  0.00           C
ATOM   2657  O   LYS A 161      54.376  63.566 106.070  1.00  0.00           O
ATOM   2658  N   SER A 162      53.566  64.826 104.400  1.00  0.00           N
ATOM   2660  CA  SER A 162      54.366  66.007 104.700  1.00  0.00           C
ATOM   2662  CB  SER A 162      54.597  66.907 103.460  1.00  0.00           C
ATOM   2665  OG  SER A 162      55.446  66.257 102.510  1.00  0.00           O
ATOM   2667  C   SER A 162      53.786  66.836 105.830  1.00  0.00           C
ATOM   2668  O   SER A 162      52.586  66.836 106.110  1.00  0.00           O
ATOM   2669  N   GLY A 163      54.656  67.596 106.520  1.00  0.00           N
ATOM   2671  CA  GLY A 163      54.247  68.486 107.600  1.00  0.00           C
ATOM   2674  C   GLY A 163      55.306  68.596 108.640  1.00  0.00           C
ATOM   2675  O   GLY A 163      56.296  67.867 108.640  1.00  0.00           O
ATOM   2676  N   GLN A 164      55.136  69.536 109.590  1.00  0.00           N
ATOM   2678  CA  GLN A 164      56.006  69.676 110.740  1.00  0.00           C
ATOM   2680  CB  GLN A 164      55.586  70.886 111.620  1.00  0.00           C
ATOM   2683  CG  GLN A 164      55.746  72.296 110.980  1.00  0.00           C
ATOM   2686  CD  GLN A 164      54.567  72.786 110.120  1.00  0.00           C
ATOM   2687  OE1 GLN A 164      53.796  71.996 109.550  1.00  0.00           O
ATOM   2688  NE2 GLN A 164      54.396  74.126 110.040  1.00  0.00           N
ATOM   2691  C   GLN A 164      56.036  68.426 111.620  1.00  0.00           C
ATOM   2692  O   GLN A 164      54.996  67.837 111.890  1.00  0.00           O
ATOM   2693  N   GLN A 165      57.216  68.047 112.140  1.00  0.00           N
ATOM   2695  CA  GLN A 165      57.347  67.016 113.170  1.00  0.00           C
ATOM   2697  CB  GLN A 165      58.207  65.806 112.700  1.00  0.00           C
ATOM   2700  CG  GLN A 165      57.446  64.996 111.630  1.00  0.00           C
ATOM   2703  CD  GLN A 165      58.106  63.676 111.240  1.00  0.00           C
ATOM   2704  OE1 GLN A 165      58.956  63.126 111.940  1.00  0.00           O
ATOM   2705  NE2 GLN A 165      57.656  63.126 110.080  1.00  0.00           N
ATOM   2708  C   GLN A 165      57.956  67.636 114.410  1.00  0.00           C
ATOM   2709  O   GLN A 165      58.977  68.326 114.310  1.00  0.00           O
ATOM   2710  N   ALA A 166      57.336  67.476 115.600  1.00  0.00           N
ATOM   2712  CA  ALA A 166      57.846  68.066 116.820  1.00  0.00           C
ATOM   2714  CB  ALA A 166      56.806  67.986 117.960  1.00  0.00           C
ATOM   2718  C   ALA A 166      59.187  67.496 117.290  1.00  0.00           C
ATOM   2719  O   ALA A 166      59.437  66.286 117.220  1.00  0.00           O
ATOM   2720  N   ILE A 167      60.046  68.386 117.810  1.00  0.00           N
ATOM   2722  CA  ILE A 167      61.206  67.996 118.580  1.00  0.00           C
ATOM   2724  CB  ILE A 167      62.296  69.066 118.560  1.00  0.00           C
ATOM   2726  CG2 ILE A 167      63.457  68.697 119.520  1.00  0.00           C
ATOM   2730  CG1 ILE A 167      62.816  69.346 117.130  1.00  0.00           C
ATOM   2733  CD  ILE A 167      63.476  68.136 116.430  1.00  0.00           C
ATOM   2737  C   ILE A 167      60.757  67.727 120.000  1.00  0.00           C
ATOM   2738  O   ILE A 167      60.146  68.577 120.640  1.00  0.00           O
ATOM   2739  N   THR A 168      60.986  66.506 120.490  1.00  0.00           N
ATOM   2741  CA  THR A 168      60.456  66.016 121.740  1.00  0.00           C
ATOM   2743  CB  THR A 168      59.296  65.007 121.590  1.00  0.00           C
ATOM   2745  OG1 THR A 168      59.686  63.676 121.240  1.00  0.00           O
ATOM   2747  CG2 THR A 168      58.306  65.456 120.510  1.00  0.00           C
ATOM   2751  C   THR A 168      61.586  65.436 122.560  1.00  0.00           C
ATOM   2752  O   THR A 168      62.766  65.586 122.240  1.00  0.00           O
ATOM   2753  N   ASN A 169      61.236  64.736 123.660  1.00  0.00           N
ATOM   2755  CA  ASN A 169      62.126  64.056 124.580  1.00  0.00           C
ATOM   2757  CB  ASN A 169      61.356  63.716 125.890  1.00  0.00           C
ATOM   2760  CG  ASN A 169      60.126  62.816 125.700  1.00  0.00           C
ATOM   2761  OD1 ASN A 169      59.296  63.046 124.820  1.00  0.00           O
ATOM   2762  ND2 ASN A 169      60.016  61.766 126.540  1.00  0.00           N
ATOM   2765  C   ASN A 169      62.666  62.766 124.010  1.00  0.00           C
ATOM   2766  O   ASN A 169      63.616  62.156 124.520  1.00  0.00           O
ATOM   2767  N   VAL A 170      62.036  62.306 122.930  1.00  0.00           N
ATOM   2769  CA  VAL A 170      62.466  61.196 122.120  1.00  0.00           C
ATOM   2771  CB  VAL A 170      61.266  60.416 121.590  1.00  0.00           C
ATOM   2773  CG1 VAL A 170      61.736  59.256 120.690  1.00  0.00           C
ATOM   2777  CG2 VAL A 170      60.466  59.866 122.780  1.00  0.00           C
ATOM   2781  C   VAL A 170      63.306  61.777 120.990  1.00  0.00           C
ATOM   2782  O   VAL A 170      62.857  62.716 120.330  1.00  0.00           O
ATOM   2783  N   PRO A 171      64.536  61.316 120.720  1.00  0.00           N
ATOM   2784  CD  PRO A 171      65.196  60.266 121.480  1.00  0.00           C
ATOM   2787  CA  PRO A 171      65.326  61.716 119.560  1.00  0.00           C
ATOM   2789  CB  PRO A 171      66.536  60.766 119.550  1.00  0.00           C
ATOM   2792  CG  PRO A 171      66.637  60.236 120.980  1.00  0.00           C
ATOM   2795  C   PRO A 171      64.586  61.666 118.250  1.00  0.00           C
ATOM   2796  O   PRO A 171      63.977  60.646 117.970  1.00  0.00           O
ATOM   2797  N   LEU A 172      64.656  62.726 117.430  1.00  0.00           N
ATOM   2799  CA  LEU A 172      64.187  62.656 116.070  1.00  0.00           C
ATOM   2801  CB  LEU A 172      63.317  63.896 115.760  1.00  0.00           C
ATOM   2804  CG  LEU A 172      62.516  63.836 114.450  1.00  0.00           C
ATOM   2806  CD1 LEU A 172      61.366  62.836 114.550  1.00  0.00           C
ATOM   2810  CD2 LEU A 172      61.957  65.206 114.070  1.00  0.00           C
ATOM   2814  C   LEU A 172      65.396  62.586 115.140  1.00  0.00           C
ATOM   2815  O   LEU A 172      66.097  63.576 114.940  1.00  0.00           O
ATOM   2816  N   THR A 173      65.686  61.416 114.550  1.00  0.00           N
ATOM   2818  CA  THR A 173      66.646  61.306 113.450  1.00  0.00           C
ATOM   2820  CB  THR A 173      67.567  60.086 113.530  1.00  0.00           C
ATOM   2822  OG1 THR A 173      66.906  58.846 113.320  1.00  0.00           O
ATOM   2824  CG2 THR A 173      68.226  60.046 114.910  1.00  0.00           C
ATOM   2828  C   THR A 173      65.957  61.356 112.100  1.00  0.00           C
ATOM   2829  O   THR A 173      64.726  61.306 112.010  1.00  0.00           O
ATOM   2830  N   ILE A 174      66.726  61.416 110.990  1.00  0.00           N
ATOM   2832  CA  ILE A 174      66.236  61.316 109.610  1.00  0.00           C
ATOM   2834  CB  ILE A 174      67.397  61.306 108.590  1.00  0.00           C
ATOM   2836  CG2 ILE A 174      66.896  61.016 107.150  1.00  0.00           C
ATOM   2840  CG1 ILE A 174      68.207  62.626 108.620  1.00  0.00           C
ATOM   2843  CD  ILE A 174      69.556  62.486 107.920  1.00  0.00           C
ATOM   2847  C   ILE A 174      65.457  60.036 109.400  1.00  0.00           C
ATOM   2848  O   ILE A 174      64.346  60.026 108.860  1.00  0.00           O
ATOM   2849  N   LEU A 175      66.006  58.916 109.880  1.00  0.00           N
ATOM   2851  CA  LEU A 175      65.357  57.626 109.810  1.00  0.00           C
ATOM   2853  CB  LEU A 175      66.336  56.556 110.350  1.00  0.00           C
ATOM   2856  CG  LEU A 175      65.847  55.106 110.250  1.00  0.00           C
ATOM   2858  CD1 LEU A 175      65.436  54.766 108.820  1.00  0.00           C
ATOM   2862  CD2 LEU A 175      66.957  54.136 110.710  1.00  0.00           C
ATOM   2866  C   LEU A 175      64.036  57.576 110.550  1.00  0.00           C
ATOM   2867  O   LEU A 175      63.036  57.066 110.030  1.00  0.00           O
ATOM   2868  N   ASP A 176      63.977  58.146 111.770  1.00  0.00           N
ATOM   2870  CA  ASP A 176      62.706  58.326 112.450  1.00  0.00           C
ATOM   2872  CB  ASP A 176      62.966  58.846 113.880  1.00  0.00           C
ATOM   2875  CG  ASP A 176      63.696  57.826 114.710  1.00  0.00           C
ATOM   2876  OD1 ASP A 176      63.476  56.576 114.610  1.00  0.00           O
ATOM   2877  OD2 ASP A 176      64.486  58.256 115.590  1.00  0.00           O
ATOM   2878  C   ASP A 176      61.726  59.236 111.710  1.00  0.00           C
ATOM   2879  O   ASP A 176      60.546  58.896 111.590  1.00  0.00           O
ATOM   2880  N   ALA A 177      62.176  60.396 111.190  1.00  0.00           N
ATOM   2882  CA  ALA A 177      61.347  61.356 110.480  1.00  0.00           C
ATOM   2884  CB  ALA A 177      62.156  62.616 110.160  1.00  0.00           C
ATOM   2888  C   ALA A 177      60.676  60.876 109.200  1.00  0.00           C
ATOM   2889  O   ALA A 177      59.476  61.066 109.020  1.00  0.00           O
ATOM   2890  N   ILE A 178      61.406  60.176 108.310  1.00  0.00           N
ATOM   2892  CA  ILE A 178      60.826  59.586 107.110  1.00  0.00           C
ATOM   2894  CB  ILE A 178      61.887  58.956 106.210  1.00  0.00           C
ATOM   2896  CG2 ILE A 178      61.236  58.196 105.020  1.00  0.00           C
ATOM   2900  CG1 ILE A 178      62.937  59.986 105.700  1.00  0.00           C
ATOM   2903  CD  ILE A 178      62.406  60.986 104.670  1.00  0.00           C
ATOM   2907  C   ILE A 178      59.766  58.546 107.460  1.00  0.00           C
ATOM   2908  O   ILE A 178      58.676  58.507 106.900  1.00  0.00           O
ATOM   2909  N   ASN A 179      60.046  57.696 108.470  1.00  0.00           N
ATOM   2911  CA  ASN A 179      59.076  56.726 108.970  1.00  0.00           C
ATOM   2913  CB  ASN A 179      59.736  55.716 109.940  1.00  0.00           C
ATOM   2916  CG  ASN A 179      60.586  54.696 109.180  1.00  0.00           C
ATOM   2917  OD1 ASN A 179      60.297  53.496 109.230  1.00  0.00           O
ATOM   2918  ND2 ASN A 179      61.666  55.116 108.500  1.00  0.00           N
ATOM   2921  C   ASN A 179      57.826  57.386 109.580  1.00  0.00           C
ATOM   2922  O   ASN A 179      56.696  56.966 109.350  1.00  0.00           O
ATOM   2923  N   ALA A 180      57.956  58.507 110.310  1.00  0.00           N
ATOM   2925  CA  ALA A 180      56.806  59.226 110.830  1.00  0.00           C
ATOM   2927  CB  ALA A 180      57.256  60.176 111.930  1.00  0.00           C
ATOM   2931  C   ALA A 180      55.996  60.007 109.800  1.00  0.00           C
ATOM   2932  O   ALA A 180      54.826  60.306 110.000  1.00  0.00           O
ATOM   2933  N   ALA A 181      56.586  60.226 108.610  1.00  0.00           N
ATOM   2935  CA  ALA A 181      55.906  60.766 107.450  1.00  0.00           C
ATOM   2937  CB  ALA A 181      56.926  61.566 106.630  1.00  0.00           C
ATOM   2941  C   ALA A 181      55.286  59.646 106.600  1.00  0.00           C
ATOM   2942  O   ALA A 181      54.707  59.876 105.550  1.00  0.00           O
ATOM   2943  N   GLY A 182      55.336  58.396 107.090  1.00  0.00           N
ATOM   2945  CA  GLY A 182      54.666  57.266 106.460  1.00  0.00           C
ATOM   2948  C   GLY A 182      55.427  56.606 105.360  1.00  0.00           C
ATOM   2949  O   GLY A 182      54.847  55.826 104.620  1.00  0.00           O
ATOM   2950  N   GLY A 183      56.736  56.866 105.240  1.00  0.00           N
ATOM   2952  CA  GLY A 183      57.527  56.406 104.110  1.00  0.00           C
ATOM   2955  C   GLY A 183      57.546  57.366 102.960  1.00  0.00           C
ATOM   2956  O   GLY A 183      57.007  58.476 103.000  1.00  0.00           O
ATOM   2957  N   LEU A 184      58.226  56.977 101.870  1.00  0.00           N
ATOM   2959  CA  LEU A 184      58.366  57.806 100.690  1.00  0.00           C
ATOM   2961  CB  LEU A 184      59.707  57.536  99.950  1.00  0.00           C
ATOM   2964  CG  LEU A 184      60.966  57.596 100.830  1.00  0.00           C
ATOM   2966  CD1 LEU A 184      62.116  56.876 100.120  1.00  0.00           C
ATOM   2970  CD2 LEU A 184      61.347  59.056 101.150  1.00  0.00           C
ATOM   2974  C   LEU A 184      57.207  57.626  99.720  1.00  0.00           C
ATOM   2975  O   LEU A 184      56.666  56.536  99.570  1.00  0.00           O
ATOM   2976  N   THR A 185      56.836  58.716  99.000  1.00  0.00           N
ATOM   2978  CA  THR A 185      55.986  58.687  97.810  1.00  0.00           C
ATOM   2980  CB  THR A 185      55.656  60.096  97.300  1.00  0.00           C
ATOM   2982  OG1 THR A 185      55.076  60.896  98.320  1.00  0.00           O
ATOM   2984  CG2 THR A 185      54.606  60.106  96.170  1.00  0.00           C
ATOM   2988  C   THR A 185      56.656  57.906  96.670  1.00  0.00           C
ATOM   2989  O   THR A 185      57.867  57.976  96.490  1.00  0.00           O
ATOM   2990  N   ASP A 186      55.876  57.187  95.820  1.00  0.00           N
ATOM   2992  CA  ASP A 186      56.316  56.466  94.640  1.00  0.00           C
ATOM   2994  CB  ASP A 186      55.106  55.916  93.830  1.00  0.00           C
ATOM   2997  CG  ASP A 186      54.356  54.776  94.500  1.00  0.00           C
ATOM   2998  OD1 ASP A 186      54.946  54.036  95.330  1.00  0.00           O
ATOM   2999  OD2 ASP A 186      53.187  54.566  94.060  1.00  0.00           O
ATOM   3000  C   ASP A 186      57.186  57.266  93.660  1.00  0.00           C
ATOM   3001  O   ASP A 186      57.976  56.686  92.910  1.00  0.00           O
ATOM   3002  N   THR A 187      57.056  58.606  93.610  1.00  0.00           N
ATOM   3004  CA  THR A 187      57.806  59.496  92.740  1.00  0.00           C
ATOM   3006  CB  THR A 187      56.946  60.657  92.190  1.00  0.00           C
ATOM   3008  OG1 THR A 187      55.986  61.086  93.150  1.00  0.00           O
ATOM   3010  CG2 THR A 187      56.126  60.076  91.040  1.00  0.00           C
ATOM   3014  C   THR A 187      59.056  60.096  93.380  1.00  0.00           C
ATOM   3015  O   THR A 187      59.736  60.906  92.750  1.00  0.00           O
ATOM   3016  N   ALA A 188      59.406  59.716  94.620  1.00  0.00           N
ATOM   3018  CA  ALA A 188      60.586  60.196  95.320  1.00  0.00           C
ATOM   3020  CB  ALA A 188      60.586  59.666  96.770  1.00  0.00           C
ATOM   3024  C   ALA A 188      61.957  59.846  94.700  1.00  0.00           C
ATOM   3025  O   ALA A 188      62.266  58.696  94.410  1.00  0.00           O
ATOM   3026  N   ASP A 189      62.857  60.836  94.580  1.00  0.00           N
ATOM   3028  CA  ASP A 189      64.276  60.566  94.510  1.00  0.00           C
ATOM   3030  CB  ASP A 189      65.056  61.636  93.720  1.00  0.00           C
ATOM   3033  CG  ASP A 189      66.546  61.366  93.600  1.00  0.00           C
ATOM   3034  OD1 ASP A 189      67.046  60.286  94.040  1.00  0.00           O
ATOM   3035  OD2 ASP A 189      67.236  62.246  93.010  1.00  0.00           O
ATOM   3036  C   ASP A 189      64.816  60.386  95.930  1.00  0.00           C
ATOM   3037  O   ASP A 189      64.946  61.296  96.740  1.00  0.00           O
ATOM   3038  N   TRP A 190      65.156  59.136  96.250  1.00  0.00           N
ATOM   3040  CA  TRP A 190      65.567  58.736  97.570  1.00  0.00           C
ATOM   3042  CB  TRP A 190      64.927  57.346  97.840  1.00  0.00           C
ATOM   3045  CG  TRP A 190      65.427  56.156  97.070  1.00  0.00           C
ATOM   3046  CD1 TRP A 190      65.826  56.066  95.760  1.00  0.00           C
ATOM   3048  NE1 TRP A 190      66.156  54.766  95.470  1.00  0.00           N
ATOM   3050  CE2 TRP A 190      65.936  53.986  96.560  1.00  0.00           C
ATOM   3051  CD2 TRP A 190      65.497  54.826  97.600  1.00  0.00           C
ATOM   3052  CE3 TRP A 190      65.216  54.277  98.850  1.00  0.00           C
ATOM   3054  CZ3 TRP A 190      65.347  52.906  99.030  1.00  0.00           C
ATOM   3056  CZ2 TRP A 190      66.056  52.616  96.730  1.00  0.00           C
ATOM   3058  CH2 TRP A 190      65.746  52.086  97.980  1.00  0.00           C
ATOM   3060  C   TRP A 190      67.086  58.676  97.700  1.00  0.00           C
ATOM   3061  O   TRP A 190      67.616  58.386  98.770  1.00  0.00           O
ATOM   3062  N   ARG A 191      67.836  58.986  96.620  1.00  0.00           N
ATOM   3064  CA  ARG A 191      69.286  58.926  96.640  1.00  0.00           C
ATOM   3066  CB  ARG A 191      69.826  58.356  95.320  1.00  0.00           C
ATOM   3069  CG  ARG A 191      69.486  56.876  95.120  1.00  0.00           C
ATOM   3072  CD  ARG A 191      69.927  56.386  93.750  1.00  0.00           C
ATOM   3075  NE  ARG A 191      69.326  55.026  93.550  1.00  0.00           N
ATOM   3077  CZ  ARG A 191      69.886  53.866  93.810  1.00  0.00           C
ATOM   3078  NH1 ARG A 191      71.106  53.806  94.290  1.00  0.00           N
ATOM   3081  NH2 ARG A 191      69.226  52.746  93.560  1.00  0.00           N
ATOM   3084  C   ARG A 191      69.856  60.306  96.840  1.00  0.00           C
ATOM   3085  O   ARG A 191      70.957  60.486  97.370  1.00  0.00           O
ATOM   3086  N   ASN A 192      69.046  61.306  96.470  1.00  0.00           N
ATOM   3088  CA  ASN A 192      69.296  62.696  96.750  1.00  0.00           C
ATOM   3090  CB  ASN A 192      69.266  63.546  95.440  1.00  0.00           C
ATOM   3093  CG  ASN A 192      70.247  63.027  94.390  1.00  0.00           C
ATOM   3094  OD1 ASN A 192      71.366  63.526  94.260  1.00  0.00           O
ATOM   3095  ND2 ASN A 192      69.826  62.066  93.540  1.00  0.00           N
ATOM   3098  C   ASN A 192      68.186  63.157  97.680  1.00  0.00           C
ATOM   3099  O   ASN A 192      67.116  63.556  97.250  1.00  0.00           O
ATOM   3100  N   VAL A 193      68.446  63.157  98.990  1.00  0.00           N
ATOM   3102  CA  VAL A 193      67.576  63.757  99.990  1.00  0.00           C
ATOM   3104  CB  VAL A 193      67.086  62.736 101.020  1.00  0.00           C
ATOM   3106  CG1 VAL A 193      66.446  63.406 102.250  1.00  0.00           C
ATOM   3110  CG2 VAL A 193      66.066  61.826 100.320  1.00  0.00           C
ATOM   3114  C   VAL A 193      68.356  64.886 100.610  1.00  0.00           C
ATOM   3115  O   VAL A 193      69.567  64.796 100.810  1.00  0.00           O
ATOM   3116  N   VAL A 194      67.707  66.036 100.860  1.00  0.00           N
ATOM   3118  CA  VAL A 194      68.366  67.246 101.280  1.00  0.00           C
ATOM   3120  CB  VAL A 194      67.916  68.437 100.430  1.00  0.00           C
ATOM   3122  CG1 VAL A 194      68.616  69.736 100.860  1.00  0.00           C
ATOM   3126  CG2 VAL A 194      68.257  68.187  98.950  1.00  0.00           C
ATOM   3130  C   VAL A 194      68.036  67.496 102.750  1.00  0.00           C
ATOM   3131  O   VAL A 194      66.866  67.566 103.120  1.00  0.00           O
ATOM   3132  N   LEU A 195      69.056  67.686 103.610  1.00  0.00           N
ATOM   3134  CA  LEU A 195      68.886  68.146 104.980  1.00  0.00           C
ATOM   3136  CB  LEU A 195      69.486  67.136 105.980  1.00  0.00           C
ATOM   3139  CG  LEU A 195      69.586  67.556 107.470  1.00  0.00           C
ATOM   3141  CD1 LEU A 195      68.257  68.016 108.060  1.00  0.00           C
ATOM   3145  CD2 LEU A 195      70.097  66.366 108.310  1.00  0.00           C
ATOM   3149  C   LEU A 195      69.546  69.496 105.130  1.00  0.00           C
ATOM   3150  O   LEU A 195      70.736  69.656 104.900  1.00  0.00           O
ATOM   3151  N   THR A 196      68.746  70.516 105.510  1.00  0.00           N
ATOM   3153  CA  THR A 196      69.247  71.856 105.710  1.00  0.00           C
ATOM   3155  CB  THR A 196      68.376  72.956 105.130  1.00  0.00           C
ATOM   3157  OG1 THR A 196      68.226  72.716 103.750  1.00  0.00           O
ATOM   3159  CG2 THR A 196      69.026  74.336 105.290  1.00  0.00           C
ATOM   3163  C   THR A 196      69.336  72.066 107.180  1.00  0.00           C
ATOM   3164  O   THR A 196      68.317  72.086 107.870  1.00  0.00           O
ATOM   3165  N   HIS A 197      70.567  72.206 107.700  1.00  0.00           N
ATOM   3167  CA  HIS A 197      70.786  72.376 109.110  1.00  0.00           C
ATOM   3169  CB  HIS A 197      71.287  71.057 109.720  1.00  0.00           C
ATOM   3172  ND1 HIS A 197      71.116  71.456 112.210  1.00  0.00           N
ATOM   3174  CG  HIS A 197      71.856  71.197 111.080  1.00  0.00           C
ATOM   3175  CE1 HIS A 197      71.986  71.466 113.250  1.00  0.00           C
ATOM   3177  NE2 HIS A 197      73.226  71.197 112.860  1.00  0.00           N
ATOM   3178  CD2 HIS A 197      73.137  71.026 111.500  1.00  0.00           C
ATOM   3180  C   HIS A 197      71.726  73.557 109.330  1.00  0.00           C
ATOM   3181  O   HIS A 197      72.876  73.536 108.900  1.00  0.00           O
ATOM   3182  N   ASN A 198      71.246  74.626 109.990  1.00  0.00           N
ATOM   3184  CA  ASN A 198      71.976  75.876 110.270  1.00  0.00           C
ATOM   3186  CB  ASN A 198      73.036  75.676 111.400  1.00  0.00           C
ATOM   3189  CG  ASN A 198      72.467  75.786 112.800  1.00  0.00           C
ATOM   3190  OD1 ASN A 198      73.156  76.316 113.680  1.00  0.00           O
ATOM   3191  ND2 ASN A 198      71.206  75.356 113.020  1.00  0.00           N
ATOM   3194  C   ASN A 198      72.656  76.556 109.070  1.00  0.00           C
ATOM   3195  O   ASN A 198      73.766  77.076 109.160  1.00  0.00           O
ATOM   3196  N   GLY A 199      71.986  76.627 107.910  1.00  0.00           N
ATOM   3198  CA  GLY A 199      72.496  77.366 106.750  1.00  0.00           C
ATOM   3201  C   GLY A 199      73.597  76.627 106.040  1.00  0.00           C
ATOM   3202  O   GLY A 199      74.457  77.187 105.370  1.00  0.00           O
ATOM   3203  N   ARG A 200      73.566  75.306 106.200  1.00  0.00           N
ATOM   3205  CA  ARG A 200      74.336  74.336 105.480  1.00  0.00           C
ATOM   3207  CB  ARG A 200      75.276  73.516 106.390  1.00  0.00           C
ATOM   3210  CG  ARG A 200      76.306  74.386 107.110  1.00  0.00           C
ATOM   3213  CD  ARG A 200      77.246  75.096 106.130  1.00  0.00           C
ATOM   3216  NE  ARG A 200      78.106  75.996 106.940  1.00  0.00           N
ATOM   3218  CZ  ARG A 200      77.786  77.246 107.260  1.00  0.00           C
ATOM   3219  NH1 ARG A 200      76.656  77.827 106.920  1.00  0.00           N
ATOM   3222  NH2 ARG A 200      78.677  77.977 107.890  1.00  0.00           N
ATOM   3225  C   ARG A 200      73.366  73.356 104.900  1.00  0.00           C
ATOM   3226  O   ARG A 200      72.296  73.117 105.450  1.00  0.00           O
ATOM   3227  N   GLU A 201      73.746  72.756 103.770  1.00  0.00           N
ATOM   3229  CA  GLU A 201      73.086  71.636 103.180  1.00  0.00           C
ATOM   3231  CB  GLU A 201      72.887  71.896 101.680  1.00  0.00           C
ATOM   3234  CG  GLU A 201      72.256  70.736 100.890  1.00  0.00           C
ATOM   3237  CD  GLU A 201      71.926  71.106  99.440  1.00  0.00           C
ATOM   3238  OE1 GLU A 201      71.466  72.246  99.160  1.00  0.00           O
ATOM   3239  OE2 GLU A 201      72.166  70.246  98.570  1.00  0.00           O
ATOM   3240  C   GLU A 201      73.927  70.376 103.340  1.00  0.00           C
ATOM   3241  O   GLU A 201      75.146  70.396 103.170  1.00  0.00           O
ATOM   3242  N   GLU A 202      73.236  69.257 103.640  1.00  0.00           N
ATOM   3244  CA  GLU A 202      73.787  67.926 103.590  1.00  0.00           C
ATOM   3246  CB  GLU A 202      73.817  67.286 104.990  1.00  0.00           C
ATOM   3249  CG  GLU A 202      74.756  68.047 105.950  1.00  0.00           C
ATOM   3252  CD  GLU A 202      74.886  67.366 107.290  1.00  0.00           C
ATOM   3253  OE1 GLU A 202      74.306  66.266 107.490  1.00  0.00           O
ATOM   3254  OE2 GLU A 202      75.497  67.956 108.220  1.00  0.00           O
ATOM   3255  C   GLU A 202      72.976  67.056 102.640  1.00  0.00           C
ATOM   3256  O   GLU A 202      71.747  67.016 102.710  1.00  0.00           O
ATOM   3257  N   ARG A 203      73.656  66.327 101.730  1.00  0.00           N
ATOM   3259  CA  ARG A 203      73.036  65.326 100.870  1.00  0.00           C
ATOM   3261  CB  ARG A 203      73.817  65.096  99.550  1.00  0.00           C
ATOM   3264  CG  ARG A 203      73.876  66.286  98.560  1.00  0.00           C
ATOM   3267  CD  ARG A 203      74.656  65.966  97.260  1.00  0.00           C
ATOM   3270  NE  ARG A 203      76.076  65.716  97.660  1.00  0.00           N
ATOM   3272  CZ  ARG A 203      77.137  65.496  96.900  1.00  0.00           C
ATOM   3273  NH1 ARG A 203      77.166  65.436  95.600  1.00  0.00           N
ATOM   3276  NH2 ARG A 203      78.286  65.346  97.540  1.00  0.00           N
ATOM   3279  C   ARG A 203      72.936  63.976 101.570  1.00  0.00           C
ATOM   3280  O   ARG A 203      73.866  63.516 102.220  1.00  0.00           O
ATOM   3281  N   ILE A 204      71.777  63.306 101.450  1.00  0.00           N
ATOM   3283  CA  ILE A 204      71.466  62.026 102.070  1.00  0.00           C
ATOM   3285  CB  ILE A 204      70.376  62.216 103.120  1.00  0.00           C
ATOM   3287  CG2 ILE A 204      69.787  60.876 103.640  1.00  0.00           C
ATOM   3291  CG1 ILE A 204      70.866  63.086 104.290  1.00  0.00           C
ATOM   3294  CD  ILE A 204      69.716  63.916 104.860  1.00  0.00           C
ATOM   3298  C   ILE A 204      70.996  61.036 101.020  1.00  0.00           C
ATOM   3299  O   ILE A 204      70.116  61.326 100.210  1.00  0.00           O
ATOM   3300  N   SER A 205      71.546  59.806 101.040  1.00  0.00           N
ATOM   3302  CA  SER A 205      71.016  58.716 100.250  1.00  0.00           C
ATOM   3304  CB  SER A 205      72.126  57.946  99.470  1.00  0.00           C
ATOM   3307  OG  SER A 205      71.626  56.836  98.710  1.00  0.00           O
ATOM   3309  C   SER A 205      70.276  57.776 101.170  1.00  0.00           C
ATOM   3310  O   SER A 205      70.856  57.036 101.970  1.00  0.00           O
ATOM   3311  N   LEU A 206      68.936  57.736 101.070  1.00  0.00           N
ATOM   3313  CA  LEU A 206      68.126  56.806 101.820  1.00  0.00           C
ATOM   3315  CB  LEU A 206      66.637  57.236 101.820  1.00  0.00           C
ATOM   3318  CG  LEU A 206      66.366  58.606 102.470  1.00  0.00           C
ATOM   3320  CD1 LEU A 206      64.866  58.926 102.420  1.00  0.00           C
ATOM   3324  CD2 LEU A 206      66.856  58.656 103.930  1.00  0.00           C
ATOM   3328  C   LEU A 206      68.257  55.406 101.250  1.00  0.00           C
ATOM   3329  O   LEU A 206      68.106  54.407 101.940  1.00  0.00           O
ATOM   3330  N   GLN A 207      68.656  55.286  99.970  1.00  0.00           N
ATOM   3332  CA  GLN A 207      68.986  53.986  99.420  1.00  0.00           C
ATOM   3334  CB  GLN A 207      69.277  54.136  97.910  1.00  0.00           C
ATOM   3337  CG  GLN A 207      69.317  52.786  97.170  1.00  0.00           C
ATOM   3340  CD  GLN A 207      70.707  52.156  97.050  1.00  0.00           C
ATOM   3341  OE1 GLN A 207      71.716  52.806  96.760  1.00  0.00           O
ATOM   3342  NE2 GLN A 207      70.757  50.816  97.170  1.00  0.00           N
ATOM   3345  C   GLN A 207      70.166  53.326 100.150  1.00  0.00           C
ATOM   3346  O   GLN A 207      70.086  52.187 100.580  1.00  0.00           O
ATOM   3347  N   ALA A 208      71.236  54.096 100.410  1.00  0.00           N
ATOM   3349  CA  ALA A 208      72.336  53.687 101.250  1.00  0.00           C
ATOM   3351  CB  ALA A 208      73.426  54.776 101.160  1.00  0.00           C
ATOM   3355  C   ALA A 208      71.936  53.426 102.710  1.00  0.00           C
ATOM   3356  O   ALA A 208      72.287  52.396 103.280  1.00  0.00           O
ATOM   3357  N   LEU A 209      71.147  54.326 103.330  1.00  0.00           N
ATOM   3359  CA  LEU A 209      70.637  54.186 104.700  1.00  0.00           C
ATOM   3361  CB  LEU A 209      69.826  55.466 105.070  1.00  0.00           C
ATOM   3364  CG  LEU A 209      69.816  55.916 106.560  1.00  0.00           C
ATOM   3366  CD1 LEU A 209      69.056  57.246 106.700  1.00  0.00           C
ATOM   3370  CD2 LEU A 209      69.226  54.886 107.540  1.00  0.00           C
ATOM   3374  C   LEU A 209      69.787  52.926 104.920  1.00  0.00           C
ATOM   3375  O   LEU A 209      69.876  52.246 105.940  1.00  0.00           O
ATOM   3376  N   MET A 210      68.896  52.586 103.970  1.00  0.00           N
ATOM   3378  CA  MET A 210      67.826  51.636 104.220  1.00  0.00           C
ATOM   3380  CB  MET A 210      66.497  52.316 103.850  1.00  0.00           C
ATOM   3383  CG  MET A 210      66.357  53.726 104.440  1.00  0.00           C
ATOM   3386  SD  MET A 210      64.716  54.396 104.200  1.00  0.00           S
ATOM   3387  CE  MET A 210      64.507  54.156 102.420  1.00  0.00           C
ATOM   3391  C   MET A 210      67.876  50.356 103.410  1.00  0.00           C
ATOM   3392  O   MET A 210      67.147  49.407 103.720  1.00  0.00           O
ATOM   3393  N   GLN A 211      68.706  50.296 102.350  1.00  0.00           N
ATOM   3395  CA  GLN A 211      68.866  49.076 101.590  1.00  0.00           C
ATOM   3397  CB  GLN A 211      68.817  49.366 100.070  1.00  0.00           C
ATOM   3400  CG  GLN A 211      68.896  48.106  99.180  1.00  0.00           C
ATOM   3403  CD  GLN A 211      68.787  48.396  97.690  1.00  0.00           C
ATOM   3404  OE1 GLN A 211      69.396  47.756  96.830  1.00  0.00           O
ATOM   3405  NE2 GLN A 211      67.906  49.366  97.330  1.00  0.00           N
ATOM   3408  C   GLN A 211      70.196  48.437 101.930  1.00  0.00           C
ATOM   3409  O   GLN A 211      70.326  47.216 101.930  1.00  0.00           O
ATOM   3410  N   ASN A 212      71.186  49.266 102.280  1.00  0.00           N
ATOM   3412  CA  ASN A 212      72.546  48.806 102.460  1.00  0.00           C
ATOM   3414  CB  ASN A 212      73.506  49.586 101.520  1.00  0.00           C
ATOM   3417  CG  ASN A 212      73.106  49.326 100.070  1.00  0.00           C
ATOM   3418  OD1 ASN A 212      72.476  48.316  99.750  1.00  0.00           O
ATOM   3419  ND2 ASN A 212      73.406  50.266  99.150  1.00  0.00           N
ATOM   3422  C   ASN A 212      72.976  48.986 103.890  1.00  0.00           C
ATOM   3423  O   ASN A 212      74.067  48.586 104.290  1.00  0.00           O
ATOM   3424  N   GLY A 213      72.116  49.566 104.750  1.00  0.00           N
ATOM   3426  CA  GLY A 213      72.397  49.856 106.140  1.00  0.00           C
ATOM   3429  C   GLY A 213      73.576  50.756 106.440  1.00  0.00           C
ATOM   3430  O   GLY A 213      74.256  50.536 107.450  1.00  0.00           O
ATOM   3431  N   ASP A 214      73.847  51.796 105.620  1.00  0.00           N
ATOM   3433  CA  ASP A 214      74.866  52.786 105.900  1.00  0.00           C
ATOM   3435  CB  ASP A 214      75.416  53.416 104.580  1.00  0.00           C
ATOM   3438  CG  ASP A 214      76.526  54.436 104.770  1.00  0.00           C
ATOM   3439  OD1 ASP A 214      77.046  54.586 105.900  1.00  0.00           O
ATOM   3440  OD2 ASP A 214      76.916  55.106 103.770  1.00  0.00           O
ATOM   3441  C   ASP A 214      74.247  53.836 106.820  1.00  0.00           C
ATOM   3442  O   ASP A 214      73.457  54.676 106.410  1.00  0.00           O
ATOM   3443  N   LEU A 215      74.597  53.856 108.120  1.00  0.00           N
ATOM   3445  CA  LEU A 215      73.927  54.726 109.060  1.00  0.00           C
ATOM   3447  CB  LEU A 215      73.836  54.046 110.450  1.00  0.00           C
ATOM   3450  CG  LEU A 215      73.126  52.666 110.440  1.00  0.00           C
ATOM   3452  CD1 LEU A 215      73.046  52.096 111.860  1.00  0.00           C
ATOM   3456  CD2 LEU A 215      71.716  52.716 109.830  1.00  0.00           C
ATOM   3460  C   LEU A 215      74.626  56.076 109.140  1.00  0.00           C
ATOM   3461  O   LEU A 215      74.256  56.956 109.910  1.00  0.00           O
ATOM   3462  N   ASN A 216      75.626  56.326 108.250  1.00  0.00           N
ATOM   3464  CA  ASN A 216      76.306  57.606 108.080  1.00  0.00           C
ATOM   3466  CB  ASN A 216      77.516  57.416 107.130  1.00  0.00           C
ATOM   3469  CG  ASN A 216      78.336  58.687 106.970  1.00  0.00           C
ATOM   3470  OD1 ASN A 216      78.426  59.516 107.880  1.00  0.00           O
ATOM   3471  ND2 ASN A 216      78.866  58.896 105.750  1.00  0.00           N
ATOM   3474  C   ASN A 216      75.376  58.626 107.440  1.00  0.00           C
ATOM   3475  O   ASN A 216      75.506  59.836 107.600  1.00  0.00           O
ATOM   3476  N   GLN A 217      74.366  58.106 106.720  1.00  0.00           N
ATOM   3478  CA  GLN A 217      73.347  58.866 106.030  1.00  0.00           C
ATOM   3480  CB  GLN A 217      72.696  57.916 105.010  1.00  0.00           C
ATOM   3483  CG  GLN A 217      73.696  57.206 104.060  1.00  0.00           C
ATOM   3486  CD  GLN A 217      74.567  58.216 103.310  1.00  0.00           C
ATOM   3487  OE1 GLN A 217      74.116  59.277 102.890  1.00  0.00           O
ATOM   3488  NE2 GLN A 217      75.866  57.856 103.130  1.00  0.00           N
ATOM   3491  C   GLN A 217      72.277  59.326 107.010  1.00  0.00           C
ATOM   3492  O   GLN A 217      71.366  60.056 106.650  1.00  0.00           O
ATOM   3493  N   ASN A 218      72.376  58.876 108.280  1.00  0.00           N
ATOM   3495  CA  ASN A 218      71.416  59.146 109.310  1.00  0.00           C
ATOM   3497  CB  ASN A 218      71.066  57.816 110.020  1.00  0.00           C
ATOM   3500  CG  ASN A 218      69.746  57.876 110.790  1.00  0.00           C
ATOM   3501  OD1 ASN A 218      68.946  58.806 110.700  1.00  0.00           O
ATOM   3502  ND2 ASN A 218      69.536  56.826 111.610  1.00  0.00           N
ATOM   3505  C   ASN A 218      72.056  60.156 110.260  1.00  0.00           C
ATOM   3506  O   ASN A 218      73.226  60.056 110.640  1.00  0.00           O
ATOM   3507  N   ARG A 219      71.277  61.176 110.640  1.00  0.00           N
ATOM   3509  CA  ARG A 219      71.707  62.316 111.420  1.00  0.00           C
ATOM   3511  CB  ARG A 219      71.887  63.606 110.560  1.00  0.00           C
ATOM   3514  CG  ARG A 219      72.986  63.546 109.480  1.00  0.00           C
ATOM   3517  CD  ARG A 219      74.426  63.726 109.970  1.00  0.00           C
ATOM   3520  NE  ARG A 219      74.736  65.197 110.010  1.00  0.00           N
ATOM   3522  CZ  ARG A 219      74.686  65.976 111.080  1.00  0.00           C
ATOM   3523  NH1 ARG A 219      74.426  65.516 112.290  1.00  0.00           N
ATOM   3526  NH2 ARG A 219      74.756  67.286 110.930  1.00  0.00           N
ATOM   3529  C   ARG A 219      70.597  62.606 112.400  1.00  0.00           C
ATOM   3530  O   ARG A 219      69.436  62.326 112.120  1.00  0.00           O
ATOM   3531  N   LEU A 220      70.946  63.196 113.560  1.00  0.00           N
ATOM   3533  CA  LEU A 220      69.996  63.816 114.470  1.00  0.00           C
ATOM   3535  CB  LEU A 220      70.656  63.966 115.860  1.00  0.00           C
ATOM   3538  CG  LEU A 220      69.726  64.367 117.020  1.00  0.00           C
ATOM   3540  CD1 LEU A 220      68.666  63.276 117.310  1.00  0.00           C
ATOM   3544  CD2 LEU A 220      70.546  64.626 118.290  1.00  0.00           C
ATOM   3548  C   LEU A 220      69.507  65.166 113.940  1.00  0.00           C
ATOM   3549  O   LEU A 220      70.266  65.916 113.320  1.00  0.00           O
ATOM   3550  N   LEU A 221      68.216  65.496 114.150  1.00  0.00           N
ATOM   3552  CA  LEU A 221      67.586  66.676 113.620  1.00  0.00           C
ATOM   3554  CB  LEU A 221      66.236  66.316 112.980  1.00  0.00           C
ATOM   3557  CG  LEU A 221      66.347  65.296 111.840  1.00  0.00           C
ATOM   3559  CD1 LEU A 221      64.976  64.666 111.660  1.00  0.00           C
ATOM   3563  CD2 LEU A 221      66.866  65.937 110.550  1.00  0.00           C
ATOM   3567  C   LEU A 221      67.306  67.686 114.700  1.00  0.00           C
ATOM   3568  O   LEU A 221      67.036  67.336 115.850  1.00  0.00           O
ATOM   3569  N   TYR A 222      67.416  68.977 114.350  1.00  0.00           N
ATOM   3571  CA  TYR A 222      67.416  70.056 115.300  1.00  0.00           C
ATOM   3573  CB  TYR A 222      68.806  70.757 115.300  1.00  0.00           C
ATOM   3576  CG  TYR A 222      69.897  69.796 115.760  1.00  0.00           C
ATOM   3577  CD1 TYR A 222      70.186  69.656 117.130  1.00  0.00           C
ATOM   3579  CE1 TYR A 222      71.236  68.816 117.550  1.00  0.00           C
ATOM   3581  CZ  TYR A 222      72.007  68.117 116.620  1.00  0.00           C
ATOM   3582  OH  TYR A 222      73.076  67.307 117.080  1.00  0.00           O
ATOM   3584  CD2 TYR A 222      70.676  69.087 114.830  1.00  0.00           C
ATOM   3586  CE2 TYR A 222      71.726  68.246 115.250  1.00  0.00           C
ATOM   3588  C   TYR A 222      66.287  71.046 114.970  1.00  0.00           C
ATOM   3589  O   TYR A 222      65.757  71.046 113.860  1.00  0.00           O
ATOM   3590  N   PRO A 223      65.847  71.886 115.910  1.00  0.00           N
ATOM   3591  CD  PRO A 223      66.256  71.826 117.320  1.00  0.00           C
ATOM   3594  CA  PRO A 223      64.777  72.867 115.710  1.00  0.00           C
ATOM   3596  CB  PRO A 223      64.726  73.656 117.030  1.00  0.00           C
ATOM   3599  CG  PRO A 223      65.226  72.646 118.070  1.00  0.00           C
ATOM   3602  C   PRO A 223      64.967  73.816 114.550  1.00  0.00           C
ATOM   3603  O   PRO A 223      65.906  74.606 114.560  1.00  0.00           O
ATOM   3604  N   GLY A 224      64.086  73.786 113.530  1.00  0.00           N
ATOM   3606  CA  GLY A 224      64.236  74.617 112.340  1.00  0.00           C
ATOM   3609  C   GLY A 224      64.866  73.906 111.180  1.00  0.00           C
ATOM   3610  O   GLY A 224      64.916  74.477 110.090  1.00  0.00           O
ATOM   3611  N   ASP A 225      65.326  72.656 111.350  1.00  0.00           N
ATOM   3613  CA  ASP A 225      65.777  71.826 110.250  1.00  0.00           C
ATOM   3615  CB  ASP A 225      66.376  70.466 110.720  1.00  0.00           C
ATOM   3618  CG  ASP A 225      67.747  70.646 111.330  1.00  0.00           C
ATOM   3619  OD1 ASP A 225      68.296  71.786 111.310  1.00  0.00           O
ATOM   3620  OD2 ASP A 225      68.317  69.626 111.810  1.00  0.00           O
ATOM   3621  C   ASP A 225      64.707  71.566 109.210  1.00  0.00           C
ATOM   3622  O   ASP A 225      63.506  71.536 109.470  1.00  0.00           O
ATOM   3623  N   ILE A 226      65.126  71.396 107.950  1.00  0.00           N
ATOM   3625  CA  ILE A 226      64.257  71.046 106.850  1.00  0.00           C
ATOM   3627  CB  ILE A 226      64.266  72.126 105.770  1.00  0.00           C
ATOM   3629  CG2 ILE A 226      63.286  71.736 104.640  1.00  0.00           C
ATOM   3633  CG1 ILE A 226      63.936  73.516 106.380  1.00  0.00           C
ATOM   3636  CD  ILE A 226      64.076  74.676 105.390  1.00  0.00           C
ATOM   3640  C   ILE A 226      64.806  69.746 106.330  1.00  0.00           C
ATOM   3641  O   ILE A 226      66.016  69.636 106.130  1.00  0.00           O
ATOM   3642  N   LEU A 227      63.966  68.726 106.100  1.00  0.00           N
ATOM   3644  CA  LEU A 227      64.346  67.526 105.400  1.00  0.00           C
ATOM   3646  CB  LEU A 227      64.247  66.257 106.270  1.00  0.00           C
ATOM   3649  CG  LEU A 227      64.836  64.976 105.640  1.00  0.00           C
ATOM   3651  CD1 LEU A 227      66.366  64.996 105.710  1.00  0.00           C
ATOM   3655  CD2 LEU A 227      64.317  63.696 106.310  1.00  0.00           C
ATOM   3659  C   LEU A 227      63.466  67.376 104.180  1.00  0.00           C
ATOM   3660  O   LEU A 227      62.266  67.117 104.260  1.00  0.00           O
ATOM   3661  N   TYR A 228      64.076  67.566 103.000  1.00  0.00           N
ATOM   3663  CA  TYR A 228      63.387  67.736 101.750  1.00  0.00           C
ATOM   3665  CB  TYR A 228      63.777  69.066 101.050  1.00  0.00           C
ATOM   3668  CG  TYR A 228      63.317  69.157  99.610  1.00  0.00           C
ATOM   3669  CD1 TYR A 228      61.946  69.076  99.300  1.00  0.00           C
ATOM   3671  CE1 TYR A 228      61.516  69.056  97.970  1.00  0.00           C
ATOM   3673  CZ  TYR A 228      62.446  69.157  96.940  1.00  0.00           C
ATOM   3674  OH  TYR A 228      61.996  69.136  95.600  1.00  0.00           O
ATOM   3676  CD2 TYR A 228      64.247  69.266  98.560  1.00  0.00           C
ATOM   3678  CE2 TYR A 228      63.806  69.276  97.230  1.00  0.00           C
ATOM   3680  C   TYR A 228      63.646  66.526 100.880  1.00  0.00           C
ATOM   3681  O   TYR A 228      64.796  66.206 100.580  1.00  0.00           O
ATOM   3682  N   VAL A 229      62.586  65.816 100.450  1.00  0.00           N
ATOM   3684  CA  VAL A 229      62.727  64.726  99.500  1.00  0.00           C
ATOM   3686  CB  VAL A 229      61.966  63.446  99.860  1.00  0.00           C
ATOM   3688  CG1 VAL A 229      62.256  62.326  98.860  1.00  0.00           C
ATOM   3692  CG2 VAL A 229      62.386  62.996 101.270  1.00  0.00           C
ATOM   3696  C   VAL A 229      62.256  65.246  98.140  1.00  0.00           C
ATOM   3697  O   VAL A 229      61.116  65.687  98.010  1.00  0.00           O
ATOM   3698  N   PRO A 230      63.076  65.256  97.100  1.00  0.00           N
ATOM   3699  CD  PRO A 230      64.527  65.106  97.200  1.00  0.00           C
ATOM   3702  CA  PRO A 230      62.666  65.687  95.780  1.00  0.00           C
ATOM   3704  CB  PRO A 230      63.966  66.156  95.110  1.00  0.00           C
ATOM   3707  CG  PRO A 230      65.067  65.346  95.790  1.00  0.00           C
ATOM   3710  C   PRO A 230      62.046  64.536  95.030  1.00  0.00           C
ATOM   3711  O   PRO A 230      62.186  63.367  95.390  1.00  0.00           O
ATOM   3712  N   ARG A 231      61.316  64.856  93.960  1.00  0.00           N
ATOM   3714  CA  ARG A 231      60.716  63.896  93.070  1.00  0.00           C
ATOM   3716  CB  ARG A 231      59.396  64.466  92.500  1.00  0.00           C
ATOM   3719  CG  ARG A 231      59.597  65.727  91.640  1.00  0.00           C
ATOM   3722  CD  ARG A 231      58.376  66.626  91.560  1.00  0.00           C
ATOM   3725  NE  ARG A 231      57.406  65.986  90.630  1.00  0.00           N
ATOM   3727  CZ  ARG A 231      56.146  66.366  90.540  1.00  0.00           C
ATOM   3728  NH1 ARG A 231      55.676  67.426  91.160  1.00  0.00           N
ATOM   3731  NH2 ARG A 231      55.326  65.507  89.970  1.00  0.00           N
ATOM   3734  C   ARG A 231      61.656  63.636  91.910  1.00  0.00           C
ATOM   3735  O   ARG A 231      62.566  64.407  91.640  1.00  0.00           O
ATOM   3736  N   ASN A 232      61.406  62.576  91.140  1.00  0.00           N
ATOM   3738  CA  ASN A 232      62.226  62.156  90.020  1.00  0.00           C
ATOM   3740  CB  ASN A 232      61.986  60.646  89.740  1.00  0.00           C
ATOM   3743  CG  ASN A 232      60.586  60.296  89.250  1.00  0.00           C
ATOM   3744  OD1 ASN A 232      59.586  61.016  89.330  1.00  0.00           O
ATOM   3745  ND2 ASN A 232      60.486  59.076  88.670  1.00  0.00           N
ATOM   3748  C   ASN A 232      62.036  62.986  88.740  1.00  0.00           C
ATOM   3749  O   ASN A 232      62.286  62.507  87.640  1.00  0.00           O
ATOM   3750  N   ASP A 233      61.656  64.266  88.840  1.00  0.00           N
ATOM   3752  CA  ASP A 233      61.426  65.116  87.690  1.00  0.00           C
ATOM   3754  CB  ASP A 233      60.386  66.216  87.990  1.00  0.00           C
ATOM   3757  CG  ASP A 233      58.936  65.816  87.800  1.00  0.00           C
ATOM   3758  OD1 ASP A 233      58.527  64.636  87.990  1.00  0.00           O
ATOM   3759  OD2 ASP A 233      58.176  66.797  87.550  1.00  0.00           O
ATOM   3760  C   ASP A 233      62.696  65.797  87.220  1.00  0.00           C
ATOM   3761  O   ASP A 233      62.706  66.376  86.130  1.00  0.00           O
ATOM   3762  N   ASP A 234      63.777  65.757  88.000  1.00  0.00           N
ATOM   3764  CA  ASP A 234      65.076  66.216  87.560  1.00  0.00           C
ATOM   3766  CB  ASP A 234      65.656  67.187  88.620  1.00  0.00           C
ATOM   3769  CG  ASP A 234      65.766  66.606  90.010  1.00  0.00           C
ATOM   3770  OD1 ASP A 234      65.766  65.367  90.160  1.00  0.00           O
ATOM   3771  OD2 ASP A 234      65.926  67.426  90.960  1.00  0.00           O
ATOM   3772  C   ASP A 234      65.986  65.046  87.220  1.00  0.00           C
ATOM   3773  O   ASP A 234      67.056  65.236  86.650  1.00  0.00           O
ATOM   3774  N   LEU A 235      65.527  63.796  87.440  1.00  0.00           N
ATOM   3776  CA  LEU A 235      66.166  62.576  86.990  1.00  0.00           C
ATOM   3778  CB  LEU A 235      65.746  61.366  87.870  1.00  0.00           C
ATOM   3781  CG  LEU A 235      66.056  61.506  89.370  1.00  0.00           C
ATOM   3783  CD1 LEU A 235      65.606  60.256  90.130  1.00  0.00           C
ATOM   3787  CD2 LEU A 235      67.556  61.726  89.590  1.00  0.00           C
ATOM   3791  C   LEU A 235      65.836  62.257  85.540  1.00  0.00           C
ATOM   3792  O   LEU A 235      65.276  61.196  85.210  1.00  0.00           O
ATOM   3793  N   LYS A 236      66.136  63.176  84.620  1.00  0.00           N
ATOM   3795  CA  LYS A 236      65.646  63.136  83.250  1.00  0.00           C
ATOM   3797  CB  LYS A 236      65.366  64.566  82.750  1.00  0.00           C
ATOM   3800  CG  LYS A 236      64.177  65.246  83.440  1.00  0.00           C
ATOM   3803  CD  LYS A 236      62.846  64.916  82.740  1.00  0.00           C
ATOM   3806  CE  LYS A 236      61.576  65.507  83.370  1.00  0.00           C
ATOM   3809  NZ  LYS A 236      61.747  66.937  83.670  1.00  0.00           N
ATOM   3813  C   LYS A 236      66.616  62.456  82.300  1.00  0.00           C
ATOM   3814  O   LYS A 236      67.817  62.716  82.340  1.00  0.00           O
ATOM   3815  N   VAL A 237      66.106  61.576  81.430  1.00  0.00           N
ATOM   3817  CA  VAL A 237      66.887  60.906  80.400  1.00  0.00           C
ATOM   3819  CB  VAL A 237      67.097  59.417  80.670  1.00  0.00           C
ATOM   3821  CG1 VAL A 237      67.857  58.726  79.510  1.00  0.00           C
ATOM   3825  CG2 VAL A 237      67.896  59.246  81.970  1.00  0.00           C
ATOM   3829  C   VAL A 237      66.166  61.086  79.080  1.00  0.00           C
ATOM   3830  O   VAL A 237      64.967  60.836  78.980  1.00  0.00           O
ATOM   3831  N   PHE A 238      66.896  61.526  78.040  1.00  0.00           N
ATOM   3833  CA  PHE A 238      66.336  61.806  76.730  1.00  0.00           C
ATOM   3835  CB  PHE A 238      66.826  63.176  76.180  1.00  0.00           C
ATOM   3838  CG  PHE A 238      66.747  64.176  77.290  1.00  0.00           C
ATOM   3839  CD1 PHE A 238      65.497  64.486  77.840  1.00  0.00           C
ATOM   3841  CE1 PHE A 238      65.406  65.256  79.000  1.00  0.00           C
ATOM   3843  CZ  PHE A 238      66.567  65.776  79.590  1.00  0.00           C
ATOM   3845  CD2 PHE A 238      67.906  64.696  77.890  1.00  0.00           C
ATOM   3847  CE2 PHE A 238      67.817  65.496  79.030  1.00  0.00           C
ATOM   3849  C   PHE A 238      66.796  60.736  75.770  1.00  0.00           C
ATOM   3850  O   PHE A 238      67.997  60.466  75.670  1.00  0.00           O
ATOM   3851  N   VAL A 239      65.856  60.096  75.040  1.00  0.00           N
ATOM   3853  CA  VAL A 239      66.186  59.036  74.100  1.00  0.00           C
ATOM   3855  CB  VAL A 239      65.576  57.686  74.450  1.00  0.00           C
ATOM   3857  CG1 VAL A 239      66.277  56.596  73.610  1.00  0.00           C
ATOM   3861  CG2 VAL A 239      65.777  57.406  75.950  1.00  0.00           C
ATOM   3865  C   VAL A 239      65.746  59.477  72.720  1.00  0.00           C
ATOM   3866  O   VAL A 239      64.567  59.696  72.450  1.00  0.00           O
ATOM   3867  N   MET A 240      66.736  59.656  71.830  1.00  0.00           N
ATOM   3869  CA  MET A 240      66.597  60.456  70.640  1.00  0.00           C
ATOM   3871  CB  MET A 240      67.296  61.836  70.830  1.00  0.00           C
ATOM   3874  CG  MET A 240      66.677  62.736  71.910  1.00  0.00           C
ATOM   3877  SD  MET A 240      67.686  64.196  72.310  1.00  0.00           S
ATOM   3878  CE  MET A 240      66.306  65.326  72.550  1.00  0.00           C
ATOM   3882  C   MET A 240      67.277  59.746  69.500  1.00  0.00           C
ATOM   3883  O   MET A 240      68.317  59.126  69.710  1.00  0.00           O
ATOM   3884  N   GLY A 241      66.716  59.826  68.270  1.00  0.00           N
ATOM   3886  CA  GLY A 241      67.287  59.216  67.070  1.00  0.00           C
ATOM   3889  C   GLY A 241      67.207  57.716  67.020  1.00  0.00           C
ATOM   3890  O   GLY A 241      67.546  57.036  67.980  1.00  0.00           O
ATOM   3891  N   GLU A 242      66.747  57.166  65.870  1.00  0.00           N
ATOM   3893  CA  GLU A 242      66.656  55.766  65.490  1.00  0.00           C
ATOM   3895  CB  GLU A 242      67.696  55.416  64.410  1.00  0.00           C
ATOM   3898  CG  GLU A 242      66.957  54.866  63.160  1.00  0.00           C
ATOM   3901  CD  GLU A 242      66.126  55.806  62.300  1.00  0.00           C
ATOM   3902  OE1 GLU A 242      66.317  57.047  62.310  1.00  0.00           O
ATOM   3903  OE2 GLU A 242      65.296  55.256  61.540  1.00  0.00           O
ATOM   3904  C   GLU A 242      66.376  54.706  66.560  1.00  0.00           C
ATOM   3905  O   GLU A 242      66.856  53.566  66.560  1.00  0.00           O
ATOM   3906  N   VAL A 243      65.486  55.096  67.480  1.00  0.00           N
ATOM   3908  CA  VAL A 243      64.756  54.277  68.410  1.00  0.00           C
ATOM   3910  CB  VAL A 243      64.906  54.696  69.870  1.00  0.00           C
ATOM   3912  CG1 VAL A 243      66.347  54.407  70.320  1.00  0.00           C
ATOM   3916  CG2 VAL A 243      64.546  56.187  70.060  1.00  0.00           C
ATOM   3920  C   VAL A 243      63.296  54.347  68.010  1.00  0.00           C
ATOM   3921  O   VAL A 243      62.836  55.316  67.410  1.00  0.00           O
ATOM   3922  N   LYS A 244      62.546  53.286  68.350  1.00  0.00           N
ATOM   3924  CA  LYS A 244      61.166  53.056  67.970  1.00  0.00           C
ATOM   3926  CB  LYS A 244      60.817  51.676  68.560  1.00  0.00           C
ATOM   3929  CG  LYS A 244      59.366  51.187  68.440  1.00  0.00           C
ATOM   3932  CD  LYS A 244      58.956  50.706  67.050  1.00  0.00           C
ATOM   3935  CE  LYS A 244      57.656  49.896  67.090  1.00  0.00           C
ATOM   3938  NZ  LYS A 244      56.536  50.736  67.550  1.00  0.00           N
ATOM   3942  C   LYS A 244      60.196  54.136  68.420  1.00  0.00           C
ATOM   3943  O   LYS A 244      59.286  54.556  67.680  1.00  0.00           O
ATOM   3944  N   LYS A 245      60.386  54.646  69.650  1.00  0.00           N
ATOM   3946  CA  LYS A 245      59.746  55.826  70.180  1.00  0.00           C
ATOM   3948  CB  LYS A 245      58.656  55.386  71.170  1.00  0.00           C
ATOM   3951  CG  LYS A 245      58.007  56.476  72.030  1.00  0.00           C
ATOM   3954  CD  LYS A 245      57.137  57.466  71.240  1.00  0.00           C
ATOM   3957  CE  LYS A 245      56.136  58.206  72.130  1.00  0.00           C
ATOM   3960  NZ  LYS A 245      55.027  57.316  72.510  1.00  0.00           N
ATOM   3964  C   LYS A 245      60.736  56.766  70.860  1.00  0.00           C
ATOM   3965  O   LYS A 245      61.246  56.486  71.940  1.00  0.00           O
ATOM   3966  N   GLN A 246      61.006  57.956  70.270  1.00  0.00           N
ATOM   3968  CA  GLN A 246      61.726  59.026  70.950  1.00  0.00           C
ATOM   3970  CB  GLN A 246      62.156  60.166  69.990  1.00  0.00           C
ATOM   3973  CG  GLN A 246      63.056  59.726  68.810  1.00  0.00           C
ATOM   3976  CD  GLN A 246      63.406  60.916  67.910  1.00  0.00           C
ATOM   3977  OE1 GLN A 246      64.457  61.546  68.040  1.00  0.00           O
ATOM   3978  NE2 GLN A 246      62.496  61.246  66.960  1.00  0.00           N
ATOM   3981  C   GLN A 246      60.966  59.636  72.140  1.00  0.00           C
ATOM   3982  O   GLN A 246      59.796  59.996  72.060  1.00  0.00           O
ATOM   3983  N   SER A 247      61.656  59.776  73.290  1.00  0.00           N
ATOM   3985  CA  SER A 247      60.976  60.046  74.560  1.00  0.00           C
ATOM   3987  CB  SER A 247      60.486  58.766  75.290  1.00  0.00           C
ATOM   3990  OG  SER A 247      59.306  58.256  74.680  1.00  0.00           O
ATOM   3992  C   SER A 247      61.826  60.766  75.560  1.00  0.00           C
ATOM   3993  O   SER A 247      63.016  60.486  75.710  1.00  0.00           O
ATOM   3994  N   THR A 248      61.186  61.656  76.370  1.00  0.00           N
ATOM   3996  CA  THR A 248      61.726  62.016  77.680  1.00  0.00           C
ATOM   3998  CB  THR A 248      61.256  63.356  78.260  1.00  0.00           C
ATOM   4000  OG1 THR A 248      61.736  64.466  77.500  1.00  0.00           O
ATOM   4002  CG2 THR A 248      61.757  63.596  79.690  1.00  0.00           C
ATOM   4006  C   THR A 248      61.296  60.976  78.680  1.00  0.00           C
ATOM   4007  O   THR A 248      60.097  60.696  78.800  1.00  0.00           O
ATOM   4008  N   LEU A 249      62.256  60.396  79.420  1.00  0.00           N
ATOM   4010  CA  LEU A 249      62.007  59.446  80.480  1.00  0.00           C
ATOM   4012  CB  LEU A 249      62.886  58.186  80.310  1.00  0.00           C
ATOM   4015  CG  LEU A 249      62.806  57.507  78.920  1.00  0.00           C
ATOM   4017  CD1 LEU A 249      63.836  56.366  78.820  1.00  0.00           C
ATOM   4021  CD2 LEU A 249      61.386  56.977  78.610  1.00  0.00           C
ATOM   4025  C   LEU A 249      62.326  60.086  81.820  1.00  0.00           C
ATOM   4026  O   LEU A 249      63.076  61.066  81.910  1.00  0.00           O
ATOM   4027  N   LYS A 250      61.786  59.516  82.910  1.00  0.00           N
ATOM   4029  CA  LYS A 250      62.256  59.766  84.250  1.00  0.00           C
ATOM   4031  CB  LYS A 250      61.186  60.456  85.130  1.00  0.00           C
ATOM   4034  CG  LYS A 250      60.906  61.907  84.700  1.00  0.00           C
ATOM   4037  CD  LYS A 250      59.826  62.626  85.540  1.00  0.00           C
ATOM   4040  CE  LYS A 250      58.396  62.117  85.380  1.00  0.00           C
ATOM   4043  NZ  LYS A 250      57.456  63.006  86.110  1.00  0.00           N
ATOM   4047  C   LYS A 250      62.686  58.446  84.880  1.00  0.00           C
ATOM   4048  O   LYS A 250      61.986  57.446  84.750  1.00  0.00           O
ATOM   4049  N   MET A 251      63.847  58.416  85.550  1.00  0.00           N
ATOM   4051  CA  MET A 251      64.346  57.236  86.250  1.00  0.00           C
ATOM   4053  CB  MET A 251      65.757  57.536  86.800  1.00  0.00           C
ATOM   4056  CG  MET A 251      66.756  58.076  85.750  1.00  0.00           C
ATOM   4059  SD  MET A 251      68.366  58.446  86.480  1.00  0.00           S
ATOM   4060  CE  MET A 251      69.266  58.956  84.990  1.00  0.00           C
ATOM   4064  C   MET A 251      63.466  56.736  87.400  1.00  0.00           C
ATOM   4065  O   MET A 251      62.756  57.516  88.040  1.00  0.00           O
ATOM   4066  N   ASP A 252      63.476  55.406  87.690  1.00  0.00           N
ATOM   4068  CA  ASP A 252      62.826  54.866  88.870  1.00  0.00           C
ATOM   4070  CB  ASP A 252      62.016  53.566  88.530  1.00  0.00           C
ATOM   4073  CG  ASP A 252      62.706  52.196  88.400  1.00  0.00           C
ATOM   4074  OD1 ASP A 252      63.686  51.956  89.160  1.00  0.00           O
ATOM   4075  OD2 ASP A 252      62.116  51.326  87.720  1.00  0.00           O
ATOM   4076  C   ASP A 252      63.806  54.826  90.060  1.00  0.00           C
ATOM   4077  O   ASP A 252      64.726  55.636  90.180  1.00  0.00           O
ATOM   4078  N   PHE A 253      63.597  53.926  91.020  1.00  0.00           N
ATOM   4080  CA  PHE A 253      64.356  53.866  92.250  1.00  0.00           C
ATOM   4082  CB  PHE A 253      63.506  53.376  93.460  1.00  0.00           C
ATOM   4085  CG  PHE A 253      62.486  54.366  93.980  1.00  0.00           C
ATOM   4086  CD1 PHE A 253      61.826  55.336  93.180  1.00  0.00           C
ATOM   4088  CE1 PHE A 253      60.856  56.166  93.730  1.00  0.00           C
ATOM   4090  CZ  PHE A 253      60.507  56.056  95.080  1.00  0.00           C
ATOM   4092  CD2 PHE A 253      62.146  54.296  95.340  1.00  0.00           C
ATOM   4094  CE2 PHE A 253      61.156  55.126  95.890  1.00  0.00           C
ATOM   4096  C   PHE A 253      65.576  52.946  92.120  1.00  0.00           C
ATOM   4097  O   PHE A 253      66.466  52.986  92.980  1.00  0.00           O
ATOM   4098  N   SER A 254      65.686  52.156  91.040  1.00  0.00           N
ATOM   4100  CA  SER A 254      66.916  51.426  90.750  1.00  0.00           C
ATOM   4102  CB  SER A 254      66.656  50.086  90.000  1.00  0.00           C
ATOM   4105  OG  SER A 254      66.097  50.326  88.710  1.00  0.00           O
ATOM   4107  C   SER A 254      67.836  52.286  89.910  1.00  0.00           C
ATOM   4108  O   SER A 254      69.056  52.096  89.880  1.00  0.00           O
ATOM   4109  N   GLY A 255      67.256  53.316  89.250  1.00  0.00           N
ATOM   4111  CA  GLY A 255      67.936  54.296  88.430  1.00  0.00           C
ATOM   4114  C   GLY A 255      67.597  54.126  86.990  1.00  0.00           C
ATOM   4115  O   GLY A 255      66.427  54.036  86.630  1.00  0.00           O
ATOM   4116  N   MET A 256      68.626  54.126  86.120  1.00  0.00           N
ATOM   4118  CA  MET A 256      68.416  53.726  84.750  1.00  0.00           C
ATOM   4120  CB  MET A 256      67.796  54.856  83.910  1.00  0.00           C
ATOM   4123  CG  MET A 256      67.277  54.426  82.530  1.00  0.00           C
ATOM   4126  SD  MET A 256      66.306  55.686  81.640  1.00  0.00           S
ATOM   4127  CE  MET A 256      64.836  55.556  82.690  1.00  0.00           C
ATOM   4131  C   MET A 256      69.756  53.297  84.170  1.00  0.00           C
ATOM   4132  O   MET A 256      70.806  53.866  84.470  1.00  0.00           O
ATOM   4133  N   THR A 257      69.726  52.276  83.310  1.00  0.00           N
ATOM   4135  CA  THR A 257      70.876  51.777  82.570  1.00  0.00           C
ATOM   4137  CB  THR A 257      71.076  50.276  82.730  1.00  0.00           C
ATOM   4139  OG1 THR A 257      69.986  49.516  82.220  1.00  0.00           O
ATOM   4141  CG2 THR A 257      71.206  49.986  84.230  1.00  0.00           C
ATOM   4145  C   THR A 257      70.707  52.126  81.120  1.00  0.00           C
ATOM   4146  O   THR A 257      69.616  52.496  80.660  1.00  0.00           O
ATOM   4147  N   LEU A 258      71.777  52.036  80.310  1.00  0.00           N
ATOM   4149  CA  LEU A 258      71.656  52.236  78.880  1.00  0.00           C
ATOM   4151  CB  LEU A 258      73.067  52.187  78.250  1.00  0.00           C
ATOM   4154  CG  LEU A 258      73.156  52.276  76.710  1.00  0.00           C
ATOM   4156  CD1 LEU A 258      72.506  53.556  76.160  1.00  0.00           C
ATOM   4160  CD2 LEU A 258      74.626  52.196  76.290  1.00  0.00           C
ATOM   4164  C   LEU A 258      70.646  51.296  78.190  1.00  0.00           C
ATOM   4165  O   LEU A 258      69.816  51.736  77.400  1.00  0.00           O
ATOM   4166  N   THR A 259      70.637  49.986  78.560  1.00  0.00           N
ATOM   4168  CA  THR A 259      69.586  49.056  78.110  1.00  0.00           C
ATOM   4170  CB  THR A 259      69.726  47.566  78.460  1.00  0.00           C
ATOM   4172  OG1 THR A 259      69.976  47.346  79.840  1.00  0.00           O
ATOM   4174  CG2 THR A 259      70.906  46.977  77.700  1.00  0.00           C
ATOM   4178  C   THR A 259      68.186  49.417  78.530  1.00  0.00           C
ATOM   4179  O   THR A 259      67.246  49.266  77.750  1.00  0.00           O
ATOM   4180  N   GLU A 260      67.976  49.866  79.780  1.00  0.00           N
ATOM   4182  CA  GLU A 260      66.666  50.336  80.170  1.00  0.00           C
ATOM   4184  CB  GLU A 260      66.597  50.606  81.680  1.00  0.00           C
ATOM   4187  CG  GLU A 260      65.226  51.196  82.080  1.00  0.00           C
ATOM   4190  CD  GLU A 260      64.996  51.257  83.580  1.00  0.00           C
ATOM   4191  OE1 GLU A 260      65.906  50.916  84.360  1.00  0.00           O
ATOM   4192  OE2 GLU A 260      63.847  51.656  83.900  1.00  0.00           O
ATOM   4193  C   GLU A 260      66.156  51.536  79.380  1.00  0.00           C
ATOM   4194  O   GLU A 260      65.037  51.526  78.880  1.00  0.00           O
ATOM   4195  N   ALA A 261      67.007  52.556  79.160  1.00  0.00           N
ATOM   4197  CA  ALA A 261      66.626  53.746  78.410  1.00  0.00           C
ATOM   4199  CB  ALA A 261      67.806  54.746  78.410  1.00  0.00           C
ATOM   4203  C   ALA A 261      66.196  53.476  76.980  1.00  0.00           C
ATOM   4204  O   ALA A 261      65.177  53.946  76.490  1.00  0.00           O
ATOM   4205  N   LEU A 262      66.957  52.606  76.280  1.00  0.00           N
ATOM   4207  CA  LEU A 262      66.597  52.056  74.990  1.00  0.00           C
ATOM   4209  CB  LEU A 262      67.766  51.176  74.480  1.00  0.00           C
ATOM   4212  CG  LEU A 262      69.076  51.946  74.190  1.00  0.00           C
ATOM   4214  CD1 LEU A 262      70.256  50.976  74.090  1.00  0.00           C
ATOM   4218  CD2 LEU A 262      68.976  52.816  72.930  1.00  0.00           C
ATOM   4222  C   LEU A 262      65.306  51.236  75.000  1.00  0.00           C
ATOM   4223  O   LEU A 262      64.466  51.376  74.120  1.00  0.00           O
ATOM   4224  N   GLY A 263      65.076  50.366  76.010  1.00  0.00           N
ATOM   4226  CA  GLY A 263      63.886  49.526  76.120  1.00  0.00           C
ATOM   4229  C   GLY A 263      62.586  50.266  76.420  1.00  0.00           C
ATOM   4230  O   GLY A 263      61.506  49.866  75.970  1.00  0.00           O
ATOM   4231  N   ASN A 264      62.686  51.366  77.180  1.00  0.00           N
ATOM   4233  CA  ASN A 264      61.566  52.226  77.560  1.00  0.00           C
ATOM   4235  CB  ASN A 264      61.957  53.076  78.810  1.00  0.00           C
ATOM   4238  CG  ASN A 264      62.176  52.176  80.030  1.00  0.00           C
ATOM   4239  OD1 ASN A 264      62.016  50.946  79.980  1.00  0.00           O
ATOM   4240  ND2 ASN A 264      62.536  52.796  81.170  1.00  0.00           N
ATOM   4243  C   ASN A 264      61.097  53.097  76.400  1.00  0.00           C
ATOM   4244  O   ASN A 264      59.936  53.516  76.330  1.00  0.00           O
ATOM   4245  N   ALA A 265      61.996  53.297  75.410  1.00  0.00           N
ATOM   4247  CA  ALA A 265      61.806  53.966  74.150  1.00  0.00           C
ATOM   4249  CB  ALA A 265      63.156  54.606  73.770  1.00  0.00           C
ATOM   4253  C   ALA A 265      61.366  52.996  73.050  1.00  0.00           C
ATOM   4254  O   ALA A 265      61.456  53.276  71.850  1.00  0.00           O
ATOM   4255  N   GLU A 266      60.866  51.806  73.460  1.00  0.00           N
ATOM   4257  CA  GLU A 266      60.386  50.736  72.600  1.00  0.00           C
ATOM   4259  CB  GLU A 266      59.156  51.116  71.710  1.00  0.00           C
ATOM   4262  CG  GLU A 266      57.816  51.456  72.430  1.00  0.00           C
ATOM   4265  CD  GLU A 266      56.617  51.466  71.480  1.00  0.00           C
ATOM   4266  OE1 GLU A 266      56.696  50.926  70.340  1.00  0.00           O
ATOM   4267  OE2 GLU A 266      55.556  52.016  71.880  1.00  0.00           O
ATOM   4268  C   GLU A 266      61.496  49.996  71.830  1.00  0.00           C
ATOM   4269  O   GLU A 266      61.277  49.386  70.780  1.00  0.00           O
ATOM   4270  N   GLY A 267      62.746  50.026  72.360  1.00  0.00           N
ATOM   4272  CA  GLY A 267      63.906  49.376  71.770  1.00  0.00           C
ATOM   4275  C   GLY A 267      64.586  50.166  70.680  1.00  0.00           C
ATOM   4276  O   GLY A 267      64.086  51.156  70.160  1.00  0.00           O
ATOM   4277  N   ILE A 268      65.796  49.726  70.280  1.00  0.00           N
ATOM   4279  CA  ILE A 268      66.446  50.166  69.060  1.00  0.00           C
ATOM   4281  CB  ILE A 268      67.866  49.606  68.960  1.00  0.00           C
ATOM   4283  CG2 ILE A 268      68.537  49.937  67.610  1.00  0.00           C
ATOM   4287  CG1 ILE A 268      68.756  50.096  70.140  1.00  0.00           C
ATOM   4290  CD  ILE A 268      69.736  49.006  70.590  1.00  0.00           C
ATOM   4294  C   ILE A 268      65.626  49.706  67.860  1.00  0.00           C
ATOM   4295  O   ILE A 268      65.107  48.586  67.850  1.00  0.00           O
ATOM   4296  N   ASP A 269      65.466  50.536  66.810  1.00  0.00           N
ATOM   4298  CA  ASP A 269      64.696  50.136  65.650  1.00  0.00           C
ATOM   4300  CB  ASP A 269      64.236  51.376  64.830  1.00  0.00           C
ATOM   4303  CG  ASP A 269      62.836  51.816  65.130  1.00  0.00           C
ATOM   4304  OD1 ASP A 269      62.067  50.946  65.620  1.00  0.00           O
ATOM   4305  OD2 ASP A 269      62.436  52.926  64.700  1.00  0.00           O
ATOM   4306  C   ASP A 269      65.497  49.146  64.790  1.00  0.00           C
ATOM   4307  O   ASP A 269      66.546  49.456  64.240  1.00  0.00           O
ATOM   4308  N   MET A 270      65.006  47.896  64.640  1.00  0.00           N
ATOM   4310  CA  MET A 270      65.736  46.836  63.950  1.00  0.00           C
ATOM   4312  CB  MET A 270      65.156  45.446  64.330  1.00  0.00           C
ATOM   4315  CG  MET A 270      65.416  45.026  65.800  1.00  0.00           C
ATOM   4318  SD  MET A 270      67.166  44.846  66.260  1.00  0.00           S
ATOM   4319  CE  MET A 270      67.707  43.456  65.220  1.00  0.00           C
ATOM   4323  C   MET A 270      65.726  47.006  62.440  1.00  0.00           C
ATOM   4324  O   MET A 270      66.466  46.376  61.690  1.00  0.00           O
ATOM   4325  N   THR A 271      64.847  47.896  61.970  1.00  0.00           N
ATOM   4327  CA  THR A 271      64.516  48.056  60.580  1.00  0.00           C
ATOM   4329  CB  THR A 271      63.026  48.367  60.450  1.00  0.00           C
ATOM   4331  OG1 THR A 271      62.556  49.206  61.520  1.00  0.00           O
ATOM   4333  CG2 THR A 271      62.266  47.036  60.570  1.00  0.00           C
ATOM   4337  C   THR A 271      65.317  49.116  59.850  1.00  0.00           C
ATOM   4338  O   THR A 271      65.226  49.216  58.620  1.00  0.00           O
ATOM   4339  N   THR A 272      66.147  49.916  60.560  1.00  0.00           N
ATOM   4341  CA  THR A 272      66.696  51.156  60.000  1.00  0.00           C
ATOM   4343  CB  THR A 272      65.757  52.396  60.010  1.00  0.00           C
ATOM   4345  OG1 THR A 272      64.996  52.556  61.210  1.00  0.00           O
ATOM   4347  CG2 THR A 272      64.726  52.257  58.890  1.00  0.00           C
ATOM   4351  C   THR A 272      67.997  51.626  60.650  1.00  0.00           C
ATOM   4352  O   THR A 272      68.566  52.626  60.220  1.00  0.00           O
ATOM   4353  N   SER A 273      68.506  50.976  61.710  1.00  0.00           N
ATOM   4355  CA  SER A 273      69.446  51.656  62.610  1.00  0.00           C
ATOM   4357  CB  SER A 273      69.366  51.306  64.130  1.00  0.00           C
ATOM   4360  OG  SER A 273      69.446  49.896  64.350  1.00  0.00           O
ATOM   4362  C   SER A 273      70.856  51.436  62.160  1.00  0.00           C
ATOM   4363  O   SER A 273      71.166  50.616  61.300  1.00  0.00           O
ATOM   4364  N   ASN A 274      71.786  52.156  62.760  1.00  0.00           N
ATOM   4366  CA  ASN A 274      73.137  51.716  62.770  1.00  0.00           C
ATOM   4368  CB  ASN A 274      74.067  52.846  62.320  1.00  0.00           C
ATOM   4371  CG  ASN A 274      75.427  52.257  62.000  1.00  0.00           C
ATOM   4372  OD1 ASN A 274      75.736  51.116  62.360  1.00  0.00           O
ATOM   4373  ND2 ASN A 274      76.236  53.036  61.250  1.00  0.00           N
ATOM   4376  C   ASN A 274      73.426  51.226  64.170  1.00  0.00           C
ATOM   4377  O   ASN A 274      73.576  51.996  65.110  1.00  0.00           O
ATOM   4378  N   ALA A 275      73.576  49.896  64.290  1.00  0.00           N
ATOM   4380  CA  ALA A 275      73.976  49.216  65.500  1.00  0.00           C
ATOM   4382  CB  ALA A 275      74.097  47.716  65.170  1.00  0.00           C
ATOM   4386  C   ALA A 275      75.306  49.687  66.110  1.00  0.00           C
ATOM   4387  O   ALA A 275      75.506  49.626  67.320  1.00  0.00           O
ATOM   4388  N   SER A 276      76.246  50.156  65.270  1.00  0.00           N
ATOM   4390  CA  SER A 276      77.586  50.546  65.710  1.00  0.00           C
ATOM   4392  CB  SER A 276      78.606  50.486  64.550  1.00  0.00           C
ATOM   4395  OG  SER A 276      78.336  51.476  63.560  1.00  0.00           O
ATOM   4397  C   SER A 276      77.626  51.946  66.300  1.00  0.00           C
ATOM   4398  O   SER A 276      78.606  52.386  66.890  1.00  0.00           O
ATOM   4399  N   GLY A 277      76.536  52.696  66.090  1.00  0.00           N
ATOM   4401  CA  GLY A 277      76.376  54.056  66.560  1.00  0.00           C
ATOM   4404  C   GLY A 277      75.306  54.106  67.590  1.00  0.00           C
ATOM   4405  O   GLY A 277      74.186  54.526  67.320  1.00  0.00           O
ATOM   4406  N   ILE A 278      75.637  53.687  68.810  1.00  0.00           N
ATOM   4408  CA  ILE A 278      74.816  53.986  69.960  1.00  0.00           C
ATOM   4410  CB  ILE A 278      74.256  52.736  70.630  1.00  0.00           C
ATOM   4412  CG2 ILE A 278      73.516  53.076  71.940  1.00  0.00           C
ATOM   4416  CG1 ILE A 278      73.326  52.036  69.610  1.00  0.00           C
ATOM   4419  CD  ILE A 278      72.516  50.896  70.210  1.00  0.00           C
ATOM   4423  C   ILE A 278      75.656  54.836  70.890  1.00  0.00           C
ATOM   4424  O   ILE A 278      76.817  54.526  71.160  1.00  0.00           O
ATOM   4425  N   PHE A 279      75.097  55.956  71.370  1.00  0.00           N
ATOM   4427  CA  PHE A 279      75.817  56.936  72.150  1.00  0.00           C
ATOM   4429  CB  PHE A 279      76.076  58.256  71.390  1.00  0.00           C
ATOM   4432  CG  PHE A 279      76.996  58.027  70.220  1.00  0.00           C
ATOM   4433  CD1 PHE A 279      78.387  57.866  70.390  1.00  0.00           C
ATOM   4435  CE1 PHE A 279      79.226  57.786  69.270  1.00  0.00           C
ATOM   4437  CZ  PHE A 279      78.686  57.756  67.980  1.00  0.00           C
ATOM   4439  CD2 PHE A 279      76.497  58.066  68.930  1.00  0.00           C
ATOM   4441  CE2 PHE A 279      77.306  57.876  67.810  1.00  0.00           C
ATOM   4443  C   PHE A 279      75.097  57.246  73.440  1.00  0.00           C
ATOM   4444  O   PHE A 279      73.876  57.326  73.510  1.00  0.00           O
ATOM   4445  N   VAL A 280      75.876  57.486  74.510  1.00  0.00           N
ATOM   4447  CA  VAL A 280      75.446  58.297  75.630  1.00  0.00           C
ATOM   4449  CB  VAL A 280      75.656  57.656  77.000  1.00  0.00           C
ATOM   4451  CG1 VAL A 280      75.177  58.626  78.110  1.00  0.00           C
ATOM   4455  CG2 VAL A 280      74.847  56.356  77.070  1.00  0.00           C
ATOM   4459  C   VAL A 280      76.256  59.556  75.540  1.00  0.00           C
ATOM   4460  O   VAL A 280      77.476  59.516  75.360  1.00  0.00           O
ATOM   4461  N   ILE A 281      75.576  60.706  75.610  1.00  0.00           N
ATOM   4463  CA  ILE A 281      76.186  62.016  75.600  1.00  0.00           C
ATOM   4465  CB  ILE A 281      75.556  62.916  74.530  1.00  0.00           C
ATOM   4467  CG2 ILE A 281      76.217  64.306  74.560  1.00  0.00           C
ATOM   4471  CG1 ILE A 281      75.626  62.296  73.120  1.00  0.00           C
ATOM   4474  CD  ILE A 281      74.556  62.836  72.160  1.00  0.00           C
ATOM   4478  C   ILE A 281      75.957  62.616  76.970  1.00  0.00           C
ATOM   4479  O   ILE A 281      74.816  62.846  77.370  1.00  0.00           O
ATOM   4480  N   ARG A 282      77.046  62.886  77.700  1.00  0.00           N
ATOM   4482  CA  ARG A 282      77.027  63.316  79.070  1.00  0.00           C
ATOM   4484  CB  ARG A 282      77.736  62.286  79.960  1.00  0.00           C
ATOM   4487  CG  ARG A 282      77.686  62.636  81.460  1.00  0.00           C
ATOM   4490  CD  ARG A 282      78.137  61.496  82.370  1.00  0.00           C
ATOM   4493  NE  ARG A 282      77.156  60.386  82.170  1.00  0.00           N
ATOM   4495  CZ  ARG A 282      77.406  59.106  82.370  1.00  0.00           C
ATOM   4496  NH1 ARG A 282      78.566  58.666  82.820  1.00  0.00           N
ATOM   4499  NH2 ARG A 282      76.416  58.256  82.170  1.00  0.00           N
ATOM   4502  C   ARG A 282      77.756  64.656  79.220  1.00  0.00           C
ATOM   4503  O   ARG A 282      78.966  64.716  78.960  1.00  0.00           O
ATOM   4504  N   PRO A 283      77.097  65.736  79.630  1.00  0.00           N
ATOM   4505  CD  PRO A 283      75.676  65.706  80.000  1.00  0.00           C
ATOM   4508  CA  PRO A 283      77.726  66.986  80.050  1.00  0.00           C
ATOM   4510  CB  PRO A 283      76.646  67.656  80.900  1.00  0.00           C
ATOM   4513  CG  PRO A 283      75.336  67.146  80.320  1.00  0.00           C
ATOM   4516  C   PRO A 283      79.026  66.876  80.850  1.00  0.00           C
ATOM   4517  O   PRO A 283      79.036  66.226  81.890  1.00  0.00           O
ATOM   4518  N   LEU A 284      80.107  67.546  80.430  1.00  0.00           N
ATOM   4520  CA  LEU A 284      81.386  67.456  81.120  1.00  0.00           C
ATOM   4522  CB  LEU A 284      82.576  67.146  80.170  1.00  0.00           C
ATOM   4525  CG  LEU A 284      83.966  67.036  80.850  1.00  0.00           C
ATOM   4527  CD1 LEU A 284      84.036  65.926  81.900  1.00  0.00           C
ATOM   4531  CD2 LEU A 284      85.027  66.806  79.770  1.00  0.00           C
ATOM   4535  C   LEU A 284      81.676  68.757  81.800  1.00  0.00           C
ATOM   4536  O   LEU A 284      81.556  69.816  81.200  1.00  0.00           O
ATOM   4537  N   LYS A 285      82.056  68.697  83.100  1.00  0.00           N
ATOM   4539  CA  LYS A 285      82.466  69.876  83.840  1.00  0.00           C
ATOM   4541  CB  LYS A 285      82.806  69.606  85.320  1.00  0.00           C
ATOM   4544  CG  LYS A 285      83.007  70.906  86.120  1.00  0.00           C
ATOM   4547  CD  LYS A 285      83.296  70.676  87.610  1.00  0.00           C
ATOM   4550  CE  LYS A 285      83.336  71.996  88.380  1.00  0.00           C
ATOM   4553  NZ  LYS A 285      83.686  71.797  89.800  1.00  0.00           N
ATOM   4557  C   LYS A 285      83.627  70.626  83.220  1.00  0.00           C
ATOM   4558  O   LYS A 285      84.756  70.136  83.220  1.00  0.00           O
ATOM   4559  N   GLY A 286      83.376  71.836  82.690  1.00  0.00           N
ATOM   4561  CA  GLY A 286      84.376  72.626  81.950  1.00  0.00           C
ATOM   4564  C   GLY A 286      85.636  72.936  82.720  1.00  0.00           C
ATOM   4565  O   GLY A 286      86.736  72.776  82.200  1.00  0.00           O
ATOM   4566  N   GLU A 287      85.526  73.356  83.990  1.00  0.00           N
ATOM   4568  CA  GLU A 287      86.676  73.516  84.880  1.00  0.00           C
ATOM   4570  CB  GLU A 287      86.296  74.006  86.300  1.00  0.00           C
ATOM   4573  CG  GLU A 287      85.636  75.396  86.400  1.00  0.00           C
ATOM   4576  CD  GLU A 287      84.917  75.596  87.730  1.00  0.00           C
ATOM   4577  OE1 GLU A 287      84.896  74.687  88.600  1.00  0.00           O
ATOM   4578  OE2 GLU A 287      84.306  76.686  87.890  1.00  0.00           O
ATOM   4579  C   GLU A 287      87.447  72.226  85.120  1.00  0.00           C
ATOM   4580  O   GLU A 287      88.677  72.216  85.220  1.00  0.00           O
ATOM   4581  N   GLY A 288      86.727  71.086  85.250  1.00  0.00           N
ATOM   4583  CA  GLY A 288      87.347  69.807  85.600  1.00  0.00           C
ATOM   4586  C   GLY A 288      88.136  69.257  84.460  1.00  0.00           C
ATOM   4587  O   GLY A 288      89.287  68.837  84.590  1.00  0.00           O
ATOM   4588  N   GLY A 289      87.546  69.297  83.250  1.00  0.00           N
ATOM   4590  CA  GLY A 289      88.236  68.977  82.020  1.00  0.00           C
ATOM   4593  C   GLY A 289      88.777  70.236  81.400  1.00  0.00           C
ATOM   4594  O   GLY A 289      88.296  70.657  80.360  1.00  0.00           O
ATOM   4595  N   ARG A 290      89.817  70.816  82.050  1.00  0.00           N
ATOM   4597  CA  ARG A 290      90.406  72.136  81.870  1.00  0.00           C
ATOM   4599  CB  ARG A 290      91.727  72.196  82.690  1.00  0.00           C
ATOM   4602  CG  ARG A 290      91.526  72.047  84.200  1.00  0.00           C
ATOM   4605  CD  ARG A 290      92.847  71.916  84.950  1.00  0.00           C
ATOM   4608  NE  ARG A 290      92.496  71.797  86.400  1.00  0.00           N
ATOM   4610  CZ  ARG A 290      93.287  71.316  87.340  1.00  0.00           C
ATOM   4611  NH1 ARG A 290      94.476  70.836  87.110  1.00  0.00           N
ATOM   4614  NH2 ARG A 290      92.876  71.286  88.590  1.00  0.00           N
ATOM   4617  C   ARG A 290      90.787  72.606  80.480  1.00  0.00           C
ATOM   4618  O   ARG A 290      91.286  73.706  80.290  1.00  0.00           O
ATOM   4619  N   ASN A 291      90.577  71.757  79.470  1.00  0.00           N
ATOM   4621  CA  ASN A 291      91.146  71.846  78.150  1.00  0.00           C
ATOM   4623  CB  ASN A 291      91.597  70.407  77.750  1.00  0.00           C
ATOM   4626  CG  ASN A 291      92.636  69.926  78.760  1.00  0.00           C
ATOM   4627  OD1 ASN A 291      93.326  70.727  79.390  1.00  0.00           O
ATOM   4628  ND2 ASN A 291      92.776  68.586  78.960  1.00  0.00           N
ATOM   4631  C   ASN A 291      90.097  72.366  77.200  1.00  0.00           C
ATOM   4632  O   ASN A 291      90.286  72.386  75.980  1.00  0.00           O
ATOM   4633  N   GLY A 292      88.926  72.776  77.730  1.00  0.00           N
ATOM   4635  CA  GLY A 292      87.757  73.176  76.950  1.00  0.00           C
ATOM   4638  C   GLY A 292      86.997  72.016  76.370  1.00  0.00           C
ATOM   4639  O   GLY A 292      86.676  72.007  75.190  1.00  0.00           O
ATOM   4640  N   LYS A 293      86.757  70.956  77.170  1.00  0.00           N
ATOM   4642  CA  LYS A 293      85.857  69.886  76.760  1.00  0.00           C
ATOM   4644  CB  LYS A 293      86.407  68.476  77.070  1.00  0.00           C
ATOM   4647  CG  LYS A 293      87.587  68.026  76.190  1.00  0.00           C
ATOM   4650  CD  LYS A 293      87.207  67.996  74.700  1.00  0.00           C
ATOM   4653  CE  LYS A 293      88.226  67.356  73.740  1.00  0.00           C
ATOM   4656  NZ  LYS A 293      89.556  67.936  73.970  1.00  0.00           N
ATOM   4660  C   LYS A 293      84.516  70.087  77.450  1.00  0.00           C
ATOM   4661  O   LYS A 293      84.467  70.246  78.670  1.00  0.00           O
ATOM   4662  N   ILE A 294      83.427  70.116  76.670  1.00  0.00           N
ATOM   4664  CA  ILE A 294      82.086  70.426  77.130  1.00  0.00           C
ATOM   4666  CB  ILE A 294      81.317  71.337  76.170  1.00  0.00           C
ATOM   4668  CG2 ILE A 294      82.177  72.587  75.910  1.00  0.00           C
ATOM   4672  CG1 ILE A 294      80.836  70.646  74.850  1.00  0.00           C
ATOM   4675  CD  ILE A 294      79.967  71.546  73.980  1.00  0.00           C
ATOM   4679  C   ILE A 294      81.277  69.176  77.340  1.00  0.00           C
ATOM   4680  O   ILE A 294      80.207  69.196  77.940  1.00  0.00           O
ATOM   4681  N   ALA A 295      81.766  68.016  76.860  1.00  0.00           N
ATOM   4683  CA  ALA A 295      81.027  66.786  76.950  1.00  0.00           C
ATOM   4685  CB  ALA A 295      79.886  66.716  75.910  1.00  0.00           C
ATOM   4689  C   ALA A 295      81.927  65.576  76.820  1.00  0.00           C
ATOM   4690  O   ALA A 295      83.007  65.596  76.210  1.00  0.00           O
ATOM   4691  N   ASN A 296      81.426  64.456  77.360  1.00  0.00           N
ATOM   4693  CA  ASN A 296      81.936  63.126  77.120  1.00  0.00           C
ATOM   4695  CB  ASN A 296      82.226  62.346  78.430  1.00  0.00           C
ATOM   4698  CG  ASN A 296      83.516  62.786  79.090  1.00  0.00           C
ATOM   4699  OD1 ASN A 296      84.346  63.536  78.560  1.00  0.00           O
ATOM   4700  ND2 ASN A 296      83.756  62.226  80.300  1.00  0.00           N
ATOM   4703  C   ASN A 296      80.866  62.356  76.370  1.00  0.00           C
ATOM   4704  O   ASN A 296      79.686  62.386  76.690  1.00  0.00           O
ATOM   4705  N   ILE A 297      81.307  61.636  75.340  1.00  0.00           N
ATOM   4707  CA  ILE A 297      80.486  60.826  74.480  1.00  0.00           C
ATOM   4709  CB  ILE A 297      80.626  61.206  73.010  1.00  0.00           C
ATOM   4711  CG2 ILE A 297      79.766  60.256  72.150  1.00  0.00           C
ATOM   4715  CG1 ILE A 297      80.247  62.696  72.760  1.00  0.00           C
ATOM   4718  CD  ILE A 297      80.707  63.206  71.390  1.00  0.00           C
ATOM   4722  C   ILE A 297      80.976  59.407  74.710  1.00  0.00           C
ATOM   4723  O   ILE A 297      82.177  59.146  74.710  1.00  0.00           O
ATOM   4724  N   TYR A 298      80.067  58.456  74.940  1.00  0.00           N
ATOM   4726  CA  TYR A 298      80.416  57.076  75.170  1.00  0.00           C
ATOM   4728  CB  TYR A 298      79.836  56.546  76.510  1.00  0.00           C
ATOM   4731  CG  TYR A 298      80.326  57.416  77.630  1.00  0.00           C
ATOM   4732  CD1 TYR A 298      81.636  57.257  78.090  1.00  0.00           C
ATOM   4734  CE1 TYR A 298      82.147  58.076  79.110  1.00  0.00           C
ATOM   4736  CZ  TYR A 298      81.326  59.046  79.680  1.00  0.00           C
ATOM   4737  OH  TYR A 298      81.836  59.896  80.680  1.00  0.00           O
ATOM   4739  CD2 TYR A 298      79.516  58.406  78.210  1.00  0.00           C
ATOM   4741  CE2 TYR A 298      80.006  59.206  79.240  1.00  0.00           C
ATOM   4743  C   TYR A 298      79.806  56.286  74.040  1.00  0.00           C
ATOM   4744  O   TYR A 298      78.597  56.406  73.810  1.00  0.00           O
ATOM   4745  N   GLN A 299      80.577  55.476  73.310  1.00  0.00           N
ATOM   4747  CA  GLN A 299      80.076  54.796  72.120  1.00  0.00           C
ATOM   4749  CB  GLN A 299      80.817  55.256  70.850  1.00  0.00           C
ATOM   4752  CG  GLN A 299      80.207  54.687  69.550  1.00  0.00           C
ATOM   4755  CD  GLN A 299      80.957  55.166  68.310  1.00  0.00           C
ATOM   4756  OE1 GLN A 299      81.946  55.906  68.390  1.00  0.00           O
ATOM   4757  NE2 GLN A 299      80.457  54.757  67.120  1.00  0.00           N
ATOM   4760  C   GLN A 299      80.116  53.276  72.180  1.00  0.00           C
ATOM   4761  O   GLN A 299      81.146  52.656  72.440  1.00  0.00           O
ATOM   4762  N   LEU A 300      78.957  52.656  71.900  1.00  0.00           N
ATOM   4764  CA  LEU A 300      78.736  51.236  71.960  1.00  0.00           C
ATOM   4766  CB  LEU A 300      77.546  50.886  72.900  1.00  0.00           C
ATOM   4769  CG  LEU A 300      77.176  49.376  72.970  1.00  0.00           C
ATOM   4771  CD1 LEU A 300      78.356  48.536  73.480  1.00  0.00           C
ATOM   4775  CD2 LEU A 300      75.957  49.136  73.870  1.00  0.00           C
ATOM   4779  C   LEU A 300      78.416  50.756  70.570  1.00  0.00           C
ATOM   4780  O   LEU A 300      77.677  51.396  69.830  1.00  0.00           O
ATOM   4781  N   ASP A 301      79.006  49.606  70.190  1.00  0.00           N
ATOM   4783  CA  ASP A 301      78.746  48.946  68.930  1.00  0.00           C
ATOM   4785  CB  ASP A 301      80.076  48.726  68.150  1.00  0.00           C
ATOM   4788  CG  ASP A 301      79.996  47.926  66.860  1.00  0.00           C
ATOM   4789  OD1 ASP A 301      78.896  47.716  66.310  1.00  0.00           O
ATOM   4790  OD2 ASP A 301      81.086  47.546  66.350  1.00  0.00           O
ATOM   4791  C   ASP A 301      78.036  47.656  69.290  1.00  0.00           C
ATOM   4792  O   ASP A 301      78.606  46.806  69.980  1.00  0.00           O
ATOM   4793  N   MET A 302      76.756  47.526  68.890  1.00  0.00           N
ATOM   4795  CA  MET A 302      75.916  46.376  69.190  1.00  0.00           C
ATOM   4797  CB  MET A 302      74.756  46.676  70.180  1.00  0.00           C
ATOM   4800  CG  MET A 302      73.746  47.766  69.780  1.00  0.00           C
ATOM   4803  SD  MET A 302      72.516  47.316  68.510  1.00  0.00           S
ATOM   4804  CE  MET A 302      71.616  46.086  69.500  1.00  0.00           C
ATOM   4808  C   MET A 302      75.527  45.616  67.940  1.00  0.00           C
ATOM   4809  O   MET A 302      74.476  44.966  67.830  1.00  0.00           O
ATOM   4810  N   SER A 303      76.436  45.646  66.940  1.00  0.00           N
ATOM   4812  CA  SER A 303      76.326  44.856  65.720  1.00  0.00           C
ATOM   4814  CB  SER A 303      77.476  45.196  64.730  1.00  0.00           C
ATOM   4817  OG  SER A 303      78.777  44.886  65.250  1.00  0.00           O
ATOM   4819  C   SER A 303      76.256  43.356  65.980  1.00  0.00           C
ATOM   4820  O   SER A 303      75.586  42.626  65.260  1.00  0.00           O
ATOM   4821  N   ASP A 304      76.887  42.906  67.090  1.00  0.00           N
ATOM   4823  CA  ASP A 304      76.476  41.746  67.840  1.00  0.00           C
ATOM   4825  CB  ASP A 304      77.736  40.937  68.260  1.00  0.00           C
ATOM   4828  CG  ASP A 304      77.446  39.566  68.860  1.00  0.00           C
ATOM   4829  OD1 ASP A 304      76.256  39.246  69.130  1.00  0.00           O
ATOM   4830  OD2 ASP A 304      78.426  38.826  69.110  1.00  0.00           O
ATOM   4831  C   ASP A 304      75.646  42.206  69.040  1.00  0.00           C
ATOM   4832  O   ASP A 304      76.016  43.136  69.760  1.00  0.00           O
ATOM   4833  N   ALA A 305      74.496  41.566  69.300  1.00  0.00           N
ATOM   4835  CA  ALA A 305      73.516  42.047  70.260  1.00  0.00           C
ATOM   4837  CB  ALA A 305      72.137  41.506  69.850  1.00  0.00           C
ATOM   4841  C   ALA A 305      73.857  41.556  71.670  1.00  0.00           C
ATOM   4842  O   ALA A 305      73.166  41.836  72.650  1.00  0.00           O
ATOM   4843  N   THR A 306      75.006  40.856  71.810  1.00  0.00           N
ATOM   4845  CA  THR A 306      75.637  40.517  73.070  1.00  0.00           C
ATOM   4847  CB  THR A 306      76.677  39.426  72.880  1.00  0.00           C
ATOM   4849  OG1 THR A 306      76.076  38.286  72.280  1.00  0.00           O
ATOM   4851  CG2 THR A 306      77.306  38.986  74.220  1.00  0.00           C
ATOM   4855  C   THR A 306      76.217  41.676  73.830  1.00  0.00           C
ATOM   4856  O   THR A 306      76.246  41.666  75.060  1.00  0.00           O
ATOM   4857  N   SER A 307      76.637  42.766  73.140  1.00  0.00           N
ATOM   4859  CA  SER A 307      77.467  43.806  73.750  1.00  0.00           C
ATOM   4861  CB  SER A 307      78.266  44.576  72.670  1.00  0.00           C
ATOM   4864  OG  SER A 307      77.397  45.346  71.860  1.00  0.00           O
ATOM   4866  C   SER A 307      76.607  44.796  74.530  1.00  0.00           C
ATOM   4867  O   SER A 307      77.067  45.636  75.310  1.00  0.00           O
ATOM   4868  N   LEU A 308      75.276  44.586  74.420  1.00  0.00           N
ATOM   4870  CA  LEU A 308      74.236  45.156  75.240  1.00  0.00           C
ATOM   4872  CB  LEU A 308      72.826  44.806  74.700  1.00  0.00           C
ATOM   4875  CG  LEU A 308      72.386  45.506  73.410  1.00  0.00           C
ATOM   4877  CD1 LEU A 308      71.027  44.906  73.000  1.00  0.00           C
ATOM   4881  CD2 LEU A 308      72.287  47.026  73.560  1.00  0.00           C
ATOM   4885  C   LEU A 308      74.277  44.646  76.680  1.00  0.00           C
ATOM   4886  O   LEU A 308      73.626  45.226  77.550  1.00  0.00           O
ATOM   4887  N   VAL A 309      75.086  43.596  76.970  1.00  0.00           N
ATOM   4889  CA  VAL A 309      75.536  43.316  78.320  1.00  0.00           C
ATOM   4891  CB  VAL A 309      76.376  42.036  78.360  1.00  0.00           C
ATOM   4893  CG1 VAL A 309      77.806  42.226  77.800  1.00  0.00           C
ATOM   4897  CG2 VAL A 309      76.416  41.526  79.810  1.00  0.00           C
ATOM   4901  C   VAL A 309      76.266  44.486  78.970  1.00  0.00           C
ATOM   4902  O   VAL A 309      75.986  44.846  80.100  1.00  0.00           O
ATOM   4903  N   MET A 310      77.166  45.226  78.260  1.00  0.00           N
ATOM   4905  CA  MET A 310      77.826  46.376  78.860  1.00  0.00           C
ATOM   4907  CB  MET A 310      78.976  46.876  77.970  1.00  0.00           C
ATOM   4910  CG  MET A 310      80.086  45.816  77.810  1.00  0.00           C
ATOM   4913  SD  MET A 310      81.426  46.366  76.730  1.00  0.00           S
ATOM   4914  CE  MET A 310      80.556  46.106  75.170  1.00  0.00           C
ATOM   4918  C   MET A 310      76.856  47.516  79.090  1.00  0.00           C
ATOM   4919  O   MET A 310      76.936  48.297  80.030  1.00  0.00           O
ATOM   4920  N   ALA A 311      75.806  47.596  78.250  1.00  0.00           N
ATOM   4922  CA  ALA A 311      74.736  48.526  78.450  1.00  0.00           C
ATOM   4924  CB  ALA A 311      73.957  48.636  77.130  1.00  0.00           C
ATOM   4928  C   ALA A 311      73.817  48.186  79.640  1.00  0.00           C
ATOM   4929  O   ALA A 311      73.027  49.046  80.050  1.00  0.00           O
ATOM   4930  N   THR A 312      73.886  46.977  80.260  1.00  0.00           N
ATOM   4932  CA  THR A 312      73.216  46.736  81.550  1.00  0.00           C
ATOM   4934  CB  THR A 312      72.876  45.266  81.870  1.00  0.00           C
ATOM   4936  OG1 THR A 312      73.986  44.417  82.070  1.00  0.00           O
ATOM   4938  CG2 THR A 312      72.056  44.666  80.720  1.00  0.00           C
ATOM   4942  C   THR A 312      74.026  47.276  82.710  1.00  0.00           C
ATOM   4943  O   THR A 312      73.516  47.636  83.770  1.00  0.00           O
ATOM   4944  N   GLU A 313      75.357  47.396  82.530  1.00  0.00           N
ATOM   4946  CA  GLU A 313      76.266  47.736  83.590  1.00  0.00           C
ATOM   4948  CB  GLU A 313      77.537  46.866  83.440  1.00  0.00           C
ATOM   4951  CG  GLU A 313      77.336  45.326  83.490  1.00  0.00           C
ATOM   4954  CD  GLU A 313      78.677  44.626  83.320  1.00  0.00           C
ATOM   4955  OE1 GLU A 313      79.336  44.836  82.270  1.00  0.00           O
ATOM   4956  OE2 GLU A 313      79.137  43.936  84.270  1.00  0.00           O
ATOM   4957  C   GLU A 313      76.666  49.206  83.530  1.00  0.00           C
ATOM   4958  O   GLU A 313      77.176  49.806  84.480  1.00  0.00           O
ATOM   4959  N   PHE A 314      76.376  49.886  82.400  1.00  0.00           N
ATOM   4961  CA  PHE A 314      76.536  51.306  82.250  1.00  0.00           C
ATOM   4963  CB  PHE A 314      76.626  51.706  80.750  1.00  0.00           C
ATOM   4966  CG  PHE A 314      77.086  53.126  80.600  1.00  0.00           C
ATOM   4967  CD1 PHE A 314      78.466  53.426  80.630  1.00  0.00           C
ATOM   4969  CE1 PHE A 314      78.927  54.726  80.410  1.00  0.00           C
ATOM   4971  CZ  PHE A 314      78.006  55.766  80.230  1.00  0.00           C
ATOM   4973  CD2 PHE A 314      76.177  54.176  80.390  1.00  0.00           C
ATOM   4975  CE2 PHE A 314      76.637  55.496  80.230  1.00  0.00           C
ATOM   4977  C   PHE A 314      75.376  52.047  82.910  1.00  0.00           C
ATOM   4978  O   PHE A 314      74.207  51.806  82.590  1.00  0.00           O
ATOM   4979  N   ARG A 315      75.666  52.956  83.850  1.00  0.00           N
ATOM   4981  CA  ARG A 315      74.647  53.736  84.520  1.00  0.00           C
ATOM   4983  CB  ARG A 315      74.906  53.806  86.040  1.00  0.00           C
ATOM   4986  CG  ARG A 315      73.806  54.547  86.830  1.00  0.00           C
ATOM   4989  CD  ARG A 315      73.936  54.386  88.350  1.00  0.00           C
ATOM   4992  NE  ARG A 315      73.706  52.946  88.680  1.00  0.00           N
ATOM   4994  CZ  ARG A 315      72.537  52.326  88.670  1.00  0.00           C
ATOM   4995  NH1 ARG A 315      71.376  52.936  88.620  1.00  0.00           N
ATOM   4998  NH2 ARG A 315      72.556  51.026  88.760  1.00  0.00           N
ATOM   5001  C   ARG A 315      74.546  55.136  83.940  1.00  0.00           C
ATOM   5002  O   ARG A 315      75.556  55.846  83.760  1.00  0.00           O
ATOM   5003  N   LEU A 316      73.306  55.546  83.630  1.00  0.00           N
ATOM   5005  CA  LEU A 316      72.997  56.866  83.130  1.00  0.00           C
ATOM   5007  CB  LEU A 316      71.677  56.847  82.320  1.00  0.00           C
ATOM   5010  CG  LEU A 316      71.726  55.896  81.110  1.00  0.00           C
ATOM   5012  CD1 LEU A 316      70.396  55.916  80.370  1.00  0.00           C
ATOM   5016  CD2 LEU A 316      72.857  56.257  80.140  1.00  0.00           C
ATOM   5020  C   LEU A 316      72.866  57.846  84.270  1.00  0.00           C
ATOM   5021  O   LEU A 316      72.386  57.516  85.350  1.00  0.00           O
ATOM   5022  N   GLN A 317      73.326  59.076  84.040  1.00  0.00           N
ATOM   5024  CA  GLN A 317      73.226  60.166  84.980  1.00  0.00           C
ATOM   5026  CB  GLN A 317      74.586  60.916  85.070  1.00  0.00           C
ATOM   5029  CG  GLN A 317      75.726  59.996  85.590  1.00  0.00           C
ATOM   5032  CD  GLN A 317      77.036  60.727  85.930  1.00  0.00           C
ATOM   5033  OE1 GLN A 317      77.106  61.946  86.010  1.00  0.00           O
ATOM   5034  NE2 GLN A 317      78.097  59.946  86.250  1.00  0.00           N
ATOM   5037  C   GLN A 317      72.076  61.056  84.520  1.00  0.00           C
ATOM   5038  O   GLN A 317      71.656  60.966  83.360  1.00  0.00           O
ATOM   5039  N   PRO A 318      71.476  61.886  85.370  1.00  0.00           N
ATOM   5040  CD  PRO A 318      71.637  61.866  86.820  1.00  0.00           C
ATOM   5043  CA  PRO A 318      70.527  62.906  84.950  1.00  0.00           C
ATOM   5045  CB  PRO A 318      70.226  63.687  86.230  1.00  0.00           C
ATOM   5048  CG  PRO A 318      70.416  62.636  87.320  1.00  0.00           C
ATOM   5051  C   PRO A 318      71.027  63.806  83.840  1.00  0.00           C
ATOM   5052  O   PRO A 318      72.126  64.356  83.950  1.00  0.00           O
ATOM   5053  N   TYR A 319      70.226  63.966  82.770  1.00  0.00           N
ATOM   5055  CA  TYR A 319      70.486  64.866  81.660  1.00  0.00           C
ATOM   5057  CB  TYR A 319      70.777  66.346  82.070  1.00  0.00           C
ATOM   5060  CG  TYR A 319      69.637  66.916  82.880  1.00  0.00           C
ATOM   5061  CD1 TYR A 319      68.506  67.456  82.240  1.00  0.00           C
ATOM   5063  CE1 TYR A 319      67.456  68.016  82.990  1.00  0.00           C
ATOM   5065  CZ  TYR A 319      67.516  68.026  84.380  1.00  0.00           C
ATOM   5066  OH  TYR A 319      66.457  68.546  85.140  1.00  0.00           O
ATOM   5068  CD2 TYR A 319      69.696  66.956  84.280  1.00  0.00           C
ATOM   5070  CE2 TYR A 319      68.636  67.507  85.030  1.00  0.00           C
ATOM   5072  C   TYR A 319      71.516  64.286  80.690  1.00  0.00           C
ATOM   5073  O   TYR A 319      72.036  64.996  79.830  1.00  0.00           O
ATOM   5074  N   ASP A 320      71.756  62.966  80.780  1.00  0.00           N
ATOM   5076  CA  ASP A 320      72.277  62.176  79.680  1.00  0.00           C
ATOM   5078  CB  ASP A 320      72.616  60.716  80.120  1.00  0.00           C
ATOM   5081  CG  ASP A 320      73.866  60.576  80.980  1.00  0.00           C
ATOM   5082  OD1 ASP A 320      74.647  61.536  81.170  1.00  0.00           O
ATOM   5083  OD2 ASP A 320      74.126  59.426  81.430  1.00  0.00           O
ATOM   5084  C   ASP A 320      71.296  62.156  78.490  1.00  0.00           C
ATOM   5085  O   ASP A 320      70.086  61.996  78.620  1.00  0.00           O
ATOM   5086  N   VAL A 321      71.847  62.276  77.270  1.00  0.00           N
ATOM   5088  CA  VAL A 321      71.136  61.986  76.050  1.00  0.00           C
ATOM   5090  CB  VAL A 321      71.347  63.027  74.950  1.00  0.00           C
ATOM   5092  CG1 VAL A 321      70.626  62.626  73.640  1.00  0.00           C
ATOM   5096  CG2 VAL A 321      70.847  64.396  75.440  1.00  0.00           C
ATOM   5100  C   VAL A 321      71.607  60.636  75.550  1.00  0.00           C
ATOM   5101  O   VAL A 321      72.786  60.446  75.260  1.00  0.00           O
ATOM   5102  N   VAL A 322      70.676  59.687  75.390  1.00  0.00           N
ATOM   5104  CA  VAL A 322      70.906  58.456  74.650  1.00  0.00           C
ATOM   5106  CB  VAL A 322      70.116  57.286  75.220  1.00  0.00           C
ATOM   5108  CG1 VAL A 322      70.326  56.007  74.380  1.00  0.00           C
ATOM   5112  CG2 VAL A 322      70.576  57.047  76.680  1.00  0.00           C
ATOM   5116  C   VAL A 322      70.556  58.716  73.200  1.00  0.00           C
ATOM   5117  O   VAL A 322      69.496  59.246  72.880  1.00  0.00           O
ATOM   5118  N   TYR A 323      71.486  58.406  72.270  1.00  0.00           N
ATOM   5120  CA  TYR A 323      71.287  58.616  70.850  1.00  0.00           C
ATOM   5122  CB  TYR A 323      72.097  59.866  70.350  1.00  0.00           C
ATOM   5125  CG  TYR A 323      71.966  60.136  68.870  1.00  0.00           C
ATOM   5126  CD1 TYR A 323      70.757  60.597  68.300  1.00  0.00           C
ATOM   5128  CE1 TYR A 323      70.616  60.706  66.910  1.00  0.00           C
ATOM   5130  CZ  TYR A 323      71.656  60.316  66.070  1.00  0.00           C
ATOM   5131  OH  TYR A 323      71.466  60.276  64.680  1.00  0.00           O
ATOM   5133  CD2 TYR A 323      73.046  59.916  68.010  1.00  0.00           C
ATOM   5135  CE2 TYR A 323      72.887  59.937  66.610  1.00  0.00           C
ATOM   5137  C   TYR A 323      71.546  57.316  70.090  1.00  0.00           C
ATOM   5138  O   TYR A 323      72.476  56.566  70.410  1.00  0.00           O
ATOM   5139  N   VAL A 324      70.707  56.986  69.070  1.00  0.00           N
ATOM   5141  CA  VAL A 324      70.906  55.846  68.180  1.00  0.00           C
ATOM   5143  CB  VAL A 324      69.906  54.706  68.320  1.00  0.00           C
ATOM   5145  CG1 VAL A 324      70.286  53.536  67.390  1.00  0.00           C
ATOM   5149  CG2 VAL A 324      69.876  54.246  69.790  1.00  0.00           C
ATOM   5153  C   VAL A 324      70.976  56.326  66.740  1.00  0.00           C
ATOM   5154  O   VAL A 324      70.146  57.086  66.240  1.00  0.00           O
ATOM   5155  N   THR A 325      72.046  55.926  66.030  1.00  0.00           N
ATOM   5157  CA  THR A 325      72.427  56.416  64.720  1.00  0.00           C
ATOM   5159  CB  THR A 325      73.927  56.176  64.470  1.00  0.00           C
ATOM   5161  OG1 THR A 325      74.707  57.006  65.330  1.00  0.00           O
ATOM   5163  CG2 THR A 325      74.396  56.506  63.050  1.00  0.00           C
ATOM   5167  C   THR A 325      71.576  55.746  63.670  1.00  0.00           C
ATOM   5168  O   THR A 325      71.226  54.576  63.790  1.00  0.00           O
ATOM   5169  N   THR A 326      71.166  56.456  62.600  1.00  0.00           N
ATOM   5171  CA  THR A 326      70.387  55.876  61.510  1.00  0.00           C
ATOM   5173  CB  THR A 326      69.656  56.977  60.730  1.00  0.00           C
ATOM   5175  OG1 THR A 326      68.976  57.876  61.590  1.00  0.00           O
ATOM   5177  CG2 THR A 326      68.636  56.396  59.740  1.00  0.00           C
ATOM   5181  C   THR A 326      71.317  55.096  60.560  1.00  0.00           C
ATOM   5182  O   THR A 326      72.467  55.476  60.350  1.00  0.00           O
ATOM   5183  N   ALA A 327      70.887  53.956  59.950  1.00  0.00           N
ATOM   5185  CA  ALA A 327      71.736  53.227  59.010  1.00  0.00           C
ATOM   5187  CB  ALA A 327      71.037  51.996  58.380  1.00  0.00           C
ATOM   5191  C   ALA A 327      72.207  54.106  57.860  1.00  0.00           C
ATOM   5192  O   ALA A 327      71.436  54.956  57.400  1.00  0.00           O
ATOM   5193  N   PRO A 328      73.406  53.956  57.300  1.00  0.00           N
ATOM   5194  CD  PRO A 328      74.546  53.316  57.950  1.00  0.00           C
ATOM   5197  CA  PRO A 328      73.836  54.746  56.140  1.00  0.00           C
ATOM   5199  CB  PRO A 328      75.317  54.386  55.950  1.00  0.00           C
ATOM   5202  CG  PRO A 328      75.766  54.036  57.370  1.00  0.00           C
ATOM   5205  C   PRO A 328      73.006  54.477  54.920  1.00  0.00           C
ATOM   5206  O   PRO A 328      72.906  55.366  54.090  1.00  0.00           O
ATOM   5207  N   VAL A 329      72.366  53.297  54.830  1.00  0.00           N
ATOM   5209  CA  VAL A 329      71.406  52.966  53.790  1.00  0.00           C
ATOM   5211  CB  VAL A 329      71.536  51.536  53.280  1.00  0.00           C
ATOM   5213  CG1 VAL A 329      72.946  51.286  52.720  1.00  0.00           C
ATOM   5217  CG2 VAL A 329      71.206  50.536  54.390  1.00  0.00           C
ATOM   5221  C   VAL A 329      69.976  53.216  54.250  1.00  0.00           C
ATOM   5222  O   VAL A 329      69.026  52.946  53.540  1.00  0.00           O
ATOM   5223  N   SER A 330      69.777  53.806  55.440  1.00  0.00           N
ATOM   5225  CA  SER A 330      68.506  54.417  55.850  1.00  0.00           C
ATOM   5227  CB  SER A 330      68.046  53.936  57.240  1.00  0.00           C
ATOM   5230  OG  SER A 330      67.486  52.626  57.180  1.00  0.00           O
ATOM   5232  C   SER A 330      68.576  55.926  55.860  1.00  0.00           C
ATOM   5233  O   SER A 330      67.556  56.606  55.840  1.00  0.00           O
ATOM   5234  N   ARG A 331      69.777  56.536  55.790  1.00  0.00           N
ATOM   5236  CA  ARG A 331      69.936  57.886  55.310  1.00  0.00           C
ATOM   5238  CB  ARG A 331      71.006  58.656  56.100  1.00  0.00           C
ATOM   5241  CG  ARG A 331      70.686  58.696  57.600  1.00  0.00           C
ATOM   5244  CD  ARG A 331      71.516  59.696  58.400  1.00  0.00           C
ATOM   5247  NE  ARG A 331      71.086  61.066  58.020  1.00  0.00           N
ATOM   5249  CZ  ARG A 331      71.756  62.146  58.370  1.00  0.00           C
ATOM   5250  NH1 ARG A 331      73.036  62.166  58.660  1.00  0.00           N
ATOM   5253  NH2 ARG A 331      71.086  63.276  58.400  1.00  0.00           N
ATOM   5256  C   ARG A 331      70.266  57.906  53.830  1.00  0.00           C
ATOM   5257  O   ARG A 331      70.006  58.916  53.180  1.00  0.00           O
ATOM   5258  N   TRP A 332      70.676  56.746  53.260  1.00  0.00           N
ATOM   5260  CA  TRP A 332      70.567  56.446  51.840  1.00  0.00           C
ATOM   5262  CB  TRP A 332      71.766  55.696  51.170  1.00  0.00           C
ATOM   5265  CG  TRP A 332      71.896  55.806  49.670  1.00  0.00           C
ATOM   5266  CD1 TRP A 332      71.317  54.916  48.810  1.00  0.00           C
ATOM   5268  NE1 TRP A 332      71.677  55.206  47.520  1.00  0.00           N
ATOM   5270  CE2 TRP A 332      72.516  56.257  47.500  1.00  0.00           C
ATOM   5271  CD2 TRP A 332      72.677  56.696  48.840  1.00  0.00           C
ATOM   5272  CE3 TRP A 332      73.486  57.806  49.070  1.00  0.00           C
ATOM   5274  CZ3 TRP A 332      74.156  58.396  48.000  1.00  0.00           C
ATOM   5276  CZ2 TRP A 332      73.176  56.836  46.440  1.00  0.00           C
ATOM   5278  CH2 TRP A 332      74.016  57.916  46.700  1.00  0.00           C
ATOM   5280  C   TRP A 332      69.177  55.836  51.570  1.00  0.00           C
ATOM   5281  O   TRP A 332      68.847  55.376  50.480  1.00  0.00           O
ATOM   5282  N   ASN A 333      68.246  55.966  52.560  1.00  0.00           N
ATOM   5284  CA  ASN A 333      66.806  55.856  52.370  1.00  0.00           C
ATOM   5286  CB  ASN A 333      66.266  54.436  52.700  1.00  0.00           C
ATOM   5289  CG  ASN A 333      65.347  53.906  51.610  1.00  0.00           C
ATOM   5290  OD1 ASN A 333      65.826  53.687  50.500  1.00  0.00           O
ATOM   5291  ND2 ASN A 333      64.047  53.646  51.860  1.00  0.00           N
ATOM   5294  C   ASN A 333      66.006  56.956  53.110  1.00  0.00           C
ATOM   5295  O   ASN A 333      64.986  56.656  53.720  1.00  0.00           O
ATOM   5296  N   ARG A 334      66.396  58.276  53.020  1.00  0.00           N
ATOM   5298  CA  ARG A 334      65.466  59.407  53.290  1.00  0.00           C
ATOM   5300  CB  ARG A 334      65.686  59.946  54.720  1.00  0.00           C
ATOM   5303  CG  ARG A 334      65.126  58.996  55.800  1.00  0.00           C
ATOM   5306  CD  ARG A 334      65.527  59.296  57.250  1.00  0.00           C
ATOM   5309  NE  ARG A 334      64.736  58.316  58.050  1.00  0.00           N
ATOM   5311  CZ  ARG A 334      64.967  57.956  59.300  1.00  0.00           C
ATOM   5312  NH1 ARG A 334      65.836  58.536  60.090  1.00  0.00           N
ATOM   5315  NH2 ARG A 334      64.257  56.986  59.800  1.00  0.00           N
ATOM   5318  C   ARG A 334      65.306  60.576  52.250  1.00  0.00           C
ATOM   5319  O   ARG A 334      64.206  60.937  51.880  1.00  0.00           O
ATOM   5320  N   LEU A 335      66.366  61.236  51.710  1.00  0.00           N
ATOM   5322  CA  LEU A 335      66.336  62.366  50.750  1.00  0.00           C
ATOM   5324  CB  LEU A 335      67.817  62.796  50.550  1.00  0.00           C
ATOM   5327  CG  LEU A 335      68.176  63.786  49.420  1.00  0.00           C
ATOM   5329  CD1 LEU A 335      67.696  65.216  49.730  1.00  0.00           C
ATOM   5333  CD2 LEU A 335      69.696  63.757  49.220  1.00  0.00           C
ATOM   5337  C   LEU A 335      65.666  62.206  49.360  1.00  0.00           C
ATOM   5338  O   LEU A 335      64.946  63.066  48.880  1.00  0.00           O
ATOM   5339  N   ILE A 336      65.926  61.076  48.690  1.00  0.00           N
ATOM   5341  CA  ILE A 336      65.476  60.586  47.400  1.00  0.00           C
ATOM   5343  CB  ILE A 336      66.376  59.396  46.960  1.00  0.00           C
ATOM   5345  CG2 ILE A 336      65.926  58.316  45.980  1.00  0.00           C
ATOM   5349  CG1 ILE A 336      67.847  59.726  46.610  1.00  0.00           C
ATOM   5352  CD  ILE A 336      68.016  60.736  45.510  1.00  0.00           C
ATOM   5356  C   ILE A 336      63.956  60.446  47.430  1.00  0.00           C
ATOM   5357  O   ILE A 336      63.326  60.816  46.440  1.00  0.00           O
ATOM   5358  N   ASN A 337      63.296  60.086  48.590  1.00  0.00           N
ATOM   5360  CA  ASN A 337      61.856  60.256  48.900  1.00  0.00           C
ATOM   5362  CB  ASN A 337      61.416  60.136  50.400  1.00  0.00           C
ATOM   5365  CG  ASN A 337      61.196  58.687  50.810  1.00  0.00           C
ATOM   5366  OD1 ASN A 337      61.286  57.786  49.990  1.00  0.00           O
ATOM   5367  ND2 ASN A 337      60.866  58.437  52.090  1.00  0.00           N
ATOM   5370  C   ASN A 337      61.277  61.526  48.330  1.00  0.00           C
ATOM   5371  O   ASN A 337      60.176  61.586  47.800  1.00  0.00           O
ATOM   5372  N   GLN A 338      62.046  62.606  48.340  1.00  0.00           N
ATOM   5374  CA  GLN A 338      61.516  63.896  48.010  1.00  0.00           C
ATOM   5376  CB  GLN A 338      62.266  64.866  48.950  1.00  0.00           C
ATOM   5379  CG  GLN A 338      62.386  64.407  50.440  1.00  0.00           C
ATOM   5382  CD  GLN A 338      61.076  63.936  51.090  1.00  0.00           C
ATOM   5383  OE1 GLN A 338      60.986  62.866  51.680  1.00  0.00           O
ATOM   5384  NE2 GLN A 338      60.036  64.786  50.990  1.00  0.00           N
ATOM   5387  C   GLN A 338      61.696  64.176  46.510  1.00  0.00           C
ATOM   5388  O   GLN A 338      61.646  65.326  46.080  1.00  0.00           O
ATOM   5389  N   LEU A 339      61.937  63.126  45.670  1.00  0.00           N
ATOM   5391  CA  LEU A 339      62.386  63.256  44.300  1.00  0.00           C
ATOM   5393  CB  LEU A 339      63.926  63.066  44.210  1.00  0.00           C
ATOM   5396  CG  LEU A 339      64.746  63.856  45.230  1.00  0.00           C
ATOM   5398  CD1 LEU A 339      66.196  63.437  45.170  1.00  0.00           C
ATOM   5402  CD2 LEU A 339      64.686  65.367  45.010  1.00  0.00           C
ATOM   5406  C   LEU A 339      61.796  62.276  43.280  1.00  0.00           C
ATOM   5407  O   LEU A 339      61.806  62.586  42.090  1.00  0.00           O
ATOM   5408  N   LEU A 340      61.236  61.086  43.620  1.00  0.00           N
ATOM   5410  CA  LEU A 340      60.526  60.236  42.630  1.00  0.00           C
ATOM   5412  CB  LEU A 340      60.166  58.757  42.990  1.00  0.00           C
ATOM   5415  CG  LEU A 340      59.876  57.696  41.920  1.00  0.00           C
ATOM   5417  CD1 LEU A 340      60.976  57.626  40.870  1.00  0.00           C
ATOM   5421  CD2 LEU A 340      59.816  56.336  42.640  1.00  0.00           C
ATOM   5425  C   LEU A 340      59.187  60.797  42.290  1.00  0.00           C
ATOM   5426  O   LEU A 340      58.756  60.536  41.180  1.00  0.00           O
ATOM   5427  N   PRO A 341      58.446  61.566  43.070  1.00  0.00           N
ATOM   5428  CD  PRO A 341      58.426  61.476  44.530  1.00  0.00           C
ATOM   5431  CA  PRO A 341      57.226  62.156  42.560  1.00  0.00           C
ATOM   5433  CB  PRO A 341      56.516  62.646  43.820  1.00  0.00           C
ATOM   5436  CG  PRO A 341      56.976  61.676  44.900  1.00  0.00           C
ATOM   5439  C   PRO A 341      57.606  63.227  41.570  1.00  0.00           C
ATOM   5440  O   PRO A 341      56.876  63.437  40.610  1.00  0.00           O
ATOM   5441  N   THR A 342      58.766  63.886  41.770  1.00  0.00           N
ATOM   5443  CA  THR A 342      59.396  64.706  40.740  1.00  0.00           C
ATOM   5445  CB  THR A 342      60.576  65.516  41.280  1.00  0.00           C
ATOM   5447  OG1 THR A 342      60.276  65.986  42.580  1.00  0.00           O
ATOM   5449  CG2 THR A 342      60.817  66.727  40.380  1.00  0.00           C
ATOM   5453  C   THR A 342      59.866  63.916  39.520  1.00  0.00           C
ATOM   5454  O   THR A 342      59.476  64.246  38.420  1.00  0.00           O
ATOM   5455  N   ILE A 343      60.656  62.826  39.640  1.00  0.00           N
ATOM   5457  CA  ILE A 343      61.016  61.996  38.480  1.00  0.00           C
ATOM   5459  CB  ILE A 343      62.036  60.886  38.730  1.00  0.00           C
ATOM   5461  CG2 ILE A 343      62.086  59.826  37.580  1.00  0.00           C
ATOM   5465  CG1 ILE A 343      63.426  61.516  38.910  1.00  0.00           C
ATOM   5468  CD  ILE A 343      64.516  60.446  38.960  1.00  0.00           C
ATOM   5472  C   ILE A 343      59.836  61.336  37.830  1.00  0.00           C
ATOM   5473  O   ILE A 343      59.716  61.376  36.620  1.00  0.00           O
ATOM   5474  N   SER A 344      58.936  60.727  38.590  1.00  0.00           N
ATOM   5476  CA  SER A 344      57.727  60.086  38.100  1.00  0.00           C
ATOM   5478  CB  SER A 344      56.966  59.347  39.230  1.00  0.00           C
ATOM   5481  OG  SER A 344      56.066  58.367  38.700  1.00  0.00           O
ATOM   5483  C   SER A 344      56.856  61.126  37.460  1.00  0.00           C
ATOM   5484  O   SER A 344      56.316  60.906  36.390  1.00  0.00           O
ATOM   5485  N   GLY A 345      56.786  62.336  38.040  1.00  0.00           N
ATOM   5487  CA  GLY A 345      56.136  63.507  37.460  1.00  0.00           C
ATOM   5490  C   GLY A 345      56.836  64.136  36.270  1.00  0.00           C
ATOM   5491  O   GLY A 345      56.196  64.876  35.540  1.00  0.00           O
ATOM   5492  N   VAL A 346      58.146  63.876  36.040  1.00  0.00           N
ATOM   5494  CA  VAL A 346      58.906  64.297  34.850  1.00  0.00           C
ATOM   5496  CB  VAL A 346      60.316  64.807  35.220  1.00  0.00           C
ATOM   5498  CG1 VAL A 346      61.226  65.016  33.980  1.00  0.00           C
ATOM   5502  CG2 VAL A 346      60.186  66.156  35.950  1.00  0.00           C
ATOM   5506  C   VAL A 346      59.036  63.186  33.810  1.00  0.00           C
ATOM   5507  O   VAL A 346      59.166  63.437  32.620  1.00  0.00           O
ATOM   5508  N   ARG A 347      58.936  61.907  34.190  1.00  0.00           N
ATOM   5510  CA  ARG A 347      58.666  60.786  33.320  1.00  0.00           C
ATOM   5512  CB  ARG A 347      58.906  59.466  34.100  1.00  0.00           C
ATOM   5515  CG  ARG A 347      58.786  58.196  33.240  1.00  0.00           C
ATOM   5518  CD  ARG A 347      59.926  58.056  32.220  1.00  0.00           C
ATOM   5521  NE  ARG A 347      59.796  56.736  31.520  1.00  0.00           N
ATOM   5523  CZ  ARG A 347      58.896  56.536  30.580  1.00  0.00           C
ATOM   5524  NH1 ARG A 347      58.207  57.526  30.080  1.00  0.00           N
ATOM   5527  NH2 ARG A 347      58.616  55.316  30.170  1.00  0.00           N
ATOM   5530  C   ARG A 347      57.236  60.816  32.810  1.00  0.00           C
ATOM   5531  O   ARG A 347      56.966  60.657  31.630  1.00  0.00           O
ATOM   5532  N   TYR A 348      56.306  61.136  33.740  1.00  0.00           N
ATOM   5534  CA  TYR A 348      54.916  61.436  33.480  1.00  0.00           C
ATOM   5536  CB  TYR A 348      53.916  60.986  34.580  1.00  0.00           C
ATOM   5539  CG  TYR A 348      54.026  59.536  35.010  1.00  0.00           C
ATOM   5540  CD1 TYR A 348      54.576  58.526  34.200  1.00  0.00           C
ATOM   5542  CE1 TYR A 348      54.656  57.206  34.660  1.00  0.00           C
ATOM   5544  CZ  TYR A 348      54.166  56.866  35.930  1.00  0.00           C
ATOM   5545  OH  TYR A 348      54.196  55.527  36.370  1.00  0.00           O
ATOM   5547  CD2 TYR A 348      53.536  59.176  36.280  1.00  0.00           C
ATOM   5549  CE2 TYR A 348      53.597  57.856  36.740  1.00  0.00           C
ATOM   5551  C   TYR A 348      54.777  62.956  33.260  1.00  0.00           C
ATOM   5552  O   TYR A 348      53.666  63.486  33.190  1.00  0.00           O
ATOM   5553  N   MET A 349      55.926  63.606  32.980  1.00  0.00           N
ATOM   5555  CA  MET A 349      56.076  64.716  32.060  1.00  0.00           C
ATOM   5557  CB  MET A 349      56.046  66.136  32.690  1.00  0.00           C
ATOM   5560  CG  MET A 349      54.616  66.556  33.090  1.00  0.00           C
ATOM   5563  SD  MET A 349      54.446  68.166  33.930  1.00  0.00           S
ATOM   5564  CE  MET A 349      55.256  69.316  32.780  1.00  0.00           C
ATOM   5568  C   MET A 349      57.146  64.477  30.980  1.00  0.00           C
ATOM   5569  O   MET A 349      57.886  65.386  30.630  1.00  0.00           O
ATOM   5570  N   THR A 350      57.226  63.236  30.400  1.00  0.00           N
ATOM   5572  CA  THR A 350      57.927  62.986  29.120  1.00  0.00           C
ATOM   5574  CB  THR A 350      59.366  62.496  29.300  1.00  0.00           C
ATOM   5576  OG1 THR A 350      60.166  63.516  29.880  1.00  0.00           O
ATOM   5578  CG2 THR A 350      60.056  62.187  27.970  1.00  0.00           C
ATOM   5582  C   THR A 350      57.146  62.146  28.070  1.00  0.00           C
ATOM   5583  O   THR A 350      57.356  62.266  26.870  1.00  0.00           O
ATOM   5584  N   ASP A 351      56.146  61.326  28.440  1.00  0.00           N
ATOM   5586  CA  ASP A 351      55.196  60.676  27.510  1.00  0.00           C
ATOM   5588  CB  ASP A 351      54.736  59.336  28.160  1.00  0.00           C
ATOM   5591  CG  ASP A 351      55.887  58.346  28.300  1.00  0.00           C
ATOM   5592  OD1 ASP A 351      57.007  58.596  27.800  1.00  0.00           O
ATOM   5593  OD2 ASP A 351      55.716  57.316  29.010  1.00  0.00           O
ATOM   5594  C   ASP A 351      54.047  61.556  26.850  1.00  0.00           C
ATOM   5595  O   ASP A 351      54.206  61.917  25.700  1.00  0.00           O
ATOM   5596  N   THR A 352      52.896  61.977  27.500  1.00  0.00           N
ATOM   5598  CA  THR A 352      51.786  62.876  27.000  1.00  0.00           C
ATOM   5600  CB  THR A 352      50.936  63.766  27.980  1.00  0.00           C
ATOM   5602  OG1 THR A 352      50.427  63.056  29.100  1.00  0.00           O
ATOM   5604  CG2 THR A 352      49.686  64.386  27.340  1.00  0.00           C
ATOM   5608  C   THR A 352      52.166  63.896  25.970  1.00  0.00           C
ATOM   5609  O   THR A 352      51.526  63.956  24.940  1.00  0.00           O
ATOM   5610  N   ALA A 353      53.176  64.766  26.160  1.00  0.00           N
ATOM   5612  CA  ALA A 353      53.466  65.757  25.140  1.00  0.00           C
ATOM   5614  CB  ALA A 353      53.876  67.136  25.710  1.00  0.00           C
ATOM   5618  C   ALA A 353      54.406  65.246  24.060  1.00  0.00           C
ATOM   5619  O   ALA A 353      54.597  65.966  23.100  1.00  0.00           O
ATOM   5620  N   SER A 354      54.916  63.986  24.130  1.00  0.00           N
ATOM   5622  CA  SER A 354      55.276  63.146  22.970  1.00  0.00           C
ATOM   5624  CB  SER A 354      55.896  61.726  23.250  1.00  0.00           C
ATOM   5627  OG  SER A 354      57.067  61.777  24.060  1.00  0.00           O
ATOM   5629  C   SER A 354      54.026  62.816  22.230  1.00  0.00           C
ATOM   5630  O   SER A 354      53.926  62.866  21.020  1.00  0.00           O
ATOM   5631  N   ASP A 355      52.976  62.476  22.990  1.00  0.00           N
ATOM   5633  CA  ASP A 355      51.696  62.136  22.450  1.00  0.00           C
ATOM   5635  CB  ASP A 355      50.866  61.306  23.470  1.00  0.00           C
ATOM   5638  CG  ASP A 355      51.636  60.176  24.130  1.00  0.00           C
ATOM   5639  OD1 ASP A 355      52.626  59.646  23.560  1.00  0.00           O
ATOM   5640  OD2 ASP A 355      51.186  59.757  25.230  1.00  0.00           O
ATOM   5641  C   ASP A 355      50.976  63.386  21.910  1.00  0.00           C
ATOM   5642  O   ASP A 355      50.116  63.306  21.050  1.00  0.00           O
ATOM   5643  N   ILE A 356      51.376  64.626  22.280  1.00  0.00           N
ATOM   5645  CA  ILE A 356      50.906  65.846  21.630  1.00  0.00           C
ATOM   5647  CB  ILE A 356      50.786  67.047  22.590  1.00  0.00           C
ATOM   5649  CG2 ILE A 356      49.976  68.176  21.930  1.00  0.00           C
ATOM   5653  CG1 ILE A 356      50.086  66.746  23.940  1.00  0.00           C
ATOM   5656  CD  ILE A 356      48.686  66.166  23.840  1.00  0.00           C
ATOM   5660  C   ILE A 356      51.826  66.187  20.430  1.00  0.00           C
ATOM   5661  O   ILE A 356      51.736  67.226  19.780  1.00  0.00           O
ATOM   5662  N   HIS A 357      52.686  65.236  20.030  1.00  0.00           N
ATOM   5664  CA  HIS A 357      53.196  65.136  18.670  1.00  0.00           C
ATOM   5666  CB  HIS A 357      54.676  64.676  18.560  1.00  0.00           C
ATOM   5669  ND1 HIS A 357      55.716  65.806  20.530  1.00  0.00           N
ATOM   5670  CG  HIS A 357      55.687  65.606  19.170  1.00  0.00           C
ATOM   5671  CE1 HIS A 357      56.776  66.546  20.760  1.00  0.00           C
ATOM   5673  NE2 HIS A 357      57.446  66.826  19.620  1.00  0.00           N
ATOM   5675  CD2 HIS A 357      56.747  66.226  18.590  1.00  0.00           C
ATOM   5677  C   HIS A 357      52.306  64.227  17.870  1.00  0.00           C
ATOM   5678  O   HIS A 357      52.756  63.596  16.920  1.00  0.00           O
ATOM   5679  N   ASN A 358      51.016  64.186  18.230  1.00  0.00           N
ATOM   5681  CA  ASN A 358      49.836  63.946  17.460  1.00  0.00           C
ATOM   5683  CB  ASN A 358      48.686  63.936  18.500  1.00  0.00           C
ATOM   5686  CG  ASN A 358      47.256  63.687  18.070  1.00  0.00           C
ATOM   5687  OD1 ASN A 358      46.477  63.106  18.820  1.00  0.00           O
ATOM   5688  ND2 ASN A 358      46.896  64.036  16.830  1.00  0.00           N
ATOM   5691  C   ASN A 358      49.597  65.007  16.370  1.00  0.00           C
ATOM   5692  OT1 ASN A 358      49.826  66.216  16.610  1.00  0.00           O
ATOM   5693  OT2 ASN A 358      49.086  64.606  15.290  1.00  0.00           O
ATOM   5694  NH3 POPEB 359     119.787 123.046  61.270  1.00  0.00           N
ATOM   5698  C12 POPEB 359     119.106 124.387  61.150  1.00  0.00           C
ATOM   5701  C11 POPEB 359     119.126 125.149  62.490  1.00  0.00           C
ATOM   5704  P   POPEB 359     116.666 125.109  63.340  1.00  0.00           P
ATOM   5705  O13 POPEB 359     116.706 125.209  64.820  1.00  0.00           O
ATOM   5706  O14 POPEB 359     116.666 123.746  62.790  1.00  0.00           O
ATOM   5707  O11 POPEB 359     115.406 125.869  62.770  1.00  0.00           O
ATOM   5708  O12 POPEB 359     117.906 125.869  62.710  1.00  0.00           O
ATOM   5709  C1  POPEB 359     115.546 127.039  61.960  1.00  0.00           C
ATOM   5712  C2  POPEB 359     115.897 126.740  60.480  1.00  0.00           C
ATOM   5714  O21 POPEB 359     115.717 127.980  59.760  1.00  0.00           O
ATOM   5715  C21 POPEB 359     116.577 128.189  58.790  1.00  0.00           C
ATOM   5716  O22 POPEB 359     117.557 127.499  58.540  1.00  0.00           O
ATOM   5717  C22 POPEB 359     116.156 129.369  57.940  1.00  0.00           C
ATOM   5720  C3  POPEB 359     115.006 125.609  59.850  1.00  0.00           C
ATOM   5723  O31 POPEB 359     115.057 125.600  58.400  1.00  0.00           O
ATOM   5724  C31 POPEB 359     115.747 124.660  57.780  1.00  0.00           C
ATOM   5725  O32 POPEB 359     116.366 123.746  58.300  1.00  0.00           O
ATOM   5726  C32 POPEB 359     115.736 125.009  56.270  1.00  0.00           C
ATOM   5729  C23 POPEB 359     116.127 128.919  56.480  1.00  0.00           C
ATOM   5732  C24 POPEB 359     115.776 130.049  55.520  1.00  0.00           C
ATOM   5735  C25 POPEB 359     116.436 129.879  54.140  1.00  0.00           C
ATOM   5738  C26 POPEB 359     115.477 130.160  52.980  1.00  0.00           C
ATOM   5741  C27 POPEB 359     116.167 130.160  51.610  1.00  0.00           C
ATOM   5744  C28 POPEB 359     117.086 131.369  51.420  1.00  0.00           C
ATOM   5747  C29 POPEB 359     117.216 131.730  49.970  1.00  0.00           C
ATOM   5749 0C21 POPEB 359     118.196 131.369  49.140  1.00  0.00           C
ATOM   5751 1C21 POPEB 359     119.406 130.549  49.500  1.00  0.00           C
ATOM   5754 2C21 POPEB 359     120.477 130.710  48.410  1.00  0.00           C
ATOM   5757 3C21 POPEB 359     120.076 130.069  47.070  1.00  0.00           C
ATOM   5760 4C21 POPEB 359     121.037 130.469  45.950  1.00  0.00           C
ATOM   5763 5C21 POPEB 359     120.566 130.009  44.570  1.00  0.00           C
ATOM   5766 6C21 POPEB 359     121.587 130.399  43.500  1.00  0.00           C
ATOM   5769 7C21 POPEB 359     121.067 130.209  42.070  1.00  0.00           C
ATOM   5772 8C21 POPEB 359     122.137 130.510  41.020  1.00  0.00           C
ATOM   5776  C33 POPEB 359     115.917 123.816  55.300  1.00  0.00           C
ATOM   5779  C34 POPEB 359     115.477 124.117  53.840  1.00  0.00           C
ATOM   5782  C35 POPEB 359     116.496 124.900  52.990  1.00  0.00           C
ATOM   5785  C36 POPEB 359     116.086 125.029  51.500  1.00  0.00           C
ATOM   5788  C37 POPEB 359     116.766 126.219  50.790  1.00  0.00           C
ATOM   5791  C38 POPEB 359     117.557 125.890  49.510  1.00  0.00           C
ATOM   5794  C39 POPEB 359     116.766 125.939  48.190  1.00  0.00           C
ATOM   5797 0C31 POPEB 359     117.666 126.349  47.010  1.00  0.00           C
ATOM   5800 1C31 POPEB 359     117.007 126.269  45.620  1.00  0.00           C
ATOM   5803 2C31 POPEB 359     117.856 126.950  44.530  1.00  0.00           C
ATOM   5806 3C31 POPEB 359     117.366 126.639  43.110  1.00  0.00           C
ATOM   5809 4C31 POPEB 359     118.196 127.319  42.020  1.00  0.00           C
ATOM   5812 5C31 POPEB 359     117.757 126.889  40.610  1.00  0.00           C
ATOM   5815 6C31 POPEB 359     118.726 127.339  39.520  1.00  0.00           C
ATOM   5819  NH3 POPEC 360     119.556  82.827  18.080  1.00  0.00           N
ATOM   5823  C12 POPEC 360     120.876  83.236  17.490  1.00  0.00           C
ATOM   5826  C11 POPEC 360     121.197  82.477  16.200  1.00  0.00           C
ATOM   5829  P   POPEC 360     123.777  82.737  15.720  1.00  0.00           P
ATOM   5830  O13 POPEC 360     124.576  83.946  15.440  1.00  0.00           O
ATOM   5831  O14 POPEC 360     124.097  81.617  14.820  1.00  0.00           O
ATOM   5832  O11 POPEC 360     123.916  82.366  17.260  1.00  0.00           O
ATOM   5833  O12 POPEC 360     122.266  83.126  15.520  1.00  0.00           O
ATOM   5834  C1  POPEC 360     125.207  82.436  17.870  1.00  0.00           C
ATOM   5837  C2  POPEC 360     125.426  83.766  18.660  1.00  0.00           C
ATOM   5839  O21 POPEC 360     126.396  83.557  19.710  1.00  0.00           O
ATOM   5840  C21 POPEC 360     127.636  83.386  19.290  1.00  0.00           C
ATOM   5841  O22 POPEC 360     128.046  83.507  18.150  1.00  0.00           O
ATOM   5842  C22 POPEC 360     128.537  83.116  20.490  1.00  0.00           C
ATOM   5845  C3  POPEC 360     124.126  84.396  19.260  1.00  0.00           C
ATOM   5848  O31 POPEC 360     124.427  85.518  20.120  1.00  0.00           O
ATOM   5849  C31 POPEC 360     123.546  86.496  20.410  1.00  0.00           C
ATOM   5850  O32 POPEC 360     123.777  87.386  21.220  1.00  0.00           O
ATOM   5851  C32 POPEC 360     122.196  86.386  19.700  1.00  0.00           C
ATOM   5854  C23 POPEC 360     129.327  81.786  20.360  1.00  0.00           C
ATOM   5857  C24 POPEC 360     130.320  81.617  21.520  1.00  0.00           C
ATOM   5860  C25 POPEC 360     129.616  81.346  22.860  1.00  0.00           C
ATOM   5863  C26 POPEC 360     130.160  82.156  24.040  1.00  0.00           C
ATOM   5866  C27 POPEC 360     129.097  82.396  25.120  1.00  0.00           C
ATOM   5869  C28 POPEC 360     129.556  83.286  26.290  1.00  0.00           C
ATOM   5872  C29 POPEC 360     130.729  82.667  27.010  1.00  0.00           C
ATOM   5874 0C21 POPEC 360     130.729  82.126  28.230  1.00  0.00           C
ATOM   5876 1C21 POPEC 360     129.586  82.056  29.210  1.00  0.00           C
ATOM   5879 2C21 POPEC 360     130.069  81.926  30.660  1.00  0.00           C
ATOM   5882 3C21 POPEC 360     130.759  80.576  30.930  1.00  0.00           C
ATOM   5885 4C21 POPEC 360     131.000  80.286  32.420  1.00  0.00           C
ATOM   5888 5C21 POPEC 360     132.009  81.227  33.090  1.00  0.00           C
ATOM   5891 6C21 POPEC 360     132.399  80.727  34.490  1.00  0.00           C
ATOM   5894 7C21 POPEC 360     133.050  81.796  35.350  1.00  0.00           C
ATOM   5897 8C21 POPEC 360     133.169  81.406  36.830  1.00  0.00           C
ATOM   5901  C33 POPEC 360     121.097  87.196  20.440  1.00  0.00           C
ATOM   5904  C34 POPEC 360     120.706  86.546  21.780  1.00  0.00           C
ATOM   5907  C35 POPEC 360     120.216  87.536  22.840  1.00  0.00           C
ATOM   5910  C36 POPEC 360     119.777  86.837  24.130  1.00  0.00           C
ATOM   5913  C37 POPEC 360     118.627  87.536  24.880  1.00  0.00           C
ATOM   5916  C38 POPEC 360     118.576  87.246  26.390  1.00  0.00           C
ATOM   5919  C39 POPEC 360     117.296  87.727  27.080  1.00  0.00           C
ATOM   5922 0C31 POPEC 360     117.486  87.827  28.610  1.00  0.00           C
ATOM   5925 1C31 POPEC 360     116.277  88.446  29.320  1.00  0.00           C
ATOM   5928 2C31 POPEC 360     116.606  89.046  30.690  1.00  0.00           C
ATOM   5931 3C31 POPEC 360     115.386  89.696  31.350  1.00  0.00           C
ATOM   5934 4C31 POPEC 360     115.736  90.466  32.630  1.00  0.00           C
ATOM   5937 5C31 POPEC 360     114.537  91.227  33.200  1.00  0.00           C
ATOM   5940 6C31 POPEC 360     114.887  92.027  34.460  1.00  0.00           C
ATOM   5944  NH3 POPED 361      49.906  33.766  11.960  1.00  0.00           N
ATOM   5948  C12 POPED 361      48.426  33.576  12.110  1.00  0.00           C
ATOM   5951  C11 POPED 361      47.706  33.626  10.760  1.00  0.00           C
ATOM   5954  P   POPED 361      45.196  33.786  11.490  1.00  0.00           P
ATOM   5955  O13 POPED 361      45.696  34.976  12.220  1.00  0.00           O
ATOM   5956  O14 POPED 361      44.156  34.006  10.470  1.00  0.00           O
ATOM   5957  O11 POPED 361      44.556  32.796  12.540  1.00  0.00           O
ATOM   5958  O12 POPED 361      46.416  33.016  10.850  1.00  0.00           O
ATOM   5959  C1  POPED 361      45.376  31.836  13.180  1.00  0.00           C
ATOM   5962  C2  POPED 361      44.806  31.436  14.580  1.00  0.00           C
ATOM   5964  O21 POPED 361      45.757  31.576  15.650  1.00  0.00           O
ATOM   5965  C21 POPED 361      46.866  30.856  15.540  1.00  0.00           C
ATOM   5966  O22 POPED 361      47.336  30.386  14.530  1.00  0.00           O
ATOM   5967  C22 POPED 361      47.436  30.616  16.930  1.00  0.00           C
ATOM   5970  C3  POPED 361      44.216  29.996  14.570  1.00  0.00           C
ATOM   5973  O31 POPED 361      43.496  29.706  15.790  1.00  0.00           O
ATOM   5974  C31 POPED 361      44.066  28.976  16.710  1.00  0.00           C
ATOM   5975  O32 POPED 361      45.166  28.456  16.660  1.00  0.00           O
ATOM   5976  C32 POPED 361      43.026  28.726  17.790  1.00  0.00           C
ATOM   5979  C23 POPED 361      48.216  29.276  16.920  1.00  0.00           C
ATOM   5982  C24 POPED 361      48.696  28.846  18.300  1.00  0.00           C
ATOM   5985  C25 POPED 361      49.597  29.886  18.960  1.00  0.00           C
ATOM   5988  C26 POPED 361      49.986  29.466  20.380  1.00  0.00           C
ATOM   5991  C27 POPED 361      50.646  30.566  21.200  1.00  0.00           C
ATOM   5994  C28 POPED 361      51.126  30.076  22.570  1.00  0.00           C
ATOM   5997  C29 POPED 361      50.016  29.796  23.550  1.00  0.00           C
ATOM   5999 0C21 POPED 361      50.136  29.786  24.890  1.00  0.00           C
ATOM   6001 1C21 POPED 361      51.426  30.016  25.650  1.00  0.00           C
ATOM   6004 2C21 POPED 361      51.976  28.706  26.260  1.00  0.00           C
ATOM   6007 3C21 POPED 361      51.216  28.246  27.510  1.00  0.00           C
ATOM   6010 4C21 POPED 361      51.547  26.806  27.950  1.00  0.00           C
ATOM   6013 5C21 POPED 361      53.036  26.556  28.190  1.00  0.00           C
ATOM   6016 6C21 POPED 361      53.286  25.216  28.900  1.00  0.00           C
ATOM   6019 7C21 POPED 361      54.777  24.856  29.020  1.00  0.00           C
ATOM   6022 8C21 POPED 361      55.027  23.616  29.880  1.00  0.00           C
ATOM   6026  C33 POPED 361      43.546  28.396  19.210  1.00  0.00           C
ATOM   6029  C34 POPED 361      42.456  27.646  19.980  1.00  0.00           C
ATOM   6032  C35 POPED 361      42.696  27.616  21.480  1.00  0.00           C
ATOM   6035  C36 POPED 361      41.456  27.116  22.240  1.00  0.00           C
ATOM   6038  C37 POPED 361      41.677  27.146  23.760  1.00  0.00           C
ATOM   6041  C38 POPED 361      40.526  26.496  24.530  1.00  0.00           C
ATOM   6044  C39 POPED 361      40.906  26.216  25.990  1.00  0.00           C
ATOM   6047 0C31 POPED 361      39.926  25.256  26.680  1.00  0.00           C
ATOM   6050 1C31 POPED 361      40.376  24.896  28.100  1.00  0.00           C
ATOM   6053 2C31 POPED 361      39.516  23.806  28.750  1.00  0.00           C
ATOM   6056 3C31 POPED 361      38.016  24.136  28.820  1.00  0.00           C
ATOM   6059 4C31 POPED 361      37.686  25.346  29.710  1.00  0.00           C
ATOM   6062 5C31 POPED 361      36.216  25.776  29.590  1.00  0.00           C
ATOM   6065 6C31 POPED 361      35.826  26.896  30.560  1.00  0.00           C
ATOM   6069  NH3 POPEE 362      67.786 123.966  11.830  1.00  0.00           N
ATOM   6073  C12 POPEE 362      68.356 123.116  10.720  1.00  0.00           C
ATOM   6076  C11 POPEE 362      69.856 123.367  10.600  1.00  0.00           C
ATOM   6079  P   POPEE 362      72.036 122.366   9.660  1.00  0.00           P
ATOM   6080  O13 POPEE 362      72.546 121.956   8.320  1.00  0.00           O
ATOM   6081  O14 POPEE 362      72.636 123.596  10.250  1.00  0.00           O
ATOM   6082  O11 POPEE 362      72.296 121.227  10.710  1.00  0.00           O
ATOM   6083  O12 POPEE 362      70.446 122.506   9.630  1.00  0.00           O
ATOM   6084  C1  POPEE 362      73.616 120.736  10.960  1.00  0.00           C
ATOM   6087  C2  POPEE 362      74.036 120.926  12.440  1.00  0.00           C
ATOM   6089  O21 POPEE 362      73.966 119.667  13.140  1.00  0.00           O
ATOM   6090  C21 POPEE 362      75.076 118.966  13.140  1.00  0.00           C
ATOM   6091  O22 POPEE 362      76.097 119.226  12.510  1.00  0.00           O
ATOM   6092  C22 POPEE 362      74.936 117.827  14.150  1.00  0.00           C
ATOM   6095  C3  POPEE 362      73.137 121.956  13.160  1.00  0.00           C
ATOM   6098  O31 POPEE 362      73.446 122.048  14.570  1.00  0.00           O
ATOM   6099  C31 POPEE 362      72.496 122.688  15.250  1.00  0.00           C
ATOM   6100  O32 POPEE 362      71.497 123.176  14.760  1.00  0.00           O
ATOM   6101  C32 POPEE 362      72.786 122.676  16.750  1.00  0.00           C
ATOM   6104  C23 POPEE 362      75.427 118.286  15.540  1.00  0.00           C
ATOM   6107  C24 POPEE 362      75.006 117.356  16.680  1.00  0.00           C
ATOM   6110  C25 POPEE 362      75.516 115.917  16.540  1.00  0.00           C
ATOM   6113  C26 POPEE 362      75.576 115.246  17.910  1.00  0.00           C
ATOM   6116  C27 POPEE 362      75.786 113.727  17.850  1.00  0.00           C
ATOM   6119  C28 POPEE 362      76.277 113.146  19.190  1.00  0.00           C
ATOM   6122  C29 POPEE 362      75.357 113.496  20.320  1.00  0.00           C
ATOM   6124 0C21 POPEE 362      74.406 112.716  20.860  1.00  0.00           C
ATOM   6126 1C21 POPEE 362      74.056 111.306  20.460  1.00  0.00           C
ATOM   6129 2C21 POPEE 362      74.396 110.327  21.600  1.00  0.00           C
ATOM   6132 3C21 POPEE 362      73.406 110.377  22.760  1.00  0.00           C
ATOM   6135 4C21 POPEE 362      73.876 109.596  24.000  1.00  0.00           C
ATOM   6138 5C21 POPEE 362      72.696 109.026  24.790  1.00  0.00           C
ATOM   6141 6C21 POPEE 362      73.027 108.756  26.270  1.00  0.00           C
ATOM   6144 7C21 POPEE 362      71.836 108.116  26.990  1.00  0.00           C
ATOM   6147 8C21 POPEE 362      72.016 108.036  28.510  1.00  0.00           C
ATOM   6151  C33 POPEE 362      73.766 121.577  17.200  1.00  0.00           C
ATOM   6154  C34 POPEE 362      73.736 121.306  18.710  1.00  0.00           C
ATOM   6157  C35 POPEE 362      74.326 119.926  18.990  1.00  0.00           C
ATOM   6160  C36 POPEE 362      74.366 119.496  20.450  1.00  0.00           C
ATOM   6163  C37 POPEE 362      74.906 118.056  20.570  1.00  0.00           C
ATOM   6166  C38 POPEE 362      75.527 117.727  21.930  1.00  0.00           C
ATOM   6169  C39 POPEE 362      77.067 117.796  21.930  1.00  0.00           C
ATOM   6172 0C31 POPEE 362      77.616 118.336  23.260  1.00  0.00           C
ATOM   6175 1C31 POPEE 362      79.146 118.266  23.380  1.00  0.00           C
ATOM   6178 2C31 POPEE 362      79.616 118.476  24.840  1.00  0.00           C
ATOM   6181 3C31 POPEE 362      79.336 119.876  25.410  1.00  0.00           C
ATOM   6184 4C31 POPEE 362      79.527 119.926  26.930  1.00  0.00           C
ATOM   6187 5C31 POPEE 362      79.476 121.346  27.500  1.00  0.00           C
ATOM   6190 6C31 POPEE 362      79.536 121.386  29.030  1.00  0.00           C
ATOM   6194  NH3 POPEF 363       9.856  55.106  18.160  1.00  0.00           N
ATOM   6198  C12 POPEF 363      10.996  55.976  17.680  1.00  0.00           C
ATOM   6201  C11 POPEF 363      11.826  55.226  16.620  1.00  0.00           C
ATOM   6204  P   POPEF 363      14.106  56.556  16.420  1.00  0.00           P
ATOM   6205  O13 POPEF 363      15.146  55.546  16.100  1.00  0.00           O
ATOM   6206  O14 POPEF 363      14.356  57.916  15.900  1.00  0.00           O
ATOM   6207  O11 POPEF 363      13.916  56.606  17.990  1.00  0.00           O
ATOM   6208  O12 POPEF 363      12.696  56.076  15.870  1.00  0.00           O
ATOM   6209  C1  POPEF 363      14.466  55.657  18.920  1.00  0.00           C
ATOM   6212  C2  POPEF 363      15.106  56.386  20.140  1.00  0.00           C
ATOM   6214  O21 POPEF 363      15.396  55.506  21.240  1.00  0.00           O
ATOM   6215  C21 POPEF 363      16.406  54.656  21.190  1.00  0.00           C
ATOM   6216  O22 POPEF 363      16.806  54.056  20.210  1.00  0.00           O
ATOM   6217  C22 POPEF 363      17.026  54.666  22.610  1.00  0.00           C
ATOM   6220  C3  POPEF 363      14.216  57.546  20.670  1.00  0.00           C
ATOM   6223  O31 POPEF 363      13.166  57.096  21.580  1.00  0.00           O
ATOM   6224  C31 POPEF 363      13.566  57.036  22.870  1.00  0.00           C
ATOM   6225  O32 POPEF 363      14.606  57.507  23.300  1.00  0.00           O
ATOM   6226  C32 POPEF 363      12.536  56.306  23.730  1.00  0.00           C
ATOM   6229  C23 POPEF 363      16.896  53.396  23.480  1.00  0.00           C
ATOM   6232  C24 POPEF 363      17.006  53.766  24.980  1.00  0.00           C
ATOM   6235  C25 POPEF 363      17.866  52.836  25.860  1.00  0.00           C
ATOM   6238  C26 POPEF 363      18.576  53.626  26.980  1.00  0.00           C
ATOM   6241  C27 POPEF 363      19.376  52.776  27.990  1.00  0.00           C
ATOM   6244  C28 POPEF 363      18.526  52.156  29.120  1.00  0.00           C
ATOM   6247  C29 POPEF 363      18.696  50.657  29.150  1.00  0.00           C
ATOM   6249 0C21 POPEF 363      18.856  49.866  30.220  1.00  0.00           C
ATOM   6251 1C21 POPEF 363      18.866  50.266  31.680  1.00  0.00           C
ATOM   6254 2C21 POPEF 363      18.246  49.176  32.580  1.00  0.00           C
ATOM   6257 3C21 POPEF 363      16.716  49.046  32.460  1.00  0.00           C
ATOM   6260 4C21 POPEF 363      16.156  47.816  33.180  1.00  0.00           C
ATOM   6263 5C21 POPEF 363      14.626  47.696  33.060  1.00  0.00           C
ATOM   6266 6C21 POPEF 363      14.146  47.276  31.660  1.00  0.00           C
ATOM   6269 7C21 POPEF 363      12.626  47.396  31.490  1.00  0.00           C
ATOM   6272 8C21 POPEF 363      12.146  47.047  30.080  1.00  0.00           C
ATOM   6276  C33 POPEF 363      13.156  55.786  25.060  1.00  0.00           C
ATOM   6279  C34 POPEF 363      13.196  56.836  26.190  1.00  0.00           C
ATOM   6282  C35 POPEF 363      13.666  56.257  27.540  1.00  0.00           C
ATOM   6285  C36 POPEF 363      13.316  57.106  28.780  1.00  0.00           C
ATOM   6288  C37 POPEF 363      14.056  56.646  30.050  1.00  0.00           C
ATOM   6291  C38 POPEF 363      13.786  57.476  31.330  1.00  0.00           C
ATOM   6294  C39 POPEF 363      12.356  57.366  31.890  1.00  0.00           C
ATOM   6297 0C31 POPEF 363      12.276  57.536  33.420  1.00  0.00           C
ATOM   6300 1C31 POPEF 363      10.826  57.536  33.950  1.00  0.00           C
ATOM   6303 2C31 POPEF 363      10.696  57.156  35.430  1.00  0.00           C
ATOM   6306 3C31 POPEF 363       9.236  56.936  35.850  1.00  0.00           C
ATOM   6309 4C31 POPEF 363       9.066  56.246  37.220  1.00  0.00           C
ATOM   6312 5C31 POPEF 363       7.936  55.196  37.210  1.00  0.00           C
ATOM   6315 6C31 POPEF 363       7.816  54.407  38.520  1.00  0.00           C
ATOM   6319  NH3 POPEG 364      68.806  88.646  13.170  1.00  0.00           N
ATOM   6323  C12 POPEG 364      69.366  87.266  12.940  1.00  0.00           C
ATOM   6326  C11 POPEG 364      68.416  86.206  13.500  1.00  0.00           C
ATOM   6329  P   POPEG 364      69.056  83.816  14.500  1.00  0.00           P
ATOM   6330  O13 POPEG 364      67.826  82.997  14.430  1.00  0.00           O
ATOM   6331  O14 POPEG 364      70.376  83.166  14.310  1.00  0.00           O
ATOM   6332  O11 POPEG 364      69.086  84.636  15.840  1.00  0.00           O
ATOM   6333  O12 POPEG 364      68.986  84.907  13.350  1.00  0.00           O
ATOM   6334  C1  POPEG 364      69.086  83.946  17.100  1.00  0.00           C
ATOM   6337  C2  POPEG 364      68.537  84.926  18.190  1.00  0.00           C
ATOM   6339  O21 POPEG 364      68.476  84.416  19.550  1.00  0.00           O
ATOM   6340  C21 POPEG 364      69.597  83.996  20.120  1.00  0.00           C
ATOM   6341  O22 POPEG 364      70.626  83.697  19.540  1.00  0.00           O
ATOM   6342  C22 POPEG 364      69.486  83.868  21.640  1.00  0.00           C
ATOM   6345  C3  POPEG 364      67.137  85.436  17.750  1.00  0.00           C
ATOM   6348  O31 POPEG 364      66.607  86.337  18.730  1.00  0.00           O
ATOM   6349  C31 POPEG 364      65.707  87.216  18.330  1.00  0.00           C
ATOM   6350  O32 POPEG 364      65.396  87.456  17.180  1.00  0.00           O
ATOM   6351  C32 POPEG 364      65.166  87.916  19.590  1.00  0.00           C
ATOM   6354  C23 POPEG 364      69.816  85.196  22.350  1.00  0.00           C
ATOM   6357  C24 POPEG 364      69.746  85.206  23.880  1.00  0.00           C
ATOM   6360  C25 POPEG 364      69.527  86.636  24.390  1.00  0.00           C
ATOM   6363  C26 POPEG 364      69.387  86.776  25.910  1.00  0.00           C
ATOM   6366  C27 POPEG 364      69.296  88.246  26.350  1.00  0.00           C
ATOM   6369  C28 POPEG 364      68.666  88.446  27.740  1.00  0.00           C
ATOM   6372  C29 POPEG 364      69.507  87.926  28.880  1.00  0.00           C
ATOM   6374 0C21 POPEG 364      69.166  88.046  30.180  1.00  0.00           C
ATOM   6376 1C21 POPEG 364      67.896  88.676  30.700  1.00  0.00           C
ATOM   6379 2C21 POPEG 364      68.106  90.047  31.370  1.00  0.00           C
ATOM   6382 3C21 POPEG 364      68.726  89.966  32.780  1.00  0.00           C
ATOM   6385 4C21 POPEG 364      68.916  91.376  33.360  1.00  0.00           C
ATOM   6388 5C21 POPEG 364      69.597  91.426  34.740  1.00  0.00           C
ATOM   6391 6C21 POPEG 364      68.647  91.227  35.930  1.00  0.00           C
ATOM   6394 7C21 POPEG 364      69.277  91.706  37.240  1.00  0.00           C
ATOM   6397 8C21 POPEG 364      68.317  91.726  38.430  1.00  0.00           C
ATOM   6401  C33 POPEG 364      63.876  88.727  19.460  1.00  0.00           C
ATOM   6404  C34 POPEG 364      63.726  89.676  20.660  1.00  0.00           C
ATOM   6407  C35 POPEG 364      63.457  88.977  22.010  1.00  0.00           C
ATOM   6410  C36 POPEG 364      64.177  89.656  23.180  1.00  0.00           C
ATOM   6413  C37 POPEG 364      63.866  88.966  24.520  1.00  0.00           C
ATOM   6416  C38 POPEG 364      64.756  89.426  25.670  1.00  0.00           C
ATOM   6419  C39 POPEG 364      64.707  88.516  26.920  1.00  0.00           C
ATOM   6422 0C31 POPEG 364      63.286  88.216  27.410  1.00  0.00           C
ATOM   6425 1C31 POPEG 364      63.236  87.716  28.860  1.00  0.00           C
ATOM   6428 2C31 POPEG 364      62.656  86.306  29.050  1.00  0.00           C
ATOM   6431 3C31 POPEG 364      62.416  86.026  30.540  1.00  0.00           C
ATOM   6434 4C31 POPEG 364      61.996  84.586  30.880  1.00  0.00           C
ATOM   6437 5C31 POPEG 364      61.866  84.408  32.400  1.00  0.00           C
ATOM   6440 6C31 POPEG 364      61.386  83.018  32.830  1.00  0.00           C
ATOM   6444  NH3 POPEH 365      15.786  68.297  13.740  1.00  0.00           N
ATOM   6448  C12 POPEH 365      14.776  68.367  14.850  1.00  0.00           C
ATOM   6451  C11 POPEH 365      14.006  69.687  14.780  1.00  0.00           C
ATOM   6454  P   POPEH 365      12.246  71.007  16.170  1.00  0.00           P
ATOM   6455  O13 POPEH 365      12.006  71.636  14.860  1.00  0.00           O
ATOM   6456  O14 POPEH 365      11.066  70.436  16.850  1.00  0.00           O
ATOM   6457  O11 POPEH 365      12.936  72.056  17.140  1.00  0.00           O
ATOM   6458  O12 POPEH 365      13.366  69.896  16.030  1.00  0.00           O
ATOM   6459  C1  POPEH 365      12.466  72.187  18.490  1.00  0.00           C
ATOM   6462  C2  POPEH 365      12.856  70.976  19.390  1.00  0.00           C
ATOM   6464  O21 POPEH 365      12.536  71.236  20.770  1.00  0.00           O
ATOM   6465  C21 POPEH 365      11.266  71.026  21.090  1.00  0.00           C
ATOM   6466  O22 POPEH 365      10.336  70.956  20.310  1.00  0.00           O
ATOM   6467  C22 POPEH 365      11.146  70.846  22.610  1.00  0.00           C
ATOM   6470  C3  POPEH 365      14.376  70.676  19.240  1.00  0.00           C
ATOM   6473  O31 POPEH 365      14.986  70.256  20.480  1.00  0.00           O
ATOM   6474  C31 POPEH 365      14.996  68.956  20.740  1.00  0.00           C
ATOM   6475  O32 POPEH 365      14.656  68.076  19.970  1.00  0.00           O
ATOM   6476  C32 POPEH 365      15.696  68.776  22.100  1.00  0.00           C
ATOM   6479  C23 POPEH 365      10.266  69.636  23.020  1.00  0.00           C
ATOM   6482  C24 POPEH 365      10.346  69.286  24.520  1.00  0.00           C
ATOM   6485  C25 POPEH 365       9.906  70.416  25.450  1.00  0.00           C
ATOM   6488  C26 POPEH 365       9.676  69.966  26.900  1.00  0.00           C
ATOM   6491  C27 POPEH 365       9.066  71.086  27.750  1.00  0.00           C
ATOM   6494  C28 POPEH 365       8.436  70.586  29.070  1.00  0.00           C
ATOM   6497  C29 POPEH 365       7.336  71.506  29.510  1.00  0.00           C
ATOM   6499 0C21 POPEH 365       7.156  72.047  30.730  1.00  0.00           C
ATOM   6501 1C21 POPEH 365       8.026  71.836  31.940  1.00  0.00           C
ATOM   6504 2C21 POPEH 365       7.626  72.816  33.060  1.00  0.00           C
ATOM   6507 3C21 POPEH 365       7.986  74.276  32.750  1.00  0.00           C
ATOM   6510 4C21 POPEH 365       7.496  75.246  33.840  1.00  0.00           C
ATOM   6513 5C21 POPEH 365       7.676  76.716  33.420  1.00  0.00           C
ATOM   6516 6C21 POPEH 365       7.246  77.688  34.520  1.00  0.00           C
ATOM   6519 7C21 POPEH 365       7.686  79.127  34.270  1.00  0.00           C
ATOM   6522 8C21 POPEH 365       7.296  80.056  35.430  1.00  0.00           C
ATOM   6526  C33 POPEH 365      15.286  67.496  22.860  1.00  0.00           C
ATOM   6529  C34 POPEH 365      14.316  67.767  24.020  1.00  0.00           C
ATOM   6532  C35 POPEH 365      14.986  68.216  25.330  1.00  0.00           C
ATOM   6535  C36 POPEH 365      13.966  68.376  26.480  1.00  0.00           C
ATOM   6538  C37 POPEH 365      14.606  68.516  27.870  1.00  0.00           C
ATOM   6541  C38 POPEH 365      13.566  68.476  29.010  1.00  0.00           C
ATOM   6544  C39 POPEH 365      13.276  69.846  29.650  1.00  0.00           C
ATOM   6547 0C31 POPEH 365      14.136  70.116  30.890  1.00  0.00           C
ATOM   6550 1C31 POPEH 365      13.746  71.426  31.590  1.00  0.00           C
ATOM   6553 2C31 POPEH 365      14.436  71.617  32.950  1.00  0.00           C
ATOM   6556 3C31 POPEH 365      14.026  72.926  33.620  1.00  0.00           C
ATOM   6559 4C31 POPEH 365      14.636  73.126  35.020  1.00  0.00           C
ATOM   6562 5C31 POPEH 365      14.336  74.516  35.590  1.00  0.00           C
ATOM   6565 6C31 POPEH 365      14.926  74.766  36.980  1.00  0.00           C
ATOM   6569  NH3 POPEI 366      74.707  38.336  15.480  1.00  0.00           N
ATOM   6573  C12 POPEI 366      73.636  38.106  16.520  1.00  0.00           C
ATOM   6576  C11 POPEI 366      72.226  38.336  15.930  1.00  0.00           C
ATOM   6579  P   POPEI 366      69.746  37.706  16.080  1.00  0.00           P
ATOM   6580  O13 POPEI 366      69.036  38.816  16.750  1.00  0.00           O
ATOM   6581  O14 POPEI 366      69.787  37.756  14.610  1.00  0.00           O
ATOM   6582  O11 POPEI 366      69.067  36.336  16.500  1.00  0.00           O
ATOM   6583  O12 POPEI 366      71.217  37.656  16.700  1.00  0.00           O
ATOM   6584  C1  POPEI 366      67.776  36.366  17.140  1.00  0.00           C
ATOM   6587  C2  POPEI 366      67.946  36.576  18.670  1.00  0.00           C
ATOM   6589  O21 POPEI 366      68.216  35.306  19.280  1.00  0.00           O
ATOM   6590  C21 POPEI 366      67.287  34.586  19.860  1.00  0.00           C
ATOM   6591  O22 POPEI 366      66.136  34.906  20.060  1.00  0.00           O
ATOM   6592  C22 POPEI 366      67.906  33.246  20.260  1.00  0.00           C
ATOM   6595  C3  POPEI 366      66.856  37.496  19.290  1.00  0.00           C
ATOM   6598  O31 POPEI 366      67.226  37.826  20.650  1.00  0.00           O
ATOM   6599  C31 POPEI 366      66.876  39.056  21.030  1.00  0.00           C
ATOM   6600  O32 POPEI 366      66.277  39.866  20.340  1.00  0.00           O
ATOM   6601  C32 POPEI 366      67.376  39.326  22.450  1.00  0.00           C
ATOM   6604  C23 POPEI 366      67.076  32.456  21.300  1.00  0.00           C
ATOM   6607  C24 POPEI 366      67.826  31.196  21.740  1.00  0.00           C
ATOM   6610  C25 POPEI 366      67.106  30.306  22.760  1.00  0.00           C
ATOM   6613  C26 POPEI 366      66.716  31.046  24.040  1.00  0.00           C
ATOM   6616  C27 POPEI 366      66.366  30.106  25.200  1.00  0.00           C
ATOM   6619  C28 POPEI 366      66.027  30.856  26.510  1.00  0.00           C
ATOM   6622  C29 POPEI 366      64.766  31.686  26.410  1.00  0.00           C
ATOM   6624 0C21 POPEI 366      63.536  31.296  26.770  1.00  0.00           C
ATOM   6626 1C21 POPEI 366      63.166  29.936  27.300  1.00  0.00           C
ATOM   6629 2C21 POPEI 366      61.696  29.826  27.760  1.00  0.00           C
ATOM   6632 3C21 POPEI 366      61.406  30.506  29.110  1.00  0.00           C
ATOM   6635 4C21 POPEI 366      59.936  30.336  29.520  1.00  0.00           C
ATOM   6638 5C21 POPEI 366      59.586  30.886  30.910  1.00  0.00           C
ATOM   6641 6C21 POPEI 366      59.686  29.836  32.030  1.00  0.00           C
ATOM   6644 7C21 POPEI 366      59.136  30.336  33.370  1.00  0.00           C
ATOM   6647 8C21 POPEI 366      58.956  29.226  34.420  1.00  0.00           C
ATOM   6651  C33 POPEI 366      66.766  38.406  23.540  1.00  0.00           C
ATOM   6654  C34 POPEI 366      67.726  37.346  24.100  1.00  0.00           C
ATOM   6657  C35 POPEI 366      67.086  36.556  25.260  1.00  0.00           C
ATOM   6660  C36 POPEI 366      68.086  35.796  26.150  1.00  0.00           C
ATOM   6663  C37 POPEI 366      67.347  35.006  27.250  1.00  0.00           C
ATOM   6666  C38 POPEI 366      68.286  34.266  28.210  1.00  0.00           C
ATOM   6669  C39 POPEI 366      67.626  33.896  29.560  1.00  0.00           C
ATOM   6672 0C31 POPEI 366      66.416  32.956  29.450  1.00  0.00           C
ATOM   6675 1C31 POPEI 366      65.926  32.446  30.820  1.00  0.00           C
ATOM   6678 2C31 POPEI 366      64.686  31.546  30.700  1.00  0.00           C
ATOM   6681 3C31 POPEI 366      64.226  30.936  32.030  1.00  0.00           C
ATOM   6684 4C31 POPEI 366      65.146  29.846  32.620  1.00  0.00           C
ATOM   6687 5C31 POPEI 366      65.376  28.656  31.680  1.00  0.00           C
ATOM   6690 6C31 POPEI 366      65.996  27.436  32.370  1.00  0.00           C
ATOM   6694  NH3 POPEJ 367       5.706   8.186  56.880  1.00  0.00           N
ATOM   6698  C12 POPEJ 367       5.696   6.876  57.650  1.00  0.00           C
ATOM   6701  C11 POPEJ 367       6.676   5.826  57.110  1.00  0.00           C
ATOM   6704  P   POPEJ 367       6.576   3.146  57.150  1.00  0.00           P
ATOM   6705  O13 POPEJ 367       7.726   3.026  56.240  1.00  0.00           O
ATOM   6706  O14 POPEJ 367       6.426   2.096  58.200  1.00  0.00           O
ATOM   6707  O11 POPEJ 367       5.236   3.056  56.290  1.00  0.00           O
ATOM   6708  O12 POPEJ 367       6.436   4.596  57.780  1.00  0.00           O
ATOM   6709  C1  POPEJ 367       5.306   2.986  54.860  1.00  0.00           C
ATOM   6712  C2  POPEJ 367       4.056   3.586  54.140  1.00  0.00           C
ATOM   6714  O21 POPEJ 367       4.186   3.346  52.720  1.00  0.00           O
ATOM   6715  C21 POPEJ 367       4.006   2.066  52.400  1.00  0.00           C
ATOM   6716  O22 POPEJ 367       3.576   1.196  53.140  1.00  0.00           O
ATOM   6717  C22 POPEJ 367       4.636   1.766  51.040  1.00  0.00           C
ATOM   6720  C3  POPEJ 367       3.916   5.116  54.450  1.00  0.00           C
ATOM   6723  O31 POPEJ 367       2.916   5.776  53.630  1.00  0.00           O
ATOM   6724  C31 POPEJ 367       2.886   7.116  53.820  1.00  0.00           C
ATOM   6725  O32 POPEJ 367       3.746   7.756  54.410  1.00  0.00           O
ATOM   6726  C32 POPEJ 367       1.586   7.686  53.250  1.00  0.00           C
ATOM   6729  C23 POPEJ 367       3.726   1.986  49.800  1.00  0.00           C
ATOM   6732  C24 POPEJ 367       4.086   0.996  48.680  1.00  0.00           C
ATOM   6735  C25 POPEJ 367       4.096   1.626  47.270  1.00  0.00           C
ATOM   6738  C26 POPEJ 367       4.346   0.596  46.150  1.00  0.00           C
ATOM   6741  C27 POPEJ 367       3.106   0.136  45.370  1.00  0.00           C
ATOM   6744  C28 POPEJ 367       2.496   1.236  44.470  1.00  0.00           C
ATOM   6747  C29 POPEJ 367       1.126   0.846  43.960  1.00  0.00           C
ATOM   6749 0C21 POPEJ 367       0.856   0.136  42.850  1.00  0.00           C
ATOM   6751 1C21 POPEJ 367       1.876  -0.434  41.900  1.00  0.00           C
ATOM   6754 2C21 POPEJ 367       2.016   0.406  40.630  1.00  0.00           C
ATOM   6757 3C21 POPEJ 367       2.986  -0.244  39.640  1.00  0.00           C
ATOM   6760 4C21 POPEJ 367       3.426   0.696  38.510  1.00  0.00           C
ATOM   6763 5C21 POPEJ 367       4.596   0.076  37.730  1.00  0.00           C
ATOM   6766 6C21 POPEJ 367       5.286   1.036  36.750  1.00  0.00           C
ATOM   6769 7C21 POPEJ 367       6.756   0.676  36.500  1.00  0.00           C
ATOM   6772 8C21 POPEJ 367       7.376   1.346  35.280  1.00  0.00           C
ATOM   6776  C33 POPEJ 367       1.756   8.496  51.950  1.00  0.00           C
ATOM   6779  C34 POPEJ 367       0.483   9.236  51.510  1.00  0.00           C
ATOM   6782  C35 POPEJ 367       0.573   9.826  50.080  1.00  0.00           C
ATOM   6785  C36 POPEJ 367       0.233   8.846  48.940  1.00  0.00           C
ATOM   6788  C37 POPEJ 367      -1.227   8.366  49.020  1.00  0.00           C
ATOM   6791  C38 POPEJ 367      -1.757   7.406  47.950  1.00  0.00           C
ATOM   6794  C39 POPEJ 367      -1.717   7.856  46.500  1.00  0.00           C
ATOM   6797 0C31 POPEJ 367      -2.347   6.766  45.620  1.00  0.00           C
ATOM   6800 1C31 POPEJ 367      -2.347   7.156  44.150  1.00  0.00           C
ATOM   6803 2C31 POPEJ 367      -2.897   6.066  43.230  1.00  0.00           C
ATOM   6806 3C31 POPEJ 367      -4.427   6.026  43.180  1.00  0.00           C
ATOM   6809 4C31 POPEJ 367      -4.907   5.436  41.850  1.00  0.00           C
ATOM   6812 5C31 POPEJ 367      -6.417   5.486  41.660  1.00  0.00           C
ATOM   6815 6C31 POPEJ 367      -6.797   5.116  40.230  1.00  0.00           C
ATOM   6819  NH3 POPEK 368      95.917  81.017  19.570  1.00  0.00           N
ATOM   6823  C12 POPEK 368      94.847  81.996  19.170  1.00  0.00           C
ATOM   6826  C11 POPEK 368      93.697  81.936  20.170  1.00  0.00           C
ATOM   6829  P   POPEK 368      91.127  82.426  19.720  1.00  0.00           P
ATOM   6830  O13 POPEK 368      90.367  83.476  19.020  1.00  0.00           O
ATOM   6831  O14 POPEK 368      91.016  81.046  19.200  1.00  0.00           O
ATOM   6832  O11 POPEK 368      90.677  82.447  21.240  1.00  0.00           O
ATOM   6833  O12 POPEK 368      92.657  82.856  19.790  1.00  0.00           O
ATOM   6834  C1  POPEK 368      91.577  82.646  22.340  1.00  0.00           C
ATOM   6837  C2  POPEK 368      90.796  82.618  23.690  1.00  0.00           C
ATOM   6839  O21 POPEK 368      91.636  82.896  24.850  1.00  0.00           O
ATOM   6840  C21 POPEK 368      92.436  81.916  25.230  1.00  0.00           C
ATOM   6841  O22 POPEK 368      92.827  80.996  24.540  1.00  0.00           O
ATOM   6842  C22 POPEK 368      92.697  81.996  26.750  1.00  0.00           C
ATOM   6845  C3  POPEK 368      89.966  81.306  23.850  1.00  0.00           C
ATOM   6848  O31 POPEK 368      89.747  81.057  25.250  1.00  0.00           O
ATOM   6849  C31 POPEK 368      89.087  79.956  25.550  1.00  0.00           C
ATOM   6850  O32 POPEK 368      88.436  79.276  24.780  1.00  0.00           O
ATOM   6851  C32 POPEK 368      89.306  79.696  27.040  1.00  0.00           C
ATOM   6854  C23 POPEK 368      93.896  82.867  27.180  1.00  0.00           C
ATOM   6857  C24 POPEK 368      94.156  82.827  28.700  1.00  0.00           C
ATOM   6860  C25 POPEK 368      92.916  83.126  29.560  1.00  0.00           C
ATOM   6863  C26 POPEK 368      93.196  83.326  31.060  1.00  0.00           C
ATOM   6866  C27 POPEK 368      94.077  84.548  31.370  1.00  0.00           C
ATOM   6869  C28 POPEK 368      93.947  85.047  32.820  1.00  0.00           C
ATOM   6872  C29 POPEK 368      94.957  86.126  33.100  1.00  0.00           C
ATOM   6874 0C21 POPEK 368      95.286  86.656  34.290  1.00  0.00           C
ATOM   6876 1C21 POPEK 368      94.667  86.356  35.630  1.00  0.00           C
ATOM   6879 2C21 POPEK 368      94.516  87.626  36.500  1.00  0.00           C
ATOM   6882 3C21 POPEK 368      93.406  88.566  36.020  1.00  0.00           C
ATOM   6885 4C21 POPEK 368      93.276  89.866  36.830  1.00  0.00           C
ATOM   6888 5C21 POPEK 368      93.066  89.676  38.350  1.00  0.00           C
ATOM   6891 6C21 POPEK 368      91.816  88.856  38.690  1.00  0.00           C
ATOM   6894 7C21 POPEK 368      91.486  88.826  40.190  1.00  0.00           C
ATOM   6897 8C21 POPEK 368      89.996  89.016  40.490  1.00  0.00           C
ATOM   6901  C33 POPEK 368      89.546  78.206  27.370  1.00  0.00           C
ATOM   6904  C34 POPEK 368      90.826  77.618  26.750  1.00  0.00           C
ATOM   6907  C35 POPEK 368      91.067  76.136  27.120  1.00  0.00           C
ATOM   6910  C36 POPEK 368      90.946  75.806  28.610  1.00  0.00           C
ATOM   6913  C37 POPEK 368      90.946  74.306  28.920  1.00  0.00           C
ATOM   6916  C38 POPEK 368      89.996  73.956  30.080  1.00  0.00           C
ATOM   6919  C39 POPEK 368      90.306  74.666  31.400  1.00  0.00           C
ATOM   6922 0C31 POPEK 368      89.126  74.556  32.380  1.00  0.00           C
ATOM   6925 1C31 POPEK 368      89.257  75.526  33.560  1.00  0.00           C
ATOM   6928 2C31 POPEK 368      88.007  75.617  34.450  1.00  0.00           C
ATOM   6931 3C31 POPEK 368      87.256  74.297  34.660  1.00  0.00           C
ATOM   6934 4C31 POPEK 368      86.307  74.356  35.860  1.00  0.00           C
ATOM   6937 5C31 POPEK 368      85.316  73.196  35.920  1.00  0.00           C
ATOM   6940 6C31 POPEK 368      84.416  73.266  37.160  1.00  0.00           C
ATOM   6944  NH3 POPEL 369      96.556  59.396  21.200  1.00  0.00           N
ATOM   6948  C12 POPEL 369      96.496  59.156  19.710  1.00  0.00           C
ATOM   6951  C11 POPEL 369      95.046  59.046  19.230  1.00  0.00           C
ATOM   6954  P   POPEL 369      93.427  61.126  18.860  1.00  0.00           P
ATOM   6955  O13 POPEL 369      92.506  60.376  17.990  1.00  0.00           O
ATOM   6956  O14 POPEL 369      94.306  62.086  18.180  1.00  0.00           O
ATOM   6957  O11 POPEL 369      92.567  61.876  19.970  1.00  0.00           O
ATOM   6958  O12 POPEL 369      94.306  60.146  19.740  1.00  0.00           O
ATOM   6959  C1  POPEL 369      91.727  61.106  20.840  1.00  0.00           C
ATOM   6962  C2  POPEL 369      92.466  60.756  22.160  1.00  0.00           C
ATOM   6964  O21 POPEL 369      91.857  59.706  22.920  1.00  0.00           O
ATOM   6965  C21 POPEL 369      90.596  59.846  23.330  1.00  0.00           C
ATOM   6966  O22 POPEL 369      89.836  60.746  23.030  1.00  0.00           O
ATOM   6967  C22 POPEL 369      90.376  58.896  24.510  1.00  0.00           C
ATOM   6970  C3  POPEL 369      92.786  62.016  23.030  1.00  0.00           C
ATOM   6973  O31 POPEL 369      93.516  61.696  24.240  1.00  0.00           O
ATOM   6974  C31 POPEL 369      94.756  61.286  24.060  1.00  0.00           C
ATOM   6975  O32 POPEL 369      95.386  61.326  23.010  1.00  0.00           O
ATOM   6976  C32 POPEL 369      95.297  60.626  25.330  1.00  0.00           C
ATOM   6979  C23 POPEL 369      90.197  59.716  25.810  1.00  0.00           C
ATOM   6982  C24 POPEL 369      91.207  59.366  26.920  1.00  0.00           C
ATOM   6985  C25 POPEL 369      91.067  60.346  28.090  1.00  0.00           C
ATOM   6988  C26 POPEL 369      92.156  60.226  29.160  1.00  0.00           C
ATOM   6991  C27 POPEL 369      92.067  61.376  30.180  1.00  0.00           C
ATOM   6994  C28 POPEL 369      92.247  60.926  31.640  1.00  0.00           C
ATOM   6997  C29 POPEL 369      93.606  60.336  31.890  1.00  0.00           C
ATOM   6999 0C21 POPEL 369      94.056  59.906  33.080  1.00  0.00           C
ATOM   7001 1C21 POPEL 369      93.296  59.916  34.390  1.00  0.00           C
ATOM   7004 2C21 POPEL 369      94.026  60.736  35.460  1.00  0.00           C
ATOM   7007 3C21 POPEL 369      93.697  60.296  36.890  1.00  0.00           C
ATOM   7010 4C21 POPEL 369      94.136  61.336  37.920  1.00  0.00           C
ATOM   7013 5C21 POPEL 369      94.637  60.727  39.240  1.00  0.00           C
ATOM   7016 6C21 POPEL 369      94.996  61.826  40.250  1.00  0.00           C
ATOM   7019 7C21 POPEL 369      95.507  61.276  41.580  1.00  0.00           C
ATOM   7022 8C21 POPEL 369      95.596  62.356  42.650  1.00  0.00           C
ATOM   7026  C33 POPEL 369      95.426  61.486  26.620  1.00  0.00           C
ATOM   7029  C34 POPEL 369      96.146  60.657  27.700  1.00  0.00           C
ATOM   7032  C35 POPEL 369      96.347  61.316  29.080  1.00  0.00           C
ATOM   7035  C36 POPEL 369      97.037  60.326  30.030  1.00  0.00           C
ATOM   7038  C37 POPEL 369      97.536  60.916  31.360  1.00  0.00           C
ATOM   7041  C38 POPEL 369      98.346  59.866  32.140  1.00  0.00           C
ATOM   7044  C39 POPEL 369      98.947  60.366  33.460  1.00  0.00           C
ATOM   7047 0C31 POPEL 369      97.967  60.346  34.640  1.00  0.00           C
ATOM   7050 1C31 POPEL 369      98.576  59.676  35.880  1.00  0.00           C
ATOM   7053 2C31 POPEL 369      97.626  59.586  37.080  1.00  0.00           C
ATOM   7056 3C31 POPEL 369      98.287  58.926  38.300  1.00  0.00           C
ATOM   7059 4C31 POPEL 369      99.436  59.766  38.870  1.00  0.00           C
ATOM   7062 5C31 POPEL 369      99.966  59.246  40.200  1.00  0.00           C
ATOM   7065 6C31 POPEL 369     101.277  59.906  40.610  1.00  0.00           C
ATOM   7069  NH3 POPEM 370       5.046  13.176   8.200  1.00  0.00           N
ATOM   7073  C12 POPEM 370       4.036  13.646   7.200  1.00  0.00           C
ATOM   7076  C11 POPEM 370       4.576  14.826   6.390  1.00  0.00           C
ATOM   7079  P   POPEM 370       6.956  14.546   5.300  1.00  0.00           P
ATOM   7080  O13 POPEM 370       7.476  13.896   4.070  1.00  0.00           O
ATOM   7081  O14 POPEM 370       7.276  15.956   5.580  1.00  0.00           O
ATOM   7082  O11 POPEM 370       7.346  13.646   6.550  1.00  0.00           O
ATOM   7083  O12 POPEM 370       5.386  14.356   5.330  1.00  0.00           O
ATOM   7084  C1  POPEM 370       8.736  13.596   6.920  1.00  0.00           C
ATOM   7087  C2  POPEM 370       9.036  12.266   7.650  1.00  0.00           C
ATOM   7089  O21 POPEM 370       8.426  12.016   8.930  1.00  0.00           O
ATOM   7090  C21 POPEM 370       7.896  12.956   9.680  1.00  0.00           C
ATOM   7091  O22 POPEM 370       7.426  14.026   9.330  1.00  0.00           O
ATOM   7092  C22 POPEM 370       8.056  12.546  11.140  1.00  0.00           C
ATOM   7095  C3  POPEM 370      10.576  12.066   7.810  1.00  0.00           C
ATOM   7098  O31 POPEM 370      10.856  11.196   8.940  1.00  0.00           O
ATOM   7099  C31 POPEM 370      11.186  11.846  10.070  1.00  0.00           C
ATOM   7100  O32 POPEM 370      11.246  13.056  10.200  1.00  0.00           O
ATOM   7101  C32 POPEM 370      11.446  10.816  11.180  1.00  0.00           C
ATOM   7104  C23 POPEM 370       6.776  12.776  11.950  1.00  0.00           C
ATOM   7107  C24 POPEM 370       7.046  12.686  13.450  1.00  0.00           C
ATOM   7110  C25 POPEM 370       7.476  11.286  13.920  1.00  0.00           C
ATOM   7113  C26 POPEM 370       7.496  11.196  15.450  1.00  0.00           C
ATOM   7116  C27 POPEM 370       7.906   9.816  15.960  1.00  0.00           C
ATOM   7119  C28 POPEM 370       7.626   9.566  17.450  1.00  0.00           C
ATOM   7122  C29 POPEM 370       8.456  10.466  18.320  1.00  0.00           C
ATOM   7124 0C21 POPEM 370       8.306  10.616  19.640  1.00  0.00           C
ATOM   7126 1C21 POPEM 370       7.306   9.886  20.490  1.00  0.00           C
ATOM   7129 2C21 POPEM 370       7.586  10.046  22.000  1.00  0.00           C
ATOM   7132 3C21 POPEM 370       8.896   9.396  22.480  1.00  0.00           C
ATOM   7135 4C21 POPEM 370       9.136   9.606  23.990  1.00  0.00           C
ATOM   7138 5C21 POPEM 370       8.126   8.846  24.870  1.00  0.00           C
ATOM   7141 6C21 POPEM 370       8.196   9.266  26.340  1.00  0.00           C
ATOM   7144 7C21 POPEM 370       7.016   8.696  27.140  1.00  0.00           C
ATOM   7147 8C21 POPEM 370       6.986   9.136  28.610  1.00  0.00           C
ATOM   7151  C33 POPEM 370      11.406  11.376  12.620  1.00  0.00           C
ATOM   7154  C34 POPEM 370      12.356  10.616  13.570  1.00  0.00           C
ATOM   7157  C35 POPEM 370      12.806  11.436  14.790  1.00  0.00           C
ATOM   7160  C36 POPEM 370      11.716  11.646  15.840  1.00  0.00           C
ATOM   7163  C37 POPEM 370      12.176  12.586  16.970  1.00  0.00           C
ATOM   7166  C38 POPEM 370      11.566  12.256  18.330  1.00  0.00           C
ATOM   7169  C39 POPEM 370      12.216  12.976  19.520  1.00  0.00           C
ATOM   7172 0C31 POPEM 370      11.566  12.496  20.830  1.00  0.00           C
ATOM   7175 1C31 POPEM 370      12.096  13.156  22.100  1.00  0.00           C
ATOM   7178 2C31 POPEM 370      11.396  12.546  23.330  1.00  0.00           C
ATOM   7181 3C31 POPEM 370      11.766  13.186  24.670  1.00  0.00           C
ATOM   7184 4C31 POPEM 370      11.306  14.646  24.780  1.00  0.00           C
ATOM   7187 5C31 POPEM 370      10.966  15.056  26.220  1.00  0.00           C
ATOM   7190 6C31 POPEM 370      10.376  16.456  26.320  1.00  0.00           C
ATOM   7194  NH3 POPEN 371     124.047  25.626  57.270  1.00  0.00           N
ATOM   7198  C12 POPEN 371     125.266  25.306  56.440  1.00  0.00           C
ATOM   7201  C11 POPEN 371     126.366  24.546  57.220  1.00  0.00           C
ATOM   7204  P   POPEN 371     128.817  23.676  56.620  1.00  0.00           P
ATOM   7205  O13 POPEN 371     128.936  23.296  58.050  1.00  0.00           O
ATOM   7206  O14 POPEN 371     129.347  22.746  55.570  1.00  0.00           O
ATOM   7207  O11 POPEN 371     129.497  25.086  56.410  1.00  0.00           O
ATOM   7208  O12 POPEN 371     127.307  24.026  56.290  1.00  0.00           O
ATOM   7209  C1  POPEN 371     128.966  26.176  55.650  1.00  0.00           C
ATOM   7212  C2  POPEN 371     129.777  26.436  54.330  1.00  0.00           C
ATOM   7214  O21 POPEN 371     128.996  27.116  53.330  1.00  0.00           O
ATOM   7215  C21 POPEN 371     127.897  26.546  52.870  1.00  0.00           C
ATOM   7216  O22 POPEN 371     127.466  25.446  53.180  1.00  0.00           O
ATOM   7217  C22 POPEN 371     127.177  27.526  51.940  1.00  0.00           C
ATOM   7220  C3  POPEN 371     130.489  25.196  53.710  1.00  0.00           C
ATOM   7223  O31 POPEN 371     131.120  25.486  52.430  1.00  0.00           O
ATOM   7224  C31 POPEN 371     132.279  26.136  52.500  1.00  0.00           C
ATOM   7225  O32 POPEN 371     132.709  26.686  53.500  1.00  0.00           O
ATOM   7226  C32 POPEN 371     132.989  26.126  51.140  1.00  0.00           C
ATOM   7229  C23 POPEN 371     125.897  27.006  51.270  1.00  0.00           C
ATOM   7232  C24 POPEN 371     125.116  28.156  50.600  1.00  0.00           C
ATOM   7235  C25 POPEN 371     123.736  27.766  50.060  1.00  0.00           C
ATOM   7238  C26 POPEN 371     122.757  27.356  51.170  1.00  0.00           C
ATOM   7241  C27 POPEN 371     121.396  26.876  50.640  1.00  0.00           C
ATOM   7244  C28 POPEN 371     120.726  25.886  51.620  1.00  0.00           C
ATOM   7247  C29 POPEN 371     119.796  24.926  50.930  1.00  0.00           C
ATOM   7249 0C21 POPEN 371     118.457  24.876  51.020  1.00  0.00           C
ATOM   7251 1C21 POPEN 371     117.587  25.796  51.840  1.00  0.00           C
ATOM   7254 2C21 POPEN 371     116.127  25.326  51.920  1.00  0.00           C
ATOM   7257 3C21 POPEN 371     115.337  25.456  50.600  1.00  0.00           C
ATOM   7260 4C21 POPEN 371     113.916  24.896  50.720  1.00  0.00           C
ATOM   7263 5C21 POPEN 371     113.007  25.236  49.530  1.00  0.00           C
ATOM   7266 6C21 POPEN 371     113.317  24.436  48.260  1.00  0.00           C
ATOM   7269 7C21 POPEN 371     112.527  24.946  47.050  1.00  0.00           C
ATOM   7272 8C21 POPEN 371     112.766  24.156  45.760  1.00  0.00           C
ATOM   7276  C33 POPEN 371     132.669  24.896  50.250  1.00  0.00           C
ATOM   7279  C34 POPEN 371     133.399  24.946  48.900  1.00  0.00           C
ATOM   7282  C35 POPEN 371     133.139  23.726  48.010  1.00  0.00           C
ATOM   7285  C36 POPEN 371     134.169  23.606  46.870  1.00  0.00           C
ATOM   7288  C37 POPEN 371     134.089  22.276  46.100  1.00  0.00           C
ATOM   7291  C38 POPEN 371     135.400  21.886  45.390  1.00  0.00           C
ATOM   7294  C39 POPEN 371     135.669  22.676  44.100  1.00  0.00           C
ATOM   7297 0C31 POPEN 371     134.969  22.106  42.860  1.00  0.00           C
ATOM   7300 1C31 POPEN 371     135.810  21.026  42.160  1.00  0.00           C
ATOM   7303 2C31 POPEN 371     135.099  20.356  40.970  1.00  0.00           C
ATOM   7306 3C31 POPEN 371     134.660  21.326  39.860  1.00  0.00           C
ATOM   7309 4C31 POPEN 371     133.839  20.626  38.770  1.00  0.00           C
ATOM   7312 5C31 POPEN 371     133.319  21.596  37.700  1.00  0.00           C
ATOM   7315 6C31 POPEN 371     132.399  20.916  36.690  1.00  0.00           C
ATOM   7319  NH3 POPEO 372      49.317  33.206  54.930  1.00  0.00           N
ATOM   7323  C12 POPEO 372      50.486  33.336  55.860  1.00  0.00           C
ATOM   7326  C11 POPEO 372      50.416  34.666  56.630  1.00  0.00           C
ATOM   7329  P   POPEO 372      52.857  35.586  56.780  1.00  0.00           P
ATOM   7330  O13 POPEO 372      54.016  35.006  57.480  1.00  0.00           O
ATOM   7331  O14 POPEO 372      52.776  37.056  56.750  1.00  0.00           O
ATOM   7332  O11 POPEO 372      52.816  35.056  55.280  1.00  0.00           O
ATOM   7333  O12 POPEO 372      51.576  34.906  57.430  1.00  0.00           O
ATOM   7334  C1  POPEO 372      53.286  35.846  54.180  1.00  0.00           C
ATOM   7337  C2  POPEO 372      52.137  36.576  53.420  1.00  0.00           C
ATOM   7339  O21 POPEO 372      52.056  36.076  52.080  1.00  0.00           O
ATOM   7340  C21 POPEO 372      51.556  34.876  51.920  1.00  0.00           C
ATOM   7341  O22 POPEO 372      50.966  34.206  52.750  1.00  0.00           O
ATOM   7342  C22 POPEO 372      51.796  34.446  50.460  1.00  0.00           C
ATOM   7345  C3  POPEO 372      52.396  38.106  53.340  1.00  0.00           C
ATOM   7348  O31 POPEO 372      51.266  38.826  52.780  1.00  0.00           O
ATOM   7349  C31 POPEO 372      51.316  40.156  52.740  1.00  0.00           C
ATOM   7350  O32 POPEO 372      50.357  40.876  52.990  1.00  0.00           O
ATOM   7351  C32 POPEO 372      52.686  40.716  52.320  1.00  0.00           C
ATOM   7354  C23 POPEO 372      51.386  35.496  49.400  1.00  0.00           C
ATOM   7357  C24 POPEO 372      51.747  35.056  47.970  1.00  0.00           C
ATOM   7360  C25 POPEO 372      50.826  35.656  46.890  1.00  0.00           C
ATOM   7363  C26 POPEO 372      49.406  35.106  46.900  1.00  0.00           C
ATOM   7366  C27 POPEO 372      48.606  35.386  45.620  1.00  0.00           C
ATOM   7369  C28 POPEO 372      48.836  34.336  44.530  1.00  0.00           C
ATOM   7372  C29 POPEO 372      48.126  33.046  44.880  1.00  0.00           C
ATOM   7374 0C21 POPEO 372      47.786  32.076  44.030  1.00  0.00           C
ATOM   7376 1C21 POPEO 372      48.126  32.036  42.560  1.00  0.00           C
ATOM   7379 2C21 POPEO 372      46.926  32.306  41.640  1.00  0.00           C
ATOM   7382 3C21 POPEO 372      46.826  31.346  40.440  1.00  0.00           C
ATOM   7385 4C21 POPEO 372      46.106  31.956  39.240  1.00  0.00           C
ATOM   7388 5C21 POPEO 372      44.686  32.446  39.580  1.00  0.00           C
ATOM   7391 6C21 POPEO 372      43.916  32.896  38.330  1.00  0.00           C
ATOM   7394 7C21 POPEO 372      42.727  33.796  38.670  1.00  0.00           C
ATOM   7397 8C21 POPEO 372      41.887  34.166  37.440  1.00  0.00           C
ATOM   7401  C33 POPEO 372      53.046  40.346  50.860  1.00  0.00           C
ATOM   7404  C34 POPEO 372      54.476  40.736  50.480  1.00  0.00           C
ATOM   7407  C35 POPEO 372      54.886  40.286  49.070  1.00  0.00           C
ATOM   7410  C36 POPEO 372      54.047  40.937  47.960  1.00  0.00           C
ATOM   7413  C37 POPEO 372      54.556  40.646  46.550  1.00  0.00           C
ATOM   7416  C38 POPEO 372      53.566  41.126  45.480  1.00  0.00           C
ATOM   7419  C39 POPEO 372      54.047  40.816  44.070  1.00  0.00           C
ATOM   7422 0C31 POPEO 372      53.196  41.486  42.990  1.00  0.00           C
ATOM   7425 1C31 POPEO 372      53.856  41.386  41.620  1.00  0.00           C
ATOM   7428 2C31 POPEO 372      53.146  42.226  40.560  1.00  0.00           C
ATOM   7431 3C31 POPEO 372      53.656  41.936  39.140  1.00  0.00           C
ATOM   7434 4C31 POPEO 372      55.156  42.196  38.990  1.00  0.00           C
ATOM   7437 5C31 POPEO 372      55.646  42.117  37.540  1.00  0.00           C
ATOM   7440 6C31 POPEO 372      57.156  42.286  37.400  1.00  0.00           C
ATOM   7444  NH3 POPEP 373     117.277 104.776  17.650  1.00  0.00           N
ATOM   7448  C12 POPEP 373     115.917 105.066  18.210  1.00  0.00           C
ATOM   7451  C11 POPEP 373     115.966 106.297  19.130  1.00  0.00           C
ATOM   7454  P   POPEP 373     116.226 108.306  17.440  1.00  0.00           P
ATOM   7455  O13 POPEP 373     116.897 109.606  17.550  1.00  0.00           O
ATOM   7456  O14 POPEP 373     116.396 107.626  16.160  1.00  0.00           O
ATOM   7457  O11 POPEP 373     114.677 108.486  17.750  1.00  0.00           O
ATOM   7458  O12 POPEP 373     116.757 107.366  18.600  1.00  0.00           O
ATOM   7459  C1  POPEP 373     114.327 109.247  18.910  1.00  0.00           C
ATOM   7462  C2  POPEP 373     112.827 109.057  19.240  1.00  0.00           C
ATOM   7464  O21 POPEP 373     112.576 107.667  19.550  1.00  0.00           O
ATOM   7465  C21 POPEP 373     112.837 107.196  20.780  1.00  0.00           C
ATOM   7466  O22 POPEP 373     113.117 106.026  21.000  1.00  0.00           O
ATOM   7467  C22 POPEP 373     112.746 108.257  21.890  1.00  0.00           C
ATOM   7470  C3  POPEP 373     111.946 109.548  18.060  1.00  0.00           C
ATOM   7473  O31 POPEP 373     110.507 109.576  18.260  1.00  0.00           O
ATOM   7474  C31 POPEP 373     110.027 110.386  19.200  1.00  0.00           C
ATOM   7475  O32 POPEP 373     110.666 110.886  20.100  1.00  0.00           O
ATOM   7476  C32 POPEP 373     108.537 110.658  18.980  1.00  0.00           C
ATOM   7479  C23 POPEP 373     112.736 107.746  23.350  1.00  0.00           C
ATOM   7482  C24 POPEP 373     112.967 108.938  24.280  1.00  0.00           C
ATOM   7485  C25 POPEP 373     112.506 108.756  25.730  1.00  0.00           C
ATOM   7488  C26 POPEP 373     113.436 107.877  26.570  1.00  0.00           C
ATOM   7491  C27 POPEP 373     113.457 108.266  28.060  1.00  0.00           C
ATOM   7494  C28 POPEP 373     114.756 107.816  28.770  1.00  0.00           C
ATOM   7497  C29 POPEP 373     114.936 108.466  30.120  1.00  0.00           C
ATOM   7499 0C21 POPEP 373     114.276 108.146  31.250  1.00  0.00           C
ATOM   7501 1C21 POPEP 373     113.236 107.066  31.420  1.00  0.00           C
ATOM   7504 2C21 POPEP 373     113.627 106.057  32.510  1.00  0.00           C
ATOM   7507 3C21 POPEP 373     113.767 106.646  33.920  1.00  0.00           C
ATOM   7510 4C21 POPEP 373     114.126 105.576  34.950  1.00  0.00           C
ATOM   7513 5C21 POPEP 373     114.276 106.136  36.370  1.00  0.00           C
ATOM   7516 6C21 POPEP 373     114.637 105.036  37.390  1.00  0.00           C
ATOM   7519 7C21 POPEP 373     114.456 105.486  38.840  1.00  0.00           C
ATOM   7522 8C21 POPEP 373     114.686 104.346  39.840  1.00  0.00           C
ATOM   7526  C33 POPEP 373     108.077 112.016  19.570  1.00  0.00           C
ATOM   7529  C34 POPEP 373     108.537 113.227  18.750  1.00  0.00           C
ATOM   7532  C35 POPEP 373     108.926 114.456  19.580  1.00  0.00           C
ATOM   7535  C36 POPEP 373     107.797 115.377  20.050  1.00  0.00           C
ATOM   7538  C37 POPEP 373     108.346 116.786  20.330  1.00  0.00           C
ATOM   7541  C38 POPEP 373     107.406 117.676  21.160  1.00  0.00           C
ATOM   7544  C39 POPEP 373     107.296 117.286  22.640  1.00  0.00           C
ATOM   7547 0C31 POPEP 373     108.576 117.536  23.460  1.00  0.00           C
ATOM   7550 1C31 POPEP 373     108.506 116.896  24.850  1.00  0.00           C
ATOM   7553 2C31 POPEP 373     108.537 117.896  26.010  1.00  0.00           C
ATOM   7556 3C31 POPEP 373     109.936 118.456  26.320  1.00  0.00           C
ATOM   7559 4C31 POPEP 373     109.986 119.166  27.680  1.00  0.00           C
ATOM   7562 5C31 POPEP 373     111.396 119.197  28.270  1.00  0.00           C
ATOM   7565 6C31 POPEP 373     111.466 119.766  29.690  1.00  0.00           C
ATOM   7569  NH3 POPEQ 374      60.386  12.966  53.070  1.00  0.00           N
ATOM   7573  C12 POPEQ 374      59.047  12.326  53.030  1.00  0.00           C
ATOM   7576  C11 POPEQ 374      58.826  11.626  51.700  1.00  0.00           C
ATOM   7579  P   POPEQ 374      56.306  10.806  51.720  1.00  0.00           P
ATOM   7580  O13 POPEQ 374      55.637   9.626  52.310  1.00  0.00           O
ATOM   7581  O14 POPEQ 374      55.826  12.126  52.140  1.00  0.00           O
ATOM   7582  O11 POPEQ 374      56.136  10.696  50.160  1.00  0.00           O
ATOM   7583  O12 POPEQ 374      57.846  10.636  51.870  1.00  0.00           O
ATOM   7584  C1  POPEQ 374      56.607  11.706  49.270  1.00  0.00           C
ATOM   7587  C2  POPEQ 374      57.756  11.196  48.350  1.00  0.00           C
ATOM   7589  O21 POPEQ 374      57.786  12.076  47.210  1.00  0.00           O
ATOM   7590  C21 POPEQ 374      58.956  12.636  46.960  1.00  0.00           C
ATOM   7591  O22 POPEQ 374      59.976  12.486  47.590  1.00  0.00           O
ATOM   7592  C22 POPEQ 374      58.777  13.626  45.820  1.00  0.00           C
ATOM   7595  C3  POPEQ 374      57.527   9.756  47.840  1.00  0.00           C
ATOM   7598  O31 POPEQ 374      58.636   9.326  47.030  1.00  0.00           O
ATOM   7599  C31 POPEQ 374      58.597   8.206  46.280  1.00  0.00           C
ATOM   7600  O32 POPEQ 374      59.507   7.866  45.550  1.00  0.00           O
ATOM   7601  C32 POPEQ 374      57.277   7.436  46.390  1.00  0.00           C
ATOM   7604  C23 POPEQ 374      58.777  12.956  44.430  1.00  0.00           C
ATOM   7607  C24 POPEQ 374      58.527  13.986  43.330  1.00  0.00           C
ATOM   7610  C25 POPEQ 374      58.207  13.326  41.990  1.00  0.00           C
ATOM   7613  C26 POPEQ 374      57.606  14.306  40.980  1.00  0.00           C
ATOM   7616  C27 POPEQ 374      56.926  13.566  39.820  1.00  0.00           C
ATOM   7619  C28 POPEQ 374      56.246  14.506  38.820  1.00  0.00           C
ATOM   7622  C29 POPEQ 374      55.786  13.756  37.600  1.00  0.00           C
ATOM   7624 0C21 POPEQ 374      56.396  13.756  36.400  1.00  0.00           C
ATOM   7626 1C21 POPEQ 374      57.676  14.486  36.060  1.00  0.00           C
ATOM   7629 2C21 POPEQ 374      58.656  13.696  35.170  1.00  0.00           C
ATOM   7632 3C21 POPEQ 374      59.906  14.536  34.880  1.00  0.00           C
ATOM   7635 4C21 POPEQ 374      60.916  13.896  33.910  1.00  0.00           C
ATOM   7638 5C21 POPEQ 374      60.446  13.896  32.450  1.00  0.00           C
ATOM   7641 6C21 POPEQ 374      61.596  13.686  31.450  1.00  0.00           C
ATOM   7644 7C21 POPEQ 374      61.136  13.436  30.010  1.00  0.00           C
ATOM   7647 8C21 POPEQ 374      62.236  13.686  28.970  1.00  0.00           C
ATOM   7651  C33 POPEQ 374      57.166   6.246  45.400  1.00  0.00           C
ATOM   7654  C34 POPEQ 374      56.056   6.456  44.350  1.00  0.00           C
ATOM   7657  C35 POPEQ 374      56.366   7.536  43.290  1.00  0.00           C
ATOM   7660  C36 POPEQ 374      55.097   7.946  42.520  1.00  0.00           C
ATOM   7663  C37 POPEQ 374      55.266   8.016  41.000  1.00  0.00           C
ATOM   7666  C38 POPEQ 374      53.906   8.056  40.280  1.00  0.00           C
ATOM   7669  C39 POPEQ 374      53.986   7.676  38.790  1.00  0.00           C
ATOM   7672 0C31 POPEQ 374      52.597   7.356  38.210  1.00  0.00           C
ATOM   7675 1C31 POPEQ 374      52.616   6.926  36.740  1.00  0.00           C
ATOM   7678 2C31 POPEQ 374      51.226   6.586  36.180  1.00  0.00           C
ATOM   7681 3C31 POPEQ 374      50.266   7.786  36.120  1.00  0.00           C
ATOM   7684 4C31 POPEQ 374      48.886   7.436  35.550  1.00  0.00           C
ATOM   7687 5C31 POPEQ 374      47.906   8.616  35.600  1.00  0.00           C
ATOM   7690 6C31 POPEQ 374      46.486   8.226  35.190  1.00  0.00           C
ATOM   7694  NH3 POPER 375      37.847  47.036  55.250  1.00  0.00           N
ATOM   7698  C12 POPER 375      36.736  47.996  54.940  1.00  0.00           C
ATOM   7701  C11 POPER 375      35.366  47.286  55.000  1.00  0.00           C
ATOM   7704  P   POPER 375      35.246  45.056  56.440  1.00  0.00           P
ATOM   7705  O13 POPER 375      34.027  44.386  55.950  1.00  0.00           O
ATOM   7706  O14 POPER 375      35.656  44.876  57.850  1.00  0.00           O
ATOM   7707  O11 POPER 375      36.476  44.716  55.510  1.00  0.00           O
ATOM   7708  O12 POPER 375      35.166  46.626  56.240  1.00  0.00           O
ATOM   7709  C1  POPER 375      36.446  43.726  54.470  1.00  0.00           C
ATOM   7712  C2  POPER 375      36.856  44.396  53.130  1.00  0.00           C
ATOM   7714  O21 POPER 375      35.707  44.726  52.330  1.00  0.00           O
ATOM   7715  C21 POPER 375      35.886  45.816  51.600  1.00  0.00           C
ATOM   7716  O22 POPER 375      36.666  46.716  51.860  1.00  0.00           O
ATOM   7717  C22 POPER 375      35.006  45.756  50.350  1.00  0.00           C
ATOM   7720  C3  POPER 375      37.896  43.586  52.280  1.00  0.00           C
ATOM   7723  O31 POPER 375      38.636  44.426  51.360  1.00  0.00           O
ATOM   7724  C31 POPER 375      39.466  45.276  51.960  1.00  0.00           C
ATOM   7725  O32 POPER 375      39.676  45.316  53.160  1.00  0.00           O
ATOM   7726  C32 POPER 375      40.106  46.236  50.950  1.00  0.00           C
ATOM   7729  C23 POPER 375      35.867  45.476  49.090  1.00  0.00           C
ATOM   7732  C24 POPER 375      35.046  45.266  47.810  1.00  0.00           C
ATOM   7735  C25 POPER 375      34.646  46.526  47.050  1.00  0.00           C
ATOM   7738  C26 POPER 375      33.586  46.166  45.990  1.00  0.00           C
ATOM   7741  C27 POPER 375      32.736  47.346  45.480  1.00  0.00           C
ATOM   7744  C28 POPER 375      31.496  46.907  44.670  1.00  0.00           C
ATOM   7747  C29 POPER 375      30.366  46.286  45.470  1.00  0.00           C
ATOM   7749 0C21 POPER 375      30.176  44.976  45.750  1.00  0.00           C
ATOM   7751 1C21 POPER 375      31.076  43.836  45.360  1.00  0.00           C
ATOM   7754 2C21 POPER 375      30.366  42.616  44.730  1.00  0.00           C
ATOM   7757 3C21 POPER 375      29.446  41.856  45.700  1.00  0.00           C
ATOM   7760 4C21 POPER 375      29.046  40.466  45.160  1.00  0.00           C
ATOM   7763 5C21 POPER 375      27.676  39.966  45.640  1.00  0.00           C
ATOM   7766 6C21 POPER 375      27.586  39.676  47.150  1.00  0.00           C
ATOM   7769 7C21 POPER 375      26.146  39.306  47.570  1.00  0.00           C
ATOM   7772 8C21 POPER 375      26.006  38.866  49.030  1.00  0.00           C
ATOM   7776  C33 POPER 375      40.646  45.566  49.660  1.00  0.00           C
ATOM   7779  C34 POPER 375      39.736  45.797  48.450  1.00  0.00           C
ATOM   7782  C35 POPER 375      40.396  45.346  47.140  1.00  0.00           C
ATOM   7785  C36 POPER 375      39.626  45.826  45.900  1.00  0.00           C
ATOM   7788  C37 POPER 375      40.286  45.406  44.580  1.00  0.00           C
ATOM   7791  C38 POPER 375      39.896  46.336  43.420  1.00  0.00           C
ATOM   7794  C39 POPER 375      40.757  46.156  42.160  1.00  0.00           C
ATOM   7797 0C31 POPER 375      40.376  47.146  41.060  1.00  0.00           C
ATOM   7800 1C31 POPER 375      41.316  47.096  39.850  1.00  0.00           C
ATOM   7803 2C31 POPER 375      40.806  47.966  38.690  1.00  0.00           C
ATOM   7806 3C31 POPER 375      41.776  48.006  37.500  1.00  0.00           C
ATOM   7809 4C31 POPER 375      41.176  48.736  36.290  1.00  0.00           C
ATOM   7812 5C31 POPER 375      42.146  48.826  35.110  1.00  0.00           C
ATOM   7815 6C31 POPER 375      41.477  49.376  33.840  1.00  0.00           C
ATOM   7819  NH3 POPES 376      13.026 106.946  13.180  1.00  0.00           N
ATOM   7823  C12 POPES 376      11.596 106.646  12.760  1.00  0.00           C
ATOM   7826  C11 POPES 376      11.106 107.547  11.600  1.00  0.00           C
ATOM   7829  P   POPES 376      11.766 109.947  12.430  1.00  0.00           P
ATOM   7830  O13 POPES 376      13.066 109.416  12.000  1.00  0.00           O
ATOM   7831  O14 POPES 376      11.416 111.306  11.950  1.00  0.00           O
ATOM   7832  O11 POPES 376      11.686 109.846  14.010  1.00  0.00           O
ATOM   7833  O12 POPES 376      10.706 108.868  11.990  1.00  0.00           O
ATOM   7834  C1  POPES 376      10.646 110.626  14.610  1.00  0.00           C
ATOM   7837  C2  POPES 376      10.356 110.156  16.050  1.00  0.00           C
ATOM   7839  O21 POPES 376      11.506 110.346  16.910  1.00  0.00           O
ATOM   7840  C21 POPES 376      11.596 111.577  17.400  1.00  0.00           C
ATOM   7841  O22 POPES 376      11.086 112.576  16.930  1.00  0.00           O
ATOM   7842  C22 POPES 376      12.306 111.496  18.750  1.00  0.00           C
ATOM   7845  C3  POPES 376       9.896 108.666  16.070  1.00  0.00           C
ATOM   7848  O31 POPES 376       9.666 108.196  17.410  1.00  0.00           O
ATOM   7849  C31 POPES 376      10.726 108.076  18.210  1.00  0.00           C
ATOM   7850  O32 POPES 376      10.816 108.546  19.330  1.00  0.00           O
ATOM   7851  C32 POPES 376      11.806 107.188  17.590  1.00  0.00           C
ATOM   7854  C23 POPES 376      12.566 112.867  19.410  1.00  0.00           C
ATOM   7857  C24 POPES 376      13.446 112.716  20.650  1.00  0.00           C
ATOM   7860  C25 POPES 376      13.776 114.036  21.340  1.00  0.00           C
ATOM   7863  C26 POPES 376      14.756 113.797  22.500  1.00  0.00           C
ATOM   7866  C27 POPES 376      14.816 114.947  23.510  1.00  0.00           C
ATOM   7869  C28 POPES 376      15.746 114.586  24.690  1.00  0.00           C
ATOM   7872  C29 POPES 376      15.646 115.566  25.830  1.00  0.00           C
ATOM   7874 0C21 POPES 376      15.386 115.276  27.120  1.00  0.00           C
ATOM   7876 1C21 POPES 376      15.146 113.906  27.720  1.00  0.00           C
ATOM   7879 2C21 POPES 376      16.416 113.376  28.420  1.00  0.00           C
ATOM   7882 3C21 POPES 376      16.126 112.176  29.350  1.00  0.00           C
ATOM   7885 4C21 POPES 376      17.086 112.126  30.550  1.00  0.00           C
ATOM   7888 5C21 POPES 376      16.716 111.077  31.600  1.00  0.00           C
ATOM   7891 6C21 POPES 376      17.026 109.636  31.160  1.00  0.00           C
ATOM   7894 7C21 POPES 376      16.716 108.606  32.260  1.00  0.00           C
ATOM   7897 8C21 POPES 376      17.086 107.176  31.870  1.00  0.00           C
ATOM   7901  C33 POPES 376      12.786 106.686  18.660  1.00  0.00           C
ATOM   7904  C34 POPES 376      13.526 105.406  18.250  1.00  0.00           C
ATOM   7907  C35 POPES 376      14.446 104.896  19.380  1.00  0.00           C
ATOM   7910  C36 POPES 376      13.676 104.257  20.550  1.00  0.00           C
ATOM   7913  C37 POPES 376      14.466 104.276  21.860  1.00  0.00           C
ATOM   7916  C38 POPES 376      13.696 103.676  23.040  1.00  0.00           C
ATOM   7919  C39 POPES 376      14.496 103.756  24.350  1.00  0.00           C
ATOM   7922 0C31 POPES 376      13.716 103.158  25.530  1.00  0.00           C
ATOM   7925 1C31 POPES 376      14.476 103.266  26.860  1.00  0.00           C
ATOM   7928 2C31 POPES 376      13.916 102.366  27.970  1.00  0.00           C
ATOM   7931 3C31 POPES 376      14.036 100.876  27.620  1.00  0.00           C
ATOM   7934 4C31 POPES 376      13.746  99.936  28.800  1.00  0.00           C
ATOM   7937 5C31 POPES 376      13.796  98.466  28.380  1.00  0.00           C
ATOM   7940 6C31 POPES 376      13.346  97.496  29.470  1.00  0.00           C
ATOM   7944  NH3 POPET 377     125.227 118.886  58.160  1.00  0.00           N
ATOM   7948  C12 POPET 377     125.826 118.727  59.530  1.00  0.00           C
ATOM   7951  C11 POPET 377     124.966 119.268  60.680  1.00  0.00           C
ATOM   7954  P   POPET 377     123.707 121.477  60.060  1.00  0.00           P
ATOM   7955  O13 POPET 377     122.377 121.977  60.500  1.00  0.00           O
ATOM   7956  O14 POPET 377     124.927 122.066  60.650  1.00  0.00           O
ATOM   7957  O11 POPET 377     123.786 121.496  58.480  1.00  0.00           O
ATOM   7958  O12 POPET 377     123.767 119.916  60.250  1.00  0.00           O
ATOM   7959  C1  POPET 377     122.657 121.007  57.730  1.00  0.00           C
ATOM   7962  C2  POPET 377     121.787 122.176  57.230  1.00  0.00           C
ATOM   7964  O21 POPET 377     120.617 121.676  56.580  1.00  0.00           O
ATOM   7965  C21 POPET 377     120.747 121.176  55.360  1.00  0.00           C
ATOM   7966  O22 POPET 377     121.796 120.917  54.790  1.00  0.00           O
ATOM   7967  C22 POPET 377     119.346 121.036  54.760  1.00  0.00           C
ATOM   7970  C3  POPET 377     122.576 123.216  56.370  1.00  0.00           C
ATOM   7973  O31 POPET 377     121.666 124.077  55.640  1.00  0.00           O
ATOM   7974  C31 POPET 377     122.207 124.576  54.530  1.00  0.00           C
ATOM   7975  O32 POPET 377     123.387 124.477  54.230  1.00  0.00           O
ATOM   7976  C32 POPET 377     121.137 125.189  53.620  1.00  0.00           C
ATOM   7979  C23 POPET 377     119.316 120.637  53.260  1.00  0.00           C
ATOM   7982  C24 POPET 377     117.996 121.096  52.610  1.00  0.00           C
ATOM   7985  C25 POPET 377     117.736 120.526  51.210  1.00  0.00           C
ATOM   7988  C26 POPET 377     118.417 121.306  50.070  1.00  0.00           C
ATOM   7991  C27 POPET 377     119.756 120.706  49.640  1.00  0.00           C
ATOM   7994  C28 POPET 377     120.526 121.586  48.630  1.00  0.00           C
ATOM   7997  C29 POPET 377     121.177 122.757  49.330  1.00  0.00           C
ATOM   7999 0C21 POPET 377     122.457 123.158  49.190  1.00  0.00           C
ATOM   8001 1C21 POPET 377     123.466 122.556  48.250  1.00  0.00           C
ATOM   8004 2C21 POPET 377     124.716 123.446  48.140  1.00  0.00           C
ATOM   8007 3C21 POPET 377     125.677 123.336  49.340  1.00  0.00           C
ATOM   8010 4C21 POPET 377     126.636 124.536  49.400  1.00  0.00           C
ATOM   8013 5C21 POPET 377     127.916 124.257  50.190  1.00  0.00           C
ATOM   8016 6C21 POPET 377     128.847 125.480  50.190  1.00  0.00           C
ATOM   8019 7C21 POPET 377     130.220 125.209  50.830  1.00  0.00           C
ATOM   8022 8C21 POPET 377     131.069 126.469  50.940  1.00  0.00           C
ATOM   8026  C33 POPET 377     121.256 126.730  53.460  1.00  0.00           C
ATOM   8029  C34 POPET 377     120.987 127.259  52.040  1.00  0.00           C
ATOM   8032  C35 POPET 377     122.016 126.749  51.010  1.00  0.00           C
ATOM   8035  C36 POPET 377     122.026 127.499  49.670  1.00  0.00           C
ATOM   8038  C37 POPET 377     122.886 126.749  48.640  1.00  0.00           C
ATOM   8041  C38 POPET 377     123.156 127.490  47.320  1.00  0.00           C
ATOM   8044  C39 POPET 377     122.216 127.090  46.180  1.00  0.00           C
ATOM   8047 0C31 POPET 377     122.457 125.679  45.590  1.00  0.00           C
ATOM   8050 1C31 POPET 377     123.546 125.630  44.500  1.00  0.00           C
ATOM   8053 2C31 POPET 377     123.236 124.586  43.410  1.00  0.00           C
ATOM   8056 3C31 POPET 377     124.126 124.730  42.160  1.00  0.00           C
ATOM   8059 4C31 POPET 377     123.597 123.938  40.950  1.00  0.00           C
ATOM   8062 5C31 POPET 377     123.697 124.699  39.620  1.00  0.00           C
ATOM   8065 6C31 POPET 377     123.306 123.856  38.410  1.00  0.00           C
ATOM   8069  NH3 POPEU 378      83.276  38.326  14.250  1.00  0.00           N
ATOM   8073  C12 POPEU 378      82.007  37.806  14.820  1.00  0.00           C
ATOM   8076  C11 POPEU 378      80.876  38.706  14.310  1.00  0.00           C
ATOM   8079  P   POPEU 378      78.336  38.746  14.850  1.00  0.00           P
ATOM   8080  O13 POPEU 378      77.896  39.606  13.730  1.00  0.00           O
ATOM   8081  O14 POPEU 378      77.347  37.766  15.340  1.00  0.00           O
ATOM   8082  O11 POPEU 378      78.836  39.596  16.090  1.00  0.00           O
ATOM   8083  O12 POPEU 378      79.647  37.996  14.400  1.00  0.00           O
ATOM   8084  C1  POPEU 378      79.527  38.856  17.110  1.00  0.00           C
ATOM   8087  C2  POPEU 378      78.647  38.656  18.360  1.00  0.00           C
ATOM   8089  O21 POPEU 378      79.376  38.986  19.550  1.00  0.00           O
ATOM   8090  C21 POPEU 378      80.457  38.246  19.790  1.00  0.00           C
ATOM   8091  O22 POPEU 378      80.987  37.476  19.020  1.00  0.00           O
ATOM   8092  C22 POPEU 378      80.897  38.476  21.220  1.00  0.00           C
ATOM   8095  C3  POPEU 378      78.006  37.236  18.450  1.00  0.00           C
ATOM   8098  O31 POPEU 378      77.376  37.056  19.730  1.00  0.00           O
ATOM   8099  C31 POPEU 378      76.246  37.736  19.860  1.00  0.00           C
ATOM   8100  O32 POPEU 378      75.656  38.326  18.970  1.00  0.00           O
ATOM   8101  C32 POPEU 378      75.856  37.736  21.330  1.00  0.00           C
ATOM   8104  C23 POPEU 378      79.906  37.816  22.210  1.00  0.00           C
ATOM   8107  C24 POPEU 378      80.276  38.156  23.660  1.00  0.00           C
ATOM   8110  C25 POPEU 378      81.577  37.476  24.110  1.00  0.00           C
ATOM   8113  C26 POPEU 378      82.427  38.346  25.040  1.00  0.00           C
ATOM   8116  C27 POPEU 378      83.837  37.776  25.240  1.00  0.00           C
ATOM   8119  C28 POPEU 378      84.136  37.206  26.640  1.00  0.00           C
ATOM   8122  C29 POPEU 378      83.156  36.136  27.050  1.00  0.00           C
ATOM   8124 0C21 POPEU 378      83.107  35.556  28.260  1.00  0.00           C
ATOM   8126 1C21 POPEU 378      84.026  35.806  29.420  1.00  0.00           C
ATOM   8129 2C21 POPEU 378      83.317  36.566  30.560  1.00  0.00           C
ATOM   8132 3C21 POPEU 378      82.086  35.836  31.130  1.00  0.00           C
ATOM   8135 4C21 POPEU 378      81.337  36.666  32.190  1.00  0.00           C
ATOM   8138 5C21 POPEU 378      82.107  36.806  33.510  1.00  0.00           C
ATOM   8141 6C21 POPEU 378      81.986  35.586  34.430  1.00  0.00           C
ATOM   8144 7C21 POPEU 378      83.217  35.426  35.310  1.00  0.00           C
ATOM   8147 8C21 POPEU 378      83.066  34.386  36.420  1.00  0.00           C
ATOM   8151  C33 POPEU 378      74.416  38.186  21.610  1.00  0.00           C
ATOM   8154  C34 POPEU 378      74.166  38.196  23.130  1.00  0.00           C
ATOM   8157  C35 POPEU 378      72.736  38.566  23.510  1.00  0.00           C
ATOM   8160  C36 POPEU 378      72.556  38.726  25.020  1.00  0.00           C
ATOM   8163  C37 POPEU 378      72.527  37.417  25.820  1.00  0.00           C
ATOM   8166  C38 POPEU 378      72.847  37.676  27.300  1.00  0.00           C
ATOM   8169  C39 POPEU 378      72.137  36.726  28.280  1.00  0.00           C
ATOM   8172 0C31 POPEU 378      72.397  37.146  29.730  1.00  0.00           C
ATOM   8175 1C31 POPEU 378      72.916  36.016  30.620  1.00  0.00           C
ATOM   8178 2C31 POPEU 378      73.366  36.526  31.990  1.00  0.00           C
ATOM   8181 3C31 POPEU 378      73.866  35.416  32.920  1.00  0.00           C
ATOM   8184 4C31 POPEU 378      72.836  34.996  33.980  1.00  0.00           C
ATOM   8187 5C31 POPEU 378      72.636  36.056  35.070  1.00  0.00           C
ATOM   8190 6C31 POPEU 378      71.666  35.636  36.170  1.00  0.00           C
ATOM   8194  NH3 POPEV 379     105.017  38.186  56.870  1.00  0.00           N
ATOM   8198  C12 POPEV 379     105.507  37.436  58.070  1.00  0.00           C
ATOM   8201  C11 POPEV 379     104.316  36.706  58.710  1.00  0.00           C
ATOM   8204  P   POPEV 379     105.266  34.566  59.850  1.00  0.00           P
ATOM   8205  O13 POPEV 379     106.606  34.616  59.230  1.00  0.00           O
ATOM   8206  O14 POPEV 379     105.126  33.896  61.170  1.00  0.00           O
ATOM   8207  O11 POPEV 379     104.287  33.886  58.840  1.00  0.00           O
ATOM   8208  O12 POPEV 379     104.686  36.036  59.920  1.00  0.00           O
ATOM   8209  C1  POPEV 379     104.737  32.906  57.900  1.00  0.00           C
ATOM   8212  C2  POPEV 379     104.596  33.466  56.460  1.00  0.00           C
ATOM   8214  O21 POPEV 379     104.456  32.366  55.560  1.00  0.00           O
ATOM   8215  C21 POPEV 379     103.317  32.306  54.910  1.00  0.00           C
ATOM   8216  O22 POPEV 379     102.307  32.956  55.150  1.00  0.00           O
ATOM   8217  C22 POPEV 379     103.567  31.406  53.700  1.00  0.00           C
ATOM   8220  C3  POPEV 379     105.826  34.286  56.000  1.00  0.00           C
ATOM   8223  O31 POPEV 379     105.526  35.036  54.800  1.00  0.00           O
ATOM   8224  C31 POPEV 379     106.097  34.606  53.680  1.00  0.00           C
ATOM   8225  O32 POPEV 379     106.857  33.656  53.600  1.00  0.00           O
ATOM   8226  C32 POPEV 379     105.647  35.486  52.510  1.00  0.00           C
ATOM   8229  C23 POPEV 379     102.447  31.456  52.640  1.00  0.00           C
ATOM   8232  C24 POPEV 379     102.727  30.496  51.480  1.00  0.00           C
ATOM   8235  C25 POPEV 379     101.566  30.436  50.480  1.00  0.00           C
ATOM   8238  C26 POPEV 379     101.806  29.376  49.400  1.00  0.00           C
ATOM   8241  C27 POPEV 379     100.796  29.456  48.250  1.00  0.00           C
ATOM   8244  C28 POPEV 379     101.046  28.406  47.160  1.00  0.00           C
ATOM   8247  C29 POPEV 379     102.336  28.656  46.410  1.00  0.00           C
ATOM   8249 0C21 POPEV 379     102.447  29.096  45.150  1.00  0.00           C
ATOM   8251 1C21 POPEV 379     101.296  29.496  44.250  1.00  0.00           C
ATOM   8254 2C21 POPEV 379     101.776  30.486  43.160  1.00  0.00           C
ATOM   8257 3C21 POPEV 379     102.606  29.806  42.060  1.00  0.00           C
ATOM   8260 4C21 POPEV 379     103.677  30.716  41.460  1.00  0.00           C
ATOM   8263 5C21 POPEV 379     104.567  30.006  40.440  1.00  0.00           C
ATOM   8266 6C21 POPEV 379     105.586  30.946  39.780  1.00  0.00           C
ATOM   8269 7C21 POPEV 379     106.416  30.256  38.700  1.00  0.00           C
ATOM   8272 8C21 POPEV 379     107.256  31.216  37.860  1.00  0.00           C
ATOM   8276  C33 POPEV 379     106.396  35.136  51.210  1.00  0.00           C
ATOM   8279  C34 POPEV 379     106.436  36.286  50.200  1.00  0.00           C
ATOM   8282  C35 POPEV 379     107.567  36.086  49.180  1.00  0.00           C
ATOM   8285  C36 POPEV 379     107.457  37.046  47.990  1.00  0.00           C
ATOM   8288  C37 POPEV 379     108.516  36.836  46.900  1.00  0.00           C
ATOM   8291  C38 POPEV 379     108.276  37.766  45.700  1.00  0.00           C
ATOM   8294  C39 POPEV 379     109.497  37.846  44.780  1.00  0.00           C
ATOM   8297 0C31 POPEV 379     109.386  38.956  43.720  1.00  0.00           C
ATOM   8300 1C31 POPEV 379     110.617  38.966  42.810  1.00  0.00           C
ATOM   8303 2C31 POPEV 379     110.736  40.226  41.940  1.00  0.00           C
ATOM   8306 3C31 POPEV 379     112.107  40.326  41.260  1.00  0.00           C
ATOM   8309 4C31 POPEV 379     112.366  41.676  40.590  1.00  0.00           C
ATOM   8312 5C31 POPEV 379     113.856  41.907  40.290  1.00  0.00           C
ATOM   8315 6C31 POPEV 379     114.147  43.286  39.710  1.00  0.00           C
ATOM   8319  NH3 POPEW 380     109.047  28.266  58.640  1.00  0.00           N
ATOM   8323  C12 POPEW 380     109.516  27.046  59.380  1.00  0.00           C
ATOM   8326  C11 POPEW 380     109.266  25.886  58.420  1.00  0.00           C
ATOM   8329  P   POPEW 380     109.007  23.326  58.390  1.00  0.00           P
ATOM   8330  O13 POPEW 380     109.947  22.186  58.360  1.00  0.00           O
ATOM   8331  O14 POPEW 380     107.757  23.176  59.170  1.00  0.00           O
ATOM   8332  O11 POPEW 380     108.527  23.666  56.920  1.00  0.00           O
ATOM   8333  O12 POPEW 380     109.747  24.636  58.900  1.00  0.00           O
ATOM   8334  C1  POPEW 380     109.196  24.096  55.750  1.00  0.00           C
ATOM   8337  C2  POPEW 380     108.217  24.926  54.860  1.00  0.00           C
ATOM   8339  O21 POPEW 380     108.796  25.116  53.560  1.00  0.00           O
ATOM   8340  C21 POPEW 380     108.037  25.346  52.490  1.00  0.00           C
ATOM   8341  O22 POPEW 380     108.406  26.026  51.540  1.00  0.00           O
ATOM   8342  C22 POPEW 380     106.696  24.616  52.500  1.00  0.00           C
ATOM   8345  C3  POPEW 380     107.926  26.326  55.490  1.00  0.00           C
ATOM   8348  O31 POPEW 380     107.167  27.246  54.670  1.00  0.00           O
ATOM   8349  C31 POPEW 380     107.417  28.526  55.030  1.00  0.00           C
ATOM   8350  O32 POPEW 380     108.136  28.876  55.950  1.00  0.00           O
ATOM   8351  C32 POPEW 380     106.727  29.486  54.080  1.00  0.00           C
ATOM   8354  C23 POPEW 380     106.016  24.566  51.100  1.00  0.00           C
ATOM   8357  C24 POPEW 380     104.546  24.126  51.160  1.00  0.00           C
ATOM   8360  C25 POPEW 380     104.056  23.516  49.830  1.00  0.00           C
ATOM   8363  C26 POPEW 380     103.637  24.516  48.750  1.00  0.00           C
ATOM   8366  C27 POPEW 380     103.697  23.956  47.310  1.00  0.00           C
ATOM   8369  C28 POPEW 380     102.847  22.696  47.030  1.00  0.00           C
ATOM   8372  C29 POPEW 380     103.537  21.396  47.370  1.00  0.00           C
ATOM   8374 0C21 POPEW 380     103.977  20.466  46.500  1.00  0.00           C
ATOM   8376 1C21 POPEW 380     103.856  20.536  45.000  1.00  0.00           C
ATOM   8379 2C21 POPEW 380     104.616  19.386  44.310  1.00  0.00           C
ATOM   8382 3C21 POPEW 380     103.936  18.016  44.470  1.00  0.00           C
ATOM   8385 4C21 POPEW 380     104.887  16.836  44.220  1.00  0.00           C
ATOM   8388 5C21 POPEW 380     104.156  15.496  44.010  1.00  0.00           C
ATOM   8391 6C21 POPEW 380     103.567  15.336  42.600  1.00  0.00           C
ATOM   8394 7C21 POPEW 380     102.716  14.076  42.440  1.00  0.00           C
ATOM   8397 8C21 POPEW 380     102.086  13.966  41.040  1.00  0.00           C
ATOM   8401  C33 POPEW 380     107.086  29.196  52.610  1.00  0.00           C
ATOM   8404  C34 POPEW 380     106.676  30.376  51.740  1.00  0.00           C
ATOM   8407  C35 POPEW 380     106.916  30.146  50.260  1.00  0.00           C
ATOM   8410  C36 POPEW 380     106.486  31.366  49.450  1.00  0.00           C
ATOM   8413  C37 POPEW 380     106.577  31.126  47.940  1.00  0.00           C
ATOM   8416  C38 POPEW 380     106.727  32.436  47.180  1.00  0.00           C
ATOM   8419  C39 POPEW 380     106.556  32.257  45.670  1.00  0.00           C
ATOM   8422 0C31 POPEW 380     106.766  33.576  44.940  1.00  0.00           C
ATOM   8425 1C31 POPEW 380     106.436  33.466  43.450  1.00  0.00           C
ATOM   8428 2C31 POPEW 380     106.676  34.786  42.700  1.00  0.00           C
ATOM   8431 3C31 POPEW 380     106.236  34.696  41.240  1.00  0.00           C
ATOM   8434 4C31 POPEW 380     106.436  36.007  40.480  1.00  0.00           C
ATOM   8437 5C31 POPEW 380     106.027  35.886  39.010  1.00  0.00           C
ATOM   8440 6C31 POPEW 380     106.286  37.156  38.200  1.00  0.00           C
ATOM   8444  NH3 POPEX 381      46.466 104.986  52.520  1.00  0.00           N
ATOM   8448  C12 POPEX 381      45.616 105.336  51.330  1.00  0.00           C
ATOM   8451  C11 POPEX 381      44.146 105.447  51.760  1.00  0.00           C
ATOM   8454  P   POPEX 381      43.196 107.566  50.540  1.00  0.00           P
ATOM   8455  O13 POPEX 381      42.007 108.116  51.240  1.00  0.00           O
ATOM   8456  O14 POPEX 381      44.507 108.216  50.740  1.00  0.00           O
ATOM   8457  O11 POPEX 381      42.867 107.566  49.010  1.00  0.00           O
ATOM   8458  O12 POPEX 381      43.306 105.996  50.740  1.00  0.00           O
ATOM   8459  C1  POPEX 381      43.126 108.706  48.220  1.00  0.00           C
ATOM   8462  C2  POPEX 381      41.957 108.806  47.250  1.00  0.00           C
ATOM   8464  O21 POPEX 381      42.266 109.757  46.240  1.00  0.00           O
ATOM   8465  C21 POPEX 381      42.816 109.276  45.140  1.00  0.00           C
ATOM   8466  O22 POPEX 381      43.126 108.106  44.950  1.00  0.00           O
ATOM   8467  C22 POPEX 381      42.937 110.426  44.150  1.00  0.00           C
ATOM   8470  C3  POPEX 381      40.656 109.236  48.000  1.00  0.00           C
ATOM   8473  O31 POPEX 381      39.506 108.577  47.460  1.00  0.00           O
ATOM   8474  C31 POPEX 381      39.106 109.007  46.270  1.00  0.00           C
ATOM   8475  O32 POPEX 381      39.546 109.966  45.670  1.00  0.00           O
ATOM   8476  C32 POPEX 381      37.996 108.106  45.760  1.00  0.00           C
ATOM   8479  C23 POPEX 381      43.936 110.216  43.000  1.00  0.00           C
ATOM   8482  C24 POPEX 381      43.906 111.417  42.050  1.00  0.00           C
ATOM   8485  C25 POPEX 381      42.806 111.337  40.980  1.00  0.00           C
ATOM   8488  C26 POPEX 381      42.867 112.547  40.040  1.00  0.00           C
ATOM   8491  C27 POPEX 381      41.896 112.447  38.860  1.00  0.00           C
ATOM   8494  C28 POPEX 381      42.036 113.606  37.860  1.00  0.00           C
ATOM   8497  C29 POPEX 381      43.347 113.526  37.110  1.00  0.00           C
ATOM   8499 0C21 POPEX 381      43.527 113.446  35.780  1.00  0.00           C
ATOM   8501 1C21 POPEX 381      42.456 113.516  34.720  1.00  0.00           C
ATOM   8504 2C21 POPEX 381      42.946 114.176  33.420  1.00  0.00           C
ATOM   8507 3C21 POPEX 381      43.496 115.596  33.600  1.00  0.00           C
ATOM   8510 4C21 POPEX 381      43.856 116.216  32.250  1.00  0.00           C
ATOM   8513 5C21 POPEX 381      44.567 117.576  32.350  1.00  0.00           C
ATOM   8516 6C21 POPEX 381      44.886 118.126  30.960  1.00  0.00           C
ATOM   8519 7C21 POPEX 381      45.926 119.247  30.950  1.00  0.00           C
ATOM   8522 8C21 POPEX 381      46.326 119.626  29.520  1.00  0.00           C
ATOM   8526  C33 POPEX 381      38.507 106.747  45.240  1.00  0.00           C
ATOM   8529  C34 POPEX 381      37.586 105.606  45.690  1.00  0.00           C
ATOM   8532  C35 POPEX 381      37.847 104.276  44.960  1.00  0.00           C
ATOM   8535  C36 POPEX 381      37.686 104.408  43.440  1.00  0.00           C
ATOM   8538  C37 POPEX 381      37.576 103.056  42.730  1.00  0.00           C
ATOM   8541  C38 POPEX 381      37.756 103.176  41.210  1.00  0.00           C
ATOM   8544  C39 POPEX 381      36.766 104.106  40.500  1.00  0.00           C
ATOM   8547 0C31 POPEX 381      35.316 103.596  40.570  1.00  0.00           C
ATOM   8550 1C31 POPEX 381      34.336 104.376  39.680  1.00  0.00           C
ATOM   8553 2C31 POPEX 381      32.936 103.736  39.630  1.00  0.00           C
ATOM   8556 3C31 POPEX 381      32.906 102.426  38.810  1.00  0.00           C
ATOM   8559 4C31 POPEX 381      31.616 101.617  39.010  1.00  0.00           C
ATOM   8562 5C31 POPEX 381      31.666 100.246  38.330  1.00  0.00           C
ATOM   8565 6C31 POPEX 381      30.356  99.466  38.470  1.00  0.00           C
ATOM   8569  NH3 POPEY 382      61.736  22.146  10.440  1.00  0.00           N
ATOM   8573  C12 POPEY 382      61.996  20.667  10.440  1.00  0.00           C
ATOM   8576  C11 POPEY 382      63.056  20.256   9.410  1.00  0.00           C
ATOM   8579  P   POPEY 382      65.497  20.166  10.410  1.00  0.00           P
ATOM   8580  O13 POPEY 382      65.796  18.836   9.850  1.00  0.00           O
ATOM   8581  O14 POPEY 382      66.616  21.116  10.550  1.00  0.00           O
ATOM   8582  O11 POPEY 382      64.876  19.916  11.820  1.00  0.00           O
ATOM   8583  O12 POPEY 382      64.296  20.916   9.670  1.00  0.00           O
ATOM   8584  C1  POPEY 382      64.866  20.926  12.830  1.00  0.00           C
ATOM   8587  C2  POPEY 382      65.016  20.206  14.190  1.00  0.00           C
ATOM   8589  O21 POPEY 382      65.067  21.186  15.250  1.00  0.00           O
ATOM   8590  C21 POPEY 382      64.476  20.766  16.360  1.00  0.00           C
ATOM   8591  O22 POPEY 382      63.706  19.826  16.450  1.00  0.00           O
ATOM   8592  C22 POPEY 382      64.847  21.696  17.520  1.00  0.00           C
ATOM   8595  C3  POPEY 382      66.317  19.356  14.160  1.00  0.00           C
ATOM   8598  O31 POPEY 382      66.686  18.886  15.470  1.00  0.00           O
ATOM   8599  C31 POPEY 382      67.476  17.806  15.430  1.00  0.00           C
ATOM   8600  O32 POPEY 382      67.666  17.116  14.450  1.00  0.00           O
ATOM   8601  C32 POPEY 382      68.056  17.626  16.850  1.00  0.00           C
ATOM   8604  C23 POPEY 382      65.156  20.936  18.830  1.00  0.00           C
ATOM   8607  C24 POPEY 382      63.906  20.546  19.630  1.00  0.00           C
ATOM   8610  C25 POPEY 382      64.247  19.826  20.950  1.00  0.00           C
ATOM   8613  C26 POPEY 382      63.007  19.576  21.820  1.00  0.00           C
ATOM   8616  C27 POPEY 382      63.347  19.036  23.220  1.00  0.00           C
ATOM   8619  C28 POPEY 382      62.116  18.956  24.140  1.00  0.00           C
ATOM   8622  C29 POPEY 382      61.246  17.766  23.860  1.00  0.00           C
ATOM   8624 0C21 POPEY 382      60.817  16.876  24.770  1.00  0.00           C
ATOM   8626 1C21 POPEY 382      61.126  16.886  26.250  1.00  0.00           C
ATOM   8629 2C21 POPEY 382      60.046  17.656  27.030  1.00  0.00           C
ATOM   8632 3C21 POPEY 382      60.306  17.686  28.540  1.00  0.00           C
ATOM   8635 4C21 POPEY 382      59.136  18.306  29.310  1.00  0.00           C
ATOM   8638 5C21 POPEY 382      59.257  18.116  30.830  1.00  0.00           C
ATOM   8641 6C21 POPEY 382      58.026  18.666  31.560  1.00  0.00           C
ATOM   8644 7C21 POPEY 382      57.946  18.236  33.030  1.00  0.00           C
ATOM   8647 8C21 POPEY 382      56.726  18.806  33.750  1.00  0.00           C
ATOM   8651  C33 POPEY 382      69.476  17.016  16.910  1.00  0.00           C
ATOM   8654  C34 POPEY 382      70.226  17.326  18.220  1.00  0.00           C
ATOM   8657  C35 POPEY 382      69.696  16.646  19.500  1.00  0.00           C
ATOM   8660  C36 POPEY 382      68.686  17.466  20.320  1.00  0.00           C
ATOM   8663  C37 POPEY 382      68.677  17.076  21.810  1.00  0.00           C
ATOM   8666  C38 POPEY 382      67.456  17.576  22.610  1.00  0.00           C
ATOM   8669  C39 POPEY 382      67.636  17.366  24.120  1.00  0.00           C
ATOM   8672 0C31 POPEY 382      66.406  17.726  24.960  1.00  0.00           C
ATOM   8675 1C31 POPEY 382      66.707  17.656  26.470  1.00  0.00           C
ATOM   8678 2C31 POPEY 382      65.466  17.676  27.360  1.00  0.00           C
ATOM   8681 3C31 POPEY 382      65.866  17.606  28.850  1.00  0.00           C
ATOM   8684 4C31 POPEY 382      64.707  17.316  29.810  1.00  0.00           C
ATOM   8687 5C31 POPEY 382      65.216  17.156  31.250  1.00  0.00           C
ATOM   8690 6C31 POPEY 382      64.107  16.926  32.280  1.00  0.00           C
ATOM   8694  NH3 POPEZ 383     100.286  19.496  15.540  1.00  0.00           N
ATOM   8698  C12 POPEZ 383      99.117  20.186  16.210  1.00  0.00           C
ATOM   8701  C11 POPEZ 383      97.776  20.016  15.450  1.00  0.00           C
ATOM   8704  P   POPEZ 383      96.617  22.276  14.670  1.00  0.00           P
ATOM   8705  O13 POPEZ 383      97.196  23.556  14.210  1.00  0.00           O
ATOM   8706  O14 POPEZ 383      95.266  21.906  14.160  1.00  0.00           O
ATOM   8707  O11 POPEZ 383      96.536  22.286  16.230  1.00  0.00           O
ATOM   8708  O12 POPEZ 383      97.587  21.036  14.470  1.00  0.00           O
ATOM   8709  C1  POPEZ 383      95.887  23.316  16.960  1.00  0.00           C
ATOM   8712  C2  POPEZ 383      96.216  23.086  18.440  1.00  0.00           C
ATOM   8714  O21 POPEZ 383      95.266  23.756  19.280  1.00  0.00           O
ATOM   8715  C21 POPEZ 383      94.316  22.996  19.790  1.00  0.00           C
ATOM   8716  O22 POPEZ 383      94.257  21.776  19.690  1.00  0.00           O
ATOM   8717  C22 POPEZ 383      93.317  23.926  20.500  1.00  0.00           C
ATOM   8720  C3  POPEZ 383      97.686  23.496  18.770  1.00  0.00           C
ATOM   8723  O31 POPEZ 383      97.856  24.846  19.250  1.00  0.00           O
ATOM   8724  C31 POPEZ 383      97.636  24.996  20.550  1.00  0.00           C
ATOM   8725  O32 POPEZ 383      97.266  24.116  21.310  1.00  0.00           O
ATOM   8726  C32 POPEZ 383      98.046  26.386  21.000  1.00  0.00           C
ATOM   8729  C23 POPEZ 383      92.186  23.206  21.260  1.00  0.00           C
ATOM   8732  C24 POPEZ 383      92.396  23.246  22.790  1.00  0.00           C
ATOM   8735  C25 POPEZ 383      93.586  22.426  23.320  1.00  0.00           C
ATOM   8738  C26 POPEZ 383      93.597  20.936  22.920  1.00  0.00           C
ATOM   8741  C27 POPEZ 383      94.906  20.246  23.340  1.00  0.00           C
ATOM   8744  C28 POPEZ 383      94.847  19.586  24.730  1.00  0.00           C
ATOM   8747  C29 POPEZ 383      94.147  18.246  24.690  1.00  0.00           C
ATOM   8749 0C21 POPEZ 383      93.336  17.736  25.630  1.00  0.00           C
ATOM   8751 1C21 POPEZ 383      92.977  18.376  26.950  1.00  0.00           C
ATOM   8754 2C21 POPEZ 383      94.036  18.116  28.020  1.00  0.00           C
ATOM   8757 3C21 POPEZ 383      93.957  16.726  28.690  1.00  0.00           C
ATOM   8760 4C21 POPEZ 383      95.266  16.406  29.430  1.00  0.00           C
ATOM   8763 5C21 POPEZ 383      95.136  15.496  30.650  1.00  0.00           C
ATOM   8766 6C21 POPEZ 383      96.436  15.506  31.470  1.00  0.00           C
ATOM   8769 7C21 POPEZ 383      96.366  14.686  32.760  1.00  0.00           C
ATOM   8772 8C21 POPEZ 383      97.606  14.876  33.650  1.00  0.00           C
ATOM   8776  C33 POPEZ 383      98.457  26.286  22.470  1.00  0.00           C
ATOM   8779  C34 POPEZ 383      99.156  27.526  23.030  1.00  0.00           C
ATOM   8782  C35 POPEZ 383      99.696  27.246  24.440  1.00  0.00           C
ATOM   8785  C36 POPEZ 383      98.616  26.986  25.500  1.00  0.00           C
ATOM   8788  C37 POPEZ 383      99.187  26.366  26.780  1.00  0.00           C
ATOM   8791  C38 POPEZ 383      98.217  26.436  27.970  1.00  0.00           C
ATOM   8794  C39 POPEZ 383      98.866  25.926  29.260  1.00  0.00           C
ATOM   8797 0C31 POPEZ 383      97.886  25.896  30.430  1.00  0.00           C
ATOM   8800 1C31 POPEZ 383      98.527  25.386  31.730  1.00  0.00           C
ATOM   8803 2C31 POPEZ 383      97.486  24.856  32.730  1.00  0.00           C
ATOM   8806 3C31 POPEZ 383      98.117  24.286  34.010  1.00  0.00           C
ATOM   8809 4C31 POPEZ 383      98.236  25.296  35.150  1.00  0.00           C
ATOM   8812 5C31 POPEZ 383      98.637  24.626  36.470  1.00  0.00           C
ATOM   8815 6C31 POPEZ 383      98.677  25.576  37.670  1.00  0.00           C
ATOM   8819  NH3 POPEa 384      97.707 101.776  60.680  1.00  0.00           N
ATOM   8823  C12 POPEa 384      96.507 102.516  60.150  1.00  0.00           C
ATOM   8826  C11 POPEa 384      95.166 102.086  60.830  1.00  0.00           C
ATOM   8829  P   POPEa 384      95.057  99.426  60.580  1.00  0.00           P
ATOM   8830  O13 POPEa 384      95.766  98.376  61.320  1.00  0.00           O
ATOM   8831  O14 POPEa 384      93.646  99.186  60.220  1.00  0.00           O
ATOM   8832  O11 POPEa 384      95.906  99.827  59.290  1.00  0.00           O
ATOM   8833  O12 POPEa 384      95.146 100.777  61.410  1.00  0.00           O
ATOM   8834  C1  POPEa 384      95.327  99.866  57.980  1.00  0.00           C
ATOM   8837  C2  POPEa 384      96.296  99.216  56.950  1.00  0.00           C
ATOM   8839  O21 POPEa 384      96.006  99.656  55.610  1.00  0.00           O
ATOM   8840  C21 POPEa 384      96.457 100.856  55.270  1.00  0.00           C
ATOM   8841  O22 POPEa 384      96.736 101.768  56.030  1.00  0.00           O
ATOM   8842  C22 POPEa 384      96.687 100.836  53.750  1.00  0.00           C
ATOM   8845  C3  POPEa 384      96.216  97.646  57.020  1.00  0.00           C
ATOM   8848  O31 POPEa 384      96.547  96.916  55.810  1.00  0.00           O
ATOM   8849  C31 POPEa 384      97.506  97.307  55.010  1.00  0.00           C
ATOM   8850  O32 POPEa 384      98.436  98.036  55.280  1.00  0.00           O
ATOM   8851  C32 POPEa 384      97.226  96.776  53.600  1.00  0.00           C
ATOM   8854  C23 POPEa 384      97.026 102.216  53.160  1.00  0.00           C
ATOM   8857  C24 POPEa 384      97.946 102.226  51.930  1.00  0.00           C
ATOM   8860  C25 POPEa 384      97.707 101.146  50.880  1.00  0.00           C
ATOM   8863  C26 POPEa 384      98.767 101.227  49.760  1.00  0.00           C
ATOM   8866  C27 POPEa 384      99.097  99.876  49.130  1.00  0.00           C
ATOM   8869  C28 POPEa 384     100.157  99.966  48.010  1.00  0.00           C
ATOM   8872  C29 POPEa 384     101.496 100.518  48.450  1.00  0.00           C
ATOM   8874 0C21 POPEa 384     102.697 100.227  47.910  1.00  0.00           C
ATOM   8876 1C21 POPEa 384     102.956  99.366  46.710  1.00  0.00           C
ATOM   8879 2C21 POPEa 384     103.506 100.257  45.580  1.00  0.00           C
ATOM   8882 3C21 POPEa 384     103.677  99.486  44.280  1.00  0.00           C
ATOM   8885 4C21 POPEa 384     104.327 100.336  43.190  1.00  0.00           C
ATOM   8888 5C21 POPEa 384     104.737  99.466  41.990  1.00  0.00           C
ATOM   8891 6C21 POPEa 384     105.566 100.216  40.950  1.00  0.00           C
ATOM   8894 7C21 POPEa 384     106.366  99.247  40.080  1.00  0.00           C
ATOM   8897 8C21 POPEa 384     107.137  99.907  38.940  1.00  0.00           C
ATOM   8901  C33 POPEa 384      98.516  96.627  52.760  1.00  0.00           C
ATOM   8904  C34 POPEa 384      98.217  96.326  51.280  1.00  0.00           C
ATOM   8907  C35 POPEa 384      99.406  95.646  50.590  1.00  0.00           C
ATOM   8910  C36 POPEa 384      99.296  95.556  49.050  1.00  0.00           C
ATOM   8913  C37 POPEa 384     100.486  94.807  48.430  1.00  0.00           C
ATOM   8916  C38 POPEa 384     100.076  93.657  47.500  1.00  0.00           C
ATOM   8919  C39 POPEa 384      99.507  94.127  46.160  1.00  0.00           C
ATOM   8922 0C31 POPEa 384      99.266  92.966  45.180  1.00  0.00           C
ATOM   8925 1C31 POPEa 384      98.936  93.438  43.750  1.00  0.00           C
ATOM   8928 2C31 POPEa 384      98.957  92.307  42.710  1.00  0.00           C
ATOM   8931 3C31 POPEa 384      97.597  91.627  42.530  1.00  0.00           C
ATOM   8934 4C31 POPEa 384      97.657  90.396  41.620  1.00  0.00           C
ATOM   8937 5C31 POPEa 384      96.286  89.706  41.470  1.00  0.00           C
ATOM   8940 6C31 POPEa 384      96.337  88.417  40.640  1.00  0.00           C
ATOM   8944  NH3 POPEb 385     116.687  15.086  60.360  1.00  0.00           N
ATOM   8948  C12 POPEb 385     115.496  14.166  60.510  1.00  0.00           C
ATOM   8951  C11 POPEb 385     115.146  13.426  59.190  1.00  0.00           C
ATOM   8954  P   POPEb 385     112.626  12.706  58.700  1.00  0.00           P
ATOM   8955  O13 POPEb 385     111.776  11.536  59.050  1.00  0.00           O
ATOM   8956  O14 POPEb 385     112.016  14.016  58.970  1.00  0.00           O
ATOM   8957  O11 POPEb 385     113.077  12.626  57.220  1.00  0.00           O
ATOM   8958  O12 POPEb 385     114.036  12.546  59.410  1.00  0.00           O
ATOM   8959  C1  POPEb 385     112.196  12.566  56.100  1.00  0.00           C
ATOM   8962  C2  POPEb 385     112.067  11.116  55.550  1.00  0.00           C
ATOM   8964  O21 POPEb 385     112.096  11.256  54.120  1.00  0.00           O
ATOM   8965  C21 POPEb 385     112.707  10.296  53.440  1.00  0.00           C
ATOM   8966  O22 POPEb 385     113.037   9.206  53.850  1.00  0.00           O
ATOM   8967  C22 POPEb 385     112.926  10.866  52.050  1.00  0.00           C
ATOM   8970  C3  POPEb 385     110.747  10.456  56.070  1.00  0.00           C
ATOM   8973  O31 POPEb 385     110.416   9.186  55.470  1.00  0.00           O
ATOM   8974  C31 POPEb 385     109.737   8.366  56.270  1.00  0.00           C
ATOM   8975  O32 POPEb 385     109.497   8.586  57.450  1.00  0.00           O
ATOM   8976  C32 POPEb 385     109.336   7.086  55.540  1.00  0.00           C
ATOM   8979  C23 POPEb 385     113.306   9.826  50.970  1.00  0.00           C
ATOM   8982  C24 POPEb 385     113.866  10.556  49.740  1.00  0.00           C
ATOM   8985  C25 POPEb 385     112.786  11.076  48.780  1.00  0.00           C
ATOM   8988  C26 POPEb 385     112.447  10.016  47.720  1.00  0.00           C
ATOM   8991  C27 POPEb 385     111.477  10.496  46.640  1.00  0.00           C
ATOM   8994  C28 POPEb 385     111.386   9.456  45.510  1.00  0.00           C
ATOM   8997  C29 POPEb 385     110.257   9.676  44.540  1.00  0.00           C
ATOM   8999 0C21 POPEb 385     110.257  10.526  43.500  1.00  0.00           C
ATOM   9001 1C21 POPEb 385     111.366  11.466  43.120  1.00  0.00           C
ATOM   9004 2C21 POPEb 385     111.507  11.726  41.610  1.00  0.00           C
ATOM   9007 3C21 POPEb 385     112.256  10.646  40.820  1.00  0.00           C
ATOM   9010 4C21 POPEb 385     112.527  11.106  39.380  1.00  0.00           C
ATOM   9013 5C21 POPEb 385     113.397  10.136  38.550  1.00  0.00           C
ATOM   9016 6C21 POPEb 385     114.896  10.186  38.880  1.00  0.00           C
ATOM   9019 7C21 POPEb 385     115.726   9.406  37.850  1.00  0.00           C
ATOM   9022 8C21 POPEb 385     117.156   9.066  38.300  1.00  0.00           C
ATOM   9026  C33 POPEb 385     109.807   6.966  54.070  1.00  0.00           C
ATOM   9029  C34 POPEb 385     108.957   7.716  53.020  1.00  0.00           C
ATOM   9032  C35 POPEb 385     109.246   7.146  51.620  1.00  0.00           C
ATOM   9035  C36 POPEb 385     108.597   7.836  50.420  1.00  0.00           C
ATOM   9038  C37 POPEb 385     108.637   6.976  49.150  1.00  0.00           C
ATOM   9041  C38 POPEb 385     107.946   7.696  47.990  1.00  0.00           C
ATOM   9044  C39 POPEb 385     107.697   6.836  46.740  1.00  0.00           C
ATOM   9047 0C31 POPEb 385     108.947   6.256  46.070  1.00  0.00           C
ATOM   9050 1C31 POPEb 385     108.726   6.046  44.560  1.00  0.00           C
ATOM   9053 2C31 POPEb 385     109.637   4.986  43.920  1.00  0.00           C
ATOM   9056 3C31 POPEb 385     109.616   5.036  42.380  1.00  0.00           C
ATOM   9059 4C31 POPEb 385     108.206   4.986  41.790  1.00  0.00           C
ATOM   9062 5C31 POPEb 385     108.196   4.996  40.260  1.00  0.00           C
ATOM   9065 6C31 POPEb 385     106.806   5.256  39.700  1.00  0.00           C
ATOM   9069  NH3 POPEc 386      30.446  47.316  13.050  1.00  0.00           N
ATOM   9073  C12 POPEc 386      29.126  46.626  12.990  1.00  0.00           C
ATOM   9076  C11 POPEc 386      29.156  45.406  13.920  1.00  0.00           C
ATOM   9079  P   POPEc 386      26.616  44.786  14.180  1.00  0.00           P
ATOM   9080  O13 POPEc 386      26.196  46.146  13.750  1.00  0.00           O
ATOM   9081  O14 POPEc 386      25.836  43.636  13.690  1.00  0.00           O
ATOM   9082  O11 POPEc 386      26.856  44.687  15.730  1.00  0.00           O
ATOM   9083  O12 POPEc 386      28.066  44.547  13.630  1.00  0.00           O
ATOM   9084  C1  POPEc 386      26.896  45.806  16.610  1.00  0.00           C
ATOM   9087  C2  POPEc 386      27.056  45.306  18.080  1.00  0.00           C
ATOM   9089  O21 POPEc 386      26.426  46.257  18.990  1.00  0.00           O
ATOM   9090  C21 POPEc 386      25.496  45.746  19.790  1.00  0.00           C
ATOM   9091  O22 POPEc 386      25.126  44.586  19.810  1.00  0.00           O
ATOM   9092  C22 POPEc 386      25.036  46.836  20.780  1.00  0.00           C
ATOM   9095  C3  POPEc 386      28.576  45.136  18.420  1.00  0.00           C
ATOM   9098  O31 POPEc 386      28.846  44.166  19.460  1.00  0.00           O
ATOM   9099  C31 POPEc 386      29.036  44.646  20.680  1.00  0.00           C
ATOM   9100  O32 POPEc 386      28.906  45.806  21.020  1.00  0.00           O
ATOM   9101  C32 POPEc 386      29.436  43.496  21.620  1.00  0.00           C
ATOM   9104  C23 POPEc 386      25.046  46.396  22.280  1.00  0.00           C
ATOM   9107  C24 POPEc 386      25.956  47.276  23.160  1.00  0.00           C
ATOM   9110  C25 POPEc 386      25.856  47.016  24.680  1.00  0.00           C
ATOM   9113  C26 POPEc 386      26.516  45.716  25.150  1.00  0.00           C
ATOM   9116  C27 POPEc 386      26.326  45.396  26.660  1.00  0.00           C
ATOM   9119  C28 POPEc 386      27.446  45.937  27.580  1.00  0.00           C
ATOM   9122  C29 POPEc 386      27.256  47.386  27.940  1.00  0.00           C
ATOM   9124 0C21 POPEc 386      26.916  47.886  29.150  1.00  0.00           C
ATOM   9126 1C21 POPEc 386      26.586  47.117  30.410  1.00  0.00           C
ATOM   9129 2C21 POPEc 386      25.226  47.556  30.970  1.00  0.00           C
ATOM   9132 3C21 POPEc 386      25.236  48.986  31.560  1.00  0.00           C
ATOM   9135 4C21 POPEc 386      23.826  49.516  31.830  1.00  0.00           C
ATOM   9138 5C21 POPEc 386      23.816  50.906  32.470  1.00  0.00           C
ATOM   9141 6C21 POPEc 386      24.396  50.916  33.900  1.00  0.00           C
ATOM   9144 7C21 POPEc 386      25.536  51.917  34.100  1.00  0.00           C
ATOM   9147 8C21 POPEc 386      26.806  51.596  33.310  1.00  0.00           C
ATOM   9151  C33 POPEc 386      29.326  43.866  23.120  1.00  0.00           C
ATOM   9154  C34 POPEc 386      29.136  42.666  24.060  1.00  0.00           C
ATOM   9157  C35 POPEc 386      30.426  41.986  24.560  1.00  0.00           C
ATOM   9160  C36 POPEc 386      30.946  42.546  25.890  1.00  0.00           C
ATOM   9163  C37 POPEc 386      32.066  41.666  26.470  1.00  0.00           C
ATOM   9166  C38 POPEc 386      32.506  42.056  27.890  1.00  0.00           C
ATOM   9169  C39 POPEc 386      31.386  41.917  28.930  1.00  0.00           C
ATOM   9172 0C31 POPEc 386      31.896  41.926  30.380  1.00  0.00           C
ATOM   9175 1C31 POPEc 386      30.756  41.926  31.400  1.00  0.00           C
ATOM   9178 2C31 POPEc 386      31.256  41.926  32.850  1.00  0.00           C
ATOM   9181 3C31 POPEc 386      30.106  41.966  33.870  1.00  0.00           C
ATOM   9184 4C31 POPEc 386      30.596  41.996  35.320  1.00  0.00           C
ATOM   9187 5C31 POPEc 386      29.466  41.626  36.300  1.00  0.00           C
ATOM   9190 6C31 POPEc 386      29.847  41.786  37.770  1.00  0.00           C
ATOM   9194  NH3 POPEd 387      -2.507  70.166  18.350  1.00  0.00           N
ATOM   9198  C12 POPEd 387      -1.017  69.976  18.260  1.00  0.00           C
ATOM   9201  C11 POPEd 387      -0.627  69.437  16.870  1.00  0.00           C
ATOM   9204  P   POPEd 387       1.726  68.346  16.660  1.00  0.00           P
ATOM   9205  O13 POPEd 387       1.286  67.416  15.590  1.00  0.00           O
ATOM   9206  O14 POPEd 387       3.146  68.786  16.680  1.00  0.00           O
ATOM   9207  O11 POPEd 387       1.316  67.806  18.080  1.00  0.00           O
ATOM   9208  O12 POPEd 387       0.776  69.617  16.640  1.00  0.00           O
ATOM   9209  C1  POPEd 387       2.216  68.007  19.170  1.00  0.00           C
ATOM   9212  C2  POPEd 387       1.566  67.587  20.510  1.00  0.00           C
ATOM   9214  O21 POPEd 387       0.663  68.566  21.070  1.00  0.00           O
ATOM   9215  C21 POPEd 387       1.216  69.626  21.630  1.00  0.00           C
ATOM   9216  O22 POPEd 387       2.316  70.066  21.380  1.00  0.00           O
ATOM   9217  C22 POPEd 387       0.303  70.176  22.710  1.00  0.00           C
ATOM   9220  C3  POPEd 387       2.596  67.056  21.540  1.00  0.00           C
ATOM   9223  O31 POPEd 387       1.836  66.426  22.590  1.00  0.00           O
ATOM   9224  C31 POPEd 387       1.936  66.916  23.810  1.00  0.00           C
ATOM   9225  O32 POPEd 387       2.606  67.867  24.170  1.00  0.00           O
ATOM   9226  C32 POPEd 387       0.936  66.146  24.670  1.00  0.00           C
ATOM   9229  C23 POPEd 387       1.136  70.996  23.720  1.00  0.00           C
ATOM   9232  C24 POPEd 387       0.333  71.456  24.930  1.00  0.00           C
ATOM   9235  C25 POPEd 387       0.023  70.316  25.910  1.00  0.00           C
ATOM   9238  C26 POPEd 387      -0.607  70.836  27.210  1.00  0.00           C
ATOM   9241  C27 POPEd 387      -0.617  69.816  28.350  1.00  0.00           C
ATOM   9244  C28 POPEd 387       0.183  70.276  29.590  1.00  0.00           C
ATOM   9247  C29 POPEd 387      -0.357  71.546  30.200  1.00  0.00           C
ATOM   9249 0C21 POPEd 387      -0.317  71.916  31.490  1.00  0.00           C
ATOM   9251 1C21 POPEd 387       0.303  71.156  32.640  1.00  0.00           C
ATOM   9254 2C21 POPEd 387       1.396  71.996  33.340  1.00  0.00           C
ATOM   9257 3C21 POPEd 387       1.946  71.296  34.580  1.00  0.00           C
ATOM   9260 4C21 POPEd 387       3.176  71.996  35.180  1.00  0.00           C
ATOM   9263 5C21 POPEd 387       3.686  71.276  36.430  1.00  0.00           C
ATOM   9266 6C21 POPEd 387       4.716  72.076  37.220  1.00  0.00           C
ATOM   9269 7C21 POPEd 387       5.336  71.246  38.350  1.00  0.00           C
ATOM   9272 8C21 POPEd 387       5.946  72.096  39.460  1.00  0.00           C
ATOM   9276  C33 POPEd 387       1.246  66.226  26.180  1.00  0.00           C
ATOM   9279  C34 POPEd 387       0.063  65.766  27.040  1.00  0.00           C
ATOM   9282  C35 POPEd 387      -0.477  64.376  26.660  1.00  0.00           C
ATOM   9285  C36 POPEd 387      -1.447  63.796  27.700  1.00  0.00           C
ATOM   9288  C37 POPEd 387      -0.767  63.576  29.060  1.00  0.00           C
ATOM   9291  C38 POPEd 387      -1.097  64.656  30.100  1.00  0.00           C
ATOM   9294  C39 POPEd 387      -0.037  64.766  31.200  1.00  0.00           C
ATOM   9297 0C31 POPEd 387       0.253  63.426  31.890  1.00  0.00           C
ATOM   9300 1C31 POPEd 387       1.126  63.576  33.130  1.00  0.00           C
ATOM   9303 2C31 POPEd 387       1.576  62.216  33.670  1.00  0.00           C
ATOM   9306 3C31 POPEd 387       2.326  62.316  35.000  1.00  0.00           C
ATOM   9309 4C31 POPEd 387       1.386  62.426  36.210  1.00  0.00           C
ATOM   9312 5C31 POPEd 387       2.096  62.056  37.520  1.00  0.00           C
ATOM   9315 6C31 POPEd 387       1.146  61.706  38.660  1.00  0.00           C
ATOM   9319  NH3 POPEe 388      68.056 118.516   8.860  1.00  0.00           N
ATOM   9323  C12 POPEe 388      67.506 118.376   7.470  1.00  0.00           C
ATOM   9326  C11 POPEe 388      66.996 119.726   6.930  1.00  0.00           C
ATOM   9329  P   POPEe 388      65.527 121.757   7.460  1.00  0.00           P
ATOM   9330  O13 POPEe 388      66.696 122.676   7.440  1.00  0.00           O
ATOM   9331  O14 POPEe 388      64.726 121.636   6.220  1.00  0.00           O
ATOM   9332  O11 POPEe 388      64.637 122.117   8.700  1.00  0.00           O
ATOM   9333  O12 POPEe 388      66.056 120.316   7.830  1.00  0.00           O
ATOM   9334  C1  POPEe 388      65.196 122.117  10.000  1.00  0.00           C
ATOM   9337  C2  POPEe 388      64.156 121.536  10.980  1.00  0.00           C
ATOM   9339  O21 POPEe 388      64.026 120.118  11.020  1.00  0.00           O
ATOM   9340  C21 POPEe 388      65.037 119.286  11.090  1.00  0.00           C
ATOM   9341  O22 POPEe 388      66.217 119.496  10.860  1.00  0.00           O
ATOM   9342  C22 POPEe 388      64.476 118.018  11.690  1.00  0.00           C
ATOM   9345  C3  POPEe 388      62.786 122.126  10.580  1.00  0.00           C
ATOM   9348  O31 POPEe 388      61.806 122.056  11.650  1.00  0.00           O
ATOM   9349  C31 POPEe 388      61.056 120.956  11.580  1.00  0.00           C
ATOM   9350  O32 POPEe 388      60.996 120.196  10.630  1.00  0.00           O
ATOM   9351  C32 POPEe 388      60.236 120.856  12.850  1.00  0.00           C
ATOM   9354  C23 POPEe 388      64.056 118.246  13.160  1.00  0.00           C
ATOM   9357  C24 POPEe 388      63.207 117.117  13.740  1.00  0.00           C
ATOM   9360  C25 POPEe 388      62.597 117.506  15.100  1.00  0.00           C
ATOM   9363  C26 POPEe 388      61.496 116.546  15.590  1.00  0.00           C
ATOM   9366  C27 POPEe 388      62.036 115.276  16.250  1.00  0.00           C
ATOM   9369  C28 POPEe 388      60.906 114.436  16.870  1.00  0.00           C
ATOM   9372  C29 POPEe 388      61.386 113.206  17.600  1.00  0.00           C
ATOM   9374 0C21 POPEe 388      61.376 113.026  18.940  1.00  0.00           C
ATOM   9376 1C21 POPEe 388      60.896 114.036  19.950  1.00  0.00           C
ATOM   9379 2C21 POPEe 388      61.086 113.587  21.410  1.00  0.00           C
ATOM   9382 3C21 POPEe 388      60.176 112.416  21.840  1.00  0.00           C
ATOM   9385 4C21 POPEe 388      60.576 111.887  23.230  1.00  0.00           C
ATOM   9388 5C21 POPEe 388      59.847 110.587  23.630  1.00  0.00           C
ATOM   9391 6C21 POPEe 388      60.446 109.977  24.910  1.00  0.00           C
ATOM   9394 7C21 POPEe 388      59.796 108.646  25.310  1.00  0.00           C
ATOM   9397 8C21 POPEe 388      60.357 108.056  26.600  1.00  0.00           C
ATOM   9401  C33 POPEe 388      59.556 119.477  12.950  1.00  0.00           C
ATOM   9404  C34 POPEe 388      58.496 119.396  14.050  1.00  0.00           C
ATOM   9407  C35 POPEe 388      58.986 119.856  15.430  1.00  0.00           C
ATOM   9410  C36 POPEe 388      57.986 119.527  16.550  1.00  0.00           C
ATOM   9413  C37 POPEe 388      58.706 119.127  17.850  1.00  0.00           C
ATOM   9416  C38 POPEe 388      57.746 118.756  18.990  1.00  0.00           C
ATOM   9419  C39 POPEe 388      57.016 119.956  19.610  1.00  0.00           C
ATOM   9422 0C31 POPEe 388      57.927 120.867  20.440  1.00  0.00           C
ATOM   9425 1C31 POPEe 388      57.146 122.027  21.090  1.00  0.00           C
ATOM   9428 2C31 POPEe 388      58.067 123.026  21.800  1.00  0.00           C
ATOM   9431 3C31 POPEe 388      57.376 124.346  22.160  1.00  0.00           C
ATOM   9434 4C31 POPEe 388      56.326 124.186  23.280  1.00  0.00           C
ATOM   9437 5C31 POPEe 388      55.707 125.529  23.690  1.00  0.00           C
ATOM   9440 6C31 POPEe 388      54.806 125.420  24.920  1.00  0.00           C
ATOM   9444  NH3 POPEf 389      35.386  31.866  11.530  1.00  0.00           N
ATOM   9448  C12 POPEf 389      35.656  33.356  11.480  1.00  0.00           C
ATOM   9451  C11 POPEf 389      37.016  33.676  10.830  1.00  0.00           C
ATOM   9454  P   POPEf 389      38.396  35.456  12.220  1.00  0.00           P
ATOM   9455  O13 POPEf 389      39.796  35.426  11.730  1.00  0.00           O
ATOM   9456  O14 POPEf 389      37.866  36.676  12.870  1.00  0.00           O
ATOM   9457  O11 POPEf 389      38.266  34.236  13.200  1.00  0.00           O
ATOM   9458  O12 POPEf 389      37.426  35.026  11.060  1.00  0.00           O
ATOM   9459  C1  POPEf 389      37.456  34.186  14.360  1.00  0.00           C
ATOM   9462  C2  POPEf 389      38.286  34.276  15.680  1.00  0.00           C
ATOM   9464  O21 POPEf 389      37.777  35.246  16.590  1.00  0.00           O
ATOM   9465  C21 POPEf 389      36.556  35.086  17.040  1.00  0.00           C
ATOM   9466  O22 POPEf 389      35.736  34.266  16.670  1.00  0.00           O
ATOM   9467  C22 POPEf 389      36.316  36.096  18.170  1.00  0.00           C
ATOM   9470  C3  POPEf 389      39.786  34.606  15.500  1.00  0.00           C
ATOM   9473  O31 POPEf 389      40.576  33.846  16.440  1.00  0.00           O
ATOM   9474  C31 POPEf 389      41.466  34.476  17.190  1.00  0.00           C
ATOM   9475  O32 POPEf 389      41.556  35.686  17.340  1.00  0.00           O
ATOM   9476  C32 POPEf 389      42.446  33.437  17.720  1.00  0.00           C
ATOM   9479  C23 POPEf 389      35.777  35.416  19.430  1.00  0.00           C
ATOM   9482  C24 POPEf 389      36.826  35.266  20.550  1.00  0.00           C
ATOM   9485  C25 POPEf 389      36.546  34.066  21.460  1.00  0.00           C
ATOM   9488  C26 POPEf 389      35.186  34.096  22.170  1.00  0.00           C
ATOM   9491  C27 POPEf 389      35.226  34.666  23.590  1.00  0.00           C
ATOM   9494  C28 POPEf 389      33.826  34.816  24.230  1.00  0.00           C
ATOM   9497  C29 POPEf 389      33.056  33.516  24.300  1.00  0.00           C
ATOM   9499 0C21 POPEf 389      32.446  32.986  25.370  1.00  0.00           C
ATOM   9501 1C21 POPEf 389      32.396  33.576  26.760  1.00  0.00           C
ATOM   9504 2C21 POPEf 389      30.966  33.926  27.200  1.00  0.00           C
ATOM   9507 3C21 POPEf 389      30.046  32.696  27.360  1.00  0.00           C
ATOM   9510 4C21 POPEf 389      28.856  32.956  28.290  1.00  0.00           C
ATOM   9513 5C21 POPEf 389      29.276  32.866  29.760  1.00  0.00           C
ATOM   9516 6C21 POPEf 389      28.126  33.046  30.750  1.00  0.00           C
ATOM   9519 7C21 POPEf 389      28.546  32.596  32.150  1.00  0.00           C
ATOM   9522 8C21 POPEf 389      27.476  32.776  33.230  1.00  0.00           C
ATOM   9526  C33 POPEf 389      42.696  33.476  19.240  1.00  0.00           C
ATOM   9529  C34 POPEf 389      42.696  32.086  19.880  1.00  0.00           C
ATOM   9532  C35 POPEf 389      41.376  31.316  19.770  1.00  0.00           C
ATOM   9535  C36 POPEf 389      40.146  32.046  20.330  1.00  0.00           C
ATOM   9538  C37 POPEf 389      38.936  31.096  20.420  1.00  0.00           C
ATOM   9541  C38 POPEf 389      38.846  30.336  21.750  1.00  0.00           C
ATOM   9544  C39 POPEf 389      38.316  31.196  22.900  1.00  0.00           C
ATOM   9547 0C31 POPEf 389      38.156  30.406  24.200  1.00  0.00           C
ATOM   9550 1C31 POPEf 389      37.777  31.306  25.390  1.00  0.00           C
ATOM   9553 2C31 POPEf 389      37.226  30.496  26.580  1.00  0.00           C
ATOM   9556 3C31 POPEf 389      35.707  30.336  26.500  1.00  0.00           C
ATOM   9559 4C31 POPEf 389      35.126  29.356  27.520  1.00  0.00           C
ATOM   9562 5C31 POPEf 389      33.646  29.056  27.250  1.00  0.00           C
ATOM   9565 6C31 POPEf 389      33.036  28.056  28.220  1.00  0.00           C
ATOM   9569  NH3 POPEg 390       6.816  83.326  55.490  1.00  0.00           N
ATOM   9573  C12 POPEg 390       8.056  83.137  56.340  1.00  0.00           C
ATOM   9576  C11 POPEg 390       8.796  81.826  56.090  1.00  0.00           C
ATOM   9579  P   POPEg 390      11.456  81.606  56.320  1.00  0.00           P
ATOM   9580  O13 POPEg 390      12.326  82.746  56.650  1.00  0.00           O
ATOM   9581  O14 POPEg 390      11.876  80.257  56.780  1.00  0.00           O
ATOM   9582  O11 POPEg 390      11.236  81.617  54.760  1.00  0.00           O
ATOM   9583  O12 POPEg 390       9.986  81.856  56.860  1.00  0.00           O
ATOM   9584  C1  POPEg 390      10.996  80.416  54.010  1.00  0.00           C
ATOM   9587  C2  POPEg 390      11.636  80.546  52.610  1.00  0.00           C
ATOM   9589  O21 POPEg 390      10.816  81.356  51.740  1.00  0.00           O
ATOM   9590  C21 POPEg 390      10.176  80.926  50.680  1.00  0.00           C
ATOM   9591  O22 POPEg 390       9.916  79.776  50.360  1.00  0.00           O
ATOM   9592  C22 POPEg 390       9.686  82.167  49.900  1.00  0.00           C
ATOM   9595  C3  POPEg 390      12.116  79.176  52.070  1.00  0.00           C
ATOM   9598  O31 POPEg 390      13.006  79.416  50.970  1.00  0.00           O
ATOM   9599  C31 POPEg 390      13.216  78.406  50.150  1.00  0.00           C
ATOM   9600  O32 POPEg 390      12.876  77.246  50.350  1.00  0.00           O
ATOM   9601  C32 POPEg 390      13.966  78.926  48.930  1.00  0.00           C
ATOM   9604  C23 POPEg 390       9.506  82.007  48.370  1.00  0.00           C
ATOM   9607  C24 POPEg 390       8.816  83.246  47.770  1.00  0.00           C
ATOM   9610  C25 POPEg 390       8.646  83.286  46.240  1.00  0.00           C
ATOM   9613  C26 POPEg 390       7.686  84.416  45.840  1.00  0.00           C
ATOM   9616  C27 POPEg 390       7.496  84.576  44.320  1.00  0.00           C
ATOM   9619  C28 POPEg 390       6.356  85.556  43.940  1.00  0.00           C
ATOM   9622  C29 POPEg 390       5.006  84.907  44.060  1.00  0.00           C
ATOM   9624 0C21 POPEg 390       3.926  85.106  43.280  1.00  0.00           C
ATOM   9626 1C21 POPEg 390       3.776  86.077  42.130  1.00  0.00           C
ATOM   9629 2C21 POPEg 390       3.296  85.416  40.820  1.00  0.00           C
ATOM   9632 3C21 POPEg 390       1.906  84.766  40.940  1.00  0.00           C
ATOM   9635 4C21 POPEg 390       1.256  84.436  39.590  1.00  0.00           C
ATOM   9638 5C21 POPEg 390      -0.147  83.816  39.750  1.00  0.00           C
ATOM   9641 6C21 POPEg 390      -0.127  82.396  40.340  1.00  0.00           C
ATOM   9644 7C21 POPEg 390      -1.517  81.747  40.380  1.00  0.00           C
ATOM   9647 8C21 POPEg 390      -1.507  80.276  40.800  1.00  0.00           C
ATOM   9651  C33 POPEg 390      13.056  79.776  48.000  1.00  0.00           C
ATOM   9654  C34 POPEg 390      13.796  80.938  47.330  1.00  0.00           C
ATOM   9657  C35 POPEg 390      14.536  80.556  46.040  1.00  0.00           C
ATOM   9660  C36 POPEg 390      13.586  80.446  44.830  1.00  0.00           C
ATOM   9663  C37 POPEg 390      14.306  80.346  43.480  1.00  0.00           C
ATOM   9666  C38 POPEg 390      13.296  80.476  42.330  1.00  0.00           C
ATOM   9669  C39 POPEg 390      13.886  80.327  40.920  1.00  0.00           C
ATOM   9672 0C31 POPEg 390      14.786  81.496  40.460  1.00  0.00           C
ATOM   9675 1C31 POPEg 390      14.956  81.496  38.930  1.00  0.00           C
ATOM   9678 2C31 POPEg 390      16.016  82.477  38.420  1.00  0.00           C
ATOM   9681 3C31 POPEg 390      15.956  82.656  36.890  1.00  0.00           C
ATOM   9684 4C31 POPEg 390      16.966  83.697  36.380  1.00  0.00           C
ATOM   9687 5C31 POPEg 390      16.526  84.376  35.070  1.00  0.00           C
ATOM   9690 6C31 POPEg 390      17.396  85.587  34.720  1.00  0.00           C
ATOM   9694  NH3 POPEh 391      39.036  12.306  52.370  1.00  0.00           N
ATOM   9698  C12 POPEh 391      38.786  10.826  52.230  1.00  0.00           C
ATOM   9701  C11 POPEh 391      37.356  10.416  52.620  1.00  0.00           C
ATOM   9704  P   POPEh 391      35.746   8.416  52.610  1.00  0.00           P
ATOM   9705  O13 POPEh 391      35.716   7.046  52.040  1.00  0.00           O
ATOM   9706  O14 POPEh 391      35.546   8.566  54.060  1.00  0.00           O
ATOM   9707  O11 POPEh 391      34.696   9.266  51.770  1.00  0.00           O
ATOM   9708  O12 POPEh 391      37.146   9.056  52.240  1.00  0.00           O
ATOM   9709  C1  POPEh 391      33.296   8.976  51.930  1.00  0.00           C
ATOM   9712  C2  POPEh 391      32.566   8.606  50.590  1.00  0.00           C
ATOM   9714  O21 POPEh 391      31.486   9.516  50.370  1.00  0.00           O
ATOM   9715  C21 POPEh 391      30.866   9.536  49.190  1.00  0.00           C
ATOM   9716  O22 POPEh 391      29.646   9.586  49.080  1.00  0.00           O
ATOM   9717  C22 POPEh 391      31.836   9.646  48.000  1.00  0.00           C
ATOM   9720  C3  POPEh 391      32.066   7.126  50.580  1.00  0.00           C
ATOM   9723  O31 POPEh 391      31.856   6.666  49.230  1.00  0.00           O
ATOM   9724  C31 POPEh 391      31.226   5.506  49.100  1.00  0.00           C
ATOM   9725  O32 POPEh 391      30.766   4.836  50.020  1.00  0.00           O
ATOM   9726  C32 POPEh 391      31.106   5.176  47.610  1.00  0.00           C
ATOM   9729  C23 POPEh 391      31.206  10.396  46.790  1.00  0.00           C
ATOM   9732  C24 POPEh 391      32.006  10.236  45.490  1.00  0.00           C
ATOM   9735  C25 POPEh 391      31.736   8.916  44.750  1.00  0.00           C
ATOM   9738  C26 POPEh 391      30.436   8.916  43.940  1.00  0.00           C
ATOM   9741  C27 POPEh 391      30.036   7.516  43.420  1.00  0.00           C
ATOM   9744  C28 POPEh 391      28.566   7.446  42.960  1.00  0.00           C
ATOM   9747  C29 POPEh 391      28.196   6.066  42.490  1.00  0.00           C
ATOM   9749 0C21 POPEh 391      27.506   5.736  41.380  1.00  0.00           C
ATOM   9751 1C21 POPEh 391      26.946   6.686  40.350  1.00  0.00           C
ATOM   9754 2C21 POPEh 391      26.866   6.076  38.930  1.00  0.00           C
ATOM   9757 3C21 POPEh 391      28.256   5.886  38.280  1.00  0.00           C
ATOM   9760 4C21 POPEh 391      28.216   5.576  36.780  1.00  0.00           C
ATOM   9763 5C21 POPEh 391      27.656   4.186  36.400  1.00  0.00           C
ATOM   9766 6C21 POPEh 391      28.436   3.006  37.000  1.00  0.00           C
ATOM   9769 7C21 POPEh 391      28.066   1.676  36.340  1.00  0.00           C
ATOM   9772 8C21 POPEh 391      28.736   0.456  36.970  1.00  0.00           C
ATOM   9776  C33 POPEh 391      32.066   4.056  47.130  1.00  0.00           C
ATOM   9779  C34 POPEh 391      31.866   3.716  45.640  1.00  0.00           C
ATOM   9782  C35 POPEh 391      30.476   3.156  45.300  1.00  0.00           C
ATOM   9785  C36 POPEh 391      30.286   2.856  43.810  1.00  0.00           C
ATOM   9788  C37 POPEh 391      28.816   2.606  43.450  1.00  0.00           C
ATOM   9791  C38 POPEh 391      28.366   1.136  43.550  1.00  0.00           C
ATOM   9794  C39 POPEh 391      28.696   0.336  42.280  1.00  0.00           C
ATOM   9797 0C31 POPEh 391      27.886  -0.954  42.180  1.00  0.00           C
ATOM   9800 1C31 POPEh 391      27.716  -1.434  40.720  1.00  0.00           C
ATOM   9803 2C31 POPEh 391      26.826  -2.674  40.590  1.00  0.00           C
ATOM   9806 3C31 POPEh 391      27.496  -3.954  41.120  1.00  0.00           C
ATOM   9809 4C31 POPEh 391      26.606  -5.197  41.040  1.00  0.00           C
ATOM   9812 5C31 POPEh 391      27.426  -6.477  40.890  1.00  0.00           C
ATOM   9815 6C31 POPEh 391      26.606  -7.757  41.050  1.00  0.00           C
ATOM   9819  NH3 POPEi 392      48.606  94.548  10.080  1.00  0.00           N
ATOM   9823  C12 POPEi 392      49.576  95.336   9.240  1.00  0.00           C
ATOM   9826  C11 POPEi 392      49.676  96.806   9.690  1.00  0.00           C
ATOM   9829  P   POPEi 392      51.846  97.696   8.510  1.00  0.00           P
ATOM   9830  O13 POPEi 392      52.326  96.396   8.000  1.00  0.00           O
ATOM   9831  O14 POPEi 392      52.137  98.906   7.720  1.00  0.00           O
ATOM   9832  O11 POPEi 392      52.396  97.956   9.960  1.00  0.00           O
ATOM   9833  O12 POPEi 392      50.286  97.596   8.670  1.00  0.00           O
ATOM   9834  C1  POPEi 392      53.796  97.936  10.240  1.00  0.00           C
ATOM   9837  C2  POPEi 392      54.026  96.966  11.420  1.00  0.00           C
ATOM   9839  O21 POPEi 392      53.666  97.667  12.630  1.00  0.00           O
ATOM   9840  C21 POPEi 392      52.727  97.048  13.330  1.00  0.00           C
ATOM   9841  O22 POPEi 392      52.207  95.986  13.050  1.00  0.00           O
ATOM   9842  C22 POPEi 392      52.356  97.836  14.590  1.00  0.00           C
ATOM   9845  C3  POPEi 392      55.476  96.446  11.530  1.00  0.00           C
ATOM   9848  O31 POPEi 392      55.516  95.356  12.490  1.00  0.00           O
ATOM   9849  C31 POPEi 392      56.456  95.436  13.410  1.00  0.00           C
ATOM   9850  O32 POPEi 392      57.286  96.316  13.500  1.00  0.00           O
ATOM   9851  C32 POPEi 392      56.277  94.356  14.470  1.00  0.00           C
ATOM   9854  C23 POPEi 392      52.286  97.007  15.890  1.00  0.00           C
ATOM   9857  C24 POPEi 392      51.536  97.746  17.010  1.00  0.00           C
ATOM   9860  C25 POPEi 392      51.607  97.007  18.360  1.00  0.00           C
ATOM   9863  C26 POPEi 392      50.946  97.776  19.520  1.00  0.00           C
ATOM   9866  C27 POPEi 392      51.176  97.086  20.870  1.00  0.00           C
ATOM   9869  C28 POPEi 392      50.687  97.906  22.080  1.00  0.00           C
ATOM   9872  C29 POPEi 392      51.086  97.196  23.360  1.00  0.00           C
ATOM   9874 0C21 POPEi 392      50.546  97.316  24.580  1.00  0.00           C
ATOM   9876 1C21 POPEi 392      49.437  98.246  24.990  1.00  0.00           C
ATOM   9879 2C21 POPEi 392      49.946  99.236  26.050  1.00  0.00           C
ATOM   9882 3C21 POPEi 392      48.826 100.126  26.600  1.00  0.00           C
ATOM   9885 4C21 POPEi 392      49.276 101.087  27.700  1.00  0.00           C
ATOM   9888 5C21 POPEi 392      49.546 100.386  29.030  1.00  0.00           C
ATOM   9891 6C21 POPEi 392      49.966 101.356  30.140  1.00  0.00           C
ATOM   9894 7C21 POPEi 392      50.386 100.596  31.410  1.00  0.00           C
ATOM   9897 8C21 POPEi 392      50.637 101.507  32.610  1.00  0.00           C
ATOM   9901  C33 POPEi 392      56.226  94.986  15.880  1.00  0.00           C
ATOM   9904  C34 POPEi 392      56.006  93.966  17.000  1.00  0.00           C
ATOM   9907  C35 POPEi 392      56.206  94.626  18.380  1.00  0.00           C
ATOM   9910  C36 POPEi 392      56.046  93.657  19.560  1.00  0.00           C
ATOM   9913  C37 POPEi 392      56.386  94.316  20.910  1.00  0.00           C
ATOM   9916  C38 POPEi 392      55.386  95.396  21.360  1.00  0.00           C
ATOM   9919  C39 POPEi 392      54.536  94.996  22.570  1.00  0.00           C
ATOM   9922 0C31 POPEi 392      55.256  95.156  23.920  1.00  0.00           C
ATOM   9925 1C31 POPEi 392      54.336  94.816  25.110  1.00  0.00           C
ATOM   9928 2C31 POPEi 392      53.726  96.036  25.820  1.00  0.00           C
ATOM   9931 3C31 POPEi 392      54.716  96.716  26.780  1.00  0.00           C
ATOM   9934 4C31 POPEi 392      54.066  97.786  27.660  1.00  0.00           C
ATOM   9937 5C31 POPEi 392      53.046  97.226  28.660  1.00  0.00           C
ATOM   9940 6C31 POPEi 392      52.686  98.216  29.760  1.00  0.00           C
ATOM   9944  NH3 POPEj 393      24.196 125.369  10.130  1.00  0.00           N
ATOM   9948  C12 POPEj 393      24.586 125.630   8.700  1.00  0.00           C
ATOM   9951  C11 POPEj 393      24.866 124.286   8.000  1.00  0.00           C
ATOM   9954  P   POPEj 393      23.946 121.856   7.820  1.00  0.00           P
ATOM   9955  O13 POPEj 393      22.886 121.236   7.000  1.00  0.00           O
ATOM   9956  O14 POPEj 393      25.346 121.606   7.440  1.00  0.00           O
ATOM   9957  O11 POPEj 393      23.736 121.236   9.240  1.00  0.00           O
ATOM   9958  O12 POPEj 393      23.726 123.417   8.080  1.00  0.00           O
ATOM   9959  C1  POPEj 393      24.066 121.977  10.410  1.00  0.00           C
ATOM   9962  C2  POPEj 393      24.376 120.996  11.560  1.00  0.00           C
ATOM   9964  O21 POPEj 393      24.616 121.577  12.850  1.00  0.00           O
ATOM   9965  C21 POPEj 393      24.776 122.867  13.080  1.00  0.00           C
ATOM   9966  O22 POPEj 393      24.976 123.756  12.270  1.00  0.00           O
ATOM   9967  C22 POPEj 393      24.556 123.106  14.580  1.00  0.00           C
ATOM   9970  C3  POPEj 393      25.536 120.047  11.150  1.00  0.00           C
ATOM   9973  O31 POPEj 393      25.776 119.016  12.140  1.00  0.00           O
ATOM   9974  C31 POPEj 393      24.956 117.976  12.060  1.00  0.00           C
ATOM   9975  O32 POPEj 393      23.986 117.896  11.320  1.00  0.00           O
ATOM   9976  C32 POPEj 393      25.396 116.946  13.090  1.00  0.00           C
ATOM   9979  C23 POPEj 393      25.266 122.076  15.490  1.00  0.00           C
ATOM   9982  C24 POPEj 393      24.896 122.226  16.970  1.00  0.00           C
ATOM   9985  C25 POPEj 393      25.496 121.087  17.800  1.00  0.00           C
ATOM   9988  C26 POPEj 393      25.606 121.406  19.300  1.00  0.00           C
ATOM   9991  C27 POPEj 393      25.686 120.126  20.130  1.00  0.00           C
ATOM   9994  C28 POPEj 393      25.706 120.367  21.650  1.00  0.00           C
ATOM   9997  C29 POPEj 393      25.926 119.066  22.390  1.00  0.00           C
ATOM   9999 0C21 POPEj 393      25.906 118.917  23.720  1.00  0.00           C
ATOM  10001 1C21 POPEj 393      25.686 120.006  24.730  1.00  0.00           C
ATOM  10004 2C21 POPEj 393      24.286 119.926  25.380  1.00  0.00           C
ATOM  10007 3C21 POPEj 393      24.006 118.587  26.080  1.00  0.00           C
ATOM  10010 4C21 POPEj 393      22.956 118.686  27.200  1.00  0.00           C
ATOM  10013 5C21 POPEj 393      23.476 119.446  28.420  1.00  0.00           C
ATOM  10016 6C21 POPEj 393      22.586 119.296  29.660  1.00  0.00           C
ATOM  10019 7C21 POPEj 393      23.396 119.436  30.960  1.00  0.00           C
ATOM  10022 8C21 POPEj 393      22.566 119.416  32.240  1.00  0.00           C
ATOM  10026  C33 POPEj 393      25.336 117.466  14.540  1.00  0.00           C
ATOM  10029  C34 POPEj 393      26.106 116.546  15.500  1.00  0.00           C
ATOM  10032  C35 POPEj 393      26.316 117.146  16.890  1.00  0.00           C
ATOM  10035  C36 POPEj 393      27.406 116.396  17.660  1.00  0.00           C
ATOM  10038  C37 POPEj 393      27.706 116.966  19.050  1.00  0.00           C
ATOM  10041  C38 POPEj 393      28.866 116.206  19.720  1.00  0.00           C
ATOM  10044  C39 POPEj 393      28.666 115.917  21.210  1.00  0.00           C
ATOM  10047 0C31 POPEj 393      29.186 116.996  22.150  1.00  0.00           C
ATOM  10050 1C31 POPEj 393      29.106 116.516  23.600  1.00  0.00           C
ATOM  10053 2C31 POPEj 393      30.006 117.276  24.580  1.00  0.00           C
ATOM  10056 3C31 POPEj 393      29.546 118.706  24.880  1.00  0.00           C
ATOM  10059 4C31 POPEj 393      30.136 119.186  26.210  1.00  0.00           C
ATOM  10062 5C31 POPEj 393      30.266 120.706  26.310  1.00  0.00           C
ATOM  10065 6C31 POPEj 393      30.746 121.146  27.690  1.00  0.00           C
ATOM  10069  NH3 POPEk 394      13.946 111.916  55.790  1.00  0.00           N
ATOM  10073  C12 POPEk 394      12.626 112.027  56.500  1.00  0.00           C
ATOM  10076  C11 POPEk 394      11.456 111.846  55.520  1.00  0.00           C
ATOM  10079  P   POPEk 394       9.086 110.716  55.700  1.00  0.00           P
ATOM  10080  O13 POPEk 394       8.746 109.306  55.490  1.00  0.00           O
ATOM  10081  O14 POPEk 394       8.346 111.368  56.800  1.00  0.00           O
ATOM  10082  O11 POPEk 394       8.876 111.586  54.380  1.00  0.00           O
ATOM  10083  O12 POPEk 394      10.626 110.798  56.000  1.00  0.00           O
ATOM  10084  C1  POPEk 394       8.346 112.916  54.570  1.00  0.00           C
ATOM  10087  C2  POPEk 394       6.806 112.936  54.480  1.00  0.00           C
ATOM  10089  O21 POPEk 394       6.426 113.536  53.240  1.00  0.00           O
ATOM  10090  C21 POPEk 394       5.976 112.757  52.300  1.00  0.00           C
ATOM  10091  O22 POPEk 394       6.026 111.546  52.260  1.00  0.00           O
ATOM  10092  C22 POPEk 394       5.386 113.697  51.250  1.00  0.00           C
ATOM  10095  C3  POPEk 394       6.186 113.786  55.610  1.00  0.00           C
ATOM  10098  O31 POPEk 394       4.766 113.856  55.420  1.00  0.00           O
ATOM  10099  C31 POPEk 394       4.136 114.746  56.170  1.00  0.00           C
ATOM  10100  O32 POPEk 394       4.626 115.416  57.060  1.00  0.00           O
ATOM  10101  C32 POPEk 394       2.666 114.776  55.760  1.00  0.00           C
ATOM  10104  C23 POPEk 394       4.656 112.956  50.130  1.00  0.00           C
ATOM  10107  C24 POPEk 394       3.956 113.926  49.200  1.00  0.00           C
ATOM  10110  C25 POPEk 394       3.376 113.227  47.970  1.00  0.00           C
ATOM  10113  C26 POPEk 394       2.336 114.127  47.310  1.00  0.00           C
ATOM  10116  C27 POPEk 394       1.456 113.417  46.290  1.00  0.00           C
ATOM  10119  C28 POPEk 394       0.273 114.326  45.920  1.00  0.00           C
ATOM  10122  C29 POPEk 394      -0.587 113.746  44.830  1.00  0.00           C
ATOM  10124 0C21 POPEk 394      -0.647 114.176  43.560  1.00  0.00           C
ATOM  10126 1C21 POPEk 394       0.183 115.257  42.930  1.00  0.00           C
ATOM  10129 2C21 POPEk 394      -0.617 116.426  42.330  1.00  0.00           C
ATOM  10132 3C21 POPEk 394       0.283 117.307  41.460  1.00  0.00           C
ATOM  10135 4C21 POPEk 394      -0.347 118.626  41.020  1.00  0.00           C
ATOM  10138 5C21 POPEk 394       0.543 119.408  40.040  1.00  0.00           C
ATOM  10141 6C21 POPEk 394      -0.157 120.646  39.460  1.00  0.00           C
ATOM  10144 7C21 POPEk 394       0.663 121.376  38.400  1.00  0.00           C
ATOM  10147 8C21 POPEk 394      -0.147 122.426  37.640  1.00  0.00           C
ATOM  10151  C33 POPEk 394       2.406 115.576  54.460  1.00  0.00           C
ATOM  10154  C34 POPEk 394       0.916 115.626  54.120  1.00  0.00           C
ATOM  10157  C35 POPEk 394       0.583 116.507  52.910  1.00  0.00           C
ATOM  10160  C36 POPEk 394       0.643 118.018  53.220  1.00  0.00           C
ATOM  10163  C37 POPEk 394      -0.347 118.806  52.340  1.00  0.00           C
ATOM  10166  C38 POPEk 394      -0.507 120.276  52.770  1.00  0.00           C
ATOM  10169  C39 POPEk 394      -1.887 120.587  53.360  1.00  0.00           C
ATOM  10172 0C31 POPEk 394      -3.037 120.476  52.340  1.00  0.00           C
ATOM  10175 1C31 POPEk 394      -4.387 120.886  52.930  1.00  0.00           C
ATOM  10178 2C31 POPEk 394      -5.537 120.836  51.900  1.00  0.00           C
ATOM  10181 3C31 POPEk 394      -5.877 119.436  51.370  1.00  0.00           C
ATOM  10184 4C31 POPEk 394      -6.317 118.446  52.460  1.00  0.00           C
ATOM  10187 5C31 POPEk 394      -6.897 117.156  51.880  1.00  0.00           C
ATOM  10190 6C31 POPEk 394      -7.187 116.087  52.940  1.00  0.00           C
ATOM  10194  NH3 POPEl 395     119.276  31.876  17.700  1.00  0.00           N
ATOM  10198  C12 POPEl 395     118.826  30.566  18.280  1.00  0.00           C
ATOM  10201  C11 POPEl 395     118.166  29.636  17.240  1.00  0.00           C
ATOM  10204  P   POPEl 395     117.056  27.206  17.480  1.00  0.00           P
ATOM  10205  O13 POPEl 395     115.586  27.146  17.250  1.00  0.00           O
ATOM  10206  O14 POPEl 395     117.926  26.776  16.360  1.00  0.00           O
ATOM  10207  O11 POPEl 395     117.406  26.376  18.770  1.00  0.00           O
ATOM  10208  O12 POPEl 395     117.457  28.636  17.970  1.00  0.00           O
ATOM  10209  C1  POPEl 395     116.706  26.686  19.990  1.00  0.00           C
ATOM  10212  C2  POPEl 395     117.707  27.066  21.110  1.00  0.00           C
ATOM  10214  O21 POPEl 395     116.997  27.036  22.370  1.00  0.00           O
ATOM  10215  C21 POPEl 395     117.576  26.266  23.280  1.00  0.00           C
ATOM  10216  O22 POPEl 395     118.537  25.546  23.100  1.00  0.00           O
ATOM  10217  C22 POPEl 395     116.876  26.446  24.630  1.00  0.00           C
ATOM  10220  C3  POPEl 395     118.346  28.456  20.900  1.00  0.00           C
ATOM  10223  O31 POPEl 395     119.166  28.846  22.040  1.00  0.00           O
ATOM  10224  C31 POPEl 395     118.697  29.846  22.780  1.00  0.00           C
ATOM  10225  O32 POPEl 395     117.716  30.516  22.550  1.00  0.00           O
ATOM  10226  C32 POPEl 395     119.556  29.976  24.040  1.00  0.00           C
ATOM  10229  C23 POPEl 395     117.847  26.206  25.820  1.00  0.00           C
ATOM  10232  C24 POPEl 395     117.126  26.336  27.160  1.00  0.00           C
ATOM  10235  C25 POPEl 395     118.016  26.056  28.380  1.00  0.00           C
ATOM  10238  C26 POPEl 395     117.296  26.416  29.690  1.00  0.00           C
ATOM  10241  C27 POPEl 395     117.926  25.826  30.960  1.00  0.00           C
ATOM  10244  C28 POPEl 395     117.356  26.476  32.230  1.00  0.00           C
ATOM  10247  C29 POPEl 395     117.296  25.546  33.420  1.00  0.00           C
ATOM  10249 0C21 POPEl 395     117.876  25.736  34.620  1.00  0.00           C
ATOM  10251 1C21 POPEl 395     118.716  26.906  35.050  1.00  0.00           C
ATOM  10254 2C21 POPEl 395     117.876  28.116  35.510  1.00  0.00           C
ATOM  10257 3C21 POPEl 395     116.956  27.806  36.710  1.00  0.00           C
ATOM  10260 4C21 POPEl 395     116.097  29.006  37.140  1.00  0.00           C
ATOM  10263 5C21 POPEl 395     115.136  28.706  38.310  1.00  0.00           C
ATOM  10266 6C21 POPEl 395     115.817  28.156  39.580  1.00  0.00           C
ATOM  10269 7C21 POPEl 395     114.826  27.806  40.700  1.00  0.00           C
ATOM  10272 8C21 POPEl 395     115.486  27.106  41.890  1.00  0.00           C
ATOM  10276  C33 POPEl 395     118.866  30.766  25.180  1.00  0.00           C
ATOM  10279  C34 POPEl 395     119.836  31.426  26.170  1.00  0.00           C
ATOM  10282  C35 POPEl 395     119.106  32.286  27.220  1.00  0.00           C
ATOM  10285  C36 POPEl 395     120.076  32.996  28.170  1.00  0.00           C
ATOM  10288  C37 POPEl 395     119.376  33.676  29.360  1.00  0.00           C
ATOM  10291  C38 POPEl 395     120.207  33.536  30.650  1.00  0.00           C
ATOM  10294  C39 POPEl 395     119.486  34.016  31.930  1.00  0.00           C
ATOM  10297 0C31 POPEl 395     120.297  33.626  33.180  1.00  0.00           C
ATOM  10300 1C31 POPEl 395     119.586  33.876  34.520  1.00  0.00           C
ATOM  10303 2C31 POPEl 395     120.416  33.276  35.670  1.00  0.00           C
ATOM  10306 3C31 POPEl 395     119.887  33.586  37.070  1.00  0.00           C
ATOM  10309 4C31 POPEl 395     120.887  33.136  38.150  1.00  0.00           C
ATOM  10312 5C31 POPEl 395     120.397  33.336  39.580  1.00  0.00           C
ATOM  10315 6C31 POPEl 395     121.457  32.976  40.620  1.00  0.00           C
ATOM  10319  NH3 POPEm 396     115.207  37.966  59.350  1.00  0.00           N
ATOM  10323  C12 POPEm 396     114.427  38.496  58.180  1.00  0.00           C
ATOM  10326  C11 POPEm 396     113.226  39.326  58.650  1.00  0.00           C
ATOM  10329  P   POPEm 396     111.666  41.196  57.610  1.00  0.00           P
ATOM  10330  O13 POPEm 396     110.406  40.556  58.050  1.00  0.00           O
ATOM  10331  O14 POPEm 396     112.096  42.406  58.360  1.00  0.00           O
ATOM  10332  O11 POPEm 396     111.536  41.556  56.070  1.00  0.00           O
ATOM  10333  O12 POPEm 396     112.797  40.117  57.550  1.00  0.00           O
ATOM  10334  C1  POPEm 396     111.916  40.596  55.080  1.00  0.00           C
ATOM  10337  C2  POPEm 396     110.846  39.506  54.860  1.00  0.00           C
ATOM  10339  O21 POPEm 396     111.156  38.786  53.650  1.00  0.00           O
ATOM  10340  C21 POPEm 396     111.156  37.456  53.710  1.00  0.00           C
ATOM  10341  O22 POPEm 396     110.957  36.796  54.720  1.00  0.00           O
ATOM  10342  C22 POPEm 396     111.296  36.916  52.280  1.00  0.00           C
ATOM  10345  C3  POPEm 396     109.456  40.206  54.750  1.00  0.00           C
ATOM  10348  O31 POPEm 396     108.466  39.446  54.030  1.00  0.00           O
ATOM  10349  C31 POPEm 396     108.026  39.826  52.810  1.00  0.00           C
ATOM  10350  O32 POPEm 396     106.916  39.526  52.400  1.00  0.00           O
ATOM  10351  C32 POPEm 396     109.036  40.606  51.960  1.00  0.00           C
ATOM  10354  C23 POPEm 396     111.006  35.406  52.070  1.00  0.00           C
ATOM  10357  C24 POPEm 396     111.296  34.946  50.630  1.00  0.00           C
ATOM  10360  C25 POPEm 396     111.127  33.426  50.440  1.00  0.00           C
ATOM  10363  C26 POPEm 396     111.416  32.936  49.010  1.00  0.00           C
ATOM  10366  C27 POPEm 396     111.897  31.476  48.980  1.00  0.00           C
ATOM  10369  C28 POPEm 396     112.076  30.856  47.580  1.00  0.00           C
ATOM  10372  C29 POPEm 396     110.766  30.796  46.840  1.00  0.00           C
ATOM  10374 0C21 POPEm 396     110.586  30.456  45.550  1.00  0.00           C
ATOM  10376 1C21 POPEm 396     111.626  30.016  44.560  1.00  0.00           C
ATOM  10379 2C21 POPEm 396     111.696  28.476  44.430  1.00  0.00           C
ATOM  10382 3C21 POPEm 396     111.597  27.966  42.980  1.00  0.00           C
ATOM  10385 4C21 POPEm 396     110.157  27.856  42.450  1.00  0.00           C
ATOM  10388 5C21 POPEm 396     110.116  27.286  41.030  1.00  0.00           C
ATOM  10391 6C21 POPEm 396     108.707  27.076  40.470  1.00  0.00           C
ATOM  10394 7C21 POPEm 396     108.736  26.726  38.970  1.00  0.00           C
ATOM  10397 8C21 POPEm 396     107.377  26.466  38.330  1.00  0.00           C
ATOM  10401  C33 POPEm 396     108.627  42.086  51.750  1.00  0.00           C
ATOM  10404  C34 POPEm 396     109.777  42.956  51.220  1.00  0.00           C
ATOM  10407  C35 POPEm 396     110.246  42.596  49.800  1.00  0.00           C
ATOM  10410  C36 POPEm 396     109.346  43.157  48.690  1.00  0.00           C
ATOM  10413  C37 POPEm 396     109.836  42.756  47.290  1.00  0.00           C
ATOM  10416  C38 POPEm 396     108.856  43.076  46.160  1.00  0.00           C
ATOM  10419  C39 POPEm 396     108.796  44.556  45.760  1.00  0.00           C
ATOM  10422 0C31 POPEm 396     107.937  44.776  44.500  1.00  0.00           C
ATOM  10425 1C31 POPEm 396     108.026  46.196  43.920  1.00  0.00           C
ATOM  10428 2C31 POPEm 396     108.236  46.216  42.400  1.00  0.00           C
ATOM  10431 3C31 POPEm 396     108.576  47.616  41.860  1.00  0.00           C
ATOM  10434 4C31 POPEm 396     108.746  47.636  40.330  1.00  0.00           C
ATOM  10437 5C31 POPEm 396     109.187  49.016  39.820  1.00  0.00           C
ATOM  10440 6C31 POPEm 396     109.227  49.096  38.290  1.00  0.00           C
ATOM  10444  NH3 POPEn 397      20.266   9.966   9.640  1.00  0.00           N
ATOM  10448  C12 POPEn 397      21.166   8.756   9.610  1.00  0.00           C
ATOM  10451  C11 POPEn 397      20.276   7.516   9.390  1.00  0.00           C
ATOM  10454  P   POPEn 397      21.156   5.106   9.190  1.00  0.00           P
ATOM  10455  O13 POPEn 397      19.946   4.676   8.460  1.00  0.00           O
ATOM  10456  O14 POPEn 397      22.356   5.416   8.390  1.00  0.00           O
ATOM  10457  O11 POPEn 397      21.486   4.026  10.310  1.00  0.00           O
ATOM  10458  O12 POPEn 397      20.826   6.376  10.050  1.00  0.00           O
ATOM  10459  C1  POPEn 397      20.436   3.406  11.060  1.00  0.00           C
ATOM  10462  C2  POPEn 397      20.786   3.326  12.570  1.00  0.00           C
ATOM  10464  O21 POPEn 397      19.836   2.486  13.250  1.00  0.00           O
ATOM  10465  C21 POPEn 397      18.676   2.966  13.660  1.00  0.00           C
ATOM  10466  O22 POPEn 397      18.146   4.006  13.340  1.00  0.00           O
ATOM  10467  C22 POPEn 397      18.146   1.956  14.700  1.00  0.00           C
ATOM  10470  C3  POPEn 397      20.976   4.716  13.250  1.00  0.00           C
ATOM  10473  O31 POPEn 397      20.716   4.706  14.670  1.00  0.00           O
ATOM  10474  C31 POPEn 397      21.636   4.176  15.470  1.00  0.00           C
ATOM  10475  O32 POPEn 397      22.766   3.836  15.140  1.00  0.00           O
ATOM  10476  C32 POPEn 397      21.066   4.176  16.890  1.00  0.00           C
ATOM  10479  C23 POPEn 397      17.066   2.536  15.630  1.00  0.00           C
ATOM  10482  C24 POPEn 397      16.516   1.536  16.650  1.00  0.00           C
ATOM  10485  C25 POPEn 397      17.556   1.066  17.690  1.00  0.00           C
ATOM  10488  C26 POPEn 397      16.896   0.376  18.890  1.00  0.00           C
ATOM  10491  C27 POPEn 397      17.926  -0.204  19.860  1.00  0.00           C
ATOM  10494  C28 POPEn 397      17.256  -0.924  21.050  1.00  0.00           C
ATOM  10497  C29 POPEn 397      18.176  -1.954  21.640  1.00  0.00           C
ATOM  10499 0C21 POPEn 397      18.336  -2.214  22.940  1.00  0.00           C
ATOM  10501 1C21 POPEn 397      17.626  -1.514  24.070  1.00  0.00           C
ATOM  10504 2C21 POPEn 397      18.196  -1.944  25.430  1.00  0.00           C
ATOM  10507 3C21 POPEn 397      19.686  -1.604  25.600  1.00  0.00           C
ATOM  10510 4C21 POPEn 397      20.266  -2.124  26.930  1.00  0.00           C
ATOM  10513 5C21 POPEn 397      19.756  -1.334  28.130  1.00  0.00           C
ATOM  10516 6C21 POPEn 397      20.486  -1.714  29.410  1.00  0.00           C
ATOM  10519 7C21 POPEn 397      19.846  -1.044  30.620  1.00  0.00           C
ATOM  10522 8C21 POPEn 397      20.496  -1.434  31.940  1.00  0.00           C
ATOM  10526  C33 POPEn 397      21.826   3.326  17.930  1.00  0.00           C
ATOM  10529  C34 POPEn 397      21.526   3.816  19.350  1.00  0.00           C
ATOM  10532  C35 POPEn 397      21.956   2.856  20.470  1.00  0.00           C
ATOM  10535  C36 POPEn 397      21.626   3.426  21.860  1.00  0.00           C
ATOM  10538  C37 POPEn 397      21.906   2.426  22.990  1.00  0.00           C
ATOM  10541  C38 POPEn 397      21.536   2.946  24.380  1.00  0.00           C
ATOM  10544  C39 POPEn 397      22.466   4.046  24.900  1.00  0.00           C
ATOM  10547 0C31 POPEn 397      22.306   4.266  26.400  1.00  0.00           C
ATOM  10550 1C31 POPEn 397      23.326   5.256  26.970  1.00  0.00           C
ATOM  10553 2C31 POPEn 397      23.366   5.236  28.500  1.00  0.00           C
ATOM  10556 3C31 POPEn 397      24.346   6.266  29.080  1.00  0.00           C
ATOM  10559 4C31 POPEn 397      25.776   5.736  29.260  1.00  0.00           C
ATOM  10562 5C31 POPEn 397      26.716   6.806  29.830  1.00  0.00           C
ATOM  10565 6C31 POPEn 397      28.096   6.276  30.220  1.00  0.00           C
ATOM  10569  NH3 POPEo 398      22.086 119.176   9.230  1.00  0.00           N
ATOM  10573  C12 POPEo 398      20.936 119.706  10.060  1.00  0.00           C
ATOM  10576  C11 POPEo 398      19.576 119.496   9.370  1.00  0.00           C
ATOM  10579  P   POPEo 398      17.476 118.087  10.000  1.00  0.00           P
ATOM  10580  O13 POPEo 398      16.086 118.456  10.320  1.00  0.00           O
ATOM  10581  O14 POPEo 398      17.766 117.516   8.670  1.00  0.00           O
ATOM  10582  O11 POPEo 398      17.866 116.926  11.000  1.00  0.00           O
ATOM  10583  O12 POPEo 398      18.526 119.257  10.320  1.00  0.00           O
ATOM  10584  C1  POPEo 398      18.796 117.146  12.060  1.00  0.00           C
ATOM  10587  C2  POPEo 398      18.226 117.976  13.260  1.00  0.00           C
ATOM  10589  O21 POPEo 398      19.256 118.557  14.080  1.00  0.00           O
ATOM  10590  C21 POPEo 398      20.236 117.786  14.560  1.00  0.00           C
ATOM  10591  O22 POPEo 398      20.396 116.606  14.320  1.00  0.00           O
ATOM  10592  C22 POPEo 398      21.236 118.657  15.330  1.00  0.00           C
ATOM  10595  C3  POPEo 398      17.206 117.146  14.090  1.00  0.00           C
ATOM  10598  O31 POPEo 398      16.476 117.936  15.040  1.00  0.00           O
ATOM  10599  C31 POPEo 398      17.026 118.116  16.230  1.00  0.00           C
ATOM  10600  O32 POPEo 398      18.106 117.676  16.580  1.00  0.00           O
ATOM  10601  C32 POPEo 398      16.096 118.966  17.090  1.00  0.00           C
ATOM  10604  C23 POPEo 398      21.816 117.966  16.590  1.00  0.00           C
ATOM  10607  C24 POPEo 398      21.166 118.426  17.910  1.00  0.00           C
ATOM  10610  C25 POPEo 398      21.656 119.807  18.380  1.00  0.00           C
ATOM  10613  C26 POPEo 398      21.166 120.188  19.790  1.00  0.00           C
ATOM  10616  C27 POPEo 398      21.757 121.536  20.230  1.00  0.00           C
ATOM  10619  C28 POPEo 398      21.396 121.956  21.660  1.00  0.00           C
ATOM  10622  C29 POPEo 398      21.966 123.326  21.960  1.00  0.00           C
ATOM  10624 0C21 POPEo 398      21.886 123.987  23.130  1.00  0.00           C
ATOM  10626 1C21 POPEo 398      21.226 123.486  24.390  1.00  0.00           C
ATOM  10629 2C21 POPEo 398      22.256 123.106  25.480  1.00  0.00           C
ATOM  10632 3C21 POPEo 398      23.076 124.286  26.010  1.00  0.00           C
ATOM  10635 4C21 POPEo 398      24.276 123.837  26.860  1.00  0.00           C
ATOM  10638 5C21 POPEo 398      25.396 124.879  26.840  1.00  0.00           C
ATOM  10641 6C21 POPEo 398      26.636 124.466  27.640  1.00  0.00           C
ATOM  10644 7C21 POPEo 398      27.696 125.579  27.690  1.00  0.00           C
ATOM  10647 8C21 POPEo 398      29.046 125.099  28.230  1.00  0.00           C
ATOM  10651  C33 POPEo 398      16.316 118.716  18.600  1.00  0.00           C
ATOM  10654  C34 POPEo 398      15.266 119.408  19.450  1.00  0.00           C
ATOM  10657  C35 POPEo 398      15.236 118.896  20.900  1.00  0.00           C
ATOM  10660  C36 POPEo 398      14.016 119.416  21.670  1.00  0.00           C
ATOM  10663  C37 POPEo 398      13.826 118.727  23.020  1.00  0.00           C
ATOM  10666  C38 POPEo 398      12.466 119.046  23.640  1.00  0.00           C
ATOM  10669  C39 POPEo 398      12.366 118.587  25.100  1.00  0.00           C
ATOM  10672 0C31 POPEo 398      10.956 118.706  25.690  1.00  0.00           C
ATOM  10675 1C31 POPEo 398      10.926 118.246  27.160  1.00  0.00           C
ATOM  10678 2C31 POPEo 398       9.526 118.306  27.780  1.00  0.00           C
ATOM  10681 3C31 POPEo 398       8.936 119.716  27.850  1.00  0.00           C
ATOM  10684 4C31 POPEo 398       7.806 119.807  28.890  1.00  0.00           C
ATOM  10687 5C31 POPEo 398       7.186 121.206  28.970  1.00  0.00           C
ATOM  10690 6C31 POPEo 398       6.066 121.286  30.000  1.00  0.00           C
ATOM  10694  NH3 POPEp 399      89.036 119.426  16.220  1.00  0.00           N
ATOM  10698  C12 POPEp 399      89.887 119.886  17.360  1.00  0.00           C
ATOM  10701  C11 POPEp 399      90.656 121.157  16.980  1.00  0.00           C
ATOM  10704  P   POPEp 399      93.156 120.706  17.540  1.00  0.00           P
ATOM  10705  O13 POPEp 399      93.037 119.576  16.580  1.00  0.00           O
ATOM  10706  O14 POPEp 399      94.047 121.837  17.200  1.00  0.00           O
ATOM  10707  O11 POPEp 399      93.606 120.047  18.900  1.00  0.00           O
ATOM  10708  O12 POPEp 399      91.746 121.316  17.880  1.00  0.00           O
ATOM  10709  C1  POPEp 399      93.936 120.757  20.090  1.00  0.00           C
ATOM  10712  C2  POPEp 399      95.477 120.727  20.350  1.00  0.00           C
ATOM  10714  O21 POPEp 399      95.787 120.106  21.610  1.00  0.00           O
ATOM  10715  C21 POPEp 399      95.617 120.777  22.720  1.00  0.00           C
ATOM  10716  O22 POPEp 399      95.057 121.846  22.860  1.00  0.00           O
ATOM  10717  C22 POPEp 399      96.256 119.926  23.830  1.00  0.00           C
ATOM  10720  C3  POPEp 399      96.146 122.106  20.150  1.00  0.00           C
ATOM  10723  O31 POPEp 399      97.486 122.226  20.660  1.00  0.00           O
ATOM  10724  C31 POPEp 399      98.506 121.726  19.970  1.00  0.00           C
ATOM  10725  O32 POPEp 399      98.457 120.966  19.030  1.00  0.00           O
ATOM  10726  C32 POPEp 399      99.796 122.296  20.560  1.00  0.00           C
ATOM  10729  C23 POPEp 399      95.997 120.447  25.260  1.00  0.00           C
ATOM  10732  C24 POPEp 399      96.696 119.576  26.320  1.00  0.00           C
ATOM  10735  C25 POPEp 399      96.626 120.167  27.730  1.00  0.00           C
ATOM  10738  C26 POPEp 399      95.207 120.118  28.300  1.00  0.00           C
ATOM  10741  C27 POPEp 399      95.157 119.496  29.700  1.00  0.00           C
ATOM  10744  C28 POPEp 399      93.726 119.156  30.150  1.00  0.00           C
ATOM  10747  C29 POPEp 399      92.856 120.377  30.260  1.00  0.00           C
ATOM  10749 0C21 POPEp 399      92.486 121.007  31.390  1.00  0.00           C
ATOM  10751 1C21 POPEp 399      92.897 120.666  32.800  1.00  0.00           C
ATOM  10754 2C21 POPEp 399      93.357 121.887  33.630  1.00  0.00           C
ATOM  10757 3C21 POPEp 399      92.326 123.026  33.660  1.00  0.00           C
ATOM  10760 4C21 POPEp 399      92.686 124.176  34.600  1.00  0.00           C
ATOM  10763 5C21 POPEp 399      91.886 125.439  34.250  1.00  0.00           C
ATOM  10766 6C21 POPEp 399      92.436 126.730  34.870  1.00  0.00           C
ATOM  10769 7C21 POPEp 399      92.056 126.929  36.340  1.00  0.00           C
ATOM  10772 8C21 POPEp 399      92.587 128.259  36.900  1.00  0.00           C
ATOM  10776  C33 POPEp 399     100.006 121.936  22.050  1.00  0.00           C
ATOM  10779  C34 POPEp 399     101.027 122.867  22.730  1.00  0.00           C
ATOM  10782  C35 POPEp 399     101.347 122.396  24.150  1.00  0.00           C
ATOM  10785  C36 POPEp 399     102.466 123.166  24.870  1.00  0.00           C
ATOM  10788  C37 POPEp 399     102.436 122.926  26.390  1.00  0.00           C
ATOM  10791  C38 POPEp 399     103.646 123.536  27.120  1.00  0.00           C
ATOM  10794  C39 POPEp 399     103.497 123.577  28.650  1.00  0.00           C
ATOM  10797 0C31 POPEp 399     103.427 122.188  29.310  1.00  0.00           C
ATOM  10800 1C31 POPEp 399     103.567 122.246  30.850  1.00  0.00           C
ATOM  10803 2C31 POPEp 399     103.697 120.846  31.480  1.00  0.00           C
ATOM  10806 3C31 POPEp 399     104.077 120.876  32.970  1.00  0.00           C
ATOM  10809 4C31 POPEp 399     102.886 120.906  33.940  1.00  0.00           C
ATOM  10812 5C31 POPEp 399     103.366 120.996  35.400  1.00  0.00           C
ATOM  10815 6C31 POPEp 399     102.277 120.946  36.470  1.00  0.00           C
ATOM  10819  NH3 POPEq 400      75.186  62.096  17.830  1.00  0.00           N
ATOM  10823  C12 POPEq 400      75.357  62.456  16.370  1.00  0.00           C
ATOM  10826  C11 POPEq 400      74.026  62.206  15.620  1.00  0.00           C
ATOM  10829  P   POPEq 400      72.696  59.886  15.640  1.00  0.00           P
ATOM  10830  O13 POPEq 400      73.397  58.766  16.290  1.00  0.00           O
ATOM  10831  O14 POPEq 400      72.756  59.996  14.160  1.00  0.00           O
ATOM  10832  O11 POPEq 400      71.206  59.846  16.080  1.00  0.00           O
ATOM  10833  O12 POPEq 400      73.246  61.216  16.300  1.00  0.00           O
ATOM  10834  C1  POPEq 400      70.716  60.606  17.190  1.00  0.00           C
ATOM  10837  C2  POPEq 400      70.226  59.716  18.370  1.00  0.00           C
ATOM  10839  O21 POPEq 400      71.347  59.347  19.220  1.00  0.00           O
ATOM  10840  C21 POPEq 400      71.416  59.766  20.500  1.00  0.00           C
ATOM  10841  O22 POPEq 400      72.467  59.986  21.060  1.00  0.00           O
ATOM  10842  C22 POPEq 400      70.046  59.946  21.180  1.00  0.00           C
ATOM  10845  C3  POPEq 400      69.466  58.476  17.830  1.00  0.00           C
ATOM  10848  O31 POPEq 400      68.576  57.856  18.790  1.00  0.00           O
ATOM  10849  C31 POPEq 400      69.076  56.926  19.580  1.00  0.00           C
ATOM  10850  O32 POPEq 400      70.247  56.616  19.650  1.00  0.00           O
ATOM  10851  C32 POPEq 400      67.946  56.246  20.350  1.00  0.00           C
ATOM  10854  C23 POPEq 400      69.946  59.446  22.650  1.00  0.00           C
ATOM  10857  C24 POPEq 400      68.466  59.306  23.060  1.00  0.00           C
ATOM  10860  C25 POPEq 400      68.106  57.986  23.770  1.00  0.00           C
ATOM  10863  C26 POPEq 400      68.496  57.936  25.260  1.00  0.00           C
ATOM  10866  C27 POPEq 400      67.436  57.276  26.170  1.00  0.00           C
ATOM  10869  C28 POPEq 400      67.656  57.706  27.630  1.00  0.00           C
ATOM  10872  C29 POPEq 400      66.666  57.146  28.620  1.00  0.00           C
ATOM  10874 0C21 POPEq 400      66.756  57.336  29.950  1.00  0.00           C
ATOM  10876 1C21 POPEq 400      67.866  58.126  30.610  1.00  0.00           C
ATOM  10879 2C21 POPEq 400      67.506  58.866  31.920  1.00  0.00           C
ATOM  10882 3C21 POPEq 400      66.986  57.946  33.030  1.00  0.00           C
ATOM  10885 4C21 POPEq 400      65.486  58.186  33.270  1.00  0.00           C
ATOM  10888 5C21 POPEq 400      64.847  57.156  34.190  1.00  0.00           C
ATOM  10891 6C21 POPEq 400      63.347  57.406  34.350  1.00  0.00           C
ATOM  10894 7C21 POPEq 400      62.656  56.286  35.120  1.00  0.00           C
ATOM  10897 8C21 POPEq 400      61.126  56.406  35.170  1.00  0.00           C
ATOM  10901  C33 POPEq 400      68.457  55.146  21.290  1.00  0.00           C
ATOM  10904  C34 POPEq 400      67.376  54.636  22.250  1.00  0.00           C
ATOM  10907  C35 POPEq 400      67.836  53.486  23.150  1.00  0.00           C
ATOM  10910  C36 POPEq 400      66.916  53.276  24.360  1.00  0.00           C
ATOM  10913  C37 POPEq 400      67.147  51.946  25.080  1.00  0.00           C
ATOM  10916  C38 POPEq 400      66.586  51.917  26.510  1.00  0.00           C
ATOM  10919  C39 POPEq 400      67.586  52.496  27.520  1.00  0.00           C
ATOM  10922 0C31 POPEq 400      67.056  52.646  28.960  1.00  0.00           C
ATOM  10925 1C31 POPEq 400      66.166  51.486  29.420  1.00  0.00           C
ATOM  10928 2C31 POPEq 400      65.976  51.446  30.950  1.00  0.00           C
ATOM  10931 3C31 POPEq 400      67.056  50.586  31.620  1.00  0.00           C
ATOM  10934 4C31 POPEq 400      67.027  50.586  33.150  1.00  0.00           C
ATOM  10937 5C31 POPEq 400      68.056  49.617  33.740  1.00  0.00           C
ATOM  10940 6C31 POPEq 400      68.076  49.556  35.270  1.00  0.00           C
ATOM  10944  NH3 POPEr 401      79.196  77.646  17.760  1.00  0.00           N
ATOM  10948  C12 POPEr 401      78.257  76.466  17.740  1.00  0.00           C
ATOM  10951  C11 POPEr 401      78.446  75.526  18.960  1.00  0.00           C
ATOM  10954  P   POPEr 401      76.076  74.336  18.560  1.00  0.00           P
ATOM  10955  O13 POPEr 401      75.476  73.126  19.190  1.00  0.00           O
ATOM  10956  O14 POPEr 401      75.957  74.396  17.090  1.00  0.00           O
ATOM  10957  O11 POPEr 401      75.497  75.666  19.160  1.00  0.00           O
ATOM  10958  O12 POPEr 401      77.616  74.376  18.910  1.00  0.00           O
ATOM  10959  C1  POPEr 401      74.816  75.736  20.410  1.00  0.00           C
ATOM  10962  C2  POPEr 401      75.817  75.956  21.570  1.00  0.00           C
ATOM  10964  O21 POPEr 401      75.317  75.566  22.860  1.00  0.00           O
ATOM  10965  C21 POPEr 401      74.226  76.166  23.280  1.00  0.00           C
ATOM  10966  O22 POPEr 401      73.556  76.956  22.640  1.00  0.00           O
ATOM  10967  C22 POPEr 401      73.847  75.696  24.680  1.00  0.00           C
ATOM  10970  C3  POPEr 401      76.406  77.386  21.590  1.00  0.00           C
ATOM  10973  O31 POPEr 401      77.696  77.396  22.230  1.00  0.00           O
ATOM  10974  C31 POPEr 401      77.666  77.596  23.550  1.00  0.00           C
ATOM  10975  O32 POPEr 401      76.686  77.916  24.200  1.00  0.00           O
ATOM  10976  C32 POPEr 401      79.056  77.336  24.110  1.00  0.00           C
ATOM  10979  C23 POPEr 401      74.107  76.776  25.760  1.00  0.00           C
ATOM  10982  C24 POPEr 401      73.116  76.706  26.940  1.00  0.00           C
ATOM  10985  C25 POPEr 401      73.286  77.886  27.920  1.00  0.00           C
ATOM  10988  C26 POPEr 401      74.626  77.846  28.660  1.00  0.00           C
ATOM  10991  C27 POPEr 401      74.836  78.956  29.690  1.00  0.00           C
ATOM  10994  C28 POPEr 401      76.186  78.757  30.420  1.00  0.00           C
ATOM  10997  C29 POPEr 401      76.446  79.746  31.520  1.00  0.00           C
ATOM  10999 0C21 POPEr 401      76.106  79.586  32.810  1.00  0.00           C
ATOM  11001 1C21 POPEr 401      75.347  78.416  33.390  1.00  0.00           C
ATOM  11004 2C21 POPEr 401      76.217  77.246  33.870  1.00  0.00           C
ATOM  11007 3C21 POPEr 401      77.306  77.626  34.880  1.00  0.00           C
ATOM  11010 4C21 POPEr 401      77.537  76.577  35.980  1.00  0.00           C
ATOM  11013 5C21 POPEr 401      78.906  76.767  36.640  1.00  0.00           C
ATOM  11016 6C21 POPEr 401      78.957  76.368  38.120  1.00  0.00           C
ATOM  11019 7C21 POPEr 401      80.226  76.907  38.790  1.00  0.00           C
ATOM  11022 8C21 POPEr 401      80.186  76.896  40.320  1.00  0.00           C
ATOM  11026  C33 POPEr 401      79.336  77.956  25.490  1.00  0.00           C
ATOM  11029  C34 POPEr 401      80.776  77.587  25.900  1.00  0.00           C
ATOM  11032  C35 POPEr 401      81.207  78.176  27.240  1.00  0.00           C
ATOM  11035  C36 POPEr 401      80.686  77.376  28.430  1.00  0.00           C
ATOM  11038  C37 POPEr 401      80.736  78.206  29.710  1.00  0.00           C
ATOM  11041  C38 POPEr 401      80.497  77.366  30.970  1.00  0.00           C
ATOM  11044  C39 POPEr 401      80.076  78.187  32.190  1.00  0.00           C
ATOM  11047 0C31 POPEr 401      80.906  79.456  32.430  1.00  0.00           C
ATOM  11050 1C31 POPEr 401      80.416  80.217  33.670  1.00  0.00           C
ATOM  11053 2C31 POPEr 401      81.256  81.456  33.990  1.00  0.00           C
ATOM  11056 3C31 POPEr 401      80.586  82.396  35.000  1.00  0.00           C
ATOM  11059 4C31 POPEr 401      80.256  81.768  36.360  1.00  0.00           C
ATOM  11062 5C31 POPEr 401      79.666  82.807  37.320  1.00  0.00           C
ATOM  11065 6C31 POPEr 401      79.146  82.246  38.640  1.00  0.00           C
ATOM  11069  NH3 POPEs 402      21.036  80.606  53.950  1.00  0.00           N
ATOM  11073  C12 POPEs 402      20.156  81.816  54.160  1.00  0.00           C
ATOM  11076  C11 POPEs 402      20.956  83.126  54.150  1.00  0.00           C
ATOM  11079  P   POPEs 402      23.616  83.116  54.220  1.00  0.00           P
ATOM  11080  O13 POPEs 402      23.766  84.226  53.250  1.00  0.00           O
ATOM  11081  O14 POPEs 402      24.676  82.976  55.240  1.00  0.00           O
ATOM  11082  O11 POPEs 402      23.566  81.776  53.390  1.00  0.00           O
ATOM  11083  O12 POPEs 402      22.176  83.007  54.870  1.00  0.00           O
ATOM  11084  C1  POPEs 402      23.876  81.736  51.990  1.00  0.00           C
ATOM  11087  C2  POPEs 402      22.656  82.036  51.060  1.00  0.00           C
ATOM  11089  O21 POPEs 402      22.696  81.087  49.980  1.00  0.00           O
ATOM  11090  C21 POPEs 402      22.086  79.937  50.250  1.00  0.00           C
ATOM  11091  O22 POPEs 402      21.446  79.696  51.260  1.00  0.00           O
ATOM  11092  C22 POPEs 402      22.347  78.966  49.110  1.00  0.00           C
ATOM  11095  C3  POPEs 402      22.626  83.526  50.550  1.00  0.00           C
ATOM  11098  O31 POPEs 402      22.556  83.716  49.120  1.00  0.00           O
ATOM  11099  C31 POPEs 402      21.416  83.326  48.550  1.00  0.00           C
ATOM  11100  O32 POPEs 402      20.507  82.746  49.100  1.00  0.00           O
ATOM  11101  C32 POPEs 402      21.476  83.636  47.050  1.00  0.00           C
ATOM  11104  C23 POPEs 402      23.816  78.466  49.060  1.00  0.00           C
ATOM  11107  C24 POPEs 402      24.456  78.596  47.660  1.00  0.00           C
ATOM  11110  C25 POPEs 402      24.016  77.496  46.690  1.00  0.00           C
ATOM  11113  C26 POPEs 402      23.796  77.977  45.240  1.00  0.00           C
ATOM  11116  C27 POPEs 402      23.376  76.816  44.320  1.00  0.00           C
ATOM  11119  C28 POPEs 402      22.696  77.216  43.000  1.00  0.00           C
ATOM  11122  C29 POPEs 402      23.646  77.716  41.940  1.00  0.00           C
ATOM  11124 0C21 POPEs 402      23.636  77.376  40.630  1.00  0.00           C
ATOM  11126 1C21 POPEs 402      22.666  76.447  39.940  1.00  0.00           C
ATOM  11129 2C21 POPEs 402      22.126  76.977  38.590  1.00  0.00           C
ATOM  11132 3C21 POPEs 402      21.446  75.867  37.780  1.00  0.00           C
ATOM  11135 4C21 POPEs 402      20.806  76.368  36.470  1.00  0.00           C
ATOM  11138 5C21 POPEs 402      19.996  75.276  35.770  1.00  0.00           C
ATOM  11141 6C21 POPEs 402      19.166  75.797  34.580  1.00  0.00           C
ATOM  11144 7C21 POPEs 402      18.076  74.796  34.170  1.00  0.00           C
ATOM  11147 8C21 POPEs 402      17.236  75.256  32.970  1.00  0.00           C
ATOM  11151  C33 POPEs 402      22.846  83.306  46.390  1.00  0.00           C
ATOM  11154  C34 POPEs 402      22.826  83.298  44.850  1.00  0.00           C
ATOM  11157  C35 POPEs 402      21.846  82.266  44.260  1.00  0.00           C
ATOM  11160  C36 POPEs 402      22.036  82.027  42.760  1.00  0.00           C
ATOM  11163  C37 POPEs 402      20.996  81.046  42.190  1.00  0.00           C
ATOM  11166  C38 POPEs 402      21.416  80.396  40.870  1.00  0.00           C
ATOM  11169  C39 POPEs 402      21.566  81.368  39.690  1.00  0.00           C
ATOM  11172 0C31 POPEs 402      21.986  80.637  38.400  1.00  0.00           C
ATOM  11175 1C31 POPEs 402      22.426  81.577  37.280  1.00  0.00           C
ATOM  11178 2C31 POPEs 402      22.576  80.846  35.940  1.00  0.00           C
ATOM  11181 3C31 POPEs 402      23.106  81.768  34.820  1.00  0.00           C
ATOM  11184 4C31 POPEs 402      23.106  81.087  33.450  1.00  0.00           C
ATOM  11187 5C31 POPEs 402      23.686  81.996  32.360  1.00  0.00           C
ATOM  11190 6C31 POPEs 402      23.656  81.386  30.950  1.00  0.00           C
ATOM  11194  NH3 POPEt 403      77.646  19.876  11.150  1.00  0.00           N
ATOM  11198  C12 POPEt 403      77.607  19.846   9.650  1.00  0.00           C
ATOM  11201  C11 POPEt 403      78.516  20.956   9.100  1.00  0.00           C
ATOM  11204  P   POPEt 403      76.916  22.996   8.990  1.00  0.00           P
ATOM  11205  O13 POPEt 403      76.246  22.136   7.980  1.00  0.00           O
ATOM  11206  O14 POPEt 403      77.427  24.306   8.540  1.00  0.00           O
ATOM  11207  O11 POPEt 403      76.027  23.146  10.300  1.00  0.00           O
ATOM  11208  O12 POPEt 403      78.146  22.226   9.630  1.00  0.00           O
ATOM  11209  C1  POPEt 403      76.046  24.326  11.100  1.00  0.00           C
ATOM  11212  C2  POPEt 403      77.046  24.286  12.300  1.00  0.00           C
ATOM  11214  O21 POPEt 403      76.366  23.826  13.490  1.00  0.00           O
ATOM  11215  C21 POPEt 403      76.336  22.526  13.680  1.00  0.00           C
ATOM  11216  O22 POPEt 403      76.906  21.686  12.990  1.00  0.00           O
ATOM  11217  C22 POPEt 403      75.436  22.226  14.870  1.00  0.00           C
ATOM  11220  C3  POPEt 403      77.576  25.706  12.600  1.00  0.00           C
ATOM  11223  O31 POPEt 403      78.317  25.746  13.830  1.00  0.00           O
ATOM  11224  C31 POPEt 403      78.446  26.946  14.360  1.00  0.00           C
ATOM  11225  O32 POPEt 403      78.067  27.996  13.870  1.00  0.00           O
ATOM  11226  C32 POPEt 403      79.126  26.786  15.720  1.00  0.00           C
ATOM  11229  C23 POPEt 403      75.757  20.866  15.530  1.00  0.00           C
ATOM  11232  C24 POPEt 403      76.996  20.876  16.430  1.00  0.00           C
ATOM  11235  C25 POPEt 403      76.836  21.546  17.800  1.00  0.00           C
ATOM  11238  C26 POPEt 403      78.067  21.316  18.690  1.00  0.00           C
ATOM  11241  C27 POPEt 403      77.986  21.996  20.060  1.00  0.00           C
ATOM  11244  C28 POPEt 403      79.207  22.906  20.350  1.00  0.00           C
ATOM  11247  C29 POPEt 403      79.036  23.696  21.620  1.00  0.00           C
ATOM  11249 0C21 POPEt 403      79.806  23.676  22.730  1.00  0.00           C
ATOM  11251 1C21 POPEt 403      81.046  22.846  22.980  1.00  0.00           C
ATOM  11254 2C21 POPEt 403      80.787  21.676  23.960  1.00  0.00           C
ATOM  11257 3C21 POPEt 403      80.626  22.096  25.430  1.00  0.00           C
ATOM  11260 4C21 POPEt 403      80.366  20.906  26.360  1.00  0.00           C
ATOM  11263 5C21 POPEt 403      80.446  21.286  27.850  1.00  0.00           C
ATOM  11266 6C21 POPEt 403      80.266  20.086  28.790  1.00  0.00           C
ATOM  11269 7C21 POPEt 403      78.817  19.606  28.880  1.00  0.00           C
ATOM  11272 8C21 POPEt 403      78.566  18.636  30.040  1.00  0.00           C
ATOM  11276  C33 POPEt 403      78.966  28.036  16.620  1.00  0.00           C
ATOM  11279  C34 POPEt 403      79.207  27.736  18.100  1.00  0.00           C
ATOM  11282  C35 POPEt 403      79.036  28.986  18.970  1.00  0.00           C
ATOM  11285  C36 POPEt 403      80.196  29.986  18.850  1.00  0.00           C
ATOM  11288  C37 POPEt 403      81.246  29.756  19.930  1.00  0.00           C
ATOM  11291  C38 POPEt 403      82.536  30.516  19.630  1.00  0.00           C
ATOM  11294  C39 POPEt 403      83.597  30.416  20.730  1.00  0.00           C
ATOM  11297 0C31 POPEt 403      83.856  28.976  21.180  1.00  0.00           C
ATOM  11300 1C31 POPEt 403      85.006  28.856  22.170  1.00  0.00           C
ATOM  11303 2C31 POPEt 403      85.017  27.486  22.870  1.00  0.00           C
ATOM  11306 3C31 POPEt 403      86.127  27.386  23.910  1.00  0.00           C
ATOM  11309 4C31 POPEt 403      87.496  27.096  23.280  1.00  0.00           C
ATOM  11312 5C31 POPEt 403      88.567  26.906  24.360  1.00  0.00           C
ATOM  11315 6C31 POPEt 403      89.957  26.576  23.810  1.00  0.00           C
ATOM  11319  NH3 POPEu 404      78.886  42.746  17.180  1.00  0.00           N
ATOM  11323  C12 POPEu 404      80.296  42.476  17.610  1.00  0.00           C
ATOM  11326  C11 POPEu 404      81.347  43.136  16.710  1.00  0.00           C
ATOM  11329  P   POPEu 404      83.537  41.917  16.000  1.00  0.00           P
ATOM  11330  O13 POPEu 404      83.847  40.716  15.190  1.00  0.00           O
ATOM  11331  O14 POPEu 404      84.206  43.176  15.610  1.00  0.00           O
ATOM  11332  O11 POPEu 404      83.796  41.636  17.510  1.00  0.00           O
ATOM  11333  O12 POPEu 404      81.976  42.146  15.880  1.00  0.00           O
ATOM  11334  C1  POPEu 404      83.066  40.686  18.290  1.00  0.00           C
ATOM  11337  C2  POPEu 404      83.966  40.046  19.380  1.00  0.00           C
ATOM  11339  O21 POPEu 404      84.796  41.016  20.030  1.00  0.00           O
ATOM  11340  C21 POPEu 404      84.196  41.907  20.790  1.00  0.00           C
ATOM  11341  O22 POPEu 404      82.996  41.956  21.030  1.00  0.00           O
ATOM  11342  C22 POPEu 404      85.246  42.806  21.430  1.00  0.00           C
ATOM  11345  C3  POPEu 404      84.877  38.926  18.790  1.00  0.00           C
ATOM  11348  O31 POPEu 404      85.997  38.606  19.630  1.00  0.00           O
ATOM  11349  C31 POPEu 404      85.696  38.176  20.850  1.00  0.00           C
ATOM  11350  O32 POPEu 404      84.586  37.836  21.230  1.00  0.00           O
ATOM  11351  C32 POPEu 404      86.916  38.256  21.750  1.00  0.00           C
ATOM  11354  C23 POPEu 404      86.647  42.756  20.750  1.00  0.00           C
ATOM  11357  C24 POPEu 404      87.736  43.426  21.590  1.00  0.00           C
ATOM  11360  C25 POPEu 404      88.646  42.406  22.280  1.00  0.00           C
[truncated: 1,854,063 more chars]
