# Supplementary material for: Characterizing Membrane Association and Periplasmic Transfer of Bacterial Lipoproteins through Molecular Dynamics Simulations
Source: Structure. 2020 Apr 7;28(4):475–487.e3. doi: 10.1016/j.str.2020.01.012 (PMC7139219; doi:10.1016/j.str.2020.01.012)
Supplement: Data S3. Final Coordinates from Simulations (M–X), Related to Figure 3 [file mmc5.zip › M-X/WZA-5-atomistic.pdb]

TITLE     Protein
REMARK    THIS IS A SIMULATION BOX
CRYST1  129.368  129.368  158.240  90.00  90.00  90.00 P 1           1
MODEL        1
ATOM      1  N   CYSTA   1      65.259  42.119  83.025  1.00  0.00           N
ATOM      3  CA  CYSTA   1      64.689  41.369  84.125  1.00  0.00           C
ATOM      5  C   CYSTA   1      63.009  41.479  84.325  1.00  0.00           C
ATOM      6  O   CYSTA   1      62.609  42.029  85.345  1.00  0.00           O
ATOM      7  CB  CYSTA   1      65.759  41.599  85.395  1.00  0.00           C
ATOM     10  SG  CYSTA   1      67.229  42.939  85.535  1.00  0.00           S
ATOM     11  C1  CYSTA   1      69.159  42.529  85.385  1.00  0.00           C
ATOM     14  CA1 CYSTA   1      66.479  41.999  82.425  1.00  0.00           C
ATOM     15  OA1 CYSTA   1      66.679  42.809  81.545  1.00  0.00           O
ATOM     16  CA2 CYSTA   1      67.659  41.129  82.815  1.00  0.00           C
ATOM     19  C11 CYSTA   1      70.469  43.419  85.835  1.00  0.00           C
ATOM     21  O11 CYSTA   1      70.489  44.799  85.405  1.00  0.00           O
ATOM     22  CX1 CYSTA   1      71.429  45.559  86.035  1.00  0.00           C
ATOM     23  OX1 CYSTA   1      72.079  45.199  86.995  1.00  0.00           O
ATOM     24  CX2 CYSTA   1      71.449  46.979  85.455  1.00  0.00           C
ATOM     27  C12 CYSTA   1      71.899  42.759  85.475  1.00  0.00           C
ATOM     30  O12 CYSTA   1      72.479  43.039  84.145  1.00  0.00           O
ATOM     31  CD1 CYSTA   1      73.589  43.839  84.075  1.00  0.00           C
ATOM     32  OD1 CYSTA   1      74.009  44.499  84.995  1.00  0.00           O
ATOM     33  CD2 CYSTA   1      74.299  43.689  82.715  1.00  0.00           C
ATOM     36  CA3 CYSTA   1      68.229  39.989  81.925  1.00  0.00           C
ATOM     39  CA4 CYSTA   1      69.699  39.729  82.325  1.00  0.00           C
ATOM     42  CA5 CYSTA   1      70.279  38.359  81.945  1.00  0.00           C
ATOM     45  CA6 CYSTA   1      69.649  37.189  82.725  1.00  0.00           C
ATOM     48  CA7 CYSTA   1      68.589  36.449  81.905  1.00  0.00           C
ATOM     51  CA8 CYSTA   1      69.239  35.589  80.815  1.00  0.00           C
ATOM     54  CA9 CYSTA   1      68.239  34.989  79.825  1.00  0.00           C
ATOM     57 0CA1 CYSTA   1      67.639  36.049  78.905  1.00  0.00           C
ATOM     60 1CA1 CYSTA   1      67.329  35.459  77.525  1.00  0.00           C
ATOM     63 2CA1 CYSTA   1      66.689  36.449  76.565  1.00  0.00           C
ATOM     66 3CA1 CYSTA   1      66.289  35.749  75.265  1.00  0.00           C
ATOM     69 4CA1 CYSTA   1      65.509  36.649  74.295  1.00  0.00           C
ATOM     72 5CA1 CYSTA   1      66.349  37.809  73.745  1.00  0.00           C
ATOM     75 6CA1 CYSTA   1      65.609  38.609  72.675  1.00  0.00           C
ATOM     79  CD3 CYSTA   1      75.139  44.869  82.125  1.00  0.00           C
ATOM     82  CD4 CYSTA   1      74.329  45.859  81.275  1.00  0.00           C
ATOM     85  CD5 CYSTA   1      75.109  46.639  80.185  1.00  0.00           C
ATOM     88  CD6 CYSTA   1      75.169  45.939  78.795  1.00  0.00           C
ATOM     91  CD7 CYSTA   1      75.199  46.929  77.595  1.00  0.00           C
ATOM     94  CD8 CYSTA   1      75.119  46.269  76.195  1.00  0.00           C
ATOM     97  CD9 CYSTA   1      74.659  47.249  75.095  1.00  0.00           C
ATOM    100 0CD1 CYSTA   1      73.749  46.639  74.005  1.00  0.00           C
ATOM    103 1CD1 CYSTA   1      74.449  45.799  72.925  1.00  0.00           C
ATOM    106 2CD1 CYSTA   1      74.219  46.379  71.525  1.00  0.00           C
ATOM    109 3CD1 CYSTA   1      74.579  45.429  70.375  1.00  0.00           C
ATOM    112 4CD1 CYSTA   1      74.219  46.049  69.015  1.00  0.00           C
ATOM    115 5CD1 CYSTA   1      74.299  45.069  67.845  1.00  0.00           C
ATOM    118 6CD1 CYSTA   1      73.879  45.699  66.515  1.00  0.00           C
ATOM    122  CX3 CYSTA   1      72.699  47.519  84.705  1.00  0.00           C
ATOM    125  CX4 CYSTA   1      72.179  48.459  83.605  1.00  0.00           C
ATOM    128  CX5 CYSTA   1      73.169  49.339  82.815  1.00  0.00           C
ATOM    131  CX6 CYSTA   1      72.469  49.689  81.495  1.00  0.00           C
ATOM    134  CX7 CYSTA   1      73.039  50.799  80.615  1.00  0.00           C
ATOM    137  CX8 CYSTA   1      72.139  50.969  79.365  1.00  0.00           C
ATOM    140  CX9 CYSTA   1      72.529  52.139  78.495  1.00  0.00           C
ATOM    142 0CX1 CYSTA   1      71.759  53.189  78.165  1.00  0.00           C
ATOM    144 1CX1 CYSTA   1      70.319  53.449  78.525  1.00  0.00           C
ATOM    147 2CX1 CYSTA   1      69.569  54.169  77.375  1.00  0.00           C
ATOM    150 3CX1 CYSTA   1      69.979  55.639  77.205  1.00  0.00           C
ATOM    153 4CX1 CYSTA   1      69.229  56.339  76.055  1.00  0.00           C
ATOM    156 5CX1 CYSTA   1      69.679  57.799  75.865  1.00  0.00           C
ATOM    159 6CX1 CYSTA   1      69.049  58.459  74.625  1.00  0.00           C
ATOM    162 7CX1 CYSTA   1      69.519  59.899  74.415  1.00  0.00           C
ATOM    165 8CX1 CYSTA   1      68.989  60.549  73.135  1.00  0.00           C
ATOM    169  N   THR A   2      61.939  40.959  83.465  1.00  0.00           N
ATOM    171  CA  THR A   2      60.379  40.809  83.805  1.00  0.00           C
ATOM    173  CB  THR A   2      60.319  39.659  84.845  1.00  0.00           C
ATOM    175  OG1 THR A   2      59.839  38.409  84.355  1.00  0.00           O
ATOM    177  CG2 THR A   2      59.429  40.039  86.035  1.00  0.00           C
ATOM    181  C   THR A   2      59.129  40.579  82.675  1.00  0.00           C
ATOM    182  O   THR A   2      59.489  40.189  81.575  1.00  0.00           O
ATOM    183  N   VAL A   3      57.659  40.769  82.855  1.00  0.00           N
ATOM    185  CA  VAL A   3      56.439  40.089  82.085  1.00  0.00           C
ATOM    187  CB  VAL A   3      56.749  38.599  82.505  1.00  0.00           C
ATOM    189  CG1 VAL A   3      57.429  37.709  81.425  1.00  0.00           C
ATOM    193  CG2 VAL A   3      55.739  37.919  83.425  1.00  0.00           C
ATOM    197  C   VAL A   3      54.689  40.419  82.125  1.00  0.00           C
ATOM    198  O   VAL A   3      54.159  40.439  83.235  1.00  0.00           O
ATOM    199  N   LEU A   4      53.739  40.639  80.995  1.00  0.00           N
ATOM    201  CA  LEU A   4      52.149  40.689  80.565  1.00  0.00           C
ATOM    203  CB  LEU A   4      51.389  39.309  80.075  1.00  0.00           C
ATOM    206  CG  LEU A   4      50.049  39.129  79.235  1.00  0.00           C
ATOM    208  CD1 LEU A   4      50.159  39.649  77.795  1.00  0.00           C
ATOM    212  CD2 LEU A   4      49.549  37.689  79.085  1.00  0.00           C
ATOM    216  C   LEU A   4      51.119  41.939  80.365  1.00  0.00           C
ATOM    217  O   LEU A   4      51.619  43.029  80.105  1.00  0.00           O
ATOM    218  N   PRO A   5      49.699  41.859  80.335  1.00  0.00           N
ATOM    219  CD  PRO A   5      48.919  41.339  81.475  1.00  0.00           C
ATOM    222  CA  PRO A   5      48.689  42.299  79.305  1.00  0.00           C
ATOM    224  CB  PRO A   5      47.359  42.469  80.045  1.00  0.00           C
ATOM    227  CG  PRO A   5      47.439  41.299  81.025  1.00  0.00           C
ATOM    230  C   PRO A   5      48.739  43.039  77.965  1.00  0.00           C
ATOM    231  O   PRO A   5      49.069  42.419  76.965  1.00  0.00           O
ATOM    232  N   GLY A   6      48.199  44.289  77.895  1.00  0.00           N
ATOM    234  CA  GLY A   6      47.419  44.779  76.725  1.00  0.00           C
ATOM    237  C   GLY A   6      48.029  44.719  75.345  1.00  0.00           C
ATOM    238  O   GLY A   6      47.319  44.419  74.375  1.00  0.00           O
ATOM    239  N   SER A   7      49.339  44.949  75.215  1.00  0.00           N
ATOM    241  CA  SER A   7      50.089  44.529  74.035  1.00  0.00           C
ATOM    243  CB  SER A   7      50.879  45.629  73.285  1.00  0.00           C
ATOM    246  OG  SER A   7      51.639  46.429  74.185  1.00  0.00           O
ATOM    248  C   SER A   7      51.059  43.479  74.505  1.00  0.00           C
ATOM    249  O   SER A   7      51.779  43.669  75.475  1.00  0.00           O
ATOM    250  N   ASN A   8      51.039  42.309  73.855  1.00  0.00           N
ATOM    252  CA  ASN A   8      51.369  41.059  74.495  1.00  0.00           C
ATOM    254  CB  ASN A   8      50.249  40.009  74.265  1.00  0.00           C
ATOM    257  CG  ASN A   8      49.999  39.699  72.785  1.00  0.00           C
ATOM    258  OD1 ASN A   8      50.559  40.279  71.855  1.00  0.00           O
ATOM    259  ND2 ASN A   8      49.109  38.709  72.545  1.00  0.00           N
ATOM    262  C   ASN A   8      52.739  40.499  74.125  1.00  0.00           C
ATOM    263  O   ASN A   8      53.399  40.869  73.155  1.00  0.00           O
ATOM    264  N   MET A   9      53.159  39.529  74.935  1.00  0.00           N
ATOM    266  CA  MET A   9      54.309  38.689  74.715  1.00  0.00           C
ATOM    268  CB  MET A   9      55.639  39.369  75.175  1.00  0.00           C
ATOM    271  CG  MET A   9      56.789  39.369  74.165  1.00  0.00           C
ATOM    274  SD  MET A   9      58.269  40.259  74.755  1.00  0.00           S
ATOM    275  CE  MET A   9      57.599  41.909  75.125  1.00  0.00           C
ATOM    279  C   MET A   9      53.889  37.489  75.545  1.00  0.00           C
ATOM    280  O   MET A   9      52.799  37.469  76.105  1.00  0.00           O
ATOM    281  N   SER A  10      54.739  36.459  75.655  1.00  0.00           N
ATOM    283  CA  SER A  10      54.479  35.339  76.555  1.00  0.00           C
ATOM    285  CB  SER A  10      53.619  34.239  75.885  1.00  0.00           C
ATOM    288  OG  SER A  10      54.259  33.669  74.735  1.00  0.00           O
ATOM    290  C   SER A  10      55.849  34.829  76.925  1.00  0.00           C
ATOM    291  O   SER A  10      56.809  35.579  76.755  1.00  0.00           O
ATOM    292  N   THR A  11      56.009  33.569  77.395  1.00  0.00           N
ATOM    294  CA  THR A  11      57.289  32.869  77.265  1.00  0.00           C
ATOM    296  CB  THR A  11      58.069  32.579  78.535  1.00  0.00           C
ATOM    298  OG1 THR A  11      57.449  31.639  79.385  1.00  0.00           O
ATOM    300  CG2 THR A  11      58.239  33.889  79.315  1.00  0.00           C
ATOM    304  C   THR A  11      57.189  31.629  76.375  1.00  0.00           C
ATOM    305  O   THR A  11      58.069  30.769  76.385  1.00  0.00           O
ATOM    306  N   MET A  12      56.159  31.529  75.505  1.00  0.00           N
ATOM    308  CA  MET A  12      56.059  30.459  74.515  1.00  0.00           C
ATOM    310  CB  MET A  12      54.689  29.719  74.565  1.00  0.00           C
ATOM    313  CG  MET A  12      54.569  28.469  73.665  1.00  0.00           C
ATOM    316  SD  MET A  12      52.859  27.889  73.355  1.00  0.00           S
ATOM    317  CE  MET A  12      52.459  26.979  74.875  1.00  0.00           C
ATOM    321  C   MET A  12      56.229  31.059  73.125  1.00  0.00           C
ATOM    322  O   MET A  12      55.619  32.069  72.775  1.00  0.00           O
ATOM    323  N   GLY A  13      57.059  30.439  72.255  1.00  0.00           N
ATOM    325  CA  GLY A  13      57.179  30.859  70.855  1.00  0.00           C
ATOM    328  C   GLY A  13      58.209  31.929  70.605  1.00  0.00           C
ATOM    329  O   GLY A  13      58.139  32.639  69.605  1.00  0.00           O
ATOM    330  N   LYS A  14      59.199  32.059  71.495  1.00  0.00           N
ATOM    332  CA  LYS A  14      60.429  32.779  71.255  1.00  0.00           C
ATOM    334  CB  LYS A  14      60.459  34.309  71.605  1.00  0.00           C
ATOM    337  CG  LYS A  14      59.239  35.129  71.145  1.00  0.00           C
ATOM    340  CD  LYS A  14      59.279  36.579  71.665  1.00  0.00           C
ATOM    343  CE  LYS A  14      58.109  37.449  71.215  1.00  0.00           C
ATOM    346  NZ  LYS A  14      56.849  36.829  71.695  1.00  0.00           N
ATOM    350  C   LYS A  14      61.399  32.069  72.165  1.00  0.00           C
ATOM    351  O   LYS A  14      60.999  31.239  72.975  1.00  0.00           O
ATOM    352  N   ASP A  15      62.699  32.349  71.985  1.00  0.00           N
ATOM    354  CA  ASP A  15      63.809  31.659  72.585  1.00  0.00           C
ATOM    356  CB  ASP A  15      65.049  32.159  71.795  1.00  0.00           C
ATOM    359  CG  ASP A  15      66.309  31.399  72.095  1.00  0.00           C
ATOM    360  OD1 ASP A  15      66.219  30.339  72.765  1.00  0.00           O
ATOM    361  OD2 ASP A  15      67.379  31.839  71.585  1.00  0.00           O
ATOM    362  C   ASP A  15      63.939  31.879  74.095  1.00  0.00           C
ATOM    363  O   ASP A  15      64.039  33.019  74.565  1.00  0.00           O
ATOM    364  N   VAL A  16      63.929  30.789  74.905  1.00  0.00           N
ATOM    366  CA  VAL A  16      64.129  30.849  76.345  1.00  0.00           C
ATOM    368  CB  VAL A  16      63.059  30.089  77.145  1.00  0.00           C
ATOM    370  CG1 VAL A  16      63.379  30.029  78.655  1.00  0.00           C
ATOM    374  CG2 VAL A  16      61.689  30.769  76.925  1.00  0.00           C
ATOM    378  C   VAL A  16      65.519  30.329  76.665  1.00  0.00           C
ATOM    379  O   VAL A  16      65.789  29.119  76.715  1.00  0.00           O
ATOM    380  N   ILE A  17      66.449  31.249  76.955  1.00  0.00           N
ATOM    382  CA  ILE A  17      67.829  30.919  77.245  1.00  0.00           C
ATOM    384  CB  ILE A  17      68.759  32.099  76.945  1.00  0.00           C
ATOM    386  CG2 ILE A  17      70.219  31.789  77.335  1.00  0.00           C
ATOM    390  CG1 ILE A  17      68.649  32.559  75.475  1.00  0.00           C
ATOM    393  CD  ILE A  17      69.129  31.529  74.445  1.00  0.00           C
ATOM    397  C   ILE A  17      67.989  30.469  78.695  1.00  0.00           C
ATOM    398  O   ILE A  17      67.519  31.129  79.625  1.00  0.00           O
ATOM    399  N   LYS A  18      68.649  29.319  78.925  1.00  0.00           N
ATOM    401  CA  LYS A  18      68.849  28.729  80.245  1.00  0.00           C
ATOM    403  CB  LYS A  18      68.769  27.179  80.125  1.00  0.00           C
ATOM    406  CG  LYS A  18      68.869  26.359  81.425  1.00  0.00           C
ATOM    409  CD  LYS A  18      68.859  24.829  81.175  1.00  0.00           C
ATOM    412  CE  LYS A  18      68.839  24.009  82.485  1.00  0.00           C
ATOM    415  NZ  LYS A  18      69.019  22.549  82.265  1.00  0.00           N
ATOM    419  C   LYS A  18      70.169  29.219  80.875  1.00  0.00           C
ATOM    420  O   LYS A  18      71.259  28.999  80.355  1.00  0.00           O
ATOM    421  N   GLN A  19      70.099  29.959  81.995  1.00  0.00           N
ATOM    423  CA  GLN A  19      71.259  30.449  82.745  1.00  0.00           C
ATOM    425  CB  GLN A  19      70.819  31.639  83.615  1.00  0.00           C
ATOM    428  CG  GLN A  19      70.609  32.979  82.895  1.00  0.00           C
ATOM    431  CD  GLN A  19      71.879  33.569  82.295  1.00  0.00           C
ATOM    432  OE1 GLN A  19      72.609  34.319  82.955  1.00  0.00           O
ATOM    433  NE2 GLN A  19      72.129  33.239  81.005  1.00  0.00           N
ATOM    436  C   GLN A  19      71.939  29.419  83.655  1.00  0.00           C
ATOM    437  O   GLN A  19      71.379  28.369  83.915  1.00  0.00           O
ATOM    438  N   GLN A  20      73.159  29.729  84.205  1.00  0.00           N
ATOM    440  CA  GLN A  20      73.799  28.929  85.255  1.00  0.00           C
ATOM    442  CB  GLN A  20      75.289  29.319  85.565  1.00  0.00           C
ATOM    445  CG  GLN A  20      76.019  28.409  86.615  1.00  0.00           C
ATOM    448  CD  GLN A  20      77.469  28.819  86.925  1.00  0.00           C
ATOM    449  OE1 GLN A  20      77.929  29.909  86.585  1.00  0.00           O
ATOM    450  NE2 GLN A  20      78.229  27.939  87.615  1.00  0.00           N
ATOM    453  C   GLN A  20      72.999  28.999  86.545  1.00  0.00           C
ATOM    454  O   GLN A  20      73.009  28.069  87.345  1.00  0.00           O
ATOM    455  N   ASP A  21      72.229  30.089  86.735  1.00  0.00           N
ATOM    457  CA  ASP A  21      71.079  30.069  87.575  1.00  0.00           C
ATOM    459  CB  ASP A  21      71.279  31.159  88.685  1.00  0.00           C
ATOM    462  CG  ASP A  21      71.269  32.609  88.265  1.00  0.00           C
ATOM    463  OD1 ASP A  21      71.339  32.949  87.055  1.00  0.00           O
ATOM    464  OD2 ASP A  21      71.279  33.459  89.195  1.00  0.00           O
ATOM    465  C   ASP A  21      69.789  30.129  86.705  1.00  0.00           C
ATOM    466  O   ASP A  21      69.419  31.149  86.155  1.00  0.00           O
ATOM    467  N   ALA A  22      69.019  29.009  86.575  1.00  0.00           N
ATOM    469  CA  ALA A  22      67.769  28.919  85.825  1.00  0.00           C
ATOM    471  CB  ALA A  22      67.989  28.069  84.565  1.00  0.00           C
ATOM    475  C   ALA A  22      66.539  28.349  86.555  1.00  0.00           C
ATOM    476  O   ALA A  22      65.429  28.459  86.015  1.00  0.00           O
ATOM    477  N   ASP A  23      66.649  27.799  87.785  1.00  0.00           N
ATOM    479  CA  ASP A  23      65.519  27.189  88.485  1.00  0.00           C
ATOM    481  CB  ASP A  23      65.399  25.719  87.995  1.00  0.00           C
ATOM    484  CG  ASP A  23      66.779  25.079  87.875  1.00  0.00           C
ATOM    485  OD1 ASP A  23      67.529  25.169  88.865  1.00  0.00           O
ATOM    486  OD2 ASP A  23      67.099  24.509  86.805  1.00  0.00           O
ATOM    487  C   ASP A  23      65.449  27.389  90.045  1.00  0.00           C
ATOM    488  O   ASP A  23      65.429  26.469  90.865  1.00  0.00           O
ATOM    489  N   PHE A  24      65.349  28.659  90.505  1.00  0.00           N
ATOM    491  CA  PHE A  24      65.619  29.129  91.855  1.00  0.00           C
ATOM    493  CB  PHE A  24      66.169  30.629  92.015  1.00  0.00           C
ATOM    496  CG  PHE A  24      65.229  31.829  92.035  1.00  0.00           C
ATOM    497  CD1 PHE A  24      64.699  32.379  90.865  1.00  0.00           C
ATOM    499  CE1 PHE A  24      63.999  33.589  90.855  1.00  0.00           C
ATOM    501  CZ  PHE A  24      63.829  34.289  92.045  1.00  0.00           C
ATOM    503  CD2 PHE A  24      65.079  32.569  93.225  1.00  0.00           C
ATOM    505  CE2 PHE A  24      64.389  33.789  93.225  1.00  0.00           C
ATOM    507  C   PHE A  24      64.469  28.909  92.775  1.00  0.00           C
ATOM    508  O   PHE A  24      63.289  28.919  92.425  1.00  0.00           O
ATOM    509  N   ASP A  25      64.829  28.759  94.045  1.00  0.00           N
ATOM    511  CA  ASP A  25      63.919  28.859  95.145  1.00  0.00           C
ATOM    513  CB  ASP A  25      64.149  27.619  96.045  1.00  0.00           C
ATOM    516  CG  ASP A  25      62.949  27.399  96.925  1.00  0.00           C
ATOM    517  OD1 ASP A  25      61.949  28.149  96.795  1.00  0.00           O
ATOM    518  OD2 ASP A  25      62.959  26.409  97.705  1.00  0.00           O
ATOM    519  C   ASP A  25      64.239  30.149  95.865  1.00  0.00           C
ATOM    520  O   ASP A  25      65.289  30.289  96.505  1.00  0.00           O
ATOM    521  N   LEU A  26      63.339  31.159  95.785  1.00  0.00           N
ATOM    523  CA  LEU A  26      63.489  32.449  96.435  1.00  0.00           C
ATOM    525  CB  LEU A  26      62.309  33.379  96.075  1.00  0.00           C
ATOM    528  CG  LEU A  26      62.239  34.749  96.805  1.00  0.00           C
ATOM    530  CD1 LEU A  26      63.499  35.629  96.625  1.00  0.00           C
ATOM    534  CD2 LEU A  26      61.019  35.529  96.315  1.00  0.00           C
ATOM    538  C   LEU A  26      63.549  32.269  97.925  1.00  0.00           C
ATOM    539  O   LEU A  26      64.349  32.879  98.625  1.00  0.00           O
ATOM    540  N   ASP A  27      62.709  31.349  98.425  1.00  0.00           N
ATOM    542  CA  ASP A  27      62.519  31.019  99.805  1.00  0.00           C
ATOM    544  CB  ASP A  27      61.469  29.869  99.915  1.00  0.00           C
ATOM    547  CG  ASP A  27      60.039  30.229  99.535  1.00  0.00           C
ATOM    548  OD1 ASP A  27      59.769  30.939  98.525  1.00  0.00           O
ATOM    549  OD2 ASP A  27      59.169  29.629 100.225  1.00  0.00           O
ATOM    550  C   ASP A  27      63.809  30.569 100.515  1.00  0.00           C
ATOM    551  O   ASP A  27      64.089  30.909 101.665  1.00  0.00           O
ATOM    552  N   LYS A  28      64.679  29.809  99.835  1.00  0.00           N
ATOM    554  CA  LYS A  28      65.929  29.379 100.445  1.00  0.00           C
ATOM    556  CB  LYS A  28      66.609  28.199  99.705  1.00  0.00           C
ATOM    559  CG  LYS A  28      65.689  27.009  99.405  1.00  0.00           C
ATOM    562  CD  LYS A  28      66.449  25.699  99.115  1.00  0.00           C
ATOM    565  CE  LYS A  28      65.579  24.599  98.475  1.00  0.00           C
ATOM    568  NZ  LYS A  28      66.379  23.379  98.195  1.00  0.00           N
ATOM    572  C   LYS A  28      66.949  30.509 100.495  1.00  0.00           C
ATOM    573  O   LYS A  28      67.909  30.459 101.265  1.00  0.00           O
ATOM    574  N   MET A  29      66.739  31.569  99.685  1.00  0.00           N
ATOM    576  CA  MET A  29      67.679  32.649  99.475  1.00  0.00           C
ATOM    578  CB  MET A  29      67.729  33.049  97.985  1.00  0.00           C
ATOM    581  CG  MET A  29      68.279  31.929  97.085  1.00  0.00           C
ATOM    584  SD  MET A  29      68.129  32.349  95.325  1.00  0.00           S
ATOM    585  CE  MET A  29      69.079  30.929  94.725  1.00  0.00           C
ATOM    589  C   MET A  29      67.369  33.869 100.325  1.00  0.00           C
ATOM    590  O   MET A  29      68.039  34.899 100.235  1.00  0.00           O
ATOM    591  N   VAL A  30      66.369  33.779 101.225  1.00  0.00           N
ATOM    593  CA  VAL A  30      66.019  34.859 102.135  1.00  0.00           C
ATOM    595  CB  VAL A  30      64.669  35.509 101.815  1.00  0.00           C
ATOM    597  CG1 VAL A  30      64.699  36.019 100.365  1.00  0.00           C
ATOM    601  CG2 VAL A  30      63.499  34.529 102.015  1.00  0.00           C
ATOM    605  C   VAL A  30      66.069  34.429 103.605  1.00  0.00           C
ATOM    606  O   VAL A  30      65.979  33.249 103.955  1.00  0.00           O
ATOM    607  N   ASN A  31      66.239  35.409 104.505  1.00  0.00           N
ATOM    609  CA  ASN A  31      66.029  35.279 105.945  1.00  0.00           C
ATOM    611  CB  ASN A  31      67.189  35.909 106.775  1.00  0.00           C
ATOM    614  CG  ASN A  31      68.489  35.119 106.675  1.00  0.00           C
ATOM    615  OD1 ASN A  31      68.519  33.889 106.735  1.00  0.00           O
ATOM    616  ND2 ASN A  31      69.619  35.859 106.545  1.00  0.00           N
ATOM    619  C   ASN A  31      64.809  36.109 106.285  1.00  0.00           C
ATOM    620  O   ASN A  31      64.659  37.229 105.795  1.00  0.00           O
ATOM    621  N   VAL A  32      63.909  35.619 107.165  1.00  0.00           N
ATOM    623  CA  VAL A  32      62.779  36.389 107.655  1.00  0.00           C
ATOM    625  CB  VAL A  32      61.419  35.699 107.495  1.00  0.00           C
ATOM    627  CG1 VAL A  32      60.279  36.619 108.005  1.00  0.00           C
ATOM    631  CG2 VAL A  32      61.179  35.379 106.015  1.00  0.00           C
ATOM    635  C   VAL A  32      63.009  36.649 109.125  1.00  0.00           C
ATOM    636  O   VAL A  32      63.349  35.759 109.885  1.00  0.00           O
ATOM    637  N   TYR A  33      62.839  37.879 109.605  1.00  0.00           N
ATOM    639  CA  TYR A  33      62.959  38.219 111.005  1.00  0.00           C
ATOM    641  CB  TYR A  33      64.029  39.319 111.225  1.00  0.00           C
ATOM    644  CG  TYR A  33      65.399  38.859 110.825  1.00  0.00           C
ATOM    645  CD1 TYR A  33      65.829  38.969 109.495  1.00  0.00           C
ATOM    647  CE1 TYR A  33      67.099  38.519 109.125  1.00  0.00           C
ATOM    649  CZ  TYR A  33      67.959  37.979 110.085  1.00  0.00           C
ATOM    650  OH  TYR A  33      69.219  37.479 109.715  1.00  0.00           O
ATOM    652  CD2 TYR A  33      66.279  38.339 111.795  1.00  0.00           C
ATOM    654  CE2 TYR A  33      67.549  37.909 111.425  1.00  0.00           C
ATOM    656  C   TYR A  33      61.619  38.789 111.425  1.00  0.00           C
ATOM    657  O   TYR A  33      61.129  39.669 110.715  1.00  0.00           O
ATOM    658  N   PRO A  34      60.939  38.399 112.485  1.00  0.00           N
ATOM    659  CD  PRO A  34      61.359  37.359 113.425  1.00  0.00           C
ATOM    662  CA  PRO A  34      59.889  39.229 113.045  1.00  0.00           C
ATOM    664  CB  PRO A  34      59.299  38.359 114.155  1.00  0.00           C
ATOM    667  CG  PRO A  34      60.499  37.589 114.675  1.00  0.00           C
ATOM    670  C   PRO A  34      60.429  40.559 113.575  1.00  0.00           C
ATOM    671  O   PRO A  34      61.469  40.609 114.235  1.00  0.00           O
ATOM    672  N   LEU A  35      59.679  41.639 113.335  1.00  0.00           N
ATOM    674  CA  LEU A  35      59.889  42.889 114.025  1.00  0.00           C
ATOM    676  CB  LEU A  35      59.249  44.059 113.235  1.00  0.00           C
ATOM    679  CG  LEU A  35      59.779  45.469 113.605  1.00  0.00           C
ATOM    681  CD1 LEU A  35      61.299  45.549 113.485  1.00  0.00           C
ATOM    685  CD2 LEU A  35      59.169  46.549 112.705  1.00  0.00           C
ATOM    689  C   LEU A  35      59.389  42.729 115.465  1.00  0.00           C
ATOM    690  O   LEU A  35      58.199  42.509 115.755  1.00  0.00           O
ATOM    691  N   THR A  36      60.349  42.769 116.395  1.00  0.00           N
ATOM    693  CA  THR A  36      60.209  42.549 117.815  1.00  0.00           C
ATOM    695  CB  THR A  36      60.869  41.259 118.345  1.00  0.00           C
ATOM    697  OG1 THR A  36      62.279  41.219 118.135  1.00  0.00           O
ATOM    699  CG2 THR A  36      60.269  40.049 117.625  1.00  0.00           C
ATOM    703  C   THR A  36      60.899  43.729 118.455  1.00  0.00           C
ATOM    704  O   THR A  36      61.669  44.409 117.775  1.00  0.00           O
ATOM    705  N   PRO A  37      60.719  44.029 119.735  1.00  0.00           N
ATOM    706  CD  PRO A  37      59.549  43.609 120.525  1.00  0.00           C
ATOM    709  CA  PRO A  37      61.439  45.129 120.375  1.00  0.00           C
ATOM    711  CB  PRO A  37      60.739  45.299 121.735  1.00  0.00           C
ATOM    714  CG  PRO A  37      59.319  44.769 121.485  1.00  0.00           C
ATOM    717  C   PRO A  37      62.919  44.859 120.525  1.00  0.00           C
ATOM    718  O   PRO A  37      63.709  45.789 120.435  1.00  0.00           O
ATOM    719  N   ARG A  38      63.299  43.579 120.725  1.00  0.00           N
ATOM    721  CA  ARG A  38      64.679  43.119 120.675  1.00  0.00           C
ATOM    723  CB  ARG A  38      64.799  41.609 121.045  1.00  0.00           C
ATOM    726  CG  ARG A  38      66.219  40.999 120.975  1.00  0.00           C
ATOM    729  CD  ARG A  38      66.259  39.509 121.345  1.00  0.00           C
ATOM    732  NE  ARG A  38      67.699  39.119 121.535  1.00  0.00           N
ATOM    734  CZ  ARG A  38      68.489  38.739 120.535  1.00  0.00           C
ATOM    735  NH1 ARG A  38      68.139  38.839 119.275  1.00  0.00           N
ATOM    738  NH2 ARG A  38      69.669  38.219 120.775  1.00  0.00           N
ATOM    741  C   ARG A  38      65.359  43.399 119.365  1.00  0.00           C
ATOM    742  O   ARG A  38      66.509  43.839 119.325  1.00  0.00           O
ATOM    743  N   LEU A  39      64.679  43.189 118.225  1.00  0.00           N
ATOM    745  CA  LEU A  39      65.199  43.579 116.935  1.00  0.00           C
ATOM    747  CB  LEU A  39      64.269  43.089 115.805  1.00  0.00           C
ATOM    750  CG  LEU A  39      64.879  43.249 114.395  1.00  0.00           C
ATOM    752  CD1 LEU A  39      66.159  42.419 114.235  1.00  0.00           C
ATOM    756  CD2 LEU A  39      63.879  42.859 113.295  1.00  0.00           C
ATOM    760  C   LEU A  39      65.439  45.079 116.785  1.00  0.00           C
ATOM    761  O   LEU A  39      66.459  45.519 116.245  1.00  0.00           O
ATOM    762  N   ILE A  40      64.509  45.929 117.275  1.00  0.00           N
ATOM    764  CA  ILE A  40      64.689  47.369 117.175  1.00  0.00           C
ATOM    766  CB  ILE A  40      63.439  48.109 117.645  1.00  0.00           C
ATOM    768  CG2 ILE A  40      63.699  49.629 117.655  1.00  0.00           C
ATOM    772  CG1 ILE A  40      62.169  47.799 116.815  1.00  0.00           C
ATOM    775  CD  ILE A  40      62.209  48.349 115.395  1.00  0.00           C
ATOM    779  C   ILE A  40      65.939  47.859 117.915  1.00  0.00           C
ATOM    780  O   ILE A  40      66.759  48.559 117.335  1.00  0.00           O
ATOM    781  N   ASP A  41      66.159  47.419 119.175  1.00  0.00           N
ATOM    783  CA  ASP A  41      67.359  47.739 119.955  1.00  0.00           C
ATOM    785  CB  ASP A  41      67.249  47.209 121.405  1.00  0.00           C
ATOM    788  CG  ASP A  41      66.439  48.149 122.275  1.00  0.00           C
ATOM    789  OD1 ASP A  41      66.579  49.409 122.175  1.00  0.00           O
ATOM    790  OD2 ASP A  41      65.709  47.609 123.145  1.00  0.00           O
ATOM    791  C   ASP A  41      68.659  47.229 119.345  1.00  0.00           C
ATOM    792  O   ASP A  41      69.679  47.909 119.375  1.00  0.00           O
ATOM    793  N   GLN A  42      68.639  46.029 118.745  1.00  0.00           N
ATOM    795  CA  GLN A  42      69.739  45.499 117.955  1.00  0.00           C
ATOM    797  CB  GLN A  42      69.309  44.099 117.495  1.00  0.00           C
ATOM    800  CG  GLN A  42      70.269  43.369 116.545  1.00  0.00           C
ATOM    803  CD  GLN A  42      69.659  42.049 116.095  1.00  0.00           C
ATOM    804  OE1 GLN A  42      69.329  41.859 114.925  1.00  0.00           O
ATOM    805  NE2 GLN A  42      69.459  41.109 117.045  1.00  0.00           N
ATOM    808  C   GLN A  42      70.169  46.329 116.745  1.00  0.00           C
ATOM    809  O   GLN A  42      71.369  46.469 116.455  1.00  0.00           O
ATOM    810  N   LEU A  43      69.189  46.879 116.015  1.00  0.00           N
ATOM    812  CA  LEU A  43      69.389  47.659 114.815  1.00  0.00           C
ATOM    814  CB  LEU A  43      68.239  47.369 113.815  1.00  0.00           C
ATOM    817  CG  LEU A  43      68.139  45.899 113.345  1.00  0.00           C
ATOM    819  CD1 LEU A  43      66.969  45.719 112.375  1.00  0.00           C
ATOM    823  CD2 LEU A  43      69.439  45.419 112.695  1.00  0.00           C
ATOM    827  C   LEU A  43      69.429  49.159 115.115  1.00  0.00           C
ATOM    828  O   LEU A  43      69.699  49.969 114.225  1.00  0.00           O
ATOM    829  N   ARG A  44      69.259  49.549 116.395  1.00  0.00           N
ATOM    831  CA  ARG A  44      69.369  50.899 116.885  1.00  0.00           C
ATOM    833  CB  ARG A  44      68.849  51.019 118.335  1.00  0.00           C
ATOM    836  CG  ARG A  44      68.379  52.439 118.705  1.00  0.00           C
ATOM    839  CD  ARG A  44      67.799  52.559 120.135  1.00  0.00           C
ATOM    842  NE  ARG A  44      66.599  51.679 120.275  1.00  0.00           N
ATOM    844  CZ  ARG A  44      65.359  52.049 119.975  1.00  0.00           C
ATOM    845  NH1 ARG A  44      65.029  53.209 119.455  1.00  0.00           N
ATOM    848  NH2 ARG A  44      64.349  51.279 120.295  1.00  0.00           N
ATOM    851  C   ARG A  44      70.819  51.369 116.785  1.00  0.00           C
ATOM    852  O   ARG A  44      71.719  50.739 117.365  1.00  0.00           O
ATOM    853  N   PRO A  45      71.139  52.419 116.045  1.00  0.00           N
ATOM    854  CD  PRO A  45      70.169  53.249 115.325  1.00  0.00           C
ATOM    857  CA  PRO A  45      72.489  52.939 115.905  1.00  0.00           C
ATOM    859  CB  PRO A  45      72.359  54.089 114.895  1.00  0.00           C
ATOM    862  CG  PRO A  45      70.909  54.549 115.035  1.00  0.00           C
ATOM    865  C   PRO A  45      73.099  53.359 117.225  1.00  0.00           C
ATOM    866  O   PRO A  45      72.379  53.729 118.155  1.00  0.00           O
ATOM    867  N   ARG A  46      74.429  53.279 117.345  1.00  0.00           N
ATOM    869  CA  ARG A  46      75.159  53.869 118.455  1.00  0.00           C
ATOM    871  CB  ARG A  46      76.649  53.499 118.375  1.00  0.00           C
ATOM    874  CG  ARG A  46      76.889  51.989 118.565  1.00  0.00           C
ATOM    877  CD  ARG A  46      78.369  51.599 118.705  1.00  0.00           C
ATOM    880  NE  ARG A  46      79.019  51.719 117.355  1.00  0.00           N
ATOM    882  CZ  ARG A  46      80.329  51.759 117.185  1.00  0.00           C
ATOM    883  NH1 ARG A  46      81.209  51.689 118.155  1.00  0.00           N
ATOM    886  NH2 ARG A  46      80.769  51.869 115.945  1.00  0.00           N
ATOM    889  C   ARG A  46      75.049  55.379 118.475  1.00  0.00           C
ATOM    890  O   ARG A  46      75.199  55.969 117.405  1.00  0.00           O
ATOM    891  N   PRO A  47      74.829  56.079 119.595  1.00  0.00           N
ATOM    892  CD  PRO A  47      74.519  55.539 120.915  1.00  0.00           C
ATOM    895  CA  PRO A  47      74.839  57.529 119.625  1.00  0.00           C
ATOM    897  CB  PRO A  47      74.729  57.909 121.105  1.00  0.00           C
ATOM    900  CG  PRO A  47      73.959  56.749 121.685  1.00  0.00           C
ATOM    903  C   PRO A  47      76.049  58.139 118.995  1.00  0.00           C
ATOM    904  O   PRO A  47      77.169  57.699 119.255  1.00  0.00           O
ATOM    905  N   ASN A  48      75.839  59.179 118.185  1.00  0.00           N
ATOM    907  CA  ASN A  48      76.909  59.949 117.645  1.00  0.00           C
ATOM    909  CB  ASN A  48      76.669  60.269 116.155  1.00  0.00           C
ATOM    912  CG  ASN A  48      77.779  61.169 115.635  1.00  0.00           C
ATOM    913  OD1 ASN A  48      77.549  62.359 115.445  1.00  0.00           O
ATOM    914  ND2 ASN A  48      78.999  60.619 115.465  1.00  0.00           N
ATOM    917  C   ASN A  48      76.969  61.149 118.555  1.00  0.00           C
ATOM    918  O   ASN A  48      76.049  61.949 118.655  1.00  0.00           O
ATOM    919  N   VAL A  49      78.049  61.189 119.335  1.00  0.00           N
ATOM    921  CA  VAL A  49      78.299  62.129 120.395  1.00  0.00           C
ATOM    923  CB  VAL A  49      78.809  61.419 121.645  1.00  0.00           C
ATOM    925  CG1 VAL A  49      77.649  60.549 122.185  1.00  0.00           C
ATOM    929  CG2 VAL A  49      80.059  60.569 121.375  1.00  0.00           C
ATOM    933  C   VAL A  49      79.299  63.149 119.915  1.00  0.00           C
ATOM    934  O   VAL A  49      80.009  62.939 118.935  1.00  0.00           O
ATOM    935  N   ALA A  50      79.369  64.309 120.595  1.00  0.00           N
ATOM    937  CA  ALA A  50      80.289  65.359 120.215  1.00  0.00           C
ATOM    939  CB  ALA A  50      79.939  66.669 120.925  1.00  0.00           C
ATOM    943  C   ALA A  50      81.729  65.019 120.545  1.00  0.00           C
ATOM    944  O   ALA A  50      82.069  64.779 121.695  1.00  0.00           O
ATOM    945  N   ARG A  51      82.629  64.999 119.545  1.00  0.00           N
ATOM    947  CA  ARG A  51      84.019  64.629 119.765  1.00  0.00           C
ATOM    949  CB  ARG A  51      84.339  63.259 119.125  1.00  0.00           C
ATOM    952  CG  ARG A  51      83.509  62.089 119.725  1.00  0.00           C
ATOM    955  CD  ARG A  51      82.959  61.119 118.675  1.00  0.00           C
ATOM    958  NE  ARG A  51      84.139  60.389 118.115  1.00  0.00           N
ATOM    960  CZ  ARG A  51      84.139  59.779 116.935  1.00  0.00           C
ATOM    961  NH1 ARG A  51      83.119  59.799 116.105  1.00  0.00           N
ATOM    964  NH2 ARG A  51      85.229  59.119 116.595  1.00  0.00           N
ATOM    967  C   ARG A  51      84.949  65.719 119.205  1.00  0.00           C
ATOM    968  O   ARG A  51      84.809  66.069 118.035  1.00  0.00           O
ATOM    969  N   PRO A  52      85.879  66.289 119.975  1.00  0.00           N
ATOM    970  CD  PRO A  52      85.959  66.169 121.435  1.00  0.00           C
ATOM    973  CA  PRO A  52      86.789  67.309 119.465  1.00  0.00           C
ATOM    975  CB  PRO A  52      87.149  68.109 120.725  1.00  0.00           C
ATOM    978  CG  PRO A  52      87.119  67.069 121.845  1.00  0.00           C
ATOM    981  C   PRO A  52      88.009  66.669 118.835  1.00  0.00           C
ATOM    982  O   PRO A  52      88.489  65.639 119.315  1.00  0.00           O
ATOM    983  N   ASN A  53      88.499  67.209 117.715  1.00  0.00           N
ATOM    985  CA  ASN A  53      89.489  66.559 116.895  1.00  0.00           C
ATOM    987  CB  ASN A  53      88.959  66.689 115.445  1.00  0.00           C
ATOM    990  CG  ASN A  53      89.779  65.969 114.395  1.00  0.00           C
ATOM    991  OD1 ASN A  53      90.899  65.489 114.605  1.00  0.00           O
ATOM    992  ND2 ASN A  53      89.209  65.899 113.175  1.00  0.00           N
ATOM    995  C   ASN A  53      90.869  67.189 117.105  1.00  0.00           C
ATOM    996  O   ASN A  53      91.209  68.199 116.505  1.00  0.00           O
ATOM    997  N   MET A  54      91.719  66.569 117.955  1.00  0.00           N
ATOM    999  CA  MET A  54      93.069  67.029 118.235  1.00  0.00           C
ATOM   1001  CB  MET A  54      93.689  66.209 119.395  1.00  0.00           C
ATOM   1004  CG  MET A  54      92.959  66.449 120.735  1.00  0.00           C
ATOM   1007  SD  MET A  54      93.049  68.169 121.345  1.00  0.00           S
ATOM   1008  CE  MET A  54      94.769  68.109 121.925  1.00  0.00           C
ATOM   1012  C   MET A  54      93.999  67.049 117.025  1.00  0.00           C
ATOM   1013  O   MET A  54      94.769  67.999 116.825  1.00  0.00           O
ATOM   1014  N   THR A  55      93.909  66.019 116.165  1.00  0.00           N
ATOM   1016  CA  THR A  55      94.669  65.899 114.925  1.00  0.00           C
ATOM   1018  CB  THR A  55      94.469  64.569 114.185  1.00  0.00           C
ATOM   1020  OG1 THR A  55      94.699  63.439 115.015  1.00  0.00           O
ATOM   1022  CG2 THR A  55      95.429  64.449 112.995  1.00  0.00           C
ATOM   1026  C   THR A  55      94.389  67.049 113.965  1.00  0.00           C
ATOM   1027  O   THR A  55      95.329  67.639 113.435  1.00  0.00           O
ATOM   1028  N   LEU A  56      93.099  67.469 113.785  1.00  0.00           N
ATOM   1030  CA  LEU A  56      92.769  68.659 113.025  1.00  0.00           C
ATOM   1032  CB  LEU A  56      91.239  68.759 112.805  1.00  0.00           C
ATOM   1035  CG  LEU A  56      90.759  69.969 111.985  1.00  0.00           C
ATOM   1037  CD1 LEU A  56      91.369  69.969 110.575  1.00  0.00           C
ATOM   1041  CD2 LEU A  56      89.229  70.009 111.915  1.00  0.00           C
ATOM   1045  C   LEU A  56      93.299  69.949 113.645  1.00  0.00           C
ATOM   1046  O   LEU A  56      93.859  70.809 112.965  1.00  0.00           O
ATOM   1047  N   GLU A  57      93.149  70.109 114.965  1.00  0.00           N
ATOM   1049  CA  GLU A  57      93.619  71.269 115.705  1.00  0.00           C
ATOM   1051  CB  GLU A  57      93.059  71.189 117.145  1.00  0.00           C
ATOM   1054  CG  GLU A  57      91.539  71.489 117.225  1.00  0.00           C
ATOM   1057  CD  GLU A  57      90.879  71.259 118.585  1.00  0.00           C
ATOM   1058  OE1 GLU A  57      91.589  70.999 119.585  1.00  0.00           O
ATOM   1059  OE2 GLU A  57      89.629  71.409 118.655  1.00  0.00           O
ATOM   1060  C   GLU A  57      95.129  71.479 115.615  1.00  0.00           C
ATOM   1061  O   GLU A  57      95.619  72.569 115.355  1.00  0.00           O
ATOM   1062  N   SER A  58      95.889  70.369 115.725  1.00  0.00           N
ATOM   1064  CA  SER A  58      97.309  70.239 115.425  1.00  0.00           C
ATOM   1066  CB  SER A  58      97.769  68.779 115.625  1.00  0.00           C
ATOM   1069  OG  SER A  58      97.949  68.459 117.005  1.00  0.00           O
ATOM   1071  C   SER A  58      97.719  70.639 114.015  1.00  0.00           C
ATOM   1072  O   SER A  58      98.719  71.349 113.845  1.00  0.00           O
ATOM   1073  N   GLU A  59      96.969  70.209 112.975  1.00  0.00           N
ATOM   1075  CA  GLU A  59      97.119  70.659 111.595  1.00  0.00           C
ATOM   1077  CB  GLU A  59      96.189  69.859 110.615  1.00  0.00           C
ATOM   1080  CG  GLU A  59      96.569  68.359 110.425  1.00  0.00           C
ATOM   1083  CD  GLU A  59      95.559  67.529 109.615  1.00  0.00           C
ATOM   1084  OE1 GLU A  59      94.399  67.369 110.045  1.00  0.00           O
ATOM   1085  OE2 GLU A  59      95.949  66.949 108.555  1.00  0.00           O
ATOM   1086  C   GLU A  59      96.889  72.179 111.435  1.00  0.00           C
ATOM   1087  O   GLU A  59      97.669  72.889 110.815  1.00  0.00           O
ATOM   1088  N   ILE A  60      95.839  72.739 112.055  1.00  0.00           N
ATOM   1090  CA  ILE A  60      95.499  74.169 112.055  1.00  0.00           C
ATOM   1092  CB  ILE A  60      94.119  74.399 112.665  1.00  0.00           C
ATOM   1094  CG2 ILE A  60      93.879  75.879 113.065  1.00  0.00           C
ATOM   1098  CG1 ILE A  60      93.059  73.919 111.645  1.00  0.00           C
ATOM   1101  CD  ILE A  60      91.679  73.729 112.275  1.00  0.00           C
ATOM   1105  C   ILE A  60      96.539  75.059 112.715  1.00  0.00           C
ATOM   1106  O   ILE A  60      96.889  76.139 112.225  1.00  0.00           O
ATOM   1107  N   ALA A  61      97.079  74.609 113.855  1.00  0.00           N
ATOM   1109  CA  ALA A  61      98.009  75.339 114.685  1.00  0.00           C
ATOM   1111  CB  ALA A  61      98.149  74.579 116.025  1.00  0.00           C
ATOM   1115  C   ALA A  61      99.399  75.509 114.075  1.00  0.00           C
ATOM   1116  O   ALA A  61     100.169  76.399 114.445  1.00  0.00           O
ATOM   1117  N   ASN A  62      99.749  74.659 113.105  1.00  0.00           N
ATOM   1119  CA  ASN A  62     101.019  74.699 112.395  1.00  0.00           C
ATOM   1121  CB  ASN A  62     101.779  73.359 112.485  1.00  0.00           C
ATOM   1124  CG  ASN A  62     102.249  73.239 113.925  1.00  0.00           C
ATOM   1125  OD1 ASN A  62     103.299  73.739 114.325  1.00  0.00           O
ATOM   1126  ND2 ASN A  62     101.419  72.589 114.765  1.00  0.00           N
ATOM   1129  C   ASN A  62     100.819  75.049 110.945  1.00  0.00           C
ATOM   1130  O   ASN A  62     101.749  74.939 110.145  1.00  0.00           O
ATOM   1131  N   TYR A  63      99.609  75.499 110.575  1.00  0.00           N
ATOM   1133  CA  TYR A  63      99.209  75.829 109.225  1.00  0.00           C
ATOM   1135  CB  TYR A  63      97.699  76.179 109.175  1.00  0.00           C
ATOM   1138  CG  TYR A  63      97.189  76.369 107.765  1.00  0.00           C
ATOM   1139  CD1 TYR A  63      96.859  75.239 106.995  1.00  0.00           C
ATOM   1141  CE1 TYR A  63      96.369  75.389 105.685  1.00  0.00           C
ATOM   1143  CZ  TYR A  63      96.219  76.669 105.145  1.00  0.00           C
ATOM   1144  OH  TYR A  63      95.729  76.809 103.835  1.00  0.00           O
ATOM   1146  CD2 TYR A  63      96.999  77.649 107.215  1.00  0.00           C
ATOM   1148  CE2 TYR A  63      96.529  77.799 105.905  1.00  0.00           C
ATOM   1150  C   TYR A  63     100.079  76.909 108.585  1.00  0.00           C
ATOM   1151  O   TYR A  63     100.529  77.849 109.235  1.00  0.00           O
ATOM   1152  N   GLN A  64     100.379  76.749 107.285  1.00  0.00           N
ATOM   1154  CA  GLN A  64     101.219  77.649 106.535  1.00  0.00           C
ATOM   1156  CB  GLN A  64     102.689  77.179 106.475  1.00  0.00           C
ATOM   1159  CG  GLN A  64     103.419  77.199 107.835  1.00  0.00           C
ATOM   1162  CD  GLN A  64     104.909  76.919 107.675  1.00  0.00           C
ATOM   1163  OE1 GLN A  64     105.439  76.459 106.665  1.00  0.00           O
ATOM   1164  NE2 GLN A  64     105.659  77.229 108.755  1.00  0.00           N
ATOM   1167  C   GLN A  64     100.719  77.669 105.115  1.00  0.00           C
ATOM   1168  O   GLN A  64     100.399  76.619 104.555  1.00  0.00           O
ATOM   1169  N   TYR A  65     100.709  78.859 104.485  1.00  0.00           N
ATOM   1171  CA  TYR A  65     100.519  78.959 103.045  1.00  0.00           C
ATOM   1173  CB  TYR A  65      99.529  80.079 102.645  1.00  0.00           C
ATOM   1176  CG  TYR A  65      99.289  80.119 101.145  1.00  0.00           C
ATOM   1177  CD1 TYR A  65      98.389  79.219 100.565  1.00  0.00           C
ATOM   1179  CE1 TYR A  65      98.129  79.239  99.195  1.00  0.00           C
ATOM   1181  CZ  TYR A  65      98.769  80.179  98.375  1.00  0.00           C
ATOM   1182  OH  TYR A  65      98.399  80.209  97.005  1.00  0.00           O
ATOM   1184  CD2 TYR A  65      99.929  81.069 100.315  1.00  0.00           C
ATOM   1186  CE2 TYR A  65      99.669  81.089  98.925  1.00  0.00           C
ATOM   1188  C   TYR A  65     101.879  79.159 102.405  1.00  0.00           C
ATOM   1189  O   TYR A  65     102.649  80.029 102.815  1.00  0.00           O
ATOM   1190  N   ARG A  66     102.149  78.369 101.355  1.00  0.00           N
ATOM   1192  CA  ARG A  66     103.309  78.479 100.505  1.00  0.00           C
ATOM   1194  CB  ARG A  66     104.149  77.179 100.515  1.00  0.00           C
ATOM   1197  CG  ARG A  66     104.769  76.909 101.905  1.00  0.00           C
ATOM   1200  CD  ARG A  66     105.669  75.679 101.955  1.00  0.00           C
ATOM   1203  NE  ARG A  66     106.269  75.599 103.325  1.00  0.00           N
ATOM   1205  CZ  ARG A  66     107.489  76.029 103.635  1.00  0.00           C
ATOM   1206  NH1 ARG A  66     108.339  76.539 102.775  1.00  0.00           N
ATOM   1209  NH2 ARG A  66     107.839  75.979 104.895  1.00  0.00           N
ATOM   1212  C   ARG A  66     102.849  78.859  99.115  1.00  0.00           C
ATOM   1213  O   ARG A  66     101.789  78.439  98.655  1.00  0.00           O
ATOM   1214  N   VAL A  67     103.599  79.739  98.455  1.00  0.00           N
ATOM   1216  CA  VAL A  67     103.269  80.289  97.155  1.00  0.00           C
ATOM   1218  CB  VAL A  67     104.139  81.509  96.865  1.00  0.00           C
ATOM   1220  CG1 VAL A  67     103.919  82.079  95.455  1.00  0.00           C
ATOM   1224  CG2 VAL A  67     103.809  82.569  97.935  1.00  0.00           C
ATOM   1228  C   VAL A  67     103.349  79.259  96.045  1.00  0.00           C
ATOM   1229  O   VAL A  67     104.309  78.489  95.975  1.00  0.00           O
ATOM   1230  N   GLY A  68     102.349  79.229  95.135  1.00  0.00           N
ATOM   1232  CA  GLY A  68     102.359  78.379  93.945  1.00  0.00           C
ATOM   1235  C   GLY A  68     102.339  79.219  92.685  1.00  0.00           C
ATOM   1236  O   GLY A  68     102.069  80.409  92.775  1.00  0.00           O
ATOM   1237  N   PRO A  69     102.609  78.679  91.495  1.00  0.00           N
ATOM   1238  CD  PRO A  69     103.139  77.339  91.285  1.00  0.00           C
ATOM   1241  CA  PRO A  69     102.419  79.359  90.215  1.00  0.00           C
ATOM   1243  CB  PRO A  69     102.749  78.309  89.145  1.00  0.00           C
ATOM   1246  CG  PRO A  69     103.689  77.339  89.865  1.00  0.00           C
ATOM   1249  C   PRO A  69     101.019  79.899  89.995  1.00  0.00           C
ATOM   1250  O   PRO A  69     100.069  79.129  90.055  1.00  0.00           O
ATOM   1251  N   GLY A  70     100.849  81.169  89.625  1.00  0.00           N
ATOM   1253  CA  GLY A  70      99.539  81.719  89.285  1.00  0.00           C
ATOM   1256  C   GLY A  70      99.069  82.689  90.305  1.00  0.00           C
ATOM   1257  O   GLY A  70      98.159  83.479  90.075  1.00  0.00           O
ATOM   1258  N   ASP A  71      99.679  82.659  91.495  1.00  0.00           N
ATOM   1260  CA  ASP A  71      99.429  83.649  92.505  1.00  0.00           C
ATOM   1262  CB  ASP A  71     100.079  83.229  93.845  1.00  0.00           C
ATOM   1265  CG  ASP A  71      99.349  82.029  94.415  1.00  0.00           C
ATOM   1266  OD1 ASP A  71      98.179  81.749  94.045  1.00  0.00           O
ATOM   1267  OD2 ASP A  71      99.939  81.359  95.305  1.00  0.00           O
ATOM   1268  C   ASP A  71      99.869  85.049  92.085  1.00  0.00           C
ATOM   1269  O   ASP A  71     100.809  85.249  91.315  1.00  0.00           O
ATOM   1270  N   VAL A  72      99.209  86.079  92.645  1.00  0.00           N
ATOM   1272  CA  VAL A  72      99.639  87.459  92.495  1.00  0.00           C
ATOM   1274  CB  VAL A  72      98.569  88.399  91.955  1.00  0.00           C
ATOM   1276  CG1 VAL A  72      99.119  89.819  91.755  1.00  0.00           C
ATOM   1280  CG2 VAL A  72      98.139  87.859  90.585  1.00  0.00           C
ATOM   1284  C   VAL A  72     100.109  87.949  93.835  1.00  0.00           C
ATOM   1285  O   VAL A  72      99.449  87.739  94.855  1.00  0.00           O
ATOM   1286  N   LEU A  73     101.299  88.589  93.885  1.00  0.00           N
ATOM   1288  CA  LEU A  73     101.949  89.019  95.105  1.00  0.00           C
ATOM   1290  CB  LEU A  73     103.409  88.499  95.265  1.00  0.00           C
ATOM   1293  CG  LEU A  73     103.649  87.249  96.125  1.00  0.00           C
ATOM   1295  CD1 LEU A  73     102.909  85.979  95.675  1.00  0.00           C
ATOM   1299  CD2 LEU A  73     105.149  86.949  96.175  1.00  0.00           C
ATOM   1303  C   LEU A  73     101.989  90.529  95.075  1.00  0.00           C
ATOM   1304  O   LEU A  73     102.249  91.159  94.055  1.00  0.00           O
ATOM   1305  N   ASN A  74     101.759  91.109  96.255  1.00  0.00           N
ATOM   1307  CA  ASN A  74     101.749  92.519  96.535  1.00  0.00           C
ATOM   1309  CB  ASN A  74     100.469  92.779  97.395  1.00  0.00           C
ATOM   1312  CG  ASN A  74     100.209  94.239  97.685  1.00  0.00           C
ATOM   1313  OD1 ASN A  74     100.879  95.129  97.185  1.00  0.00           O
ATOM   1314  ND2 ASN A  74      99.179  94.509  98.515  1.00  0.00           N
ATOM   1317  C   ASN A  74     103.009  92.809  97.335  1.00  0.00           C
ATOM   1318  O   ASN A  74     103.139  92.279  98.445  1.00  0.00           O
ATOM   1319  N   VAL A  75     103.969  93.609  96.825  1.00  0.00           N
ATOM   1321  CA  VAL A  75     105.199  93.899  97.575  1.00  0.00           C
ATOM   1323  CB  VAL A  75     106.489  93.549  96.845  1.00  0.00           C
ATOM   1325  CG1 VAL A  75     107.749  94.019  97.595  1.00  0.00           C
ATOM   1329  CG2 VAL A  75     106.539  92.029  96.705  1.00  0.00           C
ATOM   1333  C   VAL A  75     105.229  95.349  97.985  1.00  0.00           C
ATOM   1334  O   VAL A  75     105.249  96.269  97.175  1.00  0.00           O
ATOM   1335  N   THR A  76     105.219  95.589  99.295  1.00  0.00           N
ATOM   1337  CA  THR A  76     105.149  96.919  99.865  1.00  0.00           C
ATOM   1339  CB  THR A  76     104.369  96.929 101.165  1.00  0.00           C
ATOM   1341  OG1 THR A  76     103.069  96.409 100.935  1.00  0.00           O
ATOM   1343  CG2 THR A  76     104.229  98.359 101.715  1.00  0.00           C
ATOM   1347  C   THR A  76     106.529  97.399 100.205  1.00  0.00           C
ATOM   1348  O   THR A  76     107.179  96.789 101.055  1.00  0.00           O
ATOM   1349  N   VAL A  77     106.979  98.529  99.635  1.00  0.00           N
ATOM   1351  CA  VAL A  77     108.239  99.119 100.065  1.00  0.00           C
ATOM   1353  CB  VAL A  77     109.289  99.209  98.965  1.00  0.00           C
ATOM   1355  CG1 VAL A  77     110.629  99.599  99.605  1.00  0.00           C
ATOM   1359  CG2 VAL A  77     109.419  97.839  98.255  1.00  0.00           C
ATOM   1363  C   VAL A  77     107.969 100.479 100.665  1.00  0.00           C
ATOM   1364  O   VAL A  77     107.569 101.439  99.995  1.00  0.00           O
ATOM   1365  N   TRP A  78     108.179 100.619 101.995  1.00  0.00           N
ATOM   1367  CA  TRP A  78     108.019 101.909 102.635  1.00  0.00           C
ATOM   1369  CB  TRP A  78     108.009 101.879 104.185  1.00  0.00           C
ATOM   1372  CG  TRP A  78     106.719 101.329 104.695  1.00  0.00           C
ATOM   1373  CD1 TRP A  78     105.629 102.089 105.035  1.00  0.00           C
ATOM   1375  NE1 TRP A  78     104.579 101.249 105.325  1.00  0.00           N
ATOM   1377  CE2 TRP A  78     104.979  99.959 105.215  1.00  0.00           C
ATOM   1378  CD2 TRP A  78     106.329  99.949 104.805  1.00  0.00           C
ATOM   1379  CE3 TRP A  78     106.979  98.739 104.605  1.00  0.00           C
ATOM   1381  CZ3 TRP A  78     106.289  97.559 104.875  1.00  0.00           C
ATOM   1383  CZ2 TRP A  78     104.289  98.789 105.465  1.00  0.00           C
ATOM   1385  CH2 TRP A  78     104.969  97.579 105.305  1.00  0.00           C
ATOM   1387  C   TRP A  78     109.009 102.929 102.135  1.00  0.00           C
ATOM   1388  O   TRP A  78     110.189 102.639 101.965  1.00  0.00           O
ATOM   1389  N   ASP A  79     108.489 104.129 101.825  1.00  0.00           N
ATOM   1391  CA  ASP A  79     109.299 105.209 101.355  1.00  0.00           C
ATOM   1393  CB  ASP A  79     110.319 105.659 102.435  1.00  0.00           C
ATOM   1396  CG  ASP A  79     109.549 105.999 103.685  1.00  0.00           C
ATOM   1397  OD1 ASP A  79     108.419 106.559 103.535  1.00  0.00           O
ATOM   1398  OD2 ASP A  79     110.079 105.849 104.805  1.00  0.00           O
ATOM   1399  C   ASP A  79     109.799 105.059  99.915  1.00  0.00           C
ATOM   1400  O   ASP A  79     110.659 105.789  99.445  1.00  0.00           O
ATOM   1401  N   HIS A  80     109.169 104.139  99.155  1.00  0.00           N
ATOM   1403  CA  HIS A  80     109.459 103.929  97.755  1.00  0.00           C
ATOM   1405  CB  HIS A  80     110.559 102.869  97.555  1.00  0.00           C
ATOM   1408  ND1 HIS A  80     112.499 103.199  99.145  1.00  0.00           N
ATOM   1409  CG  HIS A  80     111.919 103.429  97.905  1.00  0.00           C
ATOM   1410  CE1 HIS A  80     113.689 103.769  99.065  1.00  0.00           C
ATOM   1412  NE2 HIS A  80     113.909 104.329  97.855  1.00  0.00           N
ATOM   1414  CD2 HIS A  80     112.779 104.099  97.095  1.00  0.00           C
ATOM   1416  C   HIS A  80     108.199 103.569  96.985  1.00  0.00           C
ATOM   1417  O   HIS A  80     108.009 102.429  96.545  1.00  0.00           O
ATOM   1418  N   PRO A  81     107.269 104.509  96.775  1.00  0.00           N
ATOM   1419  CD  PRO A  81     107.449 105.929  97.075  1.00  0.00           C
ATOM   1422  CA  PRO A  81     105.989 104.229  96.135  1.00  0.00           C
ATOM   1424  CB  PRO A  81     105.229 105.519  96.425  1.00  0.00           C
ATOM   1427  CG  PRO A  81     106.319 106.579  96.275  1.00  0.00           C
ATOM   1430  C   PRO A  81     106.079 104.069  94.635  1.00  0.00           C
ATOM   1431  O   PRO A  81     105.049 103.939  93.975  1.00  0.00           O
ATOM   1432  N   GLU A  82     107.269 104.049  94.045  1.00  0.00           N
ATOM   1434  CA  GLU A  82     107.499 103.799  92.655  1.00  0.00           C
ATOM   1436  CB  GLU A  82     108.809 104.509  92.205  1.00  0.00           C
ATOM   1439  CG  GLU A  82     109.269 105.769  93.035  1.00  0.00           C
ATOM   1442  CD  GLU A  82     109.919 105.399  94.365  1.00  0.00           C
ATOM   1443  OE1 GLU A  82     110.059 104.159  94.585  1.00  0.00           O
ATOM   1444  OE2 GLU A  82     110.199 106.299  95.195  1.00  0.00           O
ATOM   1445  C   GLU A  82     107.669 102.289  92.525  1.00  0.00           C
ATOM   1446  O   GLU A  82     107.409 101.689  91.495  1.00  0.00           O
ATOM   1447  N   LEU A  83     108.079 101.639  93.635  1.00  0.00           N
ATOM   1449  CA  LEU A  83     108.149 100.209  93.755  1.00  0.00           C
ATOM   1451  CB  LEU A  83     109.299  99.809  94.695  1.00  0.00           C
ATOM   1454  CG  LEU A  83     110.679 100.369  94.295  1.00  0.00           C
ATOM   1456  CD1 LEU A  83     111.719  99.889  95.325  1.00  0.00           C
ATOM   1460  CD2 LEU A  83     111.089  99.939  92.875  1.00  0.00           C
ATOM   1464  C   LEU A  83     106.839  99.649  94.285  1.00  0.00           C
ATOM   1465  O   LEU A  83     106.329  98.689  93.715  1.00  0.00           O
ATOM   1466  N   THR A  84     106.239 100.259  95.335  1.00  0.00           N
ATOM   1468  CA  THR A  84     104.899  99.879  95.795  1.00  0.00           C
ATOM   1470  CB  THR A  84     104.409 100.639  97.035  1.00  0.00           C
ATOM   1472  OG1 THR A  84     105.399 100.669  98.045  1.00  0.00           O
ATOM   1474  CG2 THR A  84     103.199  99.929  97.675  1.00  0.00           C
ATOM   1478  C   THR A  84     103.819 100.069  94.745  1.00  0.00           C
ATOM   1479  O   THR A  84     102.969  99.219  94.525  1.00  0.00           O
ATOM   1480  N   THR A  85     103.779 101.219  94.055  1.00  0.00           N
ATOM   1482  CA  THR A  85     102.659 101.509  93.165  1.00  0.00           C
ATOM   1484  CB  THR A  85     101.559 102.419  93.735  1.00  0.00           C
ATOM   1486  OG1 THR A  85     102.069 103.449  94.585  1.00  0.00           O
ATOM   1488  CG2 THR A  85     100.629 101.569  94.625  1.00  0.00           C
ATOM   1492  C   THR A  85     103.139 101.979  91.805  1.00  0.00           C
ATOM   1493  O   THR A  85     102.919 103.139  91.435  1.00  0.00           O
ATOM   1494  N   PRO A  86     103.769 101.129  90.985  1.00  0.00           N
ATOM   1495  CD  PRO A  86     103.939  99.689  91.235  1.00  0.00           C
ATOM   1498  CA  PRO A  86     104.369 101.529  89.715  1.00  0.00           C
ATOM   1500  CB  PRO A  86     105.149 100.279  89.265  1.00  0.00           C
ATOM   1503  CG  PRO A  86     104.399  99.109  89.895  1.00  0.00           C
ATOM   1506  C   PRO A  86     103.299 101.929  88.705  1.00  0.00           C
ATOM   1507  O   PRO A  86     103.559 102.779  87.865  1.00  0.00           O
ATOM   1508  N   ALA A  87     102.099 101.339  88.795  1.00  0.00           N
ATOM   1510  CA  ALA A  87     100.979 101.649  87.945  1.00  0.00           C
ATOM   1512  CB  ALA A  87     100.309 100.339  87.495  1.00  0.00           C
ATOM   1516  C   ALA A  87      99.959 102.509  88.675  1.00  0.00           C
ATOM   1517  O   ALA A  87      98.789 102.609  88.295  1.00  0.00           O
ATOM   1518  N   GLY A  88     100.389 103.189  89.755  1.00  0.00           N
ATOM   1520  CA  GLY A  88      99.559 104.139  90.465  1.00  0.00           C
ATOM   1523  C   GLY A  88      98.589 103.569  91.455  1.00  0.00           C
ATOM   1524  O   GLY A  88      98.309 102.379  91.545  1.00  0.00           O
ATOM   1525  N   GLN A  89      98.089 104.469  92.325  1.00  0.00           N
ATOM   1527  CA  GLN A  89      97.359 104.159  93.535  1.00  0.00           C
ATOM   1529  CB  GLN A  89      97.149 105.439  94.405  1.00  0.00           C
ATOM   1532  CG  GLN A  89      98.439 106.169  94.895  1.00  0.00           C
ATOM   1535  CD  GLN A  89      99.359 106.639  93.755  1.00  0.00           C
ATOM   1536  OE1 GLN A  89      98.899 107.249  92.785  1.00  0.00           O
ATOM   1537  NE2 GLN A  89     100.659 106.299  93.815  1.00  0.00           N
ATOM   1540  C   GLN A  89      96.029 103.479  93.305  1.00  0.00           C
ATOM   1541  O   GLN A  89      95.659 102.569  94.055  1.00  0.00           O
ATOM   1542  N   TYR A  90      95.259 103.929  92.295  1.00  0.00           N
ATOM   1544  CA  TYR A  90      93.849 103.579  92.125  1.00  0.00           C
ATOM   1546  CB  TYR A  90      93.309 104.389  90.895  1.00  0.00           C
ATOM   1549  CG  TYR A  90      91.889 104.029  90.585  1.00  0.00           C
ATOM   1550  CD1 TYR A  90      90.869 104.549  91.385  1.00  0.00           C
ATOM   1552  CE1 TYR A  90      89.569 104.069  91.275  1.00  0.00           C
ATOM   1554  CZ  TYR A  90      89.249 103.099  90.325  1.00  0.00           C
ATOM   1555  OH  TYR A  90      87.929 102.619  90.285  1.00  0.00           O
ATOM   1557  CD2 TYR A  90      91.569 103.069  89.605  1.00  0.00           C
ATOM   1559  CE2 TYR A  90      90.249 102.599  89.475  1.00  0.00           C
ATOM   1561  C   TYR A  90      93.539 102.079  91.985  1.00  0.00           C
ATOM   1562  O   TYR A  90      92.559 101.569  92.555  1.00  0.00           O
ATOM   1563  N   ARG A  91      94.339 101.359  91.185  1.00  0.00           N
ATOM   1565  CA  ARG A  91      94.159  99.959  90.835  1.00  0.00           C
ATOM   1567  CB  ARG A  91      95.219  99.509  89.795  1.00  0.00           C
ATOM   1570  CG  ARG A  91      95.019 100.189  88.405  1.00  0.00           C
ATOM   1573  CD  ARG A  91      95.939  99.649  87.295  1.00  0.00           C
ATOM   1576  NE  ARG A  91      95.709 100.389  86.015  1.00  0.00           N
ATOM   1578  CZ  ARG A  91      96.659 100.489  85.085  1.00  0.00           C
ATOM   1579  NH1 ARG A  91      97.679  99.659  85.055  1.00  0.00           N
ATOM   1582  NH2 ARG A  91      96.639 101.399  84.125  1.00  0.00           N
ATOM   1585  C   ARG A  91      93.979  98.969  92.015  1.00  0.00           C
ATOM   1586  O   ARG A  91      94.319  99.259  93.165  1.00  0.00           O
ATOM   1587  N   SER A  92      93.419  97.769  91.785  1.00  0.00           N
ATOM   1589  CA  SER A  92      93.539  96.719  92.805  1.00  0.00           C
ATOM   1591  CB  SER A  92      92.509  95.559  92.715  1.00  0.00           C
ATOM   1594  OG  SER A  92      92.629  94.799  91.515  1.00  0.00           O
ATOM   1596  C   SER A  92      94.929  96.109  92.875  1.00  0.00           C
ATOM   1597  O   SER A  92      95.629  95.999  91.875  1.00  0.00           O
ATOM   1598  N   SER A  93      95.389  95.669  94.055  1.00  0.00           N
ATOM   1600  CA  SER A  93      96.659  94.969  94.225  1.00  0.00           C
ATOM   1602  CB  SER A  93      96.949  94.659  95.715  1.00  0.00           C
ATOM   1605  OG  SER A  93      95.829  93.999  96.315  1.00  0.00           O
ATOM   1607  C   SER A  93      96.789  93.679  93.435  1.00  0.00           C
ATOM   1608  O   SER A  93      97.869  93.299  93.005  1.00  0.00           O
ATOM   1609  N   SER A  94      95.679  92.969  93.195  1.00  0.00           N
ATOM   1611  CA  SER A  94      95.639  91.849  92.265  1.00  0.00           C
ATOM   1613  CB  SER A  94      94.359  90.979  92.415  1.00  0.00           C
ATOM   1616  OG  SER A  94      93.159  91.749  92.425  1.00  0.00           O
ATOM   1618  C   SER A  94      95.879  92.209  90.815  1.00  0.00           C
ATOM   1619  O   SER A  94      96.469  91.419  90.095  1.00  0.00           O
ATOM   1620  N   ASP A  95      95.429  93.389  90.355  1.00  0.00           N
ATOM   1622  CA  ASP A  95      95.649  93.859  88.995  1.00  0.00           C
ATOM   1624  CB  ASP A  95      94.569  94.909  88.625  1.00  0.00           C
ATOM   1627  CG  ASP A  95      93.179  94.279  88.485  1.00  0.00           C
ATOM   1628  OD1 ASP A  95      93.059  93.039  88.585  1.00  0.00           O
ATOM   1629  OD2 ASP A  95      92.219  95.079  88.265  1.00  0.00           O
ATOM   1630  C   ASP A  95      97.049  94.449  88.785  1.00  0.00           C
ATOM   1631  O   ASP A  95      97.589  94.409  87.685  1.00  0.00           O
ATOM   1632  N   THR A  96      97.699  94.969  89.835  1.00  0.00           N
ATOM   1634  CA  THR A  96      98.999  95.619  89.705  1.00  0.00           C
ATOM   1636  CB  THR A  96      98.949  97.109  90.005  1.00  0.00           C
ATOM   1638  OG1 THR A  96      98.199  97.409  91.165  1.00  0.00           O
ATOM   1640  CG2 THR A  96      98.189  97.809  88.895  1.00  0.00           C
ATOM   1644  C   THR A  96      99.989  94.969  90.635  1.00  0.00           C
ATOM   1645  O   THR A  96     100.799  95.629  91.285  1.00  0.00           O
ATOM   1646  N   GLY A  97      99.949  93.639  90.745  1.00  0.00           N
ATOM   1648  CA  GLY A  97     100.889  92.889  91.555  1.00  0.00           C
ATOM   1651  C   GLY A  97     101.899  92.239  90.665  1.00  0.00           C
ATOM   1652  O   GLY A  97     101.749  92.149  89.445  1.00  0.00           O
ATOM   1653  N   ASN A  98     102.969  91.679  91.235  1.00  0.00           N
ATOM   1655  CA  ASN A  98     103.899  90.869  90.465  1.00  0.00           C
ATOM   1657  CB  ASN A  98     105.269  90.729  91.175  1.00  0.00           C
ATOM   1660  CG  ASN A  98     105.829  92.069  91.655  1.00  0.00           C
ATOM   1661  OD1 ASN A  98     105.889  92.329  92.855  1.00  0.00           O
ATOM   1662  ND2 ASN A  98     106.269  92.939  90.715  1.00  0.00           N
ATOM   1665  C   ASN A  98     103.249  89.499  90.245  1.00  0.00           C
ATOM   1666  O   ASN A  98     102.699  88.929  91.185  1.00  0.00           O
ATOM   1667  N   TRP A  99     103.239  88.939  89.015  1.00  0.00           N
ATOM   1669  CA  TRP A  99     102.709  87.599  88.765  1.00  0.00           C
ATOM   1671  CB  TRP A  99     102.089  87.479  87.345  1.00  0.00           C
ATOM   1674  CG  TRP A  99     100.819  88.239  87.085  1.00  0.00           C
ATOM   1675  CD1 TRP A  99     100.159  89.099  87.925  1.00  0.00           C
ATOM   1677  NE1 TRP A  99      98.999  89.529  87.325  1.00  0.00           N
ATOM   1679  CE2 TRP A  99      98.879  88.969  86.095  1.00  0.00           C
ATOM   1680  CD2 TRP A  99     100.009  88.149  85.895  1.00  0.00           C
ATOM   1681  CE3 TRP A  99     100.139  87.449  84.695  1.00  0.00           C
ATOM   1683  CZ3 TRP A  99      99.149  87.569  83.715  1.00  0.00           C
ATOM   1685  CZ2 TRP A  99      97.889  89.089  85.135  1.00  0.00           C
ATOM   1687  CH2 TRP A  99      98.039  88.379  83.935  1.00  0.00           C
ATOM   1689  C   TRP A  99     103.739  86.489  88.955  1.00  0.00           C
ATOM   1690  O   TRP A  99     104.899  86.609  88.555  1.00  0.00           O
ATOM   1691  N   VAL A 100     103.319  85.329  89.545  1.00  0.00           N
ATOM   1693  CA  VAL A 100     104.159  84.139  89.605  1.00  0.00           C
ATOM   1695  CB  VAL A 100     103.849  83.129  90.715  1.00  0.00           C
ATOM   1697  CG1 VAL A 100     104.909  82.009  90.725  1.00  0.00           C
ATOM   1701  CG2 VAL A 100     103.869  83.799  92.085  1.00  0.00           C
ATOM   1705  C   VAL A 100     104.119  83.379  88.285  1.00  0.00           C
ATOM   1706  O   VAL A 100     103.099  82.829  87.855  1.00  0.00           O
ATOM   1707  N   GLN A 101     105.289  83.329  87.645  1.00  0.00           N
ATOM   1709  CA  GLN A 101     105.539  82.749  86.355  1.00  0.00           C
ATOM   1711  CB  GLN A 101     106.889  83.309  85.845  1.00  0.00           C
ATOM   1714  CG  GLN A 101     106.939  84.859  85.735  1.00  0.00           C
ATOM   1717  CD  GLN A 101     105.829  85.389  84.835  1.00  0.00           C
ATOM   1718  OE1 GLN A 101     105.779  85.059  83.645  1.00  0.00           O
ATOM   1719  NE2 GLN A 101     104.909  86.199  85.395  1.00  0.00           N
ATOM   1722  C   GLN A 101     105.559  81.219  86.405  1.00  0.00           C
ATOM   1723  O   GLN A 101     105.679  80.649  87.495  1.00  0.00           O
ATOM   1724  N   PRO A 102     105.479  80.469  85.295  1.00  0.00           N
ATOM   1725  CD  PRO A 102     105.159  80.979  83.955  1.00  0.00           C
ATOM   1728  CA  PRO A 102     105.349  79.009  85.355  1.00  0.00           C
ATOM   1730  CB  PRO A 102     105.079  78.589  83.905  1.00  0.00           C
ATOM   1733  CG  PRO A 102     104.419  79.819  83.285  1.00  0.00           C
ATOM   1736  C   PRO A 102     106.589  78.349  85.925  1.00  0.00           C
ATOM   1737  O   PRO A 102     106.479  77.269  86.495  1.00  0.00           O
ATOM   1738  N   ASP A 103     107.749  79.019  85.815  1.00  0.00           N
ATOM   1740  CA  ASP A 103     109.029  78.609  86.345  1.00  0.00           C
ATOM   1742  CB  ASP A 103     110.189  79.409  85.655  1.00  0.00           C
ATOM   1745  CG  ASP A 103     110.279  80.909  85.955  1.00  0.00           C
ATOM   1746  OD1 ASP A 103     109.519  81.439  86.805  1.00  0.00           O
ATOM   1747  OD2 ASP A 103     111.149  81.569  85.315  1.00  0.00           O
ATOM   1748  C   ASP A 103     109.089  78.699  87.875  1.00  0.00           C
ATOM   1749  O   ASP A 103     109.999  78.159  88.495  1.00  0.00           O
ATOM   1750  N   GLY A 104     108.129  79.379  88.515  1.00  0.00           N
ATOM   1752  CA  GLY A 104     108.009  79.509  89.955  1.00  0.00           C
ATOM   1755  C   GLY A 104     108.739  80.699  90.505  1.00  0.00           C
ATOM   1756  O   GLY A 104     109.019  80.809  91.705  1.00  0.00           O
ATOM   1757  N   THR A 105     109.069  81.649  89.625  1.00  0.00           N
ATOM   1759  CA  THR A 105     109.719  82.889  90.005  1.00  0.00           C
ATOM   1761  CB  THR A 105     111.039  83.139  89.285  1.00  0.00           C
ATOM   1763  OG1 THR A 105     110.869  83.519  87.935  1.00  0.00           O
ATOM   1765  CG2 THR A 105     111.919  81.879  89.315  1.00  0.00           C
ATOM   1769  C   THR A 105     108.779  84.039  89.745  1.00  0.00           C
ATOM   1770  O   THR A 105     107.709  83.919  89.155  1.00  0.00           O
ATOM   1771  N   MET A 106     109.189  85.219  90.225  1.00  0.00           N
ATOM   1773  CA  MET A 106     108.619  86.479  89.835  1.00  0.00           C
ATOM   1775  CB  MET A 106     107.909  87.109  91.045  1.00  0.00           C
ATOM   1778  CG  MET A 106     108.849  87.549  92.185  1.00  0.00           C
ATOM   1781  SD  MET A 106     107.989  87.969  93.705  1.00  0.00           S
ATOM   1782  CE  MET A 106     109.229  89.009  94.505  1.00  0.00           C
ATOM   1786  C   MET A 106     109.729  87.389  89.385  1.00  0.00           C
ATOM   1787  O   MET A 106     110.819  87.409  89.955  1.00  0.00           O
ATOM   1788  N   PHE A 107     109.509  88.239  88.365  1.00  0.00           N
ATOM   1790  CA  PHE A 107     110.309  89.449  88.225  1.00  0.00           C
ATOM   1792  CB  PHE A 107     110.039  90.169  86.875  1.00  0.00           C
ATOM   1795  CG  PHE A 107     110.949  91.369  86.685  1.00  0.00           C
ATOM   1796  CD1 PHE A 107     112.339  91.169  86.535  1.00  0.00           C
ATOM   1798  CE1 PHE A 107     113.199  92.259  86.375  1.00  0.00           C
ATOM   1800  CZ  PHE A 107     112.679  93.569  86.375  1.00  0.00           C
ATOM   1802  CD2 PHE A 107     110.449  92.679  86.695  1.00  0.00           C
ATOM   1804  CE2 PHE A 107     111.309  93.769  86.545  1.00  0.00           C
ATOM   1806  C   PHE A 107     110.119  90.389  89.425  1.00  0.00           C
ATOM   1807  O   PHE A 107     109.049  90.489  90.005  1.00  0.00           O
ATOM   1808  N   TYR A 108     111.169  91.119  89.825  1.00  0.00           N
ATOM   1810  CA  TYR A 108     111.019  92.239  90.725  1.00  0.00           C
ATOM   1812  CB  TYR A 108     111.269  91.819  92.205  1.00  0.00           C
ATOM   1815  CG  TYR A 108     110.739  92.869  93.135  1.00  0.00           C
ATOM   1816  CD1 TYR A 108     109.349  93.009  93.255  1.00  0.00           C
ATOM   1818  CE1 TYR A 108     108.799  94.059  93.975  1.00  0.00           C
ATOM   1820  CZ  TYR A 108     109.629  94.969  94.635  1.00  0.00           C
ATOM   1821  OH  TYR A 108     109.059  96.079  95.285  1.00  0.00           O
ATOM   1823  CD2 TYR A 108     111.569  93.769  93.825  1.00  0.00           C
ATOM   1825  CE2 TYR A 108     111.019  94.809  94.595  1.00  0.00           C
ATOM   1827  C   TYR A 108     112.079  93.209  90.235  1.00  0.00           C
ATOM   1828  O   TYR A 108     113.189  92.739  89.945  1.00  0.00           O
ATOM   1829  N   PRO A 109     111.819  94.509  90.045  1.00  0.00           N
ATOM   1830  CD  PRO A 109     110.539  95.159  90.345  1.00  0.00           C
ATOM   1833  CA  PRO A 109     112.809  95.479  89.575  1.00  0.00           C
ATOM   1835  CB  PRO A 109     112.079  96.839  89.615  1.00  0.00           C
ATOM   1838  CG  PRO A 109     110.899  96.629  90.565  1.00  0.00           C
ATOM   1841  C   PRO A 109     114.119  95.459  90.355  1.00  0.00           C
ATOM   1842  O   PRO A 109     114.099  95.289  91.575  1.00  0.00           O
ATOM   1843  N   TYR A 110     115.259  95.609  89.655  1.00  0.00           N
ATOM   1845  CA  TYR A 110     116.609  95.739  90.205  1.00  0.00           C
ATOM   1847  CB  TYR A 110     116.739  96.759  91.385  1.00  0.00           C
ATOM   1850  CG  TYR A 110     116.059  98.079  91.125  1.00  0.00           C
ATOM   1851  CD1 TYR A 110     115.979  98.649  89.845  1.00  0.00           C
ATOM   1853  CE1 TYR A 110     115.319  99.869  89.635  1.00  0.00           C
ATOM   1855  CZ  TYR A 110     114.749 100.539  90.725  1.00  0.00           C
ATOM   1856  OH  TYR A 110     114.089 101.769  90.565  1.00  0.00           O
ATOM   1858  CD2 TYR A 110     115.489  98.769  92.205  1.00  0.00           C
ATOM   1860  CE2 TYR A 110     114.839  99.989  92.005  1.00  0.00           C
ATOM   1862  C   TYR A 110     117.199  94.399  90.615  1.00  0.00           C
ATOM   1863  O   TYR A 110     118.289  94.019  90.195  1.00  0.00           O
ATOM   1864  N   ILE A 111     116.499  93.619  91.445  1.00  0.00           N
ATOM   1866  CA  ILE A 111     117.019  92.369  91.955  1.00  0.00           C
ATOM   1868  CB  ILE A 111     116.469  92.029  93.335  1.00  0.00           C
ATOM   1870  CG2 ILE A 111     116.879  93.189  94.265  1.00  0.00           C
ATOM   1874  CG1 ILE A 111     114.949  91.799  93.355  1.00  0.00           C
ATOM   1877  CD  ILE A 111     114.399  91.489  94.755  1.00  0.00           C
ATOM   1881  C   ILE A 111     116.839  91.209  90.985  1.00  0.00           C
ATOM   1882  O   ILE A 111     117.629  90.269  91.005  1.00  0.00           O
ATOM   1883  N   GLY A 112     115.819  91.249  90.095  1.00  0.00           N
ATOM   1885  CA  GLY A 112     115.699  90.369  88.935  1.00  0.00           C
ATOM   1888  C   GLY A 112     115.489  88.899  89.215  1.00  0.00           C
ATOM   1889  O   GLY A 112     116.409  88.149  89.525  1.00  0.00           O
ATOM   1890  N   LYS A 113     114.249  88.409  89.065  1.00  0.00           N
ATOM   1892  CA  LYS A 113     113.929  87.009  89.275  1.00  0.00           C
ATOM   1894  CB  LYS A 113     114.399  86.029  88.175  1.00  0.00           C
ATOM   1897  CG  LYS A 113     113.529  86.149  86.915  1.00  0.00           C
ATOM   1900  CD  LYS A 113     113.899  85.069  85.875  1.00  0.00           C
ATOM   1903  CE  LYS A 113     113.179  83.749  86.155  1.00  0.00           C
ATOM   1906  NZ  LYS A 113     113.589  82.619  85.305  1.00  0.00           N
ATOM   1910  C   LYS A 113     114.069  86.479  90.695  1.00  0.00           C
ATOM   1911  O   LYS A 113     115.059  85.849  91.095  1.00  0.00           O
ATOM   1912  N   VAL A 114     113.029  86.699  91.525  1.00  0.00           N
ATOM   1914  CA  VAL A 114     112.989  86.179  92.875  1.00  0.00           C
ATOM   1916  CB  VAL A 114     112.299  87.129  93.835  1.00  0.00           C
ATOM   1918  CG1 VAL A 114     112.329  86.579  95.275  1.00  0.00           C
ATOM   1922  CG2 VAL A 114     113.029  88.489  93.795  1.00  0.00           C
ATOM   1926  C   VAL A 114     112.279  84.849  92.805  1.00  0.00           C
ATOM   1927  O   VAL A 114     111.199  84.729  92.235  1.00  0.00           O
ATOM   1928  N   HIS A 115     112.909  83.769  93.315  1.00  0.00           N
ATOM   1930  CA  HIS A 115     112.269  82.469  93.385  1.00  0.00           C
ATOM   1932  CB  HIS A 115     113.339  81.349  93.415  1.00  0.00           C
ATOM   1935  ND1 HIS A 115     112.439  79.559  94.785  1.00  0.00           N
ATOM   1936  CG  HIS A 115     112.759  79.989  93.525  1.00  0.00           C
ATOM   1937  CE1 HIS A 115     111.879  78.379  94.625  1.00  0.00           C
ATOM   1939  NE2 HIS A 115     111.859  78.019  93.325  1.00  0.00           N
ATOM   1941  CD2 HIS A 115     112.429  79.049  92.605  1.00  0.00           C
ATOM   1943  C   HIS A 115     111.309  82.419  94.575  1.00  0.00           C
ATOM   1944  O   HIS A 115     111.719  82.699  95.705  1.00  0.00           O
ATOM   1945  N   VAL A 116     110.009  82.119  94.325  1.00  0.00           N
ATOM   1947  CA  VAL A 116     108.959  82.269  95.325  1.00  0.00           C
ATOM   1949  CB  VAL A 116     107.999  83.399  94.955  1.00  0.00           C
ATOM   1951  CG1 VAL A 116     108.759  84.729  95.005  1.00  0.00           C
ATOM   1955  CG2 VAL A 116     107.339  83.209  93.565  1.00  0.00           C
ATOM   1959  C   VAL A 116     108.169  80.989  95.545  1.00  0.00           C
ATOM   1960  O   VAL A 116     107.559  80.779  96.595  1.00  0.00           O
ATOM   1961  N   VAL A 117     108.139  80.069  94.575  1.00  0.00           N
ATOM   1963  CA  VAL A 117     107.319  78.879  94.675  1.00  0.00           C
ATOM   1965  CB  VAL A 117     107.039  78.289  93.295  1.00  0.00           C
ATOM   1967  CG1 VAL A 117     106.419  76.889  93.375  1.00  0.00           C
ATOM   1971  CG2 VAL A 117     106.039  79.239  92.615  1.00  0.00           C
ATOM   1975  C   VAL A 117     107.829  77.829  95.645  1.00  0.00           C
ATOM   1976  O   VAL A 117     108.869  77.209  95.435  1.00  0.00           O
ATOM   1977  N   GLY A 118     107.039  77.579  96.715  1.00  0.00           N
ATOM   1979  CA  GLY A 118     107.409  76.659  97.775  1.00  0.00           C
ATOM   1982  C   GLY A 118     107.819  77.359  99.025  1.00  0.00           C
ATOM   1983  O   GLY A 118     108.229  76.759 100.015  1.00  0.00           O
ATOM   1984  N   LYS A 119     107.659  78.689  99.025  1.00  0.00           N
ATOM   1986  CA  LYS A 119     108.059  79.539 100.105  1.00  0.00           C
ATOM   1988  CB  LYS A 119     108.979  80.649  99.605  1.00  0.00           C
ATOM   1991  CG  LYS A 119     110.269  80.069  99.055  1.00  0.00           C
ATOM   1994  CD  LYS A 119     111.239  81.169  98.675  1.00  0.00           C
ATOM   1997  CE  LYS A 119     112.569  80.589  98.225  1.00  0.00           C
ATOM   2000  NZ  LYS A 119     113.409  81.709  97.795  1.00  0.00           N
ATOM   2004  C   LYS A 119     106.879  80.179 100.745  1.00  0.00           C
ATOM   2005  O   LYS A 119     105.879  80.499 100.105  1.00  0.00           O
ATOM   2006  N   THR A 120     106.979  80.409 102.065  1.00  0.00           N
ATOM   2008  CA  THR A 120     106.039  81.299 102.725  1.00  0.00           C
ATOM   2010  CB  THR A 120     105.959  81.169 104.245  1.00  0.00           C
ATOM   2012  OG1 THR A 120     107.149  81.609 104.895  1.00  0.00           O
ATOM   2014  CG2 THR A 120     105.689  79.689 104.565  1.00  0.00           C
ATOM   2018  C   THR A 120     106.329  82.739 102.345  1.00  0.00           C
ATOM   2019  O   THR A 120     107.419  83.109 101.905  1.00  0.00           O
ATOM   2020  N   LEU A 121     105.359  83.629 102.555  1.00  0.00           N
ATOM   2022  CA  LEU A 121     105.519  85.059 102.385  1.00  0.00           C
ATOM   2024  CB  LEU A 121     104.229  85.739 102.865  1.00  0.00           C
ATOM   2027  CG  LEU A 121     103.009  85.519 101.975  1.00  0.00           C
ATOM   2029  CD1 LEU A 121     101.779  85.999 102.745  1.00  0.00           C
ATOM   2033  CD2 LEU A 121     103.179  86.269 100.645  1.00  0.00           C
ATOM   2037  C   LEU A 121     106.669  85.639 103.185  1.00  0.00           C
ATOM   2038  O   LEU A 121     107.409  86.509 102.725  1.00  0.00           O
ATOM   2039  N   ALA A 122     106.839  85.149 104.435  1.00  0.00           N
ATOM   2041  CA  ALA A 122     107.939  85.509 105.285  1.00  0.00           C
ATOM   2043  CB  ALA A 122     107.729  84.899 106.685  1.00  0.00           C
ATOM   2047  C   ALA A 122     109.309  85.139 104.735  1.00  0.00           C
ATOM   2048  O   ALA A 122     110.229  85.959 104.775  1.00  0.00           O
ATOM   2049  N   GLU A 123     109.469  83.929 104.155  1.00  0.00           N
ATOM   2051  CA  GLU A 123     110.659  83.549 103.405  1.00  0.00           C
ATOM   2053  CB  GLU A 123     110.549  82.059 102.955  1.00  0.00           C
ATOM   2056  CG  GLU A 123     110.659  81.059 104.135  1.00  0.00           C
ATOM   2059  CD  GLU A 123     110.319  79.589 103.845  1.00  0.00           C
ATOM   2060  OE1 GLU A 123     109.199  79.289 103.355  1.00  0.00           O
ATOM   2061  OE2 GLU A 123     111.119  78.719 104.275  1.00  0.00           O
ATOM   2062  C   GLU A 123     110.939  84.489 102.225  1.00  0.00           C
ATOM   2063  O   GLU A 123     112.049  84.989 102.045  1.00  0.00           O
ATOM   2064  N   ILE A 124     109.889  84.809 101.425  1.00  0.00           N
ATOM   2066  CA  ILE A 124     109.919  85.719 100.285  1.00  0.00           C
ATOM   2068  CB  ILE A 124     108.619  85.669  99.485  1.00  0.00           C
ATOM   2070  CG2 ILE A 124     108.639  86.679  98.305  1.00  0.00           C
ATOM   2074  CG1 ILE A 124     108.389  84.229  98.965  1.00  0.00           C
ATOM   2077  CD  ILE A 124     106.939  83.979  98.515  1.00  0.00           C
ATOM   2081  C   ILE A 124     110.319  87.149 100.625  1.00  0.00           C
ATOM   2082  O   ILE A 124     111.189  87.749  99.995  1.00  0.00           O
ATOM   2083  N   ARG A 125     109.729  87.699 101.695  1.00  0.00           N
ATOM   2085  CA  ARG A 125     110.069  88.999 102.235  1.00  0.00           C
ATOM   2087  CB  ARG A 125     109.129  89.279 103.435  1.00  0.00           C
ATOM   2090  CG  ARG A 125     109.459  90.529 104.275  1.00  0.00           C
ATOM   2093  CD  ARG A 125     108.409  90.869 105.335  1.00  0.00           C
ATOM   2096  NE  ARG A 125     108.419  89.749 106.335  1.00  0.00           N
ATOM   2098  CZ  ARG A 125     107.359  89.079 106.735  1.00  0.00           C
ATOM   2099  NH1 ARG A 125     106.139  89.309 106.305  1.00  0.00           N
ATOM   2102  NH2 ARG A 125     107.529  88.159 107.665  1.00  0.00           N
ATOM   2105  C   ARG A 125     111.529  89.169 102.625  1.00  0.00           C
ATOM   2106  O   ARG A 125     112.139  90.189 102.335  1.00  0.00           O
ATOM   2107  N   SER A 126     112.129  88.169 103.305  1.00  0.00           N
ATOM   2109  CA  SER A 126     113.559  88.189 103.635  1.00  0.00           C
ATOM   2111  CB  SER A 126     113.959  86.979 104.505  1.00  0.00           C
ATOM   2114  OG  SER A 126     113.229  87.019 105.725  1.00  0.00           O
ATOM   2116  C   SER A 126     114.519  88.239 102.445  1.00  0.00           C
ATOM   2117  O   SER A 126     115.439  89.059 102.405  1.00  0.00           O
ATOM   2118  N   ASP A 127     114.249  87.379 101.435  1.00  0.00           N
ATOM   2120  CA  ASP A 127     114.959  87.309 100.165  1.00  0.00           C
ATOM   2122  CB  ASP A 127     114.279  86.169  99.365  1.00  0.00           C
ATOM   2125  CG  ASP A 127     114.999  85.699  98.105  1.00  0.00           C
ATOM   2126  OD1 ASP A 127     116.249  85.749  98.045  1.00  0.00           O
ATOM   2127  OD2 ASP A 127     114.289  85.089  97.265  1.00  0.00           O
ATOM   2128  C   ASP A 127     114.929  88.619  99.395  1.00  0.00           C
ATOM   2129  O   ASP A 127     115.939  89.089  98.895  1.00  0.00           O
ATOM   2130  N   ILE A 128     113.759  89.279  99.315  1.00  0.00           N
ATOM   2132  CA  ILE A 128     113.659  90.609  98.725  1.00  0.00           C
ATOM   2134  CB  ILE A 128     112.219  91.049  98.495  1.00  0.00           C
ATOM   2136  CG2 ILE A 128     112.139  92.489  97.935  1.00  0.00           C
ATOM   2140  CG1 ILE A 128     111.509  90.049  97.545  1.00  0.00           C
ATOM   2143  CD  ILE A 128     109.999  90.209  97.605  1.00  0.00           C
ATOM   2147  C   ILE A 128     114.419  91.659  99.505  1.00  0.00           C
ATOM   2148  O   ILE A 128     115.189  92.429  98.935  1.00  0.00           O
ATOM   2149  N   THR A 129     114.279  91.679 100.845  1.00  0.00           N
ATOM   2151  CA  THR A 129     114.959  92.649 101.695  1.00  0.00           C
ATOM   2153  CB  THR A 129     114.499  92.509 103.145  1.00  0.00           C
ATOM   2155  OG1 THR A 129     113.119  92.829 103.225  1.00  0.00           O
ATOM   2157  CG2 THR A 129     115.189  93.479 104.125  1.00  0.00           C
ATOM   2161  C   THR A 129     116.479  92.589 101.595  1.00  0.00           C
ATOM   2162  O   THR A 129     117.159  93.609 101.465  1.00  0.00           O
ATOM   2163  N   GLY A 130     117.109  91.389 101.605  1.00  0.00           N
ATOM   2165  CA  GLY A 130     118.569  91.299 101.535  1.00  0.00           C
ATOM   2168  C   GLY A 130     119.109  91.519 100.145  1.00  0.00           C
ATOM   2169  O   GLY A 130     120.199  92.059  99.995  1.00  0.00           O
ATOM   2170  N   ARG A 131     118.369  91.119  99.105  1.00  0.00           N
ATOM   2172  CA  ARG A 131     118.679  91.399  97.715  1.00  0.00           C
ATOM   2174  CB  ARG A 131     117.859  90.479  96.775  1.00  0.00           C
ATOM   2177  CG  ARG A 131     118.319  89.009  96.835  1.00  0.00           C
ATOM   2180  CD  ARG A 131     117.409  87.969  96.165  1.00  0.00           C
ATOM   2183  NE  ARG A 131     117.449  88.149  94.675  1.00  0.00           N
ATOM   2185  CZ  ARG A 131     116.869  87.319  93.835  1.00  0.00           C
ATOM   2186  NH1 ARG A 131     116.359  86.169  94.245  1.00  0.00           N
ATOM   2189  NH2 ARG A 131     116.769  87.619  92.555  1.00  0.00           N
ATOM   2192  C   ARG A 131     118.519  92.859  97.305  1.00  0.00           C
ATOM   2193  O   ARG A 131     119.219  93.349  96.425  1.00  0.00           O
ATOM   2194  N   LEU A 132     117.569  93.599  97.935  1.00  0.00           N
ATOM   2196  CA  LEU A 132     117.209  94.959  97.555  1.00  0.00           C
ATOM   2198  CB  LEU A 132     115.699  95.179  97.815  1.00  0.00           C
ATOM   2201  CG  LEU A 132     115.089  96.489  97.285  1.00  0.00           C
ATOM   2203  CD1 LEU A 132     115.299  96.619  95.775  1.00  0.00           C
ATOM   2207  CD2 LEU A 132     113.589  96.579  97.625  1.00  0.00           C
ATOM   2211  C   LEU A 132     118.019  95.949  98.355  1.00  0.00           C
ATOM   2212  O   LEU A 132     118.029  97.149  98.115  1.00  0.00           O
ATOM   2213  N   ALA A 133     118.839  95.429  99.295  1.00  0.00           N
ATOM   2215  CA  ALA A 133     119.789  96.209 100.045  1.00  0.00           C
ATOM   2217  CB  ALA A 133     120.219  95.359 101.255  1.00  0.00           C
ATOM   2221  C   ALA A 133     120.989  96.649  99.215  1.00  0.00           C
ATOM   2222  O   ALA A 133     121.739  97.529  99.635  1.00  0.00           O
ATOM   2223  N   THR A 134     121.169  96.079  97.995  1.00  0.00           N
ATOM   2225  CA  THR A 134     122.229  96.469  97.055  1.00  0.00           C
ATOM   2227  CB  THR A 134     122.569  95.389  96.015  1.00  0.00           C
ATOM   2229  OG1 THR A 134     122.519  94.089  96.585  1.00  0.00           O
ATOM   2231  CG2 THR A 134     123.979  95.589  95.445  1.00  0.00           C
ATOM   2235  C   THR A 134     121.879  97.709  96.245  1.00  0.00           C
ATOM   2236  O   THR A 134     122.729  98.279  95.565  1.00  0.00           O
ATOM   2237  N   TYR A 135     120.609  98.149  96.275  1.00  0.00           N
ATOM   2239  CA  TYR A 135     120.159  99.249  95.435  1.00  0.00           C
ATOM   2241  CB  TYR A 135     119.069  98.719  94.465  1.00  0.00           C
ATOM   2244  CG  TYR A 135     119.649  97.649  93.585  1.00  0.00           C
ATOM   2245  CD1 TYR A 135     120.439  98.009  92.485  1.00  0.00           C
ATOM   2247  CE1 TYR A 135     120.909  97.029  91.595  1.00  0.00           C
ATOM   2249  CZ  TYR A 135     120.659  95.679  91.855  1.00  0.00           C
ATOM   2250  OH  TYR A 135     121.169  94.709  90.975  1.00  0.00           O
ATOM   2252  CD2 TYR A 135     119.399  96.279  93.825  1.00  0.00           C
ATOM   2254  CE2 TYR A 135     119.919  95.299  92.975  1.00  0.00           C
ATOM   2256  C   TYR A 135     119.519 100.349  96.245  1.00  0.00           C
ATOM   2257  O   TYR A 135     119.299 101.469  95.785  1.00  0.00           O
ATOM   2258  N   ILE A 136     119.149 100.039  97.505  1.00  0.00           N
ATOM   2260  CA  ILE A 136     118.479 100.969  98.385  1.00  0.00           C
ATOM   2262  CB  ILE A 136     116.939 100.929  98.255  1.00  0.00           C
ATOM   2264  CG2 ILE A 136     116.479 100.369  96.895  1.00  0.00           C
ATOM   2268  CG1 ILE A 136     116.199 100.199  99.395  1.00  0.00           C
ATOM   2271  CD  ILE A 136     115.779 101.169 100.495  1.00  0.00           C
ATOM   2275  C   ILE A 136     119.009 100.689  99.795  1.00  0.00           C
ATOM   2276  O   ILE A 136     119.149  99.539 100.225  1.00  0.00           O
ATOM   2277  N   ALA A 137     119.339 101.729 100.565  1.00  0.00           N
ATOM   2279  CA  ALA A 137     119.859 101.559 101.915  1.00  0.00           C
ATOM   2281  CB  ALA A 137     120.589 102.839 102.365  1.00  0.00           C
ATOM   2285  C   ALA A 137     118.779 101.189 102.945  1.00  0.00           C
ATOM   2286  O   ALA A 137     117.839 101.929 103.175  1.00  0.00           O
ATOM   2287  N   ASP A 138     118.919 100.019 103.605  1.00  0.00           N
ATOM   2289  CA  ASP A 138     118.019  99.519 104.645  1.00  0.00           C
ATOM   2291  CB  ASP A 138     118.149 100.279 106.005  1.00  0.00           C
ATOM   2294  CG  ASP A 138     117.629  99.439 107.155  1.00  0.00           C
ATOM   2295  OD1 ASP A 138     117.469  98.199 106.975  1.00  0.00           O
ATOM   2296  OD2 ASP A 138     117.489  99.969 108.295  1.00  0.00           O
ATOM   2297  C   ASP A 138     116.549  99.359 104.215  1.00  0.00           C
ATOM   2298  O   ASP A 138     115.649  99.989 104.775  1.00  0.00           O
ATOM   2299  N   PRO A 139     116.239  98.539 103.215  1.00  0.00           N
ATOM   2300  CD  PRO A 139     117.179  97.619 102.565  1.00  0.00           C
ATOM   2303  CA  PRO A 139     114.869  98.329 102.765  1.00  0.00           C
ATOM   2305  CB  PRO A 139     115.009  97.379 101.565  1.00  0.00           C
ATOM   2308  CG  PRO A 139     116.299  96.609 101.845  1.00  0.00           C
ATOM   2311  C   PRO A 139     113.909  97.819 103.815  1.00  0.00           C
ATOM   2312  O   PRO A 139     114.189  96.839 104.505  1.00  0.00           O
ATOM   2313  N   GLN A 140     112.729  98.479 103.885  1.00  0.00           N
ATOM   2315  CA  GLN A 140     111.579  98.069 104.665  1.00  0.00           C
ATOM   2317  CB  GLN A 140     110.969  99.309 105.365  1.00  0.00           C
ATOM   2320  CG  GLN A 140     111.959 100.039 106.305  1.00  0.00           C
ATOM   2323  CD  GLN A 140     112.689  99.049 107.225  1.00  0.00           C
ATOM   2324  OE1 GLN A 140     112.079  98.199 107.875  1.00  0.00           O
ATOM   2325  NE2 GLN A 140     114.039  99.129 107.275  1.00  0.00           N
ATOM   2328  C   GLN A 140     110.549  97.469 103.735  1.00  0.00           C
ATOM   2329  O   GLN A 140     109.929  98.169 102.925  1.00  0.00           O
ATOM   2330  N   VAL A 141     110.339  96.139 103.805  1.00  0.00           N
ATOM   2332  CA  VAL A 141     109.579  95.419 102.785  1.00  0.00           C
ATOM   2334  CB  VAL A 141     110.479  94.579 101.865  1.00  0.00           C
ATOM   2336  CG1 VAL A 141     109.669  93.939 100.725  1.00  0.00           C
ATOM   2340  CG2 VAL A 141     111.589  95.469 101.275  1.00  0.00           C
ATOM   2344  C   VAL A 141     108.539  94.509 103.425  1.00  0.00           C
ATOM   2345  O   VAL A 141     108.849  93.749 104.335  1.00  0.00           O
ATOM   2346  N   ASP A 142     107.289  94.539 102.925  1.00  0.00           N
ATOM   2348  CA  ASP A 142     106.299  93.529 103.275  1.00  0.00           C
ATOM   2350  CB  ASP A 142     105.129  94.079 104.135  1.00  0.00           C
ATOM   2353  CG  ASP A 142     104.259  92.979 104.725  1.00  0.00           C
ATOM   2354  OD1 ASP A 142     104.799  91.839 104.895  1.00  0.00           O
ATOM   2355  OD2 ASP A 142     103.119  93.289 105.165  1.00  0.00           O
ATOM   2356  C   ASP A 142     105.839  92.819 102.005  1.00  0.00           C
ATOM   2357  O   ASP A 142     105.849  93.379 100.915  1.00  0.00           O
ATOM   2358  N   VAL A 143     105.489  91.539 102.135  1.00  0.00           N
ATOM   2360  CA  VAL A 143     105.059  90.729 101.015  1.00  0.00           C
ATOM   2362  CB  VAL A 143     106.089  89.699 100.555  1.00  0.00           C
ATOM   2364  CG1 VAL A 143     105.609  89.029  99.245  1.00  0.00           C
ATOM   2368  CG2 VAL A 143     107.429  90.399 100.305  1.00  0.00           C
ATOM   2372  C   VAL A 143     103.819  90.019 101.505  1.00  0.00           C
ATOM   2373  O   VAL A 143     103.819  89.429 102.585  1.00  0.00           O
ATOM   2374  N   ASN A 144     102.729  90.099 100.735  1.00  0.00           N
ATOM   2376  CA  ASN A 144     101.489  89.429 101.045  1.00  0.00           C
ATOM   2378  CB  ASN A 144     100.589  90.299 101.965  1.00  0.00           C
ATOM   2381  CG  ASN A 144     100.169  91.579 101.255  1.00  0.00           C
ATOM   2382  OD1 ASN A 144      99.209  91.589 100.495  1.00  0.00           O
ATOM   2383  ND2 ASN A 144     100.879  92.699 101.525  1.00  0.00           N
ATOM   2386  C   ASN A 144     100.819  88.999  99.745  1.00  0.00           C
ATOM   2387  O   ASN A 144     101.199  89.459  98.655  1.00  0.00           O
ATOM   2388  N   ILE A 145      99.839  88.089  99.795  1.00  0.00           N
ATOM   2390  CA  ILE A 145      99.199  87.579  98.585  1.00  0.00           C
ATOM   2392  CB  ILE A 145      98.649  86.159  98.735  1.00  0.00           C
ATOM   2394  CG2 ILE A 145      98.059  85.669  97.385  1.00  0.00           C
ATOM   2398  CG1 ILE A 145      99.709  85.159  99.245  1.00  0.00           C
ATOM   2401  CD  ILE A 145     100.879  84.929  98.285  1.00  0.00           C
ATOM   2405  C   ILE A 145      98.079  88.509  98.165  1.00  0.00           C
ATOM   2406  O   ILE A 145      97.219  88.899  98.955  1.00  0.00           O
ATOM   2407  N   ALA A 146      98.079  88.909  96.875  1.00  0.00           N
ATOM   2409  CA  ALA A 146      97.099  89.799  96.315  1.00  0.00           C
ATOM   2411  CB  ALA A 146      97.759  90.679  95.245  1.00  0.00           C
ATOM   2415  C   ALA A 146      95.949  89.049  95.665  1.00  0.00           C
ATOM   2416  O   ALA A 146      94.809  89.479  95.735  1.00  0.00           O
ATOM   2417  N   ALA A 147      96.239  87.869  95.085  1.00  0.00           N
ATOM   2419  CA  ALA A 147      95.229  86.959  94.605  1.00  0.00           C
ATOM   2421  CB  ALA A 147      94.909  87.229  93.115  1.00  0.00           C
ATOM   2425  C   ALA A 147      95.749  85.549  94.755  1.00  0.00           C
ATOM   2426  O   ALA A 147      96.889  85.269  94.385  1.00  0.00           O
ATOM   2427  N   PHE A 148      94.929  84.629  95.305  1.00  0.00           N
ATOM   2429  CA  PHE A 148      95.299  83.239  95.485  1.00  0.00           C
ATOM   2431  CB  PHE A 148      94.749  82.659  96.825  1.00  0.00           C
ATOM   2434  CG  PHE A 148      95.309  83.329  98.055  1.00  0.00           C
ATOM   2435  CD1 PHE A 148      96.329  82.699  98.785  1.00  0.00           C
ATOM   2437  CE1 PHE A 148      96.789  83.229  99.995  1.00  0.00           C
ATOM   2439  CZ  PHE A 148      96.229  84.409 100.505  1.00  0.00           C
ATOM   2441  CD2 PHE A 148      94.749  84.509  98.585  1.00  0.00           C
ATOM   2443  CE2 PHE A 148      95.209  85.059  99.785  1.00  0.00           C
ATOM   2445  C   PHE A 148      94.679  82.479  94.335  1.00  0.00           C
ATOM   2446  O   PHE A 148      93.459  82.339  94.275  1.00  0.00           O
ATOM   2447  N   ARG A 149      95.479  82.019  93.365  1.00  0.00           N
ATOM   2449  CA  ARG A 149      94.919  81.449  92.155  1.00  0.00           C
ATOM   2451  CB  ARG A 149      95.079  82.399  90.945  1.00  0.00           C
ATOM   2454  CG  ARG A 149      94.459  83.819  91.095  1.00  0.00           C
ATOM   2457  CD  ARG A 149      94.859  84.719  89.915  1.00  0.00           C
ATOM   2460  NE  ARG A 149      94.129  86.019  89.995  1.00  0.00           N
ATOM   2462  CZ  ARG A 149      94.529  87.169  89.445  1.00  0.00           C
ATOM   2463  NH1 ARG A 149      95.629  87.349  88.755  1.00  0.00           N
ATOM   2466  NH2 ARG A 149      93.749  88.229  89.585  1.00  0.00           N
ATOM   2469  C   ARG A 149      95.609  80.139  91.825  1.00  0.00           C
ATOM   2470  O   ARG A 149      95.089  79.329  91.045  1.00  0.00           O
ATOM   2471  N   SER A 150      96.799  79.869  92.395  1.00  0.00           N
ATOM   2473  CA  SER A 150      97.519  78.619  92.245  1.00  0.00           C
ATOM   2475  CB  SER A 150      98.949  78.709  92.855  1.00  0.00           C
ATOM   2478  OG  SER A 150      98.979  78.809  94.285  1.00  0.00           O
ATOM   2480  C   SER A 150      96.769  77.419  92.805  1.00  0.00           C
ATOM   2481  O   SER A 150      96.629  76.389  92.155  1.00  0.00           O
ATOM   2482  N   GLN A 151      96.209  77.559  94.025  1.00  0.00           N
ATOM   2484  CA  GLN A 151      95.749  76.459  94.835  1.00  0.00           C
ATOM   2486  CB  GLN A 151      96.579  76.379  96.145  1.00  0.00           C
ATOM   2489  CG  GLN A 151      98.049  75.979  95.905  1.00  0.00           C
ATOM   2492  CD  GLN A 151      98.959  76.379  97.075  1.00  0.00           C
ATOM   2493  OE1 GLN A 151      98.979  75.749  98.135  1.00  0.00           O
ATOM   2494  NE2 GLN A 151      99.799  77.409  96.845  1.00  0.00           N
ATOM   2497  C   GLN A 151      94.279  76.579  95.175  1.00  0.00           C
ATOM   2498  O   GLN A 151      93.809  77.599  95.665  1.00  0.00           O
ATOM   2499  N   LYS A 152      93.499  75.509  94.935  1.00  0.00           N
ATOM   2501  CA  LYS A 152      92.079  75.459  95.215  1.00  0.00           C
ATOM   2503  CB  LYS A 152      91.249  76.029  94.035  1.00  0.00           C
ATOM   2506  CG  LYS A 152      91.339  75.189  92.745  1.00  0.00           C
ATOM   2509  CD  LYS A 152      91.659  75.999  91.485  1.00  0.00           C
ATOM   2512  CE  LYS A 152      93.009  76.719  91.525  1.00  0.00           C
ATOM   2515  NZ  LYS A 152      93.219  77.449  90.265  1.00  0.00           N
ATOM   2519  C   LYS A 152      91.559  74.049  95.455  1.00  0.00           C
ATOM   2520  O   LYS A 152      92.099  73.039  94.985  1.00  0.00           O
ATOM   2521  N   ALA A 153      90.419  73.999  96.165  1.00  0.00           N
ATOM   2523  CA  ALA A 153      89.589  72.849  96.345  1.00  0.00           C
ATOM   2525  CB  ALA A 153      89.369  72.499  97.835  1.00  0.00           C
ATOM   2529  C   ALA A 153      88.269  73.109  95.635  1.00  0.00           C
ATOM   2530  O   ALA A 153      87.779  74.239  95.515  1.00  0.00           O
ATOM   2531  N   TYR A 154      87.709  72.029  95.075  1.00  0.00           N
ATOM   2533  CA  TYR A 154      86.529  72.069  94.245  1.00  0.00           C
ATOM   2535  CB  TYR A 154      86.599  71.069  93.075  1.00  0.00           C
ATOM   2538  CG  TYR A 154      87.789  71.369  92.205  1.00  0.00           C
ATOM   2539  CD1 TYR A 154      87.709  72.349  91.195  1.00  0.00           C
ATOM   2541  CE1 TYR A 154      88.829  72.629  90.395  1.00  0.00           C
ATOM   2543  CZ  TYR A 154      90.019  71.939  90.605  1.00  0.00           C
ATOM   2544  OH  TYR A 154      91.189  72.289  89.905  1.00  0.00           O
ATOM   2546  CD2 TYR A 154      88.969  70.639  92.375  1.00  0.00           C
ATOM   2548  CE2 TYR A 154      90.079  70.919  91.575  1.00  0.00           C
ATOM   2550  C   TYR A 154      85.359  71.669  95.095  1.00  0.00           C
ATOM   2551  O   TYR A 154      85.279  70.529  95.545  1.00  0.00           O
ATOM   2552  N   ILE A 155      84.419  72.589  95.335  1.00  0.00           N
ATOM   2554  CA  ILE A 155      83.239  72.279  96.115  1.00  0.00           C
ATOM   2556  CB  ILE A 155      82.949  73.409  97.105  1.00  0.00           C
ATOM   2558  CG2 ILE A 155      81.829  72.979  98.065  1.00  0.00           C
ATOM   2562  CG1 ILE A 155      84.219  73.809  97.905  1.00  0.00           C
ATOM   2565  CD  ILE A 155      84.919  72.679  98.685  1.00  0.00           C
ATOM   2569  C   ILE A 155      82.149  72.009  95.085  1.00  0.00           C
ATOM   2570  O   ILE A 155      81.939  72.799  94.165  1.00  0.00           O
ATOM   2571  N   SER A 156      81.499  70.819  95.135  1.00  0.00           N
ATOM   2573  CA  SER A 156      80.709  70.289  94.025  1.00  0.00           C
ATOM   2575  CB  SER A 156      81.529  69.459  92.995  1.00  0.00           C
ATOM   2578  OG  SER A 156      82.149  68.319  93.595  1.00  0.00           O
ATOM   2580  C   SER A 156      79.499  69.499  94.525  1.00  0.00           C
ATOM   2581  O   SER A 156      79.509  68.919  95.615  1.00  0.00           O
ATOM   2582  N   GLY A 157      78.359  69.559  93.795  1.00  0.00           N
ATOM   2584  CA  GLY A 157      77.049  69.079  94.245  1.00  0.00           C
ATOM   2587  C   GLY A 157      76.419  69.819  95.425  1.00  0.00           C
ATOM   2588  O   GLY A 157      77.109  70.249  96.345  1.00  0.00           O
ATOM   2589  N   GLN A 158      75.079  69.979  95.415  1.00  0.00           N
ATOM   2591  CA  GLN A 158      74.169  70.259  96.525  1.00  0.00           C
ATOM   2593  CB  GLN A 158      73.519  68.959  97.055  1.00  0.00           C
ATOM   2596  CG  GLN A 158      72.709  68.119  96.035  1.00  0.00           C
ATOM   2599  CD  GLN A 158      71.989  68.959  94.975  1.00  0.00           C
ATOM   2600  OE1 GLN A 158      71.309  69.929  95.295  1.00  0.00           O
ATOM   2601  NE2 GLN A 158      72.159  68.599  93.685  1.00  0.00           N
ATOM   2604  C   GLN A 158      74.559  71.189  97.675  1.00  0.00           C
ATOM   2605  O   GLN A 158      74.169  70.999  98.835  1.00  0.00           O
ATOM   2606  N   VAL A 159      75.229  72.289  97.365  1.00  0.00           N
ATOM   2608  CA  VAL A 159      75.359  73.439  98.235  1.00  0.00           C
ATOM   2610  CB  VAL A 159      76.779  73.769  98.685  1.00  0.00           C
ATOM   2612  CG1 VAL A 159      77.309  72.649  99.605  1.00  0.00           C
ATOM   2616  CG2 VAL A 159      77.669  73.869  97.455  1.00  0.00           C
ATOM   2620  C   VAL A 159      74.789  74.579  97.435  1.00  0.00           C
ATOM   2621  O   VAL A 159      74.639  74.479  96.215  1.00  0.00           O
ATOM   2622  N   ASN A 160      74.399  75.659  98.115  1.00  0.00           N
ATOM   2624  CA  ASN A 160      73.729  76.799  97.525  1.00  0.00           C
ATOM   2626  CB  ASN A 160      73.339  77.829  98.615  1.00  0.00           C
ATOM   2629  CG  ASN A 160      72.149  77.329  99.435  1.00  0.00           C
ATOM   2630  OD1 ASN A 160      71.569  76.269  99.195  1.00  0.00           O
ATOM   2631  ND2 ASN A 160      71.739  78.149 100.435  1.00  0.00           N
ATOM   2634  C   ASN A 160      74.549  77.469  96.425  1.00  0.00           C
ATOM   2635  O   ASN A 160      74.029  77.859  95.375  1.00  0.00           O
ATOM   2636  N   LYS A 161      75.869  77.609  96.625  1.00  0.00           N
ATOM   2638  CA  LYS A 161      76.769  78.059  95.595  1.00  0.00           C
ATOM   2640  CB  LYS A 161      77.389  79.399  96.045  1.00  0.00           C
ATOM   2643  CG  LYS A 161      78.209  80.129  94.965  1.00  0.00           C
ATOM   2646  CD  LYS A 161      78.649  81.509  95.455  1.00  0.00           C
ATOM   2649  CE  LYS A 161      79.409  82.339  94.415  1.00  0.00           C
ATOM   2652  NZ  LYS A 161      79.739  83.669  94.975  1.00  0.00           N
ATOM   2656  C   LYS A 161      77.859  77.019  95.335  1.00  0.00           C
ATOM   2657  O   LYS A 161      78.729  76.779  96.165  1.00  0.00           O
ATOM   2658  N   SER A 162      77.829  76.379  94.155  1.00  0.00           N
ATOM   2660  CA  SER A 162      78.909  75.489  93.745  1.00  0.00           C
ATOM   2662  CB  SER A 162      78.449  74.369  92.785  1.00  0.00           C
ATOM   2665  OG  SER A 162      77.419  73.579  93.375  1.00  0.00           O
ATOM   2667  C   SER A 162      79.989  76.279  93.035  1.00  0.00           C
ATOM   2668  O   SER A 162      79.729  77.229  92.315  1.00  0.00           O
ATOM   2669  N   GLY A 163      81.279  75.909  93.225  1.00  0.00           N
ATOM   2671  CA  GLY A 163      82.339  76.709  92.625  1.00  0.00           C
ATOM   2674  C   GLY A 163      83.649  76.389  93.265  1.00  0.00           C
ATOM   2675  O   GLY A 163      83.709  75.679  94.265  1.00  0.00           O
ATOM   2676  N   GLN A 164      84.759  76.879  92.685  1.00  0.00           N
ATOM   2678  CA  GLN A 164      86.049  76.789  93.325  1.00  0.00           C
ATOM   2680  CB  GLN A 164      87.229  77.089  92.375  1.00  0.00           C
ATOM   2683  CG  GLN A 164      87.429  76.109  91.195  1.00  0.00           C
ATOM   2686  CD  GLN A 164      86.579  76.419  89.945  1.00  0.00           C
ATOM   2687  OE1 GLN A 164      85.579  77.139  89.975  1.00  0.00           O
ATOM   2688  NE2 GLN A 164      86.989  75.859  88.785  1.00  0.00           N
ATOM   2691  C   GLN A 164      86.159  77.629  94.605  1.00  0.00           C
ATOM   2692  O   GLN A 164      85.599  78.709  94.765  1.00  0.00           O
ATOM   2693  N   GLN A 165      86.939  77.129  95.575  1.00  0.00           N
ATOM   2695  CA  GLN A 165      87.389  77.919  96.685  1.00  0.00           C
ATOM   2697  CB  GLN A 165      86.759  77.419  98.015  1.00  0.00           C
ATOM   2700  CG  GLN A 165      85.209  77.569  97.995  1.00  0.00           C
ATOM   2703  CD  GLN A 165      84.549  77.109  99.295  1.00  0.00           C
ATOM   2704  OE1 GLN A 165      85.209  76.779 100.285  1.00  0.00           O
ATOM   2705  NE2 GLN A 165      83.199  77.069  99.295  1.00  0.00           N
ATOM   2708  C   GLN A 165      88.899  77.809  96.675  1.00  0.00           C
ATOM   2709  O   GLN A 165      89.439  76.709  96.685  1.00  0.00           O
ATOM   2710  N   ALA A 166      89.639  78.939  96.625  1.00  0.00           N
ATOM   2712  CA  ALA A 166      91.069  78.989  96.845  1.00  0.00           C
ATOM   2714  CB  ALA A 166      91.569  80.439  96.675  1.00  0.00           C
ATOM   2718  C   ALA A 166      91.509  78.479  98.225  1.00  0.00           C
ATOM   2719  O   ALA A 166      90.799  78.619  99.215  1.00  0.00           O
ATOM   2720  N   ILE A 167      92.709  77.869  98.285  1.00  0.00           N
ATOM   2722  CA  ILE A 167      93.469  77.609  99.505  1.00  0.00           C
ATOM   2724  CB  ILE A 167      94.479  76.469  99.345  1.00  0.00           C
ATOM   2726  CG2 ILE A 167      95.429  76.349 100.555  1.00  0.00           C
ATOM   2730  CG1 ILE A 167      93.809  75.099  99.035  1.00  0.00           C
ATOM   2733  CD  ILE A 167      93.079  74.469 100.225  1.00  0.00           C
ATOM   2737  C   ILE A 167      94.249  78.879  99.785  1.00  0.00           C
ATOM   2738  O   ILE A 167      94.899  79.389  98.885  1.00  0.00           O
ATOM   2739  N   THR A 168      94.169  79.449 101.005  1.00  0.00           N
ATOM   2741  CA  THR A 168      94.739  80.759 101.285  1.00  0.00           C
ATOM   2743  CB  THR A 168      93.679  81.879 101.385  1.00  0.00           C
ATOM   2745  OG1 THR A 168      92.969  81.889 102.605  1.00  0.00           O
ATOM   2747  CG2 THR A 168      92.659  81.759 100.245  1.00  0.00           C
ATOM   2751  C   THR A 168      95.609  80.709 102.525  1.00  0.00           C
ATOM   2752  O   THR A 168      95.949  79.629 103.015  1.00  0.00           O
ATOM   2753  N   ASN A 169      95.989  81.879 103.085  1.00  0.00           N
ATOM   2755  CA  ASN A 169      96.749  81.999 104.315  1.00  0.00           C
ATOM   2757  CB  ASN A 169      97.329  83.439 104.515  1.00  0.00           C
ATOM   2760  CG  ASN A 169      96.249  84.519 104.645  1.00  0.00           C
ATOM   2761  OD1 ASN A 169      95.369  84.659 103.785  1.00  0.00           O
ATOM   2762  ND2 ASN A 169      96.279  85.309 105.735  1.00  0.00           N
ATOM   2765  C   ASN A 169      95.939  81.629 105.535  1.00  0.00           C
ATOM   2766  O   ASN A 169      96.489  81.399 106.605  1.00  0.00           O
ATOM   2767  N   VAL A 170      94.609  81.549 105.395  1.00  0.00           N
ATOM   2769  CA  VAL A 170      93.719  81.099 106.435  1.00  0.00           C
ATOM   2771  CB  VAL A 170      92.439  81.909 106.395  1.00  0.00           C
ATOM   2773  CG1 VAL A 170      91.439  81.419 107.445  1.00  0.00           C
ATOM   2777  CG2 VAL A 170      92.799  83.399 106.615  1.00  0.00           C
ATOM   2781  C   VAL A 170      93.449  79.609 106.215  1.00  0.00           C
ATOM   2782  O   VAL A 170      93.289  79.219 105.055  1.00  0.00           O
ATOM   2783  N   PRO A 171      93.419  78.719 107.215  1.00  0.00           N
ATOM   2784  CD  PRO A 171      93.769  78.999 108.595  1.00  0.00           C
ATOM   2787  CA  PRO A 171      92.919  77.349 107.055  1.00  0.00           C
ATOM   2789  CB  PRO A 171      92.879  76.779 108.485  1.00  0.00           C
ATOM   2792  CG  PRO A 171      93.869  77.639 109.275  1.00  0.00           C
ATOM   2795  C   PRO A 171      91.569  77.199 106.365  1.00  0.00           C
ATOM   2796  O   PRO A 171      90.619  77.889 106.745  1.00  0.00           O
ATOM   2797  N   LEU A 172      91.429  76.259 105.415  1.00  0.00           N
ATOM   2799  CA  LEU A 172      90.129  75.889 104.895  1.00  0.00           C
ATOM   2801  CB  LEU A 172      90.099  75.989 103.345  1.00  0.00           C
ATOM   2804  CG  LEU A 172      88.699  75.829 102.715  1.00  0.00           C
ATOM   2806  CD1 LEU A 172      87.799  77.039 103.015  1.00  0.00           C
ATOM   2810  CD2 LEU A 172      88.799  75.639 101.195  1.00  0.00           C
ATOM   2814  C   LEU A 172      89.869  74.469 105.345  1.00  0.00           C
ATOM   2815  O   LEU A 172      90.499  73.519 104.875  1.00  0.00           O
ATOM   2816  N   THR A 173      88.939  74.259 106.285  1.00  0.00           N
ATOM   2818  CA  THR A 173      88.429  72.939 106.635  1.00  0.00           C
ATOM   2820  CB  THR A 173      88.139  72.739 108.125  1.00  0.00           C
ATOM   2822  OG1 THR A 173      87.029  73.479 108.605  1.00  0.00           O
ATOM   2824  CG2 THR A 173      89.359  73.169 108.955  1.00  0.00           C
ATOM   2828  C   THR A 173      87.219  72.589 105.795  1.00  0.00           C
ATOM   2829  O   THR A 173      86.729  73.379 105.005  1.00  0.00           O
ATOM   2830  N   ILE A 174      86.669  71.359 105.965  1.00  0.00           N
ATOM   2832  CA  ILE A 174      85.369  70.989 105.415  1.00  0.00           C
ATOM   2834  CB  ILE A 174      84.999  69.559 105.835  1.00  0.00           C
ATOM   2836  CG2 ILE A 174      83.529  69.219 105.515  1.00  0.00           C
ATOM   2840  CG1 ILE A 174      85.949  68.509 105.195  1.00  0.00           C
ATOM   2843  CD  ILE A 174      85.799  67.119 105.815  1.00  0.00           C
ATOM   2847  C   ILE A 174      84.259  71.909 105.895  1.00  0.00           C
ATOM   2848  O   ILE A 174      83.439  72.399 105.125  1.00  0.00           O
ATOM   2849  N   LEU A 175      84.229  72.199 107.205  1.00  0.00           N
ATOM   2851  CA  LEU A 175      83.229  73.039 107.805  1.00  0.00           C
ATOM   2853  CB  LEU A 175      83.449  73.029 109.325  1.00  0.00           C
ATOM   2856  CG  LEU A 175      82.449  73.849 110.155  1.00  0.00           C
ATOM   2858  CD1 LEU A 175      80.999  73.449 109.885  1.00  0.00           C
ATOM   2862  CD2 LEU A 175      82.779  73.679 111.635  1.00  0.00           C
ATOM   2866  C   LEU A 175      83.209  74.469 107.285  1.00  0.00           C
ATOM   2867  O   LEU A 175      82.149  75.019 106.965  1.00  0.00           O
ATOM   2868  N   ASP A 176      84.399  75.069 107.145  1.00  0.00           N
ATOM   2870  CA  ASP A 176      84.619  76.369 106.555  1.00  0.00           C
ATOM   2872  CB  ASP A 176      86.109  76.779 106.705  1.00  0.00           C
ATOM   2875  CG  ASP A 176      86.629  76.509 108.105  1.00  0.00           C
ATOM   2876  OD1 ASP A 176      85.969  76.769 109.145  1.00  0.00           O
ATOM   2877  OD2 ASP A 176      87.759  75.949 108.155  1.00  0.00           O
ATOM   2878  C   ASP A 176      84.159  76.399 105.085  1.00  0.00           C
ATOM   2879  O   ASP A 176      83.449  77.289 104.645  1.00  0.00           O
ATOM   2880  N   ALA A 177      84.499  75.349 104.295  1.00  0.00           N
ATOM   2882  CA  ALA A 177      84.079  75.249 102.915  1.00  0.00           C
ATOM   2884  CB  ALA A 177      84.759  74.039 102.255  1.00  0.00           C
ATOM   2888  C   ALA A 177      82.569  75.169 102.685  1.00  0.00           C
ATOM   2889  O   ALA A 177      82.019  75.829 101.785  1.00  0.00           O
ATOM   2890  N   ILE A 178      81.839  74.379 103.495  1.00  0.00           N
ATOM   2892  CA  ILE A 178      80.379  74.309 103.435  1.00  0.00           C
ATOM   2894  CB  ILE A 178      79.819  73.209 104.345  1.00  0.00           C
ATOM   2896  CG2 ILE A 178      78.269  73.279 104.455  1.00  0.00           C
ATOM   2900  CG1 ILE A 178      80.269  71.799 103.885  1.00  0.00           C
ATOM   2903  CD  ILE A 178      79.629  71.309 102.575  1.00  0.00           C
ATOM   2907  C   ILE A 178      79.709  75.649 103.725  1.00  0.00           C
ATOM   2908  O   ILE A 178      78.819  76.089 103.005  1.00  0.00           O
ATOM   2909  N   ASN A 179      80.159  76.379 104.765  1.00  0.00           N
ATOM   2911  CA  ASN A 179      79.609  77.689 105.065  1.00  0.00           C
ATOM   2913  CB  ASN A 179      79.949  78.099 106.515  1.00  0.00           C
ATOM   2916  CG  ASN A 179      79.129  77.229 107.455  1.00  0.00           C
ATOM   2917  OD1 ASN A 179      77.949  77.499 107.705  1.00  0.00           O
ATOM   2918  ND2 ASN A 179      79.709  76.119 107.965  1.00  0.00           N
ATOM   2921  C   ASN A 179      79.929  78.749 104.015  1.00  0.00           C
ATOM   2922  O   ASN A 179      79.079  79.549 103.605  1.00  0.00           O
ATOM   2923  N   ALA A 180      81.149  78.729 103.445  1.00  0.00           N
ATOM   2925  CA  ALA A 180      81.539  79.589 102.335  1.00  0.00           C
ATOM   2927  CB  ALA A 180      83.059  79.449 102.115  1.00  0.00           C
ATOM   2931  C   ALA A 180      80.769  79.349 101.015  1.00  0.00           C
ATOM   2932  O   ALA A 180      80.599  80.249 100.195  1.00  0.00           O
ATOM   2933  N   ALA A 181      80.219  78.119 100.835  1.00  0.00           N
ATOM   2935  CA  ALA A 181      79.399  77.739  99.705  1.00  0.00           C
ATOM   2937  CB  ALA A 181      79.619  76.239  99.435  1.00  0.00           C
ATOM   2941  C   ALA A 181      77.909  77.989  99.965  1.00  0.00           C
ATOM   2942  O   ALA A 181      77.029  77.559  99.225  1.00  0.00           O
ATOM   2943  N   GLY A 182      77.599  78.699 101.065  1.00  0.00           N
ATOM   2945  CA  GLY A 182      76.269  79.089 101.465  1.00  0.00           C
ATOM   2948  C   GLY A 182      75.479  78.009 102.145  1.00  0.00           C
ATOM   2949  O   GLY A 182      74.259  78.059 102.265  1.00  0.00           O
ATOM   2950  N   GLY A 183      76.179  77.009 102.685  1.00  0.00           N
ATOM   2952  CA  GLY A 183      75.539  75.829 103.225  1.00  0.00           C
ATOM   2955  C   GLY A 183      74.839  74.979 102.195  1.00  0.00           C
ATOM   2956  O   GLY A 183      74.999  75.099 100.985  1.00  0.00           O
ATOM   2957  N   LEU A 184      74.049  74.029 102.715  1.00  0.00           N
ATOM   2959  CA  LEU A 184      73.489  72.939 101.945  1.00  0.00           C
ATOM   2961  CB  LEU A 184      73.269  71.709 102.865  1.00  0.00           C
ATOM   2964  CG  LEU A 184      74.529  71.169 103.565  1.00  0.00           C
ATOM   2966  CD1 LEU A 184      74.099  70.109 104.585  1.00  0.00           C
ATOM   2970  CD2 LEU A 184      75.519  70.579 102.565  1.00  0.00           C
ATOM   2974  C   LEU A 184      72.129  73.229 101.325  1.00  0.00           C
ATOM   2975  O   LEU A 184      71.199  73.679 102.005  1.00  0.00           O
ATOM   2976  N   THR A 185      71.989  72.849 100.045  1.00  0.00           N
ATOM   2978  CA  THR A 185      70.719  72.749  99.315  1.00  0.00           C
ATOM   2980  CB  THR A 185      70.959  72.289  97.885  1.00  0.00           C
ATOM   2982  OG1 THR A 185      72.009  73.059  97.325  1.00  0.00           O
ATOM   2984  CG2 THR A 185      69.739  72.519  96.985  1.00  0.00           C
ATOM   2988  C   THR A 185      69.669  71.869 100.015  1.00  0.00           C
ATOM   2989  O   THR A 185      69.999  70.979 100.785  1.00  0.00           O
ATOM   2990  N   ASP A 186      68.359  72.079  99.755  1.00  0.00           N
ATOM   2992  CA  ASP A 186      67.269  71.339 100.355  1.00  0.00           C
ATOM   2994  CB  ASP A 186      65.879  71.989 100.085  1.00  0.00           C
ATOM   2997  CG  ASP A 186      65.689  73.329 100.765  1.00  0.00           C
ATOM   2998  OD1 ASP A 186      66.679  74.019 101.125  1.00  0.00           O
ATOM   2999  OD2 ASP A 186      64.499  73.739 100.915  1.00  0.00           O
ATOM   3000  C   ASP A 186      67.189  69.879  99.905  1.00  0.00           C
ATOM   3001  O   ASP A 186      66.409  69.089 100.425  1.00  0.00           O
ATOM   3002  N   THR A 187      67.969  69.479  98.885  1.00  0.00           N
ATOM   3004  CA  THR A 187      68.019  68.119  98.365  1.00  0.00           C
ATOM   3006  CB  THR A 187      67.819  68.109  96.845  1.00  0.00           C
ATOM   3008  OG1 THR A 187      68.649  69.089  96.225  1.00  0.00           O
ATOM   3010  CG2 THR A 187      66.379  68.559  96.555  1.00  0.00           C
ATOM   3014  C   THR A 187      69.339  67.459  98.715  1.00  0.00           C
ATOM   3015  O   THR A 187      69.599  66.339  98.295  1.00  0.00           O
ATOM   3016  N   ALA A 188      70.199  68.099  99.545  1.00  0.00           N
ATOM   3018  CA  ALA A 188      71.539  67.649  99.845  1.00  0.00           C
ATOM   3020  CB  ALA A 188      72.279  68.789 100.565  1.00  0.00           C
ATOM   3024  C   ALA A 188      71.609  66.429 100.755  1.00  0.00           C
ATOM   3025  O   ALA A 188      71.109  66.489 101.875  1.00  0.00           O
ATOM   3026  N   ASP A 189      72.269  65.309 100.355  1.00  0.00           N
ATOM   3028  CA  ASP A 189      72.489  64.229 101.305  1.00  0.00           C
ATOM   3030  CB  ASP A 189      72.569  62.779 100.745  1.00  0.00           C
ATOM   3033  CG  ASP A 189      72.759  61.769 101.875  1.00  0.00           C
ATOM   3034  OD1 ASP A 189      72.399  62.079 103.055  1.00  0.00           O
ATOM   3035  OD2 ASP A 189      73.219  60.629 101.595  1.00  0.00           O
ATOM   3036  C   ASP A 189      73.679  64.589 102.175  1.00  0.00           C
ATOM   3037  O   ASP A 189      74.839  64.609 101.765  1.00  0.00           O
ATOM   3038  N   TRP A 190      73.369  64.889 103.435  1.00  0.00           N
ATOM   3040  CA  TRP A 190      74.309  65.479 104.345  1.00  0.00           C
ATOM   3042  CB  TRP A 190      73.579  66.619 105.135  1.00  0.00           C
ATOM   3045  CG  TRP A 190      72.559  66.289 106.185  1.00  0.00           C
ATOM   3046  CD1 TRP A 190      71.479  65.439 106.115  1.00  0.00           C
ATOM   3048  NE1 TRP A 190      70.739  65.529 107.265  1.00  0.00           N
ATOM   3050  CE2 TRP A 190      71.269  66.479 108.085  1.00  0.00           C
ATOM   3051  CD2 TRP A 190      72.409  66.999 107.445  1.00  0.00           C
ATOM   3052  CE3 TRP A 190      73.129  68.029 108.055  1.00  0.00           C
ATOM   3054  CZ3 TRP A 190      72.689  68.499 109.305  1.00  0.00           C
ATOM   3056  CZ2 TRP A 190      70.819  66.969 109.295  1.00  0.00           C
ATOM   3058  CH2 TRP A 190      71.549  67.989 109.905  1.00  0.00           C
ATOM   3060  C   TRP A 190      74.909  64.399 105.225  1.00  0.00           C
ATOM   3061  O   TRP A 190      75.809  64.649 106.015  1.00  0.00           O
ATOM   3062  N   ARG A 191      74.459  63.139 105.075  1.00  0.00           N
ATOM   3064  CA  ARG A 191      74.959  62.039 105.885  1.00  0.00           C
ATOM   3066  CB  ARG A 191      73.759  61.179 106.285  1.00  0.00           C
ATOM   3069  CG  ARG A 191      72.709  61.949 107.105  1.00  0.00           C
ATOM   3072  CD  ARG A 191      71.449  61.119 107.285  1.00  0.00           C
ATOM   3075  NE  ARG A 191      70.529  61.889 108.155  1.00  0.00           N
ATOM   3077  CZ  ARG A 191      70.349  61.659 109.445  1.00  0.00           C
ATOM   3078  NH1 ARG A 191      71.099  60.819 110.135  1.00  0.00           N
ATOM   3081  NH2 ARG A 191      69.399  62.309 110.065  1.00  0.00           N
ATOM   3084  C   ARG A 191      75.949  61.149 105.145  1.00  0.00           C
ATOM   3085  O   ARG A 191      76.649  60.349 105.765  1.00  0.00           O
ATOM   3086  N   ASN A 192      76.049  61.329 103.815  1.00  0.00           N
ATOM   3088  CA  ASN A 192      77.029  60.719 102.945  1.00  0.00           C
ATOM   3090  CB  ASN A 192      76.439  59.619 102.015  1.00  0.00           C
ATOM   3093  CG  ASN A 192      75.739  58.509 102.795  1.00  0.00           C
ATOM   3094  OD1 ASN A 192      76.339  57.499 103.195  1.00  0.00           O
ATOM   3095  ND2 ASN A 192      74.409  58.649 102.965  1.00  0.00           N
ATOM   3098  C   ASN A 192      77.659  61.769 102.035  1.00  0.00           C
ATOM   3099  O   ASN A 192      77.449  61.809 100.835  1.00  0.00           O
ATOM   3100  N   VAL A 193      78.499  62.649 102.605  1.00  0.00           N
ATOM   3102  CA  VAL A 193      79.259  63.629 101.845  1.00  0.00           C
ATOM   3104  CB  VAL A 193      79.359  64.969 102.585  1.00  0.00           C
ATOM   3106  CG1 VAL A 193      80.309  65.949 101.875  1.00  0.00           C
ATOM   3110  CG2 VAL A 193      77.939  65.569 102.625  1.00  0.00           C
ATOM   3114  C   VAL A 193      80.619  63.039 101.505  1.00  0.00           C
ATOM   3115  O   VAL A 193      81.219  62.339 102.305  1.00  0.00           O
ATOM   3116  N   VAL A 194      81.109  63.269 100.275  1.00  0.00           N
ATOM   3118  CA  VAL A 194      82.309  62.629  99.765  1.00  0.00           C
ATOM   3120  CB  VAL A 194      82.079  62.159  98.325  1.00  0.00           C
ATOM   3122  CG1 VAL A 194      83.359  61.589  97.675  1.00  0.00           C
ATOM   3126  CG2 VAL A 194      80.969  61.089  98.295  1.00  0.00           C
ATOM   3130  C   VAL A 194      83.439  63.619  99.775  1.00  0.00           C
ATOM   3131  O   VAL A 194      83.289  64.759  99.325  1.00  0.00           O
ATOM   3132  N   LEU A 195      84.629  63.219 100.265  1.00  0.00           N
ATOM   3134  CA  LEU A 195      85.839  63.959 100.035  1.00  0.00           C
ATOM   3136  CB  LEU A 195      86.379  64.449 101.385  1.00  0.00           C
ATOM   3139  CG  LEU A 195      87.749  65.119 101.385  1.00  0.00           C
ATOM   3141  CD1 LEU A 195      87.869  66.319 100.445  1.00  0.00           C
ATOM   3145  CD2 LEU A 195      88.009  65.579 102.815  1.00  0.00           C
ATOM   3149  C   LEU A 195      86.869  63.119  99.315  1.00  0.00           C
ATOM   3150  O   LEU A 195      87.299  62.069  99.795  1.00  0.00           O
ATOM   3151  N   THR A 196      87.299  63.589  98.135  1.00  0.00           N
ATOM   3153  CA  THR A 196      88.399  63.009  97.375  1.00  0.00           C
ATOM   3155  CB  THR A 196      88.249  63.049  95.865  1.00  0.00           C
ATOM   3157  OG1 THR A 196      86.969  62.579  95.525  1.00  0.00           O
ATOM   3159  CG2 THR A 196      89.319  62.169  95.185  1.00  0.00           C
ATOM   3163  C   THR A 196      89.659  63.769  97.665  1.00  0.00           C
ATOM   3164  O   THR A 196      89.859  64.889  97.195  1.00  0.00           O
ATOM   3165  N   HIS A 197      90.569  63.129  98.395  1.00  0.00           N
ATOM   3167  CA  HIS A 197      91.839  63.709  98.755  1.00  0.00           C
ATOM   3169  CB  HIS A 197      91.889  64.019 100.265  1.00  0.00           C
ATOM   3172  ND1 HIS A 197      93.919  65.509 100.415  1.00  0.00           N
ATOM   3174  CG  HIS A 197      93.239  64.379 100.795  1.00  0.00           C
ATOM   3175  CE1 HIS A 197      95.069  65.529 101.135  1.00  0.00           C
ATOM   3177  NE2 HIS A 197      95.149  64.509 101.975  1.00  0.00           N
ATOM   3178  CD2 HIS A 197      93.999  63.779 101.755  1.00  0.00           C
ATOM   3180  C   HIS A 197      92.949  62.769  98.325  1.00  0.00           C
ATOM   3181  O   HIS A 197      93.029  61.629  98.775  1.00  0.00           O
ATOM   3182  N   ASN A 198      93.819  63.229  97.405  1.00  0.00           N
ATOM   3184  CA  ASN A 198      94.959  62.509  96.845  1.00  0.00           C
ATOM   3186  CB  ASN A 198      96.199  62.609  97.785  1.00  0.00           C
ATOM   3189  CG  ASN A 198      96.639  64.039  98.145  1.00  0.00           C
ATOM   3190  OD1 ASN A 198      97.269  64.249  99.185  1.00  0.00           O
ATOM   3191  ND2 ASN A 198      96.319  65.039  97.285  1.00  0.00           N
ATOM   3194  C   ASN A 198      94.699  61.059  96.385  1.00  0.00           C
ATOM   3195  O   ASN A 198      95.459  60.129  96.665  1.00  0.00           O
ATOM   3196  N   GLY A 199      93.579  60.849  95.665  1.00  0.00           N
ATOM   3198  CA  GLY A 199      93.129  59.559  95.165  1.00  0.00           C
ATOM   3201  C   GLY A 199      92.539  58.679  96.225  1.00  0.00           C
ATOM   3202  O   GLY A 199      92.469  57.459  96.055  1.00  0.00           O
ATOM   3203  N   ARG A 200      92.119  59.239  97.375  1.00  0.00           N
ATOM   3205  CA  ARG A 200      91.449  58.539  98.445  1.00  0.00           C
ATOM   3207  CB  ARG A 200      92.299  58.509  99.755  1.00  0.00           C
ATOM   3210  CG  ARG A 200      93.659  57.809  99.595  1.00  0.00           C
ATOM   3213  CD  ARG A 200      93.549  56.319  99.265  1.00  0.00           C
ATOM   3216  NE  ARG A 200      94.929  55.779  99.105  1.00  0.00           N
ATOM   3218  CZ  ARG A 200      95.629  55.839  97.975  1.00  0.00           C
ATOM   3219  NH1 ARG A 200      95.179  56.359  96.855  1.00  0.00           N
ATOM   3222  NH2 ARG A 200      96.799  55.249  98.005  1.00  0.00           N
ATOM   3225  C   ARG A 200      90.099  59.159  98.755  1.00  0.00           C
ATOM   3226  O   ARG A 200      89.959  60.379  98.815  1.00  0.00           O
ATOM   3227  N   GLU A 201      89.089  58.289  98.955  1.00  0.00           N
ATOM   3229  CA  GLU A 201      87.719  58.629  99.315  1.00  0.00           C
ATOM   3231  CB  GLU A 201      86.699  57.689  98.615  1.00  0.00           C
ATOM   3234  CG  GLU A 201      85.199  57.799  99.005  1.00  0.00           C
ATOM   3237  CD  GLU A 201      84.269  56.989  98.075  1.00  0.00           C
ATOM   3238  OE1 GLU A 201      84.719  56.419  97.045  1.00  0.00           O
ATOM   3239  OE2 GLU A 201      83.059  56.919  98.405  1.00  0.00           O
ATOM   3240  C   GLU A 201      87.499  58.559 100.805  1.00  0.00           C
ATOM   3241  O   GLU A 201      87.629  57.499 101.425  1.00  0.00           O
ATOM   3242  N   GLU A 202      87.159  59.699 101.415  1.00  0.00           N
ATOM   3244  CA  GLU A 202      86.729  59.779 102.785  1.00  0.00           C
ATOM   3246  CB  GLU A 202      87.599  60.779 103.605  1.00  0.00           C
ATOM   3249  CG  GLU A 202      89.089  60.339 103.715  1.00  0.00           C
ATOM   3252  CD  GLU A 202      89.949  61.179 104.655  1.00  0.00           C
ATOM   3253  OE1 GLU A 202      89.409  61.959 105.475  1.00  0.00           O
ATOM   3254  OE2 GLU A 202      91.199  61.049 104.635  1.00  0.00           O
ATOM   3255  C   GLU A 202      85.249  60.139 102.795  1.00  0.00           C
ATOM   3256  O   GLU A 202      84.829  61.169 102.275  1.00  0.00           O
ATOM   3257  N   ARG A 203      84.419  59.249 103.355  1.00  0.00           N
ATOM   3259  CA  ARG A 203      83.049  59.529 103.755  1.00  0.00           C
ATOM   3261  CB  ARG A 203      82.299  58.219 104.135  1.00  0.00           C
ATOM   3264  CG  ARG A 203      82.299  57.169 103.005  1.00  0.00           C
ATOM   3267  CD  ARG A 203      81.509  55.899 103.315  1.00  0.00           C
ATOM   3270  NE  ARG A 203      82.209  55.179 104.435  1.00  0.00           N
ATOM   3272  CZ  ARG A 203      81.629  54.219 105.145  1.00  0.00           C
ATOM   3273  NH1 ARG A 203      80.449  53.749 104.795  1.00  0.00           N
ATOM   3276  NH2 ARG A 203      82.279  53.749 106.195  1.00  0.00           N
ATOM   3279  C   ARG A 203      82.959  60.509 104.915  1.00  0.00           C
ATOM   3280  O   ARG A 203      83.829  60.539 105.795  1.00  0.00           O
ATOM   3281  N   ILE A 204      81.909  61.349 104.945  1.00  0.00           N
ATOM   3283  CA  ILE A 204      81.719  62.389 105.925  1.00  0.00           C
ATOM   3285  CB  ILE A 204      82.159  63.769 105.395  1.00  0.00           C
ATOM   3287  CG2 ILE A 204      81.719  64.919 106.325  1.00  0.00           C
ATOM   3291  CG1 ILE A 204      83.689  63.849 105.145  1.00  0.00           C
ATOM   3294  CD  ILE A 204      84.029  64.789 103.985  1.00  0.00           C
ATOM   3298  C   ILE A 204      80.229  62.429 106.215  1.00  0.00           C
ATOM   3299  O   ILE A 204      79.409  62.329 105.295  1.00  0.00           O
ATOM   3300  N   SER A 205      79.829  62.599 107.495  1.00  0.00           N
ATOM   3302  CA  SER A 205      78.459  62.949 107.855  1.00  0.00           C
ATOM   3304  CB  SER A 205      77.819  61.919 108.835  1.00  0.00           C
ATOM   3307  OG  SER A 205      76.509  62.299 109.295  1.00  0.00           O
ATOM   3309  C   SER A 205      78.419  64.339 108.455  1.00  0.00           C
ATOM   3310  O   SER A 205      78.939  64.609 109.545  1.00  0.00           O
ATOM   3311  N   LEU A 206      77.769  65.299 107.765  1.00  0.00           N
ATOM   3313  CA  LEU A 206      77.569  66.649 108.235  1.00  0.00           C
ATOM   3315  CB  LEU A 206      77.249  67.589 107.035  1.00  0.00           C
ATOM   3318  CG  LEU A 206      78.399  67.729 106.015  1.00  0.00           C
ATOM   3320  CD1 LEU A 206      77.989  68.699 104.895  1.00  0.00           C
ATOM   3324  CD2 LEU A 206      79.669  68.219 106.725  1.00  0.00           C
ATOM   3328  C   LEU A 206      76.439  66.749 109.245  1.00  0.00           C
ATOM   3329  O   LEU A 206      76.379  67.669 110.065  1.00  0.00           O
ATOM   3330  N   GLN A 207      75.539  65.749 109.265  1.00  0.00           N
ATOM   3332  CA  GLN A 207      74.619  65.529 110.365  1.00  0.00           C
ATOM   3334  CB  GLN A 207      73.639  64.379 110.025  1.00  0.00           C
ATOM   3337  CG  GLN A 207      72.409  64.309 110.965  1.00  0.00           C
ATOM   3340  CD  GLN A 207      72.569  63.369 112.155  1.00  0.00           C
ATOM   3341  OE1 GLN A 207      72.859  62.179 112.015  1.00  0.00           O
ATOM   3342  NE2 GLN A 207      72.299  63.889 113.375  1.00  0.00           N
ATOM   3345  C   GLN A 207      75.369  65.239 111.655  1.00  0.00           C
ATOM   3346  O   GLN A 207      75.109  65.859 112.685  1.00  0.00           O
ATOM   3347  N   ALA A 208      76.379  64.359 111.635  1.00  0.00           N
ATOM   3349  CA  ALA A 208      77.279  64.199 112.755  1.00  0.00           C
ATOM   3351  CB  ALA A 208      78.159  62.979 112.485  1.00  0.00           C
ATOM   3355  C   ALA A 208      78.119  65.439 113.075  1.00  0.00           C
ATOM   3356  O   ALA A 208      78.249  65.829 114.225  1.00  0.00           O
ATOM   3357  N   LEU A 209      78.709  66.099 112.045  1.00  0.00           N
ATOM   3359  CA  LEU A 209      79.569  67.259 112.205  1.00  0.00           C
ATOM   3361  CB  LEU A 209      80.179  67.669 110.835  1.00  0.00           C
ATOM   3364  CG  LEU A 209      81.569  68.359 110.845  1.00  0.00           C
ATOM   3366  CD1 LEU A 209      82.089  68.549 109.405  1.00  0.00           C
ATOM   3370  CD2 LEU A 209      81.599  69.709 111.575  1.00  0.00           C
ATOM   3374  C   LEU A 209      78.849  68.449 112.835  1.00  0.00           C
ATOM   3375  O   LEU A 209      79.349  69.069 113.765  1.00  0.00           O
ATOM   3376  N   MET A 210      77.639  68.779 112.345  1.00  0.00           N
ATOM   3378  CA  MET A 210      77.029  70.039 112.655  1.00  0.00           C
ATOM   3380  CB  MET A 210      76.409  70.689 111.385  1.00  0.00           C
ATOM   3383  CG  MET A 210      77.409  70.859 110.215  1.00  0.00           C
ATOM   3386  SD  MET A 210      76.779  71.849 108.815  1.00  0.00           S
ATOM   3387  CE  MET A 210      75.359  70.809 108.385  1.00  0.00           C
ATOM   3391  C   MET A 210      75.939  69.899 113.695  1.00  0.00           C
ATOM   3392  O   MET A 210      75.809  70.769 114.555  1.00  0.00           O
ATOM   3393  N   GLN A 211      75.149  68.809 113.705  1.00  0.00           N
ATOM   3395  CA  GLN A 211      74.069  68.669 114.665  1.00  0.00           C
ATOM   3397  CB  GLN A 211      72.899  67.849 114.065  1.00  0.00           C
ATOM   3400  CG  GLN A 211      71.699  67.629 115.035  1.00  0.00           C
ATOM   3403  CD  GLN A 211      70.539  66.889 114.355  1.00  0.00           C
ATOM   3404  OE1 GLN A 211      69.929  65.959 114.885  1.00  0.00           O
ATOM   3405  NE2 GLN A 211      70.219  67.309 113.115  1.00  0.00           N
ATOM   3408  C   GLN A 211      74.519  68.019 115.955  1.00  0.00           C
ATOM   3409  O   GLN A 211      74.049  68.349 117.035  1.00  0.00           O
ATOM   3410  N   ASN A 212      75.509  67.099 115.875  1.00  0.00           N
ATOM   3412  CA  ASN A 212      75.939  66.359 117.045  1.00  0.00           C
ATOM   3414  CB  ASN A 212      75.999  64.849 116.735  1.00  0.00           C
ATOM   3417  CG  ASN A 212      74.609  64.279 116.435  1.00  0.00           C
ATOM   3418  OD1 ASN A 212      73.549  64.769 116.815  1.00  0.00           O
ATOM   3419  ND2 ASN A 212      74.629  63.159 115.675  1.00  0.00           N
ATOM   3422  C   ASN A 212      77.309  66.819 117.535  1.00  0.00           C
ATOM   3423  O   ASN A 212      77.739  66.419 118.615  1.00  0.00           O
ATOM   3424  N   GLY A 213      77.969  67.729 116.795  1.00  0.00           N
ATOM   3426  CA  GLY A 213      79.269  68.279 117.155  1.00  0.00           C
ATOM   3429  C   GLY A 213      80.419  67.309 117.055  1.00  0.00           C
ATOM   3430  O   GLY A 213      81.419  67.449 117.775  1.00  0.00           O
ATOM   3431  N   ASP A 214      80.319  66.299 116.175  1.00  0.00           N
ATOM   3433  CA  ASP A 214      81.389  65.359 115.965  1.00  0.00           C
ATOM   3435  CB  ASP A 214      80.799  64.009 115.515  1.00  0.00           C
ATOM   3438  CG  ASP A 214      81.839  62.919 115.475  1.00  0.00           C
ATOM   3439  OD1 ASP A 214      82.979  63.169 115.955  1.00  0.00           O
ATOM   3440  OD2 ASP A 214      81.559  61.799 114.995  1.00  0.00           O
ATOM   3441  C   ASP A 214      82.429  65.919 114.985  1.00  0.00           C
ATOM   3442  O   ASP A 214      82.279  65.859 113.765  1.00  0.00           O
ATOM   3443  N   LEU A 215      83.559  66.459 115.485  1.00  0.00           N
ATOM   3445  CA  LEU A 215      84.499  67.199 114.675  1.00  0.00           C
ATOM   3447  CB  LEU A 215      85.169  68.289 115.535  1.00  0.00           C
ATOM   3450  CG  LEU A 215      84.169  69.209 116.265  1.00  0.00           C
ATOM   3452  CD1 LEU A 215      84.899  70.229 117.145  1.00  0.00           C
ATOM   3456  CD2 LEU A 215      83.209  69.929 115.305  1.00  0.00           C
ATOM   3460  C   LEU A 215      85.529  66.259 114.075  1.00  0.00           C
ATOM   3461  O   LEU A 215      86.419  66.659 113.325  1.00  0.00           O
ATOM   3462  N   ASN A 216      85.309  64.949 114.315  1.00  0.00           N
ATOM   3464  CA  ASN A 216      85.919  63.799 113.685  1.00  0.00           C
ATOM   3466  CB  ASN A 216      85.379  62.559 114.445  1.00  0.00           C
ATOM   3469  CG  ASN A 216      86.049  61.239 114.125  1.00  0.00           C
ATOM   3470  OD1 ASN A 216      87.019  60.859 114.785  1.00  0.00           O
ATOM   3471  ND2 ASN A 216      85.499  60.459 113.165  1.00  0.00           N
ATOM   3474  C   ASN A 216      85.509  63.699 112.215  1.00  0.00           C
ATOM   3475  O   ASN A 216      86.159  63.029 111.405  1.00  0.00           O
ATOM   3476  N   GLN A 217      84.419  64.389 111.855  1.00  0.00           N
ATOM   3478  CA  GLN A 217      83.959  64.529 110.505  1.00  0.00           C
ATOM   3480  CB  GLN A 217      82.419  64.649 110.565  1.00  0.00           C
ATOM   3483  CG  GLN A 217      81.709  63.519 111.345  1.00  0.00           C
ATOM   3486  CD  GLN A 217      82.099  62.129 110.855  1.00  0.00           C
ATOM   3487  OE1 GLN A 217      82.369  61.929 109.665  1.00  0.00           O
ATOM   3488  NE2 GLN A 217      82.119  61.139 111.775  1.00  0.00           N
ATOM   3491  C   GLN A 217      84.549  65.759 109.825  1.00  0.00           C
ATOM   3492  O   GLN A 217      84.359  65.969 108.625  1.00  0.00           O
ATOM   3493  N   ASN A 218      85.329  66.599 110.545  1.00  0.00           N
ATOM   3495  CA  ASN A 218      85.949  67.799 110.005  1.00  0.00           C
ATOM   3497  CB  ASN A 218      85.769  68.989 111.005  1.00  0.00           C
ATOM   3500  CG  ASN A 218      85.909  70.359 110.335  1.00  0.00           C
ATOM   3501  OD1 ASN A 218      85.889  70.469 109.105  1.00  0.00           O
ATOM   3502  ND2 ASN A 218      86.049  71.449 111.135  1.00  0.00           N
ATOM   3505  C   ASN A 218      87.419  67.519 109.655  1.00  0.00           C
ATOM   3506  O   ASN A 218      88.149  66.839 110.365  1.00  0.00           O
ATOM   3507  N   ARG A 219      87.899  68.029 108.495  1.00  0.00           N
ATOM   3509  CA  ARG A 219      89.229  67.749 107.955  1.00  0.00           C
ATOM   3511  CB  ARG A 219      89.229  66.689 106.815  1.00  0.00           C
ATOM   3514  CG  ARG A 219      88.809  65.269 107.255  1.00  0.00           C
ATOM   3517  CD  ARG A 219      89.859  64.509 108.085  1.00  0.00           C
ATOM   3520  NE  ARG A 219      90.789  63.789 107.155  1.00  0.00           N
ATOM   3522  CZ  ARG A 219      91.939  64.229 106.645  1.00  0.00           C
ATOM   3523  NH1 ARG A 219      92.579  65.309 107.035  1.00  0.00           N
ATOM   3526  NH2 ARG A 219      92.499  63.469 105.725  1.00  0.00           N
ATOM   3529  C   ARG A 219      89.739  69.039 107.345  1.00  0.00           C
ATOM   3530  O   ARG A 219      88.959  69.879 106.925  1.00  0.00           O
ATOM   3531  N   LEU A 220      91.069  69.209 107.265  1.00  0.00           N
ATOM   3533  CA  LEU A 220      91.699  70.339 106.595  1.00  0.00           C
ATOM   3535  CB  LEU A 220      93.129  70.539 107.165  1.00  0.00           C
ATOM   3538  CG  LEU A 220      93.929  71.719 106.565  1.00  0.00           C
ATOM   3540  CD1 LEU A 220      93.299  73.059 106.965  1.00  0.00           C
ATOM   3544  CD2 LEU A 220      95.399  71.649 107.005  1.00  0.00           C
ATOM   3548  C   LEU A 220      91.789  70.069 105.105  1.00  0.00           C
ATOM   3549  O   LEU A 220      92.339  69.049 104.705  1.00  0.00           O
ATOM   3550  N   LEU A 221      91.249  70.939 104.225  1.00  0.00           N
ATOM   3552  CA  LEU A 221      91.299  70.719 102.785  1.00  0.00           C
ATOM   3554  CB  LEU A 221      90.129  71.419 102.055  1.00  0.00           C
ATOM   3557  CG  LEU A 221      88.719  70.959 102.505  1.00  0.00           C
ATOM   3559  CD1 LEU A 221      87.639  71.849 101.875  1.00  0.00           C
ATOM   3563  CD2 LEU A 221      88.419  69.489 102.145  1.00  0.00           C
ATOM   3567  C   LEU A 221      92.639  71.139 102.185  1.00  0.00           C
ATOM   3568  O   LEU A 221      93.329  72.029 102.705  1.00  0.00           O
ATOM   3569  N   TYR A 222      93.039  70.479 101.085  1.00  0.00           N
ATOM   3571  CA  TYR A 222      94.339  70.639 100.455  1.00  0.00           C
ATOM   3573  CB  TYR A 222      95.189  69.349 100.655  1.00  0.00           C
ATOM   3576  CG  TYR A 222      95.419  69.059 102.125  1.00  0.00           C
ATOM   3577  CD1 TYR A 222      96.509  69.639 102.805  1.00  0.00           C
ATOM   3579  CE1 TYR A 222      96.829  69.239 104.105  1.00  0.00           C
ATOM   3581  CZ  TYR A 222      96.069  68.259 104.755  1.00  0.00           C
ATOM   3582  OH  TYR A 222      96.519  67.699 105.985  1.00  0.00           O
ATOM   3584  CD2 TYR A 222      94.639  68.109 102.805  1.00  0.00           C
ATOM   3586  CE2 TYR A 222      94.949  67.709 104.115  1.00  0.00           C
ATOM   3588  C   TYR A 222      94.189  70.909  98.955  1.00  0.00           C
ATOM   3589  O   TYR A 222      93.119  70.639  98.395  1.00  0.00           O
ATOM   3590  N   PRO A 223      95.179  71.449  98.235  1.00  0.00           N
ATOM   3591  CD  PRO A 223      96.459  71.899  98.775  1.00  0.00           C
ATOM   3594  CA  PRO A 223      95.099  71.699  96.795  1.00  0.00           C
ATOM   3596  CB  PRO A 223      96.479  72.249  96.395  1.00  0.00           C
ATOM   3599  CG  PRO A 223      97.039  72.819  97.705  1.00  0.00           C
ATOM   3602  C   PRO A 223      94.739  70.489  95.945  1.00  0.00           C
ATOM   3603  O   PRO A 223      95.459  69.499  95.945  1.00  0.00           O
ATOM   3604  N   GLY A 224      93.629  70.569  95.185  1.00  0.00           N
ATOM   3606  CA  GLY A 224      93.229  69.489  94.285  1.00  0.00           C
ATOM   3609  C   GLY A 224      92.069  68.719  94.805  1.00  0.00           C
ATOM   3610  O   GLY A 224      91.459  67.999  94.015  1.00  0.00           O
ATOM   3611  N   ASP A 225      91.739  68.869  96.105  1.00  0.00           N
ATOM   3613  CA  ASP A 225      90.649  68.169  96.765  1.00  0.00           C
ATOM   3615  CB  ASP A 225      90.639  68.419  98.305  1.00  0.00           C
ATOM   3618  CG  ASP A 225      91.809  67.769  99.025  1.00  0.00           C
ATOM   3619  OD1 ASP A 225      92.629  67.069  98.385  1.00  0.00           O
ATOM   3620  OD2 ASP A 225      91.909  67.969 100.275  1.00  0.00           O
ATOM   3621  C   ASP A 225      89.269  68.479  96.155  1.00  0.00           C
ATOM   3622  O   ASP A 225      88.989  69.579  95.675  1.00  0.00           O
ATOM   3623  N   ILE A 226      88.379  67.469  96.165  1.00  0.00           N
ATOM   3625  CA  ILE A 226      87.009  67.589  95.675  1.00  0.00           C
ATOM   3627  CB  ILE A 226      86.699  66.609  94.535  1.00  0.00           C
ATOM   3629  CG2 ILE A 226      85.239  66.819  94.055  1.00  0.00           C
ATOM   3633  CG1 ILE A 226      87.719  66.749  93.375  1.00  0.00           C
ATOM   3636  CD  ILE A 226      87.569  65.679  92.285  1.00  0.00           C
ATOM   3640  C   ILE A 226      86.109  67.299  96.855  1.00  0.00           C
ATOM   3641  O   ILE A 226      86.179  66.199  97.415  1.00  0.00           O
ATOM   3642  N   LEU A 227      85.259  68.249  97.295  1.00  0.00           N
ATOM   3644  CA  LEU A 227      84.339  67.999  98.385  1.00  0.00           C
ATOM   3646  CB  LEU A 227      84.449  69.069  99.495  1.00  0.00           C
ATOM   3649  CG  LEU A 227      83.589  68.819 100.765  1.00  0.00           C
ATOM   3651  CD1 LEU A 227      84.139  67.649 101.605  1.00  0.00           C
ATOM   3655  CD2 LEU A 227      83.479  70.089 101.615  1.00  0.00           C
ATOM   3659  C   LEU A 227      82.929  67.969  97.825  1.00  0.00           C
ATOM   3660  O   LEU A 227      82.379  68.989  97.405  1.00  0.00           O
ATOM   3661  N   TYR A 228      82.319  66.779  97.785  1.00  0.00           N
ATOM   3663  CA  TYR A 228      81.149  66.519  96.965  1.00  0.00           C
ATOM   3665  CB  TYR A 228      81.419  65.449  95.865  1.00  0.00           C
ATOM   3668  CG  TYR A 228      80.149  64.989  95.185  1.00  0.00           C
ATOM   3669  CD1 TYR A 228      79.509  65.839  94.265  1.00  0.00           C
ATOM   3671  CE1 TYR A 228      78.309  65.459  93.665  1.00  0.00           C
ATOM   3673  CZ  TYR A 228      77.749  64.209  93.935  1.00  0.00           C
ATOM   3674  OH  TYR A 228      76.589  63.839  93.215  1.00  0.00           O
ATOM   3676  CD2 TYR A 228      79.549  63.749  95.495  1.00  0.00           C
ATOM   3678  CE2 TYR A 228      78.359  63.359  94.865  1.00  0.00           C
ATOM   3680  C   TYR A 228      79.919  66.179  97.795  1.00  0.00           C
ATOM   3681  O   TYR A 228      79.919  65.219  98.555  1.00  0.00           O
ATOM   3682  N   VAL A 229      78.829  66.949  97.625  1.00  0.00           N
ATOM   3684  CA  VAL A 229      77.569  66.669  98.295  1.00  0.00           C
ATOM   3686  CB  VAL A 229      76.939  67.909  98.945  1.00  0.00           C
ATOM   3688  CG1 VAL A 229      75.749  67.519  99.835  1.00  0.00           C
ATOM   3692  CG2 VAL A 229      77.989  68.629  99.805  1.00  0.00           C
ATOM   3696  C   VAL A 229      76.569  66.039  97.315  1.00  0.00           C
ATOM   3697  O   VAL A 229      76.209  66.669  96.315  1.00  0.00           O
ATOM   3698  N   PRO A 230      76.079  64.809  97.505  1.00  0.00           N
ATOM   3699  CD  PRO A 230      76.709  63.839  98.405  1.00  0.00           C
ATOM   3702  CA  PRO A 230      75.119  64.189  96.595  1.00  0.00           C
ATOM   3704  CB  PRO A 230      75.309  62.669  96.815  1.00  0.00           C
ATOM   3707  CG  PRO A 230      75.919  62.549  98.215  1.00  0.00           C
ATOM   3710  C   PRO A 230      73.709  64.629  96.955  1.00  0.00           C
ATOM   3711  O   PRO A 230      73.519  65.449  97.845  1.00  0.00           O
ATOM   3712  N   ARG A 231      72.689  64.119  96.245  1.00  0.00           N
ATOM   3714  CA  ARG A 231      71.309  64.569  96.395  1.00  0.00           C
ATOM   3716  CB  ARG A 231      70.789  65.149  95.055  1.00  0.00           C
ATOM   3719  CG  ARG A 231      70.829  64.179  93.865  1.00  0.00           C
ATOM   3722  CD  ARG A 231      70.649  64.849  92.495  1.00  0.00           C
ATOM   3725  NE  ARG A 231      69.289  65.469  92.495  1.00  0.00           N
ATOM   3727  CZ  ARG A 231      68.799  66.079  91.435  1.00  0.00           C
ATOM   3728  NH1 ARG A 231      69.539  66.309  90.375  1.00  0.00           N
ATOM   3731  NH2 ARG A 231      67.519  66.409  91.405  1.00  0.00           N
ATOM   3734  C   ARG A 231      70.469  63.399  96.845  1.00  0.00           C
ATOM   3735  O   ARG A 231      70.959  62.289  96.845  1.00  0.00           O
ATOM   3736  N   ASN A 232      69.179  63.539  97.215  1.00  0.00           N
ATOM   3738  CA  ASN A 232      68.429  62.399  97.765  1.00  0.00           C
ATOM   3740  CB  ASN A 232      67.249  62.799  98.715  1.00  0.00           C
ATOM   3743  CG  ASN A 232      66.279  63.849  98.165  1.00  0.00           C
ATOM   3744  OD1 ASN A 232      66.429  64.479  97.115  1.00  0.00           O
ATOM   3745  ND2 ASN A 232      65.209  64.069  98.955  1.00  0.00           N
ATOM   3748  C   ASN A 232      67.889  61.449  96.715  1.00  0.00           C
ATOM   3749  O   ASN A 232      66.969  60.669  96.965  1.00  0.00           O
ATOM   3750  N   ASP A 233      68.459  61.419  95.505  1.00  0.00           N
ATOM   3752  CA  ASP A 233      67.919  60.629  94.425  1.00  0.00           C
ATOM   3754  CB  ASP A 233      68.129  61.339  93.065  1.00  0.00           C
ATOM   3757  CG  ASP A 233      67.389  62.659  92.945  1.00  0.00           C
ATOM   3758  OD1 ASP A 233      66.509  63.019  93.755  1.00  0.00           O
ATOM   3759  OD2 ASP A 233      67.619  63.329  91.925  1.00  0.00           O
ATOM   3760  C   ASP A 233      68.539  59.239  94.455  1.00  0.00           C
ATOM   3761  O   ASP A 233      68.049  58.309  93.795  1.00  0.00           O
ATOM   3762  N   ASP A 234      69.549  59.049  95.335  1.00  0.00           N
ATOM   3764  CA  ASP A 234      70.049  57.759  95.745  1.00  0.00           C
ATOM   3766  CB  ASP A 234      71.599  57.789  95.735  1.00  0.00           C
ATOM   3769  CG  ASP A 234      72.199  58.879  96.615  1.00  0.00           C
ATOM   3770  OD1 ASP A 234      71.489  59.499  97.445  1.00  0.00           O
ATOM   3771  OD2 ASP A 234      73.439  59.049  96.485  1.00  0.00           O
ATOM   3772  C   ASP A 234      69.509  57.349  97.115  1.00  0.00           C
ATOM   3773  O   ASP A 234      69.709  56.219  97.555  1.00  0.00           O
ATOM   3774  N   LEU A 235      68.729  58.229  97.785  1.00  0.00           N
ATOM   3776  CA  LEU A 235      68.059  57.909  99.045  1.00  0.00           C
ATOM   3778  CB  LEU A 235      68.019  59.069 100.065  1.00  0.00           C
ATOM   3781  CG  LEU A 235      69.379  59.609 100.535  1.00  0.00           C
ATOM   3783  CD1 LEU A 235      69.139  60.709 101.585  1.00  0.00           C
ATOM   3787  CD2 LEU A 235      70.309  58.509 101.095  1.00  0.00           C
ATOM   3791  C   LEU A 235      66.649  57.429  98.785  1.00  0.00           C
ATOM   3792  O   LEU A 235      65.649  57.969  99.275  1.00  0.00           O
ATOM   3793  N   LYS A 236      66.559  56.379  97.965  1.00  0.00           N
ATOM   3795  CA  LYS A 236      65.299  55.849  97.485  1.00  0.00           C
ATOM   3797  CB  LYS A 236      65.509  55.169  96.125  1.00  0.00           C
ATOM   3800  CG  LYS A 236      65.879  56.189  95.025  1.00  0.00           C
ATOM   3803  CD  LYS A 236      64.629  56.889  94.455  1.00  0.00           C
ATOM   3806  CE  LYS A 236      64.889  57.939  93.365  1.00  0.00           C
ATOM   3809  NZ  LYS A 236      65.789  57.409  92.325  1.00  0.00           N
ATOM   3813  C   LYS A 236      64.659  54.899  98.465  1.00  0.00           C
ATOM   3814  O   LYS A 236      65.319  54.149  99.175  1.00  0.00           O
ATOM   3815  N   VAL A 237      63.309  54.909  98.505  1.00  0.00           N
ATOM   3817  CA  VAL A 237      62.499  53.949  99.215  1.00  0.00           C
ATOM   3819  CB  VAL A 237      61.999  54.449 100.575  1.00  0.00           C
ATOM   3821  CG1 VAL A 237      60.999  53.469 101.215  1.00  0.00           C
ATOM   3825  CG2 VAL A 237      63.199  54.619 101.525  1.00  0.00           C
ATOM   3829  C   VAL A 237      61.329  53.679  98.305  1.00  0.00           C
ATOM   3830  O   VAL A 237      60.789  54.609  97.685  1.00  0.00           O
ATOM   3831  N   PHE A 238      60.919  52.399  98.195  1.00  0.00           N
ATOM   3833  CA  PHE A 238      59.809  51.979  97.365  1.00  0.00           C
ATOM   3835  CB  PHE A 238      60.219  50.839  96.395  1.00  0.00           C
ATOM   3838  CG  PHE A 238      61.509  51.219  95.715  1.00  0.00           C
ATOM   3839  CD1 PHE A 238      61.529  52.279  94.795  1.00  0.00           C
ATOM   3841  CE1 PHE A 238      62.729  52.699  94.235  1.00  0.00           C
ATOM   3843  CZ  PHE A 238      63.929  52.059  94.565  1.00  0.00           C
ATOM   3845  CD2 PHE A 238      62.709  50.569  96.035  1.00  0.00           C
ATOM   3847  CE2 PHE A 238      63.919  50.979  95.465  1.00  0.00           C
ATOM   3849  C   PHE A 238      58.719  51.479  98.295  1.00  0.00           C
ATOM   3850  O   PHE A 238      58.989  50.769  99.265  1.00  0.00           O
ATOM   3851  N   VAL A 239      57.449  51.869  98.055  1.00  0.00           N
ATOM   3853  CA  VAL A 239      56.339  51.449  98.885  1.00  0.00           C
ATOM   3855  CB  VAL A 239      55.729  52.559  99.725  1.00  0.00           C
ATOM   3857  CG1 VAL A 239      54.749  51.929 100.735  1.00  0.00           C
ATOM   3861  CG2 VAL A 239      56.849  53.309 100.465  1.00  0.00           C
ATOM   3865  C   VAL A 239      55.279  50.859  97.995  1.00  0.00           C
ATOM   3866  O   VAL A 239      54.729  51.539  97.125  1.00  0.00           O
ATOM   3867  N   MET A 240      54.999  49.559  98.185  1.00  0.00           N
ATOM   3869  CA  MET A 240      54.289  48.739  97.235  1.00  0.00           C
ATOM   3871  CB  MET A 240      55.279  47.819  96.465  1.00  0.00           C
ATOM   3874  CG  MET A 240      56.199  48.549  95.475  1.00  0.00           C
ATOM   3877  SD  MET A 240      57.339  47.449  94.565  1.00  0.00           S
ATOM   3878  CE  MET A 240      57.799  48.669  93.305  1.00  0.00           C
ATOM   3882  C   MET A 240      53.259  47.879  97.945  1.00  0.00           C
ATOM   3883  O   MET A 240      53.489  47.439  99.065  1.00  0.00           O
ATOM   3884  N   GLY A 241      52.109  47.609  97.305  1.00  0.00           N
ATOM   3886  CA  GLY A 241      51.089  46.689  97.785  1.00  0.00           C
ATOM   3889  C   GLY A 241      50.249  47.149  98.955  1.00  0.00           C
ATOM   3890  O   GLY A 241      50.779  47.549  99.975  1.00  0.00           O
ATOM   3891  N   GLU A 242      48.909  47.059  98.815  1.00  0.00           N
ATOM   3893  CA  GLU A 242      47.809  47.349  99.735  1.00  0.00           C
ATOM   3895  CB  GLU A 242      47.239  46.079 100.415  1.00  0.00           C
ATOM   3898  CG  GLU A 242      45.689  45.999 100.295  1.00  0.00           C
ATOM   3901  CD  GLU A 242      45.179  45.739  98.875  1.00  0.00           C
ATOM   3902  OE1 GLU A 242      45.789  44.859  98.205  1.00  0.00           O
ATOM   3903  OE2 GLU A 242      44.139  46.289  98.445  1.00  0.00           O
ATOM   3904  C   GLU A 242      48.009  48.539 100.665  1.00  0.00           C
ATOM   3905  O   GLU A 242      47.659  48.579 101.855  1.00  0.00           O
ATOM   3906  N   VAL A 243      48.559  49.579 100.035  1.00  0.00           N
ATOM   3908  CA  VAL A 243      48.759  50.899 100.535  1.00  0.00           C
ATOM   3910  CB  VAL A 243      50.229  51.359 100.575  1.00  0.00           C
ATOM   3912  CG1 VAL A 243      50.989  50.499 101.605  1.00  0.00           C
ATOM   3916  CG2 VAL A 243      50.909  51.269  99.195  1.00  0.00           C
ATOM   3920  C   VAL A 243      47.969  51.799  99.635  1.00  0.00           C
ATOM   3921  O   VAL A 243      47.809  51.589  98.425  1.00  0.00           O
ATOM   3922  N   LYS A 244      47.419  52.859 100.235  1.00  0.00           N
ATOM   3924  CA  LYS A 244      46.459  53.749  99.625  1.00  0.00           C
ATOM   3926  CB  LYS A 244      46.069  54.779 100.705  1.00  0.00           C
ATOM   3929  CG  LYS A 244      45.279  56.009 100.245  1.00  0.00           C
ATOM   3932  CD  LYS A 244      43.869  55.669  99.765  1.00  0.00           C
ATOM   3935  CE  LYS A 244      42.989  56.899  99.475  1.00  0.00           C
ATOM   3938  NZ  LYS A 244      43.559  57.719  98.375  1.00  0.00           N
ATOM   3942  C   LYS A 244      46.949  54.379  98.315  1.00  0.00           C
ATOM   3943  O   LYS A 244      46.179  54.539  97.365  1.00  0.00           O
ATOM   3944  N   LYS A 245      48.249  54.709  98.275  1.00  0.00           N
ATOM   3946  CA  LYS A 245      48.959  55.139  97.095  1.00  0.00           C
ATOM   3948  CB  LYS A 245      49.129  56.669  97.245  1.00  0.00           C
ATOM   3951  CG  LYS A 245      50.049  57.399  96.255  1.00  0.00           C
ATOM   3954  CD  LYS A 245      49.649  57.169  94.795  1.00  0.00           C
ATOM   3957  CE  LYS A 245      50.399  58.049  93.785  1.00  0.00           C
ATOM   3960  NZ  LYS A 245      49.919  59.449  93.865  1.00  0.00           N
ATOM   3964  C   LYS A 245      50.329  54.469  96.995  1.00  0.00           C
ATOM   3965  O   LYS A 245      51.219  54.769  97.805  1.00  0.00           O
ATOM   3966  N   GLN A 246      50.599  53.589  96.015  1.00  0.00           N
ATOM   3968  CA  GLN A 246      51.959  53.119  95.755  1.00  0.00           C
ATOM   3970  CB  GLN A 246      52.009  51.909  94.795  1.00  0.00           C
ATOM   3973  CG  GLN A 246      51.299  50.679  95.395  1.00  0.00           C
ATOM   3976  CD  GLN A 246      51.279  49.489  94.435  1.00  0.00           C
ATOM   3977  OE1 GLN A 246      52.019  48.509  94.625  1.00  0.00           O
ATOM   3978  NE2 GLN A 246      50.359  49.509  93.455  1.00  0.00           N
ATOM   3981  C   GLN A 246      52.899  54.229  95.285  1.00  0.00           C
ATOM   3982  O   GLN A 246      52.509  55.099  94.515  1.00  0.00           O
ATOM   3983  N   SER A 247      54.159  54.239  95.785  1.00  0.00           N
ATOM   3985  CA  SER A 247      55.049  55.359  95.545  1.00  0.00           C
ATOM   3987  CB  SER A 247      54.909  56.549  96.545  1.00  0.00           C
ATOM   3990  OG  SER A 247      53.649  57.199  96.405  1.00  0.00           O
ATOM   3992  C   SER A 247      56.489  54.969  95.615  1.00  0.00           C
ATOM   3993  O   SER A 247      56.919  54.159  96.435  1.00  0.00           O
ATOM   3994  N   THR A 248      57.299  55.649  94.795  1.00  0.00           N
ATOM   3996  CA  THR A 248      58.719  55.849  95.025  1.00  0.00           C
ATOM   3998  CB  THR A 248      59.529  55.919  93.735  1.00  0.00           C
ATOM   4000  OG1 THR A 248      59.419  54.649  93.105  1.00  0.00           O
ATOM   4002  CG2 THR A 248      61.019  56.149  93.975  1.00  0.00           C
ATOM   4006  C   THR A 248      58.859  57.119  95.805  1.00  0.00           C
ATOM   4007  O   THR A 248      58.289  58.159  95.445  1.00  0.00           O
ATOM   4008  N   LEU A 249      59.589  57.059  96.935  1.00  0.00           N
ATOM   4010  CA  LEU A 249      59.779  58.149  97.845  1.00  0.00           C
ATOM   4012  CB  LEU A 249      59.359  57.759  99.285  1.00  0.00           C
ATOM   4015  CG  LEU A 249      57.919  57.239  99.405  1.00  0.00           C
ATOM   4017  CD1 LEU A 249      57.659  56.769 100.845  1.00  0.00           C
ATOM   4021  CD2 LEU A 249      56.889  58.309  98.995  1.00  0.00           C
ATOM   4025  C   LEU A 249      61.239  58.519  97.825  1.00  0.00           C
ATOM   4026  O   LEU A 249      62.069  57.769  97.305  1.00  0.00           O
ATOM   4027  N   LYS A 250      61.589  59.709  98.345  1.00  0.00           N
ATOM   4029  CA  LYS A 250      62.959  60.049  98.645  1.00  0.00           C
ATOM   4031  CB  LYS A 250      63.559  61.129  97.695  1.00  0.00           C
ATOM   4034  CG  LYS A 250      63.899  60.549  96.315  1.00  0.00           C
ATOM   4037  CD  LYS A 250      64.389  61.579  95.275  1.00  0.00           C
ATOM   4040  CE  LYS A 250      63.399  62.669  94.845  1.00  0.00           C
ATOM   4043  NZ  LYS A 250      63.919  63.339  93.635  1.00  0.00           N
ATOM   4047  C   LYS A 250      63.019  60.479 100.095  1.00  0.00           C
ATOM   4048  O   LYS A 250      62.139  61.189 100.575  1.00  0.00           O
ATOM   4049  N   MET A 251      64.019  59.989 100.845  1.00  0.00           N
ATOM   4051  CA  MET A 251      64.259  60.359 102.235  1.00  0.00           C
ATOM   4053  CB  MET A 251      65.419  59.539 102.855  1.00  0.00           C
ATOM   4056  CG  MET A 251      65.289  58.019 102.735  1.00  0.00           C
ATOM   4059  SD  MET A 251      66.759  57.149 103.375  1.00  0.00           S
ATOM   4060  CE  MET A 251      66.069  55.489 103.145  1.00  0.00           C
ATOM   4064  C   MET A 251      64.569  61.839 102.425  1.00  0.00           C
ATOM   4065  O   MET A 251      65.149  62.459 101.545  1.00  0.00           O
ATOM   4066  N   ASP A 252      64.199  62.419 103.585  1.00  0.00           N
ATOM   4068  CA  ASP A 252      64.679  63.739 103.935  1.00  0.00           C
ATOM   4070  CB  ASP A 252      63.499  64.669 104.395  1.00  0.00           C
ATOM   4073  CG  ASP A 252      62.989  64.809 105.835  1.00  0.00           C
ATOM   4074  OD1 ASP A 252      63.769  64.789 106.815  1.00  0.00           O
ATOM   4075  OD2 ASP A 252      61.829  65.309 105.905  1.00  0.00           O
ATOM   4076  C   ASP A 252      65.919  63.689 104.815  1.00  0.00           C
ATOM   4077  O   ASP A 252      66.729  62.759 104.825  1.00  0.00           O
ATOM   4078  N   PHE A 253      66.129  64.769 105.565  1.00  0.00           N
ATOM   4080  CA  PHE A 253      67.309  65.029 106.345  1.00  0.00           C
ATOM   4082  CB  PHE A 253      67.489  66.549 106.595  1.00  0.00           C
ATOM   4085  CG  PHE A 253      68.029  67.279 105.385  1.00  0.00           C
ATOM   4086  CD1 PHE A 253      67.449  67.169 104.105  1.00  0.00           C
ATOM   4088  CE1 PHE A 253      68.009  67.819 103.005  1.00  0.00           C
ATOM   4090  CZ  PHE A 253      69.139  68.629 103.165  1.00  0.00           C
ATOM   4092  CD2 PHE A 253      69.159  68.119 105.525  1.00  0.00           C
ATOM   4094  CE2 PHE A 253      69.709  68.779 104.425  1.00  0.00           C
ATOM   4096  C   PHE A 253      67.279  64.249 107.645  1.00  0.00           C
ATOM   4097  O   PHE A 253      68.309  64.089 108.295  1.00  0.00           O
ATOM   4098  N   SER A 254      66.119  63.709 108.085  1.00  0.00           N
ATOM   4100  CA  SER A 254      66.029  62.919 109.305  1.00  0.00           C
ATOM   4102  CB  SER A 254      64.649  63.069 110.005  1.00  0.00           C
ATOM   4105  OG  SER A 254      63.609  62.489 109.225  1.00  0.00           O
ATOM   4107  C   SER A 254      66.269  61.449 108.985  1.00  0.00           C
ATOM   4108  O   SER A 254      66.469  60.619 109.885  1.00  0.00           O
ATOM   4109  N   GLY A 255      66.329  61.099 107.685  1.00  0.00           N
ATOM   4111  CA  GLY A 255      66.179  59.749 107.165  1.00  0.00           C
ATOM   4114  C   GLY A 255      64.729  59.509 106.915  1.00  0.00           C
ATOM   4115  O   GLY A 255      64.019  60.389 106.445  1.00  0.00           O
ATOM   4116  N   MET A 256      64.269  58.269 107.165  1.00  0.00           N
ATOM   4118  CA  MET A 256      62.909  57.849 107.045  1.00  0.00           C
ATOM   4120  CB  MET A 256      62.599  57.449 105.575  1.00  0.00           C
ATOM   4123  CG  MET A 256      61.139  57.069 105.265  1.00  0.00           C
ATOM   4126  SD  MET A 256      60.749  56.799 103.505  1.00  0.00           S
ATOM   4127  CE  MET A 256      60.739  58.559 103.055  1.00  0.00           C
ATOM   4131  C   MET A 256      62.749  56.669 107.975  1.00  0.00           C
ATOM   4132  O   MET A 256      63.709  55.949 108.295  1.00  0.00           O
ATOM   4133  N   THR A 257      61.529  56.429 108.465  1.00  0.00           N
ATOM   4135  CA  THR A 257      61.199  55.289 109.295  1.00  0.00           C
ATOM   4137  CB  THR A 257      60.769  55.659 110.715  1.00  0.00           C
ATOM   4139  OG1 THR A 257      59.659  56.559 110.745  1.00  0.00           O
ATOM   4141  CG2 THR A 257      61.929  56.399 111.385  1.00  0.00           C
ATOM   4145  C   THR A 257      60.109  54.509 108.615  1.00  0.00           C
ATOM   4146  O   THR A 257      59.479  54.989 107.675  1.00  0.00           O
ATOM   4147  N   LEU A 258      59.859  53.239 109.015  1.00  0.00           N
ATOM   4149  CA  LEU A 258      58.829  52.409 108.415  1.00  0.00           C
ATOM   4151  CB  LEU A 258      58.849  50.999 109.065  1.00  0.00           C
ATOM   4154  CG  LEU A 258      57.729  50.019 108.655  1.00  0.00           C
ATOM   4156  CD1 LEU A 258      57.649  49.829 107.125  1.00  0.00           C
ATOM   4160  CD2 LEU A 258      57.949  48.659 109.345  1.00  0.00           C
ATOM   4164  C   LEU A 258      57.449  53.039 108.455  1.00  0.00           C
ATOM   4165  O   LEU A 258      56.719  53.049 107.465  1.00  0.00           O
ATOM   4166  N   THR A 259      57.069  53.709 109.565  1.00  0.00           N
ATOM   4168  CA  THR A 259      55.849  54.509 109.615  1.00  0.00           C
ATOM   4170  CB  THR A 259      55.559  55.159 110.955  1.00  0.00           C
ATOM   4172  OG1 THR A 259      56.749  55.679 111.535  1.00  0.00           O
ATOM   4174  CG2 THR A 259      55.059  54.089 111.915  1.00  0.00           C
ATOM   4178  C   THR A 259      55.779  55.629 108.605  1.00  0.00           C
ATOM   4179  O   THR A 259      54.729  55.839 108.005  1.00  0.00           O
ATOM   4180  N   GLU A 260      56.879  56.379 108.395  1.00  0.00           N
ATOM   4182  CA  GLU A 260      56.939  57.489 107.465  1.00  0.00           C
ATOM   4184  CB  GLU A 260      58.259  58.269 107.635  1.00  0.00           C
ATOM   4187  CG  GLU A 260      58.419  59.429 106.625  1.00  0.00           C
ATOM   4190  CD  GLU A 260      59.659  60.259 106.885  1.00  0.00           C
ATOM   4191  OE1 GLU A 260      60.269  60.109 107.965  1.00  0.00           O
ATOM   4192  OE2 GLU A 260      60.009  61.049 105.965  1.00  0.00           O
ATOM   4193  C   GLU A 260      56.729  57.079 106.025  1.00  0.00           C
ATOM   4194  O   GLU A 260      55.929  57.679 105.315  1.00  0.00           O
ATOM   4195  N   ALA A 261      57.399  55.989 105.595  1.00  0.00           N
ATOM   4197  CA  ALA A 261      57.229  55.419 104.275  1.00  0.00           C
ATOM   4199  CB  ALA A 261      58.159  54.189 104.145  1.00  0.00           C
ATOM   4203  C   ALA A 261      55.789  54.999 104.005  1.00  0.00           C
ATOM   4204  O   ALA A 261      55.209  55.329 102.975  1.00  0.00           O
ATOM   4205  N   LEU A 262      55.159  54.339 104.995  1.00  0.00           N
ATOM   4207  CA  LEU A 262      53.739  54.059 104.975  1.00  0.00           C
ATOM   4209  CB  LEU A 262      53.389  53.159 106.185  1.00  0.00           C
ATOM   4212  CG  LEU A 262      54.089  51.779 106.185  1.00  0.00           C
ATOM   4214  CD1 LEU A 262      54.079  51.149 107.575  1.00  0.00           C
ATOM   4218  CD2 LEU A 262      53.469  50.799 105.185  1.00  0.00           C
ATOM   4222  C   LEU A 262      52.839  55.309 104.935  1.00  0.00           C
ATOM   4223  O   LEU A 262      51.899  55.389 104.155  1.00  0.00           O
ATOM   4224  N   GLY A 263      53.119  56.369 105.725  1.00  0.00           N
ATOM   4226  CA  GLY A 263      52.339  57.609 105.735  1.00  0.00           C
ATOM   4229  C   GLY A 263      52.449  58.439 104.475  1.00  0.00           C
ATOM   4230  O   GLY A 263      51.479  59.019 103.985  1.00  0.00           O
ATOM   4231  N   ASN A 264      53.639  58.449 103.875  1.00  0.00           N
ATOM   4233  CA  ASN A 264      53.919  59.119 102.605  1.00  0.00           C
ATOM   4235  CB  ASN A 264      55.439  59.279 102.385  1.00  0.00           C
ATOM   4238  CG  ASN A 264      56.029  60.279 103.365  1.00  0.00           C
ATOM   4239  OD1 ASN A 264      55.319  61.039 104.035  1.00  0.00           O
ATOM   4240  ND2 ASN A 264      57.379  60.259 103.495  1.00  0.00           N
ATOM   4243  C   ASN A 264      53.329  58.369 101.415  1.00  0.00           C
ATOM   4244  O   ASN A 264      53.169  58.929 100.335  1.00  0.00           O
ATOM   4245  N   ALA A 265      52.929  57.089 101.625  1.00  0.00           N
ATOM   4247  CA  ALA A 265      52.169  56.269 100.705  1.00  0.00           C
ATOM   4249  CB  ALA A 265      52.699  54.829 100.775  1.00  0.00           C
ATOM   4253  C   ALA A 265      50.689  56.299 101.065  1.00  0.00           C
ATOM   4254  O   ALA A 265      49.909  55.419 100.695  1.00  0.00           O
ATOM   4255  N   GLU A 266      50.259  57.329 101.825  1.00  0.00           N
ATOM   4257  CA  GLU A 266      48.889  57.659 102.175  1.00  0.00           C
ATOM   4259  CB  GLU A 266      47.949  57.819 100.955  1.00  0.00           C
ATOM   4262  CG  GLU A 266      48.419  58.909  99.985  1.00  0.00           C
ATOM   4265  CD  GLU A 266      47.419  59.279  98.905  1.00  0.00           C
ATOM   4266  OE1 GLU A 266      46.239  58.829  98.875  1.00  0.00           O
ATOM   4267  OE2 GLU A 266      47.839  60.189  98.145  1.00  0.00           O
ATOM   4268  C   GLU A 266      48.289  56.739 103.225  1.00  0.00           C
ATOM   4269  O   GLU A 266      47.089  56.739 103.495  1.00  0.00           O
ATOM   4270  N   GLY A 267      49.159  55.979 103.905  1.00  0.00           N
ATOM   4272  CA  GLY A 267      48.809  54.939 104.845  1.00  0.00           C
ATOM   4275  C   GLY A 267      48.489  53.609 104.235  1.00  0.00           C
ATOM   4276  O   GLY A 267      48.309  53.399 103.035  1.00  0.00           O
ATOM   4277  N   ILE A 268      48.449  52.629 105.135  1.00  0.00           N
ATOM   4279  CA  ILE A 268      47.969  51.279 104.895  1.00  0.00           C
ATOM   4281  CB  ILE A 268      48.189  50.489 106.185  1.00  0.00           C
ATOM   4283  CG2 ILE A 268      47.519  49.099 106.115  1.00  0.00           C
ATOM   4287  CG1 ILE A 268      49.699  50.379 106.505  1.00  0.00           C
ATOM   4290  CD  ILE A 268      49.979  50.209 108.005  1.00  0.00           C
ATOM   4294  C   ILE A 268      46.489  51.329 104.495  1.00  0.00           C
ATOM   4295  O   ILE A 268      45.719  52.089 105.085  1.00  0.00           O
ATOM   4296  N   ASP A 269      46.039  50.549 103.495  1.00  0.00           N
ATOM   4298  CA  ASP A 269      44.629  50.479 103.185  1.00  0.00           C
ATOM   4300  CB  ASP A 269      44.339  49.719 101.855  1.00  0.00           C
ATOM   4303  CG  ASP A 269      44.499  50.539 100.575  1.00  0.00           C
ATOM   4304  OD1 ASP A 269      44.009  51.709 100.555  1.00  0.00           O
ATOM   4305  OD2 ASP A 269      44.919  49.959  99.545  1.00  0.00           O
ATOM   4306  C   ASP A 269      43.859  49.799 104.325  1.00  0.00           C
ATOM   4307  O   ASP A 269      43.909  48.579 104.525  1.00  0.00           O
ATOM   4308  N   MET A 270      43.069  50.569 105.095  1.00  0.00           N
ATOM   4310  CA  MET A 270      42.239  50.029 106.165  1.00  0.00           C
ATOM   4312  CB  MET A 270      41.629  51.129 107.065  1.00  0.00           C
ATOM   4315  CG  MET A 270      42.659  51.829 107.965  1.00  0.00           C
ATOM   4318  SD  MET A 270      43.489  50.769 109.195  1.00  0.00           S
ATOM   4319  CE  MET A 270      42.069  50.509 110.295  1.00  0.00           C
ATOM   4323  C   MET A 270      41.089  49.199 105.655  1.00  0.00           C
ATOM   4324  O   MET A 270      40.499  48.429 106.405  1.00  0.00           O
ATOM   4325  N   THR A 271      40.749  49.339 104.375  1.00  0.00           N
ATOM   4327  CA  THR A 271      39.649  48.649 103.755  1.00  0.00           C
ATOM   4329  CB  THR A 271      39.099  49.449 102.585  1.00  0.00           C
ATOM   4331  OG1 THR A 271      40.139  50.069 101.825  1.00  0.00           O
ATOM   4333  CG2 THR A 271      38.279  50.589 103.185  1.00  0.00           C
ATOM   4337  C   THR A 271      40.009  47.269 103.265  1.00  0.00           C
ATOM   4338  O   THR A 271      39.129  46.469 102.985  1.00  0.00           O
ATOM   4339  N   THR A 272      41.309  46.959 103.115  1.00  0.00           N
ATOM   4341  CA  THR A 272      41.679  45.859 102.235  1.00  0.00           C
ATOM   4343  CB  THR A 272      41.849  46.299 100.775  1.00  0.00           C
ATOM   4345  OG1 THR A 272      42.469  47.569 100.655  1.00  0.00           O
ATOM   4347  CG2 THR A 272      40.469  46.469 100.135  1.00  0.00           C
ATOM   4351  C   THR A 272      42.969  45.179 102.635  1.00  0.00           C
ATOM   4352  O   THR A 272      43.229  44.079 102.145  1.00  0.00           O
ATOM   4353  N   SER A 273      43.779  45.779 103.525  1.00  0.00           N
ATOM   4355  CA  SER A 273      45.039  45.169 103.915  1.00  0.00           C
ATOM   4357  CB  SER A 273      46.069  46.159 104.535  1.00  0.00           C
ATOM   4360  OG  SER A 273      45.649  46.609 105.825  1.00  0.00           O
ATOM   4362  C   SER A 273      44.919  43.929 104.785  1.00  0.00           C
ATOM   4363  O   SER A 273      43.969  43.679 105.525  1.00  0.00           O
ATOM   4364  N   ASN A 274      45.959  43.089 104.705  1.00  0.00           N
ATOM   4366  CA  ASN A 274      46.359  42.259 105.795  1.00  0.00           C
ATOM   4368  CB  ASN A 274      46.989  40.939 105.295  1.00  0.00           C
ATOM   4371  CG  ASN A 274      47.099  39.979 106.465  1.00  0.00           C
ATOM   4372  OD1 ASN A 274      46.639  40.289 107.575  1.00  0.00           O
ATOM   4373  ND2 ASN A 274      47.679  38.789 106.235  1.00  0.00           N
ATOM   4376  C   ASN A 274      47.369  43.029 106.625  1.00  0.00           C
ATOM   4377  O   ASN A 274      48.469  43.349 106.185  1.00  0.00           O
ATOM   4378  N   ALA A 275      46.999  43.299 107.885  1.00  0.00           N
ATOM   4380  CA  ALA A 275      47.799  44.079 108.795  1.00  0.00           C
ATOM   4382  CB  ALA A 275      46.859  44.529 109.915  1.00  0.00           C
ATOM   4386  C   ALA A 275      48.959  43.289 109.375  1.00  0.00           C
ATOM   4387  O   ALA A 275      49.869  43.859 109.975  1.00  0.00           O
ATOM   4388  N   SER A 276      48.969  41.959 109.225  1.00  0.00           N
ATOM   4390  CA  SER A 276      49.999  41.139 109.845  1.00  0.00           C
ATOM   4392  CB  SER A 276      49.439  39.809 110.325  1.00  0.00           C
ATOM   4395  OG  SER A 276      48.919  38.999 109.265  1.00  0.00           O
ATOM   4397  C   SER A 276      51.129  40.839 108.905  1.00  0.00           C
ATOM   4398  O   SER A 276      52.149  40.239 109.265  1.00  0.00           O
ATOM   4399  N   GLY A 277      50.969  41.259 107.645  1.00  0.00           N
ATOM   4401  CA  GLY A 277      51.939  41.119 106.595  1.00  0.00           C
ATOM   4404  C   GLY A 277      52.399  42.449 106.155  1.00  0.00           C
ATOM   4405  O   GLY A 277      52.189  42.849 105.015  1.00  0.00           O
ATOM   4406  N   ILE A 278      53.049  43.179 107.065  1.00  0.00           N
ATOM   4408  CA  ILE A 278      53.779  44.379 106.705  1.00  0.00           C
ATOM   4410  CB  ILE A 278      53.449  45.589 107.555  1.00  0.00           C
ATOM   4412  CG2 ILE A 278      54.379  46.779 107.155  1.00  0.00           C
ATOM   4416  CG1 ILE A 278      51.959  45.879 107.325  1.00  0.00           C
ATOM   4419  CD  ILE A 278      51.509  47.269 107.785  1.00  0.00           C
ATOM   4423  C   ILE A 278      55.239  44.049 106.755  1.00  0.00           C
ATOM   4424  O   ILE A 278      55.739  43.459 107.715  1.00  0.00           O
ATOM   4425  N   PHE A 279      55.939  44.399 105.685  1.00  0.00           N
ATOM   4427  CA  PHE A 279      57.279  43.949 105.435  1.00  0.00           C
ATOM   4429  CB  PHE A 279      57.319  42.909 104.295  1.00  0.00           C
ATOM   4432  CG  PHE A 279      56.559  41.669 104.705  1.00  0.00           C
ATOM   4433  CD1 PHE A 279      57.169  40.739 105.555  1.00  0.00           C
ATOM   4435  CE1 PHE A 279      56.519  39.539 105.865  1.00  0.00           C
ATOM   4437  CZ  PHE A 279      55.259  39.259 105.345  1.00  0.00           C
ATOM   4439  CD2 PHE A 279      55.279  41.409 104.215  1.00  0.00           C
ATOM   4441  CE2 PHE A 279      54.629  40.199 104.515  1.00  0.00           C
ATOM   4443  C   PHE A 279      58.179  45.089 105.065  1.00  0.00           C
ATOM   4444  O   PHE A 279      57.799  46.069 104.415  1.00  0.00           O
ATOM   4445  N   VAL A 280      59.459  44.939 105.445  1.00  0.00           N
ATOM   4447  CA  VAL A 280      60.539  45.639 104.795  1.00  0.00           C
ATOM   4449  CB  VAL A 280      61.369  46.499 105.735  1.00  0.00           C
ATOM   4451  CG1 VAL A 280      62.399  47.319 104.935  1.00  0.00           C
ATOM   4455  CG2 VAL A 280      60.429  47.459 106.485  1.00  0.00           C
ATOM   4459  C   VAL A 280      61.389  44.559 104.165  1.00  0.00           C
ATOM   4460  O   VAL A 280      61.699  43.549 104.805  1.00  0.00           O
ATOM   4461  N   ILE A 281      61.759  44.739 102.895  1.00  0.00           N
ATOM   4463  CA  ILE A 281      62.619  43.829 102.175  1.00  0.00           C
ATOM   4465  CB  ILE A 281      61.989  43.319 100.895  1.00  0.00           C
ATOM   4467  CG2 ILE A 281      62.949  42.329 100.225  1.00  0.00           C
ATOM   4471  CG1 ILE A 281      60.599  42.679 101.115  1.00  0.00           C
ATOM   4474  CD  ILE A 281      59.789  42.579  99.815  1.00  0.00           C
ATOM   4478  C   ILE A 281      63.889  44.579 101.835  1.00  0.00           C
ATOM   4479  O   ILE A 281      63.859  45.599 101.145  1.00  0.00           O
ATOM   4480  N   ARG A 282      65.029  44.089 102.355  1.00  0.00           N
ATOM   4482  CA  ARG A 282      66.319  44.749 102.325  1.00  0.00           C
ATOM   4484  CB  ARG A 282      66.789  45.089 103.755  1.00  0.00           C
ATOM   4487  CG  ARG A 282      68.139  45.809 103.925  1.00  0.00           C
ATOM   4490  CD  ARG A 282      68.379  46.259 105.375  1.00  0.00           C
ATOM   4493  NE  ARG A 282      67.359  47.299 105.695  1.00  0.00           N
ATOM   4495  CZ  ARG A 282      67.089  47.809 106.895  1.00  0.00           C
ATOM   4496  NH1 ARG A 282      67.709  47.459 108.005  1.00  0.00           N
ATOM   4499  NH2 ARG A 282      66.149  48.729 106.935  1.00  0.00           N
ATOM   4502  C   ARG A 282      67.339  43.819 101.685  1.00  0.00           C
ATOM   4503  O   ARG A 282      67.419  42.649 102.055  1.00  0.00           O
ATOM   4504  N   PRO A 283      68.109  44.269 100.695  1.00  0.00           N
ATOM   4505  CD  PRO A 283      67.869  45.559 100.055  1.00  0.00           C
ATOM   4508  CA  PRO A 283      69.339  43.639 100.215  1.00  0.00           C
ATOM   4510  CB  PRO A 283      69.999  44.709  99.335  1.00  0.00           C
ATOM   4513  CG  PRO A 283      68.839  45.619  98.905  1.00  0.00           C
ATOM   4516  C   PRO A 283      70.269  43.039 101.265  1.00  0.00           C
ATOM   4517  O   PRO A 283      70.479  43.629 102.325  1.00  0.00           O
ATOM   4518  N   LEU A 284      70.839  41.849 101.015  1.00  0.00           N
ATOM   4520  CA  LEU A 284      71.839  41.309 101.905  1.00  0.00           C
ATOM   4522  CB  LEU A 284      71.359  40.019 102.615  1.00  0.00           C
ATOM   4525  CG  LEU A 284      72.329  39.419 103.655  1.00  0.00           C
ATOM   4527  CD1 LEU A 284      72.489  40.319 104.885  1.00  0.00           C
ATOM   4531  CD2 LEU A 284      71.829  38.049 104.115  1.00  0.00           C
ATOM   4535  C   LEU A 284      73.059  41.029 101.075  1.00  0.00           C
ATOM   4536  O   LEU A 284      72.989  40.439  99.995  1.00  0.00           O
ATOM   4537  N   LYS A 285      74.249  41.439 101.555  1.00  0.00           N
ATOM   4539  CA  LYS A 285      75.509  41.069 100.935  1.00  0.00           C
ATOM   4541  CB  LYS A 285      76.669  41.769 101.685  1.00  0.00           C
ATOM   4544  CG  LYS A 285      78.079  41.669 101.085  1.00  0.00           C
ATOM   4547  CD  LYS A 285      79.069  42.449 101.965  1.00  0.00           C
ATOM   4550  CE  LYS A 285      80.489  42.539 101.395  1.00  0.00           C
ATOM   4553  NZ  LYS A 285      81.409  43.259 102.315  1.00  0.00           N
ATOM   4557  C   LYS A 285      75.739  39.569 100.935  1.00  0.00           C
ATOM   4558  O   LYS A 285      75.929  38.959 101.985  1.00  0.00           O
ATOM   4559  N   GLY A 286      75.779  38.959  99.725  1.00  0.00           N
ATOM   4561  CA  GLY A 286      76.019  37.529  99.515  1.00  0.00           C
ATOM   4564  C   GLY A 286      77.329  36.999 100.055  1.00  0.00           C
ATOM   4565  O   GLY A 286      77.439  35.849 100.445  1.00  0.00           O
ATOM   4566  N   GLU A 287      78.389  37.839 100.095  1.00  0.00           N
ATOM   4568  CA  GLU A 287      79.599  37.519 100.855  1.00  0.00           C
ATOM   4570  CB  GLU A 287      80.779  38.459 100.515  1.00  0.00           C
ATOM   4573  CG  GLU A 287      81.299  38.429  99.055  1.00  0.00           C
ATOM   4576  CD  GLU A 287      82.409  39.459  98.875  1.00  0.00           C
ATOM   4577  OE1 GLU A 287      82.329  40.529  99.535  1.00  0.00           O
ATOM   4578  OE2 GLU A 287      83.349  39.239  98.065  1.00  0.00           O
ATOM   4579  C   GLU A 287      79.419  37.619 102.375  1.00  0.00           C
ATOM   4580  O   GLU A 287      79.999  36.879 103.155  1.00  0.00           O
ATOM   4581  N   GLY A 288      78.639  38.609 102.855  1.00  0.00           N
ATOM   4583  CA  GLY A 288      78.449  38.809 104.295  1.00  0.00           C
ATOM   4586  C   GLY A 288      77.599  37.729 104.905  1.00  0.00           C
ATOM   4587  O   GLY A 288      77.889  37.179 105.965  1.00  0.00           O
ATOM   4588  N   GLY A 289      76.519  37.369 104.195  1.00  0.00           N
ATOM   4590  CA  GLY A 289      75.689  36.219 104.445  1.00  0.00           C
ATOM   4593  C   GLY A 289      76.149  35.069 103.595  1.00  0.00           C
ATOM   4594  O   GLY A 289      75.579  34.799 102.535  1.00  0.00           O
ATOM   4595  N   ARG A 290      77.179  34.339 104.085  1.00  0.00           N
ATOM   4597  CA  ARG A 290      77.959  33.359 103.325  1.00  0.00           C
ATOM   4599  CB  ARG A 290      79.159  32.829 104.175  1.00  0.00           C
ATOM   4602  CG  ARG A 290      80.229  33.869 104.545  1.00  0.00           C
ATOM   4605  CD  ARG A 290      81.259  33.309 105.555  1.00  0.00           C
ATOM   4608  NE  ARG A 290      82.239  34.389 105.855  1.00  0.00           N
ATOM   4610  CZ  ARG A 290      83.129  34.399 106.835  1.00  0.00           C
ATOM   4611  NH1 ARG A 290      83.269  33.439 107.725  1.00  0.00           N
ATOM   4614  NH2 ARG A 290      83.919  35.439 106.975  1.00  0.00           N
ATOM   4617  C   ARG A 290      77.189  32.129 102.855  1.00  0.00           C
ATOM   4618  O   ARG A 290      77.689  31.329 102.065  1.00  0.00           O
ATOM   4619  N   ASN A 291      75.969  31.949 103.375  1.00  0.00           N
ATOM   4621  CA  ASN A 291      75.189  30.749 103.255  1.00  0.00           C
ATOM   4623  CB  ASN A 291      74.399  30.439 104.555  1.00  0.00           C
ATOM   4626  CG  ASN A 291      75.329  30.479 105.775  1.00  0.00           C
ATOM   4627  OD1 ASN A 291      76.429  29.939 105.785  1.00  0.00           O
ATOM   4628  ND2 ASN A 291      74.889  31.179 106.845  1.00  0.00           N
ATOM   4631  C   ASN A 291      74.189  30.869 102.115  1.00  0.00           C
ATOM   4632  O   ASN A 291      73.179  30.169 102.125  1.00  0.00           O
ATOM   4633  N   GLY A 292      74.429  31.769 101.135  1.00  0.00           N
ATOM   4635  CA  GLY A 292      73.549  32.009 100.015  1.00  0.00           C
ATOM   4638  C   GLY A 292      72.259  32.709 100.345  1.00  0.00           C
ATOM   4639  O   GLY A 292      71.169  32.229 100.055  1.00  0.00           O
ATOM   4640  N   LYS A 293      72.359  33.869 101.015  1.00  0.00           N
ATOM   4642  CA  LYS A 293      71.209  34.689 101.315  1.00  0.00           C
ATOM   4644  CB  LYS A 293      70.999  34.829 102.845  1.00  0.00           C
ATOM   4647  CG  LYS A 293      70.669  33.509 103.575  1.00  0.00           C
ATOM   4650  CD  LYS A 293      69.439  32.799 102.985  1.00  0.00           C
ATOM   4653  CE  LYS A 293      68.739  31.779 103.895  1.00  0.00           C
ATOM   4656  NZ  LYS A 293      69.589  30.599 104.105  1.00  0.00           N
ATOM   4660  C   LYS A 293      71.349  36.049 100.645  1.00  0.00           C
ATOM   4661  O   LYS A 293      72.329  36.769 100.855  1.00  0.00           O
ATOM   4662  N   ILE A 294      70.339  36.429  99.825  1.00  0.00           N
ATOM   4664  CA  ILE A 294      70.349  37.619  98.975  1.00  0.00           C
ATOM   4666  CB  ILE A 294      69.739  37.329  97.575  1.00  0.00           C
ATOM   4668  CG2 ILE A 294      70.529  36.169  96.925  1.00  0.00           C
ATOM   4672  CG1 ILE A 294      68.209  37.059  97.575  1.00  0.00           C
ATOM   4675  CD  ILE A 294      67.599  36.949  96.175  1.00  0.00           C
ATOM   4679  C   ILE A 294      69.529  38.739  99.595  1.00  0.00           C
ATOM   4680  O   ILE A 294      69.499  39.869  99.115  1.00  0.00           O
ATOM   4681  N   ALA A 295      68.839  38.449 100.705  1.00  0.00           N
ATOM   4683  CA  ALA A 295      67.939  39.419 101.305  1.00  0.00           C
ATOM   4685  CB  ALA A 295      66.579  39.479 100.575  1.00  0.00           C
ATOM   4689  C   ALA A 295      67.659  39.119 102.755  1.00  0.00           C
ATOM   4690  O   ALA A 295      67.719  37.969 103.205  1.00  0.00           O
ATOM   4691  N   ASN A 296      67.269  40.179 103.495  1.00  0.00           N
ATOM   4693  CA  ASN A 296      66.659  40.079 104.795  1.00  0.00           C
ATOM   4695  CB  ASN A 296      67.399  40.899 105.885  1.00  0.00           C
ATOM   4698  CG  ASN A 296      68.659  40.189 106.365  1.00  0.00           C
ATOM   4699  OD1 ASN A 296      68.919  39.019 106.065  1.00  0.00           O
ATOM   4700  ND2 ASN A 296      69.439  40.899 107.225  1.00  0.00           N
ATOM   4703  C   ASN A 296      65.259  40.639 104.645  1.00  0.00           C
ATOM   4704  O   ASN A 296      65.019  41.659 103.995  1.00  0.00           O
ATOM   4705  N   ILE A 297      64.289  39.949 105.255  1.00  0.00           N
ATOM   4707  CA  ILE A 297      62.899  40.359 105.265  1.00  0.00           C
ATOM   4709  CB  ILE A 297      61.979  39.339 104.605  1.00  0.00           C
ATOM   4711  CG2 ILE A 297      60.519  39.819 104.695  1.00  0.00           C
ATOM   4715  CG1 ILE A 297      62.419  39.069 103.135  1.00  0.00           C
ATOM   4718  CD  ILE A 297      61.659  37.909 102.485  1.00  0.00           C
ATOM   4722  C   ILE A 297      62.539  40.539 106.715  1.00  0.00           C
ATOM   4723  O   ILE A 297      62.699  39.639 107.535  1.00  0.00           O
ATOM   4724  N   TYR A 298      62.049  41.729 107.105  1.00  0.00           N
ATOM   4726  CA  TYR A 298      61.619  42.009 108.465  1.00  0.00           C
ATOM   4728  CB  TYR A 298      62.179  43.349 109.035  1.00  0.00           C
ATOM   4731  CG  TYR A 298      63.679  43.409 108.925  1.00  0.00           C
ATOM   4732  CD1 TYR A 298      64.519  42.669 109.765  1.00  0.00           C
ATOM   4734  CE1 TYR A 298      65.919  42.679 109.595  1.00  0.00           C
ATOM   4736  CZ  TYR A 298      66.479  43.449 108.575  1.00  0.00           C
ATOM   4737  OH  TYR A 298      67.869  43.419 108.325  1.00  0.00           O
ATOM   4739  CD2 TYR A 298      64.279  44.229 107.975  1.00  0.00           C
ATOM   4741  CE2 TYR A 298      65.659  44.239 107.775  1.00  0.00           C
ATOM   4743  C   TYR A 298      60.109  42.089 108.415  1.00  0.00           C
ATOM   4744  O   TYR A 298      59.579  42.839 107.585  1.00  0.00           O
ATOM   4745  N   GLN A 299      59.389  41.319 109.255  1.00  0.00           N
ATOM   4747  CA  GLN A 299      57.939  41.289 109.265  1.00  0.00           C
ATOM   4749  CB  GLN A 299      57.409  39.829 109.225  1.00  0.00           C
ATOM   4752  CG  GLN A 299      55.869  39.709 109.115  1.00  0.00           C
ATOM   4755  CD  GLN A 299      55.429  38.269 108.815  1.00  0.00           C
ATOM   4756  OE1 GLN A 299      56.219  37.329 108.855  1.00  0.00           O
ATOM   4757  NE2 GLN A 299      54.119  38.069 108.535  1.00  0.00           N
ATOM   4760  C   GLN A 299      57.359  41.929 110.515  1.00  0.00           C
ATOM   4761  O   GLN A 299      57.519  41.409 111.625  1.00  0.00           O
ATOM   4762  N   LEU A 300      56.619  43.029 110.365  1.00  0.00           N
ATOM   4764  CA  LEU A 300      55.769  43.579 111.385  1.00  0.00           C
ATOM   4766  CB  LEU A 300      55.749  45.129 111.345  1.00  0.00           C
ATOM   4769  CG  LEU A 300      54.909  45.849 112.425  1.00  0.00           C
ATOM   4771  CD1 LEU A 300      55.329  45.489 113.855  1.00  0.00           C
ATOM   4775  CD2 LEU A 300      55.019  47.369 112.275  1.00  0.00           C
ATOM   4779  C   LEU A 300      54.359  43.049 111.245  1.00  0.00           C
ATOM   4780  O   LEU A 300      53.819  42.899 110.145  1.00  0.00           O
ATOM   4781  N   ASP A 301      53.719  42.779 112.395  1.00  0.00           N
ATOM   4783  CA  ASP A 301      52.299  42.609 112.475  1.00  0.00           C
ATOM   4785  CB  ASP A 301      51.979  41.269 113.185  1.00  0.00           C
ATOM   4788  CG  ASP A 301      50.499  40.939 113.215  1.00  0.00           C
ATOM   4789  OD1 ASP A 301      49.639  41.849 113.115  1.00  0.00           O
ATOM   4790  OD2 ASP A 301      50.179  39.739 113.365  1.00  0.00           O
ATOM   4791  C   ASP A 301      51.739  43.829 113.195  1.00  0.00           C
ATOM   4792  O   ASP A 301      52.129  44.149 114.315  1.00  0.00           O
ATOM   4793  N   MET A 302      50.819  44.549 112.535  1.00  0.00           N
ATOM   4795  CA  MET A 302      50.109  45.679 113.095  1.00  0.00           C
ATOM   4797  CB  MET A 302      50.569  47.039 112.515  1.00  0.00           C
ATOM   4800  CG  MET A 302      50.439  47.219 110.995  1.00  0.00           C
ATOM   4803  SD  MET A 302      48.779  47.549 110.315  1.00  0.00           S
ATOM   4804  CE  MET A 302      48.469  49.139 111.135  1.00  0.00           C
ATOM   4808  C   MET A 302      48.629  45.449 113.045  1.00  0.00           C
ATOM   4809  O   MET A 302      47.799  46.359 112.965  1.00  0.00           O
ATOM   4810  N   SER A 303      48.209  44.179 113.165  1.00  0.00           N
ATOM   4812  CA  SER A 303      46.819  43.819 113.435  1.00  0.00           C
ATOM   4814  CB  SER A 303      46.539  42.289 113.475  1.00  0.00           C
ATOM   4817  OG  SER A 303      47.149  41.629 114.585  1.00  0.00           O
ATOM   4819  C   SER A 303      46.319  44.499 114.695  1.00  0.00           C
ATOM   4820  O   SER A 303      45.169  44.909 114.745  1.00  0.00           O
ATOM   4821  N   ASP A 304      47.179  44.659 115.725  1.00  0.00           N
ATOM   4823  CA  ASP A 304      47.109  45.769 116.655  1.00  0.00           C
ATOM   4825  CB  ASP A 304      47.499  45.219 118.055  1.00  0.00           C
ATOM   4828  CG  ASP A 304      47.399  46.229 119.165  1.00  0.00           C
ATOM   4829  OD1 ASP A 304      46.869  47.359 118.935  1.00  0.00           O
ATOM   4830  OD2 ASP A 304      47.759  45.849 120.305  1.00  0.00           O
ATOM   4831  C   ASP A 304      48.049  46.909 116.215  1.00  0.00           C
ATOM   4832  O   ASP A 304      49.219  46.699 115.935  1.00  0.00           O
ATOM   4833  N   ALA A 305      47.559  48.159 116.135  1.00  0.00           N
ATOM   4835  CA  ALA A 305      48.269  49.259 115.505  1.00  0.00           C
ATOM   4837  CB  ALA A 305      47.259  50.249 114.915  1.00  0.00           C
ATOM   4841  C   ALA A 305      49.129  50.019 116.495  1.00  0.00           C
ATOM   4842  O   ALA A 305      49.859  50.949 116.155  1.00  0.00           O
ATOM   4843  N   THR A 306      49.119  49.579 117.755  1.00  0.00           N
ATOM   4845  CA  THR A 306      50.039  50.089 118.755  1.00  0.00           C
ATOM   4847  CB  THR A 306      49.509  49.809 120.145  1.00  0.00           C
ATOM   4849  OG1 THR A 306      48.259  50.459 120.285  1.00  0.00           O
ATOM   4851  CG2 THR A 306      50.439  50.429 121.195  1.00  0.00           C
ATOM   4855  C   THR A 306      51.449  49.569 118.535  1.00  0.00           C
ATOM   4856  O   THR A 306      52.429  50.229 118.875  1.00  0.00           O
ATOM   4857  N   SER A 307      51.609  48.439 117.805  1.00  0.00           N
ATOM   4859  CA  SER A 307      52.909  47.879 117.445  1.00  0.00           C
ATOM   4861  CB  SER A 307      52.749  46.449 116.875  1.00  0.00           C
ATOM   4864  OG  SER A 307      52.119  46.479 115.595  1.00  0.00           O
ATOM   4866  C   SER A 307      53.659  48.729 116.415  1.00  0.00           C
ATOM   4867  O   SER A 307      54.879  48.649 116.285  1.00  0.00           O
ATOM   4868  N   LEU A 308      52.949  49.659 115.735  1.00  0.00           N
ATOM   4870  CA  LEU A 308      53.529  50.699 114.895  1.00  0.00           C
ATOM   4872  CB  LEU A 308      52.429  51.579 114.255  1.00  0.00           C
ATOM   4875  CG  LEU A 308      51.479  50.909 113.245  1.00  0.00           C
ATOM   4877  CD1 LEU A 308      50.359  51.879 112.855  1.00  0.00           C
ATOM   4881  CD2 LEU A 308      52.259  50.509 111.995  1.00  0.00           C
ATOM   4885  C   LEU A 308      54.449  51.679 115.625  1.00  0.00           C
ATOM   4886  O   LEU A 308      55.109  52.499 114.995  1.00  0.00           O
ATOM   4887  N   VAL A 309      54.549  51.599 116.975  1.00  0.00           N
ATOM   4889  CA  VAL A 309      55.599  52.209 117.775  1.00  0.00           C
ATOM   4891  CB  VAL A 309      55.309  52.079 119.265  1.00  0.00           C
ATOM   4893  CG1 VAL A 309      55.459  50.639 119.795  1.00  0.00           C
ATOM   4897  CG2 VAL A 309      56.229  53.039 120.045  1.00  0.00           C
ATOM   4901  C   VAL A 309      56.979  51.679 117.415  1.00  0.00           C
ATOM   4902  O   VAL A 309      57.929  52.429 117.275  1.00  0.00           O
ATOM   4903  N   MET A 310      57.119  50.369 117.125  1.00  0.00           N
ATOM   4905  CA  MET A 310      58.329  49.789 116.565  1.00  0.00           C
ATOM   4907  CB  MET A 310      58.219  48.249 116.485  1.00  0.00           C
ATOM   4910  CG  MET A 310      58.119  47.589 117.865  1.00  0.00           C
ATOM   4913  SD  MET A 310      58.159  45.769 117.825  1.00  0.00           S
ATOM   4914  CE  MET A 310      56.439  45.529 117.315  1.00  0.00           C
ATOM   4918  C   MET A 310      58.659  50.349 115.195  1.00  0.00           C
ATOM   4919  O   MET A 310      59.809  50.539 114.805  1.00  0.00           O
ATOM   4920  N   ALA A 311      57.619  50.659 114.395  1.00  0.00           N
ATOM   4922  CA  ALA A 311      57.799  51.139 113.045  1.00  0.00           C
ATOM   4924  CB  ALA A 311      56.529  50.879 112.205  1.00  0.00           C
ATOM   4928  C   ALA A 311      58.209  52.619 113.005  1.00  0.00           C
ATOM   4929  O   ALA A 311      58.699  53.079 111.975  1.00  0.00           O
ATOM   4930  N   THR A 312      58.069  53.389 114.105  1.00  0.00           N
ATOM   4932  CA  THR A 312      58.649  54.739 114.205  1.00  0.00           C
ATOM   4934  CB  THR A 312      57.939  55.649 115.225  1.00  0.00           C
ATOM   4936  OG1 THR A 312      58.019  55.119 116.525  1.00  0.00           O
ATOM   4938  CG2 THR A 312      56.449  55.789 114.925  1.00  0.00           C
ATOM   4942  C   THR A 312      60.119  54.669 114.595  1.00  0.00           C
ATOM   4943  O   THR A 312      60.869  55.639 114.455  1.00  0.00           O
ATOM   4944  N   GLU A 313      60.559  53.519 115.105  1.00  0.00           N
ATOM   4946  CA  GLU A 313      61.909  53.309 115.585  1.00  0.00           C
ATOM   4948  CB  GLU A 313      61.849  52.589 116.955  1.00  0.00           C
ATOM   4951  CG  GLU A 313      61.069  53.399 118.025  1.00  0.00           C
ATOM   4954  CD  GLU A 313      61.029  52.759 119.395  1.00  0.00           C
ATOM   4955  OE1 GLU A 313      61.189  51.519 119.535  1.00  0.00           O
ATOM   4956  OE2 GLU A 313      60.889  53.529 120.385  1.00  0.00           O
ATOM   4957  C   GLU A 313      62.709  52.499 114.585  1.00  0.00           C
ATOM   4958  O   GLU A 313      63.939  52.549 114.565  1.00  0.00           O
ATOM   4959  N   PHE A 314      62.029  51.799 113.655  1.00  0.00           N
ATOM   4961  CA  PHE A 314      62.659  51.079 112.565  1.00  0.00           C
ATOM   4963  CB  PHE A 314      61.729  49.969 112.005  1.00  0.00           C
ATOM   4966  CG  PHE A 314      62.469  49.049 111.065  1.00  0.00           C
ATOM   4967  CD1 PHE A 314      63.149  47.929 111.595  1.00  0.00           C
ATOM   4969  CE1 PHE A 314      63.849  47.059 110.755  1.00  0.00           C
ATOM   4971  CZ  PHE A 314      63.909  47.309 109.385  1.00  0.00           C
ATOM   4973  CD2 PHE A 314      62.509  49.279 109.685  1.00  0.00           C
ATOM   4975  CE2 PHE A 314      63.229  48.409 108.845  1.00  0.00           C
ATOM   4977  C   PHE A 314      63.059  52.059 111.465  1.00  0.00           C
ATOM   4978  O   PHE A 314      62.219  52.689 110.825  1.00  0.00           O
ATOM   4979  N   ARG A 315      64.369  52.159 111.205  1.00  0.00           N
ATOM   4981  CA  ARG A 315      64.919  52.959 110.145  1.00  0.00           C
ATOM   4983  CB  ARG A 315      66.299  53.509 110.545  1.00  0.00           C
ATOM   4986  CG  ARG A 315      66.929  54.529 109.565  1.00  0.00           C
ATOM   4989  CD  ARG A 315      68.179  55.219 110.125  1.00  0.00           C
ATOM   4992  NE  ARG A 315      67.769  56.009 111.335  1.00  0.00           N
ATOM   4994  CZ  ARG A 315      67.349  57.279 111.315  1.00  0.00           C
ATOM   4995  NH1 ARG A 315      67.359  57.999 110.215  1.00  0.00           N
ATOM   4998  NH2 ARG A 315      66.939  57.859 112.425  1.00  0.00           N
ATOM   5001  C   ARG A 315      65.039  52.169 108.855  1.00  0.00           C
ATOM   5002  O   ARG A 315      65.409  50.989 108.825  1.00  0.00           O
ATOM   5003  N   LEU A 316      64.709  52.839 107.745  1.00  0.00           N
ATOM   5005  CA  LEU A 316      64.869  52.299 106.415  1.00  0.00           C
ATOM   5007  CB  LEU A 316      63.749  52.789 105.475  1.00  0.00           C
ATOM   5010  CG  LEU A 316      62.339  52.399 105.955  1.00  0.00           C
ATOM   5012  CD1 LEU A 316      61.289  52.969 105.005  1.00  0.00           C
ATOM   5016  CD2 LEU A 316      62.159  50.879 106.065  1.00  0.00           C
ATOM   5020  C   LEU A 316      66.219  52.649 105.855  1.00  0.00           C
ATOM   5021  O   LEU A 316      66.839  53.659 106.205  1.00  0.00           O
ATOM   5022  N   GLN A 317      66.699  51.809 104.935  1.00  0.00           N
ATOM   5024  CA  GLN A 317      67.929  52.009 104.215  1.00  0.00           C
ATOM   5026  CB  GLN A 317      68.849  50.769 104.315  1.00  0.00           C
ATOM   5029  CG  GLN A 317      69.279  50.549 105.775  1.00  0.00           C
ATOM   5032  CD  GLN A 317      70.209  49.359 105.965  1.00  0.00           C
ATOM   5033  OE1 GLN A 317      70.729  48.719 105.055  1.00  0.00           O
ATOM   5034  NE2 GLN A 317      70.449  49.059 107.255  1.00  0.00           N
ATOM   5037  C   GLN A 317      67.579  52.329 102.785  1.00  0.00           C
ATOM   5038  O   GLN A 317      66.499  51.949 102.305  1.00  0.00           O
ATOM   5039  N   PRO A 318      68.389  53.089 102.045  1.00  0.00           N
ATOM   5040  CD  PRO A 318      69.559  53.819 102.525  1.00  0.00           C
ATOM   5043  CA  PRO A 318      68.179  53.269 100.625  1.00  0.00           C
ATOM   5045  CB  PRO A 318      69.389  54.069 100.155  1.00  0.00           C
ATOM   5048  CG  PRO A 318      69.819  54.829 101.415  1.00  0.00           C
ATOM   5051  C   PRO A 318      68.039  51.959  99.895  1.00  0.00           C
ATOM   5052  O   PRO A 318      68.859  51.069 100.115  1.00  0.00           O
ATOM   5053  N   TYR A 319      66.979  51.869  99.075  1.00  0.00           N
ATOM   5055  CA  TYR A 319      66.639  50.729  98.255  1.00  0.00           C
ATOM   5057  CB  TYR A 319      67.809  50.229  97.355  1.00  0.00           C
ATOM   5060  CG  TYR A 319      68.289  51.379  96.495  1.00  0.00           C
ATOM   5061  CD1 TYR A 319      67.629  51.659  95.285  1.00  0.00           C
ATOM   5063  CE1 TYR A 319      68.009  52.749  94.495  1.00  0.00           C
ATOM   5065  CZ  TYR A 319      69.029  53.599  94.915  1.00  0.00           C
ATOM   5066  OH  TYR A 319      69.329  54.719  94.115  1.00  0.00           O
ATOM   5068  CD2 TYR A 319      69.369  52.209  96.875  1.00  0.00           C
ATOM   5070  CE2 TYR A 319      69.719  53.329  96.105  1.00  0.00           C
ATOM   5072  C   TYR A 319      65.899  49.609  99.005  1.00  0.00           C
ATOM   5073  O   TYR A 319      65.609  48.569  98.415  1.00  0.00           O
ATOM   5074  N   ASP A 320      65.459  49.849 100.265  1.00  0.00           N
ATOM   5076  CA  ASP A 320      64.399  49.069 100.905  1.00  0.00           C
ATOM   5078  CB  ASP A 320      64.179  49.519 102.385  1.00  0.00           C
ATOM   5081  CG  ASP A 320      65.209  49.019 103.385  1.00  0.00           C
ATOM   5082  OD1 ASP A 320      65.919  48.019 103.135  1.00  0.00           O
ATOM   5083  OD2 ASP A 320      65.219  49.549 104.535  1.00  0.00           O
ATOM   5084  C   ASP A 320      63.049  49.139 100.145  1.00  0.00           C
ATOM   5085  O   ASP A 320      62.559  50.199  99.745  1.00  0.00           O
ATOM   5086  N   VAL A 321      62.389  47.969  99.985  1.00  0.00           N
ATOM   5088  CA  VAL A 321      61.009  47.869  99.545  1.00  0.00           C
ATOM   5090  CB  VAL A 321      60.739  46.759  98.535  1.00  0.00           C
ATOM   5092  CG1 VAL A 321      59.249  46.729  98.105  1.00  0.00           C
ATOM   5096  CG2 VAL A 321      61.629  46.999  97.305  1.00  0.00           C
ATOM   5100  C   VAL A 321      60.139  47.639 100.765  1.00  0.00           C
ATOM   5101  O   VAL A 321      60.219  46.619 101.445  1.00  0.00           O
ATOM   5102  N   VAL A 322      59.239  48.599 101.045  1.00  0.00           N
ATOM   5104  CA  VAL A 322      58.179  48.439 102.015  1.00  0.00           C
ATOM   5106  CB  VAL A 322      57.799  49.759 102.675  1.00  0.00           C
ATOM   5108  CG1 VAL A 322      56.599  49.569 103.625  1.00  0.00           C
ATOM   5112  CG2 VAL A 322      59.019  50.299 103.435  1.00  0.00           C
ATOM   5116  C   VAL A 322      56.979  47.819 101.325  1.00  0.00           C
ATOM   5117  O   VAL A 322      56.489  48.329 100.315  1.00  0.00           O
ATOM   5118  N   TYR A 323      56.509  46.669 101.845  1.00  0.00           N
ATOM   5120  CA  TYR A 323      55.419  45.929 101.245  1.00  0.00           C
ATOM   5122  CB  TYR A 323      55.959  44.629 100.565  1.00  0.00           C
ATOM   5125  CG  TYR A 323      54.879  43.779  99.955  1.00  0.00           C
ATOM   5126  CD1 TYR A 323      54.319  44.109  98.715  1.00  0.00           C
ATOM   5128  CE1 TYR A 323      53.329  43.289  98.135  1.00  0.00           C
ATOM   5130  CZ  TYR A 323      52.869  42.149  98.825  1.00  0.00           C
ATOM   5131  OH  TYR A 323      51.869  41.299  98.285  1.00  0.00           O
ATOM   5133  CD2 TYR A 323      54.449  42.609 100.605  1.00  0.00           C
ATOM   5135  CE2 TYR A 323      53.429  41.819 100.055  1.00  0.00           C
ATOM   5137  C   TYR A 323      54.309  45.699 102.265  1.00  0.00           C
ATOM   5138  O   TYR A 323      54.589  45.389 103.435  1.00  0.00           O
ATOM   5139  N   VAL A 324      53.039  45.859 101.865  1.00  0.00           N
ATOM   5141  CA  VAL A 324      51.889  45.519 102.695  1.00  0.00           C
ATOM   5143  CB  VAL A 324      51.039  46.709 103.125  1.00  0.00           C
ATOM   5145  CG1 VAL A 324      49.859  46.249 104.015  1.00  0.00           C
ATOM   5149  CG2 VAL A 324      51.939  47.739 103.845  1.00  0.00           C
ATOM   5153  C   VAL A 324      51.049  44.469 101.985  1.00  0.00           C
ATOM   5154  O   VAL A 324      50.609  44.609 100.845  1.00  0.00           O
ATOM   5155  N   THR A 325      50.859  43.329 102.645  1.00  0.00           N
ATOM   5157  CA  THR A 325      50.039  42.219 102.165  1.00  0.00           C
ATOM   5159  CB  THR A 325      50.219  40.989 103.065  1.00  0.00           C
ATOM   5161  OG1 THR A 325      51.549  40.509 102.965  1.00  0.00           O
ATOM   5163  CG2 THR A 325      49.359  39.779 102.685  1.00  0.00           C
ATOM   5167  C   THR A 325      48.569  42.569 102.025  1.00  0.00           C
ATOM   5168  O   THR A 325      47.959  43.189 102.895  1.00  0.00           O
ATOM   5169  N   THR A 326      47.919  42.169 100.915  1.00  0.00           N
ATOM   5171  CA  THR A 326      46.479  42.139 100.725  1.00  0.00           C
ATOM   5173  CB  THR A 326      46.119  41.769  99.285  1.00  0.00           C
ATOM   5175  OG1 THR A 326      46.859  42.529  98.365  1.00  0.00           O
ATOM   5177  CG2 THR A 326      44.639  42.019  98.965  1.00  0.00           C
ATOM   5181  C   THR A 326      45.759  41.139 101.635  1.00  0.00           C
ATOM   5182  O   THR A 326      46.249  40.039 101.875  1.00  0.00           O
ATOM   5183  N   ALA A 327      44.549  41.459 102.135  1.00  0.00           N
ATOM   5185  CA  ALA A 327      43.749  40.499 102.875  1.00  0.00           C
ATOM   5187  CB  ALA A 327      42.479  41.149 103.445  1.00  0.00           C
ATOM   5191  C   ALA A 327      43.349  39.239 102.075  1.00  0.00           C
ATOM   5192  O   ALA A 327      43.169  39.329 100.865  1.00  0.00           O
ATOM   5193  N   PRO A 328      43.149  38.049 102.665  1.00  0.00           N
ATOM   5194  CD  PRO A 328      43.779  37.679 103.945  1.00  0.00           C
ATOM   5197  CA  PRO A 328      42.839  36.859 101.865  1.00  0.00           C
ATOM   5199  CB  PRO A 328      42.919  35.709 102.875  1.00  0.00           C
ATOM   5202  CG  PRO A 328      44.019  36.169 103.845  1.00  0.00           C
ATOM   5205  C   PRO A 328      41.459  36.959 101.235  1.00  0.00           C
ATOM   5206  O   PRO A 328      41.319  36.759 100.025  1.00  0.00           O
ATOM   5207  N   VAL A 329      40.449  37.399 102.005  1.00  0.00           N
ATOM   5209  CA  VAL A 329      39.119  37.719 101.525  1.00  0.00           C
ATOM   5211  CB  VAL A 329      38.199  38.099 102.685  1.00  0.00           C
ATOM   5213  CG1 VAL A 329      38.069  36.879 103.615  1.00  0.00           C
ATOM   5217  CG2 VAL A 329      38.699  39.339 103.465  1.00  0.00           C
ATOM   5221  C   VAL A 329      39.089  38.779 100.425  1.00  0.00           C
ATOM   5222  O   VAL A 329      38.269  38.709  99.505  1.00  0.00           O
ATOM   5223  N   SER A 330      39.989  39.779 100.475  1.00  0.00           N
ATOM   5225  CA  SER A 330      40.259  40.699  99.385  1.00  0.00           C
ATOM   5227  CB  SER A 330      41.239  41.809  99.825  1.00  0.00           C
ATOM   5230  OG  SER A 330      40.599  42.739 100.695  1.00  0.00           O
ATOM   5232  C   SER A 330      40.769  40.019  98.115  1.00  0.00           C
ATOM   5233  O   SER A 330      40.149  40.129  97.065  1.00  0.00           O
ATOM   5234  N   ARG A 331      41.839  39.189  98.195  1.00  0.00           N
ATOM   5236  CA  ARG A 331      42.349  38.479  97.025  1.00  0.00           C
ATOM   5238  CB  ARG A 331      43.659  37.719  97.375  1.00  0.00           C
ATOM   5241  CG  ARG A 331      44.759  38.649  97.915  1.00  0.00           C
ATOM   5244  CD  ARG A 331      46.169  38.049  97.885  1.00  0.00           C
ATOM   5247  NE  ARG A 331      46.669  38.259  96.505  1.00  0.00           N
ATOM   5249  CZ  ARG A 331      47.439  37.419  95.835  1.00  0.00           C
ATOM   5250  NH1 ARG A 331      48.059  36.429  96.425  1.00  0.00           N
ATOM   5253  NH2 ARG A 331      47.669  37.679  94.575  1.00  0.00           N
ATOM   5256  C   ARG A 331      41.329  37.529  96.385  1.00  0.00           C
ATOM   5257  O   ARG A 331      41.109  37.529  95.175  1.00  0.00           O
ATOM   5258  N   TRP A 332      40.579  36.809  97.235  1.00  0.00           N
ATOM   5260  CA  TRP A 332      39.419  36.029  96.855  1.00  0.00           C
ATOM   5262  CB  TRP A 332      38.859  35.269  98.095  1.00  0.00           C
ATOM   5265  CG  TRP A 332      37.629  34.429  97.875  1.00  0.00           C
ATOM   5266  CD1 TRP A 332      36.339  34.789  98.155  1.00  0.00           C
ATOM   5268  NE1 TRP A 332      35.479  33.779  97.795  1.00  0.00           N
ATOM   5270  CE2 TRP A 332      36.199  32.759  97.255  1.00  0.00           C
ATOM   5271  CD2 TRP A 332      37.569  33.109  97.315  1.00  0.00           C
ATOM   5272  CE3 TRP A 332      38.529  32.209  96.885  1.00  0.00           C
ATOM   5274  CZ3 TRP A 332      38.109  30.989  96.345  1.00  0.00           C
ATOM   5276  CZ2 TRP A 332      35.779  31.539  96.735  1.00  0.00           C
ATOM   5278  CH2 TRP A 332      36.759  30.669  96.265  1.00  0.00           C
ATOM   5280  C   TRP A 332      38.339  36.849  96.135  1.00  0.00           C
ATOM   5281  O   TRP A 332      37.779  36.429  95.125  1.00  0.00           O
ATOM   5282  N   ASN A 333      38.039  38.089  96.575  1.00  0.00           N
ATOM   5284  CA  ASN A 333      37.079  38.909  95.845  1.00  0.00           C
ATOM   5286  CB  ASN A 333      36.549  40.039  96.775  1.00  0.00           C
ATOM   5289  CG  ASN A 333      35.079  40.409  96.535  1.00  0.00           C
ATOM   5290  OD1 ASN A 333      34.189  39.619  96.855  1.00  0.00           O
ATOM   5291  ND2 ASN A 333      34.779  41.659  96.125  1.00  0.00           N
ATOM   5294  C   ASN A 333      37.669  39.489  94.545  1.00  0.00           C
ATOM   5295  O   ASN A 333      36.939  39.819  93.615  1.00  0.00           O
ATOM   5296  N   ARG A 334      39.009  39.599  94.405  1.00  0.00           N
ATOM   5298  CA  ARG A 334      39.649  39.989  93.155  1.00  0.00           C
ATOM   5300  CB  ARG A 334      41.119  40.459  93.365  1.00  0.00           C
ATOM   5303  CG  ARG A 334      41.249  41.899  93.905  1.00  0.00           C
ATOM   5306  CD  ARG A 334      42.699  42.309  94.285  1.00  0.00           C
ATOM   5309  NE  ARG A 334      42.709  43.769  94.605  1.00  0.00           N
ATOM   5311  CZ  ARG A 334      43.629  44.389  95.335  1.00  0.00           C
ATOM   5312  NH1 ARG A 334      44.729  43.819  95.765  1.00  0.00           N
ATOM   5315  NH2 ARG A 334      43.419  45.639  95.705  1.00  0.00           N
ATOM   5318  C   ARG A 334      39.609  38.879  92.125  1.00  0.00           C
ATOM   5319  O   ARG A 334      39.729  39.129  90.925  1.00  0.00           O
ATOM   5320  N   LEU A 335      39.369  37.649  92.585  1.00  0.00           N
ATOM   5322  CA  LEU A 335      39.189  36.479  91.775  1.00  0.00           C
ATOM   5324  CB  LEU A 335      39.609  35.279  92.665  1.00  0.00           C
ATOM   5327  CG  LEU A 335      39.679  33.929  91.945  1.00  0.00           C
ATOM   5329  CD1 LEU A 335      40.739  34.009  90.865  1.00  0.00           C
ATOM   5333  CD2 LEU A 335      39.999  32.789  92.925  1.00  0.00           C
ATOM   5337  C   LEU A 335      37.739  36.369  91.335  1.00  0.00           C
ATOM   5338  O   LEU A 335      37.429  36.519  90.145  1.00  0.00           O
ATOM   5339  N   ILE A 336      36.789  36.209  92.285  1.00  0.00           N
ATOM   5341  CA  ILE A 336      35.379  35.959  92.025  1.00  0.00           C
ATOM   5343  CB  ILE A 336      34.689  35.579  93.335  1.00  0.00           C
ATOM   5345  CG2 ILE A 336      33.169  35.369  93.155  1.00  0.00           C
ATOM   5349  CG1 ILE A 336      35.339  34.349  94.035  1.00  0.00           C
ATOM   5352  CD  ILE A 336      35.349  33.079  93.205  1.00  0.00           C
ATOM   5356  C   ILE A 336      34.659  37.119  91.325  1.00  0.00           C
ATOM   5357  O   ILE A 336      33.669  36.919  90.615  1.00  0.00           O
ATOM   5358  N   ASN A 337      35.149  38.379  91.425  1.00  0.00           N
ATOM   5360  CA  ASN A 337      34.579  39.509  90.705  1.00  0.00           C
ATOM   5362  CB  ASN A 337      35.299  40.839  90.995  1.00  0.00           C
ATOM   5365  CG  ASN A 337      34.759  41.409  92.275  1.00  0.00           C
ATOM   5366  OD1 ASN A 337      33.709  41.019  92.775  1.00  0.00           O
ATOM   5367  ND2 ASN A 337      35.519  42.349  92.865  1.00  0.00           N
ATOM   5370  C   ASN A 337      34.639  39.339  89.225  1.00  0.00           C
ATOM   5371  O   ASN A 337      33.679  39.619  88.515  1.00  0.00           O
ATOM   5372  N   GLN A 338      35.799  38.869  88.725  1.00  0.00           N
ATOM   5374  CA  GLN A 338      36.069  38.659  87.325  1.00  0.00           C
ATOM   5376  CB  GLN A 338      37.569  38.309  87.125  1.00  0.00           C
ATOM   5379  CG  GLN A 338      38.539  39.379  87.715  1.00  0.00           C
ATOM   5382  CD  GLN A 338      38.149  40.809  87.365  1.00  0.00           C
ATOM   5383  OE1 GLN A 338      37.799  41.589  88.255  1.00  0.00           O
ATOM   5384  NE2 GLN A 338      38.189  41.169  86.065  1.00  0.00           N
ATOM   5387  C   GLN A 338      35.169  37.599  86.705  1.00  0.00           C
ATOM   5388  O   GLN A 338      34.689  37.749  85.585  1.00  0.00           O
ATOM   5389  N   LEU A 339      34.899  36.519  87.465  1.00  0.00           N
ATOM   5391  CA  LEU A 339      33.899  35.519  87.145  1.00  0.00           C
ATOM   5393  CB  LEU A 339      34.019  34.359  88.135  1.00  0.00           C
ATOM   5396  CG  LEU A 339      35.379  33.659  88.025  1.00  0.00           C
ATOM   5398  CD1 LEU A 339      35.409  32.519  89.035  1.00  0.00           C
ATOM   5402  CD2 LEU A 339      35.589  33.099  86.615  1.00  0.00           C
ATOM   5406  C   LEU A 339      32.469  35.979  87.165  1.00  0.00           C
ATOM   5407  O   LEU A 339      31.649  35.489  86.395  1.00  0.00           O
ATOM   5408  N   LEU A 340      32.089  36.899  88.075  1.00  0.00           N
ATOM   5410  CA  LEU A 340      30.699  37.239  88.265  1.00  0.00           C
ATOM   5412  CB  LEU A 340      30.439  38.049  89.555  1.00  0.00           C
ATOM   5415  CG  LEU A 340      28.949  38.199  89.925  1.00  0.00           C
ATOM   5417  CD1 LEU A 340      28.219  36.849  90.115  1.00  0.00           C
ATOM   5421  CD2 LEU A 340      28.799  39.039  91.195  1.00  0.00           C
ATOM   5425  C   LEU A 340      29.989  37.769  87.025  1.00  0.00           C
ATOM   5426  O   LEU A 340      28.849  37.339  86.885  1.00  0.00           O
ATOM   5427  N   PRO A 341      30.529  38.589  86.085  1.00  0.00           N
ATOM   5428  CD  PRO A 341      31.629  39.509  86.365  1.00  0.00           C
ATOM   5431  CA  PRO A 341      29.899  38.929  84.805  1.00  0.00           C
ATOM   5433  CB  PRO A 341      30.839  39.949  84.155  1.00  0.00           C
ATOM   5436  CG  PRO A 341      31.519  40.629  85.335  1.00  0.00           C
ATOM   5439  C   PRO A 341      29.749  37.749  83.885  1.00  0.00           C
ATOM   5440  O   PRO A 341      28.729  37.629  83.205  1.00  0.00           O
ATOM   5441  N   THR A 342      30.719  36.839  83.805  1.00  0.00           N
ATOM   5443  CA  THR A 342      30.509  35.609  83.045  1.00  0.00           C
ATOM   5445  CB  THR A 342      31.729  34.749  82.845  1.00  0.00           C
ATOM   5447  OG1 THR A 342      32.709  35.509  82.155  1.00  0.00           O
ATOM   5449  CG2 THR A 342      31.369  33.539  81.955  1.00  0.00           C
ATOM   5453  C   THR A 342      29.419  34.749  83.635  1.00  0.00           C
ATOM   5454  O   THR A 342      28.489  34.379  82.925  1.00  0.00           O
ATOM   5455  N   ILE A 343      29.409  34.509  84.965  1.00  0.00           N
ATOM   5457  CA  ILE A 343      28.339  33.779  85.635  1.00  0.00           C
ATOM   5459  CB  ILE A 343      28.599  33.529  87.125  1.00  0.00           C
ATOM   5461  CG2 ILE A 343      27.399  32.769  87.745  1.00  0.00           C
ATOM   5465  CG1 ILE A 343      29.909  32.729  87.355  1.00  0.00           C
ATOM   5468  CD  ILE A 343      30.359  32.719  88.825  1.00  0.00           C
ATOM   5472  C   ILE A 343      26.989  34.449  85.445  1.00  0.00           C
ATOM   5473  O   ILE A 343      25.989  33.799  85.195  1.00  0.00           O
ATOM   5474  N   SER A 344      26.969  35.789  85.515  1.00  0.00           N
ATOM   5476  CA  SER A 344      25.859  36.709  85.255  1.00  0.00           C
ATOM   5478  CB  SER A 344      26.419  38.149  85.465  1.00  0.00           C
ATOM   5481  OG  SER A 344      26.109  39.169  84.525  1.00  0.00           O
ATOM   5483  C   SER A 344      25.229  36.639  83.875  1.00  0.00           C
ATOM   5484  O   SER A 344      24.019  36.559  83.725  1.00  0.00           O
ATOM   5485  N   GLY A 345      26.059  36.679  82.815  1.00  0.00           N
ATOM   5487  CA  GLY A 345      25.569  36.819  81.455  1.00  0.00           C
ATOM   5490  C   GLY A 345      25.509  35.499  80.765  1.00  0.00           C
ATOM   5491  O   GLY A 345      24.769  35.329  79.815  1.00  0.00           O
ATOM   5492  N   VAL A 346      26.219  34.489  81.325  1.00  0.00           N
ATOM   5494  CA  VAL A 346      25.719  33.119  81.385  1.00  0.00           C
ATOM   5496  CB  VAL A 346      26.699  32.159  82.055  1.00  0.00           C
ATOM   5498  CG1 VAL A 346      26.129  30.769  82.385  1.00  0.00           C
ATOM   5502  CG2 VAL A 346      27.909  31.969  81.115  1.00  0.00           C
ATOM   5506  C   VAL A 346      24.329  33.139  82.025  1.00  0.00           C
ATOM   5507  O   VAL A 346      23.359  32.969  81.315  1.00  0.00           O
ATOM   5508  N   ARG A 347      24.159  33.469  83.315  1.00  0.00           N
ATOM   5510  CA  ARG A 347      22.889  33.609  84.015  1.00  0.00           C
ATOM   5512  CB  ARG A 347      23.059  33.809  85.575  1.00  0.00           C
ATOM   5515  CG  ARG A 347      21.839  34.009  86.525  1.00  0.00           C
ATOM   5518  CD  ARG A 347      20.829  32.829  86.635  1.00  0.00           C
ATOM   5521  NE  ARG A 347      19.669  33.269  87.485  1.00  0.00           N
ATOM   5523  CZ  ARG A 347      18.599  32.529  87.765  1.00  0.00           C
ATOM   5524  NH1 ARG A 347      18.289  31.439  87.105  1.00  0.00           N
ATOM   5527  NH2 ARG A 347      17.739  32.929  88.675  1.00  0.00           N
ATOM   5530  C   ARG A 347      21.789  34.489  83.395  1.00  0.00           C
ATOM   5531  O   ARG A 347      20.709  34.479  83.935  1.00  0.00           O
ATOM   5532  N   TYR A 348      21.939  35.179  82.245  1.00  0.00           N
ATOM   5534  CA  TYR A 348      20.809  35.779  81.535  1.00  0.00           C
ATOM   5536  CB  TYR A 348      20.949  37.349  81.475  1.00  0.00           C
ATOM   5539  CG  TYR A 348      20.649  38.169  82.735  1.00  0.00           C
ATOM   5540  CD1 TYR A 348      20.109  37.699  83.955  1.00  0.00           C
ATOM   5542  CE1 TYR A 348      19.719  38.599  84.975  1.00  0.00           C
ATOM   5544  CZ  TYR A 348      19.899  39.969  84.805  1.00  0.00           C
ATOM   5545  OH  TYR A 348      19.649  40.889  85.845  1.00  0.00           O
ATOM   5547  CD2 TYR A 348      20.849  39.549  82.625  1.00  0.00           C
ATOM   5549  CE2 TYR A 348      20.459  40.449  83.625  1.00  0.00           C
ATOM   5551  C   TYR A 348      20.539  35.189  80.115  1.00  0.00           C
ATOM   5552  O   TYR A 348      19.709  35.689  79.365  1.00  0.00           O
ATOM   5553  N   MET A 349      21.199  34.079  79.695  1.00  0.00           N
ATOM   5555  CA  MET A 349      21.029  33.539  78.335  1.00  0.00           C
ATOM   5557  CB  MET A 349      22.409  33.309  77.675  1.00  0.00           C
ATOM   5560  CG  MET A 349      23.019  34.599  77.085  1.00  0.00           C
ATOM   5563  SD  MET A 349      24.729  34.439  76.475  1.00  0.00           S
ATOM   5564  CE  MET A 349      24.409  33.249  75.135  1.00  0.00           C
ATOM   5568  C   MET A 349      20.139  32.289  78.125  1.00  0.00           C
ATOM   5569  O   MET A 349      19.819  31.959  76.995  1.00  0.00           O
ATOM   5570  N   THR A 350      19.669  31.589  79.175  1.00  0.00           N
ATOM   5572  CA  THR A 350      18.809  30.369  79.105  1.00  0.00           C
ATOM   5574  CB  THR A 350      19.189  29.059  79.885  1.00  0.00           C
ATOM   5576  OG1 THR A 350      20.179  28.329  79.175  1.00  0.00           O
ATOM   5578  CG2 THR A 350      18.099  27.989  80.135  1.00  0.00           C
ATOM   5582  C   THR A 350      17.439  30.739  79.525  1.00  0.00           C
ATOM   5583  O   THR A 350      16.529  30.009  79.205  1.00  0.00           O
ATOM   5584  N   ASP A 351      17.159  31.909  80.125  1.00  0.00           N
ATOM   5586  CA  ASP A 351      15.799  32.379  80.005  1.00  0.00           C
ATOM   5588  CB  ASP A 351      15.249  33.079  81.255  1.00  0.00           C
ATOM   5591  CG  ASP A 351      14.989  32.129  82.415  1.00  0.00           C
ATOM   5592  OD1 ASP A 351      15.509  30.979  82.445  1.00  0.00           O
ATOM   5593  OD2 ASP A 351      14.309  32.559  83.375  1.00  0.00           O
ATOM   5594  C   ASP A 351      15.629  33.139  78.705  1.00  0.00           C
ATOM   5595  O   ASP A 351      14.609  33.019  78.065  1.00  0.00           O
ATOM   5596  N   THR A 352      16.679  33.809  78.155  1.00  0.00           N
ATOM   5598  CA  THR A 352      16.609  34.219  76.755  1.00  0.00           C
ATOM   5600  CB  THR A 352      17.719  35.159  76.295  1.00  0.00           C
ATOM   5602  OG1 THR A 352      17.689  36.319  77.105  1.00  0.00           O
ATOM   5604  CG2 THR A 352      17.459  35.639  74.855  1.00  0.00           C
ATOM   5608  C   THR A 352      16.469  33.079  75.765  1.00  0.00           C
ATOM   5609  O   THR A 352      15.679  33.159  74.835  1.00  0.00           O
ATOM   5610  N   ALA A 353      17.199  31.959  75.935  1.00  0.00           N
ATOM   5612  CA  ALA A 353      16.839  30.709  75.295  1.00  0.00           C
ATOM   5614  CB  ALA A 353      17.949  29.649  75.415  1.00  0.00           C
ATOM   5618  C   ALA A 353      15.489  30.119  75.715  1.00  0.00           C
ATOM   5619  O   ALA A 353      14.739  29.649  74.875  1.00  0.00           O
ATOM   5620  N   SER A 354      15.109  30.109  77.015  1.00  0.00           N
ATOM   5622  CA  SER A 354      13.859  29.529  77.515  1.00  0.00           C
ATOM   5624  CB  SER A 354      13.589  29.459  79.055  1.00  0.00           C
ATOM   5627  OG  SER A 354      14.479  28.539  79.695  1.00  0.00           O
ATOM   5629  C   SER A 354      12.679  30.189  76.875  1.00  0.00           C
ATOM   5630  O   SER A 354      11.789  29.569  76.295  1.00  0.00           O
ATOM   5631  N   ASP A 355      12.709  31.509  76.805  1.00  0.00           N
ATOM   5633  CA  ASP A 355      11.779  32.289  76.055  1.00  0.00           C
ATOM   5635  CB  ASP A 355      11.999  33.799  76.365  1.00  0.00           C
ATOM   5638  CG  ASP A 355      11.679  34.189  77.805  1.00  0.00           C
ATOM   5639  OD1 ASP A 355      11.879  33.389  78.745  1.00  0.00           O
ATOM   5640  OD2 ASP A 355      11.259  35.369  77.975  1.00  0.00           O
ATOM   5641  C   ASP A 355      11.799  32.029  74.535  1.00  0.00           C
ATOM   5642  O   ASP A 355      11.289  32.859  73.805  1.00  0.00           O
ATOM   5643  N   ILE A 356      12.339  30.909  73.975  1.00  0.00           N
ATOM   5645  CA  ILE A 356      12.159  30.509  72.585  1.00  0.00           C
ATOM   5647  CB  ILE A 356      13.509  30.479  71.825  1.00  0.00           C
ATOM   5649  CG2 ILE A 356      13.319  30.449  70.285  1.00  0.00           C
ATOM   5653  CG1 ILE A 356      14.459  31.659  72.165  1.00  0.00           C
ATOM   5656  CD  ILE A 356      13.969  33.069  71.795  1.00  0.00           C
ATOM   5660  C   ILE A 356      11.379  29.179  72.405  1.00  0.00           C
ATOM   5661  O   ILE A 356      11.009  28.849  71.275  1.00  0.00           O
ATOM   5662  N   HIS A 357      10.989  28.389  73.465  1.00  0.00           N
ATOM   5664  CA  HIS A 357       9.989  27.299  73.255  1.00  0.00           C
ATOM   5666  CB  HIS A 357      10.109  25.919  74.015  1.00  0.00           C
ATOM   5669  ND1 HIS A 357      12.129  25.129  72.705  1.00  0.00           N
ATOM   5670  CG  HIS A 357      11.189  24.929  73.695  1.00  0.00           C
ATOM   5671  CE1 HIS A 357      13.019  24.159  72.885  1.00  0.00           C
ATOM   5673  NE2 HIS A 357      12.669  23.339  73.895  1.00  0.00           N
ATOM   5675  CD2 HIS A 357      11.499  23.819  74.415  1.00  0.00           C
ATOM   5677  C   HIS A 357       8.591  27.789  73.605  1.00  0.00           C
ATOM   5678  O   HIS A 357       7.851  27.179  74.375  1.00  0.00           O
ATOM   5679  N   ASN A 358       8.181  28.869  72.955  1.00  0.00           N
ATOM   5681  CA  ASN A 358       6.801  29.139  72.625  1.00  0.00           C
ATOM   5683  CB  ASN A 358       6.591  30.669  72.815  1.00  0.00           C
ATOM   5686  CG  ASN A 358       5.491  31.359  72.025  1.00  0.00           C
ATOM   5687  OD1 ASN A 358       4.541  31.929  72.565  1.00  0.00           O
ATOM   5688  ND2 ASN A 358       5.671  31.409  70.685  1.00  0.00           N
ATOM   5691  C   ASN A 358       6.611  28.639  71.175  1.00  0.00           C
ATOM   5692  OT1 ASN A 358       7.331  29.139  70.265  1.00  0.00           O
ATOM   5693  OT2 ASN A 358       5.721  27.779  70.965  1.00  0.00           O
ATOM   5694  NH3 POPEB 359      32.509  16.229  92.735  1.00  0.00           N
ATOM   5698  C12 POPEB 359      32.939  14.809  92.475  1.00  0.00           C
ATOM   5701  C11 POPEB 359      31.739  13.849  92.455  1.00  0.00           C
ATOM   5704  P   POPEB 359      29.449  15.009  91.845  1.00  0.00           P
ATOM   5705  O13 POPEB 359      28.669  14.149  92.755  1.00  0.00           O
ATOM   5706  O14 POPEB 359      29.889  16.349  92.315  1.00  0.00           O
ATOM   5707  O11 POPEB 359      28.749  15.059  90.415  1.00  0.00           O
ATOM   5708  O12 POPEB 359      30.789  14.259  91.465  1.00  0.00           O
ATOM   5709  C1  POPEB 359      28.719  13.839  89.645  1.00  0.00           C
ATOM   5712  C2  POPEB 359      27.549  13.859  88.615  1.00  0.00           C
ATOM   5714  O21 POPEB 359      27.419  12.569  87.945  1.00  0.00           O
ATOM   5715  C21 POPEB 359      28.369  12.209  87.075  1.00  0.00           C
ATOM   5716  O22 POPEB 359      29.379  12.819  86.805  1.00  0.00           O
ATOM   5717  C22 POPEB 359      28.059  10.819  86.505  1.00  0.00           C
ATOM   5720  C3  POPEB 359      27.619  15.109  87.675  1.00  0.00           C
ATOM   5723  O31 POPEB 359      26.369  15.369  86.995  1.00  0.00           O
ATOM   5724  C31 POPEB 359      26.289  14.889  85.745  1.00  0.00           C
ATOM   5725  O32 POPEB 359      27.159  14.259  85.185  1.00  0.00           O
ATOM   5726  C32 POPEB 359      24.949  15.319  85.155  1.00  0.00           C
ATOM   5729  C23 POPEB 359      28.579  10.659  85.055  1.00  0.00           C
ATOM   5732  C24 POPEB 359      29.169   9.269  84.735  1.00  0.00           C
ATOM   5735  C25 POPEB 359      29.659   9.209  83.275  1.00  0.00           C
ATOM   5738  C26 POPEB 359      30.659   8.089  82.925  1.00  0.00           C
ATOM   5741  C27 POPEB 359      30.479   7.609  81.475  1.00  0.00           C
ATOM   5744  C28 POPEB 359      31.529   6.579  81.005  1.00  0.00           C
ATOM   5747  C29 POPEB 359      31.009   5.739  79.855  1.00  0.00           C
ATOM   5749 0C21 POPEB 359      31.499   5.599  78.605  1.00  0.00           C
ATOM   5751 1C21 POPEB 359      32.729   6.229  78.005  1.00  0.00           C
ATOM   5754 2C21 POPEB 359      33.549   5.229  77.175  1.00  0.00           C
ATOM   5757 3C21 POPEB 359      34.789   5.889  76.545  1.00  0.00           C
ATOM   5760 4C21 POPEB 359      35.739   4.959  75.755  1.00  0.00           C
ATOM   5763 5C21 POPEB 359      36.309   3.799  76.575  1.00  0.00           C
ATOM   5766 6C21 POPEB 359      37.699   3.359  76.095  1.00  0.00           C
ATOM   5769 7C21 POPEB 359      38.269   2.179  76.905  1.00  0.00           C
ATOM   5772 8C21 POPEB 359      39.779   1.979  76.735  1.00  0.00           C
ATOM   5776  C33 POPEB 359      24.649  14.669  83.785  1.00  0.00           C
ATOM   5779  C34 POPEB 359      23.159  14.769  83.445  1.00  0.00           C
ATOM   5782  C35 POPEB 359      22.729  13.939  82.235  1.00  0.00           C
ATOM   5785  C36 POPEB 359      23.119  14.599  80.905  1.00  0.00           C
ATOM   5788  C37 POPEB 359      22.699  13.739  79.715  1.00  0.00           C
ATOM   5791  C38 POPEB 359      23.259  14.239  78.375  1.00  0.00           C
ATOM   5794  C39 POPEB 359      22.449  15.389  77.755  1.00  0.00           C
ATOM   5797 0C31 POPEB 359      21.079  14.939  77.235  1.00  0.00           C
ATOM   5800 1C31 POPEB 359      20.499  15.899  76.195  1.00  0.00           C
ATOM   5803 2C31 POPEB 359      19.319  15.329  75.395  1.00  0.00           C
ATOM   5806 3C31 POPEB 359      18.039  15.089  76.205  1.00  0.00           C
ATOM   5809 4C31 POPEB 359      17.259  16.379  76.465  1.00  0.00           C
ATOM   5812 5C31 POPEB 359      15.989  16.149  77.295  1.00  0.00           C
ATOM   5815 6C31 POPEB 359      15.179  17.429  77.515  1.00  0.00           C
ATOM   5819  NH3 POPEC 360      20.459  74.989  45.345  1.00  0.00           N
ATOM   5823  C12 POPEC 360      19.489  75.019  44.205  1.00  0.00           C
ATOM   5826  C11 POPEC 360      20.279  74.639  42.955  1.00  0.00           C
ATOM   5829  P   POPEC 360      22.229  73.159  42.145  1.00  0.00           P
ATOM   5830  O13 POPEC 360      22.939  74.379  41.725  1.00  0.00           O
ATOM   5831  O14 POPEC 360      21.479  72.389  41.115  1.00  0.00           O
ATOM   5832  O11 POPEC 360      23.199  72.199  42.925  1.00  0.00           O
ATOM   5833  O12 POPEC 360      21.179  73.569  43.255  1.00  0.00           O
ATOM   5834  C1  POPEC 360      24.549  72.539  43.255  1.00  0.00           C
ATOM   5837  C2  POPEC 360      24.839  72.149  44.725  1.00  0.00           C
ATOM   5839  O21 POPEC 360      24.639  73.289  45.585  1.00  0.00           O
ATOM   5840  C21 POPEC 360      23.599  73.259  46.375  1.00  0.00           C
ATOM   5841  O22 POPEC 360      22.459  72.929  46.085  1.00  0.00           O
ATOM   5842  C22 POPEC 360      24.069  73.509  47.815  1.00  0.00           C
ATOM   5845  C3  POPEC 360      26.319  71.689  44.895  1.00  0.00           C
ATOM   5848  O31 POPEC 360      26.719  71.809  46.265  1.00  0.00           O
ATOM   5849  C31 POPEC 360      27.789  71.149  46.675  1.00  0.00           C
ATOM   5850  O32 POPEC 360      28.369  70.269  46.085  1.00  0.00           O
ATOM   5851  C32 POPEC 360      28.199  71.749  48.025  1.00  0.00           C
ATOM   5854  C23 POPEC 360      23.499  72.449  48.795  1.00  0.00           C
ATOM   5857  C24 POPEC 360      24.169  72.459  50.185  1.00  0.00           C
ATOM   5860  C25 POPEC 360      24.129  73.829  50.875  1.00  0.00           C
ATOM   5863  C26 POPEC 360      23.529  73.819  52.295  1.00  0.00           C
ATOM   5866  C27 POPEC 360      21.999  73.799  52.265  1.00  0.00           C
ATOM   5869  C28 POPEC 360      21.369  73.809  53.675  1.00  0.00           C
ATOM   5872  C29 POPEC 360      19.869  73.999  53.595  1.00  0.00           C
ATOM   5874 0C21 POPEC 360      19.019  73.889  54.625  1.00  0.00           C
ATOM   5876 1C21 POPEC 360      19.399  73.559  56.045  1.00  0.00           C
ATOM   5879 2C21 POPEC 360      19.989  74.759  56.815  1.00  0.00           C
ATOM   5882 3C21 POPEC 360      19.069  75.979  56.795  1.00  0.00           C
ATOM   5885 4C21 POPEC 360      19.529  77.119  57.705  1.00  0.00           C
ATOM   5888 5C21 POPEC 360      18.629  78.349  57.585  1.00  0.00           C
ATOM   5891 6C21 POPEC 360      19.169  79.559  58.365  1.00  0.00           C
ATOM   5894 7C21 POPEC 360      18.259  80.789  58.245  1.00  0.00           C
ATOM   5897 8C21 POPEC 360      18.419  81.559  56.935  1.00  0.00           C
ATOM   5901  C33 POPEC 360      28.729  70.709  49.025  1.00  0.00           C
ATOM   5904  C34 POPEC 360      28.909  71.369  50.395  1.00  0.00           C
ATOM   5907  C35 POPEC 360      29.379  70.419  51.495  1.00  0.00           C
ATOM   5910  C36 POPEC 360      29.429  71.139  52.845  1.00  0.00           C
ATOM   5913  C37 POPEC 360      29.709  70.219  54.035  1.00  0.00           C
ATOM   5916  C38 POPEC 360      29.529  70.959  55.375  1.00  0.00           C
ATOM   5919  C39 POPEC 360      29.749  70.039  56.585  1.00  0.00           C
ATOM   5922 0C31 POPEC 360      29.479  70.719  57.935  1.00  0.00           C
ATOM   5925 1C31 POPEC 360      29.569  69.729  59.105  1.00  0.00           C
ATOM   5928 2C31 POPEC 360      29.419  70.399  60.485  1.00  0.00           C
ATOM   5931 3C31 POPEC 360      29.379  69.379  61.635  1.00  0.00           C
ATOM   5934 4C31 POPEC 360      29.329  70.019  63.025  1.00  0.00           C
ATOM   5937 5C31 POPEC 360      29.279  68.959  64.145  1.00  0.00           C
ATOM   5940 6C31 POPEC 360      29.299  69.539  65.555  1.00  0.00           C
ATOM   5944  NH3 POPED 361      24.989  10.639  49.115  1.00  0.00           N
ATOM   5948  C12 POPED 361      26.409  10.169  48.945  1.00  0.00           C
ATOM   5951  C11 POPED 361      26.559   9.159  47.785  1.00  0.00           C
ATOM   5954  P   POPED 361      26.349   6.749  48.775  1.00  0.00           P
ATOM   5955  O13 POPED 361      25.249   5.809  49.045  1.00  0.00           O
ATOM   5956  O14 POPED 361      27.569   6.169  48.185  1.00  0.00           O
ATOM   5957  O11 POPED 361      26.729   7.499  50.105  1.00  0.00           O
ATOM   5958  O12 POPED 361      25.799   7.959  47.915  1.00  0.00           O
ATOM   5959  C1  POPED 361      27.899   7.229  50.855  1.00  0.00           C
ATOM   5962  C2  POPED 361      27.499   6.719  52.255  1.00  0.00           C
ATOM   5964  O21 POPED 361      28.639   6.109  52.895  1.00  0.00           O
ATOM   5965  C21 POPED 361      28.949   4.889  52.535  1.00  0.00           C
ATOM   5966  O22 POPED 361      28.599   4.309  51.515  1.00  0.00           O
ATOM   5967  C22 POPED 361      29.739   4.239  53.645  1.00  0.00           C
ATOM   5970  C3  POPED 361      26.229   5.819  52.255  1.00  0.00           C
ATOM   5973  O31 POPED 361      26.069   5.219  53.555  1.00  0.00           O
ATOM   5974  C31 POPED 361      24.809   4.999  53.915  1.00  0.00           C
ATOM   5975  O32 POPED 361      23.839   5.079  53.185  1.00  0.00           O
ATOM   5976  C32 POPED 361      24.789   4.669  55.405  1.00  0.00           C
ATOM   5979  C23 POPED 361      28.859   3.959  54.885  1.00  0.00           C
ATOM   5982  C24 POPED 361      29.679   3.519  56.095  1.00  0.00           C
ATOM   5985  C25 POPED 361      28.869   3.629  57.385  1.00  0.00           C
ATOM   5988  C26 POPED 361      29.739   3.679  58.645  1.00  0.00           C
ATOM   5991  C27 POPED 361      28.939   4.149  59.865  1.00  0.00           C
ATOM   5994  C28 POPED 361      29.809   4.419  61.105  1.00  0.00           C
ATOM   5997  C29 POPED 361      28.929   4.869  62.235  1.00  0.00           C
ATOM   5999 0C21 POPED 361      29.199   4.739  63.545  1.00  0.00           C
ATOM   6001 1C21 POPED 361      30.479   4.219  64.145  1.00  0.00           C
ATOM   6004 2C21 POPED 361      30.739   4.909  65.495  1.00  0.00           C
ATOM   6007 3C21 POPED 361      32.109   4.589  66.095  1.00  0.00           C
ATOM   6010 4C21 POPED 361      32.349   5.359  67.395  1.00  0.00           C
ATOM   6013 5C21 POPED 361      33.729   5.089  68.015  1.00  0.00           C
ATOM   6016 6C21 POPED 361      33.979   5.949  69.265  1.00  0.00           C
ATOM   6019 7C21 POPED 361      35.199   5.499  70.075  1.00  0.00           C
ATOM   6022 8C21 POPED 361      35.499   6.399  71.275  1.00  0.00           C
ATOM   6026  C33 POPED 361      23.829   5.629  56.135  1.00  0.00           C
ATOM   6029  C34 POPED 361      24.089   5.729  57.645  1.00  0.00           C
ATOM   6032  C35 POPED 361      25.399   6.429  58.005  1.00  0.00           C
ATOM   6035  C36 POPED 361      25.309   7.069  59.385  1.00  0.00           C
ATOM   6038  C37 POPED 361      26.569   7.859  59.795  1.00  0.00           C
ATOM   6041  C38 POPED 361      26.209   9.009  60.735  1.00  0.00           C
ATOM   6044  C39 POPED 361      27.409   9.599  61.475  1.00  0.00           C
ATOM   6047 0C31 POPED 361      27.879   8.679  62.605  1.00  0.00           C
ATOM   6050 1C31 POPED 361      28.929   9.319  63.515  1.00  0.00           C
ATOM   6053 2C31 POPED 361      29.499   8.289  64.485  1.00  0.00           C
ATOM   6056 3C31 POPED 361      30.109   8.909  65.745  1.00  0.00           C
ATOM   6059 4C31 POPED 361      29.039   9.369  66.745  1.00  0.00           C
ATOM   6062 5C31 POPED 361      29.609   9.599  68.135  1.00  0.00           C
ATOM   6065 6C31 POPED 361      28.559  10.009  69.165  1.00  0.00           C
ATOM   6069  NH3 POPEE 362      78.279  -8.649  42.605  1.00  0.00           N
ATOM   6073  C12 POPEE 362      78.049  -7.169  42.485  1.00  0.00           C
ATOM   6076  C11 POPEE 362      77.369  -6.489  43.695  1.00  0.00           C
ATOM   6079  P   POPEE 362      78.259  -4.119  43.055  1.00  0.00           P
ATOM   6080  O13 POPEE 362      79.499  -4.659  43.695  1.00  0.00           O
ATOM   6081  O14 POPEE 362      78.219  -3.909  41.595  1.00  0.00           O
ATOM   6082  O11 POPEE 362      77.869  -2.719  43.665  1.00  0.00           O
ATOM   6083  O12 POPEE 362      77.049  -5.099  43.425  1.00  0.00           O
ATOM   6084  C1  POPEE 362      77.189  -2.369  44.855  1.00  0.00           C
ATOM   6087  C2  POPEE 362      78.019  -1.299  45.595  1.00  0.00           C
ATOM   6089  O21 POPEE 362      77.409  -1.049  46.875  1.00  0.00           O
ATOM   6090  C21 POPEE 362      78.179  -0.319  47.675  1.00  0.00           C
ATOM   6091  O22 POPEE 362      79.319   0.031  47.435  1.00  0.00           O
ATOM   6092  C22 POPEE 362      77.429  -0.049  48.975  1.00  0.00           C
ATOM   6095  C3  POPEE 362      78.259   0.001  44.735  1.00  0.00           C
ATOM   6098  O31 POPEE 362      77.549   1.171  45.205  1.00  0.00           O
ATOM   6099  C31 POPEE 362      76.449   1.511  44.535  1.00  0.00           C
ATOM   6100  O32 POPEE 362      75.999   0.921  43.575  1.00  0.00           O
ATOM   6101  C32 POPEE 362      75.859   2.779  45.165  1.00  0.00           C
ATOM   6104  C23 POPEE 362      78.119   1.051  49.825  1.00  0.00           C
ATOM   6107  C24 POPEE 362      79.399   0.571  50.505  1.00  0.00           C
ATOM   6110  C25 POPEE 362      80.089   1.621  51.365  1.00  0.00           C
ATOM   6113  C26 POPEE 362      79.489   1.719  52.775  1.00  0.00           C
ATOM   6116  C27 POPEE 362      80.209   2.759  53.625  1.00  0.00           C
ATOM   6119  C28 POPEE 362      79.599   2.899  55.035  1.00  0.00           C
ATOM   6122  C29 POPEE 362      79.969   1.749  55.935  1.00  0.00           C
ATOM   6124 0C21 POPEE 362      80.549   1.849  57.145  1.00  0.00           C
ATOM   6126 1C21 POPEE 362      80.889   3.149  57.835  1.00  0.00           C
ATOM   6129 2C21 POPEE 362      80.809   3.069  59.375  1.00  0.00           C
ATOM   6132 3C21 POPEE 362      79.399   2.889  59.935  1.00  0.00           C
ATOM   6135 4C21 POPEE 362      79.329   3.019  61.465  1.00  0.00           C
ATOM   6138 5C21 POPEE 362      80.339   2.109  62.195  1.00  0.00           C
ATOM   6141 6C21 POPEE 362      80.059   1.959  63.695  1.00  0.00           C
ATOM   6144 7C21 POPEE 362      80.959   0.901  64.325  1.00  0.00           C
ATOM   6147 8C21 POPEE 362      80.749   0.721  65.825  1.00  0.00           C
ATOM   6151  C33 POPEE 362      74.509   2.579  45.885  1.00  0.00           C
ATOM   6154  C34 POPEE 362      74.639   1.729  47.155  1.00  0.00           C
ATOM   6157  C35 POPEE 362      73.269   1.511  47.825  1.00  0.00           C
ATOM   6160  C36 POPEE 362      73.329   0.571  49.035  1.00  0.00           C
ATOM   6163  C37 POPEE 362      71.929   0.141  49.535  1.00  0.00           C
ATOM   6166  C38 POPEE 362      71.349   1.001  50.665  1.00  0.00           C
ATOM   6169  C39 POPEE 362      71.109   2.479  50.305  1.00  0.00           C
ATOM   6172 0C31 POPEE 362      70.329   3.209  51.395  1.00  0.00           C
ATOM   6175 1C31 POPEE 362      69.899   4.619  50.985  1.00  0.00           C
ATOM   6178 2C31 POPEE 362      69.169   5.419  52.085  1.00  0.00           C
ATOM   6181 3C31 POPEE 362      68.059   4.649  52.805  1.00  0.00           C
ATOM   6184 4C31 POPEE 362      67.149   5.529  53.675  1.00  0.00           C
ATOM   6187 5C31 POPEE 362      66.069   4.699  54.395  1.00  0.00           C
ATOM   6190 6C31 POPEE 362      65.129   5.529  55.275  1.00  0.00           C
ATOM   6194  NH3 POPEF 363      77.379  82.789  49.855  1.00  0.00           N
ATOM   6198  C12 POPEF 363      76.549  83.879  49.245  1.00  0.00           C
ATOM   6201  C11 POPEF 363      76.989  84.209  47.805  1.00  0.00           C
ATOM   6204  P   POPEF 363      75.829  82.239  46.535  1.00  0.00           P
ATOM   6205  O13 POPEF 363      74.709  83.169  46.255  1.00  0.00           O
ATOM   6206  O14 POPEF 363      76.139  81.209  45.515  1.00  0.00           O
ATOM   6207  O11 POPEF 363      75.479  81.519  47.905  1.00  0.00           O
ATOM   6208  O12 POPEF 363      77.129  83.059  46.965  1.00  0.00           O
ATOM   6209  C1  POPEF 363      74.219  80.849  48.055  1.00  0.00           C
ATOM   6212  C2  POPEF 363      74.009  80.399  49.535  1.00  0.00           C
ATOM   6214  O21 POPEF 363      73.559  81.539  50.305  1.00  0.00           O
ATOM   6215  C21 POPEF 363      72.249  81.579  50.515  1.00  0.00           C
ATOM   6216  O22 POPEF 363      71.429  80.729  50.205  1.00  0.00           O
ATOM   6217  C22 POPEF 363      71.909  82.859  51.265  1.00  0.00           C
ATOM   6220  C3  POPEF 363      75.319  79.759  50.105  1.00  0.00           C
ATOM   6223  O31 POPEF 363      75.859  80.399  51.295  1.00  0.00           O
ATOM   6224  C31 POPEF 363      75.299  79.969  52.415  1.00  0.00           C
ATOM   6225  O32 POPEF 363      74.329  79.219  52.485  1.00  0.00           O
ATOM   6226  C32 POPEF 363      75.989  80.609  53.615  1.00  0.00           C
ATOM   6229  C23 POPEF 363      72.009  82.639  52.785  1.00  0.00           C
ATOM   6232  C24 POPEF 363      71.389  83.769  53.615  1.00  0.00           C
ATOM   6235  C25 POPEF 363      71.329  83.379  55.095  1.00  0.00           C
ATOM   6238  C26 POPEF 363      70.589  84.379  55.995  1.00  0.00           C
ATOM   6241  C27 POPEF 363      70.469  83.879  57.445  1.00  0.00           C
ATOM   6244  C28 POPEF 363      69.669  84.829  58.345  1.00  0.00           C
ATOM   6247  C29 POPEF 363      69.759  84.429  59.795  1.00  0.00           C
ATOM   6249 0C21 POPEF 363      69.219  85.099  60.815  1.00  0.00           C
ATOM   6251 1C21 POPEF 363      68.409  86.369  60.725  1.00  0.00           C
ATOM   6254 2C21 POPEF 363      69.129  87.589  61.315  1.00  0.00           C
ATOM   6257 3C21 POPEF 363      69.469  87.449  62.805  1.00  0.00           C
ATOM   6260 4C21 POPEF 363      69.929  88.759  63.455  1.00  0.00           C
ATOM   6263 5C21 POPEF 363      71.149  89.389  62.755  1.00  0.00           C
ATOM   6266 6C21 POPEF 363      72.169  89.979  63.725  1.00  0.00           C
ATOM   6269 7C21 POPEF 363      73.439  90.489  63.025  1.00  0.00           C
ATOM   6272 8C21 POPEF 363      74.659  90.539  63.945  1.00  0.00           C
ATOM   6276  C33 POPEF 363      76.729  79.549  54.455  1.00  0.00           C
ATOM   6279  C34 POPEF 363      77.299  80.159  55.745  1.00  0.00           C
ATOM   6282  C35 POPEF 363      76.309  80.079  56.905  1.00  0.00           C
ATOM   6285  C36 POPEF 363      76.819  80.789  58.165  1.00  0.00           C
ATOM   6288  C37 POPEF 363      75.859  80.529  59.335  1.00  0.00           C
ATOM   6291  C38 POPEF 363      76.309  81.129  60.665  1.00  0.00           C
ATOM   6294  C39 POPEF 363      75.389  80.659  61.785  1.00  0.00           C
ATOM   6297 0C31 POPEF 363      75.759  81.219  63.145  1.00  0.00           C
ATOM   6300 1C31 POPEF 363      74.779  80.729  64.225  1.00  0.00           C
ATOM   6303 2C31 POPEF 363      74.899  81.519  65.535  1.00  0.00           C
ATOM   6306 3C31 POPEF 363      75.169  80.629  66.745  1.00  0.00           C
ATOM   6309 4C31 POPEF 363      76.639  80.209  66.825  1.00  0.00           C
ATOM   6312 5C31 POPEF 363      76.949  79.469  68.125  1.00  0.00           C
ATOM   6315 6C31 POPEF 363      78.439  79.329  68.395  1.00  0.00           C
ATOM   6319  NH3 POPEG 364      93.979 117.509  42.375  1.00  0.00           N
ATOM   6323  C12 POPEG 364      92.709 116.779  42.075  1.00  0.00           C
ATOM   6326  C11 POPEG 364      92.609 115.359  42.645  1.00  0.00           C
ATOM   6329  P   POPEG 364      90.739 113.509  42.685  1.00  0.00           P
ATOM   6330  O13 POPEG 364      89.309 113.459  42.335  1.00  0.00           O
ATOM   6331  O14 POPEG 364      91.569 112.339  42.345  1.00  0.00           O
ATOM   6332  O11 POPEG 364      90.849 113.669  44.245  1.00  0.00           O
ATOM   6333  O12 POPEG 364      91.399 114.829  42.115  1.00  0.00           O
ATOM   6334  C1  POPEG 364      91.059 112.549  45.095  1.00  0.00           C
ATOM   6337  C2  POPEG 364      91.239 113.079  46.535  1.00  0.00           C
ATOM   6339  O21 POPEG 364      91.589 112.119  47.555  1.00  0.00           O
ATOM   6340  C21 POPEG 364      92.149 110.959  47.295  1.00  0.00           C
ATOM   6341  O22 POPEG 364      91.849 110.169  46.405  1.00  0.00           O
ATOM   6342  C22 POPEG 364      93.309 110.789  48.275  1.00  0.00           C
ATOM   6345  C3  POPEG 364      89.979 113.899  46.935  1.00  0.00           C
ATOM   6348  O31 POPEG 364      90.079 114.579  48.205  1.00  0.00           O
ATOM   6349  C31 POPEG 364      90.489 115.839  48.135  1.00  0.00           C
ATOM   6350  O32 POPEG 364      90.999 116.399  47.175  1.00  0.00           O
ATOM   6351  C32 POPEG 364      90.159 116.539  49.445  1.00  0.00           C
ATOM   6354  C23 POPEG 364      92.969 110.069  49.595  1.00  0.00           C
ATOM   6357  C24 POPEG 364      94.219 109.969  50.475  1.00  0.00           C
ATOM   6360  C25 POPEG 364      94.069 109.279  51.835  1.00  0.00           C
ATOM   6363  C26 POPEG 364      95.439 109.099  52.515  1.00  0.00           C
ATOM   6366  C27 POPEG 364      95.559 109.569  53.975  1.00  0.00           C
ATOM   6369  C28 POPEG 364      97.029 109.599  54.435  1.00  0.00           C
ATOM   6372  C29 POPEG 364      97.209 110.109  55.845  1.00  0.00           C
ATOM   6374 0C21 POPEG 364      98.249 109.879  56.665  1.00  0.00           C
ATOM   6376 1C21 POPEG 364      99.489 109.059  56.395  1.00  0.00           C
ATOM   6379 2C21 POPEG 364      99.899 108.169  57.595  1.00  0.00           C
ATOM   6382 3C21 POPEG 364     100.649 108.939  58.695  1.00  0.00           C
ATOM   6385 4C21 POPEG 364     100.999 108.059  59.905  1.00  0.00           C
ATOM   6388 5C21 POPEG 364     101.669 108.809  61.065  1.00  0.00           C
ATOM   6391 6C21 POPEG 364     100.789 109.889  61.705  1.00  0.00           C
ATOM   6394 7C21 POPEG 364     101.309 110.349  63.075  1.00  0.00           C
ATOM   6397 8C21 POPEG 364     100.399 111.369  63.765  1.00  0.00           C
ATOM   6401  C33 POPEG 364      90.949 115.979  50.655  1.00  0.00           C
ATOM   6404  C34 POPEG 364      90.669 116.779  51.935  1.00  0.00           C
ATOM   6407  C35 POPEG 364      91.619 116.469  53.105  1.00  0.00           C
ATOM   6410  C36 POPEG 364      93.099 116.669  52.745  1.00  0.00           C
ATOM   6413  C37 POPEG 364      94.019 116.859  53.955  1.00  0.00           C
ATOM   6416  C38 POPEG 364      95.499 116.909  53.535  1.00  0.00           C
ATOM   6419  C39 POPEG 364      96.499 116.819  54.705  1.00  0.00           C
ATOM   6422 0C31 POPEG 364      96.359 117.939  55.745  1.00  0.00           C
ATOM   6425 1C31 POPEG 364      97.499 117.999  56.765  1.00  0.00           C
ATOM   6428 2C31 POPEG 364      97.279 119.119  57.785  1.00  0.00           C
ATOM   6431 3C31 POPEG 364      98.429 119.299  58.795  1.00  0.00           C
ATOM   6434 4C31 POPEG 364      99.749 119.749  58.145  1.00  0.00           C
ATOM   6437 5C31 POPEG 364     100.709 120.399  59.155  1.00  0.00           C
ATOM   6440 6C31 POPEG 364     102.039 120.839  58.545  1.00  0.00           C
ATOM   6444  NH3 POPEH 365     116.649  91.269  46.785  1.00  0.00           N
ATOM   6448  C12 POPEH 365     116.239  90.399  45.635  1.00  0.00           C
ATOM   6451  C11 POPEH 365     115.219  89.299  46.005  1.00  0.00           C
ATOM   6454  P   POPEH 365     114.879  86.739  45.425  1.00  0.00           P
ATOM   6455  O13 POPEH 365     113.489  86.529  44.975  1.00  0.00           O
ATOM   6456  O14 POPEH 365     115.899  85.769  44.995  1.00  0.00           O
ATOM   6457  O11 POPEH 365     114.819  86.679  47.005  1.00  0.00           O
ATOM   6458  O12 POPEH 365     115.359  88.209  45.105  1.00  0.00           O
ATOM   6459  C1  POPEH 365     115.979  86.359  47.765  1.00  0.00           C
ATOM   6462  C2  POPEH 365     115.879  87.059  49.145  1.00  0.00           C
ATOM   6464  O21 POPEH 365     117.119  86.959  49.865  1.00  0.00           O
ATOM   6465  C21 POPEH 365     117.399  85.809  50.435  1.00  0.00           C
ATOM   6466  O22 POPEH 365     116.979  84.709  50.135  1.00  0.00           O
ATOM   6467  C22 POPEH 365     118.459  86.079  51.495  1.00  0.00           C
ATOM   6470  C3  POPEH 365     114.629  86.629  49.965  1.00  0.00           C
ATOM   6473  O31 POPEH 365     114.649  87.329  51.225  1.00  0.00           O
ATOM   6474  C31 POPEH 365     114.379  86.639  52.325  1.00  0.00           C
ATOM   6475  O32 POPEH 365     114.109  85.449  52.395  1.00  0.00           O
ATOM   6476  C32 POPEH 365     114.549  87.569  53.525  1.00  0.00           C
ATOM   6479  C23 POPEH 365     118.439  85.019  52.605  1.00  0.00           C
ATOM   6482  C24 POPEH 365     119.239  85.469  53.835  1.00  0.00           C
ATOM   6485  C25 POPEH 365     119.139  84.439  54.955  1.00  0.00           C
ATOM   6488  C26 POPEH 365     119.609  84.959  56.305  1.00  0.00           C
ATOM   6491  C27 POPEH 365     119.169  84.049  57.465  1.00  0.00           C
ATOM   6494  C28 POPEH 365     119.539  84.599  58.855  1.00  0.00           C
ATOM   6497  C29 POPEH 365     121.039  84.599  59.065  1.00  0.00           C
ATOM   6499 0C21 POPEH 365     121.699  84.029  60.085  1.00  0.00           C
ATOM   6501 1C21 POPEH 365     121.079  83.229  61.205  1.00  0.00           C
ATOM   6504 2C21 POPEH 365     122.059  82.199  61.805  1.00  0.00           C
ATOM   6507 3C21 POPEH 365     122.449  81.049  60.865  1.00  0.00           C
ATOM   6510 4C21 POPEH 365     123.719  81.279  60.035  1.00  0.00           C
ATOM   6513 5C21 POPEH 365     124.229  80.019  59.325  1.00  0.00           C
ATOM   6516 6C21 POPEH 365     124.609  78.879  60.285  1.00  0.00           C
ATOM   6519 7C21 POPEH 365     125.369  77.739  59.585  1.00  0.00           C
ATOM   6522 8C21 POPEH 365     125.899  76.689  60.555  1.00  0.00           C
ATOM   6526  C33 POPEH 365     115.849  88.399  53.475  1.00  0.00           C
ATOM   6529  C34 POPEH 365     116.109  89.139  54.795  1.00  0.00           C
ATOM   6532  C35 POPEH 365     116.799  88.239  55.825  1.00  0.00           C
ATOM   6535  C36 POPEH 365     117.019  88.949  57.165  1.00  0.00           C
ATOM   6538  C37 POPEH 365     117.819  88.079  58.145  1.00  0.00           C
ATOM   6541  C38 POPEH 365     117.639  88.469  59.625  1.00  0.00           C
ATOM   6544  C39 POPEH 365     116.219  88.189  60.105  1.00  0.00           C
ATOM   6547 0C31 POPEH 365     115.989  88.359  61.615  1.00  0.00           C
ATOM   6550 1C31 POPEH 365     114.499  88.179  61.935  1.00  0.00           C
ATOM   6553 2C31 POPEH 365     114.129  88.239  63.425  1.00  0.00           C
ATOM   6556 3C31 POPEH 365     114.339  89.619  64.045  1.00  0.00           C
ATOM   6559 4C31 POPEH 365     113.649  89.749  65.415  1.00  0.00           C
ATOM   6562 5C31 POPEH 365     113.969  91.069  66.115  1.00  0.00           C
ATOM   6565 6C31 POPEH 365     113.369  91.179  67.515  1.00  0.00           C
ATOM   6569  NH3 POPEI 366     123.019  31.879  42.755  1.00  0.00           N
ATOM   6573  C12 POPEI 366     121.719  31.099  42.775  1.00  0.00           C
ATOM   6576  C11 POPEI 366     120.949  31.119  41.445  1.00  0.00           C
ATOM   6579  P   POPEI 366     119.939  28.729  41.185  1.00  0.00           P
ATOM   6580  O13 POPEI 366     121.359  28.379  41.435  1.00  0.00           O
ATOM   6581  O14 POPEI 366     119.379  28.309  39.885  1.00  0.00           O
ATOM   6582  O11 POPEI 366     119.049  28.079  42.305  1.00  0.00           O
ATOM   6583  O12 POPEI 366     119.789  30.279  41.475  1.00  0.00           O
ATOM   6584  C1  POPEI 366     119.159  28.379  43.695  1.00  0.00           C
ATOM   6587  C2  POPEI 366     118.019  29.319  44.195  1.00  0.00           C
ATOM   6589  O21 POPEI 366     118.439  30.079  45.345  1.00  0.00           O
ATOM   6590  C21 POPEI 366     118.549  29.399  46.485  1.00  0.00           C
ATOM   6591  O22 POPEI 366     118.759  28.209  46.585  1.00  0.00           O
ATOM   6592  C22 POPEI 366     118.399  30.359  47.675  1.00  0.00           C
ATOM   6595  C3  POPEI 366     116.659  28.579  44.425  1.00  0.00           C
ATOM   6598  O31 POPEI 366     115.769  29.349  45.275  1.00  0.00           O
ATOM   6599  C31 POPEI 366     114.479  29.369  44.935  1.00  0.00           C
ATOM   6600  O32 POPEI 366     114.019  28.969  43.885  1.00  0.00           O
ATOM   6601  C32 POPEI 366     113.659  29.879  46.115  1.00  0.00           C
ATOM   6604  C23 POPEI 366     117.619  29.709  48.845  1.00  0.00           C
ATOM   6607  C24 POPEI 366     117.439  30.689  50.015  1.00  0.00           C
ATOM   6610  C25 POPEI 366     116.629  30.109  51.185  1.00  0.00           C
ATOM   6613  C26 POPEI 366     116.699  31.029  52.425  1.00  0.00           C
ATOM   6616  C27 POPEI 366     115.919  30.519  53.645  1.00  0.00           C
ATOM   6619  C28 POPEI 366     116.159  31.339  54.935  1.00  0.00           C
ATOM   6622  C29 POPEI 366     117.559  31.199  55.485  1.00  0.00           C
ATOM   6624 0C21 POPEI 366     117.939  31.029  56.765  1.00  0.00           C
ATOM   6626 1C21 POPEI 366     117.049  30.989  57.995  1.00  0.00           C
ATOM   6629 2C21 POPEI 366     117.449  32.049  59.035  1.00  0.00           C
ATOM   6632 3C21 POPEI 366     118.709  31.689  59.835  1.00  0.00           C
ATOM   6635 4C21 POPEI 366     119.589  32.889  60.215  1.00  0.00           C
ATOM   6638 5C21 POPEI 366     118.929  33.949  61.115  1.00  0.00           C
ATOM   6641 6C21 POPEI 366     118.859  33.529  62.595  1.00  0.00           C
ATOM   6644 7C21 POPEI 366     118.619  34.729  63.535  1.00  0.00           C
ATOM   6647 8C21 POPEI 366     118.589  34.349  65.015  1.00  0.00           C
ATOM   6651  C33 POPEI 366     113.249  28.699  47.025  1.00  0.00           C
ATOM   6654  C34 POPEI 366     112.619  29.059  48.375  1.00  0.00           C
ATOM   6657  C35 POPEI 366     112.919  27.979  49.425  1.00  0.00           C
ATOM   6660  C36 POPEI 366     112.359  28.299  50.815  1.00  0.00           C
ATOM   6663  C37 POPEI 366     113.069  27.479  51.905  1.00  0.00           C
ATOM   6666  C38 POPEI 366     112.499  27.699  53.315  1.00  0.00           C
ATOM   6669  C39 POPEI 366     113.279  26.869  54.335  1.00  0.00           C
ATOM   6672 0C31 POPEI 366     112.639  26.859  55.735  1.00  0.00           C
ATOM   6675 1C31 POPEI 366     113.009  25.599  56.525  1.00  0.00           C
ATOM   6678 2C31 POPEI 366     114.469  25.549  57.005  1.00  0.00           C
ATOM   6681 3C31 POPEI 366     114.739  26.429  58.225  1.00  0.00           C
ATOM   6684 4C31 POPEI 366     116.019  25.999  58.955  1.00  0.00           C
ATOM   6687 5C31 POPEI 366     116.209  26.699  60.305  1.00  0.00           C
ATOM   6690 6C31 POPEI 366     117.359  26.079  61.105  1.00  0.00           C
ATOM   6694  NH3 POPEJ 367       8.001  87.729  88.635  1.00  0.00           N
ATOM   6698  C12 POPEJ 367       8.371  86.319  89.015  1.00  0.00           C
ATOM   6701  C11 POPEJ 367       9.731  85.869  88.415  1.00  0.00           C
ATOM   6704  P   POPEJ 367       9.691  83.279  88.555  1.00  0.00           P
ATOM   6705  O13 POPEJ 367       9.781  82.309  89.675  1.00  0.00           O
ATOM   6706  O14 POPEJ 367       8.381  83.489  87.925  1.00  0.00           O
ATOM   6707  O11 POPEJ 367      10.769  82.939  87.435  1.00  0.00           O
ATOM   6708  O12 POPEJ 367      10.229  84.689  89.055  1.00  0.00           O
ATOM   6709  C1  POPEJ 367      10.509  83.299  86.065  1.00  0.00           C
ATOM   6712  C2  POPEJ 367      11.719  83.979  85.375  1.00  0.00           C
ATOM   6714  O21 POPEJ 367      11.279  84.519  84.115  1.00  0.00           O
ATOM   6715  C21 POPEJ 367      10.879  85.769  84.125  1.00  0.00           C
ATOM   6716  O22 POPEJ 367      10.739  86.469  85.115  1.00  0.00           O
ATOM   6717  C22 POPEJ 367      10.679  86.239  82.695  1.00  0.00           C
ATOM   6720  C3  POPEJ 367      12.869  82.959  85.095  1.00  0.00           C
ATOM   6723  O31 POPEJ 367      14.089  83.549  84.605  1.00  0.00           O
ATOM   6724  C31 POPEJ 367      14.119  84.329  83.535  1.00  0.00           C
ATOM   6725  O32 POPEJ 367      14.609  85.449  83.495  1.00  0.00           O
ATOM   6726  C32 POPEJ 367      13.569  83.659  82.285  1.00  0.00           C
ATOM   6729  C23 POPEJ 367       9.211  86.199  82.205  1.00  0.00           C
ATOM   6732  C24 POPEJ 367       9.141  86.959  80.875  1.00  0.00           C
ATOM   6735  C25 POPEJ 367       7.821  86.859  80.125  1.00  0.00           C
ATOM   6738  C26 POPEJ 367       7.991  87.459  78.725  1.00  0.00           C
ATOM   6741  C27 POPEJ 367       6.701  87.589  77.915  1.00  0.00           C
ATOM   6744  C28 POPEJ 367       7.011  88.049  76.475  1.00  0.00           C
ATOM   6747  C29 POPEJ 367       5.811  88.619  75.765  1.00  0.00           C
ATOM   6749 0C21 POPEJ 367       4.681  87.959  75.475  1.00  0.00           C
ATOM   6751 1C21 POPEJ 367       4.401  86.499  75.725  1.00  0.00           C
ATOM   6754 2C21 POPEJ 367       3.361  85.999  74.715  1.00  0.00           C
ATOM   6757 3C21 POPEJ 367       3.371  84.479  74.475  1.00  0.00           C
ATOM   6760 4C21 POPEJ 367       2.791  84.169  73.095  1.00  0.00           C
ATOM   6763 5C21 POPEJ 367       2.891  82.699  72.685  1.00  0.00           C
ATOM   6766 6C21 POPEJ 367       2.611  82.539  71.195  1.00  0.00           C
ATOM   6769 7C21 POPEJ 367       2.731  81.099  70.695  1.00  0.00           C
ATOM   6772 8C21 POPEJ 367       2.561  80.979  69.175  1.00  0.00           C
ATOM   6776  C33 POPEJ 367      13.869  84.519  81.035  1.00  0.00           C
ATOM   6779  C34 POPEJ 367      13.099  84.089  79.785  1.00  0.00           C
ATOM   6782  C35 POPEJ 367      13.309  85.089  78.635  1.00  0.00           C
ATOM   6785  C36 POPEJ 367      14.709  84.999  78.015  1.00  0.00           C
ATOM   6788  C37 POPEJ 367      15.109  86.279  77.255  1.00  0.00           C
ATOM   6791  C38 POPEJ 367      16.499  86.199  76.615  1.00  0.00           C
ATOM   6794  C39 POPEJ 367      16.589  85.139  75.505  1.00  0.00           C
ATOM   6797 0C31 POPEJ 367      17.899  85.209  74.705  1.00  0.00           C
ATOM   6800 1C31 POPEJ 367      17.919  84.189  73.565  1.00  0.00           C
ATOM   6803 2C31 POPEJ 367      19.059  84.429  72.555  1.00  0.00           C
ATOM   6806 3C31 POPEJ 367      20.459  84.059  73.085  1.00  0.00           C
ATOM   6809 4C31 POPEJ 367      21.529  84.249  72.005  1.00  0.00           C
ATOM   6812 5C31 POPEJ 367      22.889  83.639  72.385  1.00  0.00           C
ATOM   6815 6C31 POPEJ 367      23.939  83.799  71.295  1.00  0.00           C
ATOM   6819  NH3 POPEK 368       3.041  32.659  38.825  1.00  0.00           N
ATOM   6823  C12 POPEK 368       3.221  31.199  38.525  1.00  0.00           C
ATOM   6826  C11 POPEK 368       3.131  30.319  39.785  1.00  0.00           C
ATOM   6829  P   POPEK 368       4.261  27.969  40.215  1.00  0.00           P
ATOM   6830  O13 POPEK 368       4.521  26.749  39.425  1.00  0.00           O
ATOM   6831  O14 POPEK 368       5.491  28.669  40.685  1.00  0.00           O
ATOM   6832  O11 POPEK 368       3.431  27.569  41.505  1.00  0.00           O
ATOM   6833  O12 POPEK 368       3.331  28.969  39.405  1.00  0.00           O
ATOM   6834  C1  POPEK 368       3.261  28.549  42.535  1.00  0.00           C
ATOM   6837  C2  POPEK 368       2.771  27.919  43.875  1.00  0.00           C
ATOM   6839  O21 POPEK 368       2.251  28.839  44.865  1.00  0.00           O
ATOM   6840  C21 POPEK 368       2.781  30.039  45.015  1.00  0.00           C
ATOM   6841  O22 POPEK 368       3.651  30.559  44.345  1.00  0.00           O
ATOM   6842  C22 POPEK 368       2.231  30.679  46.285  1.00  0.00           C
ATOM   6845  C3  POPEK 368       3.831  26.999  44.535  1.00  0.00           C
ATOM   6848  O31 POPEK 368       4.931  27.759  45.115  1.00  0.00           O
ATOM   6849  C31 POPEK 368       5.641  27.089  46.035  1.00  0.00           C
ATOM   6850  O32 POPEK 368       5.481  25.899  46.295  1.00  0.00           O
ATOM   6851  C32 POPEK 368       6.561  28.059  46.765  1.00  0.00           C
ATOM   6854  C23 POPEK 368       2.951  32.029  46.545  1.00  0.00           C
ATOM   6857  C24 POPEK 368       2.501  32.769  47.815  1.00  0.00           C
ATOM   6860  C25 POPEK 368       2.611  31.919  49.085  1.00  0.00           C
ATOM   6863  C26 POPEK 368       2.281  32.709  50.355  1.00  0.00           C
ATOM   6866  C27 POPEK 368       2.261  31.819  51.605  1.00  0.00           C
ATOM   6869  C28 POPEK 368       3.641  31.689  52.305  1.00  0.00           C
ATOM   6872  C29 POPEK 368       3.661  32.379  53.635  1.00  0.00           C
ATOM   6874 0C21 POPEK 368       4.081  31.889  54.815  1.00  0.00           C
ATOM   6876 1C21 POPEK 368       4.741  30.549  55.065  1.00  0.00           C
ATOM   6879 2C21 POPEK 368       5.951  30.669  56.025  1.00  0.00           C
ATOM   6882 3C21 POPEK 368       5.581  31.199  57.425  1.00  0.00           C
ATOM   6885 4C21 POPEK 368       6.771  31.169  58.405  1.00  0.00           C
ATOM   6888 5C21 POPEK 368       6.561  31.989  59.685  1.00  0.00           C
ATOM   6891 6C21 POPEK 368       5.291  31.679  60.495  1.00  0.00           C
ATOM   6894 7C21 POPEK 368       5.171  32.579  61.735  1.00  0.00           C
ATOM   6897 8C21 POPEK 368       4.061  32.169  62.705  1.00  0.00           C
ATOM   6901  C33 POPEK 368       6.961  27.609  48.185  1.00  0.00           C
ATOM   6904  C34 POPEK 368       6.601  28.639  49.275  1.00  0.00           C
ATOM   6907  C35 POPEK 368       7.541  29.839  49.345  1.00  0.00           C
ATOM   6910  C36 POPEK 368       7.461  30.469  50.745  1.00  0.00           C
ATOM   6913  C37 POPEK 368       8.381  31.669  50.925  1.00  0.00           C
ATOM   6916  C38 POPEK 368       8.591  32.019  52.405  1.00  0.00           C
ATOM   6919  C39 POPEK 368       9.751  33.009  52.555  1.00  0.00           C
ATOM   6922 0C31 POPEK 368      10.269  33.139  53.995  1.00  0.00           C
ATOM   6925 1C31 POPEK 368       9.431  34.079  54.865  1.00  0.00           C
ATOM   6928 2C31 POPEK 368       9.791  33.899  56.345  1.00  0.00           C
ATOM   6931 3C31 POPEK 368       9.161  34.949  57.255  1.00  0.00           C
ATOM   6934 4C31 POPEK 368       9.291  34.549  58.735  1.00  0.00           C
ATOM   6937 5C31 POPEK 368       8.771  35.639  59.675  1.00  0.00           C
ATOM   6940 6C31 POPEK 368       8.401  35.099  61.055  1.00  0.00           C
ATOM   6944  NH3 POPEL 369      11.119 121.119  44.305  1.00  0.00           N
ATOM   6948  C12 POPEL 369      11.459 121.099  42.845  1.00  0.00           C
ATOM   6951  C11 POPEL 369      10.229 121.249  41.935  1.00  0.00           C
ATOM   6954  P   POPEL 369       8.811 123.379  42.585  1.00  0.00           P
ATOM   6955  O13 POPEL 369       8.251 124.439  41.705  1.00  0.00           O
ATOM   6956  O14 POPEL 369       7.881 122.429  43.235  1.00  0.00           O
ATOM   6957  O11 POPEL 369       9.721 124.009  43.705  1.00  0.00           O
ATOM   6958  O12 POPEL 369       9.889 122.609  41.735  1.00  0.00           O
ATOM   6959  C1  POPEL 369       9.391 125.269  44.325  1.00  0.00           C
ATOM   6962  C2  POPEL 369       9.939 125.379  45.785  1.00  0.00           C
ATOM   6964  O21 POPEL 369       9.091 124.689  46.715  1.00  0.00           O
ATOM   6965  C21 POPEL 369       9.431 123.439  46.955  1.00  0.00           C
ATOM   6966  O22 POPEL 369      10.179 122.759  46.285  1.00  0.00           O
ATOM   6967  C22 POPEL 369       8.871 123.009  48.305  1.00  0.00           C
ATOM   6970  C3  POPEL 369      10.019 126.849  46.275  1.00  0.00           C
ATOM   6973  O31 POPEL 369      10.329 126.889  47.695  1.00  0.00           O
ATOM   6974  C31 POPEL 369       9.351 127.169  48.525  1.00  0.00           C
ATOM   6975  O32 POPEL 369       8.201 127.489  48.235  1.00  0.00           O
ATOM   6976  C32 POPEL 369       9.869 127.009  49.965  1.00  0.00           C
ATOM   6979  C23 POPEL 369      10.019 123.059  49.335  1.00  0.00           C
ATOM   6982  C24 POPEL 369       9.561 122.819  50.775  1.00  0.00           C
ATOM   6985  C25 POPEL 369      10.569 123.369  51.785  1.00  0.00           C
ATOM   6988  C26 POPEL 369      10.179 123.039  53.225  1.00  0.00           C
ATOM   6991  C27 POPEL 369      11.109 123.759  54.205  1.00  0.00           C
ATOM   6994  C28 POPEL 369      11.029 123.219  55.635  1.00  0.00           C
ATOM   6997  C29 POPEL 369      11.809 121.939  55.805  1.00  0.00           C
ATOM   6999 0C21 POPEL 369      12.349 121.489  56.955  1.00  0.00           C
ATOM   7001 1C21 POPEL 369      12.239 122.149  58.315  1.00  0.00           C
ATOM   7004 2C21 POPEL 369      11.779 121.179  59.415  1.00  0.00           C
ATOM   7007 3C21 POPEL 369      12.769 120.039  59.675  1.00  0.00           C
ATOM   7010 4C21 POPEL 369      12.349 119.169  60.865  1.00  0.00           C
ATOM   7013 5C21 POPEL 369      13.219 117.919  61.015  1.00  0.00           C
ATOM   7016 6C21 POPEL 369      12.389 116.759  61.575  1.00  0.00           C
ATOM   7019 7C21 POPEL 369      13.149 115.439  61.715  1.00  0.00           C
ATOM   7022 8C21 POPEL 369      12.229 114.309  62.175  1.00  0.00           C
ATOM   7026  C33 POPEL 369       9.111 127.899  50.965  1.00  0.00           C
ATOM   7029  C34 POPEL 369       9.211 127.439  52.435  1.00  0.00           C
ATOM   7032  C35 POPEL 369       8.811 128.589  53.365  1.00  0.00           C
ATOM   7035  C36 POPEL 369       8.211 128.199  54.725  1.00  0.00           C
ATOM   7038  C37 POPEL 369       9.071 127.269  55.585  1.00  0.00           C
ATOM   7041  C38 POPEL 369       8.641 127.339  57.055  1.00  0.00           C
ATOM   7044  C39 POPEL 369       9.401 126.369  57.975  1.00  0.00           C
ATOM   7047 0C31 POPEL 369       8.801 124.959  58.045  1.00  0.00           C
ATOM   7050 1C31 POPEL 369       8.511 124.549  59.485  1.00  0.00           C
ATOM   7053 2C31 POPEL 369       7.971 123.119  59.625  1.00  0.00           C
ATOM   7056 3C31 POPEL 369       7.721 122.749  61.095  1.00  0.00           C
ATOM   7059 4C31 POPEL 369       8.981 122.279  61.825  1.00  0.00           C
ATOM   7062 5C31 POPEL 369       8.691 121.879  63.285  1.00  0.00           C
ATOM   7065 6C31 POPEL 369       9.909 121.299  64.015  1.00  0.00           C
ATOM   7069  NH3 POPEM 370      68.669  42.239  47.535  1.00  0.00           N
ATOM   7073  C12 POPEM 370      67.839  41.059  47.945  1.00  0.00           C
ATOM   7076  C11 POPEM 370      68.729  39.829  48.165  1.00  0.00           C
ATOM   7079  P   POPEM 370      67.359  38.199  49.675  1.00  0.00           P
ATOM   7080  O13 POPEM 370      66.499  39.269  50.235  1.00  0.00           O
ATOM   7081  O14 POPEM 370      66.759  36.869  49.505  1.00  0.00           O
ATOM   7082  O11 POPEM 370      68.689  38.109  50.505  1.00  0.00           O
ATOM   7083  O12 POPEM 370      67.909  38.679  48.275  1.00  0.00           O
ATOM   7084  C1  POPEM 370      68.819  38.509  51.865  1.00  0.00           C
ATOM   7087  C2  POPEM 370      69.779  39.719  51.975  1.00  0.00           C
ATOM   7089  O21 POPEM 370      70.659  39.669  53.115  1.00  0.00           O
ATOM   7090  C21 POPEM 370      70.179  39.249  54.275  1.00  0.00           C
ATOM   7091  O22 POPEM 370      69.029  39.209  54.645  1.00  0.00           O
ATOM   7092  C22 POPEM 370      71.349  38.679  55.095  1.00  0.00           C
ATOM   7095  C3  POPEM 370      69.099  41.109  51.775  1.00  0.00           C
ATOM   7098  O31 POPEM 370      68.539  41.669  52.985  1.00  0.00           O
ATOM   7099  C31 POPEM 370      69.279  42.629  53.545  1.00  0.00           C
ATOM   7100  O32 POPEM 370      70.349  43.029  53.125  1.00  0.00           O
ATOM   7101  C32 POPEM 370      68.619  43.149  54.825  1.00  0.00           C
ATOM   7104  C23 POPEM 370      71.799  39.599  56.245  1.00  0.00           C
ATOM   7107  C24 POPEM 370      72.859  40.649  55.845  1.00  0.00           C
ATOM   7110  C25 POPEM 370      73.799  40.929  57.025  1.00  0.00           C
ATOM   7113  C26 POPEM 370      74.169  42.409  57.215  1.00  0.00           C
ATOM   7116  C27 POPEM 370      74.639  42.669  58.655  1.00  0.00           C
ATOM   7119  C28 POPEM 370      75.179  44.089  58.905  1.00  0.00           C
ATOM   7122  C29 POPEM 370      74.199  45.179  58.545  1.00  0.00           C
ATOM   7124 0C21 POPEM 370      73.749  46.179  59.325  1.00  0.00           C
ATOM   7126 1C21 POPEM 370      74.069  46.409  60.785  1.00  0.00           C
ATOM   7129 2C21 POPEM 370      72.829  46.899  61.565  1.00  0.00           C
ATOM   7132 3C21 POPEM 370      71.659  45.909  61.575  1.00  0.00           C
ATOM   7135 4C21 POPEM 370      70.459  46.419  62.395  1.00  0.00           C
ATOM   7138 5C21 POPEM 370      69.189  45.589  62.155  1.00  0.00           C
ATOM   7141 6C21 POPEM 370      67.979  46.129  62.945  1.00  0.00           C
ATOM   7144 7C21 POPEM 370      66.639  45.589  62.425  1.00  0.00           C
ATOM   7147 8C21 POPEM 370      65.429  46.189  63.145  1.00  0.00           C
ATOM   7151  C33 POPEM 370      69.609  43.169  56.015  1.00  0.00           C
ATOM   7154  C34 POPEM 370      69.109  43.999  57.195  1.00  0.00           C
ATOM   7157  C35 POPEM 370      70.199  44.279  58.255  1.00  0.00           C
ATOM   7160  C36 POPEM 370      70.749  43.039  58.955  1.00  0.00           C
ATOM   7163  C37 POPEM 370      69.699  42.319  59.815  1.00  0.00           C
ATOM   7166  C38 POPEM 370      70.249  41.109  60.585  1.00  0.00           C
ATOM   7169  C39 POPEM 370      71.419  41.449  61.515  1.00  0.00           C
ATOM   7172 0C31 POPEM 370      71.579  40.459  62.675  1.00  0.00           C
ATOM   7175 1C31 POPEM 370      72.889  40.689  63.435  1.00  0.00           C
ATOM   7178 2C31 POPEM 370      72.989  39.929  64.765  1.00  0.00           C
ATOM   7181 3C31 POPEM 370      72.229  40.619  65.905  1.00  0.00           C
ATOM   7184 4C31 POPEM 370      72.439  39.939  67.265  1.00  0.00           C
ATOM   7187 5C31 POPEM 370      71.979  40.809  68.445  1.00  0.00           C
ATOM   7190 6C31 POPEM 370      72.079  40.119  69.805  1.00  0.00           C
ATOM   7194  NH3 POPEN 371      42.019  -3.659  88.165  1.00  0.00           N
ATOM   7198  C12 POPEN 371      41.249  -2.949  89.255  1.00  0.00           C
ATOM   7201  C11 POPEN 371      42.209  -2.239  90.215  1.00  0.00           C
ATOM   7204  P   POPEN 371      41.039   0.101  90.555  1.00  0.00           P
ATOM   7205  O13 POPEN 371      39.559   0.041  90.435  1.00  0.00           O
ATOM   7206  O14 POPEN 371      41.619   1.131  91.435  1.00  0.00           O
ATOM   7207  O11 POPEN 371      41.659   0.161  89.115  1.00  0.00           O
ATOM   7208  O12 POPEN 371      41.529  -1.329  91.085  1.00  0.00           O
ATOM   7209  C1  POPEN 371      42.799   0.951  88.765  1.00  0.00           C
ATOM   7212  C2  POPEN 371      42.699   1.391  87.275  1.00  0.00           C
ATOM   7214  O21 POPEN 371      43.639   0.701  86.445  1.00  0.00           O
ATOM   7215  C21 POPEN 371      43.459  -0.529  86.095  1.00  0.00           C
ATOM   7216  O22 POPEN 371      42.709  -1.369  86.575  1.00  0.00           O
ATOM   7217  C22 POPEN 371      44.309  -0.779  84.835  1.00  0.00           C
ATOM   7220  C3  POPEN 371      42.979   2.909  87.115  1.00  0.00           C
ATOM   7223  O31 POPEN 371      42.699   3.379  85.785  1.00  0.00           O
ATOM   7224  C31 POPEN 371      43.729   3.679  84.995  1.00  0.00           C
ATOM   7225  O32 POPEN 371      44.909   3.489  85.235  1.00  0.00           O
ATOM   7226  C32 POPEN 371      43.199   4.309  83.715  1.00  0.00           C
ATOM   7229  C23 POPEN 371      44.209   0.381  83.805  1.00  0.00           C
ATOM   7232  C24 POPEN 371      44.519  -0.049  82.365  1.00  0.00           C
ATOM   7235  C25 POPEN 371      43.399  -0.869  81.715  1.00  0.00           C
ATOM   7238  C26 POPEN 371      43.699  -1.199  80.245  1.00  0.00           C
ATOM   7241  C27 POPEN 371      42.639  -2.119  79.605  1.00  0.00           C
ATOM   7244  C28 POPEN 371      43.059  -2.659  78.225  1.00  0.00           C
ATOM   7247  C29 POPEN 371      43.099  -1.599  77.145  1.00  0.00           C
ATOM   7249 0C21 POPEN 371      42.449  -1.649  75.965  1.00  0.00           C
ATOM   7251 1C21 POPEN 371      41.549  -2.759  75.505  1.00  0.00           C
ATOM   7254 2C21 POPEN 371      40.669  -2.389  74.285  1.00  0.00           C
ATOM   7257 3C21 POPEN 371      39.689  -1.239  74.565  1.00  0.00           C
ATOM   7260 4C21 POPEN 371      38.739  -0.969  73.395  1.00  0.00           C
ATOM   7263 5C21 POPEN 371      37.759   0.171  73.685  1.00  0.00           C
ATOM   7266 6C21 POPEN 371      36.779   0.391  72.525  1.00  0.00           C
ATOM   7269 7C21 POPEN 371      35.789   1.531  72.775  1.00  0.00           C
ATOM   7272 8C21 POPEN 371      34.849   1.739  71.595  1.00  0.00           C
ATOM   7276  C33 POPEN 371      44.289   4.779  82.735  1.00  0.00           C
ATOM   7279  C34 POPEN 371      43.659   5.499  81.535  1.00  0.00           C
ATOM   7282  C35 POPEN 371      44.619   5.739  80.365  1.00  0.00           C
ATOM   7285  C36 POPEN 371      44.759   4.519  79.445  1.00  0.00           C
ATOM   7288  C37 POPEN 371      45.429   4.869  78.105  1.00  0.00           C
ATOM   7291  C38 POPEN 371      45.569   3.689  77.135  1.00  0.00           C
ATOM   7294  C39 POPEN 371      44.239   3.239  76.495  1.00  0.00           C
ATOM   7297 0C31 POPEN 371      43.739   4.179  75.395  1.00  0.00           C
ATOM   7300 1C31 POPEN 371      42.349   3.759  74.875  1.00  0.00           C
ATOM   7303 2C31 POPEN 371      41.979   4.369  73.525  1.00  0.00           C
ATOM   7306 3C31 POPEN 371      40.569   3.949  73.085  1.00  0.00           C
ATOM   7309 4C31 POPEN 371      40.289   4.179  71.595  1.00  0.00           C
ATOM   7312 5C31 POPEN 371      38.869   3.759  71.195  1.00  0.00           C
ATOM   7315 6C31 POPEN 371      38.669   3.659  69.685  1.00  0.00           C
ATOM   7319  NH3 POPEO 372      14.489  66.719  86.555  1.00  0.00           N
ATOM   7323  C12 POPEO 372      15.409  67.879  86.765  1.00  0.00           C
ATOM   7326  C11 POPEO 372      16.559  67.829  85.755  1.00  0.00           C
ATOM   7329  P   POPEO 372      17.309  65.339  85.375  1.00  0.00           P
ATOM   7330  O13 POPEO 372      18.619  64.639  85.385  1.00  0.00           O
ATOM   7331  O14 POPEO 372      16.139  64.639  85.925  1.00  0.00           O
ATOM   7332  O11 POPEO 372      16.949  65.749  83.895  1.00  0.00           O
ATOM   7333  O12 POPEO 372      17.449  66.749  86.045  1.00  0.00           O
ATOM   7334  C1  POPEO 372      17.939  65.959  82.885  1.00  0.00           C
ATOM   7337  C2  POPEO 372      17.739  64.959  81.715  1.00  0.00           C
ATOM   7339  O21 POPEO 372      18.269  65.499  80.495  1.00  0.00           O
ATOM   7340  C21 POPEO 372      19.579  65.559  80.455  1.00  0.00           C
ATOM   7341  O22 POPEO 372      20.339  65.179  81.325  1.00  0.00           O
ATOM   7342  C22 POPEO 372      20.029  66.259  79.165  1.00  0.00           C
ATOM   7345  C3  POPEO 372      16.239  64.689  81.465  1.00  0.00           C
ATOM   7348  O31 POPEO 372      16.019  63.639  80.495  1.00  0.00           O
ATOM   7349  C31 POPEO 372      15.909  64.009  79.215  1.00  0.00           C
ATOM   7350  O32 POPEO 372      15.999  65.139  78.785  1.00  0.00           O
ATOM   7351  C32 POPEO 372      15.569  62.759  78.405  1.00  0.00           C
ATOM   7354  C23 POPEO 372      21.469  65.929  78.725  1.00  0.00           C
ATOM   7357  C24 POPEO 372      21.569  64.819  77.665  1.00  0.00           C
ATOM   7360  C25 POPEO 372      22.959  64.769  76.995  1.00  0.00           C
ATOM   7363  C26 POPEO 372      22.999  63.739  75.865  1.00  0.00           C
ATOM   7366  C27 POPEO 372      24.369  63.629  75.155  1.00  0.00           C
ATOM   7369  C28 POPEO 372      24.419  64.339  73.795  1.00  0.00           C
ATOM   7372  C29 POPEO 372      24.379  65.829  73.935  1.00  0.00           C
ATOM   7374 0C21 POPEO 372      25.219  66.749  73.425  1.00  0.00           C
ATOM   7376 1C21 POPEO 372      26.399  66.519  72.525  1.00  0.00           C
ATOM   7379 2C21 POPEO 372      26.279  67.389  71.255  1.00  0.00           C
ATOM   7382 3C21 POPEO 372      27.489  67.219  70.315  1.00  0.00           C
ATOM   7385 4C21 POPEO 372      27.319  67.929  68.955  1.00  0.00           C
ATOM   7388 5C21 POPEO 372      27.189  69.459  69.035  1.00  0.00           C
ATOM   7391 6C21 POPEO 372      28.419  70.169  69.615  1.00  0.00           C
ATOM   7394 7C21 POPEO 372      28.299  71.689  69.535  1.00  0.00           C
ATOM   7397 8C21 POPEO 372      29.489  72.439  70.155  1.00  0.00           C
ATOM   7401  C33 POPEO 372      15.039  63.119  77.015  1.00  0.00           C
ATOM   7404  C34 POPEO 372      14.579  61.889  76.235  1.00  0.00           C
ATOM   7407  C35 POPEO 372      14.329  62.179  74.745  1.00  0.00           C
ATOM   7410  C36 POPEO 372      13.839  60.929  74.005  1.00  0.00           C
ATOM   7413  C37 POPEO 372      13.539  61.199  72.525  1.00  0.00           C
ATOM   7416  C38 POPEO 372      12.809  60.039  71.835  1.00  0.00           C
ATOM   7419  C39 POPEO 372      13.609  58.729  71.745  1.00  0.00           C
ATOM   7422 0C31 POPEO 372      14.829  58.809  70.825  1.00  0.00           C
ATOM   7425 1C31 POPEO 372      15.399  57.429  70.465  1.00  0.00           C
ATOM   7428 2C31 POPEO 372      16.509  57.529  69.405  1.00  0.00           C
ATOM   7431 3C31 POPEO 372      16.929  56.169  68.845  1.00  0.00           C
ATOM   7434 4C31 POPEO 372      18.069  56.289  67.825  1.00  0.00           C
ATOM   7437 5C31 POPEO 372      18.389  54.959  67.115  1.00  0.00           C
ATOM   7440 6C31 POPEO 372      19.629  55.049  66.235  1.00  0.00           C
ATOM   7444  NH3 POPEP 373     102.469  69.009  45.205  1.00  0.00           N
ATOM   7448  C12 POPEP 373     103.789  69.029  44.455  1.00  0.00           C
ATOM   7451  C11 POPEP 373     104.889  68.129  45.095  1.00  0.00           C
ATOM   7454  P   POPEP 373     104.569  68.419  47.665  1.00  0.00           P
ATOM   7455  O13 POPEP 373     103.869  69.709  47.865  1.00  0.00           O
ATOM   7456  O14 POPEP 373     103.759  67.189  47.525  1.00  0.00           O
ATOM   7457  O11 POPEP 373     105.709  68.219  48.725  1.00  0.00           O
ATOM   7458  O12 POPEP 373     105.389  68.639  46.325  1.00  0.00           O
ATOM   7459  C1  POPEP 373     105.489  67.379  49.865  1.00  0.00           C
ATOM   7462  C2  POPEP 373     105.989  68.089  51.135  1.00  0.00           C
ATOM   7464  O21 POPEP 373     106.249  67.069  52.135  1.00  0.00           O
ATOM   7465  C21 POPEP 373     107.399  67.239  52.775  1.00  0.00           C
ATOM   7466  O22 POPEP 373     108.199  68.129  52.545  1.00  0.00           O
ATOM   7467  C22 POPEP 373     107.579  66.199  53.855  1.00  0.00           C
ATOM   7470  C3  POPEP 373     104.969  69.149  51.645  1.00  0.00           C
ATOM   7473  O31 POPEP 373     105.389  69.739  52.915  1.00  0.00           O
ATOM   7474  C31 POPEP 373     105.889  70.959  52.805  1.00  0.00           C
ATOM   7475  O32 POPEP 373     105.979  71.579  51.755  1.00  0.00           O
ATOM   7476  C32 POPEP 373     106.169  71.539  54.185  1.00  0.00           C
ATOM   7479  C23 POPEP 373     108.859  66.499  54.655  1.00  0.00           C
ATOM   7482  C24 POPEP 373     109.099  65.569  55.835  1.00  0.00           C
ATOM   7485  C25 POPEP 373     107.999  65.629  56.895  1.00  0.00           C
ATOM   7488  C26 POPEP 373     108.429  64.949  58.205  1.00  0.00           C
ATOM   7491  C27 POPEP 373     107.249  64.619  59.135  1.00  0.00           C
ATOM   7494  C28 POPEP 373     107.689  64.009  60.485  1.00  0.00           C
ATOM   7497  C29 POPEP 373     108.219  62.599  60.365  1.00  0.00           C
ATOM   7499 0C21 POPEP 373     108.019  61.589  61.225  1.00  0.00           C
ATOM   7501 1C21 POPEP 373     107.269  61.639  62.535  1.00  0.00           C
ATOM   7504 2C21 POPEP 373     108.079  61.119  63.745  1.00  0.00           C
ATOM   7507 3C21 POPEP 373     109.209  62.059  64.195  1.00  0.00           C
ATOM   7510 4C21 POPEP 373     109.959  61.559  65.445  1.00  0.00           C
ATOM   7513 5C21 POPEP 373     109.139  61.669  66.745  1.00  0.00           C
ATOM   7516 6C21 POPEP 373     109.889  61.169  67.985  1.00  0.00           C
ATOM   7519 7C21 POPEP 373     109.069  61.349  69.265  1.00  0.00           C
ATOM   7522 8C21 POPEP 373     109.749  60.859  70.545  1.00  0.00           C
ATOM   7526  C33 POPEP 373     107.519  71.169  54.825  1.00  0.00           C
ATOM   7529  C34 POPEP 373     107.569  71.579  56.315  1.00  0.00           C
ATOM   7532  C35 POPEP 373     107.159  73.039  56.545  1.00  0.00           C
ATOM   7535  C36 POPEP 373     107.519  73.569  57.945  1.00  0.00           C
ATOM   7538  C37 POPEP 373     107.129  75.039  58.095  1.00  0.00           C
ATOM   7541  C38 POPEP 373     107.679  75.709  59.365  1.00  0.00           C
ATOM   7544  C39 POPEP 373     107.179  75.129  60.695  1.00  0.00           C
ATOM   7547 0C31 POPEP 373     107.429  76.109  61.845  1.00  0.00           C
ATOM   7550 1C31 POPEP 373     106.889  75.629  63.195  1.00  0.00           C
ATOM   7553 2C31 POPEP 373     106.179  76.769  63.935  1.00  0.00           C
ATOM   7556 3C31 POPEP 373     105.859  76.469  65.405  1.00  0.00           C
ATOM   7559 4C31 POPEP 373     104.979  77.569  66.005  1.00  0.00           C
ATOM   7562 5C31 POPEP 373     104.859  77.469  67.535  1.00  0.00           C
ATOM   7565 6C31 POPEP 373     103.889  78.499  68.125  1.00  0.00           C
ATOM   7569  NH3 POPEQ 374       0.871  35.909  83.455  1.00  0.00           N
ATOM   7573  C12 POPEQ 374       2.371  36.089  83.635  1.00  0.00           C
ATOM   7576  C11 POPEQ 374       2.851  37.549  83.585  1.00  0.00           C
ATOM   7579  P   POPEQ 374       5.011  38.929  84.195  1.00  0.00           P
ATOM   7580  O13 POPEQ 374       4.081  40.039  83.955  1.00  0.00           O
ATOM   7581  O14 POPEQ 374       5.591  38.909  85.565  1.00  0.00           O
ATOM   7582  O11 POPEQ 374       6.181  39.019  83.145  1.00  0.00           O
ATOM   7583  O12 POPEQ 374       4.241  37.579  83.925  1.00  0.00           O
ATOM   7584  C1  POPEQ 374       6.071  38.499  81.825  1.00  0.00           C
ATOM   7587  C2  POPEQ 374       7.401  37.779  81.505  1.00  0.00           C
ATOM   7589  O21 POPEQ 374       7.691  37.719  80.085  1.00  0.00           O
ATOM   7590  C21 POPEQ 374       8.251  38.829  79.635  1.00  0.00           C
ATOM   7591  O22 POPEQ 374       8.291  39.889  80.245  1.00  0.00           O
ATOM   7592  C22 POPEQ 374       9.021  38.549  78.365  1.00  0.00           C
ATOM   7595  C3  POPEQ 374       7.481  36.359  82.115  1.00  0.00           C
ATOM   7598  O31 POPEQ 374       8.861  36.109  82.385  1.00  0.00           O
ATOM   7599  C31 POPEQ 374       9.611  35.109  81.885  1.00  0.00           C
ATOM   7600  O32 POPEQ 374      10.829  35.079  82.075  1.00  0.00           O
ATOM   7601  C32 POPEQ 374       8.831  34.019  81.145  1.00  0.00           C
ATOM   7604  C23 POPEQ 374       9.291  39.829  77.535  1.00  0.00           C
ATOM   7607  C24 POPEQ 374       8.251  40.009  76.425  1.00  0.00           C
ATOM   7610  C25 POPEQ 374       8.671  41.049  75.385  1.00  0.00           C
ATOM   7613  C26 POPEQ 374       7.741  41.089  74.165  1.00  0.00           C
ATOM   7616  C27 POPEQ 374       8.391  41.739  72.935  1.00  0.00           C
ATOM   7619  C28 POPEQ 374       7.531  41.569  71.665  1.00  0.00           C
ATOM   7622  C29 POPEQ 374       8.271  41.779  70.375  1.00  0.00           C
ATOM   7624 0C21 POPEQ 374       7.721  42.099  69.185  1.00  0.00           C
ATOM   7626 1C21 POPEQ 374       6.251  42.319  68.935  1.00  0.00           C
ATOM   7629 2C21 POPEQ 374       5.751  41.799  67.565  1.00  0.00           C
ATOM   7632 3C21 POPEQ 374       5.611  40.269  67.495  1.00  0.00           C
ATOM   7635 4C21 POPEQ 374       4.991  39.759  66.185  1.00  0.00           C
ATOM   7638 5C21 POPEQ 374       4.811  38.229  66.175  1.00  0.00           C
ATOM   7641 6C21 POPEQ 374       5.501  37.509  64.995  1.00  0.00           C
ATOM   7644 7C21 POPEQ 374       5.571  35.999  65.215  1.00  0.00           C
ATOM   7647 8C21 POPEQ 374       6.271  35.229  64.085  1.00  0.00           C
ATOM   7651  C33 POPEQ 374       9.621  32.699  80.995  1.00  0.00           C
ATOM   7654  C34 POPEQ 374       9.191  31.849  79.775  1.00  0.00           C
ATOM   7657  C35 POPEQ 374       9.969  30.539  79.505  1.00  0.00           C
ATOM   7660  C36 POPEQ 374       9.251  29.229  79.945  1.00  0.00           C
ATOM   7663  C37 POPEQ 374       8.911  28.209  78.825  1.00  0.00           C
ATOM   7666  C38 POPEQ 374       9.851  26.999  78.605  1.00  0.00           C
ATOM   7669  C39 POPEQ 374      10.919  27.249  77.525  1.00  0.00           C
ATOM   7672 0C31 POPEQ 374      11.979  26.169  77.205  1.00  0.00           C
ATOM   7675 1C31 POPEQ 374      12.939  26.459  76.015  1.00  0.00           C
ATOM   7678 2C31 POPEQ 374      14.289  25.699  76.095  1.00  0.00           C
ATOM   7681 3C31 POPEQ 374      15.529  26.419  75.525  1.00  0.00           C
ATOM   7684 4C31 POPEQ 374      15.979  26.119  74.075  1.00  0.00           C
ATOM   7687 5C31 POPEQ 374      15.269  26.919  72.965  1.00  0.00           C
ATOM   7690 6C31 POPEQ 374      16.169  27.299  71.785  1.00  0.00           C
ATOM   7694  NH3 POPER 375      17.929  88.059  90.315  1.00  0.00           N
ATOM   7698  C12 POPER 375      19.029  88.149  91.335  1.00  0.00           C
ATOM   7701  C11 POPER 375      20.399  88.029  90.675  1.00  0.00           C
ATOM   7704  P   POPER 375      21.099  90.499  90.065  1.00  0.00           P
ATOM   7705  O13 POPER 375      19.939  91.409  89.955  1.00  0.00           O
ATOM   7706  O14 POPER 375      21.819  90.459  91.355  1.00  0.00           O
ATOM   7707  O11 POPER 375      22.139  90.719  88.915  1.00  0.00           O
ATOM   7708  O12 POPER 375      20.579  89.049  89.705  1.00  0.00           O
ATOM   7709  C1  POPER 375      21.739  90.479  87.555  1.00  0.00           C
ATOM   7712  C2  POPER 375      22.839  90.989  86.585  1.00  0.00           C
ATOM   7714  O21 POPER 375      22.529  90.619  85.235  1.00  0.00           O
ATOM   7715  C21 POPER 375      22.659  89.349  84.865  1.00  0.00           C
ATOM   7716  O22 POPER 375      22.819  88.389  85.585  1.00  0.00           O
ATOM   7717  C22 POPER 375      22.619  89.299  83.335  1.00  0.00           C
ATOM   7720  C3  POPER 375      24.279  90.559  87.035  1.00  0.00           C
ATOM   7723  O31 POPER 375      25.229  90.429  85.965  1.00  0.00           O
ATOM   7724  C31 POPER 375      25.559  91.499  85.265  1.00  0.00           C
ATOM   7725  O32 POPER 375      25.199  92.639  85.465  1.00  0.00           O
ATOM   7726  C32 POPER 375      26.509  91.009  84.165  1.00  0.00           C
ATOM   7729  C23 POPER 375      22.149  87.939  82.775  1.00  0.00           C
ATOM   7732  C24 POPER 375      22.079  87.979  81.245  1.00  0.00           C
ATOM   7735  C25 POPER 375      21.479  86.719  80.625  1.00  0.00           C
ATOM   7738  C26 POPER 375      21.579  86.719  79.095  1.00  0.00           C
ATOM   7741  C27 POPER 375      20.989  85.459  78.425  1.00  0.00           C
ATOM   7744  C28 POPER 375      21.219  85.379  76.905  1.00  0.00           C
ATOM   7747  C29 POPER 375      22.689  85.259  76.605  1.00  0.00           C
ATOM   7749 0C21 POPER 375      23.379  86.019  75.745  1.00  0.00           C
ATOM   7751 1C21 POPER 375      22.819  87.079  74.845  1.00  0.00           C
ATOM   7754 2C21 POPER 375      23.849  87.419  73.755  1.00  0.00           C
ATOM   7757 3C21 POPER 375      23.339  88.389  72.685  1.00  0.00           C
ATOM   7760 4C21 POPER 375      24.459  88.749  71.695  1.00  0.00           C
ATOM   7763 5C21 POPER 375      23.969  89.179  70.315  1.00  0.00           C
ATOM   7766 6C21 POPER 375      25.139  89.459  69.365  1.00  0.00           C
ATOM   7769 7C21 POPER 375      24.699  89.659  67.915  1.00  0.00           C
ATOM   7772 8C21 POPER 375      25.869  89.919  66.955  1.00  0.00           C
ATOM   7776  C33 POPER 375      26.749  91.999  83.015  1.00  0.00           C
ATOM   7779  C34 POPER 375      27.549  91.369  81.865  1.00  0.00           C
ATOM   7782  C35 POPER 375      27.729  92.329  80.685  1.00  0.00           C
ATOM   7785  C36 POPER 375      28.369  91.699  79.435  1.00  0.00           C
ATOM   7788  C37 POPER 375      28.539  92.689  78.275  1.00  0.00           C
ATOM   7791  C38 POPER 375      29.139  92.039  77.025  1.00  0.00           C
ATOM   7794  C39 POPER 375      29.239  92.979  75.805  1.00  0.00           C
ATOM   7797 0C31 POPER 375      27.889  93.419  75.225  1.00  0.00           C
ATOM   7800 1C31 POPER 375      27.989  94.229  73.925  1.00  0.00           C
ATOM   7803 2C31 POPER 375      28.479  93.399  72.725  1.00  0.00           C
ATOM   7806 3C31 POPER 375      28.279  94.109  71.385  1.00  0.00           C
ATOM   7809 4C31 POPER 375      28.679  93.229  70.195  1.00  0.00           C
ATOM   7812 5C31 POPER 375      28.209  93.769  68.835  1.00  0.00           C
ATOM   7815 6C31 POPER 375      28.539  92.829  67.685  1.00  0.00           C
ATOM   7819  NH3 POPES 376      35.079  40.779  47.165  1.00  0.00           N
ATOM   7823  C12 POPES 376      35.239  39.409  46.545  1.00  0.00           C
ATOM   7826  C11 POPES 376      33.989  38.519  46.775  1.00  0.00           C
ATOM   7829  P   POPES 376      32.989  36.169  46.245  1.00  0.00           P
ATOM   7830  O13 POPES 376      31.879  36.719  47.055  1.00  0.00           O
ATOM   7831  O14 POPES 376      32.579  35.639  44.935  1.00  0.00           O
ATOM   7832  O11 POPES 376      33.779  35.059  47.035  1.00  0.00           O
ATOM   7833  O12 POPES 376      34.079  37.309  46.005  1.00  0.00           O
ATOM   7834  C1  POPES 376      33.979  35.189  48.455  1.00  0.00           C
ATOM   7837  C2  POPES 376      32.969  34.289  49.225  1.00  0.00           C
ATOM   7839  O21 POPES 376      32.489  34.859  50.445  1.00  0.00           O
ATOM   7840  C21 POPES 376      33.359  35.219  51.375  1.00  0.00           C
ATOM   7841  O22 POPES 376      34.559  35.299  51.245  1.00  0.00           O
ATOM   7842  C22 POPES 376      32.569  35.469  52.665  1.00  0.00           C
ATOM   7845  C3  POPES 376      33.509  32.849  49.425  1.00  0.00           C
ATOM   7848  O31 POPES 376      32.539  32.019  50.125  1.00  0.00           O
ATOM   7849  C31 POPES 376      32.769  31.859  51.415  1.00  0.00           C
ATOM   7850  O32 POPES 376      33.779  32.229  51.995  1.00  0.00           O
ATOM   7851  C32 POPES 376      31.639  31.099  52.095  1.00  0.00           C
ATOM   7854  C23 POPES 376      33.439  35.579  53.935  1.00  0.00           C
ATOM   7857  C24 POPES 376      32.589  35.419  55.205  1.00  0.00           C
ATOM   7860  C25 POPES 376      31.559  36.529  55.415  1.00  0.00           C
ATOM   7863  C26 POPES 376      30.529  36.149  56.495  1.00  0.00           C
ATOM   7866  C27 POPES 376      29.619  37.319  56.905  1.00  0.00           C
ATOM   7869  C28 POPES 376      28.769  37.039  58.155  1.00  0.00           C
ATOM   7872  C29 POPES 376      29.629  36.869  59.385  1.00  0.00           C
ATOM   7874 0C21 POPES 376      29.229  36.409  60.585  1.00  0.00           C
ATOM   7876 1C21 POPES 376      27.819  36.009  60.975  1.00  0.00           C
ATOM   7879 2C21 POPES 376      27.269  36.999  62.025  1.00  0.00           C
ATOM   7882 3C21 POPES 376      25.889  36.609  62.565  1.00  0.00           C
ATOM   7885 4C21 POPES 376      25.259  37.749  63.375  1.00  0.00           C
ATOM   7888 5C21 POPES 376      23.909  37.399  64.005  1.00  0.00           C
ATOM   7891 6C21 POPES 376      23.189  38.639  64.545  1.00  0.00           C
ATOM   7894 7C21 POPES 376      21.849  38.339  65.225  1.00  0.00           C
ATOM   7897 8C21 POPES 376      21.119  39.609  65.665  1.00  0.00           C
ATOM   7901  C33 POPES 376      31.809  31.139  53.635  1.00  0.00           C
ATOM   7904  C34 POPES 376      30.949  30.109  54.375  1.00  0.00           C
ATOM   7907  C35 POPES 376      31.209  30.119  55.885  1.00  0.00           C
ATOM   7910  C36 POPES 376      30.799  31.439  56.545  1.00  0.00           C
ATOM   7913  C37 POPES 376      30.739  31.359  58.075  1.00  0.00           C
ATOM   7916  C38 POPES 376      30.239  32.659  58.705  1.00  0.00           C
ATOM   7919  C39 POPES 376      30.009  32.539  60.225  1.00  0.00           C
ATOM   7922 0C31 POPES 376      28.849  31.609  60.595  1.00  0.00           C
ATOM   7925 1C31 POPES 376      28.449  31.689  62.075  1.00  0.00           C
ATOM   7928 2C31 POPES 376      27.309  30.709  62.405  1.00  0.00           C
ATOM   7931 3C31 POPES 376      26.689  30.879  63.805  1.00  0.00           C
ATOM   7934 4C31 POPES 376      26.089  32.269  64.045  1.00  0.00           C
ATOM   7937 5C31 POPES 376      24.979  32.259  65.105  1.00  0.00           C
ATOM   7940 6C31 POPES 376      24.409  33.649  65.395  1.00  0.00           C
ATOM   7944  NH3 POPET 377      41.679  98.059  88.035  1.00  0.00           N
ATOM   7948  C12 POPET 377      41.629  98.739  89.385  1.00  0.00           C
ATOM   7951  C11 POPET 377      42.949  98.489  90.145  1.00  0.00           C
ATOM   7954  P   POPET 377      43.829  95.989  89.835  1.00  0.00           P
ATOM   7955  O13 POPET 377      44.109  94.949  90.845  1.00  0.00           O
ATOM   7956  O14 POPET 377      44.949  96.509  89.005  1.00  0.00           O
ATOM   7957  O11 POPET 377      42.679  95.489  88.855  1.00  0.00           O
ATOM   7958  O12 POPET 377      43.039  97.129  90.565  1.00  0.00           O
ATOM   7959  C1  POPET 377      42.459  94.079  88.655  1.00  0.00           C
ATOM   7962  C2  POPET 377      42.269  93.799  87.155  1.00  0.00           C
ATOM   7964  O21 POPET 377      41.739  92.459  86.995  1.00  0.00           O
ATOM   7965  C21 POPET 377      42.419  91.449  86.475  1.00  0.00           C
ATOM   7966  O22 POPET 377      43.609  91.439  86.225  1.00  0.00           O
ATOM   7967  C22 POPET 377      41.509  90.229  86.305  1.00  0.00           C
ATOM   7970  C3  POPET 377      43.519  94.249  86.325  1.00  0.00           C
ATOM   7973  O31 POPET 377      43.239  94.279  84.915  1.00  0.00           O
ATOM   7974  C31 POPET 377      42.619  95.379  84.485  1.00  0.00           C
ATOM   7975  O32 POPET 377      42.269  96.309  85.195  1.00  0.00           O
ATOM   7976  C32 POPET 377      42.349  95.249  82.995  1.00  0.00           C
ATOM   7979  C23 POPET 377      41.609  89.569  84.895  1.00  0.00           C
ATOM   7982  C24 POPET 377      40.409  89.829  83.975  1.00  0.00           C
ATOM   7985  C25 POPET 377      40.589  89.279  82.545  1.00  0.00           C
ATOM   7988  C26 POPET 377      40.899  87.779  82.425  1.00  0.00           C
ATOM   7991  C27 POPET 377      39.869  86.869  83.115  1.00  0.00           C
ATOM   7994  C28 POPET 377      40.069  85.369  82.825  1.00  0.00           C
ATOM   7997  C29 POPET 377      39.029  84.539  83.525  1.00  0.00           C
ATOM   7999 0C21 POPET 377      38.909  83.199  83.445  1.00  0.00           C
ATOM   8001 1C21 POPET 377      39.799  82.269  82.665  1.00  0.00           C
ATOM   8004 2C21 POPET 377      39.109  81.509  81.515  1.00  0.00           C
ATOM   8007 3C21 POPET 377      38.699  82.409  80.335  1.00  0.00           C
ATOM   8010 4C21 POPET 377      38.059  81.619  79.175  1.00  0.00           C
ATOM   8013 5C21 POPET 377      39.049  80.719  78.425  1.00  0.00           C
ATOM   8016 6C21 POPET 377      38.459  80.159  77.125  1.00  0.00           C
ATOM   8019 7C21 POPET 377      39.439  79.289  76.335  1.00  0.00           C
ATOM   8022 8C21 POPET 377      38.829  78.679  75.075  1.00  0.00           C
ATOM   8026  C33 POPET 377      40.859  95.389  82.645  1.00  0.00           C
ATOM   8029  C34 POPET 377      40.599  95.049  81.185  1.00  0.00           C
ATOM   8032  C35 POPET 377      39.269  95.609  80.665  1.00  0.00           C
ATOM   8035  C36 POPET 377      39.239  95.619  79.135  1.00  0.00           C
ATOM   8038  C37 POPET 377      37.889  96.109  78.595  1.00  0.00           C
ATOM   8041  C38 POPET 377      37.949  96.399  77.085  1.00  0.00           C
ATOM   8044  C39 POPET 377      36.609  96.859  76.505  1.00  0.00           C
ATOM   8047 0C31 POPET 377      36.019  98.089  77.215  1.00  0.00           C
ATOM   8050 1C31 POPET 377      34.779  98.599  76.475  1.00  0.00           C
ATOM   8053 2C31 POPET 377      34.159  99.849  77.115  1.00  0.00           C
ATOM   8056 3C31 POPET 377      34.889 101.149  76.735  1.00  0.00           C
ATOM   8059 4C31 POPET 377      34.419 101.669  75.365  1.00  0.00           C
ATOM   8062 5C31 POPET 377      35.059 102.999  74.985  1.00  0.00           C
ATOM   8065 6C31 POPET 377      34.619 103.499  73.615  1.00  0.00           C
ATOM   8069  NH3 POPEU 378     101.569 125.419  41.455  1.00  0.00           N
ATOM   8073  C12 POPEU 378     101.499 123.989  40.995  1.00  0.00           C
ATOM   8076  C11 POPEU 378     101.999 123.069  42.115  1.00  0.00           C
ATOM   8079  P   POPEU 378     102.509 120.789  40.955  1.00  0.00           P
ATOM   8080  O13 POPEU 378     101.929 119.419  41.005  1.00  0.00           O
ATOM   8081  O14 POPEU 378     102.589 121.489  39.675  1.00  0.00           O
ATOM   8082  O11 POPEU 378     103.929 120.829  41.615  1.00  0.00           O
ATOM   8083  O12 POPEU 378     101.619 121.709  41.905  1.00  0.00           O
ATOM   8084  C1  POPEU 378     104.429 119.939  42.625  1.00  0.00           C
ATOM   8087  C2  POPEU 378     105.279 120.759  43.635  1.00  0.00           C
ATOM   8089  O21 POPEU 378     106.249 119.939  44.305  1.00  0.00           O
ATOM   8090  C21 POPEU 378     105.929 119.249  45.385  1.00  0.00           C
ATOM   8091  O22 POPEU 378     104.819 119.099  45.845  1.00  0.00           O
ATOM   8092  C22 POPEU 378     107.189 118.579  45.945  1.00  0.00           C
ATOM   8095  C3  POPEU 378     104.359 121.659  44.525  1.00  0.00           C
ATOM   8098  O31 POPEU 378     105.099 122.669  45.225  1.00  0.00           O
ATOM   8099  C31 POPEU 378     105.039 123.919  44.805  1.00  0.00           C
ATOM   8100  O32 POPEU 378     104.409 124.349  43.855  1.00  0.00           O
ATOM   8101  C32 POPEU 378     105.799 124.809  45.785  1.00  0.00           C
ATOM   8104  C23 POPEU 378     107.559 118.999  47.385  1.00  0.00           C
ATOM   8107  C24 POPEU 378     108.999 118.609  47.735  1.00  0.00           C
ATOM   8110  C25 POPEU 378     109.399 118.949  49.175  1.00  0.00           C
ATOM   8113  C26 POPEU 378     110.889 118.729  49.455  1.00  0.00           C
ATOM   8116  C27 POPEU 378     111.279 119.149  50.885  1.00  0.00           C
ATOM   8119  C28 POPEU 378     112.729 118.809  51.295  1.00  0.00           C
ATOM   8122  C29 POPEU 378     113.829 119.439  50.485  1.00  0.00           C
ATOM   8124 0C21 POPEU 378     114.419 120.629  50.725  1.00  0.00           C
ATOM   8126 1C21 POPEU 378     114.039 121.589  51.815  1.00  0.00           C
ATOM   8129 2C21 POPEU 378     114.679 121.219  53.165  1.00  0.00           C
ATOM   8132 3C21 POPEU 378     116.209 121.109  53.125  1.00  0.00           C
ATOM   8135 4C21 POPEU 378     116.779 120.769  54.505  1.00  0.00           C
ATOM   8138 5C21 POPEU 378     118.309 120.739  54.535  1.00  0.00           C
ATOM   8141 6C21 POPEU 378     118.929 119.609  53.705  1.00  0.00           C
ATOM   8144 7C21 POPEU 378     120.429 119.489  53.985  1.00  0.00           C
ATOM   8147 8C21 POPEU 378     121.169 118.609  52.985  1.00  0.00           C
ATOM   8151  C33 POPEU 378     105.269 124.599  47.215  1.00  0.00           C
ATOM   8154  C34 POPEU 378     105.969 125.489  48.245  1.00  0.00           C
ATOM   8157  C35 POPEU 378     105.619 125.039  49.665  1.00  0.00           C
ATOM   8160  C36 POPEU 378     106.369 125.769  50.785  1.00  0.00           C
ATOM   8163  C37 POPEU 378     106.379 127.299  50.635  1.00  0.00           C
ATOM   8166  C38 POPEU 378     106.829 128.039  51.905  1.00  0.00           C
ATOM   8169  C39 POPEU 378     105.929 127.769  53.115  1.00  0.00           C
ATOM   8172 0C31 POPEU 378     106.159 128.749  54.265  1.00  0.00           C
ATOM   8175 1C31 POPEU 378     105.189 128.509  55.435  1.00  0.00           C
ATOM   8178 2C31 POPEU 378     105.419 129.509  56.575  1.00  0.00           C
ATOM   8181 3C31 POPEU 378     104.429 129.369  57.745  1.00  0.00           C
ATOM   8184 4C31 POPEU 378     102.969 129.549  57.315  1.00  0.00           C
ATOM   8187 5C31 POPEU 378     102.059 130.009  58.455  1.00  0.00           C
ATOM   8190 6C31 POPEU 378     100.609 130.219  57.995  1.00  0.00           C
ATOM   8194  NH3 POPEV 379      23.919 118.959  84.925  1.00  0.00           N
ATOM   8198  C12 POPEV 379      24.749 118.329  85.995  1.00  0.00           C
ATOM   8201  C11 POPEV 379      23.919 117.509  87.015  1.00  0.00           C
ATOM   8204  P   POPEV 379      22.269 115.989  85.555  1.00  0.00           P
ATOM   8205  O13 POPEV 379      21.119 115.399  86.265  1.00  0.00           O
ATOM   8206  O14 POPEV 379      21.959 117.229  84.825  1.00  0.00           O
ATOM   8207  O11 POPEV 379      22.919 114.969  84.555  1.00  0.00           O
ATOM   8208  O12 POPEV 379      23.479 116.219  86.555  1.00  0.00           O
ATOM   8209  C1  POPEV 379      24.139 115.269  83.865  1.00  0.00           C
ATOM   8212  C2  POPEV 379      23.889 115.659  82.385  1.00  0.00           C
ATOM   8214  O21 POPEV 379      24.869 116.619  81.965  1.00  0.00           O
ATOM   8215  C21 POPEV 379      25.449 116.279  80.825  1.00  0.00           C
ATOM   8216  O22 POPEV 379      25.699 115.139  80.475  1.00  0.00           O
ATOM   8217  C22 POPEV 379      25.649 117.489  79.945  1.00  0.00           C
ATOM   8220  C3  POPEV 379      22.509 116.339  82.125  1.00  0.00           C
ATOM   8223  O31 POPEV 379      22.219 116.389  80.725  1.00  0.00           O
ATOM   8224  C31 POPEV 379      21.169 117.159  80.425  1.00  0.00           C
ATOM   8225  O32 POPEV 379      20.559 117.859  81.215  1.00  0.00           O
ATOM   8226  C32 POPEV 379      20.819 116.879  78.965  1.00  0.00           C
ATOM   8229  C23 POPEV 379      25.009 117.159  78.585  1.00  0.00           C
ATOM   8232  C24 POPEV 379      25.069 118.299  77.575  1.00  0.00           C
ATOM   8235  C25 POPEV 379      24.849 117.749  76.165  1.00  0.00           C
ATOM   8238  C26 POPEV 379      24.299 118.779  75.185  1.00  0.00           C
ATOM   8241  C27 POPEV 379      23.939 118.099  73.855  1.00  0.00           C
ATOM   8244  C28 POPEV 379      23.029 118.969  72.975  1.00  0.00           C
ATOM   8247  C29 POPEV 379      22.379 118.129  71.915  1.00  0.00           C
ATOM   8249 0C21 POPEV 379      22.069 118.489  70.665  1.00  0.00           C
ATOM   8251 1C21 POPEV 379      22.319 119.839  70.025  1.00  0.00           C
ATOM   8254 2C21 POPEV 379      23.479 119.789  69.025  1.00  0.00           C
ATOM   8257 3C21 POPEV 379      23.339 118.679  67.965  1.00  0.00           C
ATOM   8260 4C21 POPEV 379      24.339 118.799  66.825  1.00  0.00           C
ATOM   8263 5C21 POPEV 379      24.259 117.619  65.845  1.00  0.00           C
ATOM   8266 6C21 POPEV 379      25.009 117.899  64.535  1.00  0.00           C
ATOM   8269 7C21 POPEV 379      25.079 116.689  63.605  1.00  0.00           C
ATOM   8272 8C21 POPEV 379      25.749 117.009  62.275  1.00  0.00           C
ATOM   8276  C33 POPEV 379      20.139 118.069  78.265  1.00  0.00           C
ATOM   8279  C34 POPEV 379      19.759 117.709  76.825  1.00  0.00           C
ATOM   8282  C35 POPEV 379      19.149 118.879  76.045  1.00  0.00           C
ATOM   8285  C36 POPEV 379      20.099 120.069  75.885  1.00  0.00           C
ATOM   8288  C37 POPEV 379      19.749 120.929  74.665  1.00  0.00           C
ATOM   8291  C38 POPEV 379      20.729 122.079  74.445  1.00  0.00           C
ATOM   8294  C39 POPEV 379      20.919 122.429  72.965  1.00  0.00           C
ATOM   8297 0C31 POPEV 379      19.699 123.039  72.265  1.00  0.00           C
ATOM   8300 1C31 POPEV 379      19.909 123.079  70.745  1.00  0.00           C
ATOM   8303 2C31 POPEV 379      18.909 123.949  69.985  1.00  0.00           C
ATOM   8306 3C31 POPEV 379      19.029 123.729  68.465  1.00  0.00           C
ATOM   8309 4C31 POPEV 379      18.149 124.669  67.635  1.00  0.00           C
ATOM   8312 5C31 POPEV 379      18.289 124.399  66.125  1.00  0.00           C
ATOM   8315 6C31 POPEV 379      17.449 125.309  65.235  1.00  0.00           C
ATOM   8319  NH3 POPEW 380      18.309 104.339  86.825  1.00  0.00           N
ATOM   8323  C12 POPEW 380      17.289 104.469  87.915  1.00  0.00           C
ATOM   8326  C11 POPEW 380      17.809 103.769  89.175  1.00  0.00           C
ATOM   8329  P   POPEW 380      16.699 101.479  89.685  1.00  0.00           P
ATOM   8330  O13 POPEW 380      16.969 100.019  89.545  1.00  0.00           O
ATOM   8331  O14 POPEW 380      16.439 101.939  91.055  1.00  0.00           O
ATOM   8332  O11 POPEW 380      15.449 101.829  88.805  1.00  0.00           O
ATOM   8333  O12 POPEW 380      17.839 102.339  88.995  1.00  0.00           O
ATOM   8334  C1  POPEW 380      14.849 100.859  87.945  1.00  0.00           C
ATOM   8337  C2  POPEW 380      15.669 100.699  86.635  1.00  0.00           C
ATOM   8339  O21 POPEW 380      14.749 100.629  85.555  1.00  0.00           O
ATOM   8340  C21 POPEW 380      14.989 101.399  84.545  1.00  0.00           C
ATOM   8341  O22 POPEW 380      15.749 102.349  84.495  1.00  0.00           O
ATOM   8342  C22 POPEW 380      14.109 100.919  83.395  1.00  0.00           C
ATOM   8345  C3  POPEW 380      16.579  99.429  86.585  1.00  0.00           C
ATOM   8348  O31 POPEW 380      16.189  98.439  85.585  1.00  0.00           O
ATOM   8349  C31 POPEW 380      15.279  97.589  86.065  1.00  0.00           C
ATOM   8350  O32 POPEW 380      14.709  97.689  87.145  1.00  0.00           O
ATOM   8351  C32 POPEW 380      15.159  96.399  85.135  1.00  0.00           C
ATOM   8354  C23 POPEW 380      14.809 100.969  82.035  1.00  0.00           C
ATOM   8357  C24 POPEW 380      14.059 100.079  81.045  1.00  0.00           C
ATOM   8360  C25 POPEW 380      14.629 100.179  79.635  1.00  0.00           C
ATOM   8363  C26 POPEW 380      14.159  99.009  78.765  1.00  0.00           C
ATOM   8366  C27 POPEW 380      14.619  99.169  77.315  1.00  0.00           C
ATOM   8369  C28 POPEW 380      14.379  97.899  76.495  1.00  0.00           C
ATOM   8372  C29 POPEW 380      15.399  96.819  76.785  1.00  0.00           C
ATOM   8374 0C21 POPEW 380      16.119  96.159  75.855  1.00  0.00           C
ATOM   8376 1C21 POPEW 380      16.029  96.429  74.385  1.00  0.00           C
ATOM   8379 2C21 POPEW 380      17.209  95.859  73.575  1.00  0.00           C
ATOM   8382 3C21 POPEW 380      17.129  96.339  72.125  1.00  0.00           C
ATOM   8385 4C21 POPEW 380      18.309  95.909  71.255  1.00  0.00           C
ATOM   8388 5C21 POPEW 380      18.229  96.549  69.865  1.00  0.00           C
ATOM   8391 6C21 POPEW 380      19.399  96.179  68.955  1.00  0.00           C
ATOM   8394 7C21 POPEW 380      19.319  96.939  67.615  1.00  0.00           C
ATOM   8397 8C21 POPEW 380      20.469  96.619  66.665  1.00  0.00           C
ATOM   8401  C33 POPEW 380      14.199  95.339  85.695  1.00  0.00           C
ATOM   8404  C34 POPEW 380      14.429  93.969  85.055  1.00  0.00           C
ATOM   8407  C35 POPEW 380      14.279  93.979  83.525  1.00  0.00           C
ATOM   8410  C36 POPEW 380      15.619  93.799  82.805  1.00  0.00           C
ATOM   8413  C37 POPEW 380      15.429  93.619  81.295  1.00  0.00           C
ATOM   8416  C38 POPEW 380      15.609  94.919  80.505  1.00  0.00           C
ATOM   8419  C39 POPEW 380      17.069  95.239  80.145  1.00  0.00           C
ATOM   8422 0C31 POPEW 380      17.699  94.169  79.245  1.00  0.00           C
ATOM   8425 1C31 POPEW 380      19.069  94.549  78.695  1.00  0.00           C
ATOM   8428 2C31 POPEW 380      19.729  93.439  77.855  1.00  0.00           C
ATOM   8431 3C31 POPEW 380      20.299  92.289  78.695  1.00  0.00           C
ATOM   8434 4C31 POPEW 380      21.709  92.579  79.225  1.00  0.00           C
ATOM   8437 5C31 POPEW 380      22.209  91.519  80.205  1.00  0.00           C
ATOM   8440 6C31 POPEW 380      23.599  91.839  80.765  1.00  0.00           C
ATOM   8444  NH3 POPEX 381      62.749  15.069  87.105  1.00  0.00           N
ATOM   8448  C12 POPEX 381      64.129  14.669  86.645  1.00  0.00           C
ATOM   8451  C11 POPEX 381      65.029  14.139  87.775  1.00  0.00           C
ATOM   8454  P   POPEX 381      67.339  14.579  86.575  1.00  0.00           P
ATOM   8455  O13 POPEX 381      67.209  15.959  87.095  1.00  0.00           O
ATOM   8456  O14 POPEX 381      68.709  14.009  86.625  1.00  0.00           O
ATOM   8457  O11 POPEX 381      66.809  14.539  85.105  1.00  0.00           O
ATOM   8458  O12 POPEX 381      66.289  13.649  87.285  1.00  0.00           O
ATOM   8459  C1  POPEX 381      67.489  15.269  84.095  1.00  0.00           C
ATOM   8462  C2  POPEX 381      66.569  15.379  82.875  1.00  0.00           C
ATOM   8464  O21 POPEX 381      67.279  16.139  81.885  1.00  0.00           O
ATOM   8465  C21 POPEX 381      66.899  15.829  80.665  1.00  0.00           C
ATOM   8466  O22 POPEX 381      66.079  14.979  80.365  1.00  0.00           O
ATOM   8467  C22 POPEX 381      67.549  16.789  79.675  1.00  0.00           C
ATOM   8470  C3  POPEX 381      65.229  16.059  83.285  1.00  0.00           C
ATOM   8473  O31 POPEX 381      64.229  16.039  82.245  1.00  0.00           O
ATOM   8474  C31 POPEX 381      63.519  14.899  82.205  1.00  0.00           C
ATOM   8475  O32 POPEX 381      63.659  13.939  82.935  1.00  0.00           O
ATOM   8476  C32 POPEX 381      62.489  15.019  81.065  1.00  0.00           C
ATOM   8479  C23 POPEX 381      67.999  16.079  78.385  1.00  0.00           C
ATOM   8482  C24 POPEX 381      69.429  15.529  78.475  1.00  0.00           C
ATOM   8485  C25 POPEX 381      69.619  14.299  79.375  1.00  0.00           C
ATOM   8488  C26 POPEX 381      71.069  13.789  79.285  1.00  0.00           C
ATOM   8491  C27 POPEX 381      71.379  12.619  80.225  1.00  0.00           C
ATOM   8494  C28 POPEX 381      72.879  12.229  80.205  1.00  0.00           C
ATOM   8497  C29 POPEX 381      73.809  13.349  80.615  1.00  0.00           C
ATOM   8499 0C21 POPEX 381      74.619  14.069  79.815  1.00  0.00           C
ATOM   8501 1C21 POPEX 381      74.779  13.909  78.325  1.00  0.00           C
ATOM   8504 2C21 POPEX 381      76.189  14.279  77.865  1.00  0.00           C
ATOM   8507 3C21 POPEX 381      76.389  14.019  76.375  1.00  0.00           C
ATOM   8510 4C21 POPEX 381      77.699  14.619  75.855  1.00  0.00           C
ATOM   8513 5C21 POPEX 381      78.459  13.709  74.885  1.00  0.00           C
ATOM   8516 6C21 POPEX 381      79.829  14.279  74.525  1.00  0.00           C
ATOM   8519 7C21 POPEX 381      80.719  13.279  73.785  1.00  0.00           C
ATOM   8522 8C21 POPEX 381      81.859  13.979  73.035  1.00  0.00           C
ATOM   8526  C33 POPEX 381      63.169  15.289  79.695  1.00  0.00           C
ATOM   8529  C34 POPEX 381      62.249  15.749  78.565  1.00  0.00           C
ATOM   8532  C35 POPEX 381      63.039  16.179  77.315  1.00  0.00           C
ATOM   8535  C36 POPEX 381      63.569  14.999  76.475  1.00  0.00           C
ATOM   8538  C37 POPEX 381      62.489  14.389  75.565  1.00  0.00           C
ATOM   8541  C38 POPEX 381      62.899  13.019  74.995  1.00  0.00           C
ATOM   8544  C39 POPEX 381      64.169  13.059  74.125  1.00  0.00           C
ATOM   8547 0C31 POPEX 381      63.949  13.699  72.745  1.00  0.00           C
ATOM   8550 1C31 POPEX 381      63.909  12.659  71.625  1.00  0.00           C
ATOM   8553 2C31 POPEX 381      63.889  13.269  70.215  1.00  0.00           C
ATOM   8556 3C31 POPEX 381      64.169  12.249  69.105  1.00  0.00           C
ATOM   8559 4C31 POPEX 381      65.589  11.669  69.175  1.00  0.00           C
ATOM   8562 5C31 POPEX 381      65.989  10.839  67.955  1.00  0.00           C
ATOM   8565 6C31 POPEX 381      67.469  10.459  67.985  1.00  0.00           C
ATOM   8569  NH3 POPEY 382     114.799  72.239  48.085  1.00  0.00           N
ATOM   8573  C12 POPEY 382     114.639  70.799  48.495  1.00  0.00           C
ATOM   8576  C11 POPEY 382     113.279  70.199  48.065  1.00  0.00           C
ATOM   8579  P   POPEY 382     110.719  70.319  48.555  1.00  0.00           P
ATOM   8580  O13 POPEY 382     109.769  71.429  48.775  1.00  0.00           O
ATOM   8581  O14 POPEY 382     110.519  69.489  47.355  1.00  0.00           O
ATOM   8582  O11 POPEY 382     110.719  69.369  49.815  1.00  0.00           O
ATOM   8583  O12 POPEY 382     112.189  70.949  48.595  1.00  0.00           O
ATOM   8584  C1  POPEY 382     111.289  69.819  51.045  1.00  0.00           C
ATOM   8587  C2  POPEY 382     111.599  68.649  52.015  1.00  0.00           C
ATOM   8589  O21 POPEY 382     112.529  69.179  52.975  1.00  0.00           O
ATOM   8590  C21 POPEY 382     112.269  68.849  54.235  1.00  0.00           C
ATOM   8591  O22 POPEY 382     111.269  68.259  54.605  1.00  0.00           O
ATOM   8592  C22 POPEY 382     113.409  69.299  55.165  1.00  0.00           C
ATOM   8595  C3  POPEY 382     112.239  67.429  51.275  1.00  0.00           C
ATOM   8598  O31 POPEY 382     112.169  66.219  52.065  1.00  0.00           O
ATOM   8599  C31 POPEY 382     113.159  66.029  52.915  1.00  0.00           C
ATOM   8600  O32 POPEY 382     114.189  66.679  52.985  1.00  0.00           O
ATOM   8601  C32 POPEY 382     112.839  64.829  53.805  1.00  0.00           C
ATOM   8604  C23 POPEY 382     113.579  68.389  56.405  1.00  0.00           C
ATOM   8607  C24 POPEY 382     114.089  69.149  57.635  1.00  0.00           C
ATOM   8610  C25 POPEY 382     114.019  68.339  58.935  1.00  0.00           C
ATOM   8613  C26 POPEY 382     114.419  69.189  60.165  1.00  0.00           C
ATOM   8616  C27 POPEY 382     114.179  68.469  61.495  1.00  0.00           C
ATOM   8619  C28 POPEY 382     114.539  69.349  62.715  1.00  0.00           C
ATOM   8622  C29 POPEY 382     114.079  68.739  64.025  1.00  0.00           C
ATOM   8624 0C21 POPEY 382     114.879  68.249  64.995  1.00  0.00           C
ATOM   8626 1C21 POPEY 382     116.379  68.199  64.915  1.00  0.00           C
ATOM   8629 2C21 POPEY 382     117.059  67.349  66.005  1.00  0.00           C
ATOM   8632 3C21 POPEY 382     118.549  67.159  65.705  1.00  0.00           C
ATOM   8635 4C21 POPEY 382     119.389  66.619  66.875  1.00  0.00           C
ATOM   8638 5C21 POPEY 382     118.829  65.349  67.515  1.00  0.00           C
ATOM   8641 6C21 POPEY 382     119.889  64.609  68.355  1.00  0.00           C
ATOM   8644 7C21 POPEY 382     119.359  63.319  68.975  1.00  0.00           C
ATOM   8647 8C21 POPEY 382     120.469  62.499  69.635  1.00  0.00           C
ATOM   8651  C33 POPEY 382     112.999  65.269  55.265  1.00  0.00           C
ATOM   8654  C34 POPEY 382     112.539  64.269  56.315  1.00  0.00           C
ATOM   8657  C35 POPEY 382     112.629  64.919  57.705  1.00  0.00           C
ATOM   8660  C36 POPEY 382     112.139  64.009  58.815  1.00  0.00           C
ATOM   8663  C37 POPEY 382     112.299  64.629  60.205  1.00  0.00           C
ATOM   8666  C38 POPEY 382     111.939  63.639  61.315  1.00  0.00           C
ATOM   8669  C39 POPEY 382     112.249  64.139  62.725  1.00  0.00           C
ATOM   8672 0C31 POPEY 382     111.379  65.319  63.165  1.00  0.00           C
ATOM   8675 1C31 POPEY 382     111.579  65.619  64.655  1.00  0.00           C
ATOM   8678 2C31 POPEY 382     110.669  66.749  65.165  1.00  0.00           C
ATOM   8681 3C31 POPEY 382     110.929  67.039  66.645  1.00  0.00           C
ATOM   8684 4C31 POPEY 382     110.049  68.159  67.205  1.00  0.00           C
ATOM   8687 5C31 POPEY 382     110.319  68.419  68.695  1.00  0.00           C
ATOM   8690 6C31 POPEY 382     109.399  69.489  69.275  1.00  0.00           C
ATOM   8694  NH3 POPEZ 383      24.689  81.389  46.615  1.00  0.00           N
ATOM   8698  C12 POPEZ 383      24.249  80.989  45.245  1.00  0.00           C
ATOM   8701  C11 POPEZ 383      23.059  80.019  45.315  1.00  0.00           C
ATOM   8704  P   POPEZ 383      22.399  77.719  46.405  1.00  0.00           P
ATOM   8705  O13 POPEZ 383      23.109  76.509  46.835  1.00  0.00           O
ATOM   8706  O14 POPEZ 383      21.259  77.529  45.485  1.00  0.00           O
ATOM   8707  O11 POPEZ 383      21.789  78.389  47.705  1.00  0.00           O
ATOM   8708  O12 POPEZ 383      23.449  78.779  45.895  1.00  0.00           O
ATOM   8709  C1  POPEZ 383      20.659  77.689  48.265  1.00  0.00           C
ATOM   8712  C2  POPEZ 383      19.779  78.659  49.085  1.00  0.00           C
ATOM   8714  O21 POPEZ 383      20.359  78.939  50.375  1.00  0.00           O
ATOM   8715  C21 POPEZ 383      20.349  77.989  51.275  1.00  0.00           C
ATOM   8716  O22 POPEZ 383      19.959  76.839  51.115  1.00  0.00           O
ATOM   8717  C22 POPEZ 383      20.729  78.599  52.615  1.00  0.00           C
ATOM   8720  C3  POPEZ 383      18.309  78.159  49.175  1.00  0.00           C
ATOM   8723  O31 POPEZ 383      17.679  78.739  50.325  1.00  0.00           O
ATOM   8724  C31 POPEZ 383      17.359  80.009  50.175  1.00  0.00           C
ATOM   8725  O32 POPEZ 383      17.299  80.619  49.115  1.00  0.00           O
ATOM   8726  C32 POPEZ 383      17.149  80.589  51.555  1.00  0.00           C
ATOM   8729  C23 POPEZ 383      21.529  77.639  53.515  1.00  0.00           C
ATOM   8732  C24 POPEZ 383      22.129  78.399  54.695  1.00  0.00           C
ATOM   8735  C25 POPEZ 383      22.849  77.509  55.705  1.00  0.00           C
ATOM   8738  C26 POPEZ 383      23.349  78.319  56.905  1.00  0.00           C
ATOM   8741  C27 POPEZ 383      23.599  77.469  58.155  1.00  0.00           C
ATOM   8744  C28 POPEZ 383      24.199  78.289  59.305  1.00  0.00           C
ATOM   8747  C29 POPEZ 383      23.229  79.299  59.875  1.00  0.00           C
ATOM   8749 0C21 POPEZ 383      22.469  79.139  60.975  1.00  0.00           C
ATOM   8751 1C21 POPEZ 383      22.389  77.909  61.835  1.00  0.00           C
ATOM   8754 2C21 POPEZ 383      20.939  77.399  62.005  1.00  0.00           C
ATOM   8757 3C21 POPEZ 383      20.099  78.249  62.975  1.00  0.00           C
ATOM   8760 4C21 POPEZ 383      18.619  77.819  62.915  1.00  0.00           C
ATOM   8763 5C21 POPEZ 383      17.699  78.489  63.935  1.00  0.00           C
ATOM   8766 6C21 POPEZ 383      17.489  79.999  63.705  1.00  0.00           C
ATOM   8769 7C21 POPEZ 383      18.289  80.889  64.665  1.00  0.00           C
ATOM   8772 8C21 POPEZ 383      17.849  82.349  64.635  1.00  0.00           C
ATOM   8776  C33 POPEZ 383      16.489  81.979  51.555  1.00  0.00           C
ATOM   8779  C34 POPEZ 383      16.239  82.439  52.985  1.00  0.00           C
ATOM   8782  C35 POPEZ 383      15.069  83.429  53.075  1.00  0.00           C
ATOM   8785  C36 POPEZ 383      15.469  84.749  53.725  1.00  0.00           C
ATOM   8788  C37 POPEZ 383      14.239  85.619  53.985  1.00  0.00           C
ATOM   8791  C38 POPEZ 383      14.579  87.019  54.505  1.00  0.00           C
ATOM   8794  C39 POPEZ 383      15.179  87.029  55.925  1.00  0.00           C
ATOM   8797 0C31 POPEZ 383      14.299  86.319  56.965  1.00  0.00           C
ATOM   8800 1C31 POPEZ 383      14.639  86.759  58.395  1.00  0.00           C
ATOM   8803 2C31 POPEZ 383      13.789  86.049  59.465  1.00  0.00           C
ATOM   8806 3C31 POPEZ 383      13.999  86.629  60.865  1.00  0.00           C
ATOM   8809 4C31 POPEZ 383      15.329  86.189  61.495  1.00  0.00           C
ATOM   8812 5C31 POPEZ 383      15.549  86.829  62.875  1.00  0.00           C
ATOM   8815 6C31 POPEZ 383      16.199  85.869  63.885  1.00  0.00           C
ATOM   8819  NH3 POPEa 384       9.441 120.019  85.815  1.00  0.00           N
ATOM   8823  C12 POPEa 384       8.651 119.419  86.935  1.00  0.00           C
ATOM   8826  C11 POPEa 384       9.071 117.959  87.105  1.00  0.00           C
ATOM   8829  P   POPEa 384       7.001 116.499  87.865  1.00  0.00           P
ATOM   8830  O13 POPEa 384       7.231 115.239  88.625  1.00  0.00           O
ATOM   8831  O14 POPEa 384       5.801 117.299  88.165  1.00  0.00           O
ATOM   8832  O11 POPEa 384       7.031 116.179  86.305  1.00  0.00           O
ATOM   8833  O12 POPEa 384       8.291 117.359  88.115  1.00  0.00           O
ATOM   8834  C1  POPEa 384       6.371 116.999  85.305  1.00  0.00           C
ATOM   8837  C2  POPEa 384       5.061 116.349  84.735  1.00  0.00           C
ATOM   8839  O21 POPEa 384       4.731 116.799  83.405  1.00  0.00           O
ATOM   8840  C21 POPEa 384       4.451 118.069  83.195  1.00  0.00           C
ATOM   8841  O22 POPEa 384       4.421 118.949  84.025  1.00  0.00           O
ATOM   8842  C22 POPEa 384       4.201 118.289  81.695  1.00  0.00           C
ATOM   8845  C3  POPEa 384       3.841 116.429  85.705  1.00  0.00           C
ATOM   8848  O31 POPEa 384       2.851 115.419  85.425  1.00  0.00           O
ATOM   8849  C31 POPEa 384       1.641 115.819  85.065  1.00  0.00           C
ATOM   8850  O32 POPEa 384       1.301 116.959  84.825  1.00  0.00           O
ATOM   8851  C32 POPEa 384       0.721 114.599  85.185  1.00  0.00           C
ATOM   8854  C23 POPEa 384       3.521 119.659  81.405  1.00  0.00           C
ATOM   8857  C24 POPEa 384       2.011 119.609  81.645  1.00  0.00           C
ATOM   8860  C25 POPEa 384       1.211 119.419  80.355  1.00  0.00           C
ATOM   8863  C26 POPEa 384      -0.269 119.139  80.625  1.00  0.00           C
ATOM   8866  C27 POPEa 384      -1.079 118.799  79.355  1.00  0.00           C
ATOM   8869  C28 POPEa 384      -2.279 117.899  79.695  1.00  0.00           C
ATOM   8872  C29 POPEa 384      -3.169 117.599  78.515  1.00  0.00           C
ATOM   8874 0C21 POPEa 384      -3.839 116.459  78.295  1.00  0.00           C
ATOM   8876 1C21 POPEa 384      -3.849 115.229  79.175  1.00  0.00           C
ATOM   8879 2C21 POPEa 384      -3.289 113.969  78.485  1.00  0.00           C
ATOM   8882 3C21 POPEa 384      -4.199 113.369  77.405  1.00  0.00           C
ATOM   8885 4C21 POPEa 384      -3.939 113.879  75.985  1.00  0.00           C
ATOM   8888 5C21 POPEa 384      -4.759 113.099  74.945  1.00  0.00           C
ATOM   8891 6C21 POPEa 384      -4.489 113.509  73.495  1.00  0.00           C
ATOM   8894 7C21 POPEa 384      -5.509 112.859  72.545  1.00  0.00           C
ATOM   8897 8C21 POPEa 384      -5.379 113.259  71.065  1.00  0.00           C
ATOM   8901  C33 POPEa 384      -0.659 114.749  84.495  1.00  0.00           C
ATOM   8904  C34 POPEa 384      -0.659 114.159  83.085  1.00  0.00           C
ATOM   8907  C35 POPEa 384       0.231 114.929  82.105  1.00  0.00           C
ATOM   8910  C36 POPEa 384       0.191 114.319  80.695  1.00  0.00           C
ATOM   8913  C37 POPEa 384       0.901 115.219  79.675  1.00  0.00           C
ATOM   8916  C38 POPEa 384       0.901 114.609  78.275  1.00  0.00           C
ATOM   8919  C39 POPEa 384       1.301 115.609  77.175  1.00  0.00           C
ATOM   8922 0C31 POPEa 384       0.501 115.369  75.885  1.00  0.00           C
ATOM   8925 1C31 POPEa 384       0.901 116.279  74.725  1.00  0.00           C
ATOM   8928 2C31 POPEa 384      -0.179 116.329  73.635  1.00  0.00           C
ATOM   8931 3C31 POPEa 384      -0.839 117.709  73.455  1.00  0.00           C
ATOM   8934 4C31 POPEa 384      -1.449 118.319  74.725  1.00  0.00           C
ATOM   8937 5C31 POPEa 384      -2.089 119.679  74.435  1.00  0.00           C
ATOM   8940 6C31 POPEa 384      -2.549 120.419  75.685  1.00  0.00           C
ATOM   8944  NH3 POPEb 385       7.541   9.789  88.035  1.00  0.00           N
ATOM   8948  C12 POPEb 385       6.721   9.059  89.065  1.00  0.00           C
ATOM   8951  C11 POPEb 385       5.491   9.889  89.485  1.00  0.00           C
ATOM   8954  P   POPEb 385       5.991  12.509  89.475  1.00  0.00           P
ATOM   8955  O13 POPEb 385       4.711  13.209  89.655  1.00  0.00           O
ATOM   8956  O14 POPEb 385       7.201  13.089  90.085  1.00  0.00           O
ATOM   8957  O11 POPEb 385       6.281  12.179  87.955  1.00  0.00           O
ATOM   8958  O12 POPEb 385       5.871  11.089  90.155  1.00  0.00           O
ATOM   8959  C1  POPEb 385       6.051  13.149  86.915  1.00  0.00           C
ATOM   8962  C2  POPEb 385       7.381  13.579  86.215  1.00  0.00           C
ATOM   8964  O21 POPEb 385       7.301  14.139  84.885  1.00  0.00           O
ATOM   8965  C21 POPEb 385       6.261  14.819  84.425  1.00  0.00           C
ATOM   8966  O22 POPEb 385       5.221  15.039  85.005  1.00  0.00           O
ATOM   8967  C22 POPEb 385       6.581  15.279  83.005  1.00  0.00           C
ATOM   8970  C3  POPEb 385       8.331  12.339  86.145  1.00  0.00           C
ATOM   8973  O31 POPEb 385       9.511  12.529  85.335  1.00  0.00           O
ATOM   8974  C31 POPEb 385       9.929  11.609  84.435  1.00  0.00           C
ATOM   8975  O32 POPEb 385      11.099  11.479  84.135  1.00  0.00           O
ATOM   8976  C32 POPEb 385       8.831  10.749  83.785  1.00  0.00           C
ATOM   8979  C23 POPEb 385       5.881  14.449  81.905  1.00  0.00           C
ATOM   8982  C24 POPEb 385       6.581  14.589  80.545  1.00  0.00           C
ATOM   8985  C25 POPEb 385       5.851  13.819  79.445  1.00  0.00           C
ATOM   8988  C26 POPEb 385       6.521  13.899  78.075  1.00  0.00           C
ATOM   8991  C27 POPEb 385       5.651  13.349  76.935  1.00  0.00           C
ATOM   8994  C28 POPEb 385       6.331  13.499  75.565  1.00  0.00           C
ATOM   8997  C29 POPEb 385       5.351  13.489  74.415  1.00  0.00           C
ATOM   8999 0C21 POPEb 385       5.251  12.569  73.445  1.00  0.00           C
ATOM   9001 1C21 POPEb 385       6.101  11.329  73.345  1.00  0.00           C
ATOM   9004 2C21 POPEb 385       5.901  10.549  72.035  1.00  0.00           C
ATOM   9007 3C21 POPEb 385       6.491   9.129  72.135  1.00  0.00           C
ATOM   9010 4C21 POPEb 385       6.211   8.269  70.895  1.00  0.00           C
ATOM   9013 5C21 POPEb 385       6.531   6.779  71.085  1.00  0.00           C
ATOM   9016 6C21 POPEb 385       5.651   6.099  72.155  1.00  0.00           C
ATOM   9019 7C21 POPEb 385       5.851   4.579  72.235  1.00  0.00           C
ATOM   9022 8C21 POPEb 385       5.021   3.919  73.335  1.00  0.00           C
ATOM   9026  C33 POPEb 385       7.761  11.539  82.995  1.00  0.00           C
ATOM   9029  C34 POPEb 385       6.941  10.689  82.025  1.00  0.00           C
ATOM   9032  C35 POPEb 385       6.371   9.409  82.655  1.00  0.00           C
ATOM   9035  C36 POPEb 385       5.581   8.559  81.665  1.00  0.00           C
ATOM   9038  C37 POPEb 385       5.001   7.319  82.365  1.00  0.00           C
ATOM   9041  C38 POPEb 385       4.111   6.449  81.475  1.00  0.00           C
ATOM   9044  C39 POPEb 385       4.871   5.609  80.445  1.00  0.00           C
ATOM   9047 0C31 POPEb 385       3.901   4.879  79.485  1.00  0.00           C
ATOM   9050 1C31 POPEb 385       4.611   3.919  78.525  1.00  0.00           C
ATOM   9053 2C31 POPEb 385       3.981   3.859  77.125  1.00  0.00           C
ATOM   9056 3C31 POPEb 385       2.461   3.649  77.115  1.00  0.00           C
ATOM   9059 4C31 POPEb 385       1.901   3.469  75.695  1.00  0.00           C
ATOM   9062 5C31 POPEb 385       0.371   3.329  75.675  1.00  0.00           C
ATOM   9065 6C31 POPEb 385      -0.199   3.129  74.275  1.00  0.00           C
ATOM   9069  NH3 POPEc 386       5.381  49.909  45.185  1.00  0.00           N
ATOM   9073  C12 POPEc 386       6.341  50.369  44.125  1.00  0.00           C
ATOM   9076  C11 POPEc 386       6.861  51.789  44.395  1.00  0.00           C
ATOM   9079  P   POPEc 386       9.351  51.899  43.625  1.00  0.00           P
ATOM   9080  O13 POPEc 386       9.561  50.479  43.975  1.00  0.00           O
ATOM   9081  O14 POPEc 386      10.059  52.449  42.465  1.00  0.00           O
ATOM   9082  O11 POPEc 386       9.631  52.779  44.905  1.00  0.00           O
ATOM   9083  O12 POPEc 386       7.811  52.129  43.395  1.00  0.00           O
ATOM   9084  C1  POPEc 386      10.649  52.439  45.855  1.00  0.00           C
ATOM   9087  C2  POPEc 386      10.009  51.979  47.205  1.00  0.00           C
ATOM   9089  O21 POPEc 386      10.719  52.479  48.345  1.00  0.00           O
ATOM   9090  C21 POPEc 386      11.929  51.989  48.585  1.00  0.00           C
ATOM   9091  O22 POPEc 386      12.729  51.609  47.745  1.00  0.00           O
ATOM   9092  C22 POPEc 386      12.089  51.789  50.095  1.00  0.00           C
ATOM   9095  C3  POPEc 386       9.771  50.429  47.305  1.00  0.00           C
ATOM   9098  O31 POPEc 386       9.491  50.009  48.665  1.00  0.00           O
ATOM   9099  C31 POPEc 386       8.311  50.399  49.125  1.00  0.00           C
ATOM   9100  O32 POPEc 386       7.401  50.849  48.455  1.00  0.00           O
ATOM   9101  C32 POPEc 386       8.271  50.259  50.655  1.00  0.00           C
ATOM   9104  C23 POPEc 386      12.259  53.079  50.925  1.00  0.00           C
ATOM   9107  C24 POPEc 386      12.249  52.789  52.435  1.00  0.00           C
ATOM   9110  C25 POPEc 386      12.899  53.909  53.285  1.00  0.00           C
ATOM   9113  C26 POPEc 386      12.749  53.649  54.785  1.00  0.00           C
ATOM   9116  C27 POPEc 386      13.399  54.719  55.685  1.00  0.00           C
ATOM   9119  C28 POPEc 386      13.149  54.439  57.185  1.00  0.00           C
ATOM   9122  C29 POPEc 386      13.839  55.419  58.115  1.00  0.00           C
ATOM   9124 0C21 POPEc 386      13.319  55.949  59.235  1.00  0.00           C
ATOM   9126 1C21 POPEc 386      11.929  55.689  59.765  1.00  0.00           C
ATOM   9129 2C21 POPEc 386      11.479  56.679  60.855  1.00  0.00           C
ATOM   9132 3C21 POPEc 386      11.889  56.269  62.275  1.00  0.00           C
ATOM   9135 4C21 POPEc 386      11.439  57.269  63.345  1.00  0.00           C
ATOM   9138 5C21 POPEc 386      11.499  56.689  64.775  1.00  0.00           C
ATOM   9141 6C21 POPEc 386      11.629  57.769  65.855  1.00  0.00           C
ATOM   9144 7C21 POPEc 386      11.569  57.199  67.285  1.00  0.00           C
ATOM   9147 8C21 POPEc 386      11.939  58.209  68.365  1.00  0.00           C
ATOM   9151  C33 POPEc 386       7.001  50.919  51.255  1.00  0.00           C
ATOM   9154  C34 POPEc 386       6.881  50.809  52.775  1.00  0.00           C
ATOM   9157  C35 POPEc 386       7.801  51.739  53.585  1.00  0.00           C
ATOM   9160  C36 POPEc 386       7.401  51.729  55.075  1.00  0.00           C
ATOM   9163  C37 POPEc 386       8.201  52.679  55.985  1.00  0.00           C
ATOM   9166  C38 POPEc 386       7.721  52.539  57.445  1.00  0.00           C
ATOM   9169  C39 POPEc 386       8.431  53.429  58.475  1.00  0.00           C
ATOM   9172 0C31 POPEc 386       8.281  52.849  59.885  1.00  0.00           C
ATOM   9175 1C31 POPEc 386       8.641  53.819  61.025  1.00  0.00           C
ATOM   9178 2C31 POPEc 386       8.971  53.079  62.335  1.00  0.00           C
ATOM   9181 3C31 POPEc 386       8.931  53.959  63.585  1.00  0.00           C
ATOM   9184 4C31 POPEc 386       7.551  53.959  64.265  1.00  0.00           C
ATOM   9187 5C31 POPEc 386       7.531  54.769  65.565  1.00  0.00           C
ATOM   9190 6C31 POPEc 386       6.201  54.709  66.315  1.00  0.00           C
ATOM   9194  NH3 POPEd 387      52.739  99.519  44.335  1.00  0.00           N
ATOM   9198  C12 POPEd 387      53.449  99.569  43.005  1.00  0.00           C
ATOM   9201  C11 POPEd 387      52.589  98.929  41.905  1.00  0.00           C
ATOM   9204  P   POPEd 387      50.019  98.709  41.535  1.00  0.00           P
ATOM   9205  O13 POPEd 387      49.699  98.679  40.085  1.00  0.00           O
ATOM   9206  O14 POPEd 387      50.099  97.429  42.265  1.00  0.00           O
ATOM   9207  O11 POPEd 387      49.019  99.629  42.345  1.00  0.00           O
ATOM   9208  O12 POPEd 387      51.329  99.579  41.795  1.00  0.00           O
ATOM   9209  C1  POPEd 387      49.439 100.009  43.665  1.00  0.00           C
ATOM   9212  C2  POPEd 387      48.279 100.059  44.685  1.00  0.00           C
ATOM   9214  O21 POPEd 387      48.839 100.409  45.965  1.00  0.00           O
ATOM   9215  C21 POPEd 387      48.999 101.689  46.185  1.00  0.00           C
ATOM   9216  O22 POPEd 387      48.979 102.569  45.345  1.00  0.00           O
ATOM   9217  C22 POPEd 387      49.119 101.939  47.685  1.00  0.00           C
ATOM   9220  C3  POPEd 387      47.589  98.659  44.835  1.00  0.00           C
ATOM   9223  O31 POPEd 387      46.389  98.689  45.645  1.00  0.00           O
ATOM   9224  C31 POPEd 387      46.559  98.669  46.955  1.00  0.00           C
ATOM   9225  O32 POPEd 387      47.629  98.609  47.535  1.00  0.00           O
ATOM   9226  C32 POPEd 387      45.209  98.709  47.665  1.00  0.00           C
ATOM   9229  C23 POPEd 387      47.879 102.689  48.235  1.00  0.00           C
ATOM   9232  C24 POPEd 387      47.769 102.659  49.765  1.00  0.00           C
ATOM   9235  C25 POPEd 387      46.549 103.409  50.335  1.00  0.00           C
ATOM   9238  C26 POPEd 387      46.739 104.939  50.385  1.00  0.00           C
ATOM   9241  C27 POPEd 387      45.929 105.589  51.535  1.00  0.00           C
ATOM   9244  C28 POPEd 387      46.239 107.079  51.785  1.00  0.00           C
ATOM   9247  C29 POPEd 387      47.699 107.329  52.075  1.00  0.00           C
ATOM   9249 0C21 POPEd 387      48.279 107.659  53.245  1.00  0.00           C
ATOM   9251 1C21 POPEd 387      47.599 107.889  54.565  1.00  0.00           C
ATOM   9254 2C21 POPEd 387      48.499 108.669  55.535  1.00  0.00           C
ATOM   9257 3C21 POPEd 387      47.969 108.679  56.985  1.00  0.00           C
ATOM   9260 4C21 POPEd 387      48.769 109.629  57.885  1.00  0.00           C
ATOM   9263 5C21 POPEd 387      48.129 109.869  59.255  1.00  0.00           C
ATOM   9266 6C21 POPEd 387      49.019 109.479  60.445  1.00  0.00           C
ATOM   9269 7C21 POPEd 387      48.319 109.719  61.785  1.00  0.00           C
ATOM   9272 8C21 POPEd 387      49.209 109.479  63.005  1.00  0.00           C
ATOM   9276  C33 POPEd 387      45.159  97.659  48.795  1.00  0.00           C
ATOM   9279  C34 POPEd 387      43.909  97.719  49.685  1.00  0.00           C
ATOM   9282  C35 POPEd 387      43.819  98.979  50.575  1.00  0.00           C
ATOM   9285  C36 POPEd 387      45.049  99.179  51.465  1.00  0.00           C
ATOM   9288  C37 POPEd 387      44.819 100.119  52.655  1.00  0.00           C
ATOM   9291  C38 POPEd 387      46.099 100.289  53.485  1.00  0.00           C
ATOM   9294  C39 POPEd 387      45.919 101.179  54.725  1.00  0.00           C
ATOM   9297 0C31 POPEd 387      47.229 101.319  55.505  1.00  0.00           C
ATOM   9300 1C31 POPEd 387      47.139 102.279  56.695  1.00  0.00           C
ATOM   9303 2C31 POPEd 387      48.439 102.319  57.515  1.00  0.00           C
ATOM   9306 3C31 POPEd 387      48.509 101.229  58.595  1.00  0.00           C
ATOM   9309 4C31 POPEd 387      47.639 101.559  59.815  1.00  0.00           C
ATOM   9312 5C31 POPEd 387      47.549 100.409  60.825  1.00  0.00           C
ATOM   9315 6C31 POPEd 387      46.709 100.759  62.055  1.00  0.00           C
ATOM   9319  NH3 POPEe 388      41.179  45.389  49.515  1.00  0.00           N
ATOM   9323  C12 POPEe 388      39.779  44.909  49.865  1.00  0.00           C
ATOM   9326  C11 POPEe 388      39.329  43.679  49.045  1.00  0.00           C
ATOM   9329  P   POPEe 388      36.779  42.969  49.085  1.00  0.00           P
ATOM   9330  O13 POPEe 388      36.059  41.789  49.585  1.00  0.00           O
ATOM   9331  O14 POPEe 388      36.899  42.999  47.615  1.00  0.00           O
ATOM   9332  O11 POPEe 388      36.089  44.299  49.615  1.00  0.00           O
ATOM   9333  O12 POPEe 388      38.229  43.049  49.715  1.00  0.00           O
ATOM   9334  C1  POPEe 388      35.559  44.319  50.955  1.00  0.00           C
ATOM   9337  C2  POPEe 388      35.769  45.679  51.705  1.00  0.00           C
ATOM   9339  O21 POPEe 388      35.299  45.499  53.055  1.00  0.00           O
ATOM   9340  C21 POPEe 388      36.219  45.139  53.925  1.00  0.00           C
ATOM   9341  O22 POPEe 388      37.419  45.049  53.685  1.00  0.00           O
ATOM   9342  C22 POPEe 388      35.599  44.879  55.305  1.00  0.00           C
ATOM   9345  C3  POPEe 388      35.019  46.879  51.045  1.00  0.00           C
ATOM   9348  O31 POPEe 388      34.839  47.969  51.985  1.00  0.00           O
ATOM   9349  C31 POPEe 388      35.909  48.669  52.285  1.00  0.00           C
ATOM   9350  O32 POPEe 388      36.989  48.609  51.705  1.00  0.00           O
ATOM   9351  C32 POPEe 388      35.639  49.549  53.505  1.00  0.00           C
ATOM   9354  C23 POPEe 388      36.039  43.509  55.895  1.00  0.00           C
ATOM   9357  C24 POPEe 388      37.479  43.519  56.445  1.00  0.00           C
ATOM   9360  C25 POPEe 388      37.949  42.149  56.965  1.00  0.00           C
ATOM   9363  C26 POPEe 388      37.149  41.559  58.135  1.00  0.00           C
ATOM   9366  C27 POPEe 388      37.219  42.429  59.395  1.00  0.00           C
ATOM   9369  C28 POPEe 388      36.589  41.749  60.625  1.00  0.00           C
ATOM   9372  C29 POPEe 388      35.099  41.599  60.495  1.00  0.00           C
ATOM   9374 0C21 POPEe 388      34.239  41.459  61.535  1.00  0.00           C
ATOM   9376 1C21 POPEe 388      34.629  41.369  62.985  1.00  0.00           C
ATOM   9379 2C21 POPEe 388      34.099  42.539  63.825  1.00  0.00           C
ATOM   9382 3C21 POPEe 388      34.289  42.269  65.325  1.00  0.00           C
ATOM   9385 4C21 POPEe 388      33.699  43.319  66.265  1.00  0.00           C
ATOM   9388 5C21 POPEe 388      34.409  44.679  66.225  1.00  0.00           C
ATOM   9391 6C21 POPEe 388      34.169  45.499  67.505  1.00  0.00           C
ATOM   9394 7C21 POPEe 388      34.969  46.809  67.515  1.00  0.00           C
ATOM   9397 8C21 POPEe 388      34.889  47.559  68.835  1.00  0.00           C
ATOM   9401  C33 POPEe 388      34.709  50.739  53.195  1.00  0.00           C
ATOM   9404  C34 POPEe 388      34.359  51.599  54.415  1.00  0.00           C
ATOM   9407  C35 POPEe 388      33.349  50.919  55.365  1.00  0.00           C
ATOM   9410  C36 POPEe 388      32.719  51.909  56.355  1.00  0.00           C
ATOM   9413  C37 POPEe 388      31.619  51.269  57.215  1.00  0.00           C
ATOM   9416  C38 POPEe 388      30.899  52.309  58.095  1.00  0.00           C
ATOM   9419  C39 POPEe 388      29.739  51.739  58.925  1.00  0.00           C
ATOM   9422 0C31 POPEe 388      30.169  50.719  59.995  1.00  0.00           C
ATOM   9425 1C31 POPEe 388      28.989  50.279  60.875  1.00  0.00           C
ATOM   9428 2C31 POPEe 388      29.369  49.229  61.935  1.00  0.00           C
ATOM   9431 3C31 POPEe 388      30.219  49.779  63.095  1.00  0.00           C
ATOM   9434 4C31 POPEe 388      30.549  48.699  64.135  1.00  0.00           C
ATOM   9437 5C31 POPEe 388      31.159  49.269  65.415  1.00  0.00           C
ATOM   9440 6C31 POPEe 388      31.569  48.189  66.425  1.00  0.00           C
ATOM   9444  NH3 POPEf 389     120.429 103.239  45.335  1.00  0.00           N
ATOM   9448  C12 POPEf 389     119.669 103.099  46.615  1.00  0.00           C
ATOM   9451  C11 POPEf 389     119.619 101.639  47.095  1.00  0.00           C
ATOM   9454  P   POPEf 389     117.459 101.709  48.535  1.00  0.00           P
ATOM   9455  O13 POPEf 389     117.049 103.089  48.225  1.00  0.00           O
ATOM   9456  O14 POPEf 389     116.839 100.699  47.645  1.00  0.00           O
ATOM   9457  O11 POPEf 389     117.179 101.349  50.055  1.00  0.00           O
ATOM   9458  O12 POPEf 389     119.019 101.579  48.395  1.00  0.00           O
ATOM   9459  C1  POPEf 389     117.199 102.419  51.015  1.00  0.00           C
ATOM   9462  C2  POPEf 389     117.139 101.799  52.435  1.00  0.00           C
ATOM   9464  O21 POPEf 389     117.129 102.799  53.465  1.00  0.00           O
ATOM   9465  C21 POPEf 389     115.989 103.439  53.665  1.00  0.00           C
ATOM   9466  O22 POPEf 389     115.009 103.449  52.955  1.00  0.00           O
ATOM   9467  C22 POPEf 389     116.119 104.189  54.995  1.00  0.00           C
ATOM   9470  C3  POPEf 389     118.369 100.869  52.675  1.00  0.00           C
ATOM   9473  O31 POPEf 389     118.319 100.349  54.005  1.00  0.00           O
ATOM   9474  C31 POPEf 389     118.259  99.039  54.165  1.00  0.00           C
ATOM   9475  O32 POPEf 389     118.539  98.189  53.325  1.00  0.00           O
ATOM   9476  C32 POPEf 389     117.839  98.759  55.595  1.00  0.00           C
ATOM   9479  C23 POPEf 389     114.799 104.309  55.775  1.00  0.00           C
ATOM   9482  C24 POPEf 389     115.009 104.969  57.135  1.00  0.00           C
ATOM   9485  C25 POPEf 389     113.789 105.739  57.665  1.00  0.00           C
ATOM   9488  C26 POPEf 389     114.249 106.939  58.515  1.00  0.00           C
ATOM   9491  C27 POPEf 389     113.129 107.639  59.295  1.00  0.00           C
ATOM   9494  C28 POPEf 389     113.659 108.949  59.925  1.00  0.00           C
ATOM   9497  C29 POPEf 389     112.989 109.349  61.215  1.00  0.00           C
ATOM   9499 0C21 POPEf 389     113.479 109.149  62.455  1.00  0.00           C
ATOM   9501 1C21 POPEf 389     114.769 108.449  62.825  1.00  0.00           C
ATOM   9504 2C21 POPEf 389     114.479 107.199  63.685  1.00  0.00           C
ATOM   9507 3C21 POPEf 389     115.749 106.449  64.115  1.00  0.00           C
ATOM   9510 4C21 POPEf 389     115.449 105.179  64.945  1.00  0.00           C
ATOM   9513 5C21 POPEf 389     114.729 105.479  66.265  1.00  0.00           C
ATOM   9516 6C21 POPEf 389     114.399 104.229  67.085  1.00  0.00           C
ATOM   9519 7C21 POPEf 389     113.559 104.569  68.325  1.00  0.00           C
ATOM   9522 8C21 POPEf 389     113.149 103.349  69.155  1.00  0.00           C
ATOM   9526  C33 POPEf 389     117.339  97.319  55.825  1.00  0.00           C
ATOM   9529  C34 POPEf 389     117.009  97.059  57.305  1.00  0.00           C
ATOM   9532  C35 POPEf 389     118.279  96.869  58.145  1.00  0.00           C
ATOM   9535  C36 POPEf 389     118.059  96.669  59.645  1.00  0.00           C
ATOM   9538  C37 POPEf 389     117.489  97.899  60.355  1.00  0.00           C
ATOM   9541  C38 POPEf 389     117.359  97.719  61.875  1.00  0.00           C
ATOM   9544  C39 POPEf 389     118.689  97.629  62.635  1.00  0.00           C
ATOM   9547 0C31 POPEf 389     119.479  98.939  62.625  1.00  0.00           C
ATOM   9550 1C31 POPEf 389     120.599  98.959  63.675  1.00  0.00           C
ATOM   9553 2C31 POPEf 389     121.189 100.359  63.895  1.00  0.00           C
ATOM   9556 3C31 POPEf 389     122.169 100.429  65.075  1.00  0.00           C
ATOM   9559 4C31 POPEf 389     121.469 100.179  66.425  1.00  0.00           C
ATOM   9562 5C31 POPEf 389     122.369 100.399  67.635  1.00  0.00           C
ATOM   9565 6C31 POPEf 389     121.669 100.029  68.945  1.00  0.00           C
ATOM   9569  NH3 POPEg 390     111.919  69.109  91.675  1.00  0.00           N
ATOM   9573  C12 POPEg 390     110.559  68.719  91.195  1.00  0.00           C
ATOM   9576  C11 POPEg 390     110.219  69.279  89.805  1.00  0.00           C
ATOM   9579  P   POPEg 390     108.649  68.509  87.865  1.00  0.00           P
ATOM   9580  O13 POPEg 390     109.849  68.309  87.015  1.00  0.00           O
ATOM   9581  O14 POPEg 390     107.629  67.439  87.815  1.00  0.00           O
ATOM   9582  O11 POPEg 390     107.989  69.909  87.565  1.00  0.00           O
ATOM   9583  O12 POPEg 390     109.059  68.589  89.375  1.00  0.00           O
ATOM   9584  C1  POPEg 390     107.119  70.019  86.425  1.00  0.00           C
ATOM   9587  C2  POPEg 390     106.919  71.509  86.045  1.00  0.00           C
ATOM   9589  O21 POPEg 390     106.569  71.649  84.645  1.00  0.00           O
ATOM   9590  C21 POPEg 390     105.279  71.489  84.375  1.00  0.00           C
ATOM   9591  O22 POPEg 390     104.449  71.019  85.125  1.00  0.00           O
ATOM   9592  C22 POPEg 390     104.959  72.019  82.985  1.00  0.00           C
ATOM   9595  C3  POPEg 390     108.209  72.339  86.315  1.00  0.00           C
ATOM   9598  O31 POPEg 390     107.999  73.729  86.045  1.00  0.00           O
ATOM   9599  C31 POPEg 390     107.949  74.179  84.785  1.00  0.00           C
ATOM   9600  O32 POPEg 390     107.259  75.109  84.425  1.00  0.00           O
ATOM   9601  C32 POPEg 390     108.929  73.489  83.825  1.00  0.00           C
ATOM   9604  C23 POPEg 390     103.759  73.009  83.005  1.00  0.00           C
ATOM   9607  C24 POPEg 390     103.809  73.999  81.835  1.00  0.00           C
ATOM   9610  C25 POPEg 390     102.989  73.589  80.605  1.00  0.00           C
ATOM   9613  C26 POPEg 390     103.219  74.529  79.415  1.00  0.00           C
ATOM   9616  C27 POPEg 390     102.409  74.109  78.175  1.00  0.00           C
ATOM   9619  C28 POPEg 390     102.679  74.999  76.955  1.00  0.00           C
ATOM   9622  C29 POPEg 390     102.149  74.379  75.685  1.00  0.00           C
ATOM   9624 0C21 POPEg 390     101.019  74.699  75.035  1.00  0.00           C
ATOM   9626 1C21 POPEg 390      99.999  75.719  75.465  1.00  0.00           C
ATOM   9629 2C21 POPEg 390      98.579  75.349  74.985  1.00  0.00           C
ATOM   9632 3C21 POPEg 390      97.999  74.079  75.645  1.00  0.00           C
ATOM   9635 4C21 POPEg 390      96.669  73.659  75.005  1.00  0.00           C
ATOM   9638 5C21 POPEg 390      96.119  72.309  75.515  1.00  0.00           C
ATOM   9641 6C21 POPEg 390      95.719  72.339  77.005  1.00  0.00           C
ATOM   9644 7C21 POPEg 390      94.879  71.119  77.405  1.00  0.00           C
ATOM   9647 8C21 POPEg 390      94.499  71.099  78.895  1.00  0.00           C
ATOM   9651  C33 POPEg 390     109.089  74.319  82.535  1.00  0.00           C
ATOM   9654  C34 POPEg 390     110.049  73.699  81.515  1.00  0.00           C
ATOM   9657  C35 POPEg 390     110.209  74.539  80.235  1.00  0.00           C
ATOM   9660  C36 POPEg 390     110.689  75.969  80.535  1.00  0.00           C
ATOM   9663  C37 POPEg 390     111.039  76.789  79.285  1.00  0.00           C
ATOM   9666  C38 POPEg 390     111.529  78.189  79.675  1.00  0.00           C
ATOM   9669  C39 POPEg 390     112.289  78.919  78.565  1.00  0.00           C
ATOM   9672 0C31 POPEg 390     111.459  79.229  77.315  1.00  0.00           C
ATOM   9675 1C31 POPEg 390     112.229  80.149  76.355  1.00  0.00           C
ATOM   9678 2C31 POPEg 390     111.539  80.359  74.995  1.00  0.00           C
ATOM   9681 3C31 POPEg 390     110.389  81.369  75.045  1.00  0.00           C
ATOM   9684 4C31 POPEg 390     109.869  81.699  73.645  1.00  0.00           C
ATOM   9687 5C31 POPEg 390     108.929  82.909  73.625  1.00  0.00           C
ATOM   9690 6C31 POPEg 390     108.439  83.259  72.215  1.00  0.00           C
ATOM   9694  NH3 POPEh 391     103.239 112.809  84.535  1.00  0.00           N
ATOM   9698  C12 POPEh 391     102.229 112.539  85.625  1.00  0.00           C
ATOM   9701  C11 POPEh 391     101.769 111.079  85.655  1.00  0.00           C
ATOM   9704  P   POPEh 391     100.519 109.539  87.355  1.00  0.00           P
ATOM   9705  O13 POPEh 391     101.729 109.129  88.085  1.00  0.00           O
ATOM   9706  O14 POPEh 391      99.239 109.559  88.095  1.00  0.00           O
ATOM   9707  O11 POPEh 391     100.299 108.589  86.115  1.00  0.00           O
ATOM   9708  O12 POPEh 391     100.759 110.929  86.655  1.00  0.00           O
ATOM   9709  C1  POPEh 391     100.389 107.169  86.255  1.00  0.00           C
ATOM   9712  C2  POPEh 391     101.719 106.629  85.675  1.00  0.00           C
ATOM   9714  O21 POPEh 391     101.399 105.669  84.645  1.00  0.00           O
ATOM   9715  C21 POPEh 391     101.449 106.139  83.425  1.00  0.00           C
ATOM   9716  O22 POPEh 391     101.759 107.269  83.095  1.00  0.00           O
ATOM   9717  C22 POPEh 391     101.099 105.049  82.425  1.00  0.00           C
ATOM   9720  C3  POPEh 391     102.619 105.919  86.735  1.00  0.00           C
ATOM   9723  O31 POPEh 391     103.649 105.119  86.095  1.00  0.00           O
ATOM   9724  C31 POPEh 391     104.909 105.509  86.215  1.00  0.00           C
ATOM   9725  O32 POPEh 391     105.289 106.569  86.685  1.00  0.00           O
ATOM   9726  C32 POPEh 391     105.889 104.439  85.715  1.00  0.00           C
ATOM   9729  C23 POPEh 391     102.379 104.319  81.945  1.00  0.00           C
ATOM   9732  C24 POPEh 391     102.279 103.709  80.545  1.00  0.00           C
ATOM   9735  C25 POPEh 391     103.639 103.159  80.095  1.00  0.00           C
ATOM   9738  C26 POPEh 391     103.689 102.619  78.655  1.00  0.00           C
ATOM   9741  C27 POPEh 391     105.089 102.109  78.275  1.00  0.00           C
ATOM   9744  C28 POPEh 391     105.209 101.539  76.845  1.00  0.00           C
ATOM   9747  C29 POPEh 391     105.159 102.579  75.755  1.00  0.00           C
ATOM   9749 0C21 POPEh 391     105.939 102.669  74.655  1.00  0.00           C
ATOM   9751 1C21 POPEh 391     107.029 101.719  74.195  1.00  0.00           C
ATOM   9754 2C21 POPEh 391     106.819 101.239  72.745  1.00  0.00           C
ATOM   9757 3C21 POPEh 391     107.999 100.439  72.165  1.00  0.00           C
ATOM   9760 4C21 POPEh 391     107.629  99.759  70.835  1.00  0.00           C
ATOM   9763 5C21 POPEh 391     108.769  98.929  70.205  1.00  0.00           C
ATOM   9766 6C21 POPEh 391     109.479  99.659  69.045  1.00  0.00           C
ATOM   9769 7C21 POPEh 391     110.629  98.829  68.435  1.00  0.00           C
ATOM   9772 8C21 POPEh 391     111.429  99.599  67.375  1.00  0.00           C
ATOM   9776  C33 POPEh 391     105.539 103.779  84.355  1.00  0.00           C
ATOM   9779  C34 POPEh 391     104.969 102.349  84.455  1.00  0.00           C
ATOM   9782  C35 POPEh 391     105.799 101.429  85.365  1.00  0.00           C
ATOM   9785  C36 POPEh 391     105.739  99.929  85.005  1.00  0.00           C
ATOM   9788  C37 POPEh 391     107.029  99.439  84.335  1.00  0.00           C
ATOM   9791  C38 POPEh 391     107.089  97.929  84.075  1.00  0.00           C
ATOM   9794  C39 POPEh 391     108.509  97.469  83.705  1.00  0.00           C
ATOM   9797 0C31 POPEh 391     108.659  95.959  83.445  1.00  0.00           C
ATOM   9800 1C31 POPEh 391     110.139  95.559  83.355  1.00  0.00           C
ATOM   9803 2C31 POPEh 391     110.399  94.049  83.195  1.00  0.00           C
ATOM   9806 3C31 POPEh 391     110.439  93.589  81.735  1.00  0.00           C
ATOM   9809 4C31 POPEh 391     110.939  92.139  81.585  1.00  0.00           C
ATOM   9812 5C31 POPEh 391     111.189  91.739  80.125  1.00  0.00           C
ATOM   9815 6C31 POPEh 391     111.649  90.289  79.955  1.00  0.00           C
ATOM   9819  NH3 POPEi 392      51.839  26.619  51.275  1.00  0.00           N
ATOM   9823  C12 POPEi 392      52.229  27.709  50.305  1.00  0.00           C
ATOM   9826  C11 POPEi 392      51.549  29.049  50.655  1.00  0.00           C
ATOM   9829  P   POPEi 392      51.079  31.389  49.545  1.00  0.00           P
ATOM   9830  O13 POPEi 392      51.459  31.999  48.255  1.00  0.00           O
ATOM   9831  O14 POPEi 392      49.639  31.149  49.735  1.00  0.00           O
ATOM   9832  O11 POPEi 392      51.539  32.309  50.785  1.00  0.00           O
ATOM   9833  O12 POPEi 392      51.899  30.029  49.685  1.00  0.00           O
ATOM   9834  C1  POPEi 392      50.659  33.419  51.095  1.00  0.00           C
ATOM   9837  C2  POPEi 392      50.899  34.039  52.515  1.00  0.00           C
ATOM   9839  O21 POPEi 392      49.879  35.019  52.775  1.00  0.00           O
ATOM   9840  C21 POPEi 392      49.459  35.379  53.995  1.00  0.00           C
ATOM   9841  O22 POPEi 392      48.909  36.439  54.245  1.00  0.00           O
ATOM   9842  C22 POPEi 392      49.509  34.239  55.015  1.00  0.00           C
ATOM   9845  C3  POPEi 392      52.309  34.679  52.625  1.00  0.00           C
ATOM   9848  O31 POPEi 392      52.499  35.399  53.865  1.00  0.00           O
ATOM   9849  C31 POPEi 392      52.869  34.789  54.995  1.00  0.00           C
ATOM   9850  O32 POPEi 392      52.499  35.139  56.105  1.00  0.00           O
ATOM   9851  C32 POPEi 392      53.809  33.619  54.735  1.00  0.00           C
ATOM   9854  C23 POPEi 392      49.059  34.639  56.445  1.00  0.00           C
ATOM   9857  C24 POPEi 392      48.909  33.419  57.365  1.00  0.00           C
ATOM   9860  C25 POPEi 392      48.599  33.799  58.815  1.00  0.00           C
ATOM   9863  C26 POPEi 392      47.859  32.689  59.585  1.00  0.00           C
ATOM   9866  C27 POPEi 392      47.439  33.129  60.995  1.00  0.00           C
ATOM   9869  C28 POPEi 392      46.369  32.229  61.625  1.00  0.00           C
ATOM   9872  C29 POPEi 392      45.889  32.799  62.935  1.00  0.00           C
ATOM   9874 0C21 POPEi 392      45.559  32.109  64.035  1.00  0.00           C
ATOM   9876 1C21 POPEi 392      45.559  30.609  64.175  1.00  0.00           C
ATOM   9879 2C21 POPEi 392      44.989  30.149  65.535  1.00  0.00           C
ATOM   9882 3C21 POPEi 392      45.919  30.449  66.725  1.00  0.00           C
ATOM   9885 4C21 POPEi 392      45.339  29.999  68.065  1.00  0.00           C
ATOM   9888 5C21 POPEi 392      46.309  30.209  69.235  1.00  0.00           C
ATOM   9891 6C21 POPEi 392      45.669  29.909  70.595  1.00  0.00           C
ATOM   9894 7C21 POPEi 392      46.659  30.009  71.765  1.00  0.00           C
ATOM   9897 8C21 POPEi 392      46.009  29.799  73.125  1.00  0.00           C
ATOM   9901  C33 POPEi 392      54.469  33.119  56.025  1.00  0.00           C
ATOM   9904  C34 POPEi 392      55.589  32.139  55.675  1.00  0.00           C
ATOM   9907  C35 POPEi 392      56.159  31.439  56.905  1.00  0.00           C
ATOM   9910  C36 POPEi 392      57.259  30.449  56.515  1.00  0.00           C
ATOM   9913  C37 POPEi 392      57.729  29.609  57.695  1.00  0.00           C
ATOM   9916  C38 POPEi 392      58.929  28.749  57.305  1.00  0.00           C
ATOM   9919  C39 POPEi 392      59.429  27.829  58.425  1.00  0.00           C
ATOM   9922 0C31 POPEi 392      59.619  28.519  59.785  1.00  0.00           C
ATOM   9925 1C31 POPEi 392      60.539  27.729  60.735  1.00  0.00           C
ATOM   9928 2C31 POPEi 392      60.579  28.309  62.155  1.00  0.00           C
ATOM   9931 3C31 POPEi 392      60.939  29.799  62.185  1.00  0.00           C
ATOM   9934 4C31 POPEi 392      61.039  30.389  63.585  1.00  0.00           C
ATOM   9937 5C31 POPEi 392      61.309  31.899  63.535  1.00  0.00           C
ATOM   9940 6C31 POPEi 392      61.309  32.589  64.905  1.00  0.00           C
ATOM   9944  NH3 POPEj 393     106.269 111.579  43.585  1.00  0.00           N
ATOM   9948  C12 POPEj 393     107.279 110.479  43.695  1.00  0.00           C
ATOM   9951  C11 POPEj 393     107.179 109.789  45.055  1.00  0.00           C
ATOM   9954  P   POPEj 393     107.399 107.239  44.395  1.00  0.00           P
ATOM   9955  O13 POPEj 393     107.479 107.249  42.915  1.00  0.00           O
ATOM   9956  O14 POPEj 393     108.179 106.229  45.145  1.00  0.00           O
ATOM   9957  O11 POPEj 393     105.869 107.209  44.815  1.00  0.00           O
ATOM   9958  O12 POPEj 393     107.929 108.589  44.985  1.00  0.00           O
ATOM   9959  C1  POPEj 393     105.309 106.169  45.625  1.00  0.00           C
ATOM   9962  C2  POPEj 393     105.259 106.499  47.155  1.00  0.00           C
ATOM   9964  O21 POPEj 393     105.099 107.919  47.295  1.00  0.00           O
ATOM   9965  C21 POPEj 393     104.709 108.599  48.375  1.00  0.00           C
ATOM   9966  O22 POPEj 393     104.449 109.789  48.325  1.00  0.00           O
ATOM   9967  C22 POPEj 393     104.649 107.809  49.685  1.00  0.00           C
ATOM   9970  C3  POPEj 393     106.529 105.929  47.855  1.00  0.00           C
ATOM   9973  O31 POPEj 393     106.329 105.469  49.205  1.00  0.00           O
ATOM   9974  C31 POPEj 393     105.619 104.359  49.345  1.00  0.00           C
ATOM   9975  O32 POPEj 393     105.039 103.759  48.445  1.00  0.00           O
ATOM   9976  C32 POPEj 393     105.499 104.029  50.835  1.00  0.00           C
ATOM   9979  C23 POPEj 393     104.019 108.659  50.825  1.00  0.00           C
ATOM   9982  C24 POPEj 393     104.249 108.079  52.235  1.00  0.00           C
ATOM   9985  C25 POPEj 393     103.229 106.989  52.555  1.00  0.00           C
ATOM   9988  C26 POPEj 393     103.459 106.279  53.885  1.00  0.00           C
ATOM   9991  C27 POPEj 393     102.349 105.279  54.255  1.00  0.00           C
ATOM   9994  C28 POPEj 393     102.669 104.459  55.515  1.00  0.00           C
ATOM   9997  C29 POPEj 393     102.629 105.299  56.765  1.00  0.00           C
ATOM   9999 0C21 POPEj 393     102.769 104.839  58.015  1.00  0.00           C
ATOM  10001 1C21 POPEj 393     103.059 103.419  58.415  1.00  0.00           C
ATOM  10004 2C21 POPEj 393     104.119 103.349  59.535  1.00  0.00           C
ATOM  10007 3C21 POPEj 393     105.489 103.899  59.135  1.00  0.00           C
ATOM  10010 4C21 POPEj 393     106.519 103.799  60.265  1.00  0.00           C
ATOM  10013 5C21 POPEj 393     107.809 104.589  59.975  1.00  0.00           C
ATOM  10016 6C21 POPEj 393     108.819 104.569  61.125  1.00  0.00           C
ATOM  10019 7C21 POPEj 393     110.249 104.889  60.675  1.00  0.00           C
ATOM  10022 8C21 POPEj 393     111.269 104.819  61.815  1.00  0.00           C
ATOM  10026  C33 POPEj 393     105.529 102.519  51.135  1.00  0.00           C
ATOM  10029  C34 POPEj 393     105.599 102.249  52.645  1.00  0.00           C
ATOM  10032  C35 POPEj 393     105.619 100.749  52.965  1.00  0.00           C
ATOM  10035  C36 POPEj 393     104.229 100.129  53.165  1.00  0.00           C
ATOM  10038  C37 POPEj 393     103.579 100.479  54.515  1.00  0.00           C
ATOM  10041  C38 POPEj 393     102.289  99.679  54.765  1.00  0.00           C
ATOM  10044  C39 POPEj 393     101.789  99.789  56.215  1.00  0.00           C
ATOM  10047 0C31 POPEj 393     102.339  98.699  57.145  1.00  0.00           C
ATOM  10050 1C31 POPEj 393     101.669  98.739  58.525  1.00  0.00           C
ATOM  10053 2C31 POPEj 393     102.069  97.569  59.445  1.00  0.00           C
ATOM  10056 3C31 POPEj 393     103.339  97.819  60.265  1.00  0.00           C
ATOM  10059 4C31 POPEj 393     103.089  98.659  61.535  1.00  0.00           C
ATOM  10062 5C31 POPEj 393     104.309  98.709  62.455  1.00  0.00           C
ATOM  10065 6C31 POPEj 393     104.049  99.419  63.785  1.00  0.00           C
ATOM  10069  NH3 POPEk 394      93.089  51.349  90.615  1.00  0.00           N
ATOM  10073  C12 POPEk 394      94.479  51.089  91.125  1.00  0.00           C
ATOM  10076  C11 POPEk 394      94.659  49.599  91.385  1.00  0.00           C
ATOM  10079  P   POPEk 394      94.759  47.409  90.015  1.00  0.00           P
ATOM  10080  O13 POPEk 394      95.979  47.489  89.175  1.00  0.00           O
ATOM  10081  O14 POPEk 394      94.819  46.679  91.305  1.00  0.00           O
ATOM  10082  O11 POPEk 394      93.619  46.759  89.135  1.00  0.00           O
ATOM  10083  O12 POPEk 394      94.189  48.859  90.255  1.00  0.00           O
ATOM  10084  C1  POPEk 394      93.839  45.469  88.525  1.00  0.00           C
ATOM  10087  C2  POPEk 394      94.259  45.619  87.045  1.00  0.00           C
ATOM  10089  O21 POPEk 394      93.149  46.209  86.335  1.00  0.00           O
ATOM  10090  C21 POPEk 394      93.489  46.979  85.325  1.00  0.00           C
ATOM  10091  O22 POPEk 394      94.629  47.349  85.065  1.00  0.00           O
ATOM  10092  C22 POPEk 394      92.259  47.349  84.495  1.00  0.00           C
ATOM  10095  C3  POPEk 394      94.669  44.289  86.355  1.00  0.00           C
ATOM  10098  O31 POPEk 394      94.859  44.489  84.935  1.00  0.00           O
ATOM  10099  C31 POPEk 394      94.629  43.419  84.195  1.00  0.00           C
ATOM  10100  O32 POPEk 394      94.629  42.259  84.575  1.00  0.00           O
ATOM  10101  C32 POPEk 394      94.219  43.859  82.785  1.00  0.00           C
ATOM  10104  C23 POPEk 394      92.579  48.409  83.405  1.00  0.00           C
ATOM  10107  C24 POPEk 394      91.649  48.309  82.185  1.00  0.00           C
ATOM  10110  C25 POPEk 394      92.209  48.969  80.905  1.00  0.00           C
ATOM  10113  C26 POPEk 394      92.109  50.499  80.865  1.00  0.00           C
ATOM  10116  C27 POPEk 394      92.579  51.079  79.525  1.00  0.00           C
ATOM  10119  C28 POPEk 394      92.429  52.609  79.445  1.00  0.00           C
ATOM  10122  C29 POPEk 394      92.889  53.119  78.105  1.00  0.00           C
ATOM  10124 0C21 POPEk 394      92.129  53.679  77.145  1.00  0.00           C
ATOM  10126 1C21 POPEk 394      90.639  53.929  77.205  1.00  0.00           C
ATOM  10129 2C21 POPEk 394      90.289  55.219  77.955  1.00  0.00           C
ATOM  10132 3C21 POPEk 394      88.809  55.609  77.815  1.00  0.00           C
ATOM  10135 4C21 POPEk 394      88.409  56.699  78.815  1.00  0.00           C
ATOM  10138 5C21 POPEk 394      87.029  57.309  78.525  1.00  0.00           C
ATOM  10141 6C21 POPEk 394      86.549  58.209  79.665  1.00  0.00           C
ATOM  10144 7C21 POPEk 394      85.209  58.869  79.365  1.00  0.00           C
ATOM  10147 8C21 POPEk 394      84.569  59.519  80.595  1.00  0.00           C
ATOM  10151  C33 POPEk 394      93.719  42.669  81.915  1.00  0.00           C
ATOM  10154  C34 POPEk 394      92.629  43.079  80.905  1.00  0.00           C
ATOM  10157  C35 POPEk 394      92.019  41.859  80.205  1.00  0.00           C
ATOM  10160  C36 POPEk 394      91.019  42.249  79.115  1.00  0.00           C
ATOM  10163  C37 POPEk 394      90.619  41.059  78.225  1.00  0.00           C
ATOM  10166  C38 POPEk 394      89.669  41.479  77.085  1.00  0.00           C
ATOM  10169  C39 POPEk 394      88.889  40.299  76.495  1.00  0.00           C
ATOM  10172 0C31 POPEk 394      87.759  40.739  75.555  1.00  0.00           C
ATOM  10175 1C31 POPEk 394      88.119  40.709  74.055  1.00  0.00           C
ATOM  10178 2C31 POPEk 394      86.919  41.149  73.205  1.00  0.00           C
ATOM  10181 3C31 POPEk 394      86.899  40.569  71.785  1.00  0.00           C
ATOM  10184 4C31 POPEk 394      87.949  41.179  70.835  1.00  0.00           C
ATOM  10187 5C31 POPEk 394      87.689  40.759  69.385  1.00  0.00           C
ATOM  10190 6C31 POPEk 394      88.629  41.419  68.365  1.00  0.00           C
ATOM  10194  NH3 POPEl 395      91.929  52.669  46.825  1.00  0.00           N
ATOM  10198  C12 POPEl 395      93.209  51.909  46.535  1.00  0.00           C
ATOM  10201  C11 POPEl 395      94.469  52.799  46.465  1.00  0.00           C
ATOM  10204  P   POPEl 395      97.089  52.619  46.245  1.00  0.00           P
ATOM  10205  O13 POPEl 395      98.119  51.619  46.565  1.00  0.00           O
ATOM  10206  O14 POPEl 395      97.319  53.249  44.925  1.00  0.00           O
ATOM  10207  O11 POPEl 395      97.059  53.729  47.375  1.00  0.00           O
ATOM  10208  O12 POPEl 395      95.639  51.979  46.305  1.00  0.00           O
ATOM  10209  C1  POPEl 395      97.989  53.729  48.485  1.00  0.00           C
ATOM  10212  C2  POPEl 395      97.399  53.239  49.845  1.00  0.00           C
ATOM  10214  O21 POPEl 395      98.479  52.989  50.775  1.00  0.00           O
ATOM  10215  C21 POPEl 395      98.999  54.069  51.355  1.00  0.00           C
ATOM  10216  O22 POPEl 395      98.689  55.219  51.115  1.00  0.00           O
ATOM  10217  C22 POPEl 395      99.949  53.619  52.475  1.00  0.00           C
ATOM  10220  C3  POPEl 395      96.549  51.939  49.735  1.00  0.00           C
ATOM  10223  O31 POPEl 395      95.809  51.679  50.955  1.00  0.00           O
ATOM  10224  C31 POPEl 395      96.359  50.839  51.825  1.00  0.00           C
ATOM  10225  O32 POPEl 395      97.389  50.219  51.685  1.00  0.00           O
ATOM  10226  C32 POPEl 395      95.459  50.749  53.045  1.00  0.00           C
ATOM  10229  C23 POPEl 395      99.789  54.469  53.755  1.00  0.00           C
ATOM  10232  C24 POPEl 395     100.339  53.819  55.035  1.00  0.00           C
ATOM  10235  C25 POPEl 395     100.249  54.779  56.235  1.00  0.00           C
ATOM  10238  C26 POPEl 395     101.049  54.309  57.465  1.00  0.00           C
ATOM  10241  C27 POPEl 395     101.119  55.369  58.575  1.00  0.00           C
ATOM  10244  C28 POPEl 395     102.049  54.959  59.735  1.00  0.00           C
ATOM  10247  C29 POPEl 395     102.469  56.129  60.585  1.00  0.00           C
ATOM  10249 0C21 POPEl 395     102.179  56.359  61.885  1.00  0.00           C
ATOM  10251 1C21 POPEl 395     101.349  55.499  62.805  1.00  0.00           C
ATOM  10254 2C21 POPEl 395     102.169  54.909  63.975  1.00  0.00           C
ATOM  10257 3C21 POPEl 395     102.609  55.969  64.995  1.00  0.00           C
ATOM  10260 4C21 POPEl 395     103.299  55.399  66.235  1.00  0.00           C
ATOM  10263 5C21 POPEl 395     104.619  54.659  65.945  1.00  0.00           C
ATOM  10266 6C21 POPEl 395     105.569  54.679  67.145  1.00  0.00           C
ATOM  10269 7C21 POPEl 395     106.839  53.859  66.925  1.00  0.00           C
ATOM  10272 8C21 POPEl 395     107.809  53.909  68.115  1.00  0.00           C
ATOM  10276  C33 POPEl 395      96.049  49.879  54.175  1.00  0.00           C
ATOM  10279  C34 POPEl 395      97.249  50.539  54.865  1.00  0.00           C
ATOM  10282  C35 POPEl 395      97.669  49.799  56.145  1.00  0.00           C
ATOM  10285  C36 POPEl 395      98.809  50.509  56.875  1.00  0.00           C
ATOM  10288  C37 POPEl 395      99.199  49.819  58.185  1.00  0.00           C
ATOM  10291  C38 POPEl 395     100.249  50.629  58.955  1.00  0.00           C
ATOM  10294  C39 POPEl 395     100.719  49.959  60.245  1.00  0.00           C
ATOM  10297 0C31 POPEl 395     101.709  50.859  61.005  1.00  0.00           C
ATOM  10300 1C31 POPEl 395     102.419  50.159  62.165  1.00  0.00           C
ATOM  10303 2C31 POPEl 395     103.099  51.139  63.145  1.00  0.00           C
ATOM  10306 3C31 POPEl 395     104.529  51.579  62.785  1.00  0.00           C
ATOM  10309 4C31 POPEl 395     104.689  52.209  61.395  1.00  0.00           C
ATOM  10312 5C31 POPEl 395     106.049  52.889  61.185  1.00  0.00           C
ATOM  10315 6C31 POPEl 395     106.219  53.459  59.775  1.00  0.00           C
ATOM  10319  NH3 POPEm 396      60.359   1.909  89.615  1.00  0.00           N
ATOM  10323  C12 POPEm 396      59.219   2.249  90.535  1.00  0.00           C
ATOM  10326  C11 POPEm 396      57.979   1.411  90.195  1.00  0.00           C
ATOM  10329  P   POPEm 396      55.929   2.859  90.945  1.00  0.00           P
ATOM  10330  O13 POPEm 396      55.299   3.149  92.245  1.00  0.00           O
ATOM  10331  O14 POPEm 396      56.639   3.989  90.315  1.00  0.00           O
ATOM  10332  O11 POPEm 396      54.939   2.189  89.905  1.00  0.00           O
ATOM  10333  O12 POPEm 396      56.959   1.689  91.155  1.00  0.00           O
ATOM  10334  C1  POPEm 396      54.149   2.949  88.985  1.00  0.00           C
ATOM  10337  C2  POPEm 396      54.579   2.839  87.465  1.00  0.00           C
ATOM  10339  O21 POPEm 396      54.619   1.491  86.965  1.00  0.00           O
ATOM  10340  C21 POPEm 396      53.479   0.981  86.535  1.00  0.00           C
ATOM  10341  O22 POPEm 396      52.359   1.341  86.835  1.00  0.00           O
ATOM  10342  C22 POPEm 396      53.769  -0.219  85.635  1.00  0.00           C
ATOM  10345  C3  POPEm 396      55.959   3.509  87.155  1.00  0.00           C
ATOM  10348  O31 POPEm 396      56.469   3.179  85.825  1.00  0.00           O
ATOM  10349  C31 POPEm 396      56.049   3.949  84.835  1.00  0.00           C
ATOM  10350  O32 POPEm 396      55.369   4.949  84.955  1.00  0.00           O
ATOM  10351  C32 POPEm 396      56.479   3.329  83.495  1.00  0.00           C
ATOM  10354  C23 POPEm 396      53.059  -0.249  84.265  1.00  0.00           C
ATOM  10357  C24 POPEm 396      53.829   0.421  83.125  1.00  0.00           C
ATOM  10360  C25 POPEm 396      53.259   0.021  81.765  1.00  0.00           C
ATOM  10363  C26 POPEm 396      53.759   0.901  80.605  1.00  0.00           C
ATOM  10366  C27 POPEm 396      53.039   0.601  79.285  1.00  0.00           C
ATOM  10369  C28 POPEm 396      53.519   1.491  78.125  1.00  0.00           C
ATOM  10372  C29 POPEm 396      52.969   2.899  78.185  1.00  0.00           C
ATOM  10374 0C21 POPEm 396      52.729   3.699  77.135  1.00  0.00           C
ATOM  10376 1C21 POPEm 396      52.959   3.379  75.675  1.00  0.00           C
ATOM  10379 2C21 POPEm 396      51.949   4.089  74.735  1.00  0.00           C
ATOM  10382 3C21 POPEm 396      50.549   3.439  74.725  1.00  0.00           C
ATOM  10385 4C21 POPEm 396      49.589   4.109  73.725  1.00  0.00           C
ATOM  10388 5C21 POPEm 396      48.279   3.319  73.575  1.00  0.00           C
ATOM  10391 6C21 POPEm 396      47.319   3.899  72.535  1.00  0.00           C
ATOM  10394 7C21 POPEm 396      46.139   2.959  72.245  1.00  0.00           C
ATOM  10397 8C21 POPEm 396      45.159   3.479  71.195  1.00  0.00           C
ATOM  10401  C33 POPEm 396      55.819   3.919  82.215  1.00  0.00           C
ATOM  10404  C34 POPEm 396      56.489   3.359  80.935  1.00  0.00           C
ATOM  10407  C35 POPEm 396      56.409   4.219  79.655  1.00  0.00           C
ATOM  10410  C36 POPEm 396      57.639   3.969  78.745  1.00  0.00           C
ATOM  10413  C37 POPEm 396      57.789   4.929  77.545  1.00  0.00           C
ATOM  10416  C38 POPEm 396      58.999   4.529  76.675  1.00  0.00           C
ATOM  10419  C39 POPEm 396      59.509   5.619  75.725  1.00  0.00           C
ATOM  10422 0C31 POPEm 396      58.569   5.929  74.545  1.00  0.00           C
ATOM  10425 1C31 POPEm 396      59.189   6.949  73.575  1.00  0.00           C
ATOM  10428 2C31 POPEm 396      58.249   7.349  72.425  1.00  0.00           C
ATOM  10431 3C31 POPEm 396      58.829   8.489  71.565  1.00  0.00           C
ATOM  10434 4C31 POPEm 396      57.829   9.049  70.545  1.00  0.00           C
ATOM  10437 5C31 POPEm 396      58.459  10.119  69.645  1.00  0.00           C
ATOM  10440 6C31 POPEm 396      57.599  10.479  68.435  1.00  0.00           C
ATOM  10444  NH3 POPEn 397      50.469 118.449  49.115  1.00  0.00           N
ATOM  10448  C12 POPEn 397      49.589 117.389  48.515  1.00  0.00           C
ATOM  10451  C11 POPEn 397      49.369 117.529  47.005  1.00  0.00           C
ATOM  10454  P   POPEn 397      46.959 116.639  46.295  1.00  0.00           P
ATOM  10455  O13 POPEn 397      46.579 118.039  46.525  1.00  0.00           O
ATOM  10456  O14 POPEn 397      46.559 115.999  45.015  1.00  0.00           O
ATOM  10457  O11 POPEn 397      46.429 115.759  47.515  1.00  0.00           O
ATOM  10458  O12 POPEn 397      48.529 116.479  46.515  1.00  0.00           O
ATOM  10459  C1  POPEn 397      45.099 116.049  47.955  1.00  0.00           C
ATOM  10462  C2  POPEn 397      44.469 114.869  48.745  1.00  0.00           C
ATOM  10464  O21 POPEn 397      43.239 115.319  49.325  1.00  0.00           O
ATOM  10465  C21 POPEn 397      43.239 116.089  50.385  1.00  0.00           C
ATOM  10466  O22 POPEn 397      44.169 116.739  50.845  1.00  0.00           O
ATOM  10467  C22 POPEn 397      41.839 115.969  50.985  1.00  0.00           C
ATOM  10470  C3  POPEn 397      45.419 114.209  49.785  1.00  0.00           C
ATOM  10473  O31 POPEn 397      44.759 113.289  50.675  1.00  0.00           O
ATOM  10474  C31 POPEn 397      45.609 112.769  51.575  1.00  0.00           C
ATOM  10475  O32 POPEn 397      46.819 112.949  51.575  1.00  0.00           O
ATOM  10476  C32 POPEn 397      44.799 112.079  52.665  1.00  0.00           C
ATOM  10479  C23 POPEn 397      41.569 116.979  52.115  1.00  0.00           C
ATOM  10482  C24 POPEn 397      40.689 116.379  53.215  1.00  0.00           C
ATOM  10485  C25 POPEn 397      41.509 115.709  54.315  1.00  0.00           C
ATOM  10488  C26 POPEn 397      40.639 114.969  55.335  1.00  0.00           C
ATOM  10491  C27 POPEn 397      41.419 113.959  56.175  1.00  0.00           C
ATOM  10494  C28 POPEn 397      40.549 113.349  57.295  1.00  0.00           C
ATOM  10497  C29 POPEn 397      41.279 112.229  57.995  1.00  0.00           C
ATOM  10499 0C21 POPEn 397      41.379 112.029  59.315  1.00  0.00           C
ATOM  10501 1C21 POPEn 397      40.769 112.869  60.415  1.00  0.00           C
ATOM  10504 2C21 POPEn 397      41.849 113.659  61.175  1.00  0.00           C
ATOM  10507 3C21 POPEn 397      42.879 112.769  61.895  1.00  0.00           C
ATOM  10510 4C21 POPEn 397      43.929 113.599  62.635  1.00  0.00           C
ATOM  10513 5C21 POPEn 397      45.149 112.759  63.045  1.00  0.00           C
ATOM  10516 6C21 POPEn 397      46.189 113.619  63.765  1.00  0.00           C
ATOM  10519 7C21 POPEn 397      47.559 112.929  63.875  1.00  0.00           C
ATOM  10522 8C21 POPEn 397      48.549 113.769  64.675  1.00  0.00           C
ATOM  10526  C33 POPEn 397      45.399 110.819  53.315  1.00  0.00           C
ATOM  10529  C34 POPEn 397      44.899 110.699  54.765  1.00  0.00           C
ATOM  10532  C35 POPEn 397      45.709 111.579  55.725  1.00  0.00           C
ATOM  10535  C36 POPEn 397      44.909 112.099  56.925  1.00  0.00           C
ATOM  10538  C37 POPEn 397      45.819 112.439  58.105  1.00  0.00           C
ATOM  10541  C38 POPEn 397      45.309 113.549  59.035  1.00  0.00           C
ATOM  10544  C39 POPEn 397      45.249 114.939  58.375  1.00  0.00           C
ATOM  10547 0C31 POPEn 397      45.139 116.049  59.425  1.00  0.00           C
ATOM  10550 1C31 POPEn 397      45.059 117.459  58.835  1.00  0.00           C
ATOM  10553 2C31 POPEn 397      44.869 118.539  59.915  1.00  0.00           C
ATOM  10556 3C31 POPEn 397      46.089 118.719  60.835  1.00  0.00           C
ATOM  10559 4C31 POPEn 397      45.829 119.699  61.985  1.00  0.00           C
ATOM  10562 5C31 POPEn 397      47.039 119.839  62.915  1.00  0.00           C
ATOM  10565 6C31 POPEn 397      46.769 120.759  64.115  1.00  0.00           C
ATOM  10569  NH3 POPEo 398      24.509  48.769  44.065  1.00  0.00           N
ATOM  10573  C12 POPEo 398      23.629  49.159  42.915  1.00  0.00           C
ATOM  10576  C11 POPEo 398      22.449  48.169  42.765  1.00  0.00           C
ATOM  10579  P   POPEo 398      20.369  49.069  44.095  1.00  0.00           P
ATOM  10580  O13 POPEo 398      19.639  50.349  43.915  1.00  0.00           O
ATOM  10581  O14 POPEo 398      19.549  47.879  44.345  1.00  0.00           O
ATOM  10582  O11 POPEo 398      21.459  49.249  45.205  1.00  0.00           O
ATOM  10583  O12 POPEo 398      21.189  48.849  42.765  1.00  0.00           O
ATOM  10584  C1  POPEo 398      21.049  49.279  46.565  1.00  0.00           C
ATOM  10587  C2  POPEo 398      20.049  50.429  46.925  1.00  0.00           C
ATOM  10589  O21 POPEo 398      20.499  51.159  48.075  1.00  0.00           O
ATOM  10590  C21 POPEo 398      20.619  50.529  49.215  1.00  0.00           C
ATOM  10591  O22 POPEo 398      20.219  49.419  49.495  1.00  0.00           O
ATOM  10592  C22 POPEo 398      21.399  51.459  50.135  1.00  0.00           C
ATOM  10595  C3  POPEo 398      18.589  49.919  47.065  1.00  0.00           C
ATOM  10598  O31 POPEo 398      17.839  50.759  47.965  1.00  0.00           O
ATOM  10599  C31 POPEo 398      16.939  50.059  48.655  1.00  0.00           C
ATOM  10600  O32 POPEo 398      16.539  48.949  48.365  1.00  0.00           O
ATOM  10601  C32 POPEo 398      16.479  50.869  49.865  1.00  0.00           C
ATOM  10604  C23 POPEo 398      21.869  50.759  51.415  1.00  0.00           C
ATOM  10607  C24 POPEo 398      22.839  51.639  52.195  1.00  0.00           C
ATOM  10610  C25 POPEo 398      23.239  51.009  53.525  1.00  0.00           C
ATOM  10613  C26 POPEo 398      22.139  51.129  54.585  1.00  0.00           C
ATOM  10616  C27 POPEo 398      22.449  50.259  55.795  1.00  0.00           C
ATOM  10619  C28 POPEo 398      21.479  50.449  56.965  1.00  0.00           C
ATOM  10622  C29 POPEo 398      21.639  51.809  57.605  1.00  0.00           C
ATOM  10624 0C21 POPEo 398      22.549  52.119  58.555  1.00  0.00           C
ATOM  10626 1C21 POPEo 398      23.559  51.149  59.115  1.00  0.00           C
ATOM  10629 2C21 POPEo 398      22.999  50.309  60.275  1.00  0.00           C
ATOM  10632 3C21 POPEo 398      22.709  51.129  61.535  1.00  0.00           C
ATOM  10635 4C21 POPEo 398      22.249  50.269  62.725  1.00  0.00           C
ATOM  10638 5C21 POPEo 398      22.989  50.609  64.025  1.00  0.00           C
ATOM  10641 6C21 POPEo 398      22.779  52.059  64.495  1.00  0.00           C
ATOM  10644 7C21 POPEo 398      23.669  52.389  65.705  1.00  0.00           C
ATOM  10647 8C21 POPEo 398      23.609  53.859  66.105  1.00  0.00           C
ATOM  10651  C33 POPEo 398      16.159  50.029  51.115  1.00  0.00           C
ATOM  10654  C34 POPEo 398      15.779  50.959  52.285  1.00  0.00           C
ATOM  10657  C35 POPEo 398      15.469  50.239  53.595  1.00  0.00           C
ATOM  10660  C36 POPEo 398      16.699  49.549  54.195  1.00  0.00           C
ATOM  10663  C37 POPEo 398      16.429  49.019  55.605  1.00  0.00           C
ATOM  10666  C38 POPEo 398      17.709  48.549  56.305  1.00  0.00           C
ATOM  10669  C39 POPEo 398      17.499  48.269  57.795  1.00  0.00           C
ATOM  10672 0C31 POPEo 398      16.939  46.869  58.085  1.00  0.00           C
ATOM  10675 1C31 POPEo 398      16.379  46.809  59.505  1.00  0.00           C
ATOM  10678 2C31 POPEo 398      16.089  45.389  60.015  1.00  0.00           C
ATOM  10681 3C31 POPEo 398      15.149  45.369  61.235  1.00  0.00           C
ATOM  10684 4C31 POPEo 398      15.469  46.449  62.285  1.00  0.00           C
ATOM  10687 5C31 POPEo 398      14.559  46.369  63.525  1.00  0.00           C
ATOM  10690 6C31 POPEo 398      14.789  47.499  64.525  1.00  0.00           C
ATOM  10694  NH3 POPEp 399      65.329 111.109  45.085  1.00  0.00           N
ATOM  10698  C12 POPEp 399      64.379 111.699  44.075  1.00  0.00           C
ATOM  10701  C11 POPEp 399      63.029 111.949  44.735  1.00  0.00           C
ATOM  10704  P   POPEp 399      61.209 110.609  46.005  1.00  0.00           P
ATOM  10705  O13 POPEp 399      60.079 110.829  45.085  1.00  0.00           O
ATOM  10706  O14 POPEp 399      61.199 109.309  46.705  1.00  0.00           O
ATOM  10707  O11 POPEp 399      61.179 111.829  46.985  1.00  0.00           O
ATOM  10708  O12 POPEp 399      62.579 110.709  45.255  1.00  0.00           O
ATOM  10709  C1  POPEp 399      61.709 111.859  48.305  1.00  0.00           C
ATOM  10712  C2  POPEp 399      60.579 111.619  49.335  1.00  0.00           C
ATOM  10714  O21 POPEp 399      60.799 112.409  50.535  1.00  0.00           O
ATOM  10715  C21 POPEp 399      60.119 113.559  50.485  1.00  0.00           C
ATOM  10716  O22 POPEp 399      59.769 114.109  49.455  1.00  0.00           O
ATOM  10717  C22 POPEp 399      59.619 113.869  51.905  1.00  0.00           C
ATOM  10720  C3  POPEp 399      60.399 110.109  49.675  1.00  0.00           C
ATOM  10723  O31 POPEp 399      60.339 109.829  51.075  1.00  0.00           O
ATOM  10724  C31 POPEp 399      59.219 110.189  51.695  1.00  0.00           C
ATOM  10725  O32 POPEp 399      58.199 110.569  51.165  1.00  0.00           O
ATOM  10726  C32 POPEp 399      59.439 110.089  53.205  1.00  0.00           C
ATOM  10729  C23 POPEp 399      60.649 114.469  52.905  1.00  0.00           C
ATOM  10732  C24 POPEp 399      59.929 114.809  54.215  1.00  0.00           C
ATOM  10735  C25 POPEp 399      60.779 115.499  55.295  1.00  0.00           C
ATOM  10738  C26 POPEp 399      60.199 115.279  56.695  1.00  0.00           C
ATOM  10741  C27 POPEp 399      60.809 116.169  57.785  1.00  0.00           C
ATOM  10744  C28 POPEp 399      60.589 115.669  59.225  1.00  0.00           C
ATOM  10747  C29 POPEp 399      59.129 115.639  59.615  1.00  0.00           C
ATOM  10749 0C21 POPEp 399      58.599 116.069  60.775  1.00  0.00           C
ATOM  10751 1C21 POPEp 399      59.319 116.699  61.945  1.00  0.00           C
ATOM  10754 2C21 POPEp 399      58.329 117.529  62.785  1.00  0.00           C
ATOM  10757 3C21 POPEp 399      58.969 118.229  63.985  1.00  0.00           C
ATOM  10760 4C21 POPEp 399      58.029 119.239  64.675  1.00  0.00           C
ATOM  10763 5C21 POPEp 399      56.679 118.629  65.075  1.00  0.00           C
ATOM  10766 6C21 POPEp 399      55.889 119.509  66.065  1.00  0.00           C
ATOM  10769 7C21 POPEp 399      54.569 118.849  66.485  1.00  0.00           C
ATOM  10772 8C21 POPEp 399      53.819 119.629  67.575  1.00  0.00           C
ATOM  10776  C33 POPEp 399      60.939 109.969  53.575  1.00  0.00           C
ATOM  10779  C34 POPEp 399      61.179 109.679  55.055  1.00  0.00           C
ATOM  10782  C35 POPEp 399      60.569 110.729  55.985  1.00  0.00           C
ATOM  10785  C36 POPEp 399      60.829 110.349  57.445  1.00  0.00           C
ATOM  10788  C37 POPEp 399      59.969 111.169  58.395  1.00  0.00           C
ATOM  10791  C38 POPEp 399      60.299 110.829  59.845  1.00  0.00           C
ATOM  10794  C39 POPEp 399      59.469 111.639  60.845  1.00  0.00           C
ATOM  10797 0C31 POPEp 399      60.049 111.539  62.255  1.00  0.00           C
ATOM  10800 1C31 POPEp 399      59.229 112.309  63.285  1.00  0.00           C
ATOM  10803 2C31 POPEp 399      59.859 112.209  64.685  1.00  0.00           C
ATOM  10806 3C31 POPEp 399      58.999 112.839  65.785  1.00  0.00           C
ATOM  10809 4C31 POPEp 399      58.739 114.339  65.585  1.00  0.00           C
ATOM  10812 5C31 POPEp 399      58.019 114.989  66.765  1.00  0.00           C
ATOM  10815 6C31 POPEp 399      58.889 115.119  68.015  1.00  0.00           C
ATOM  10819  NH3 POPEq 400      86.609 112.219  43.495  1.00  0.00           N
ATOM  10823  C12 POPEq 400      85.109 112.459  43.385  1.00  0.00           C
ATOM  10826  C11 POPEq 400      84.309 111.879  44.575  1.00  0.00           C
ATOM  10829  P   POPEq 400      81.709 111.429  44.285  1.00  0.00           P
ATOM  10830  O13 POPEq 400      80.789 112.179  43.405  1.00  0.00           O
ATOM  10831  O14 POPEq 400      82.229 110.139  43.775  1.00  0.00           O
ATOM  10832  O11 POPEq 400      81.029 111.149  45.685  1.00  0.00           O
ATOM  10833  O12 POPEq 400      82.949 112.389  44.605  1.00  0.00           O
ATOM  10834  C1  POPEq 400      81.899 110.809  46.765  1.00  0.00           C
ATOM  10837  C2  POPEq 400      81.129 110.089  47.885  1.00  0.00           C
ATOM  10839  O21 POPEq 400      81.999 109.799  48.995  1.00  0.00           O
ATOM  10840  C21 POPEq 400      82.189 110.799  49.835  1.00  0.00           C
ATOM  10841  O22 POPEq 400      82.009 111.979  49.605  1.00  0.00           O
ATOM  10842  C22 POPEq 400      82.679 110.239  51.165  1.00  0.00           C
ATOM  10845  C3  POPEq 400      80.579 108.729  47.375  1.00  0.00           C
ATOM  10848  O31 POPEq 400      80.279 107.859  48.495  1.00  0.00           O
ATOM  10849  C31 POPEq 400      79.109 107.239  48.445  1.00  0.00           C
ATOM  10850  O32 POPEq 400      78.289 107.359  47.555  1.00  0.00           O
ATOM  10851  C32 POPEq 400      78.939 106.309  49.655  1.00  0.00           C
ATOM  10854  C23 POPEq 400      84.209 110.029  51.215  1.00  0.00           C
ATOM  10857  C24 POPEq 400      84.689 109.299  52.475  1.00  0.00           C
ATOM  10860  C25 POPEq 400      84.109 109.879  53.765  1.00  0.00           C
ATOM  10863  C26 POPEq 400      84.819 109.319  55.005  1.00  0.00           C
ATOM  10866  C27 POPEq 400      84.079 109.689  56.285  1.00  0.00           C
ATOM  10869  C28 POPEq 400      84.679 108.999  57.515  1.00  0.00           C
ATOM  10872  C29 POPEq 400      83.849 109.269  58.745  1.00  0.00           C
ATOM  10874 0C21 POPEq 400      84.119 110.169  59.715  1.00  0.00           C
ATOM  10876 1C21 POPEq 400      85.299 111.099  59.765  1.00  0.00           C
ATOM  10879 2C21 POPEq 400      86.339 110.669  60.815  1.00  0.00           C
ATOM  10882 3C21 POPEq 400      85.899 110.909  62.265  1.00  0.00           C
ATOM  10885 4C21 POPEq 400      86.839 110.299  63.325  1.00  0.00           C
ATOM  10888 5C21 POPEq 400      88.289 110.799  63.225  1.00  0.00           C
ATOM  10891 6C21 POPEq 400      89.169 110.269  64.355  1.00  0.00           C
ATOM  10894 7C21 POPEq 400      90.609 110.789  64.255  1.00  0.00           C
ATOM  10897 8C21 POPEq 400      91.469 110.499  65.485  1.00  0.00           C
ATOM  10901  C33 POPEq 400      79.629 106.779  50.965  1.00  0.00           C
ATOM  10904  C34 POPEq 400      80.829 105.909  51.355  1.00  0.00           C
ATOM  10907  C35 POPEq 400      81.399 106.299  52.735  1.00  0.00           C
ATOM  10910  C36 POPEq 400      82.419 105.289  53.275  1.00  0.00           C
ATOM  10913  C37 POPEq 400      82.919 105.659  54.685  1.00  0.00           C
ATOM  10916  C38 POPEq 400      83.469 104.449  55.435  1.00  0.00           C
ATOM  10919  C39 POPEq 400      83.959 104.769  56.855  1.00  0.00           C
ATOM  10922 0C31 POPEq 400      84.439 103.509  57.585  1.00  0.00           C
ATOM  10925 1C31 POPEq 400      84.939 103.769  59.015  1.00  0.00           C
ATOM  10928 2C31 POPEq 400      85.549 102.509  59.645  1.00  0.00           C
ATOM  10931 3C31 POPEq 400      85.999 102.709  61.095  1.00  0.00           C
ATOM  10934 4C31 POPEq 400      86.919 101.599  61.595  1.00  0.00           C
ATOM  10937 5C31 POPEq 400      87.389 101.829  63.035  1.00  0.00           C
ATOM  10940 6C31 POPEq 400      88.579 100.959  63.445  1.00  0.00           C
ATOM  10944  NH3 POPEr 401      63.289  47.499  48.945  1.00  0.00           N
ATOM  10948  C12 POPEr 401      61.969  46.899  49.385  1.00  0.00           C
ATOM  10951  C11 POPEr 401      62.099  45.449  49.895  1.00  0.00           C
ATOM  10954  P   POPEr 401      63.339  43.309  49.135  1.00  0.00           P
ATOM  10955  O13 POPEr 401      63.469  42.539  47.885  1.00  0.00           O
ATOM  10956  O14 POPEr 401      64.539  43.699  49.875  1.00  0.00           O
ATOM  10957  O11 POPEr 401      62.329  42.509  50.045  1.00  0.00           O
ATOM  10958  O12 POPEr 401      62.489  44.599  48.815  1.00  0.00           O
ATOM  10959  C1  POPEr 401      62.509  42.389  51.455  1.00  0.00           C
ATOM  10962  C2  POPEr 401      62.369  40.899  51.885  1.00  0.00           C
ATOM  10964  O21 POPEr 401      61.509  40.789  53.035  1.00  0.00           O
ATOM  10965  C21 POPEr 401      61.859  41.399  54.145  1.00  0.00           C
ATOM  10966  O22 POPEr 401      62.819  42.139  54.295  1.00  0.00           O
ATOM  10967  C22 POPEr 401      60.889  40.959  55.225  1.00  0.00           C
ATOM  10970  C3  POPEr 401      63.729  40.149  52.035  1.00  0.00           C
ATOM  10973  O31 POPEr 401      63.659  39.089  53.015  1.00  0.00           O
ATOM  10974  C31 POPEr 401      64.419  38.969  54.115  1.00  0.00           C
ATOM  10975  O32 POPEr 401      64.269  38.069  54.925  1.00  0.00           O
ATOM  10976  C32 POPEr 401      65.509  40.029  54.285  1.00  0.00           C
ATOM  10979  C23 POPEr 401      61.179  41.629  56.585  1.00  0.00           C
ATOM  10982  C24 POPEr 401      60.499  40.839  57.705  1.00  0.00           C
ATOM  10985  C25 POPEr 401      60.419  41.609  59.015  1.00  0.00           C
ATOM  10988  C26 POPEr 401      59.869  40.729  60.145  1.00  0.00           C
ATOM  10991  C27 POPEr 401      59.319  41.559  61.305  1.00  0.00           C
ATOM  10994  C28 POPEr 401      58.839  40.709  62.495  1.00  0.00           C
ATOM  10997  C29 POPEr 401      59.989  40.169  63.295  1.00  0.00           C
ATOM  10999 0C21 POPEr 401      60.339  40.569  64.535  1.00  0.00           C
ATOM  11001 1C21 POPEr 401      59.629  41.619  65.345  1.00  0.00           C
ATOM  11004 2C21 POPEr 401      60.189  41.709  66.775  1.00  0.00           C
ATOM  11007 3C21 POPEr 401      59.859  40.479  67.645  1.00  0.00           C
ATOM  11010 4C21 POPEr 401      60.759  40.359  68.885  1.00  0.00           C
ATOM  11013 5C21 POPEr 401      60.729  41.599  69.785  1.00  0.00           C
ATOM  11016 6C21 POPEr 401      61.669  41.429  70.985  1.00  0.00           C
ATOM  11019 7C21 POPEr 401      61.689  42.669  71.885  1.00  0.00           C
ATOM  11022 8C21 POPEr 401      62.739  42.589  72.995  1.00  0.00           C
ATOM  11026  C33 POPEr 401      66.059  40.069  55.725  1.00  0.00           C
ATOM  11029  C34 POPEr 401      65.079  40.789  56.665  1.00  0.00           C
ATOM  11032  C35 POPEr 401      65.589  40.939  58.095  1.00  0.00           C
ATOM  11035  C36 POPEr 401      64.469  41.369  59.065  1.00  0.00           C
ATOM  11038  C37 POPEr 401      64.879  41.269  60.535  1.00  0.00           C
ATOM  11041  C38 POPEr 401      63.679  41.309  61.485  1.00  0.00           C
ATOM  11044  C39 POPEr 401      63.889  40.509  62.785  1.00  0.00           C
ATOM  11047 0C31 POPEr 401      64.719  41.209  63.865  1.00  0.00           C
ATOM  11050 1C31 POPEr 401      64.929  40.269  65.065  1.00  0.00           C
ATOM  11053 2C31 POPEr 401      65.779  40.839  66.205  1.00  0.00           C
ATOM  11056 3C31 POPEr 401      65.079  41.939  67.005  1.00  0.00           C
ATOM  11059 4C31 POPEr 401      65.859  42.299  68.285  1.00  0.00           C
ATOM  11062 5C31 POPEr 401      65.139  43.359  69.135  1.00  0.00           C
ATOM  11065 6C31 POPEr 401      65.799  43.589  70.495  1.00  0.00           C
ATOM  11069  NH3 POPEs 402      92.749 106.879  84.745  1.00  0.00           N
ATOM  11073  C12 POPEs 402      92.139 108.199  84.395  1.00  0.00           C
ATOM  11076  C11 POPEs 402      93.119 109.109  83.635  1.00  0.00           C
ATOM  11079  P   POPEs 402      93.369 111.659  83.205  1.00  0.00           P
ATOM  11080  O13 POPEs 402      92.809 112.609  84.195  1.00  0.00           O
ATOM  11081  O14 POPEs 402      94.789 111.269  83.315  1.00  0.00           O
ATOM  11082  O11 POPEs 402      93.119 112.159  81.735  1.00  0.00           O
ATOM  11083  O12 POPEs 402      92.469 110.339  83.285  1.00  0.00           O
ATOM  11084  C1  POPEs 402      91.829 112.579  81.315  1.00  0.00           C
ATOM  11087  C2  POPEs 402      91.709 112.509  79.775  1.00  0.00           C
ATOM  11089  O21 POPEs 402      90.579 113.249  79.295  1.00  0.00           O
ATOM  11090  C21 POPEs 402      89.379 112.849  79.635  1.00  0.00           C
ATOM  11091  O22 POPEs 402      89.089 111.989  80.445  1.00  0.00           O
ATOM  11092  C22 POPEs 402      88.339 113.679  78.885  1.00  0.00           C
ATOM  11095  C3  POPEs 402      91.709 111.059  79.215  1.00  0.00           C
ATOM  11098  O31 POPEs 402      91.329 111.019  77.815  1.00  0.00           O
ATOM  11099  C31 POPEs 402      90.479 110.039  77.495  1.00  0.00           C
ATOM  11100  O32 POPEs 402      90.079 109.179  78.255  1.00  0.00           O
ATOM  11101  C32 POPEs 402      90.109 110.119  76.015  1.00  0.00           C
ATOM  11104  C23 POPEs 402      87.219 112.809  78.285  1.00  0.00           C
ATOM  11107  C24 POPEs 402      86.479 113.539  77.165  1.00  0.00           C
ATOM  11110  C25 POPEs 402      87.319 113.639  75.885  1.00  0.00           C
ATOM  11113  C26 POPEs 402      86.589 114.339  74.745  1.00  0.00           C
ATOM  11116  C27 POPEs 402      87.569 114.829  73.675  1.00  0.00           C
ATOM  11119  C28 POPEs 402      86.859 115.429  72.455  1.00  0.00           C
ATOM  11122  C29 POPEs 402      87.709 116.459  71.765  1.00  0.00           C
ATOM  11124 0C21 POPEs 402      87.269 117.629  71.275  1.00  0.00           C
ATOM  11126 1C21 POPEs 402      85.819 118.069  71.225  1.00  0.00           C
ATOM  11129 2C21 POPEs 402      85.469 118.859  69.955  1.00  0.00           C
ATOM  11132 3C21 POPEs 402      85.759 118.119  68.635  1.00  0.00           C
ATOM  11135 4C21 POPEs 402      85.429 118.959  67.395  1.00  0.00           C
ATOM  11138 5C21 POPEs 402      83.939 118.959  67.025  1.00  0.00           C
ATOM  11141 6C21 POPEs 402      83.549 117.769  66.135  1.00  0.00           C
ATOM  11144 7C21 POPEs 402      82.089 117.849  65.665  1.00  0.00           C
ATOM  11147 8C21 POPEs 402      81.709 116.739  64.685  1.00  0.00           C
ATOM  11151  C33 POPEs 402      89.109 108.999  75.655  1.00  0.00           C
ATOM  11154  C34 POPEs 402      88.709 108.959  74.175  1.00  0.00           C
ATOM  11157  C35 POPEs 402      88.079 110.269  73.705  1.00  0.00           C
ATOM  11160  C36 POPEs 402      87.349 110.139  72.355  1.00  0.00           C
ATOM  11163  C37 POPEs 402      86.619 111.429  71.975  1.00  0.00           C
ATOM  11166  C38 POPEs 402      85.649 111.269  70.785  1.00  0.00           C
ATOM  11169  C39 POPEs 402      86.339 111.019  69.435  1.00  0.00           C
ATOM  11172 0C31 POPEs 402      87.049 112.259  68.875  1.00  0.00           C
ATOM  11175 1C31 POPEs 402      87.749 111.969  67.535  1.00  0.00           C
ATOM  11178 2C31 POPEs 402      88.159 113.229  66.765  1.00  0.00           C
ATOM  11181 3C31 POPEs 402      87.009 113.839  65.945  1.00  0.00           C
ATOM  11184 4C31 POPEs 402      87.459 115.009  65.055  1.00  0.00           C
ATOM  11187 5C31 POPEs 402      86.389 115.419  64.045  1.00  0.00           C
ATOM  11190 6C31 POPEs 402      86.809 116.589  63.145  1.00  0.00           C
ATOM  11194  NH3 POPEt 403     101.349  79.399  48.285  1.00  0.00           N
ATOM  11198  C12 POPEt 403     100.379  78.999  49.365  1.00  0.00           C
ATOM  11201  C11 POPEt 403      98.999  78.759  48.735  1.00  0.00           C
ATOM  11204  P   POPEt 403      96.519  78.359  49.165  1.00  0.00           P
ATOM  11205  O13 POPEt 403      96.369  79.199  47.955  1.00  0.00           O
ATOM  11206  O14 POPEt 403      96.179  76.929  49.035  1.00  0.00           O
ATOM  11207  O11 POPEt 403      95.669  79.119  50.245  1.00  0.00           O
ATOM  11208  O12 POPEt 403      98.009  78.479  49.735  1.00  0.00           O
ATOM  11209  C1  POPEt 403      95.479  78.679  51.585  1.00  0.00           C
ATOM  11212  C2  POPEt 403      95.359  79.929  52.495  1.00  0.00           C
ATOM  11214  O21 POPEt 403      95.509  79.529  53.855  1.00  0.00           O
ATOM  11215  C21 POPEt 403      94.469  79.089  54.515  1.00  0.00           C
ATOM  11216  O22 POPEt 403      93.299  79.089  54.185  1.00  0.00           O
ATOM  11217  C22 POPEt 403      94.919  78.579  55.875  1.00  0.00           C
ATOM  11220  C3  POPEt 403      94.099  80.809  52.135  1.00  0.00           C
ATOM  11223  O31 POPEt 403      93.909  81.949  53.025  1.00  0.00           O
ATOM  11224  C31 POPEt 403      94.569  83.059  52.625  1.00  0.00           C
ATOM  11225  O32 POPEt 403      95.419  83.079  51.755  1.00  0.00           O
ATOM  11226  C32 POPEt 403      94.069  84.299  53.365  1.00  0.00           C
ATOM  11229  C23 POPEt 403      94.149  77.289  56.215  1.00  0.00           C
ATOM  11232  C24 POPEt 403      94.909  76.419  57.215  1.00  0.00           C
ATOM  11235  C25 POPEt 403      95.069  77.029  58.615  1.00  0.00           C
ATOM  11238  C26 POPEt 403      95.719  76.049  59.605  1.00  0.00           C
ATOM  11241  C27 POPEt 403      95.689  76.529  61.055  1.00  0.00           C
ATOM  11244  C28 POPEt 403      96.359  75.529  62.025  1.00  0.00           C
ATOM  11247  C29 POPEt 403      95.589  74.229  62.145  1.00  0.00           C
ATOM  11249 0C21 POPEt 403      94.889  73.839  63.225  1.00  0.00           C
ATOM  11251 1C21 POPEt 403      94.739  74.619  64.505  1.00  0.00           C
ATOM  11254 2C21 POPEt 403      93.599  74.069  65.395  1.00  0.00           C
ATOM  11257 3C21 POPEt 403      93.909  72.699  66.015  1.00  0.00           C
ATOM  11260 4C21 POPEt 403      92.659  71.979  66.545  1.00  0.00           C
ATOM  11263 5C21 POPEt 403      92.949  70.649  67.255  1.00  0.00           C
ATOM  11266 6C21 POPEt 403      93.889  69.709  66.475  1.00  0.00           C
ATOM  11269 7C21 POPEt 403      93.989  68.309  67.095  1.00  0.00           C
ATOM  11272 8C21 POPEt 403      95.139  67.489  66.535  1.00  0.00           C
ATOM  11276  C33 POPEt 403      93.829  84.049  54.855  1.00  0.00           C
ATOM  11279  C34 POPEt 403      93.719  85.329  55.685  1.00  0.00           C
ATOM  11282  C35 POPEt 403      93.689  84.999  57.175  1.00  0.00           C
ATOM  11285  C36 POPEt 403      92.949  86.049  57.995  1.00  0.00           C
ATOM  11288  C37 POPEt 403      92.919  85.729  59.495  1.00  0.00           C
ATOM  11291  C38 POPEt 403      92.559  86.969  60.305  1.00  0.00           C
ATOM  11294  C39 POPEt 403      92.889  86.839  61.795  1.00  0.00           C
ATOM  11297 0C31 POPEt 403      92.839  88.209  62.485  1.00  0.00           C
ATOM  11300 1C31 POPEt 403      93.489  88.219  63.875  1.00  0.00           C
ATOM  11303 2C31 POPEt 403      93.509  89.639  64.455  1.00  0.00           C
ATOM  11306 3C31 POPEt 403      94.249  89.699  65.795  1.00  0.00           C
ATOM  11309 4C31 POPEt 403      94.369  91.139  66.325  1.00  0.00           C
ATOM  11312 5C31 POPEt 403      95.109  91.209  67.665  1.00  0.00           C
ATOM  11315 6C31 POPEt 403      95.299  92.639  68.185  1.00  0.00           C
ATOM  11319  NH3 POPEu 404     113.569  23.289  38.615  1.00  0.00           N
ATOM  11323  C12 POPEu 404     114.019  24.729  38.645  1.00  0.00           C
ATOM  11326  C11 POPEu 404     115.119  25.009  39.675  1.00  0.00           C
ATOM  11329  P   POPEu 404     116.599  22.899  40.055  1.00  0.00           P
ATOM  11330  O13 POPEu 404     115.269  22.379  40.435  1.00  0.00           O
ATOM  11331  O14 POPEu 404     117.339  22.139  39.035  1.00  0.00           O
ATOM  11332  O11 POPEu 404     117.509  23.239  41.305  1.00  0.00           O
ATOM  11333  O12 POPEu 404     116.339  24.319  39.395  1.00  0.00           O
ATOM  11334  C1  POPEu 404     117.129  24.289  42.195  1.00  0.00           C
ATOM  11337  C2  POPEu 404     118.039  24.269  43.455  1.00  0.00           C
ATOM  11339  O21 POPEu 404     117.459  25.109  44.445  1.00  0.00           O
ATOM  11340  C21 POPEu 404     116.979  24.669  45.625  1.00  0.00           C
ATOM  11341  O22 POPEu 404     116.199  25.339  46.295  1.00  0.00           O
ATOM  11342  C22 POPEu 404     117.409  23.249  46.025  1.00  0.00           C
ATOM  11345  C3  POPEu 404     119.469  24.749  43.135  1.00  0.00           C
ATOM  11348  O31 POPEu 404     120.239  25.019  44.325  1.00  0.00           O
ATOM  11349  C31 POPEu 404     120.799  23.979  44.895  1.00  0.00           C
ATOM  11350  O32 POPEu 404     120.629  22.809  44.585  1.00  0.00           O
ATOM  11351  C32 POPEu 404     121.779  24.479  45.965  1.00  0.00           C
ATOM  11354  C23 POPEu 404     116.819  22.799  47.375  1.00  0.00           C
ATOM  11357  C24 POPEu 404     117.369  23.569  48.585  1.00  0.00           C
ATOM  11360  C25 POPEu 404     116.609  23.199  49.865  1.00  0.00           C
[truncated: 1,854,063 more chars]
