# Supplementary material for: Characterizing Membrane Association and Periplasmic Transfer of Bacterial Lipoproteins through Molecular Dynamics Simulations
Source: Structure. 2020 Apr 7;28(4):475–487.e3. doi: 10.1016/j.str.2020.01.012 (PMC7139219; doi:10.1016/j.str.2020.01.012)
Supplement: Data S4. Parameter Files for Lipid Modifications, Related to Figure 2 [file mmc6.zip]

Archive with 5 entries (5 files):
- CYSD-CYST-charmm36m.itp
- CYSD-CYST-charmm36m-vs.itp
- CYSD-CYST-martini_v2.2.itp
- CYSD-CYST-martini_v2.3.itp
- CYSD-CYST-martini_v3.itp
