# Supplementary material for: Characterizing Membrane Association and Periplasmic Transfer of Bacterial Lipoproteins through Molecular Dynamics Simulations
Source: Structure. 2020 Apr 7;28(4):475–487.e3. doi: 10.1016/j.str.2020.01.012 (PMC7139219; doi:10.1016/j.str.2020.01.012)
Supplement: Data S4. Parameter Files for Lipid Modifications, Related to Figure 2 [file mmc6.zip › CYSD-CYST-charmm36m.itp]

[ moleculetype ]
; Name            nrexcl
CYST             3

[ atoms ]
;   nr       type  resnr residue  atom   cgnr     charge       mass  typeB    chargeB      massB
; residue   1 CYST rtp CYST q -0.8
     1        NH1      1   CYST      N      1      -0.31     14.007   ; qtot -0.31
     2          H      1   CYST     HN      2       0.31      1.008   ; qtot 0
     3        CT1      1   CYST     CA      3      -0.09     12.011   ; qtot 0.07
     4        HB1      1   CYST     HA      4       0.09      1.008   ; qtot 0.16
     5         CC      1   CYST      C      5       0.34     12.011   ; qtot 0.5
     6         OC      1   CYST    OT1      6      -0.67    15.9994   ; qtot -0.17
     7         OC      1   CYST    OT2      7      -0.67    15.9994   ; qtot -0.84
     8        CT2      1   CYST     CB      8      -0.13     12.011   ; qtot -0.97
     9        HA2      1   CYST    HB1      9       0.09      1.008   ; qtot -0.88
    10        HA2      1   CYST    HB2     10       0.09      1.008   ; qtot -0.79
    11          S      1   CYST     SG     11       -0.1      32.06   ; qtot -0.89
    12      CG321      1   CYST     C1     12      -0.13     12.011   ; qtot -1.02
    13       HGA2      1   CYST    H1A     13       0.09      1.008   ; qtot -0.93
    14       HGA2      1   CYST    H1B     14       0.09      1.008   ; qtot -0.84
    15          C      1   CYST    CA1     15       0.55     12.011   ; qtot -0.29
    16          O      1   CYST    OA1     16       -0.6     15.999   ; qtot -0.89
    17       CTL2      1   CYST    CA2     17      -0.07     12.011   ; qtot -0.96
    18       HAL2      1   CYST    H2A     18       0.06      1.008   ; qtot -0.9
    19       HAL2      1   CYST    H2B     19       0.06      1.008   ; qtot -0.84
    20       CTL1      1   CYST    C11     20       0.17     12.011   ; qtot -0.67
    21       HAL1      1   CYST    H11     21       0.09      1.008   ; qtot -0.58
    22        OSL      1   CYST    O11     22      -0.49    15.9994   ; qtot -1.07
    23         CL      1   CYST    CX1     23        0.9     12.011   ; qtot -0.17
    24        OBL      1   CYST    OX1     24      -0.63    15.9994   ; qtot -0.8
    25       CTL2      1   CYST    CX2     25      -0.22     12.011   ; qtot -1.02
    26       HAL2      1   CYST    H2X     26       0.09      1.008   ; qtot -0.93
    27       HAL2      1   CYST    H2Y     27       0.09      1.008   ; qtot -0.84
    28       CTL2      1   CYST    C12     28       0.08     12.011   ; qtot -0.76
    29       HAL2      1   CYST   H12R     29       0.09      1.008   ; qtot -0.67
    30       HAL2      1   CYST   H12S     30       0.09      1.008   ; qtot -0.58
    31        OSL      1   CYST    O12     31      -0.49    15.9994   ; qtot -1.07
    32         CL      1   CYST    CD1     32        0.9     12.011   ; qtot -0.17
    33        OBL      1   CYST    OD1     33      -0.63    15.9994   ; qtot -0.8
    34       CTL2      1   CYST    CD2     34      -0.22     12.011   ; qtot -1.02
    35       HAL2      1   CYST    H2D     35       0.09      1.008   ; qtot -0.93
    36       HAL2      1   CYST    H2E     36       0.09      1.008   ; qtot -0.84
    37       CTL2      1   CYST    CA3     37      -0.18     12.011   ; qtot -1.02
    38       HAL2      1   CYST    H3A     38       0.09      1.008   ; qtot -0.93
    39       HAL2      1   CYST    H3B     39       0.09      1.008   ; qtot -0.84
    40       CTL2      1   CYST    CA4     40      -0.18     12.011   ; qtot -1.02
    41       HAL2      1   CYST    H4A     41       0.09      1.008   ; qtot -0.93
    42       HAL2      1   CYST    H4B     42       0.09      1.008   ; qtot -0.84
    43       CTL2      1   CYST    CA5     43      -0.18     12.011   ; qtot -1.02
    44       HAL2      1   CYST    H5A     44       0.09      1.008   ; qtot -0.93
    45       HAL2      1   CYST    H5B     45       0.09      1.008   ; qtot -0.84
    46       CTL2      1   CYST    CA6     46      -0.18     12.011   ; qtot -1.02
    47       HAL2      1   CYST    H6A     47       0.09      1.008   ; qtot -0.93
    48       HAL2      1   CYST    H6B     48       0.09      1.008   ; qtot -0.84
    49       CTL2      1   CYST    CA7     49      -0.18     12.011   ; qtot -1.02
    50       HAL2      1   CYST    H7A     50       0.09      1.008   ; qtot -0.93
    51       HAL2      1   CYST    H7B     51       0.09      1.008   ; qtot -0.84
    52       CTL2      1   CYST    CA8     52      -0.18     12.011   ; qtot -1.02
    53       HAL2      1   CYST    H8A     53       0.09      1.008   ; qtot -0.93
    54       HAL2      1   CYST    H8B     54       0.09      1.008   ; qtot -0.84
    55       CTL2      1   CYST    CA9     55      -0.18     12.011   ; qtot -1.02
    56       HAL2      1   CYST    H9A     56       0.09      1.008   ; qtot -0.93
    57       HAL2      1   CYST    H9B     57       0.09      1.008   ; qtot -0.84
    58       CTL2      1   CYST   CA10     58      -0.18     12.011   ; qtot -1.02
    59       HAL2      1   CYST   H10A     59       0.09      1.008   ; qtot -0.93
    60       HAL2      1   CYST   H10B     60       0.09      1.008   ; qtot -0.84
    61       CTL2      1   CYST   CA11     61      -0.18     12.011   ; qtot -1.02
    62       HAL2      1   CYST   H11A     62       0.09      1.008   ; qtot -0.93
    63       HAL2      1   CYST   H11B     63       0.09      1.008   ; qtot -0.84
    64       CTL2      1   CYST   CA12     64      -0.18     12.011   ; qtot -1.02
    65       HAL2      1   CYST   H12A     65       0.09      1.008   ; qtot -0.93
    66       HAL2      1   CYST   H12B     66       0.09      1.008   ; qtot -0.84
    67       CTL2      1   CYST   CA13     67      -0.18     12.011   ; qtot -1.02
    68       HAL2      1   CYST   H13A     68       0.09      1.008   ; qtot -0.93
    69       HAL2      1   CYST   H13B     69       0.09      1.008   ; qtot -0.84
    70       CTL2      1   CYST   CA14     70      -0.18     12.011   ; qtot -1.02
    71       HAL2      1   CYST   H14A     71       0.09      1.008   ; qtot -0.93
    72       HAL2      1   CYST   H14B     72       0.09      1.008   ; qtot -0.84
    73       CTL2      1   CYST   CA15     73      -0.18     12.011   ; qtot -1.02
    74       HAL2      1   CYST   H15A     74       0.09      1.008   ; qtot -0.93
    75       HAL2      1   CYST   H15B     75       0.09      1.008   ; qtot -0.84
    76       CTL3      1   CYST   CA16     76      -0.27     12.011   ; qtot -1.11
    77       HAL3      1   CYST   H16A     77       0.09      1.008   ; qtot -1.02
    78       HAL3      1   CYST   H16B     78       0.09      1.008   ; qtot -0.93
    79       HAL3      1   CYST   H16C     79       0.09      1.008   ; qtot -0.84
    80       CTL2      1   CYST    CD3     80      -0.18     12.011   ; qtot -1.02
    81       HAL2      1   CYST    H3D     81       0.09      1.008   ; qtot -0.93
    82       HAL2      1   CYST    H3E     82       0.09      1.008   ; qtot -0.84
    83       CTL2      1   CYST    CD4     83      -0.18     12.011   ; qtot -1.02
    84       HAL2      1   CYST    H4D     84       0.09      1.008   ; qtot -0.93
    85       HAL2      1   CYST    H4E     85       0.09      1.008   ; qtot -0.84
    86       CTL2      1   CYST    CD5     86      -0.18     12.011   ; qtot -1.02
    87       HAL2      1   CYST    H5D     87       0.09      1.008   ; qtot -0.93
    88       HAL2      1   CYST    H5E     88       0.09      1.008   ; qtot -0.84
    89       CTL2      1   CYST    CD6     89      -0.18     12.011   ; qtot -1.02
    90       HAL2      1   CYST    H6D     90       0.09      1.008   ; qtot -0.93
    91       HAL2      1   CYST    H6E     91       0.09      1.008   ; qtot -0.84
    92       CTL2      1   CYST    CD7     92      -0.18     12.011   ; qtot -1.02
    93       HAL2      1   CYST    H7D     93       0.09      1.008   ; qtot -0.93
    94       HAL2      1   CYST    H7E     94       0.09      1.008   ; qtot -0.84
    95       CTL2      1   CYST    CD8     95      -0.18     12.011   ; qtot -1.02
    96       HAL2      1   CYST    H8D     96       0.09      1.008   ; qtot -0.93
    97       HAL2      1   CYST    H8E     97       0.09      1.008   ; qtot -0.84
    98       CTL2      1   CYST    CD9     98      -0.18     12.011   ; qtot -1.02
    99       HAL2      1   CYST    H9D     99       0.09      1.008   ; qtot -0.93
   100       HAL2      1   CYST    H9E    100       0.09      1.008   ; qtot -0.84
   101       CTL2      1   CYST   CD10    101      -0.18     12.011   ; qtot -1.02
   102       HAL2      1   CYST   H10D    102       0.09      1.008   ; qtot -0.93
   103       HAL2      1   CYST   H10E    103       0.09      1.008   ; qtot -0.84
   104       CTL2      1   CYST   CD11    104      -0.18     12.011   ; qtot -1.02
   105       HAL2      1   CYST   H11D    105       0.09      1.008   ; qtot -0.93
   106       HAL2      1   CYST   H11E    106       0.09      1.008   ; qtot -0.84
   107       CTL2      1   CYST   CD12    107      -0.18     12.011   ; qtot -1.02
   108       HAL2      1   CYST   H12D    108       0.09      1.008   ; qtot -0.93
   109       HAL2      1   CYST   H12E    109       0.09      1.008   ; qtot -0.84
   110       CTL2      1   CYST   CD13    110      -0.18     12.011   ; qtot -1.02
   111       HAL2      1   CYST   H13D    111       0.09      1.008   ; qtot -0.93
   112       HAL2      1   CYST   H13E    112       0.09      1.008   ; qtot -0.84
   113       CTL2      1   CYST   CD14    113      -0.18     12.011   ; qtot -1.02
   114       HAL2      1   CYST   H14D    114       0.09      1.008   ; qtot -0.93
   115       HAL2      1   CYST   H14E    115       0.09      1.008   ; qtot -0.84
   116       CTL2      1   CYST   CD15    116      -0.18     12.011   ; qtot -1.02
   117       HAL2      1   CYST   H15D    117       0.09      1.008   ; qtot -0.93
   118       HAL2      1   CYST   H15E    118       0.09      1.008   ; qtot -0.84
   119       CTL3      1   CYST   CD16    119      -0.27     12.011   ; qtot -1.11
   120       HAL3      1   CYST   H16D    120       0.09      1.008   ; qtot -1.02
   121       HAL3      1   CYST   H16E    121       0.09      1.008   ; qtot -0.93
   122       HAL3      1   CYST   H16F    122       0.09      1.008   ; qtot -0.84
   123       CTL2      1   CYST    CX3    123      -0.18     12.011   ; qtot -1.02
   124       HAL2      1   CYST    H3X    124       0.09      1.008   ; qtot -0.93
   125       HAL2      1   CYST    H3Y    125       0.09      1.008   ; qtot -0.84
   126       CTL2      1   CYST    CX4    126      -0.18     12.011   ; qtot -1.02
   127       HAL2      1   CYST    H4X    127       0.09      1.008   ; qtot -0.93
   128       HAL2      1   CYST    H4Y    128       0.09      1.008   ; qtot -0.84
   129       CTL2      1   CYST    CX5    129      -0.18     12.011   ; qtot -1.02
   130       HAL2      1   CYST    H5X    130       0.09      1.008   ; qtot -0.93
   131       HAL2      1   CYST    H5Y    131       0.09      1.008   ; qtot -0.84
   132       CTL2      1   CYST    CX6    132      -0.18     12.011   ; qtot -1.02
   133       HAL2      1   CYST    H6X    133       0.09      1.008   ; qtot -0.93
   134       HAL2      1   CYST    H6Y    134       0.09      1.008   ; qtot -0.84
   135       CTL2      1   CYST    CX7    135      -0.18     12.011   ; qtot -1.02
   136       HAL2      1   CYST    H7X    136       0.09      1.008   ; qtot -0.93
   137       HAL2      1   CYST    H7Y    137       0.09      1.008   ; qtot -0.84
   138       CTL2      1   CYST    CX8    138      -0.18     12.011   ; qtot -1.02
   139       HAL2      1   CYST    H8X    139       0.09      1.008   ; qtot -0.93
   140       HAL2      1   CYST    H8Y    140       0.09      1.008   ; qtot -0.84
   141       CEL1      1   CYST    CX9    141      -0.15     12.011   ; qtot -0.99
   142       HEL1      1   CYST    H9X    142       0.15      1.008   ; qtot -0.84
   143       CEL1      1   CYST   CX10    143      -0.15     12.011   ; qtot -0.99
   144       HEL1      1   CYST   H10X    144       0.15      1.008   ; qtot -0.84
   145       CTL2      1   CYST   CX11    145      -0.18     12.011   ; qtot -1.02
   146       HAL2      1   CYST   H11X    146       0.09      1.008   ; qtot -0.93
   147       HAL2      1   CYST   H11Y    147       0.09      1.008   ; qtot -0.84
   148       CTL2      1   CYST   CX12    148      -0.18     12.011   ; qtot -1.02
   149       HAL2      1   CYST   H12X    149       0.09      1.008   ; qtot -0.93
   150       HAL2      1   CYST   H12Y    150       0.09      1.008   ; qtot -0.84
   151       CTL2      1   CYST   CX13    151      -0.18     12.011   ; qtot -1.02
   152       HAL2      1   CYST   H13X    152       0.09      1.008   ; qtot -0.93
   153       HAL2      1   CYST   H13Y    153       0.09      1.008   ; qtot -0.84
   154       CTL2      1   CYST   CX14    154      -0.18     12.011   ; qtot -1.02
   155       HAL2      1   CYST   H14X    155       0.09      1.008   ; qtot -0.93
   156       HAL2      1   CYST   H14Y    156       0.09      1.008   ; qtot -0.84
   157       CTL2      1   CYST   CX15    157      -0.18     12.011   ; qtot -1.02
   158       HAL2      1   CYST   H15X    158       0.09      1.008   ; qtot -0.93
   159       HAL2      1   CYST   H15Y    159       0.09      1.008   ; qtot -0.84
   160       CTL2      1   CYST   CX16    160      -0.18     12.011   ; qtot -1.02
   161       HAL2      1   CYST   H16X    161       0.09      1.008   ; qtot -0.93
   162       HAL2      1   CYST   H16Y    162       0.09      1.008   ; qtot -0.84
   163       CTL2      1   CYST   CX17    163      -0.18     12.011   ; qtot -1.02
   164       HAL2      1   CYST   H17X    164       0.09      1.008   ; qtot -0.93
   165       HAL2      1   CYST   H17Y    165       0.09      1.008   ; qtot -0.84
   166       CTL3      1   CYST   CX18    166      -0.27     12.011   ; qtot -1.11
   167       HAL3      1   CYST   H18X    167       0.09      1.008   ; qtot -1.02
   168       HAL3      1   CYST   H18Y    168       0.09      1.008   ; qtot -0.93
   169       HAL3      1   CYST   H18Z    169       0.09      1.008   ; qtot -0.84

[ bonds ]
;  ai    aj funct            c0            c1            c2            c3
    1     2     1 
    1     3     1 
    1    15     1 
    3     4     1 
    3     5     1 
    3     8     1 
    5     6     1 
    5     7     1 
    8     9     1 
    8    10     1 
    8    11     1 
   11    12     1 
   12    13     1 
   12    14     1 
   12    20     1 
   15    16     1 
   15    17     1 
   17    18     1 
   17    19     1 
   17    37     1 
   20    21     1 
   20    22     1 
   20    28     1 
   22    23     1 
   23    24     1 
   23    25     1 
   25    26     1 
   25    27     1 
   25   123     1 
   28    29     1 
   28    30     1 
   28    31     1 
   31    32     1 
   32    33     1 
   32    34     1 
   34    35     1 
   34    36     1 
   34    80     1 
   37    38     1 
   37    39     1 
   37    40     1 
   40    41     1 
   40    42     1 
   40    43     1 
   43    44     1 
   43    45     1 
   43    46     1 
   46    47     1 
   46    48     1 
   46    49     1 
   49    50     1 
   49    51     1 
   49    52     1 
   52    53     1 
   52    54     1 
   52    55     1 
   55    56     1 
   55    57     1 
   55    58     1 
   58    59     1 
   58    60     1 
   58    61     1 
   61    62     1 
   61    63     1 
   61    64     1 
   64    65     1 
   64    66     1 
   64    67     1 
   67    68     1 
   67    69     1 
   67    70     1 
   70    71     1 
   70    72     1 
   70    73     1 
   73    74     1 
   73    75     1 
   73    76     1 
   76    77     1 
   76    78     1 
   76    79     1 
   80    81     1 
   80    82     1 
   80    83     1 
   83    84     1 
   83    85     1 
   83    86     1 
   86    87     1 
   86    88     1 
   86    89     1 
   89    90     1 
   89    91     1 
   89    92     1 
   92    93     1 
   92    94     1 
   92    95     1 
   95    96     1 
   95    97     1 
   95    98     1 
   98    99     1 
   98   100     1 
   98   101     1 
  101   102     1 
  101   103     1 
  101   104     1 
  104   105     1 
  104   106     1 
  104   107     1 
  107   108     1 
  107   109     1 
  107   110     1 
  110   111     1 
  110   112     1 
  110   113     1 
  113   114     1 
  113   115     1 
  113   116     1 
  116   117     1 
  116   118     1 
  116   119     1 
  119   120     1 
  119   121     1 
  119   122     1 
  123   124     1 
  123   125     1 
  123   126     1 
  126   127     1 
  126   128     1 
  126   129     1 
  129   130     1 
  129   131     1 
  129   132     1 
  132   133     1 
  132   134     1 
  132   135     1 
  135   136     1 
  135   137     1 
  135   138     1 
  138   139     1 
  138   140     1 
  138   141     1 
  141   142     1 
  141   143     1 
  143   144     1 
  143   145     1 
  145   146     1 
  145   147     1 
  145   148     1 
  148   149     1 
  148   150     1 
  148   151     1 
  151   152     1 
  151   153     1 
  151   154     1 
  154   155     1 
  154   156     1 
  154   157     1 
  157   158     1 
  157   159     1 
  157   160     1 
  160   161     1 
  160   162     1 
  160   163     1 
  163   164     1 
  163   165     1 
  163   166     1 
  166   167     1 
  166   168     1 
  166   169     1 

[ pairs ]
;  ai    aj funct            c0            c1            c2            c3
    1     6     1 
    1     7     1 
    1     9     1 
    1    10     1 
    1    11     1 
    1    18     1 
    1    19     1 
    1    37     1 
    2     4     1 
    2     5     1 
    2     8     1 
    2    16     1 
    2    17     1 
    3    12     1 
    3    16     1 
    3    17     1 
    4     6     1 
    4     7     1 
    4     9     1 
    4    10     1 
    4    11     1 
    4    15     1 
    5     9     1 
    5    10     1 
    5    11     1 
    5    15     1 
    6     8     1 
    7     8     1 
    8    13     1 
    8    14     1 
    8    15     1 
    8    20     1 
    9    12     1 
   10    12     1 
   11    21     1 
   11    22     1 
   11    28     1 
   12    23     1 
   12    29     1 
   12    30     1 
   12    31     1 
   13    21     1 
   13    22     1 
   13    28     1 
   14    21     1 
   14    22     1 
   14    28     1 
   15    38     1 
   15    39     1 
   15    40     1 
   16    18     1 
   16    19     1 
   16    37     1 
   17    41     1 
   17    42     1 
   17    43     1 
   18    38     1 
   18    39     1 
   18    40     1 
   19    38     1 
   19    39     1 
   19    40     1 
   20    24     1 
   20    25     1 
   20    32     1 
   21    23     1 
   21    29     1 
   21    30     1 
   21    31     1 
   22    26     1 
   22    27     1 
   22    29     1 
   22    30     1 
   22    31     1 
   22   123     1 
   23    28     1 
   23   124     1 
   23   125     1 
   23   126     1 
   24    26     1 
   24    27     1 
   24   123     1 
   25   127     1 
   25   128     1 
   25   129     1 
   26   124     1 
   26   125     1 
   26   126     1 
   27   124     1 
   27   125     1 
   27   126     1 
   28    33     1 
   28    34     1 
   29    32     1 
   30    32     1 
   31    35     1 
   31    36     1 
   31    80     1 
   32    81     1 
   32    82     1 
   32    83     1 
   33    35     1 
   33    36     1 
   33    80     1 
   34    84     1 
   34    85     1 
   34    86     1 
   35    81     1 
   35    82     1 
   35    83     1 
   36    81     1 
   36    82     1 
   36    83     1 
   37    44     1 
   37    45     1 
   37    46     1 
   38    41     1 
   38    42     1 
   38    43     1 
   39    41     1 
   39    42     1 
   39    43     1 
   40    47     1 
   40    48     1 
   40    49     1 
   41    44     1 
   41    45     1 
   41    46     1 
   42    44     1 
   42    45     1 
   42    46     1 
   43    50     1 
   43    51     1 
   43    52     1 
   44    47     1 
   44    48     1 
   44    49     1 
   45    47     1 
   45    48     1 
   45    49     1 
   46    53     1 
   46    54     1 
   46    55     1 
   47    50     1 
   47    51     1 
   47    52     1 
   48    50     1 
   48    51     1 
   48    52     1 
   49    56     1 
   49    57     1 
   49    58     1 
   50    53     1 
   50    54     1 
   50    55     1 
   51    53     1 
   51    54     1 
   51    55     1 
   52    59     1 
   52    60     1 
   52    61     1 
   53    56     1 
   53    57     1 
   53    58     1 
   54    56     1 
   54    57     1 
   54    58     1 
   55    62     1 
   55    63     1 
   55    64     1 
   56    59     1 
   56    60     1 
   56    61     1 
   57    59     1 
   57    60     1 
   57    61     1 
   58    65     1 
   58    66     1 
   58    67     1 
   59    62     1 
   59    63     1 
   59    64     1 
   60    62     1 
   60    63     1 
   60    64     1 
   61    68     1 
   61    69     1 
   61    70     1 
   62    65     1 
   62    66     1 
   62    67     1 
   63    65     1 
   63    66     1 
   63    67     1 
   64    71     1 
   64    72     1 
   64    73     1 
   65    68     1 
   65    69     1 
   65    70     1 
   66    68     1 
   66    69     1 
   66    70     1 
   67    74     1 
   67    75     1 
   67    76     1 
   68    71     1 
   68    72     1 
   68    73     1 
   69    71     1 
   69    72     1 
   69    73     1 
   70    77     1 
   70    78     1 
   70    79     1 
   71    74     1 
   71    75     1 
   71    76     1 
   72    74     1 
   72    75     1 
   72    76     1 
   74    77     1 
   74    78     1 
   74    79     1 
   75    77     1 
   75    78     1 
   75    79     1 
   80    87     1 
   80    88     1 
   80    89     1 
   81    84     1 
   81    85     1 
   81    86     1 
   82    84     1 
   82    85     1 
   82    86     1 
   83    90     1 
   83    91     1 
   83    92     1 
   84    87     1 
   84    88     1 
   84    89     1 
   85    87     1 
   85    88     1 
   85    89     1 
   86    93     1 
   86    94     1 
   86    95     1 
   87    90     1 
   87    91     1 
   87    92     1 
   88    90     1 
   88    91     1 
   88    92     1 
   89    96     1 
   89    97     1 
   89    98     1 
   90    93     1 
   90    94     1 
   90    95     1 
   91    93     1 
   91    94     1 
   91    95     1 
   92    99     1 
   92   100     1 
   92   101     1 
   93    96     1 
   93    97     1 
   93    98     1 
   94    96     1 
   94    97     1 
   94    98     1 
   95   102     1 
   95   103     1 
   95   104     1 
   96    99     1 
   96   100     1 
   96   101     1 
   97    99     1 
   97   100     1 
   97   101     1 
   98   105     1 
   98   106     1 
   98   107     1 
   99   102     1 
   99   103     1 
   99   104     1 
  100   102     1 
  100   103     1 
  100   104     1 
  101   108     1 
  101   109     1 
  101   110     1 
  102   105     1 
  102   106     1 
  102   107     1 
  103   105     1 
  103   106     1 
  103   107     1 
  104   111     1 
  104   112     1 
  104   113     1 
  105   108     1 
  105   109     1 
  105   110     1 
  106   108     1 
  106   109     1 
  106   110     1 
  107   114     1 
  107   115     1 
  107   116     1 
  108   111     1 
  108   112     1 
  108   113     1 
  109   111     1 
  109   112     1 
  109   113     1 
  110   117     1 
  110   118     1 
  110   119     1 
  111   114     1 
  111   115     1 
  111   116     1 
  112   114     1 
  112   115     1 
  112   116     1 
  113   120     1 
  113   121     1 
  113   122     1 
  114   117     1 
  114   118     1 
  114   119     1 
  115   117     1 
  115   118     1 
  115   119     1 
  117   120     1 
  117   121     1 
  117   122     1 
  118   120     1 
  118   121     1 
  118   122     1 
  123   130     1 
  123   131     1 
  123   132     1 
  124   127     1 
  124   128     1 
  124   129     1 
  125   127     1 
  125   128     1 
  125   129     1 
  126   133     1 
  126   134     1 
  126   135     1 
  127   130     1 
  127   131     1 
  127   132     1 
  128   130     1 
  128   131     1 
  128   132     1 
  129   136     1 
  129   137     1 
  129   138     1 
  130   133     1 
  130   134     1 
  130   135     1 
  131   133     1 
  131   134     1 
  131   135     1 
  132   139     1 
  132   140     1 
  132   141     1 
  133   136     1 
  133   137     1 
  133   138     1 
  134   136     1 
  134   137     1 
  134   138     1 
  135   142     1 
  135   143     1 
  136   139     1 
  136   140     1 
  136   141     1 
  137   139     1 
  137   140     1 
  137   141     1 
  138   144     1 
  138   145     1 
  139   142     1 
  139   143     1 
  140   142     1 
  140   143     1 
  141   146     1 
  141   147     1 
  141   148     1 
  142   144     1 
  142   145     1 
  143   149     1 
  143   150     1 
  143   151     1 
  144   146     1 
  144   147     1 
  144   148     1 
  145   152     1 
  145   153     1 
  145   154     1 
  146   149     1 
  146   150     1 
  146   151     1 
  147   149     1 
  147   150     1 
  147   151     1 
  148   155     1 
  148   156     1 
  148   157     1 
  149   152     1 
  149   153     1 
  149   154     1 
  150   152     1 
  150   153     1 
  150   154     1 
  151   158     1 
  151   159     1 
  151   160     1 
  152   155     1 
  152   156     1 
  152   157     1 
  153   155     1 
  153   156     1 
  153   157     1 
  154   161     1 
  154   162     1 
  154   163     1 
  155   158     1 
  155   159     1 
  155   160     1 
  156   158     1 
  156   159     1 
  156   160     1 
  157   164     1 
  157   165     1 
  157   166     1 
  158   161     1 
  158   162     1 
  158   163     1 
  159   161     1 
  159   162     1 
  159   163     1 
  160   167     1 
  160   168     1 
  160   169     1 
  161   164     1 
  161   165     1 
  161   166     1 
  162   164     1 
  162   165     1 
  162   166     1 
  164   167     1 
  164   168     1 
  164   169     1 
  165   167     1 
  165   168     1 
  165   169     1 

[ angles ]
;  ai    aj    ak funct            c0            c1            c2            c3
    2     1     3     5 
    2     1    15     5 
    3     1    15     5 
    1     3     4     5 
    1     3     5     5 
    1     3     8     5 
    4     3     5     5 
    4     3     8     5 
    5     3     8     5 
    3     5     6     5 
    3     5     7     5 
    6     5     7     5 
    3     8     9     5 
    3     8    10     5 
    3     8    11     5 
    9     8    10     5 
    9     8    11     5 
   10     8    11     5 
    8    11    12     5 
   11    12    13     5 
   11    12    14     5 
   11    12    20     5 
   13    12    14     5 
   13    12    20     5 
   14    12    20     5 
    1    15    16     5 
    1    15    17     5 
   16    15    17     5 
   15    17    18     5 
   15    17    19     5 
   15    17    37     5 
   18    17    19     5 
   18    17    37     5 
   19    17    37     5 
   12    20    21     5 
   12    20    22     5 
   12    20    28     5 
   21    20    22     5 
   21    20    28     5 
   22    20    28     5 
   20    22    23     5 
   22    23    24     5 
   22    23    25     5 
   24    23    25     5 
   23    25    26     5 
   23    25    27     5 
   23    25   123     5 
   26    25    27     5 
   26    25   123     5 
   27    25   123     5 
   20    28    29     5 
   20    28    30     5 
   20    28    31     5 
   29    28    30     5 
   29    28    31     5 
   30    28    31     5 
   28    31    32     5 
   31    32    33     5 
   31    32    34     5 
   33    32    34     5 
   32    34    35     5 
   32    34    36     5 
   32    34    80     5 
   35    34    36     5 
   35    34    80     5 
   36    34    80     5 
   17    37    38     5 
   17    37    39     5 
   17    37    40     5 
   38    37    39     5 
   38    37    40     5 
   39    37    40     5 
   37    40    41     5 
   37    40    42     5 
   37    40    43     5 
   41    40    42     5 
   41    40    43     5 
   42    40    43     5 
   40    43    44     5 
   40    43    45     5 
   40    43    46     5 
   44    43    45     5 
   44    43    46     5 
   45    43    46     5 
   43    46    47     5 
   43    46    48     5 
   43    46    49     5 
   47    46    48     5 
   47    46    49     5 
   48    46    49     5 
   46    49    50     5 
   46    49    51     5 
   46    49    52     5 
   50    49    51     5 
   50    49    52     5 
   51    49    52     5 
   49    52    53     5 
   49    52    54     5 
   49    52    55     5 
   53    52    54     5 
   53    52    55     5 
   54    52    55     5 
   52    55    56     5 
   52    55    57     5 
   52    55    58     5 
   56    55    57     5 
   56    55    58     5 
   57    55    58     5 
   55    58    59     5 
   55    58    60     5 
   55    58    61     5 
   59    58    60     5 
   59    58    61     5 
   60    58    61     5 
   58    61    62     5 
   58    61    63     5 
   58    61    64     5 
   62    61    63     5 
   62    61    64     5 
   63    61    64     5 
   61    64    65     5 
   61    64    66     5 
   61    64    67     5 
   65    64    66     5 
   65    64    67     5 
   66    64    67     5 
   64    67    68     5 
   64    67    69     5 
   64    67    70     5 
   68    67    69     5 
   68    67    70     5 
   69    67    70     5 
   67    70    71     5 
   67    70    72     5 
   67    70    73     5 
   71    70    72     5 
   71    70    73     5 
   72    70    73     5 
   70    73    74     5 
   70    73    75     5 
   70    73    76     5 
   74    73    75     5 
   74    73    76     5 
   75    73    76     5 
   73    76    77     5 
   73    76    78     5 
   73    76    79     5 
   77    76    78     5 
   77    76    79     5 
   78    76    79     5 
   34    80    81     5 
   34    80    82     5 
   34    80    83     5 
   81    80    82     5 
   81    80    83     5 
   82    80    83     5 
   80    83    84     5 
   80    83    85     5 
   80    83    86     5 
   84    83    85     5 
   84    83    86     5 
   85    83    86     5 
   83    86    87     5 
   83    86    88     5 
   83    86    89     5 
   87    86    88     5 
   87    86    89     5 
   88    86    89     5 
   86    89    90     5 
   86    89    91     5 
   86    89    92     5 
   90    89    91     5 
   90    89    92     5 
   91    89    92     5 
   89    92    93     5 
   89    92    94     5 
   89    92    95     5 
   93    92    94     5 
   93    92    95     5 
   94    92    95     5 
   92    95    96     5 
   92    95    97     5 
   92    95    98     5 
   96    95    97     5 
   96    95    98     5 
   97    95    98     5 
   95    98    99     5 
   95    98   100     5 
   95    98   101     5 
   99    98   100     5 
   99    98   101     5 
  100    98   101     5 
   98   101   102     5 
   98   101   103     5 
   98   101   104     5 
  102   101   103     5 
  102   101   104     5 
  103   101   104     5 
  101   104   105     5 
  101   104   106     5 
  101   104   107     5 
  105   104   106     5 
  105   104   107     5 
  106   104   107     5 
  104   107   108     5 
  104   107   109     5 
  104   107   110     5 
  108   107   109     5 
  108   107   110     5 
  109   107   110     5 
  107   110   111     5 
  107   110   112     5 
  107   110   113     5 
  111   110   112     5 
  111   110   113     5 
  112   110   113     5 
  110   113   114     5 
  110   113   115     5 
  110   113   116     5 
  114   113   115     5 
  114   113   116     5 
  115   113   116     5 
  113   116   117     5 
  113   116   118     5 
  113   116   119     5 
  117   116   118     5 
  117   116   119     5 
  118   116   119     5 
  116   119   120     5 
  116   119   121     5 
  116   119   122     5 
  120   119   121     5 
  120   119   122     5 
  121   119   122     5 
   25   123   124     5 
   25   123   125     5 
   25   123   126     5 
  124   123   125     5 
  124   123   126     5 
  125   123   126     5 
  123   126   127     5 
  123   126   128     5 
  123   126   129     5 
  127   126   128     5 
  127   126   129     5 
  128   126   129     5 
  126   129   130     5 
  126   129   131     5 
  126   129   132     5 
  130   129   131     5 
  130   129   132     5 
  131   129   132     5 
  129   132   133     5 
  129   132   134     5 
  129   132   135     5 
  133   132   134     5 
  133   132   135     5 
  134   132   135     5 
  132   135   136     5 
  132   135   137     5 
  132   135   138     5 
  136   135   137     5 
  136   135   138     5 
  137   135   138     5 
  135   138   139     5 
  135   138   140     5 
  135   138   141     5 
  139   138   140     5 
  139   138   141     5 
  140   138   141     5 
  138   141   142     5 
  138   141   143     5 
  142   141   143     5 
  141   143   144     5 
  141   143   145     5 
  144   143   145     5 
  143   145   146     5 
  143   145   147     5 
  143   145   148     5 
  146   145   147     5 
  146   145   148     5 
  147   145   148     5 
  145   148   149     5 
  145   148   150     5 
  145   148   151     5 
  149   148   150     5 
  149   148   151     5 
  150   148   151     5 
  148   151   152     5 
  148   151   153     5 
  148   151   154     5 
  152   151   153     5 
  152   151   154     5 
  153   151   154     5 
  151   154   155     5 
  151   154   156     5 
  151   154   157     5 
  155   154   156     5 
  155   154   157     5 
  156   154   157     5 
  154   157   158     5 
  154   157   159     5 
  154   157   160     5 
  158   157   159     5 
  158   157   160     5 
  159   157   160     5 
  157   160   161     5 
  157   160   162     5 
  157   160   163     5 
  161   160   162     5 
  161   160   163     5 
  162   160   163     5 
  160   163   164     5 
  160   163   165     5 
  160   163   166     5 
  164   163   165     5 
  164   163   166     5 
  165   163   166     5 
  163   166   167     5 
  163   166   168     5 
  163   166   169     5 
  167   166   168     5 
  167   166   169     5 
  168   166   169     5 

[ dihedrals ]
;  ai    aj    ak    al funct            c0            c1            c2            c3            c4            c5
    2     1     3     4     9 
    2     1     3     5     9 
    2     1     3     8     9 
   15     1     3     4     9 
   15     1     3     5     9 
   15     1     3     8     9 
    2     1    15    16     9 
    2     1    15    17     9 
    3     1    15    16     9 
    3     1    15    17     9 
    1     3     5     6     9 
    1     3     5     7     9 
    4     3     5     6     9 
    4     3     5     7     9 
    8     3     5     6     9 
    8     3     5     7     9 
    1     3     8     9     9 
    1     3     8    10     9 
    1     3     8    11     9 
    4     3     8     9     9 
    4     3     8    10     9 
    4     3     8    11     9 
    5     3     8     9     9 
    5     3     8    10     9 
    5     3     8    11     9 
    3     8    11    12     9 
    9     8    11    12     9 
   10     8    11    12     9 
    8    11    12    13     9 
    8    11    12    14     9 
    8    11    12    20     9 
   11    12    20    21     9 
   11    12    20    22     9 
   11    12    20    28     9 
   13    12    20    21     9 
   13    12    20    22     9 
   13    12    20    28     9 
   14    12    20    21     9 
   14    12    20    22     9 
   14    12    20    28     9 
    1    15    17    18     9 
    1    15    17    19     9 
    1    15    17    37     9 
   16    15    17    18     9 
   16    15    17    19     9 
   16    15    17    37     9 
   15    17    37    38     9 
   15    17    37    39     9 
   15    17    37    40     9 
   18    17    37    38     9 
   18    17    37    39     9 
   18    17    37    40     9 
   19    17    37    38     9 
   19    17    37    39     9 
   19    17    37    40     9 
   12    20    22    23     9 
   21    20    22    23     9 
   28    20    22    23     9 
   12    20    28    29     9 
   12    20    28    30     9 
   12    20    28    31     9 
   21    20    28    29     9 
   21    20    28    30     9 
   21    20    28    31     9 
   22    20    28    29     9 
   22    20    28    30     9 
   22    20    28    31     9 
   20    22    23    24     9 
   20    22    23    25     9 
   22    23    25    26     9 
   22    23    25    27     9 
   22    23    25   123     9 
   24    23    25    26     9 
   24    23    25    27     9 
   24    23    25   123     9 
   23    25   123   124     9 
   23    25   123   125     9 
   23    25   123   126     9 
   26    25   123   124     9 
   26    25   123   125     9 
   26    25   123   126     9 
   27    25   123   124     9 
   27    25   123   125     9 
   27    25   123   126     9 
   20    28    31    32     9 
   29    28    31    32     9 
   30    28    31    32     9 
   28    31    32    33     9 
   28    31    32    34     9 
   31    32    34    35     9 
   31    32    34    36     9 
   31    32    34    80     9 
   33    32    34    35     9 
   33    32    34    36     9 
   33    32    34    80     9 
   32    34    80    81     9 
   32    34    80    82     9 
   32    34    80    83     9 
   35    34    80    81     9 
   35    34    80    82     9 
   35    34    80    83     9 
   36    34    80    81     9 
   36    34    80    82     9 
   36    34    80    83     9 
   17    37    40    41     9 
   17    37    40    42     9 
   17    37    40    43     9 
   38    37    40    41     9 
   38    37    40    42     9 
   38    37    40    43     9 
   39    37    40    41     9 
   39    37    40    42     9 
   39    37    40    43     9 
   37    40    43    44     9 
   37    40    43    45     9 
   37    40    43    46     9 
   41    40    43    44     9 
   41    40    43    45     9 
   41    40    43    46     9 
   42    40    43    44     9 
   42    40    43    45     9 
   42    40    43    46     9 
   40    43    46    47     9 
   40    43    46    48     9 
   40    43    46    49     9 
   44    43    46    47     9 
   44    43    46    48     9 
   44    43    46    49     9 
   45    43    46    47     9 
   45    43    46    48     9 
   45    43    46    49     9 
   43    46    49    50     9 
   43    46    49    51     9 
   43    46    49    52     9 
   47    46    49    50     9 
   47    46    49    51     9 
   47    46    49    52     9 
   48    46    49    50     9 
   48    46    49    51     9 
   48    46    49    52     9 
   46    49    52    53     9 
   46    49    52    54     9 
   46    49    52    55     9 
   50    49    52    53     9 
   50    49    52    54     9 
   50    49    52    55     9 
   51    49    52    53     9 
   51    49    52    54     9 
   51    49    52    55     9 
   49    52    55    56     9 
   49    52    55    57     9 
   49    52    55    58     9 
   53    52    55    56     9 
   53    52    55    57     9 
   53    52    55    58     9 
   54    52    55    56     9 
   54    52    55    57     9 
   54    52    55    58     9 
   52    55    58    59     9 
   52    55    58    60     9 
   52    55    58    61     9 
   56    55    58    59     9 
   56    55    58    60     9 
   56    55    58    61     9 
   57    55    58    59     9 
   57    55    58    60     9 
   57    55    58    61     9 
   55    58    61    62     9 
   55    58    61    63     9 
   55    58    61    64     9 
   59    58    61    62     9 
   59    58    61    63     9 
   59    58    61    64     9 
   60    58    61    62     9 
   60    58    61    63     9 
   60    58    61    64     9 
   58    61    64    65     9 
   58    61    64    66     9 
   58    61    64    67     9 
   62    61    64    65     9 
   62    61    64    66     9 
   62    61    64    67     9 
   63    61    64    65     9 
   63    61    64    66     9 
   63    61    64    67     9 
   61    64    67    68     9 
   61    64    67    69     9 
   61    64    67    70     9 
   65    64    67    68     9 
   65    64    67    69     9 
   65    64    67    70     9 
   66    64    67    68     9 
   66    64    67    69     9 
   66    64    67    70     9 
   64    67    70    71     9 
   64    67    70    72     9 
   64    67    70    73     9 
   68    67    70    71     9 
   68    67    70    72     9 
   68    67    70    73     9 
   69    67    70    71     9 
   69    67    70    72     9 
   69    67    70    73     9 
   67    70    73    74     9 
   67    70    73    75     9 
   67    70    73    76     9 
   71    70    73    74     9 
   71    70    73    75     9 
   71    70    73    76     9 
   72    70    73    74     9 
   72    70    73    75     9 
   72    70    73    76     9 
   70    73    76    77     9 
   70    73    76    78     9 
   70    73    76    79     9 
   74    73    76    77     9 
   74    73    76    78     9 
   74    73    76    79     9 
   75    73    76    77     9 
   75    73    76    78     9 
   75    73    76    79     9 
   34    80    83    84     9 
   34    80    83    85     9 
   34    80    83    86     9 
   81    80    83    84     9 
   81    80    83    85     9 
   81    80    83    86     9 
   82    80    83    84     9 
   82    80    83    85     9 
   82    80    83    86     9 
   80    83    86    87     9 
   80    83    86    88     9 
   80    83    86    89     9 
   84    83    86    87     9 
   84    83    86    88     9 
   84    83    86    89     9 
   85    83    86    87     9 
   85    83    86    88     9 
   85    83    86    89     9 
   83    86    89    90     9 
   83    86    89    91     9 
   83    86    89    92     9 
   87    86    89    90     9 
   87    86    89    91     9 
   87    86    89    92     9 
   88    86    89    90     9 
   88    86    89    91     9 
   88    86    89    92     9 
   86    89    92    93     9 
   86    89    92    94     9 
   86    89    92    95     9 
   90    89    92    93     9 
   90    89    92    94     9 
   90    89    92    95     9 
   91    89    92    93     9 
   91    89    92    94     9 
   91    89    92    95     9 
   89    92    95    96     9 
   89    92    95    97     9 
   89    92    95    98     9 
   93    92    95    96     9 
   93    92    95    97     9 
   93    92    95    98     9 
   94    92    95    96     9 
   94    92    95    97     9 
   94    92    95    98     9 
   92    95    98    99     9 
   92    95    98   100     9 
   92    95    98   101     9 
   96    95    98    99     9 
   96    95    98   100     9 
   96    95    98   101     9 
   97    95    98    99     9 
   97    95    98   100     9 
   97    95    98   101     9 
   95    98   101   102     9 
   95    98   101   103     9 
   95    98   101   104     9 
   99    98   101   102     9 
   99    98   101   103     9 
   99    98   101   104     9 
  100    98   101   102     9 
  100    98   101   103     9 
  100    98   101   104     9 
   98   101   104   105     9 
   98   101   104   106     9 
   98   101   104   107     9 
  102   101   104   105     9 
  102   101   104   106     9 
  102   101   104   107     9 
  103   101   104   105     9 
  103   101   104   106     9 
  103   101   104   107     9 
  101   104   107   108     9 
  101   104   107   109     9 
  101   104   107   110     9 
  105   104   107   108     9 
  105   104   107   109     9 
  105   104   107   110     9 
  106   104   107   108     9 
  106   104   107   109     9 
  106   104   107   110     9 
  104   107   110   111     9 
  104   107   110   112     9 
  104   107   110   113     9 
  108   107   110   111     9 
  108   107   110   112     9 
  108   107   110   113     9 
  109   107   110   111     9 
  109   107   110   112     9 
  109   107   110   113     9 
  107   110   113   114     9 
  107   110   113   115     9 
  107   110   113   116     9 
  111   110   113   114     9 
  111   110   113   115     9 
  111   110   113   116     9 
  112   110   113   114     9 
  112   110   113   115     9 
  112   110   113   116     9 
  110   113   116   117     9 
  110   113   116   118     9 
  110   113   116   119     9 
  114   113   116   117     9 
  114   113   116   118     9 
  114   113   116   119     9 
  115   113   116   117     9 
  115   113   116   118     9 
  115   113   116   119     9 
  113   116   119   120     9 
  113   116   119   121     9 
  113   116   119   122     9 
  117   116   119   120     9 
  117   116   119   121     9 
  117   116   119   122     9 
  118   116   119   120     9 
  118   116   119   121     9 
  118   116   119   122     9 
   25   123   126   127     9 
   25   123   126   128     9 
   25   123   126   129     9 
  124   123   126   127     9 
  124   123   126   128     9 
  124   123   126   129     9 
  125   123   126   127     9 
  125   123   126   128     9 
  125   123   126   129     9 
  123   126   129   130     9 
  123   126   129   131     9 
  123   126   129   132     9 
  127   126   129   130     9 
  127   126   129   131     9 
  127   126   129   132     9 
  128   126   129   130     9 
  128   126   129   131     9 
  128   126   129   132     9 
  126   129   132   133     9 
  126   129   132   134     9 
  126   129   132   135     9 
  130   129   132   133     9 
  130   129   132   134     9 
  130   129   132   135     9 
  131   129   132   133     9 
  131   129   132   134     9 
  131   129   132   135     9 
  129   132   135   136     9 
  129   132   135   137     9 
  129   132   135   138     9 
  133   132   135   136     9 
  133   132   135   137     9 
  133   132   135   138     9 
  134   132   135   136     9 
  134   132   135   137     9 
  134   132   135   138     9 
  132   135   138   139     9 
  132   135   138   140     9 
  132   135   138   141     9 
  136   135   138   139     9 
  136   135   138   140     9 
  136   135   138   141     9 
  137   135   138   139     9 
  137   135   138   140     9 
  137   135   138   141     9 
  135   138   141   142     9 
  135   138   141   143     9 
  139   138   141   142     9 
  139   138   141   143     9 
  140   138   141   142     9 
  140   138   141   143     9 
  138   141   143   144     9 
  138   141   143   145     9 
  142   141   143   144     9 
  142   141   143   145     9 
  141   143   145   146     9 
  141   143   145   147     9 
  141   143   145   148     9 
  144   143   145   146     9 
  144   143   145   147     9 
  144   143   145   148     9 
  143   145   148   149     9 
  143   145   148   150     9 
  143   145   148   151     9 
  146   145   148   149     9 
  146   145   148   150     9 
  146   145   148   151     9 
  147   145   148   149     9 
  147   145   148   150     9 
  147   145   148   151     9 
  145   148   151   152     9 
  145   148   151   153     9 
  145   148   151   154     9 
  149   148   151   152     9 
  149   148   151   153     9 
  149   148   151   154     9 
  150   148   151   152     9 
  150   148   151   153     9 
  150   148   151   154     9 
  148   151   154   155     9 
  148   151   154   156     9 
  148   151   154   157     9 
  152   151   154   155     9 
  152   151   154   156     9 
  152   151   154   157     9 
  153   151   154   155     9 
  153   151   154   156     9 
  153   151   154   157     9 
  151   154   157   158     9 
  151   154   157   159     9 
  151   154   157   160     9 
  155   154   157   158     9 
  155   154   157   159     9 
  155   154   157   160     9 
  156   154   157   158     9 
  156   154   157   159     9 
  156   154   157   160     9 
  154   157   160   161     9 
  154   157   160   162     9 
  154   157   160   163     9 
  158   157   160   161     9 
  158   157   160   162     9 
  158   157   160   163     9 
  159   157   160   161     9 
  159   157   160   162     9 
  159   157   160   163     9 
  157   160   163   164     9 
  157   160   163   165     9 
  157   160   163   166     9 
  161   160   163   164     9 
  161   160   163   165     9 
  161   160   163   166     9 
  162   160   163   164     9 
  162   160   163   165     9 
  162   160   163   166     9 
  160   163   166   167     9 
  160   163   166   168     9 
  160   163   166   169     9 
  164   163   166   167     9 
  164   163   166   168     9 
  164   163   166   169     9 
  165   163   166   167     9 
  165   163   166   168     9 
  165   163   166   169     9 

[ dihedrals ]
;  ai    aj    ak    al funct            c0            c1            c2            c3
    1    15     3     2     2 
    5     3     7     6     2 
   15    16     1    17     2 
   23    22    25    24     2 
   32    31    34    33     2 


[ moleculetype ]
; Name            nrexcl
CYSD             3

[ atoms ]
;   nr       type  resnr residue  atom   cgnr     charge       mass  typeB    chargeB      massB
; residue   1 CYSD rtp CYSD q -0.0
     1        NH3      1   CYSD      N      1       -0.3     14.007   ; qtot -0.3
     2         HC      1   CYSD     H1      2       0.33      1.008   ; qtot 0.03
     3         HC      1   CYSD     H2      3       0.33      1.008   ; qtot 0.36
     4         HC      1   CYSD     H3      4       0.33      1.008   ; qtot 0.69
     5        CT1      1   CYSD     CA      5       0.21     12.011   ; qtot 0.9
     6        HB1      1   CYSD     HA      6        0.1      1.008   ; qtot 1
     7        CT2      1   CYSD     CB      7      -0.13     12.011   ; qtot 0.87
     8        HA2      1   CYSD    HB1      8       0.09      1.008   ; qtot 0.96
     9        HA2      1   CYSD    HB2      9       0.09      1.008   ; qtot 1.05
    10          S      1   CYSD     SG     10       -0.1      32.06   ; qtot 0.95
    11      CG321      1   CYSD     C1     11      -0.13     12.011   ; qtot 0.82
    12         CC      1   CYSD      C     12       0.34     12.011   ; qtot 1.16
    13         OC      1   CYSD    OT1     13      -0.67    15.9994   ; qtot 0.49
    14         OC      1   CYSD    OT2     14      -0.67    15.9994   ; qtot -0.18
    15       HGA2      1   CYSD    H1A     15       0.09      1.008   ; qtot -0.09
    16       HGA2      1   CYSD    H1B     16       0.09      1.008   ; qtot 0
    17       CTL1      1   CYSD    C11     17       0.16     12.011   ; qtot 0.16
    18       HAL1      1   CYSD    H11     18       0.09      1.008   ; qtot 0.25
    19        OSL      1   CYSD    O11     19      -0.49    15.9994   ; qtot -0.24
    20         CL      1   CYSD    CX1     20        0.9     12.011   ; qtot 0.66
    21        OBL      1   CYSD    OX1     21      -0.63    15.9994   ; qtot 0.03
    22       CTL2      1   CYSD    CX2     22      -0.21     12.011   ; qtot -0.19
    23       HAL2      1   CYSD    H2X     23       0.09      1.008   ; qtot -0.1
    24       HAL2      1   CYSD    H2Y     24       0.09      1.008   ; qtot -0.01
    25       CTL2      1   CYSD    C12     25       0.08     12.011   ; qtot 0.07
    26       HAL2      1   CYSD   H12R     26       0.09      1.008   ; qtot 0.16
    27       HAL2      1   CYSD   H12S     27       0.09      1.008   ; qtot 0.25
    28        OSL      1   CYSD    O12     28      -0.49    15.9994   ; qtot -0.24
    29         CL      1   CYSD    CD1     29        0.9     12.011   ; qtot 0.66
    30        OBL      1   CYSD    OD1     30      -0.63    15.9994   ; qtot 0.03
    31       CTL2      1   CYSD    CD2     31      -0.22     12.011   ; qtot -0.19
    32       HAL2      1   CYSD    H2D     32       0.09      1.008   ; qtot -0.1
    33       HAL2      1   CYSD    H2E     33       0.09      1.008   ; qtot -0.01
    34       CTL2      1   CYSD    CD3     34      -0.18     12.011   ; qtot -0.19
    35       HAL2      1   CYSD    H3D     35       0.09      1.008   ; qtot -0.1
    36       HAL2      1   CYSD    H3E     36       0.09      1.008   ; qtot -0.01
    37       CTL2      1   CYSD    CD4     37      -0.18     12.011   ; qtot -0.19
    38       HAL2      1   CYSD    H4D     38       0.09      1.008   ; qtot -0.1
    39       HAL2      1   CYSD    H4E     39       0.09      1.008   ; qtot -0.01
    40       CTL2      1   CYSD    CD5     40      -0.18     12.011   ; qtot -0.19
    41       HAL2      1   CYSD    H5D     41       0.09      1.008   ; qtot -0.1
    42       HAL2      1   CYSD    H5E     42       0.09      1.008   ; qtot -0.01
    43       CTL2      1   CYSD    CD6     43      -0.18     12.011   ; qtot -0.19
    44       HAL2      1   CYSD    H6D     44       0.09      1.008   ; qtot -0.1
    45       HAL2      1   CYSD    H6E     45       0.09      1.008   ; qtot -0.01
    46       CTL2      1   CYSD    CD7     46      -0.18     12.011   ; qtot -0.19
    47       HAL2      1   CYSD    H7D     47       0.09      1.008   ; qtot -0.1
    48       HAL2      1   CYSD    H7E     48       0.09      1.008   ; qtot -0.01
    49       CTL2      1   CYSD    CD8     49      -0.18     12.011   ; qtot -0.19
    50       HAL2      1   CYSD    H8D     50       0.09      1.008   ; qtot -0.1
    51       HAL2      1   CYSD    H8E     51       0.09      1.008   ; qtot -0.01
    52       CTL2      1   CYSD    CD9     52      -0.18     12.011   ; qtot -0.19
    53       HAL2      1   CYSD    H9D     53       0.09      1.008   ; qtot -0.1
    54       HAL2      1   CYSD    H9E     54       0.09      1.008   ; qtot -0.01
    55       CTL2      1   CYSD   CD10     55      -0.18     12.011   ; qtot -0.19
    56       HAL2      1   CYSD   H10D     56       0.09      1.008   ; qtot -0.1
    57       HAL2      1   CYSD   H10E     57       0.09      1.008   ; qtot -0.01
    58       CTL2      1   CYSD   CD11     58      -0.18     12.011   ; qtot -0.19
    59       HAL2      1   CYSD   H11D     59       0.09      1.008   ; qtot -0.1
    60       HAL2      1   CYSD   H11E     60       0.09      1.008   ; qtot -0.01
    61       CTL2      1   CYSD   CD12     61      -0.18     12.011   ; qtot -0.19
    62       HAL2      1   CYSD   H12D     62       0.09      1.008   ; qtot -0.1
    63       HAL2      1   CYSD   H12E     63       0.09      1.008   ; qtot -0.01
    64       CTL2      1   CYSD   CD13     64      -0.18     12.011   ; qtot -0.19
    65       HAL2      1   CYSD   H13D     65       0.09      1.008   ; qtot -0.1
    66       HAL2      1   CYSD   H13E     66       0.09      1.008   ; qtot -0.01
    67       CTL2      1   CYSD   CD14     67      -0.18     12.011   ; qtot -0.19
    68       HAL2      1   CYSD   H14D     68       0.09      1.008   ; qtot -0.1
    69       HAL2      1   CYSD   H14E     69       0.09      1.008   ; qtot -0.01
    70       CTL2      1   CYSD   CD15     70      -0.18     12.011   ; qtot -0.19
    71       HAL2      1   CYSD   H15D     71       0.09      1.008   ; qtot -0.1
    72       HAL2      1   CYSD   H15E     72       0.09      1.008   ; qtot -0.01
    73       CTL3      1   CYSD   CD16     73      -0.27     12.011   ; qtot -0.28
    74       HAL3      1   CYSD   H16D     74       0.09      1.008   ; qtot -0.19
    75       HAL3      1   CYSD   H16E     75       0.09      1.008   ; qtot -0.1
    76       HAL3      1   CYSD   H16F     76       0.09      1.008   ; qtot -0.01
    77       CTL2      1   CYSD    CX3     77      -0.18     12.011   ; qtot -0.19
    78       HAL2      1   CYSD    H3X     78       0.09      1.008   ; qtot -0.1
    79       HAL2      1   CYSD    H3Y     79       0.09      1.008   ; qtot -0.01
    80       CTL2      1   CYSD    CX4     80      -0.18     12.011   ; qtot -0.19
    81       HAL2      1   CYSD    H4X     81       0.09      1.008   ; qtot -0.1
    82       HAL2      1   CYSD    H4Y     82       0.09      1.008   ; qtot -0.01
    83       CTL2      1   CYSD    CX5     83      -0.18     12.011   ; qtot -0.19
    84       HAL2      1   CYSD    H5X     84       0.09      1.008   ; qtot -0.1
    85       HAL2      1   CYSD    H5Y     85       0.09      1.008   ; qtot -0.01
    86       CTL2      1   CYSD    CX6     86      -0.18     12.011   ; qtot -0.19
    87       HAL2      1   CYSD    H6X     87       0.09      1.008   ; qtot -0.1
    88       HAL2      1   CYSD    H6Y     88       0.09      1.008   ; qtot -0.01
    89       CTL2      1   CYSD    CX7     89      -0.18     12.011   ; qtot -0.19
    90       HAL2      1   CYSD    H7X     90       0.09      1.008   ; qtot -0.1
    91       HAL2      1   CYSD    H7Y     91       0.09      1.008   ; qtot -0.01
    92       CTL2      1   CYSD    CX8     92      -0.18     12.011   ; qtot -0.19
    93       HAL2      1   CYSD    H8X     93       0.09      1.008   ; qtot -0.1
    94       HAL2      1   CYSD    H8Y     94       0.09      1.008   ; qtot -0.01
    95       CEL1      1   CYSD    CX9     95      -0.15     12.011   ; qtot -0.16
    96       HEL1      1   CYSD    H9X     96       0.15      1.008   ; qtot -0.01
    97       CEL1      1   CYSD   CX10     97      -0.15     12.011   ; qtot -0.16
    98       HEL1      1   CYSD   H10X     98       0.15      1.008   ; qtot -0.01
    99       CTL2      1   CYSD   CX11     99      -0.18     12.011   ; qtot -0.19
   100       HAL2      1   CYSD   H11X    100       0.09      1.008   ; qtot -0.1
   101       HAL2      1   CYSD   H11Y    101       0.09      1.008   ; qtot -0.01
   102       CTL2      1   CYSD   CX12    102      -0.18     12.011   ; qtot -0.19
   103       HAL2      1   CYSD   H12X    103       0.09      1.008   ; qtot -0.1
   104       HAL2      1   CYSD   H12Y    104       0.09      1.008   ; qtot -0.01
   105       CTL2      1   CYSD   CX13    105      -0.18     12.011   ; qtot -0.19
   106       HAL2      1   CYSD   H13X    106       0.09      1.008   ; qtot -0.1
   107       HAL2      1   CYSD   H13Y    107       0.09      1.008   ; qtot -0.01
   108       CTL2      1   CYSD   CX14    108      -0.18     12.011   ; qtot -0.19
   109       HAL2      1   CYSD   H14X    109       0.09      1.008   ; qtot -0.1
   110       HAL2      1   CYSD   H14Y    110       0.09      1.008   ; qtot -0.01
   111       CTL2      1   CYSD   CX15    111      -0.18     12.011   ; qtot -0.19
   112       HAL2      1   CYSD   H15X    112       0.09      1.008   ; qtot -0.1
   113       HAL2      1   CYSD   H15Y    113       0.09      1.008   ; qtot -0.01
   114       CTL2      1   CYSD   CX16    114      -0.18     12.011   ; qtot -0.19
   115       HAL2      1   CYSD   H16X    115       0.09      1.008   ; qtot -0.1
   116       HAL2      1   CYSD   H16Y    116       0.09      1.008   ; qtot -0.01
   117       CTL2      1   CYSD   CX17    117      -0.18     12.011   ; qtot -0.19
   118       HAL2      1   CYSD   H17X    118       0.09      1.008   ; qtot -0.1
   119       HAL2      1   CYSD   H17Y    119       0.09      1.008   ; qtot -0.01
   120       CTL3      1   CYSD   CX18    120      -0.27     12.011   ; qtot -0.28
   121       HAL3      1   CYSD   H18X    121       0.09      1.008   ; qtot -0.19
   122       HAL3      1   CYSD   H18Y    122       0.09      1.008   ; qtot -0.1
   123       HAL3      1   CYSD   H18Z    123       0.09      1.008   ; qtot -0.01

[ bonds ]
;  ai    aj funct            c0            c1            c2            c3
    1     2     1 
    1     3     1 
    1     4     1 
    1     5     1 
    5     6     1 
    5     7     1 
    5    12     1 
    7     8     1 
    7     9     1 
    7    10     1 
   10    11     1 
   11    15     1 
   11    16     1 
   11    17     1 
   12    13     1 
   12    14     1 
   17    18     1 
   17    19     1 
   17    25     1 
   19    20     1 
   20    21     1 
   20    22     1 
   22    23     1 
   22    24     1 
   22    77     1 
   25    26     1 
   25    27     1 
   25    28     1 
   28    29     1 
   29    30     1 
   29    31     1 
   31    32     1 
   31    33     1 
   31    34     1 
   34    35     1 
   34    36     1 
   34    37     1 
   37    38     1 
   37    39     1 
   37    40     1 
   40    41     1 
   40    42     1 
   40    43     1 
   43    44     1 
   43    45     1 
   43    46     1 
   46    47     1 
   46    48     1 
   46    49     1 
   49    50     1 
   49    51     1 
   49    52     1 
   52    53     1 
   52    54     1 
   52    55     1 
   55    56     1 
   55    57     1 
   55    58     1 
   58    59     1 
   58    60     1 
   58    61     1 
   61    62     1 
   61    63     1 
   61    64     1 
   64    65     1 
   64    66     1 
   64    67     1 
   67    68     1 
   67    69     1 
   67    70     1 
   70    71     1 
   70    72     1 
   70    73     1 
   73    74     1 
   73    75     1 
   73    76     1 
   77    78     1 
   77    79     1 
   77    80     1 
   80    81     1 
   80    82     1 
   80    83     1 
   83    84     1 
   83    85     1 
   83    86     1 
   86    87     1 
   86    88     1 
   86    89     1 
   89    90     1 
   89    91     1 
   89    92     1 
   92    93     1 
   92    94     1 
   92    95     1 
   95    96     1 
   95    97     1 
   97    98     1 
   97    99     1 
   99   100     1 
   99   101     1 
   99   102     1 
  102   103     1 
  102   104     1 
  102   105     1 
  105   106     1 
  105   107     1 
  105   108     1 
  108   109     1 
  108   110     1 
  108   111     1 
  111   112     1 
  111   113     1 
  111   114     1 
  114   115     1 
  114   116     1 
  114   117     1 
  117   118     1 
  117   119     1 
  117   120     1 
  120   121     1 
  120   122     1 
  120   123     1 

[ pairs ]
;  ai    aj funct            c0            c1            c2            c3
    1     8     1 
    1     9     1 
    1    10     1 
    1    13     1 
    1    14     1 
    2     6     1 
    2     7     1 
    2    12     1 
    3     6     1 
    3     7     1 
    3    12     1 
    4     6     1 
    4     7     1 
    4    12     1 
    5    11     1 
    6     8     1 
    6     9     1 
    6    10     1 
    6    13     1 
    6    14     1 
    7    13     1 
    7    14     1 
    7    15     1 
    7    16     1 
    7    17     1 
    8    11     1 
    8    12     1 
    9    11     1 
    9    12     1 
   10    12     1 
   10    18     1 
   10    19     1 
   10    25     1 
   11    20     1 
   11    26     1 
   11    27     1 
   11    28     1 
   15    18     1 
   15    19     1 
   15    25     1 
   16    18     1 
   16    19     1 
   16    25     1 
   17    21     1 
   17    22     1 
   17    29     1 
   18    20     1 
   18    26     1 
   18    27     1 
   18    28     1 
   19    23     1 
   19    24     1 
   19    26     1 
   19    27     1 
   19    28     1 
   19    77     1 
   20    25     1 
   20    78     1 
   20    79     1 
   20    80     1 
   21    23     1 
   21    24     1 
   21    77     1 
   22    81     1 
   22    82     1 
   22    83     1 
   23    78     1 
   23    79     1 
   23    80     1 
   24    78     1 
   24    79     1 
   24    80     1 
   25    30     1 
   25    31     1 
   26    29     1 
   27    29     1 
   28    32     1 
   28    33     1 
   28    34     1 
   29    35     1 
   29    36     1 
   29    37     1 
   30    32     1 
   30    33     1 
   30    34     1 
   31    38     1 
   31    39     1 
   31    40     1 
   32    35     1 
   32    36     1 
   32    37     1 
   33    35     1 
   33    36     1 
   33    37     1 
   34    41     1 
   34    42     1 
   34    43     1 
   35    38     1 
   35    39     1 
   35    40     1 
   36    38     1 
   36    39     1 
   36    40     1 
   37    44     1 
   37    45     1 
   37    46     1 
   38    41     1 
   38    42     1 
   38    43     1 
   39    41     1 
   39    42     1 
   39    43     1 
   40    47     1 
   40    48     1 
   40    49     1 
   41    44     1 
   41    45     1 
   41    46     1 
   42    44     1 
   42    45     1 
   42    46     1 
   43    50     1 
   43    51     1 
   43    52     1 
   44    47     1 
   44    48     1 
   44    49     1 
   45    47     1 
   45    48     1 
   45    49     1 
   46    53     1 
   46    54     1 
   46    55     1 
   47    50     1 
   47    51     1 
   47    52     1 
   48    50     1 
   48    51     1 
   48    52     1 
   49    56     1 
   49    57     1 
   49    58     1 
   50    53     1 
   50    54     1 
   50    55     1 
   51    53     1 
   51    54     1 
   51    55     1 
   52    59     1 
   52    60     1 
   52    61     1 
   53    56     1 
   53    57     1 
   53    58     1 
   54    56     1 
   54    57     1 
   54    58     1 
   55    62     1 
   55    63     1 
   55    64     1 
   56    59     1 
   56    60     1 
   56    61     1 
   57    59     1 
   57    60     1 
   57    61     1 
   58    65     1 
   58    66     1 
   58    67     1 
   59    62     1 
   59    63     1 
   59    64     1 
   60    62     1 
   60    63     1 
   60    64     1 
   61    68     1 
   61    69     1 
   61    70     1 
   62    65     1 
   62    66     1 
   62    67     1 
   63    65     1 
   63    66     1 
   63    67     1 
   64    71     1 
   64    72     1 
   64    73     1 
   65    68     1 
   65    69     1 
   65    70     1 
   66    68     1 
   66    69     1 
   66    70     1 
   67    74     1 
   67    75     1 
   67    76     1 
   68    71     1 
   68    72     1 
   68    73     1 
   69    71     1 
   69    72     1 
   69    73     1 
   71    74     1 
   71    75     1 
   71    76     1 
   72    74     1 
   72    75     1 
   72    76     1 
   77    84     1 
   77    85     1 
   77    86     1 
   78    81     1 
   78    82     1 
   78    83     1 
   79    81     1 
   79    82     1 
   79    83     1 
   80    87     1 
   80    88     1 
   80    89     1 
   81    84     1 
   81    85     1 
   81    86     1 
   82    84     1 
   82    85     1 
   82    86     1 
   83    90     1 
   83    91     1 
   83    92     1 
   84    87     1 
   84    88     1 
   84    89     1 
   85    87     1 
   85    88     1 
   85    89     1 
   86    93     1 
   86    94     1 
   86    95     1 
   87    90     1 
   87    91     1 
   87    92     1 
   88    90     1 
   88    91     1 
   88    92     1 
   89    96     1 
   89    97     1 
   90    93     1 
   90    94     1 
   90    95     1 
   91    93     1 
   91    94     1 
   91    95     1 
   92    98     1 
   92    99     1 
   93    96     1 
   93    97     1 
   94    96     1 
   94    97     1 
   95   100     1 
   95   101     1 
   95   102     1 
   96    98     1 
   96    99     1 
   97   103     1 
   97   104     1 
   97   105     1 
   98   100     1 
   98   101     1 
   98   102     1 
   99   106     1 
   99   107     1 
   99   108     1 
  100   103     1 
  100   104     1 
  100   105     1 
  101   103     1 
  101   104     1 
  101   105     1 
  102   109     1 
  102   110     1 
  102   111     1 
  103   106     1 
  103   107     1 
  103   108     1 
  104   106     1 
  104   107     1 
  104   108     1 
  105   112     1 
  105   113     1 
  105   114     1 
  106   109     1 
  106   110     1 
  106   111     1 
  107   109     1 
  107   110     1 
  107   111     1 
  108   115     1 
  108   116     1 
  108   117     1 
  109   112     1 
  109   113     1 
  109   114     1 
  110   112     1 
  110   113     1 
  110   114     1 
  111   118     1 
  111   119     1 
  111   120     1 
  112   115     1 
  112   116     1 
  112   117     1 
  113   115     1 
  113   116     1 
  113   117     1 
  114   121     1 
  114   122     1 
  114   123     1 
  115   118     1 
  115   119     1 
  115   120     1 
  116   118     1 
  116   119     1 
  116   120     1 
  118   121     1 
  118   122     1 
  118   123     1 
  119   121     1 
  119   122     1 
  119   123     1 

[ angles ]
;  ai    aj    ak funct            c0            c1            c2            c3
    2     1     3     5 
    2     1     4     5 
    2     1     5     5 
    3     1     4     5 
    3     1     5     5 
    4     1     5     5 
    1     5     6     5 
    1     5     7     5 
    1     5    12     5 
    6     5     7     5 
    6     5    12     5 
    7     5    12     5 
    5     7     8     5 
    5     7     9     5 
    5     7    10     5 
    8     7     9     5 
    8     7    10     5 
    9     7    10     5 
    7    10    11     5 
   10    11    15     5 
   10    11    16     5 
   10    11    17     5 
   15    11    16     5 
   15    11    17     5 
   16    11    17     5 
    5    12    13     5 
    5    12    14     5 
   13    12    14     5 
   11    17    18     5 
   11    17    19     5 
   11    17    25     5 
   18    17    19     5 
   18    17    25     5 
   19    17    25     5 
   17    19    20     5 
   19    20    21     5 
   19    20    22     5 
   21    20    22     5 
   20    22    23     5 
   20    22    24     5 
   20    22    77     5 
   23    22    24     5 
   23    22    77     5 
   24    22    77     5 
   17    25    26     5 
   17    25    27     5 
   17    25    28     5 
   26    25    27     5 
   26    25    28     5 
   27    25    28     5 
   25    28    29     5 
   28    29    30     5 
   28    29    31     5 
   30    29    31     5 
   29    31    32     5 
   29    31    33     5 
   29    31    34     5 
   32    31    33     5 
   32    31    34     5 
   33    31    34     5 
   31    34    35     5 
   31    34    36     5 
   31    34    37     5 
   35    34    36     5 
   35    34    37     5 
   36    34    37     5 
   34    37    38     5 
   34    37    39     5 
   34    37    40     5 
   38    37    39     5 
   38    37    40     5 
   39    37    40     5 
   37    40    41     5 
   37    40    42     5 
   37    40    43     5 
   41    40    42     5 
   41    40    43     5 
   42    40    43     5 
   40    43    44     5 
   40    43    45     5 
   40    43    46     5 
   44    43    45     5 
   44    43    46     5 
   45    43    46     5 
   43    46    47     5 
   43    46    48     5 
   43    46    49     5 
   47    46    48     5 
   47    46    49     5 
   48    46    49     5 
   46    49    50     5 
   46    49    51     5 
   46    49    52     5 
   50    49    51     5 
   50    49    52     5 
   51    49    52     5 
   49    52    53     5 
   49    52    54     5 
   49    52    55     5 
   53    52    54     5 
   53    52    55     5 
   54    52    55     5 
   52    55    56     5 
   52    55    57     5 
   52    55    58     5 
   56    55    57     5 
   56    55    58     5 
   57    55    58     5 
   55    58    59     5 
   55    58    60     5 
   55    58    61     5 
   59    58    60     5 
   59    58    61     5 
   60    58    61     5 
   58    61    62     5 
   58    61    63     5 
   58    61    64     5 
   62    61    63     5 
   62    61    64     5 
   63    61    64     5 
   61    64    65     5 
   61    64    66     5 
   61    64    67     5 
   65    64    66     5 
   65    64    67     5 
   66    64    67     5 
   64    67    68     5 
   64    67    69     5 
   64    67    70     5 
   68    67    69     5 
   68    67    70     5 
   69    67    70     5 
   67    70    71     5 
   67    70    72     5 
   67    70    73     5 
   71    70    72     5 
   71    70    73     5 
   72    70    73     5 
   70    73    74     5 
   70    73    75     5 
   70    73    76     5 
   74    73    75     5 
   74    73    76     5 
   75    73    76     5 
   22    77    78     5 
   22    77    79     5 
   22    77    80     5 
   78    77    79     5 
   78    77    80     5 
   79    77    80     5 
   77    80    81     5 
   77    80    82     5 
   77    80    83     5 
   81    80    82     5 
   81    80    83     5 
   82    80    83     5 
   80    83    84     5 
   80    83    85     5 
   80    83    86     5 
   84    83    85     5 
   84    83    86     5 
   85    83    86     5 
   83    86    87     5 
   83    86    88     5 
   83    86    89     5 
   87    86    88     5 
   87    86    89     5 
   88    86    89     5 
   86    89    90     5 
   86    89    91     5 
   86    89    92     5 
   90    89    91     5 
   90    89    92     5 
   91    89    92     5 
   89    92    93     5 
   89    92    94     5 
   89    92    95     5 
   93    92    94     5 
   93    92    95     5 
   94    92    95     5 
   92    95    96     5 
   92    95    97     5 
   96    95    97     5 
   95    97    98     5 
   95    97    99     5 
   98    97    99     5 
   97    99   100     5 
   97    99   101     5 
   97    99   102     5 
  100    99   101     5 
  100    99   102     5 
  101    99   102     5 
   99   102   103     5 
   99   102   104     5 
   99   102   105     5 
  103   102   104     5 
  103   102   105     5 
  104   102   105     5 
  102   105   106     5 
  102   105   107     5 
  102   105   108     5 
  106   105   107     5 
  106   105   108     5 
  107   105   108     5 
  105   108   109     5 
  105   108   110     5 
  105   108   111     5 
  109   108   110     5 
  109   108   111     5 
  110   108   111     5 
  108   111   112     5 
  108   111   113     5 
  108   111   114     5 
  112   111   113     5 
  112   111   114     5 
  113   111   114     5 
  111   114   115     5 
  111   114   116     5 
  111   114   117     5 
  115   114   116     5 
  115   114   117     5 
  116   114   117     5 
  114   117   118     5 
  114   117   119     5 
  114   117   120     5 
  118   117   119     5 
  118   117   120     5 
  119   117   120     5 
  117   120   121     5 
  117   120   122     5 
  117   120   123     5 
  121   120   122     5 
  121   120   123     5 
  122   120   123     5 

[ dihedrals ]
;  ai    aj    ak    al funct            c0            c1            c2            c3            c4            c5
    2     1     5     6     9 
    2     1     5     7     9 
    2     1     5    12     9 
    3     1     5     6     9 
    3     1     5     7     9 
    3     1     5    12     9 
    4     1     5     6     9 
    4     1     5     7     9 
    4     1     5    12     9 
    1     5     7     8     9 
    1     5     7     9     9 
    1     5     7    10     9 
    6     5     7     8     9 
    6     5     7     9     9 
    6     5     7    10     9 
   12     5     7     8     9 
   12     5     7     9     9 
   12     5     7    10     9 
    1     5    12    13     9 
    1     5    12    14     9 
    6     5    12    13     9 
    6     5    12    14     9 
    7     5    12    13     9 
    7     5    12    14     9 
    5     7    10    11     9 
    8     7    10    11     9 
    9     7    10    11     9 
    7    10    11    15     9 
    7    10    11    16     9 
    7    10    11    17     9 
   10    11    17    18     9 
   10    11    17    19     9 
   10    11    17    25     9 
   15    11    17    18     9 
   15    11    17    19     9 
   15    11    17    25     9 
   16    11    17    18     9 
   16    11    17    19     9 
   16    11    17    25     9 
   11    17    19    20     9 
   18    17    19    20     9 
   25    17    19    20     9 
   11    17    25    26     9 
   11    17    25    27     9 
   11    17    25    28     9 
   18    17    25    26     9 
   18    17    25    27     9 
   18    17    25    28     9 
   19    17    25    26     9 
   19    17    25    27     9 
   19    17    25    28     9 
   17    19    20    21     9 
   17    19    20    22     9 
   19    20    22    23     9 
   19    20    22    24     9 
   19    20    22    77     9 
   21    20    22    23     9 
   21    20    22    24     9 
   21    20    22    77     9 
   20    22    77    78     9 
   20    22    77    79     9 
   20    22    77    80     9 
   23    22    77    78     9 
   23    22    77    79     9 
   23    22    77    80     9 
   24    22    77    78     9 
   24    22    77    79     9 
   24    22    77    80     9 
   17    25    28    29     9 
   26    25    28    29     9 
   27    25    28    29     9 
   25    28    29    30     9 
   25    28    29    31     9 
   28    29    31    32     9 
   28    29    31    33     9 
   28    29    31    34     9 
   30    29    31    32     9 
   30    29    31    33     9 
   30    29    31    34     9 
   29    31    34    35     9 
   29    31    34    36     9 
   29    31    34    37     9 
   32    31    34    35     9 
   32    31    34    36     9 
   32    31    34    37     9 
   33    31    34    35     9 
   33    31    34    36     9 
   33    31    34    37     9 
   31    34    37    38     9 
   31    34    37    39     9 
   31    34    37    40     9 
   35    34    37    38     9 
   35    34    37    39     9 
   35    34    37    40     9 
   36    34    37    38     9 
   36    34    37    39     9 
   36    34    37    40     9 
   34    37    40    41     9 
   34    37    40    42     9 
   34    37    40    43     9 
   38    37    40    41     9 
   38    37    40    42     9 
   38    37    40    43     9 
   39    37    40    41     9 
   39    37    40    42     9 
   39    37    40    43     9 
   37    40    43    44     9 
   37    40    43    45     9 
   37    40    43    46     9 
   41    40    43    44     9 
   41    40    43    45     9 
   41    40    43    46     9 
   42    40    43    44     9 
   42    40    43    45     9 
   42    40    43    46     9 
   40    43    46    47     9 
   40    43    46    48     9 
   40    43    46    49     9 
   44    43    46    47     9 
   44    43    46    48     9 
   44    43    46    49     9 
   45    43    46    47     9 
   45    43    46    48     9 
   45    43    46    49     9 
   43    46    49    50     9 
   43    46    49    51     9 
   43    46    49    52     9 
   47    46    49    50     9 
   47    46    49    51     9 
   47    46    49    52     9 
   48    46    49    50     9 
   48    46    49    51     9 
   48    46    49    52     9 
   46    49    52    53     9 
   46    49    52    54     9 
   46    49    52    55     9 
   50    49    52    53     9 
   50    49    52    54     9 
   50    49    52    55     9 
   51    49    52    53     9 
   51    49    52    54     9 
   51    49    52    55     9 
   49    52    55    56     9 
   49    52    55    57     9 
   49    52    55    58     9 
   53    52    55    56     9 
   53    52    55    57     9 
   53    52    55    58     9 
   54    52    55    56     9 
   54    52    55    57     9 
   54    52    55    58     9 
   52    55    58    59     9 
   52    55    58    60     9 
   52    55    58    61     9 
   56    55    58    59     9 
   56    55    58    60     9 
   56    55    58    61     9 
   57    55    58    59     9 
   57    55    58    60     9 
   57    55    58    61     9 
   55    58    61    62     9 
   55    58    61    63     9 
   55    58    61    64     9 
   59    58    61    62     9 
   59    58    61    63     9 
   59    58    61    64     9 
   60    58    61    62     9 
   60    58    61    63     9 
   60    58    61    64     9 
   58    61    64    65     9 
   58    61    64    66     9 
   58    61    64    67     9 
   62    61    64    65     9 
   62    61    64    66     9 
   62    61    64    67     9 
   63    61    64    65     9 
   63    61    64    66     9 
   63    61    64    67     9 
   61    64    67    68     9 
   61    64    67    69     9 
   61    64    67    70     9 
   65    64    67    68     9 
   65    64    67    69     9 
   65    64    67    70     9 
   66    64    67    68     9 
   66    64    67    69     9 
   66    64    67    70     9 
   64    67    70    71     9 
   64    67    70    72     9 
   64    67    70    73     9 
   68    67    70    71     9 
   68    67    70    72     9 
   68    67    70    73     9 
   69    67    70    71     9 
   69    67    70    72     9 
   69    67    70    73     9 
   67    70    73    74     9 
   67    70    73    75     9 
   67    70    73    76     9 
   71    70    73    74     9 
   71    70    73    75     9 
   71    70    73    76     9 
   72    70    73    74     9 
   72    70    73    75     9 
   72    70    73    76     9 
   22    77    80    81     9 
   22    77    80    82     9 
   22    77    80    83     9 
   78    77    80    81     9 
   78    77    80    82     9 
   78    77    80    83     9 
   79    77    80    81     9 
   79    77    80    82     9 
   79    77    80    83     9 
   77    80    83    84     9 
   77    80    83    85     9 
   77    80    83    86     9 
   81    80    83    84     9 
   81    80    83    85     9 
   81    80    83    86     9 
   82    80    83    84     9 
   82    80    83    85     9 
   82    80    83    86     9 
   80    83    86    87     9 
   80    83    86    88     9 
   80    83    86    89     9 
   84    83    86    87     9 
   84    83    86    88     9 
   84    83    86    89     9 
   85    83    86    87     9 
   85    83    86    88     9 
   85    83    86    89     9 
   83    86    89    90     9 
   83    86    89    91     9 
   83    86    89    92     9 
   87    86    89    90     9 
   87    86    89    91     9 
   87    86    89    92     9 
   88    86    89    90     9 
   88    86    89    91     9 
   88    86    89    92     9 
   86    89    92    93     9 
   86    89    92    94     9 
   86    89    92    95     9 
   90    89    92    93     9 
   90    89    92    94     9 
   90    89    92    95     9 
   91    89    92    93     9 
   91    89    92    94     9 
   91    89    92    95     9 
   89    92    95    96     9 
   89    92    95    97     9 
   93    92    95    96     9 
   93    92    95    97     9 
   94    92    95    96     9 
   94    92    95    97     9 
   92    95    97    98     9 
   92    95    97    99     9 
   96    95    97    98     9 
   96    95    97    99     9 
   95    97    99   100     9 
   95    97    99   101     9 
   95    97    99   102     9 
   98    97    99   100     9 
   98    97    99   101     9 
   98    97    99   102     9 
   97    99   102   103     9 
   97    99   102   104     9 
   97    99   102   105     9 
  100    99   102   103     9 
  100    99   102   104     9 
  100    99   102   105     9 
  101    99   102   103     9 
  101    99   102   104     9 
  101    99   102   105     9 
   99   102   105   106     9 
   99   102   105   107     9 
   99   102   105   108     9 
  103   102   105   106     9 
  103   102   105   107     9 
  103   102   105   108     9 
  104   102   105   106     9 
  104   102   105   107     9 
  104   102   105   108     9 
  102   105   108   109     9 
  102   105   108   110     9 
  102   105   108   111     9 
  106   105   108   109     9 
  106   105   108   110     9 
  106   105   108   111     9 
  107   105   108   109     9 
  107   105   108   110     9 
  107   105   108   111     9 
  105   108   111   112     9 
  105   108   111   113     9 
  105   108   111   114     9 
  109   108   111   112     9 
  109   108   111   113     9 
  109   108   111   114     9 
  110   108   111   112     9 
  110   108   111   113     9 
  110   108   111   114     9 
  108   111   114   115     9 
  108   111   114   116     9 
  108   111   114   117     9 
  112   111   114   115     9 
  112   111   114   116     9 
  112   111   114   117     9 
  113   111   114   115     9 
  113   111   114   116     9 
  113   111   114   117     9 
  111   114   117   118     9 
  111   114   117   119     9 
  111   114   117   120     9 
  115   114   117   118     9 
  115   114   117   119     9 
  115   114   117   120     9 
  116   114   117   118     9 
  116   114   117   119     9 
  116   114   117   120     9 
  114   117   120   121     9 
  114   117   120   122     9 
  114   117   120   123     9 
  118   117   120   121     9 
  118   117   120   122     9 
  118   117   120   123     9 
  119   117   120   121     9 
  119   117   120   122     9 
  119   117   120   123     9 

[ dihedrals ]
;  ai    aj    ak    al funct            c0            c1            c2            c3
   12     5    14    13     2 
   20    19    22    21     2 
   29    28    31    30     2 
