# Supplementary material for: Characterizing Membrane Association and Periplasmic Transfer of Bacterial Lipoproteins through Molecular Dynamics Simulations
Source: Structure. 2020 Apr 7;28(4):475–487.e3. doi: 10.1016/j.str.2020.01.012 (PMC7139219; doi:10.1016/j.str.2020.01.012)
Supplement: Data S4. Parameter Files for Lipid Modifications, Related to Figure 2 [file mmc6.zip › CYSD-CYST-charmm36m-vs.itp]

[ moleculetype ]
; Name            nrexcl
CYST             3

[ atoms ]
;   nr       type  resnr residue  atom   cgnr     charge       mass  typeB    chargeB      massB
; residue   2 CYST rtp CYST q  0.0
     1        NH1      2   CYST      N      1      -0.47     14.007   ; qtot -0.47
     2          H      2   CYST     HN      2       0.31      1.008   ; qtot -0.16
     3        CT1      2   CYST     CA      3       0.07     12.011   ; qtot -0.09
     4        HB1      2   CYST     HA      4       0.09      1.008   ; qtot 0
     5          C      2   CYST      C      5       0.51     12.011   ; qtot 0.51
     6          O      2   CYST      O      6      -0.51     15.999   ; qtot 0
     7        CT2      2   CYST     CB      7      -0.13     12.011   ; qtot -0.13
     8        HA2      2   CYST    HB1      8       0.09      1.008   ; qtot -0.04
     9        HA2      2   CYST    HB2      9       0.09      1.008   ; qtot 0.05
    10          S      2   CYST     SG     10       -0.1      32.06   ; qtot -0.05
    11      CG321      2   CYST     C1     11      -0.13     12.011   ; qtot -0.18
    12       HGA2      2   CYST    H1A     12       0.09      1.008   ; qtot -0.09
    13       HGA2      2   CYST    H1B     13       0.09      1.008   ; qtot 0
    14          C      2   CYST    CA1     14       0.55     12.011   ; qtot 0.55
    15          O      2   CYST    OA1     15       -0.6     15.999   ; qtot -0.05
    16       CTL2      2   CYST    CA2     16      -0.07     12.011   ; qtot -0.12
    17       HAL2      2   CYST    H2A     17       0.06      1.008   ; qtot -0.06
    18       HAL2      2   CYST    H2B     18       0.06      1.008   ; qtot 0
    19       CTL1      2   CYST    C11     19       0.17     12.011   ; qtot 0.17
    20       HAL1      2   CYST    H11     20       0.09      1.008   ; qtot 0.26
    21        OSL      2   CYST    O11     21      -0.49    15.9994   ; qtot -0.23
    22         CL      2   CYST    CX1     22        0.9     12.011   ; qtot 0.67
    23        OBL      2   CYST    OX1     23      -0.63    15.9994   ; qtot 0.04
    24       CTL2      2   CYST    CX2     24      -0.22     12.011   ; qtot -0.18
    25       HAL2      2   CYST    H2X     25       0.09      1.008   ; qtot -0.09
    26       HAL2      2   CYST    H2Y     26       0.09      1.008   ; qtot 0
    27       CTL2      2   CYST    C12     27       0.08     12.011   ; qtot 0.08
    28       HAL2      2   CYST   H12R     28       0.09      1.008   ; qtot 0.17
    29       HAL2      2   CYST   H12S     29       0.09      1.008   ; qtot 0.26
    30        OSL      2   CYST    O12     30      -0.49    15.9994   ; qtot -0.23
    31         CL      2   CYST    CD1     31        0.9     12.011   ; qtot 0.67
    32        OBL      2   CYST    OD1     32      -0.63    15.9994   ; qtot 0.04
    33       CTL2      2   CYST    CD2     33      -0.22     12.011   ; qtot -0.18
    34       HAL2      2   CYST    H2D     34       0.09      1.008   ; qtot -0.09
    35       HAL2      2   CYST    H2E     35       0.09      1.008   ; qtot 0
    36       CTL2      2   CYST    CA3     36      -0.18     12.011   ; qtot -0.18
    37       HAL2      2   CYST    H3A     37       0.09      1.008   ; qtot -0.09
    38       HAL2      2   CYST    H3B     38       0.09      1.008   ; qtot 0
    39       CTL2      2   CYST    CA4     39      -0.18     12.011   ; qtot -0.18
    40       HAL2      2   CYST    H4A     40       0.09      1.008   ; qtot -0.09
    41       HAL2      2   CYST    H4B     41       0.09      1.008   ; qtot 0
    42       CTL2      2   CYST    CA5     42      -0.18     12.011   ; qtot -0.18
    43       HAL2      2   CYST    H5A     43       0.09      1.008   ; qtot -0.09
    44       HAL2      2   CYST    H5B     44       0.09      1.008   ; qtot 0
    45       CTL2      2   CYST    CA6     45      -0.18     12.011   ; qtot -0.18
    46       HAL2      2   CYST    H6A     46       0.09      1.008   ; qtot -0.09
    47       HAL2      2   CYST    H6B     47       0.09      1.008   ; qtot 0
    48       CTL2      2   CYST    CA7     48      -0.18     12.011   ; qtot -0.18
    49       HAL2      2   CYST    H7A     49       0.09      1.008   ; qtot -0.09
    50       HAL2      2   CYST    H7B     50       0.09      1.008   ; qtot 0
    51       CTL2      2   CYST    CA8     51      -0.18     12.011   ; qtot -0.18
    52       HAL2      2   CYST    H8A     52       0.09      1.008   ; qtot -0.09
    53       HAL2      2   CYST    H8B     53       0.09      1.008   ; qtot 0
    54       CTL2      2   CYST    CA9     54      -0.18     12.011   ; qtot -0.18
    55       HAL2      2   CYST    H9A     55       0.09      1.008   ; qtot -0.09
    56       HAL2      2   CYST    H9B     56       0.09      1.008   ; qtot 0
    57       CTL2      2   CYST   CA10     57      -0.18     12.011   ; qtot -0.18
    58       HAL2      2   CYST   H10A     58       0.09      1.008   ; qtot -0.09
    59       HAL2      2   CYST   H10B     59       0.09      1.008   ; qtot 0
    60       CTL2      2   CYST   CA11     60      -0.18     12.011   ; qtot -0.18
    61       HAL2      2   CYST   H11A     61       0.09      1.008   ; qtot -0.09
    62       HAL2      2   CYST   H11B     62       0.09      1.008   ; qtot 0
    63       CTL2      2   CYST   CA12     63      -0.18     12.011   ; qtot -0.18
    64       HAL2      2   CYST   H12A     64       0.09      1.008   ; qtot -0.09
    65       HAL2      2   CYST   H12B     65       0.09      1.008   ; qtot 0
    66       CTL2      2   CYST   CA13     66      -0.18     12.011   ; qtot -0.18
    67       HAL2      2   CYST   H13A     67       0.09      1.008   ; qtot -0.09
    68       HAL2      2   CYST   H13B     68       0.09      1.008   ; qtot 0
    69       CTL2      2   CYST   CA14     69      -0.18     12.011   ; qtot -0.18
    70       HAL2      2   CYST   H14A     70       0.09      1.008   ; qtot -0.09
    71       HAL2      2   CYST   H14B     71       0.09      1.008   ; qtot 0
    72       CTL2      2   CYST   CA15     72      -0.18     12.011   ; qtot -0.18
    73       HAL2      2   CYST   H15A     73       0.09      1.008   ; qtot -0.09
    74       HAL2      2   CYST   H15B     74       0.09      1.008   ; qtot 0
    75       CTL3      2   CYST   CA16     75      -0.27     12.011   ; qtot -0.27
    76       HAL3      2   CYST   H16A     76       0.09      1.008   ; qtot -0.18
    77       HAL3      2   CYST   H16B     77       0.09      1.008   ; qtot -0.09
    78       HAL3      2   CYST   H16C     78       0.09      1.008   ; qtot 0
    79       CTL2      2   CYST    CD3     79      -0.18     12.011   ; qtot -0.18
    80       HAL2      2   CYST    H3D     80       0.09      1.008   ; qtot -0.09
    81       HAL2      2   CYST    H3E     81       0.09      1.008   ; qtot 0
    82       CTL2      2   CYST    CD4     82      -0.18     12.011   ; qtot -0.18
    83       HAL2      2   CYST    H4D     83       0.09      1.008   ; qtot -0.09
    84       HAL2      2   CYST    H4E     84       0.09      1.008   ; qtot 0
    85       CTL2      2   CYST    CD5     85      -0.18     12.011   ; qtot -0.18
    86       HAL2      2   CYST    H5D     86       0.09      1.008   ; qtot -0.09
    87       HAL2      2   CYST    H5E     87       0.09      1.008   ; qtot 0
    88       CTL2      2   CYST    CD6     88      -0.18     12.011   ; qtot -0.18
    89       HAL2      2   CYST    H6D     89       0.09      1.008   ; qtot -0.09
    90       HAL2      2   CYST    H6E     90       0.09      1.008   ; qtot 0
    91       CTL2      2   CYST    CD7     91      -0.18     12.011   ; qtot -0.18
    92       HAL2      2   CYST    H7D     92       0.09      1.008   ; qtot -0.09
    93       HAL2      2   CYST    H7E     93       0.09      1.008   ; qtot 0
    94       CTL2      2   CYST    CD8     94      -0.18     12.011   ; qtot -0.18
    95       HAL2      2   CYST    H8D     95       0.09      1.008   ; qtot -0.09
    96       HAL2      2   CYST    H8E     96       0.09      1.008   ; qtot 0
    97       CTL2      2   CYST    CD9     97      -0.18     12.011   ; qtot -0.18
    98       HAL2      2   CYST    H9D     98       0.09      1.008   ; qtot -0.09
    99       HAL2      2   CYST    H9E     99       0.09      1.008   ; qtot 0
   100       CTL2      2   CYST   CD10    100      -0.18     12.011   ; qtot -0.18
   101       HAL2      2   CYST   H10D    101       0.09      1.008   ; qtot -0.09
   102       HAL2      2   CYST   H10E    102       0.09      1.008   ; qtot 0
   103       CTL2      2   CYST   CD11    103      -0.18     12.011   ; qtot -0.18
   104       HAL2      2   CYST   H11D    104       0.09      1.008   ; qtot -0.09
   105       HAL2      2   CYST   H11E    105       0.09      1.008   ; qtot 0
   106       CTL2      2   CYST   CD12    106      -0.18     12.011   ; qtot -0.18
   107       HAL2      2   CYST   H12D    107       0.09      1.008   ; qtot -0.09
   108       HAL2      2   CYST   H12E    108       0.09      1.008   ; qtot 0
   109       CTL2      2   CYST   CD13    109      -0.18     12.011   ; qtot -0.18
   110       HAL2      2   CYST   H13D    110       0.09      1.008   ; qtot -0.09
   111       HAL2      2   CYST   H13E    111       0.09      1.008   ; qtot 0
   112       CTL2      2   CYST   CD14    112      -0.18     12.011   ; qtot -0.18
   113       HAL2      2   CYST   H14D    113       0.09      1.008   ; qtot -0.09
   114       HAL2      2   CYST   H14E    114       0.09      1.008   ; qtot 0
   115       CTL2      2   CYST   CD15    115      -0.18     12.011   ; qtot -0.18
   116       HAL2      2   CYST   H15D    116       0.09      1.008   ; qtot -0.09
   117       HAL2      2   CYST   H15E    117       0.09      1.008   ; qtot 0
   118       CTL3      2   CYST   CD16    118      -0.27     12.011   ; qtot -0.27
   119       HAL3      2   CYST   H16D    119       0.09      1.008   ; qtot -0.18
   120       HAL3      2   CYST   H16E    120       0.09      1.008   ; qtot -0.09
   121       HAL3      2   CYST   H16F    121       0.09      1.008   ; qtot 0
   122       CTL2      2   CYST    CX3    122      -0.18     12.011   ; qtot -0.18
   123       HAL2      2   CYST    H3X    123       0.09      1.008   ; qtot -0.09
   124       HAL2      2   CYST    H3Y    124       0.09      1.008   ; qtot 0
   125       CTL2      2   CYST    CX4    125      -0.18     12.011   ; qtot -0.18
   126       HAL2      2   CYST    H4X    126       0.09      1.008   ; qtot -0.09
   127       HAL2      2   CYST    H4Y    127       0.09      1.008   ; qtot 0
   128       CTL2      2   CYST    CX5    128      -0.18     12.011   ; qtot -0.18
   129       HAL2      2   CYST    H5X    129       0.09      1.008   ; qtot -0.09
   130       HAL2      2   CYST    H5Y    130       0.09      1.008   ; qtot 0
   131       CTL2      2   CYST    CX6    131      -0.18     12.011   ; qtot -0.18
   132       HAL2      2   CYST    H6X    132       0.09      1.008   ; qtot -0.09
   133       HAL2      2   CYST    H6Y    133       0.09      1.008   ; qtot 0
   134       CTL2      2   CYST    CX7    134      -0.18     12.011   ; qtot -0.18
   135       HAL2      2   CYST    H7X    135       0.09      1.008   ; qtot -0.09
   136       HAL2      2   CYST    H7Y    136       0.09      1.008   ; qtot 0
   137       CTL2      2   CYST    CX8    137      -0.18     12.011   ; qtot -0.18
   138       HAL2      2   CYST    H8X    138       0.09      1.008   ; qtot -0.09
   139       HAL2      2   CYST    H8Y    139       0.09      1.008   ; qtot 0
   140       CEL1      2   CYST    CX9    140      -0.09     12.011   ; qtot -0.09
   141       HEL1      2   CYST    H9X    141       0.09      1.008   ; qtot 0
   142       CEL1      2   CYST   CX10    142      -0.09     12.011   ; qtot -0.09
   143       HEL1      2   CYST   H10X    143       0.09      1.008   ; qtot 0
   144       CTL2      2   CYST   CX11    144      -0.18     12.011   ; qtot -0.18
   145       HAL2      2   CYST   H11X    145       0.09      1.008   ; qtot -0.09
   146       HAL2      2   CYST   H11Y    146       0.09      1.008   ; qtot 0
   147       CTL2      2   CYST   CX12    147      -0.18     12.011   ; qtot -0.18
   148       HAL2      2   CYST   H12X    148       0.09      1.008   ; qtot -0.09
   149       HAL2      2   CYST   H12Y    149       0.09      1.008   ; qtot 0
   150       CTL2      2   CYST   CX13    150      -0.18     12.011   ; qtot -0.18
   151       HAL2      2   CYST   H13X    151       0.09      1.008   ; qtot -0.09
   152       HAL2      2   CYST   H13Y    152       0.09      1.008   ; qtot 0
   153       CTL2      2   CYST   CX14    153      -0.18     12.011   ; qtot -0.18
   154       HAL2      2   CYST   H14X    154       0.09      1.008   ; qtot -0.09
   155       HAL2      2   CYST   H14Y    155       0.09      1.008   ; qtot 0
   156       CTL2      2   CYST   CX15    156      -0.18     12.011   ; qtot -0.18
   157       HAL2      2   CYST   H15X    157       0.09      1.008   ; qtot -0.09
   158       HAL2      2   CYST   H15Y    158       0.09      1.008   ; qtot 0
   159       CTL2      2   CYST   CX16    159      -0.18     12.011   ; qtot -0.18
   160       HAL2      2   CYST   H16X    160       0.09      1.008   ; qtot -0.09
   161       HAL2      2   CYST   H16Y    161       0.09      1.008   ; qtot 0
   162       CTL2      2   CYST   CX17    162      -0.18     12.011   ; qtot -0.18
   163       HAL2      2   CYST   H17X    163       0.09      1.008   ; qtot -0.09
   164       HAL2      2   CYST   H17Y    164       0.09      1.008   ; qtot 0
   165       CTL3      2   CYST   CX18    165      -0.27     12.011   ; qtot -0.27
   166       HAL3      2   CYST   H18X    166       0.09      1.008   ; qtot -0.18
   167       HAL3      2   CYST   H18Y    167       0.09      1.008   ; qtot -0.09
   168       HAL3      2   CYST   H18Z    168       0.09      1.008   ; qtot 0
; residue   3 NME rtp NME  q  0.0
   169        NH1      3    NME      N    169      -0.47     14.007   ; qtot -0.47
   170          H      3    NME     HN    169       0.31      1.008   ; qtot -0.16
   171        CT3      3    NME    CH3    169      -0.11     12.011   ; qtot -0.27
   172        HA3      3    NME   HH31    169       0.09      1.008   ; qtot -0.18
   173        HA3      3    NME   HH32    169       0.09      1.008   ; qtot -0.09
   174        HA3      3    NME   HH33    169       0.09      1.008   ; qtot 0

[ bonds ]
;  ai    aj funct            c0            c1            c2            c3
    1     2     1 
    1     3     1 
    1    14     1 
    3     4     1 
    3     5     1 
    3     7     1 
    5     6     1 
    5   169     1 
    7     8     1 
    7     9     1 
    7    10     1 
   10    11     1 
   11    12     1 
   11    13     1 
   11    19     1 
   14    15     1 
   14    16     1 
   16    17     1 
   16    18     1 
   16    36     1 
   19    20     1 
   19    21     1 
   19    27     1 
   21    22     1 
   22    23     1 
   22    24     1 
   24    25     1 
   24    26     1 
   24   122     1 
   27    28     1 
   27    29     1 
   27    30     1 
   30    31     1 
   31    32     1 
   31    33     1 
   33    34     1 
   33    35     1 
   33    79     1 
   36    37     1 
   36    38     1 
   36    39     1 
   39    40     1 
   39    41     1 
   39    42     1 
   42    43     1 
   42    44     1 
   42    45     1 
   45    46     1 
   45    47     1 
   45    48     1 
   48    49     1 
   48    50     1 
   48    51     1 
   51    52     1 
   51    53     1 
   51    54     1 
   54    55     1 
   54    56     1 
   54    57     1 
   57    58     1 
   57    59     1 
   57    60     1 
   60    61     1 
   60    62     1 
   60    63     1 
   63    64     1 
   63    65     1 
   63    66     1 
   66    67     1 
   66    68     1 
   66    69     1 
   69    70     1 
   69    71     1 
   69    72     1 
   72    73     1 
   72    74     1 
   72    75     1 
   75    76     1 
   75    77     1 
   75    78     1 
   79    80     1 
   79    81     1 
   79    82     1 
   82    83     1 
   82    84     1 
   82    85     1 
   85    86     1 
   85    87     1 
   85    88     1 
   88    89     1 
   88    90     1 
   88    91     1 
   91    92     1 
   91    93     1 
   91    94     1 
   94    95     1 
   94    96     1 
   94    97     1 
   97    98     1 
   97    99     1 
   97   100     1 
  100   101     1 
  100   102     1 
  100   103     1 
  103   104     1 
  103   105     1 
  103   106     1 
  106   107     1 
  106   108     1 
  106   109     1 
  109   110     1 
  109   111     1 
  109   112     1 
  112   113     1 
  112   114     1 
  112   115     1 
  115   116     1 
  115   117     1 
  115   118     1 
  118   119     1 
  118   120     1 
  118   121     1 
  122   123     1 
  122   124     1 
  122   125     1 
  125   126     1 
  125   127     1 
  125   128     1 
  128   129     1 
  128   130     1 
  128   131     1 
  131   132     1 
  131   133     1 
  131   134     1 
  134   135     1 
  134   136     1 
  134   137     1 
  137   138     1 
  137   139     1 
  137   140     1 
  140   141     1 
  140   142     1 
  142   143     1 
  142   144     1 
  144   145     1 
  144   146     1 
  144   147     1 
  147   148     1 
  147   149     1 
  147   150     1 
  150   151     1 
  150   152     1 
  150   153     1 
  153   154     1 
  153   155     1 
  153   156     1 
  156   157     1 
  156   158     1 
  156   159     1 
  159   160     1 
  159   161     1 
  159   162     1 
  162   163     1 
  162   164     1 
  162   165     1 
  165   166     1 
  165   167     1 
  165   168     1 
  169   170     1 
  169   171     1 
  171   172     1 
  171   173     1 
  171   174     1 

[ pairs ]
;  ai    aj funct            c0            c1            c2            c3
    1     6     1 
    1     8     1 
    1     9     1 
    1    10     1 
    1    17     1 
    1    18     1 
    1    36     1 
    1   169     1 
    2     4     1 
    2     5     1 
    2     7     1 
    2    15     1 
    2    16     1 
    3    11     1 
    3    15     1 
    3    16     1 
    3   170     1 
    3   171     1 
    4     6     1 
    4     8     1 
    4     9     1 
    4    10     1 
    4    14     1 
    4   169     1 
    5     8     1 
    5     9     1 
    5    10     1 
    5    14     1 
    5   172     1 
    5   173     1 
    5   174     1 
    6     7     1 
    6   170     1 
    6   171     1 
    7    12     1 
    7    13     1 
    7    14     1 
    7    19     1 
    7   169     1 
    8    11     1 
    9    11     1 
   10    20     1 
   10    21     1 
   10    27     1 
   11    22     1 
   11    28     1 
   11    29     1 
   11    30     1 
   12    20     1 
   12    21     1 
   12    27     1 
   13    20     1 
   13    21     1 
   13    27     1 
   14    37     1 
   14    38     1 
   14    39     1 
   15    17     1 
   15    18     1 
   15    36     1 
   16    40     1 
   16    41     1 
   16    42     1 
   17    37     1 
   17    38     1 
   17    39     1 
   18    37     1 
   18    38     1 
   18    39     1 
   19    23     1 
   19    24     1 
   19    31     1 
   20    22     1 
   20    28     1 
   20    29     1 
   20    30     1 
   21    25     1 
   21    26     1 
   21    28     1 
   21    29     1 
   21    30     1 
   21   122     1 
   22    27     1 
   22   123     1 
   22   124     1 
   22   125     1 
   23    25     1 
   23    26     1 
   23   122     1 
   24   126     1 
   24   127     1 
   24   128     1 
   25   123     1 
   25   124     1 
   25   125     1 
   26   123     1 
   26   124     1 
   26   125     1 
   27    32     1 
   27    33     1 
   28    31     1 
   29    31     1 
   30    34     1 
   30    35     1 
   30    79     1 
   31    80     1 
   31    81     1 
   31    82     1 
   32    34     1 
   32    35     1 
   32    79     1 
   33    83     1 
   33    84     1 
   33    85     1 
   34    80     1 
   34    81     1 
   34    82     1 
   35    80     1 
   35    81     1 
   35    82     1 
   36    43     1 
   36    44     1 
   36    45     1 
   37    40     1 
   37    41     1 
   37    42     1 
   38    40     1 
   38    41     1 
   38    42     1 
   39    46     1 
   39    47     1 
   39    48     1 
   40    43     1 
   40    44     1 
   40    45     1 
   41    43     1 
   41    44     1 
   41    45     1 
   42    49     1 
   42    50     1 
   42    51     1 
   43    46     1 
   43    47     1 
   43    48     1 
   44    46     1 
   44    47     1 
   44    48     1 
   45    52     1 
   45    53     1 
   45    54     1 
   46    49     1 
   46    50     1 
   46    51     1 
   47    49     1 
   47    50     1 
   47    51     1 
   48    55     1 
   48    56     1 
   48    57     1 
   49    52     1 
   49    53     1 
   49    54     1 
   50    52     1 
   50    53     1 
   50    54     1 
   51    58     1 
   51    59     1 
   51    60     1 
   52    55     1 
   52    56     1 
   52    57     1 
   53    55     1 
   53    56     1 
   53    57     1 
   54    61     1 
   54    62     1 
   54    63     1 
   55    58     1 
   55    59     1 
   55    60     1 
   56    58     1 
   56    59     1 
   56    60     1 
   57    64     1 
   57    65     1 
   57    66     1 
   58    61     1 
   58    62     1 
   58    63     1 
   59    61     1 
   59    62     1 
   59    63     1 
   60    67     1 
   60    68     1 
   60    69     1 
   61    64     1 
   61    65     1 
   61    66     1 
   62    64     1 
   62    65     1 
   62    66     1 
   63    70     1 
   63    71     1 
   63    72     1 
   64    67     1 
   64    68     1 
   64    69     1 
   65    67     1 
   65    68     1 
   65    69     1 
   66    73     1 
   66    74     1 
   66    75     1 
   67    70     1 
   67    71     1 
   67    72     1 
   68    70     1 
   68    71     1 
   68    72     1 
   69    76     1 
   69    77     1 
   69    78     1 
   70    73     1 
   70    74     1 
   70    75     1 
   71    73     1 
   71    74     1 
   71    75     1 
   73    76     1 
   73    77     1 
   73    78     1 
   74    76     1 
   74    77     1 
   74    78     1 
   79    86     1 
   79    87     1 
   79    88     1 
   80    83     1 
   80    84     1 
   80    85     1 
   81    83     1 
   81    84     1 
   81    85     1 
   82    89     1 
   82    90     1 
   82    91     1 
   83    86     1 
   83    87     1 
   83    88     1 
   84    86     1 
   84    87     1 
   84    88     1 
   85    92     1 
   85    93     1 
   85    94     1 
   86    89     1 
   86    90     1 
   86    91     1 
   87    89     1 
   87    90     1 
   87    91     1 
   88    95     1 
   88    96     1 
   88    97     1 
   89    92     1 
   89    93     1 
   89    94     1 
   90    92     1 
   90    93     1 
   90    94     1 
   91    98     1 
   91    99     1 
   91   100     1 
   92    95     1 
   92    96     1 
   92    97     1 
   93    95     1 
   93    96     1 
   93    97     1 
   94   101     1 
   94   102     1 
   94   103     1 
   95    98     1 
   95    99     1 
   95   100     1 
   96    98     1 
   96    99     1 
   96   100     1 
   97   104     1 
   97   105     1 
   97   106     1 
   98   101     1 
   98   102     1 
   98   103     1 
   99   101     1 
   99   102     1 
   99   103     1 
  100   107     1 
  100   108     1 
  100   109     1 
  101   104     1 
  101   105     1 
  101   106     1 
  102   104     1 
  102   105     1 
  102   106     1 
  103   110     1 
  103   111     1 
  103   112     1 
  104   107     1 
  104   108     1 
  104   109     1 
  105   107     1 
  105   108     1 
  105   109     1 
  106   113     1 
  106   114     1 
  106   115     1 
  107   110     1 
  107   111     1 
  107   112     1 
  108   110     1 
  108   111     1 
  108   112     1 
  109   116     1 
  109   117     1 
  109   118     1 
  110   113     1 
  110   114     1 
  110   115     1 
  111   113     1 
  111   114     1 
  111   115     1 
  112   119     1 
  112   120     1 
  112   121     1 
  113   116     1 
  113   117     1 
  113   118     1 
  114   116     1 
  114   117     1 
  114   118     1 
  116   119     1 
  116   120     1 
  116   121     1 
  117   119     1 
  117   120     1 
  117   121     1 
  122   129     1 
  122   130     1 
  122   131     1 
  123   126     1 
  123   127     1 
  123   128     1 
  124   126     1 
  124   127     1 
  124   128     1 
  125   132     1 
  125   133     1 
  125   134     1 
  126   129     1 
  126   130     1 
  126   131     1 
  127   129     1 
  127   130     1 
  127   131     1 
  128   135     1 
  128   136     1 
  128   137     1 
  129   132     1 
  129   133     1 
  129   134     1 
  130   132     1 
  130   133     1 
  130   134     1 
  131   138     1 
  131   139     1 
  131   140     1 
  132   135     1 
  132   136     1 
  132   137     1 
  133   135     1 
  133   136     1 
  133   137     1 
  134   141     1 
  134   142     1 
  135   138     1 
  135   139     1 
  135   140     1 
  136   138     1 
  136   139     1 
  136   140     1 
  137   143     1 
  137   144     1 
  138   141     1 
  138   142     1 
  139   141     1 
  139   142     1 
  140   145     1 
  140   146     1 
  140   147     1 
  141   143     1 
  141   144     1 
  142   148     1 
  142   149     1 
  142   150     1 
  143   145     1 
  143   146     1 
  143   147     1 
  144   151     1 
  144   152     1 
  144   153     1 
  145   148     1 
  145   149     1 
  145   150     1 
  146   148     1 
  146   149     1 
  146   150     1 
  147   154     1 
  147   155     1 
  147   156     1 
  148   151     1 
  148   152     1 
  148   153     1 
  149   151     1 
  149   152     1 
  149   153     1 
  150   157     1 
  150   158     1 
  150   159     1 
  151   154     1 
  151   155     1 
  151   156     1 
  152   154     1 
  152   155     1 
  152   156     1 
  153   160     1 
  153   161     1 
  153   162     1 
  154   157     1 
  154   158     1 
  154   159     1 
  155   157     1 
  155   158     1 
  155   159     1 
  156   163     1 
  156   164     1 
  156   165     1 
  157   160     1 
  157   161     1 
  157   162     1 
  158   160     1 
  158   161     1 
  158   162     1 
  159   166     1 
  159   167     1 
  159   168     1 
  160   163     1 
  160   164     1 
  160   165     1 
  161   163     1 
  161   164     1 
  161   165     1 
  163   166     1 
  163   167     1 
  163   168     1 
  164   166     1 
  164   167     1 
  164   168     1 
  170   172     1 
  170   173     1 
  170   174     1 

[ angles ]
;  ai    aj    ak funct            c0            c1            c2            c3
    2     1     3     5 
    2     1    14     5 
    3     1    14     5 
    1     3     4     5 
    1     3     5     5 
    1     3     7     5 
    4     3     5     5 
    4     3     7     5 
    5     3     7     5 
    3     5     6     5 
    3     5   169     5 
    6     5   169     5 
    3     7     8     5 
    3     7     9     5 
    3     7    10     5 
    8     7     9     5 
    8     7    10     5 
    9     7    10     5 
    7    10    11     5 
   10    11    12     5 
   10    11    13     5 
   10    11    19     5 
   12    11    13     5 
   12    11    19     5 
   13    11    19     5 
    1    14    15     5 
    1    14    16     5 
   15    14    16     5 
   14    16    17     5 
   14    16    18     5 
   14    16    36     5 
   17    16    18     5 
   17    16    36     5 
   18    16    36     5 
   11    19    20     5 
   11    19    21     5 
   11    19    27     5 
   20    19    21     5 
   20    19    27     5 
   21    19    27     5 
   19    21    22     5 
   21    22    23     5 
   21    22    24     5 
   23    22    24     5 
   22    24    25     5 
   22    24    26     5 
   22    24   122     5 
   25    24    26     5 
   25    24   122     5 
   26    24   122     5 
   19    27    28     5 
   19    27    29     5 
   19    27    30     5 
   28    27    29     5 
   28    27    30     5 
   29    27    30     5 
   27    30    31     5 
   30    31    32     5 
   30    31    33     5 
   32    31    33     5 
   31    33    34     5 
   31    33    35     5 
   31    33    79     5 
   34    33    35     5 
   34    33    79     5 
   35    33    79     5 
   16    36    37     5 
   16    36    38     5 
   16    36    39     5 
   37    36    38     5 
   37    36    39     5 
   38    36    39     5 
   36    39    40     5 
   36    39    41     5 
   36    39    42     5 
   40    39    41     5 
   40    39    42     5 
   41    39    42     5 
   39    42    43     5 
   39    42    44     5 
   39    42    45     5 
   43    42    44     5 
   43    42    45     5 
   44    42    45     5 
   42    45    46     5 
   42    45    47     5 
   42    45    48     5 
   46    45    47     5 
   46    45    48     5 
   47    45    48     5 
   45    48    49     5 
   45    48    50     5 
   45    48    51     5 
   49    48    50     5 
   49    48    51     5 
   50    48    51     5 
   48    51    52     5 
   48    51    53     5 
   48    51    54     5 
   52    51    53     5 
   52    51    54     5 
   53    51    54     5 
   51    54    55     5 
   51    54    56     5 
   51    54    57     5 
   55    54    56     5 
   55    54    57     5 
   56    54    57     5 
   54    57    58     5 
   54    57    59     5 
   54    57    60     5 
   58    57    59     5 
   58    57    60     5 
   59    57    60     5 
   57    60    61     5 
   57    60    62     5 
   57    60    63     5 
   61    60    62     5 
   61    60    63     5 
   62    60    63     5 
   60    63    64     5 
   60    63    65     5 
   60    63    66     5 
   64    63    65     5 
   64    63    66     5 
   65    63    66     5 
   63    66    67     5 
   63    66    68     5 
   63    66    69     5 
   67    66    68     5 
   67    66    69     5 
   68    66    69     5 
   66    69    70     5 
   66    69    71     5 
   66    69    72     5 
   70    69    71     5 
   70    69    72     5 
   71    69    72     5 
   69    72    73     5 
   69    72    74     5 
   69    72    75     5 
   73    72    74     5 
   73    72    75     5 
   74    72    75     5 
   72    75    76     5 
   72    75    77     5 
   72    75    78     5 
   76    75    77     5 
   76    75    78     5 
   77    75    78     5 
   33    79    80     5 
   33    79    81     5 
   33    79    82     5 
   80    79    81     5 
   80    79    82     5 
   81    79    82     5 
   79    82    83     5 
   79    82    84     5 
   79    82    85     5 
   83    82    84     5 
   83    82    85     5 
   84    82    85     5 
   82    85    86     5 
   82    85    87     5 
   82    85    88     5 
   86    85    87     5 
   86    85    88     5 
   87    85    88     5 
   85    88    89     5 
   85    88    90     5 
   85    88    91     5 
   89    88    90     5 
   89    88    91     5 
   90    88    91     5 
   88    91    92     5 
   88    91    93     5 
   88    91    94     5 
   92    91    93     5 
   92    91    94     5 
   93    91    94     5 
   91    94    95     5 
   91    94    96     5 
   91    94    97     5 
   95    94    96     5 
   95    94    97     5 
   96    94    97     5 
   94    97    98     5 
   94    97    99     5 
   94    97   100     5 
   98    97    99     5 
   98    97   100     5 
   99    97   100     5 
   97   100   101     5 
   97   100   102     5 
   97   100   103     5 
  101   100   102     5 
  101   100   103     5 
  102   100   103     5 
  100   103   104     5 
  100   103   105     5 
  100   103   106     5 
  104   103   105     5 
  104   103   106     5 
  105   103   106     5 
  103   106   107     5 
  103   106   108     5 
  103   106   109     5 
  107   106   108     5 
  107   106   109     5 
  108   106   109     5 
  106   109   110     5 
  106   109   111     5 
  106   109   112     5 
  110   109   111     5 
  110   109   112     5 
  111   109   112     5 
  109   112   113     5 
  109   112   114     5 
  109   112   115     5 
  113   112   114     5 
  113   112   115     5 
  114   112   115     5 
  112   115   116     5 
  112   115   117     5 
  112   115   118     5 
  116   115   117     5 
  116   115   118     5 
  117   115   118     5 
  115   118   119     5 
  115   118   120     5 
  115   118   121     5 
  119   118   120     5 
  119   118   121     5 
  120   118   121     5 
   24   122   123     5 
   24   122   124     5 
   24   122   125     5 
  123   122   124     5 
  123   122   125     5 
  124   122   125     5 
  122   125   126     5 
  122   125   127     5 
  122   125   128     5 
  126   125   127     5 
  126   125   128     5 
  127   125   128     5 
  125   128   129     5 
  125   128   130     5 
  125   128   131     5 
  129   128   130     5 
  129   128   131     5 
  130   128   131     5 
  128   131   132     5 
  128   131   133     5 
  128   131   134     5 
  132   131   133     5 
  132   131   134     5 
  133   131   134     5 
  131   134   135     5 
  131   134   136     5 
  131   134   137     5 
  135   134   136     5 
  135   134   137     5 
  136   134   137     5 
  134   137   138     5 
  134   137   139     5 
  134   137   140     5 
  138   137   139     5 
  138   137   140     5 
  139   137   140     5 
  137   140   141     5 
  137   140   142     5 
  141   140   142     5 
  140   142   143     5 
  140   142   144     5 
  143   142   144     5 
  142   144   145     5 
  142   144   146     5 
  142   144   147     5 
  145   144   146     5 
  145   144   147     5 
  146   144   147     5 
  144   147   148     5 
  144   147   149     5 
  144   147   150     5 
  148   147   149     5 
  148   147   150     5 
  149   147   150     5 
  147   150   151     5 
  147   150   152     5 
  147   150   153     5 
  151   150   152     5 
  151   150   153     5 
  152   150   153     5 
  150   153   154     5 
  150   153   155     5 
  150   153   156     5 
  154   153   155     5 
  154   153   156     5 
  155   153   156     5 
  153   156   157     5 
  153   156   158     5 
  153   156   159     5 
  157   156   158     5 
  157   156   159     5 
  158   156   159     5 
  156   159   160     5 
  156   159   161     5 
  156   159   162     5 
  160   159   161     5 
  160   159   162     5 
  161   159   162     5 
  159   162   163     5 
  159   162   164     5 
  159   162   165     5 
  163   162   164     5 
  163   162   165     5 
  164   162   165     5 
  162   165   166     5 
  162   165   167     5 
  162   165   168     5 
  166   165   167     5 
  166   165   168     5 
  167   165   168     5 
    5   169   170     5 
    5   169   171     5 
  170   169   171     5 
  169   171   172     5 
  169   171   173     5 
  169   171   174     5 
  172   171   173     5 
  172   171   174     5 
  173   171   174     5 

[ dihedrals ]
;  ai    aj    ak    al funct            c0            c1            c2            c3            c4            c5
    2     1     3     4     9 
    2     1     3     5     9 
    2     1     3     7     9 
   14     1     3     4     9 
   14     1     3     5     9 
   14     1     3     7     9 
    2     1    14    15     9 
    2     1    14    16     9 
    3     1    14    15     9 
    3     1    14    16     9 
    1     3     5     6     9 
    1     3     5   169     9 
    4     3     5     6     9 
    4     3     5   169     9 
    7     3     5     6     9 
    7     3     5   169     9 
    1     3     7     8     9 
    1     3     7     9     9 
    1     3     7    10     9 
    4     3     7     8     9 
    4     3     7     9     9 
    4     3     7    10     9 
    5     3     7     8     9 
    5     3     7     9     9 
    5     3     7    10     9 
    3     5   169   170     9 
    3     5   169   171     9 
    6     5   169   170     9 
    6     5   169   171     9 
    3     7    10    11     9 
    8     7    10    11     9 
    9     7    10    11     9 
    7    10    11    12     9 
    7    10    11    13     9 
    7    10    11    19     9 
   10    11    19    20     9 
   10    11    19    21     9 
   10    11    19    27     9 
   12    11    19    20     9 
   12    11    19    21     9 
   12    11    19    27     9 
   13    11    19    20     9 
   13    11    19    21     9 
   13    11    19    27     9 
    1    14    16    17     9 
    1    14    16    18     9 
    1    14    16    36     9 
   15    14    16    17     9 
   15    14    16    18     9 
   15    14    16    36     9 
   14    16    36    37     9 
   14    16    36    38     9 
   14    16    36    39     9 
   17    16    36    37     9 
   17    16    36    38     9 
   17    16    36    39     9 
   18    16    36    37     9 
   18    16    36    38     9 
   18    16    36    39     9 
   11    19    21    22     9 
   20    19    21    22     9 
   27    19    21    22     9 
   11    19    27    28     9 
   11    19    27    29     9 
   11    19    27    30     9 
   20    19    27    28     9 
   20    19    27    29     9 
   20    19    27    30     9 
   21    19    27    28     9 
   21    19    27    29     9 
   21    19    27    30     9 
   19    21    22    23     9 
   19    21    22    24     9 
   21    22    24    25     9 
   21    22    24    26     9 
   21    22    24   122     9 
   23    22    24    25     9 
   23    22    24    26     9 
   23    22    24   122     9 
   22    24   122   123     9 
   22    24   122   124     9 
   22    24   122   125     9 
   25    24   122   123     9 
   25    24   122   124     9 
   25    24   122   125     9 
   26    24   122   123     9 
   26    24   122   124     9 
   26    24   122   125     9 
   19    27    30    31     9 
   28    27    30    31     9 
   29    27    30    31     9 
   27    30    31    32     9 
   27    30    31    33     9 
   30    31    33    34     9 
   30    31    33    35     9 
   30    31    33    79     9 
   32    31    33    34     9 
   32    31    33    35     9 
   32    31    33    79     9 
   31    33    79    80     9 
   31    33    79    81     9 
   31    33    79    82     9 
   34    33    79    80     9 
   34    33    79    81     9 
   34    33    79    82     9 
   35    33    79    80     9 
   35    33    79    81     9 
   35    33    79    82     9 
   16    36    39    40     9 
   16    36    39    41     9 
   16    36    39    42     9 
   37    36    39    40     9 
   37    36    39    41     9 
   37    36    39    42     9 
   38    36    39    40     9 
   38    36    39    41     9 
   38    36    39    42     9 
   36    39    42    43     9 
   36    39    42    44     9 
   36    39    42    45     9 
   40    39    42    43     9 
   40    39    42    44     9 
   40    39    42    45     9 
   41    39    42    43     9 
   41    39    42    44     9 
   41    39    42    45     9 
   39    42    45    46     9 
   39    42    45    47     9 
   39    42    45    48     9 
   43    42    45    46     9 
   43    42    45    47     9 
   43    42    45    48     9 
   44    42    45    46     9 
   44    42    45    47     9 
   44    42    45    48     9 
   42    45    48    49     9 
   42    45    48    50     9 
   42    45    48    51     9 
   46    45    48    49     9 
   46    45    48    50     9 
   46    45    48    51     9 
   47    45    48    49     9 
   47    45    48    50     9 
   47    45    48    51     9 
   45    48    51    52     9 
   45    48    51    53     9 
   45    48    51    54     9 
   49    48    51    52     9 
   49    48    51    53     9 
   49    48    51    54     9 
   50    48    51    52     9 
   50    48    51    53     9 
   50    48    51    54     9 
   48    51    54    55     9 
   48    51    54    56     9 
   48    51    54    57     9 
   52    51    54    55     9 
   52    51    54    56     9 
   52    51    54    57     9 
   53    51    54    55     9 
   53    51    54    56     9 
   53    51    54    57     9 
   51    54    57    58     9 
   51    54    57    59     9 
   51    54    57    60     9 
   55    54    57    58     9 
   55    54    57    59     9 
   55    54    57    60     9 
   56    54    57    58     9 
   56    54    57    59     9 
   56    54    57    60     9 
   54    57    60    61     9 
   54    57    60    62     9 
   54    57    60    63     9 
   58    57    60    61     9 
   58    57    60    62     9 
   58    57    60    63     9 
   59    57    60    61     9 
   59    57    60    62     9 
   59    57    60    63     9 
   57    60    63    64     9 
   57    60    63    65     9 
   57    60    63    66     9 
   61    60    63    64     9 
   61    60    63    65     9 
   61    60    63    66     9 
   62    60    63    64     9 
   62    60    63    65     9 
   62    60    63    66     9 
   60    63    66    67     9 
   60    63    66    68     9 
   60    63    66    69     9 
   64    63    66    67     9 
   64    63    66    68     9 
   64    63    66    69     9 
   65    63    66    67     9 
   65    63    66    68     9 
   65    63    66    69     9 
   63    66    69    70     9 
   63    66    69    71     9 
   63    66    69    72     9 
   67    66    69    70     9 
   67    66    69    71     9 
   67    66    69    72     9 
   68    66    69    70     9 
   68    66    69    71     9 
   68    66    69    72     9 
   66    69    72    73     9 
   66    69    72    74     9 
   66    69    72    75     9 
   70    69    72    73     9 
   70    69    72    74     9 
   70    69    72    75     9 
   71    69    72    73     9 
   71    69    72    74     9 
   71    69    72    75     9 
   69    72    75    76     9 
   69    72    75    77     9 
   69    72    75    78     9 
   73    72    75    76     9 
   73    72    75    77     9 
   73    72    75    78     9 
   74    72    75    76     9 
   74    72    75    77     9 
   74    72    75    78     9 
   33    79    82    83     9 
   33    79    82    84     9 
   33    79    82    85     9 
   80    79    82    83     9 
   80    79    82    84     9 
   80    79    82    85     9 
   81    79    82    83     9 
   81    79    82    84     9 
   81    79    82    85     9 
   79    82    85    86     9 
   79    82    85    87     9 
   79    82    85    88     9 
   83    82    85    86     9 
   83    82    85    87     9 
   83    82    85    88     9 
   84    82    85    86     9 
   84    82    85    87     9 
   84    82    85    88     9 
   82    85    88    89     9 
   82    85    88    90     9 
   82    85    88    91     9 
   86    85    88    89     9 
   86    85    88    90     9 
   86    85    88    91     9 
   87    85    88    89     9 
   87    85    88    90     9 
   87    85    88    91     9 
   85    88    91    92     9 
   85    88    91    93     9 
   85    88    91    94     9 
   89    88    91    92     9 
   89    88    91    93     9 
   89    88    91    94     9 
   90    88    91    92     9 
   90    88    91    93     9 
   90    88    91    94     9 
   88    91    94    95     9 
   88    91    94    96     9 
   88    91    94    97     9 
   92    91    94    95     9 
   92    91    94    96     9 
   92    91    94    97     9 
   93    91    94    95     9 
   93    91    94    96     9 
   93    91    94    97     9 
   91    94    97    98     9 
   91    94    97    99     9 
   91    94    97   100     9 
   95    94    97    98     9 
   95    94    97    99     9 
   95    94    97   100     9 
   96    94    97    98     9 
   96    94    97    99     9 
   96    94    97   100     9 
   94    97   100   101     9 
   94    97   100   102     9 
   94    97   100   103     9 
   98    97   100   101     9 
   98    97   100   102     9 
   98    97   100   103     9 
   99    97   100   101     9 
   99    97   100   102     9 
   99    97   100   103     9 
   97   100   103   104     9 
   97   100   103   105     9 
   97   100   103   106     9 
  101   100   103   104     9 
  101   100   103   105     9 
  101   100   103   106     9 
  102   100   103   104     9 
  102   100   103   105     9 
  102   100   103   106     9 
  100   103   106   107     9 
  100   103   106   108     9 
  100   103   106   109     9 
  104   103   106   107     9 
  104   103   106   108     9 
  104   103   106   109     9 
  105   103   106   107     9 
  105   103   106   108     9 
  105   103   106   109     9 
  103   106   109   110     9 
  103   106   109   111     9 
  103   106   109   112     9 
  107   106   109   110     9 
  107   106   109   111     9 
  107   106   109   112     9 
  108   106   109   110     9 
  108   106   109   111     9 
  108   106   109   112     9 
  106   109   112   113     9 
  106   109   112   114     9 
  106   109   112   115     9 
  110   109   112   113     9 
  110   109   112   114     9 
  110   109   112   115     9 
  111   109   112   113     9 
  111   109   112   114     9 
  111   109   112   115     9 
  109   112   115   116     9 
  109   112   115   117     9 
  109   112   115   118     9 
  113   112   115   116     9 
  113   112   115   117     9 
  113   112   115   118     9 
  114   112   115   116     9 
  114   112   115   117     9 
  114   112   115   118     9 
  112   115   118   119     9 
  112   115   118   120     9 
  112   115   118   121     9 
  116   115   118   119     9 
  116   115   118   120     9 
  116   115   118   121     9 
  117   115   118   119     9 
  117   115   118   120     9 
  117   115   118   121     9 
   24   122   125   126     9 
   24   122   125   127     9 
   24   122   125   128     9 
  123   122   125   126     9 
  123   122   125   127     9 
  123   122   125   128     9 
  124   122   125   126     9 
  124   122   125   127     9 
  124   122   125   128     9 
  122   125   128   129     9 
  122   125   128   130     9 
  122   125   128   131     9 
  126   125   128   129     9 
  126   125   128   130     9 
  126   125   128   131     9 
  127   125   128   129     9 
  127   125   128   130     9 
  127   125   128   131     9 
  125   128   131   132     9 
  125   128   131   133     9 
  125   128   131   134     9 
  129   128   131   132     9 
  129   128   131   133     9 
  129   128   131   134     9 
  130   128   131   132     9 
  130   128   131   133     9 
  130   128   131   134     9 
  128   131   134   135     9 
  128   131   134   136     9 
  128   131   134   137     9 
  132   131   134   135     9 
  132   131   134   136     9 
  132   131   134   137     9 
  133   131   134   135     9 
  133   131   134   136     9 
  133   131   134   137     9 
  131   134   137   138     9 
  131   134   137   139     9 
  131   134   137   140     9 
  135   134   137   138     9 
  135   134   137   139     9 
  135   134   137   140     9 
  136   134   137   138     9 
  136   134   137   139     9 
  136   134   137   140     9 
  134   137   140   141     9 
  134   137   140   142     9 
  138   137   140   141     9 
  138   137   140   142     9 
  139   137   140   141     9 
  139   137   140   142     9 
  137   140   142   143     9 
  137   140   142   144     9 
  141   140   142   143     9 
  141   140   142   144     9 
  140   142   144   145     9 
  140   142   144   146     9 
  140   142   144   147     9 
  143   142   144   145     9 
  143   142   144   146     9 
  143   142   144   147     9 
  142   144   147   148     9 
  142   144   147   149     9 
  142   144   147   150     9 
  145   144   147   148     9 
  145   144   147   149     9 
  145   144   147   150     9 
  146   144   147   148     9 
  146   144   147   149     9 
  146   144   147   150     9 
  144   147   150   151     9 
  144   147   150   152     9 
  144   147   150   153     9 
  148   147   150   151     9 
  148   147   150   152     9 
  148   147   150   153     9 
  149   147   150   151     9 
  149   147   150   152     9 
  149   147   150   153     9 
  147   150   153   154     9 
  147   150   153   155     9 
  147   150   153   156     9 
  151   150   153   154     9 
  151   150   153   155     9 
  151   150   153   156     9 
  152   150   153   154     9 
  152   150   153   155     9 
  152   150   153   156     9 
  150   153   156   157     9 
  150   153   156   158     9 
  150   153   156   159     9 
  154   153   156   157     9 
  154   153   156   158     9 
  154   153   156   159     9 
  155   153   156   157     9 
  155   153   156   158     9 
  155   153   156   159     9 
  153   156   159   160     9 
  153   156   159   161     9 
  153   156   159   162     9 
  157   156   159   160     9 
  157   156   159   161     9 
  157   156   159   162     9 
  158   156   159   160     9 
  158   156   159   161     9 
  158   156   159   162     9 
  156   159   162   163     9 
  156   159   162   164     9 
  156   159   162   165     9 
  160   159   162   163     9 
  160   159   162   164     9 
  160   159   162   165     9 
  161   159   162   163     9 
  161   159   162   164     9 
  161   159   162   165     9 
  159   162   165   166     9 
  159   162   165   167     9 
  159   162   165   168     9 
  163   162   165   166     9 
  163   162   165   167     9 
  163   162   165   168     9 
  164   162   165   166     9 
  164   162   165   167     9 
  164   162   165   168     9 
    5   169   171   172     9 
    5   169   171   173     9 
    5   169   171   174     9 
  170   169   171   172     9 
  170   169   171   173     9 
  170   169   171   174     9 

[ dihedrals ]
;  ai    aj    ak    al funct            c0            c1            c2            c3
    1    14     3     2     2 
    5     3   169     6     2 
    5   171   169     6     2 
   14    15     1    16     2 
   22    21    24    23     2 
   31    30    33    32     2 
  169     5   171   170     2 


[ moleculetype ]
; Name            nrexcl
CYSD            3

[ atoms ]
;   nr       type  resnr residue  atom   cgnr     charge       mass  typeB    chargeB      massB
; residue   2 CYSD rtp CYSD q +1.0
     1       MNH3      2   CYSD    MN1      1          0     8.5155   ; qtot 0
     2       MNH3      2   CYSD    MN2      1          0     8.5155   ; qtot 0
     3        NH3      2   CYSD      N      1       -0.3          0   ; qtot -0.3
     4         HC      2   CYSD     H1      2       0.33          0   ; qtot 0.03
     5         HC      2   CYSD     H2      3       0.33          0   ; qtot 0.36
     6         HC      2   CYSD     H3      4       0.33          0   ; qtot 0.69
     7        CT1      2   CYSD     CA      5       0.21     13.019   ; qtot 0.9
     8        HB1      2   CYSD     HA      6        0.1          0   ; qtot 1
     9          C      2   CYSD      C      7       0.51     12.011   ; qtot 1.51
    10          O      2   CYSD      O      8      -0.51     15.999   ; qtot 1
    11        CT2      2   CYSD     CB      9      -0.13     14.027   ; qtot 0.87
    12        HA2      2   CYSD    HB1     10       0.09          0   ; qtot 0.96
    13        HA2      2   CYSD    HB2     11       0.09          0   ; qtot 1.05
    14          S      2   CYSD     SG     12       -0.1      32.06   ; qtot 0.95
    15      CG321      2   CYSD     C1     13      -0.13     14.027   ; qtot 0.82
    16       HGA2      2   CYSD    H1A     14       0.09          0   ; qtot 0.91
    17       HGA2      2   CYSD    H1B     15       0.09          0   ; qtot 1
    18       CTL1      2   CYSD    C11     16       0.17     13.019   ; qtot 1.17
    19       HAL1      2   CYSD    H11     17       0.09          0   ; qtot 1.26
    20        OSL      2   CYSD    O11     18      -0.49    15.9994   ; qtot 0.77
    21         CL      2   CYSD    CX1     19        0.9     12.011   ; qtot 1.67
    22        OBL      2   CYSD    OX1     20      -0.63    15.9994   ; qtot 1.04
    23       CTL2      2   CYSD    CX2     21      -0.22     14.027   ; qtot 0.82
    24       HAL2      2   CYSD    H2X     22       0.09          0   ; qtot 0.91
    25       HAL2      2   CYSD    H2Y     23       0.09          0   ; qtot 1
    26       CTL2      2   CYSD    C12     24       0.08     14.027   ; qtot 1.08
    27       HAL2      2   CYSD   H12R     25       0.09          0   ; qtot 1.17
    28       HAL2      2   CYSD   H12S     26       0.09          0   ; qtot 1.26
    29        OSL      2   CYSD    O12     27      -0.49    15.9994   ; qtot 0.77
    30         CL      2   CYSD    CD1     28        0.9     12.011   ; qtot 1.67
    31        OBL      2   CYSD    OD1     29      -0.63    15.9994   ; qtot 1.04
    32       CTL2      2   CYSD    CD2     30      -0.22     14.027   ; qtot 0.82
    33       HAL2      2   CYSD    H2D     31       0.09          0   ; qtot 0.91
    34       HAL2      2   CYSD    H2E     32       0.09          0   ; qtot 1
    35       CTL2      2   CYSD    CD3     33      -0.18      8.027   ; qtot 0.82
    36       HAL2      2   CYSD    H3D     34       0.09          3   ; qtot 0.91
    37       HAL2      2   CYSD    H3E     35       0.09          3   ; qtot 1
    38       CTL2      2   CYSD    CD4     36      -0.18     14.027   ; qtot 0.82
    39       HAL2      2   CYSD    H4D     37       0.09          0   ; qtot 0.91
    40       HAL2      2   CYSD    H4E     38       0.09          0   ; qtot 1
    41       CTL2      2   CYSD    CD5     39      -0.18     14.027   ; qtot 0.82
    42       HAL2      2   CYSD    H5D     40       0.09          0   ; qtot 0.91
    43       HAL2      2   CYSD    H5E     41       0.09          0   ; qtot 1
    44       CTL2      2   CYSD    CD6     42      -0.18      8.027   ; qtot 0.82
    45       HAL2      2   CYSD    H6D     43       0.09          3   ; qtot 0.91
    46       HAL2      2   CYSD    H6E     44       0.09          3   ; qtot 1
    47       CTL2      2   CYSD    CD7     45      -0.18     14.027   ; qtot 0.82
    48       HAL2      2   CYSD    H7D     46       0.09          0   ; qtot 0.91
    49       HAL2      2   CYSD    H7E     47       0.09          0   ; qtot 1
    50       CTL2      2   CYSD    CD8     48      -0.18     14.027   ; qtot 0.82
    51       HAL2      2   CYSD    H8D     49       0.09          0   ; qtot 0.91
    52       HAL2      2   CYSD    H8E     50       0.09          0   ; qtot 1
    53       CTL2      2   CYSD    CD9     51      -0.18     14.027   ; qtot 0.82
    54       HAL2      2   CYSD    H9D     52       0.09          0   ; qtot 0.91
    55       HAL2      2   CYSD    H9E     53       0.09          0   ; qtot 1
    56       CTL2      2   CYSD   CD10     54      -0.18     14.027   ; qtot 0.82
    57       HAL2      2   CYSD   H10D     55       0.09          0   ; qtot 0.91
    58       HAL2      2   CYSD   H10E     56       0.09          0   ; qtot 1
    59       CTL2      2   CYSD   CD11     57      -0.18      8.027   ; qtot 0.82
    60       HAL2      2   CYSD   H11D     58       0.09          3   ; qtot 0.91
    61       HAL2      2   CYSD   H11E     59       0.09          3   ; qtot 1
    62       CTL2      2   CYSD   CD12     60      -0.18     14.027   ; qtot 0.82
    63       HAL2      2   CYSD   H12D     61       0.09          0   ; qtot 0.91
    64       HAL2      2   CYSD   H12E     62       0.09          0   ; qtot 1
    65       CTL2      2   CYSD   CD13     63      -0.18     14.027   ; qtot 0.82
    66       HAL2      2   CYSD   H13D     64       0.09          0   ; qtot 0.91
    67       HAL2      2   CYSD   H13E     65       0.09          0   ; qtot 1
    68       CTL2      2   CYSD   CD14     66      -0.18     14.027   ; qtot 0.82
    69       HAL2      2   CYSD   H14D     67       0.09          0   ; qtot 0.91
    70       HAL2      2   CYSD   H14E     68       0.09          0   ; qtot 1
    71       CTL2      2   CYSD   CD15     69      -0.18      8.027   ; qtot 0.82
    72       HAL2      2   CYSD   H15D     70       0.09          3   ; qtot 0.91
    73       HAL2      2   CYSD   H15E     71       0.09          3   ; qtot 1
    74       MCH3      2   CYSD   MCD1     72          0     7.5175   ; qtot 1
    75       MCH3      2   CYSD   MCD2     72          0     7.5175   ; qtot 1
    76       CTL3      2   CYSD   CD16     72      -0.27          0   ; qtot 0.73
    77       HAL3      2   CYSD   H16D     73       0.09          0   ; qtot 0.82
    78       HAL3      2   CYSD   H16E     74       0.09          0   ; qtot 0.91
    79       HAL3      2   CYSD   H16F     75       0.09          0   ; qtot 1
    80       CTL2      2   CYSD    CX3     76      -0.18      8.027   ; qtot 0.82
    81       HAL2      2   CYSD    H3X     77       0.09          3   ; qtot 0.91
    82       HAL2      2   CYSD    H3Y     78       0.09          3   ; qtot 1
    83       CTL2      2   CYSD    CX4     79      -0.18     14.027   ; qtot 0.82
    84       HAL2      2   CYSD    H4X     80       0.09          0   ; qtot 0.91
    85       HAL2      2   CYSD    H4Y     81       0.09          0   ; qtot 1
    86       CTL2      2   CYSD    CX5     82      -0.18      8.027   ; qtot 0.82
    87       HAL2      2   CYSD    H5X     83       0.09          3   ; qtot 0.91
    88       HAL2      2   CYSD    H5Y     84       0.09          3   ; qtot 1
    89       CTL2      2   CYSD    CX6     85      -0.18     14.027   ; qtot 0.82
    90       HAL2      2   CYSD    H6X     86       0.09          0   ; qtot 0.91
    91       HAL2      2   CYSD    H6Y     87       0.09          0   ; qtot 1
    92       CTL2      2   CYSD    CX7     88      -0.18     14.027   ; qtot 0.82
    93       HAL2      2   CYSD    H7X     89       0.09          0   ; qtot 0.91
    94       HAL2      2   CYSD    H7Y     90       0.09          0   ; qtot 1
    95       CTL2      2   CYSD    CX8     91      -0.18     14.027   ; qtot 0.82
    96       HAL2      2   CYSD    H8X     92       0.09          0   ; qtot 0.91
    97       HAL2      2   CYSD    H8Y     93       0.09          0   ; qtot 1
    98       CEL1      2   CYSD    CX9     94      -0.09     10.019   ; qtot 0.91
    99       HEL1      2   CYSD    H9X     95       0.09          3   ; qtot 1
   100       CEL1      2   CYSD   CX10     96      -0.09     13.019   ; qtot 0.91
   101       HEL1      2   CYSD   H10X     97       0.09          0   ; qtot 1
   102       CTL2      2   CYSD   CX11     98      -0.18     14.027   ; qtot 0.82
   103       HAL2      2   CYSD   H11X     99       0.09          0   ; qtot 0.91
   104       HAL2      2   CYSD   H11Y    100       0.09          0   ; qtot 1
   105       CTL2      2   CYSD   CX12    101      -0.18     14.027   ; qtot 0.82
   106       HAL2      2   CYSD   H12X    102       0.09          0   ; qtot 0.91
   107       HAL2      2   CYSD   H12Y    103       0.09          0   ; qtot 1
   108       CTL2      2   CYSD   CX13    104      -0.18      8.027   ; qtot 0.82
   109       HAL2      2   CYSD   H13X    105       0.09          3   ; qtot 0.91
   110       HAL2      2   CYSD   H13Y    106       0.09          3   ; qtot 1
   111       CTL2      2   CYSD   CX14    107      -0.18     14.027   ; qtot 0.82
   112       HAL2      2   CYSD   H14X    108       0.09          0   ; qtot 0.91
   113       HAL2      2   CYSD   H14Y    109       0.09          0   ; qtot 1
   114       CTL2      2   CYSD   CX15    110      -0.18     14.027   ; qtot 0.82
   115       HAL2      2   CYSD   H15X    111       0.09          0   ; qtot 0.91
   116       HAL2      2   CYSD   H15Y    112       0.09          0   ; qtot 1
   117       CTL2      2   CYSD   CX16    113      -0.18     14.027   ; qtot 0.82
   118       HAL2      2   CYSD   H16X    114       0.09          0   ; qtot 0.91
   119       HAL2      2   CYSD   H16Y    115       0.09          0   ; qtot 1
   120       CTL2      2   CYSD   CX17    116      -0.18      8.027   ; qtot 0.82
   121       HAL2      2   CYSD   H17X    117       0.09          3   ; qtot 0.91
   122       HAL2      2   CYSD   H17Y    118       0.09          3   ; qtot 1
   123       MCH3      2   CYSD   MCX1    119          0     7.5175   ; qtot 1
   124       MCH3      2   CYSD   MCX2    119          0     7.5175   ; qtot 1
   125       CTL3      2   CYSD   CX18    119      -0.27          0   ; qtot 0.73
   126       HAL3      2   CYSD   H18X    120       0.09          0   ; qtot 0.82
   127       HAL3      2   CYSD   H18Y    121       0.09          0   ; qtot 0.91
   128       HAL3      2   CYSD   H18Z    122       0.09          0   ; qtot 1
; residue   3 NME rtp NME  q  0.0
   129        NH1      3    NME      N    123      -0.47     15.015   ; qtot 0.53
   130          H      3    NME     HN    123       0.31          0   ; qtot 0.84
   131       MCH3      3    NME   MCH1    123          0     7.5175   ; qtot 0.84
   132       MCH3      3    NME   MCH2    123          0     7.5175   ; qtot 0.84
   133        CT3      3    NME    CH3    123      -0.11          0   ; qtot 0.73
   134        HA3      3    NME   HH31    123       0.09          0   ; qtot 0.82
   135        HA3      3    NME   HH32    123       0.09          0   ; qtot 0.91
   136        HA3      3    NME   HH33    123       0.09          0   ; qtot 1

[ bonds ]
;  ai    aj funct            c0            c1            c2            c3
    3     4     1 
    3     5     1 
    3     6     1 
    3     7     1 
    7     8     1 
    7     9     1 
    7    11     1 
    9    10     1 
    9   129     1 
   11    12     1 
   11    13     1 
   11    14     1 
   14    15     1 
   15    16     1 
   15    17     1 
   15    18     1 
   18    19     1 
   18    20     1 
   18    26     1 
   20    21     1 
   21    22     1 
   21    23     1 
   23    24     1 
   23    25     1 
   23    80     1 
   26    27     1 
   26    28     1 
   26    29     1 
   29    30     1 
   30    31     1 
   30    32     1 
   32    33     1 
   32    34     1 
   32    35     1 
   35    36     1 
   35    37     1 
   35    38     1 
   38    39     1 
   38    40     1 
   38    41     1 
   41    42     1 
   41    43     1 
   41    44     1 
   44    45     1 
   44    46     1 
   44    47     1 
   47    48     1 
   47    49     1 
   47    50     1 
   50    51     1 
   50    52     1 
   50    53     1 
   53    54     1 
   53    55     1 
   53    56     1 
   56    57     1 
   56    58     1 
   56    59     1 
   59    60     1 
   59    61     1 
   59    62     1 
   62    63     1 
   62    64     1 
   62    65     1 
   65    66     1 
   65    67     1 
   65    68     1 
   68    69     1 
   68    70     1 
   68    71     1 
   71    72     1 
   71    73     1 
   71    76     1 
   76    77     1 
   76    78     1 
   76    79     1 
   80    81     1 
   80    82     1 
   80    83     1 
   83    84     1 
   83    85     1 
   83    86     1 
   86    87     1 
   86    88     1 
   86    89     1 
   89    90     1 
   89    91     1 
   89    92     1 
   92    93     1 
   92    94     1 
   92    95     1 
   95    96     1 
   95    97     1 
   95    98     1 
   98    99     1 
   98   100     1 
  100   101     1 
  100   102     1 
  102   103     1 
  102   104     1 
  102   105     1 
  105   106     1 
  105   107     1 
  105   108     1 
  108   109     1 
  108   110     1 
  108   111     1 
  111   112     1 
  111   113     1 
  111   114     1 
  114   115     1 
  114   116     1 
  114   117     1 
  117   118     1 
  117   119     1 
  117   120     1 
  120   121     1 
  120   122     1 
  120   125     1 
  125   126     1 
  125   127     1 
  125   128     1 
  129   130     1 
  129   133     1 
  133   134     1 
  133   135     1 
  133   136     1 

[ constraints ]
;  ai    aj funct            c0            c1
    1     7     2 
    2     7     2 
    1     2     2 
   71    74     2 
   71    75     2 
   74    75     2 
  120   123     2 
  120   124     2 
  123   124     2 
  129   131     2 
  129   132     2 
  131   132     2 

[ pairs ]
;  ai    aj funct            c0            c1            c2            c3
    3    10     1 
    3    12     1 
    3    13     1 
    3    14     1 
    3   129     1 
    4     8     1 
    4     9     1 
    4    11     1 
    5     8     1 
    5     9     1 
    5    11     1 
    6     8     1 
    6     9     1 
    6    11     1 
    7    15     1 
    7   130     1 
    7   133     1 
    8    10     1 
    8    12     1 
    8    13     1 
    8    14     1 
    8   129     1 
    9    12     1 
    9    13     1 
    9    14     1 
    9   134     1 
    9   135     1 
    9   136     1 
   10    11     1 
   10   130     1 
   10   133     1 
   11    16     1 
   11    17     1 
   11    18     1 
   11   129     1 
   12    15     1 
   13    15     1 
   14    19     1 
   14    20     1 
   14    26     1 
   15    21     1 
   15    27     1 
   15    28     1 
   15    29     1 
   16    19     1 
   16    20     1 
   16    26     1 
   17    19     1 
   17    20     1 
   17    26     1 
   18    22     1 
   18    23     1 
   18    30     1 
   19    21     1 
   19    27     1 
   19    28     1 
   19    29     1 
   20    24     1 
   20    25     1 
   20    27     1 
   20    28     1 
   20    29     1 
   20    80     1 
   21    26     1 
   21    81     1 
   21    82     1 
   21    83     1 
   22    24     1 
   22    25     1 
   22    80     1 
   23    84     1 
   23    85     1 
   23    86     1 
   24    81     1 
   24    82     1 
   24    83     1 
   25    81     1 
   25    82     1 
   25    83     1 
   26    31     1 
   26    32     1 
   27    30     1 
   28    30     1 
   29    33     1 
   29    34     1 
   29    35     1 
   30    36     1 
   30    37     1 
   30    38     1 
   31    33     1 
   31    34     1 
   31    35     1 
   32    39     1 
   32    40     1 
   32    41     1 
   33    36     1 
   33    37     1 
   33    38     1 
   34    36     1 
   34    37     1 
   34    38     1 
   35    42     1 
   35    43     1 
   35    44     1 
   36    39     1 
   36    40     1 
   36    41     1 
   37    39     1 
   37    40     1 
   37    41     1 
   38    45     1 
   38    46     1 
   38    47     1 
   39    42     1 
   39    43     1 
   39    44     1 
   40    42     1 
   40    43     1 
   40    44     1 
   41    48     1 
   41    49     1 
   41    50     1 
   42    45     1 
   42    46     1 
   42    47     1 
   43    45     1 
   43    46     1 
   43    47     1 
   44    51     1 
   44    52     1 
   44    53     1 
   45    48     1 
   45    49     1 
   45    50     1 
   46    48     1 
   46    49     1 
   46    50     1 
   47    54     1 
   47    55     1 
   47    56     1 
   48    51     1 
   48    52     1 
   48    53     1 
   49    51     1 
   49    52     1 
   49    53     1 
   50    57     1 
   50    58     1 
   50    59     1 
   51    54     1 
   51    55     1 
   51    56     1 
   52    54     1 
   52    55     1 
   52    56     1 
   53    60     1 
   53    61     1 
   53    62     1 
   54    57     1 
   54    58     1 
   54    59     1 
   55    57     1 
   55    58     1 
   55    59     1 
   56    63     1 
   56    64     1 
   56    65     1 
   57    60     1 
   57    61     1 
   57    62     1 
   58    60     1 
   58    61     1 
   58    62     1 
   59    66     1 
   59    67     1 
   59    68     1 
   60    63     1 
   60    64     1 
   60    65     1 
   61    63     1 
   61    64     1 
   61    65     1 
   62    69     1 
   62    70     1 
   62    71     1 
   63    66     1 
   63    67     1 
   63    68     1 
   64    66     1 
   64    67     1 
   64    68     1 
   65    72     1 
   65    73     1 
   65    76     1 
   66    69     1 
   66    70     1 
   66    71     1 
   67    69     1 
   67    70     1 
   67    71     1 
   68    77     1 
   68    78     1 
   68    79     1 
   69    72     1 
   69    73     1 
   69    76     1 
   70    72     1 
   70    73     1 
   70    76     1 
   72    77     1 
   72    78     1 
   72    79     1 
   73    77     1 
   73    78     1 
   73    79     1 
   80    87     1 
   80    88     1 
   80    89     1 
   81    84     1 
   81    85     1 
   81    86     1 
   82    84     1 
   82    85     1 
   82    86     1 
   83    90     1 
   83    91     1 
   83    92     1 
   84    87     1 
   84    88     1 
   84    89     1 
   85    87     1 
   85    88     1 
   85    89     1 
   86    93     1 
   86    94     1 
   86    95     1 
   87    90     1 
   87    91     1 
   87    92     1 
   88    90     1 
   88    91     1 
   88    92     1 
   89    96     1 
   89    97     1 
   89    98     1 
   90    93     1 
   90    94     1 
   90    95     1 
   91    93     1 
   91    94     1 
   91    95     1 
   92    99     1 
   92   100     1 
   93    96     1 
   93    97     1 
   93    98     1 
   94    96     1 
   94    97     1 
   94    98     1 
   95   101     1 
   95   102     1 
   96    99     1 
   96   100     1 
   97    99     1 
   97   100     1 
   98   103     1 
   98   104     1 
   98   105     1 
   99   101     1 
   99   102     1 
  100   106     1 
  100   107     1 
  100   108     1 
  101   103     1 
  101   104     1 
  101   105     1 
  102   109     1 
  102   110     1 
  102   111     1 
  103   106     1 
  103   107     1 
  103   108     1 
  104   106     1 
  104   107     1 
  104   108     1 
  105   112     1 
  105   113     1 
  105   114     1 
  106   109     1 
  106   110     1 
  106   111     1 
  107   109     1 
  107   110     1 
  107   111     1 
  108   115     1 
  108   116     1 
  108   117     1 
  109   112     1 
  109   113     1 
  109   114     1 
  110   112     1 
  110   113     1 
  110   114     1 
  111   118     1 
  111   119     1 
  111   120     1 
  112   115     1 
  112   116     1 
  112   117     1 
  113   115     1 
  113   116     1 
  113   117     1 
  114   121     1 
  114   122     1 
  114   125     1 
  115   118     1 
  115   119     1 
  115   120     1 
  116   118     1 
  116   119     1 
  116   120     1 
  117   126     1 
  117   127     1 
  117   128     1 
  118   121     1 
  118   122     1 
  118   125     1 
  119   121     1 
  119   122     1 
  119   125     1 
  121   126     1 
  121   127     1 
  121   128     1 
  122   126     1 
  122   127     1 
  122   128     1 
  130   134     1 
  130   135     1 
  130   136     1 

[ angles ]
;  ai    aj    ak funct            c0            c1            c2            c3
    4     3     5     5 
    4     3     6     5 
    4     3     7     5 
    5     3     6     5 
    5     3     7     5 
    6     3     7     5 
    3     7     8     5 
    3     7     9     5 
    3     7    11     5 
    8     7     9     5 
    8     7    11     5 
    9     7    11     5 
    7     9    10     5 
    7     9   129     5 
   10     9   129     5 
    7    11    12     5 
    7    11    13     5 
    7    11    14     5 
   12    11    13     5 
   12    11    14     5 
   13    11    14     5 
   11    14    15     5 
   14    15    16     5 
   14    15    17     5 
   14    15    18     5 
   16    15    17     5 
   16    15    18     5 
   17    15    18     5 
   15    18    19     5 
   15    18    20     5 
   15    18    26     5 
   19    18    20     5 
   19    18    26     5 
   20    18    26     5 
   18    20    21     5 
   20    21    22     5 
   20    21    23     5 
   22    21    23     5 
   21    23    24     5 
   21    23    25     5 
   21    23    80     5 
   24    23    25     5 
   24    23    80     5 
   25    23    80     5 
   18    26    27     5 
   18    26    28     5 
   18    26    29     5 
   27    26    28     5 
   27    26    29     5 
   28    26    29     5 
   26    29    30     5 
   29    30    31     5 
   29    30    32     5 
   31    30    32     5 
   30    32    33     5 
   30    32    34     5 
   30    32    35     5 
   33    32    34     5 
   33    32    35     5 
   34    32    35     5 
   32    35    36     5 
   32    35    37     5 
   32    35    38     5 
   36    35    37     5 
   36    35    38     5 
   37    35    38     5 
   35    38    39     5 
   35    38    40     5 
   35    38    41     5 
   39    38    40     5 
   39    38    41     5 
   40    38    41     5 
   38    41    42     5 
   38    41    43     5 
   38    41    44     5 
   42    41    43     5 
   42    41    44     5 
   43    41    44     5 
   41    44    45     5 
   41    44    46     5 
   41    44    47     5 
   45    44    46     5 
   45    44    47     5 
   46    44    47     5 
   44    47    48     5 
   44    47    49     5 
   44    47    50     5 
   48    47    49     5 
   48    47    50     5 
   49    47    50     5 
   47    50    51     5 
   47    50    52     5 
   47    50    53     5 
   51    50    52     5 
   51    50    53     5 
   52    50    53     5 
   50    53    54     5 
   50    53    55     5 
   50    53    56     5 
   54    53    55     5 
   54    53    56     5 
   55    53    56     5 
   53    56    57     5 
   53    56    58     5 
   53    56    59     5 
   57    56    58     5 
   57    56    59     5 
   58    56    59     5 
   56    59    60     5 
   56    59    61     5 
   56    59    62     5 
   60    59    61     5 
   60    59    62     5 
   61    59    62     5 
   59    62    63     5 
   59    62    64     5 
   59    62    65     5 
   63    62    64     5 
   63    62    65     5 
   64    62    65     5 
   62    65    66     5 
   62    65    67     5 
   62    65    68     5 
   66    65    67     5 
   66    65    68     5 
   67    65    68     5 
   65    68    69     5 
   65    68    70     5 
   65    68    71     5 
   69    68    70     5 
   69    68    71     5 
   70    68    71     5 
   68    71    72     5 
   68    71    73     5 
   68    71    76     5 
   72    71    73     5 
   72    71    76     5 
   73    71    76     5 
   71    76    77     5 
   71    76    78     5 
   71    76    79     5 
   77    76    78     5 
   77    76    79     5 
   78    76    79     5 
   23    80    81     5 
   23    80    82     5 
   23    80    83     5 
   81    80    82     5 
   81    80    83     5 
   82    80    83     5 
   80    83    84     5 
   80    83    85     5 
   80    83    86     5 
   84    83    85     5 
   84    83    86     5 
   85    83    86     5 
   83    86    87     5 
   83    86    88     5 
   83    86    89     5 
   87    86    88     5 
   87    86    89     5 
   88    86    89     5 
   86    89    90     5 
   86    89    91     5 
   86    89    92     5 
   90    89    91     5 
   90    89    92     5 
   91    89    92     5 
   89    92    93     5 
   89    92    94     5 
   89    92    95     5 
   93    92    94     5 
   93    92    95     5 
   94    92    95     5 
   92    95    96     5 
   92    95    97     5 
   92    95    98     5 
   96    95    97     5 
   96    95    98     5 
   97    95    98     5 
   95    98    99     5 
   95    98   100     5 
   99    98   100     5 
   98   100   101     5 
   98   100   102     5 
  101   100   102     5 
  100   102   103     5 
  100   102   104     5 
  100   102   105     5 
  103   102   104     5 
  103   102   105     5 
  104   102   105     5 
  102   105   106     5 
  102   105   107     5 
  102   105   108     5 
  106   105   107     5 
  106   105   108     5 
  107   105   108     5 
  105   108   109     5 
  105   108   110     5 
  105   108   111     5 
  109   108   110     5 
  109   108   111     5 
  110   108   111     5 
  108   111   112     5 
  108   111   113     5 
  108   111   114     5 
  112   111   113     5 
  112   111   114     5 
  113   111   114     5 
  111   114   115     5 
  111   114   116     5 
  111   114   117     5 
  115   114   116     5 
  115   114   117     5 
  116   114   117     5 
  114   117   118     5 
  114   117   119     5 
  114   117   120     5 
  118   117   119     5 
  118   117   120     5 
  119   117   120     5 
  117   120   121     5 
  117   120   122     5 
  117   120   125     5 
  121   120   122     5 
  121   120   125     5 
  122   120   125     5 
  120   125   126     5 
  120   125   127     5 
  120   125   128     5 
  126   125   127     5 
  126   125   128     5 
  127   125   128     5 
    9   129   130     5 
    9   129   133     5 
  130   129   133     5 
  129   133   134     5 
  129   133   135     5 
  129   133   136     5 
  134   133   135     5 
  134   133   136     5 
  135   133   136     5 

[ dihedrals ]
;  ai    aj    ak    al funct            c0            c1            c2            c3            c4            c5
    4     3     7     8     9 
    4     3     7     9     9 
    4     3     7    11     9 
    5     3     7     8     9 
    5     3     7     9     9 
    5     3     7    11     9 
    6     3     7     8     9 
    6     3     7     9     9 
    6     3     7    11     9 
    3     7     9    10     9 
    3     7     9   129     9 
    8     7     9    10     9 
    8     7     9   129     9 
   11     7     9    10     9 
   11     7     9   129     9 
    3     7    11    12     9 
    3     7    11    13     9 
    3     7    11    14     9 
    8     7    11    12     9 
    8     7    11    13     9 
    8     7    11    14     9 
    9     7    11    12     9 
    9     7    11    13     9 
    9     7    11    14     9 
    7     9   129   130     9 
    7     9   129   133     9 
   10     9   129   130     9 
   10     9   129   133     9 
    7    11    14    15     9 
   12    11    14    15     9 
   13    11    14    15     9 
   11    14    15    16     9 
   11    14    15    17     9 
   11    14    15    18     9 
   14    15    18    19     9 
   14    15    18    20     9 
   14    15    18    26     9 
   16    15    18    19     9 
   16    15    18    20     9 
   16    15    18    26     9 
   17    15    18    19     9 
   17    15    18    20     9 
   17    15    18    26     9 
   15    18    20    21     9 
   19    18    20    21     9 
   26    18    20    21     9 
   15    18    26    27     9 
   15    18    26    28     9 
   15    18    26    29     9 
   19    18    26    27     9 
   19    18    26    28     9 
   19    18    26    29     9 
   20    18    26    27     9 
   20    18    26    28     9 
   20    18    26    29     9 
   18    20    21    22     9 
   18    20    21    23     9 
   20    21    23    24     9 
   20    21    23    25     9 
   20    21    23    80     9 
   22    21    23    24     9 
   22    21    23    25     9 
   22    21    23    80     9 
   21    23    80    81     9 
   21    23    80    82     9 
   21    23    80    83     9 
   24    23    80    81     9 
   24    23    80    82     9 
   24    23    80    83     9 
   25    23    80    81     9 
   25    23    80    82     9 
   25    23    80    83     9 
   18    26    29    30     9 
   27    26    29    30     9 
   28    26    29    30     9 
   26    29    30    31     9 
   26    29    30    32     9 
   29    30    32    33     9 
   29    30    32    34     9 
   29    30    32    35     9 
   31    30    32    33     9 
   31    30    32    34     9 
   31    30    32    35     9 
   30    32    35    36     9 
   30    32    35    37     9 
   30    32    35    38     9 
   33    32    35    36     9 
   33    32    35    37     9 
   33    32    35    38     9 
   34    32    35    36     9 
   34    32    35    37     9 
   34    32    35    38     9 
   32    35    38    39     9 
   32    35    38    40     9 
   32    35    38    41     9 
   36    35    38    39     9 
   36    35    38    40     9 
   36    35    38    41     9 
   37    35    38    39     9 
   37    35    38    40     9 
   37    35    38    41     9 
   35    38    41    42     9 
   35    38    41    43     9 
   35    38    41    44     9 
   39    38    41    42     9 
   39    38    41    43     9 
   39    38    41    44     9 
   40    38    41    42     9 
   40    38    41    43     9 
   40    38    41    44     9 
   38    41    44    45     9 
   38    41    44    46     9 
   38    41    44    47     9 
   42    41    44    45     9 
   42    41    44    46     9 
   42    41    44    47     9 
   43    41    44    45     9 
   43    41    44    46     9 
   43    41    44    47     9 
   41    44    47    48     9 
   41    44    47    49     9 
   41    44    47    50     9 
   45    44    47    48     9 
   45    44    47    49     9 
   45    44    47    50     9 
   46    44    47    48     9 
   46    44    47    49     9 
   46    44    47    50     9 
   44    47    50    51     9 
   44    47    50    52     9 
   44    47    50    53     9 
   48    47    50    51     9 
   48    47    50    52     9 
   48    47    50    53     9 
   49    47    50    51     9 
   49    47    50    52     9 
   49    47    50    53     9 
   47    50    53    54     9 
   47    50    53    55     9 
   47    50    53    56     9 
   51    50    53    54     9 
   51    50    53    55     9 
   51    50    53    56     9 
   52    50    53    54     9 
   52    50    53    55     9 
   52    50    53    56     9 
   50    53    56    57     9 
   50    53    56    58     9 
   50    53    56    59     9 
   54    53    56    57     9 
   54    53    56    58     9 
   54    53    56    59     9 
   55    53    56    57     9 
   55    53    56    58     9 
   55    53    56    59     9 
   53    56    59    60     9 
   53    56    59    61     9 
   53    56    59    62     9 
   57    56    59    60     9 
   57    56    59    61     9 
   57    56    59    62     9 
   58    56    59    60     9 
   58    56    59    61     9 
   58    56    59    62     9 
   56    59    62    63     9 
   56    59    62    64     9 
   56    59    62    65     9 
   60    59    62    63     9 
   60    59    62    64     9 
   60    59    62    65     9 
   61    59    62    63     9 
   61    59    62    64     9 
   61    59    62    65     9 
   59    62    65    66     9 
   59    62    65    67     9 
   59    62    65    68     9 
   63    62    65    66     9 
   63    62    65    67     9 
   63    62    65    68     9 
   64    62    65    66     9 
   64    62    65    67     9 
   64    62    65    68     9 
   62    65    68    69     9 
   62    65    68    70     9 
   62    65    68    71     9 
   66    65    68    69     9 
   66    65    68    70     9 
   66    65    68    71     9 
   67    65    68    69     9 
   67    65    68    70     9 
   67    65    68    71     9 
   65    68    71    72     9 
   65    68    71    73     9 
   65    68    71    76     9 
   69    68    71    72     9 
   69    68    71    73     9 
   69    68    71    76     9 
   70    68    71    72     9 
   70    68    71    73     9 
   70    68    71    76     9 
   68    71    76    77     9 
   68    71    76    78     9 
   68    71    76    79     9 
   72    71    76    77     9 
   72    71    76    78     9 
   72    71    76    79     9 
   73    71    76    77     9 
   73    71    76    78     9 
   73    71    76    79     9 
   23    80    83    84     9 
   23    80    83    85     9 
   23    80    83    86     9 
   81    80    83    84     9 
   81    80    83    85     9 
   81    80    83    86     9 
   82    80    83    84     9 
   82    80    83    85     9 
   82    80    83    86     9 
   80    83    86    87     9 
   80    83    86    88     9 
   80    83    86    89     9 
   84    83    86    87     9 
   84    83    86    88     9 
   84    83    86    89     9 
   85    83    86    87     9 
   85    83    86    88     9 
   85    83    86    89     9 
   83    86    89    90     9 
   83    86    89    91     9 
   83    86    89    92     9 
   87    86    89    90     9 
   87    86    89    91     9 
   87    86    89    92     9 
   88    86    89    90     9 
   88    86    89    91     9 
   88    86    89    92     9 
   86    89    92    93     9 
   86    89    92    94     9 
   86    89    92    95     9 
   90    89    92    93     9 
   90    89    92    94     9 
   90    89    92    95     9 
   91    89    92    93     9 
   91    89    92    94     9 
   91    89    92    95     9 
   89    92    95    96     9 
   89    92    95    97     9 
   89    92    95    98     9 
   93    92    95    96     9 
   93    92    95    97     9 
   93    92    95    98     9 
   94    92    95    96     9 
   94    92    95    97     9 
   94    92    95    98     9 
   92    95    98    99     9 
   92    95    98   100     9 
   96    95    98    99     9 
   96    95    98   100     9 
   97    95    98    99     9 
   97    95    98   100     9 
   95    98   100   101     9 
   95    98   100   102     9 
   99    98   100   101     9 
   99    98   100   102     9 
   98   100   102   103     9 
   98   100   102   104     9 
   98   100   102   105     9 
  101   100   102   103     9 
  101   100   102   104     9 
  101   100   102   105     9 
  100   102   105   106     9 
  100   102   105   107     9 
  100   102   105   108     9 
  103   102   105   106     9 
  103   102   105   107     9 
  103   102   105   108     9 
  104   102   105   106     9 
  104   102   105   107     9 
  104   102   105   108     9 
  102   105   108   109     9 
  102   105   108   110     9 
  102   105   108   111     9 
  106   105   108   109     9 
  106   105   108   110     9 
  106   105   108   111     9 
  107   105   108   109     9 
  107   105   108   110     9 
  107   105   108   111     9 
  105   108   111   112     9 
  105   108   111   113     9 
  105   108   111   114     9 
  109   108   111   112     9 
  109   108   111   113     9 
  109   108   111   114     9 
  110   108   111   112     9 
  110   108   111   113     9 
  110   108   111   114     9 
  108   111   114   115     9 
  108   111   114   116     9 
  108   111   114   117     9 
  112   111   114   115     9 
  112   111   114   116     9 
  112   111   114   117     9 
  113   111   114   115     9 
  113   111   114   116     9 
  113   111   114   117     9 
  111   114   117   118     9 
  111   114   117   119     9 
  111   114   117   120     9 
  115   114   117   118     9 
  115   114   117   119     9 
  115   114   117   120     9 
  116   114   117   118     9 
  116   114   117   119     9 
  116   114   117   120     9 
  114   117   120   121     9 
  114   117   120   122     9 
  114   117   120   125     9 
  118   117   120   121     9 
  118   117   120   122     9 
  118   117   120   125     9 
  119   117   120   121     9 
  119   117   120   122     9 
  119   117   120   125     9 
  117   120   125   126     9 
  117   120   125   127     9 
  117   120   125   128     9 
  121   120   125   126     9 
  121   120   125   127     9 
  121   120   125   128     9 
  122   120   125   126     9 
  122   120   125   127     9 
  122   120   125   128     9 
    9   129   133   134     9 
    9   129   133   135     9 
    9   129   133   136     9 
  130   129   133   134     9 
  130   129   133   135     9 
  130   129   133   136     9 

[ dihedrals ]
;  ai    aj    ak    al funct            c0            c1            c2            c3
    9     7   129    10     2 
    9   133   129    10     2 
   21    20    23    22     2 
   30    29    32    31     2 
  129     9   133   130     2 

[ virtual_sites3 ]
;  ai    aj    ak    al funct            c0            c1
    3     7     1     2     1 
    4     7     1     2     1 
   76    71    74    75     1 
   77    71    74    75     1 
  125   120   123   124     1 
  126   120   123   124     1 
  133   129   131   132     1 
  134   129   131   132     1 

[ virtual_sites3 ]
;  ai    aj    ak    al funct            c0            c1
;   99    98    95   100     2 
  101   100    98   102     2 
  130   129     9   133     2 

[ virtual_sites3 ]
;  ai    aj    ak    al funct            c0            c1            c2
    5     7     1     2    -4 
    6     7     1     2     4 
   12    11     7    14     4 
   13    11     7    14    -4 
   16    15    14    18     4 
   17    15    14    18    -4 
   24    23    21    80     4 
   25    23    21    80    -4 
   27    26    18    29     4 
   28    26    18    29    -4 
   33    32    30    35     4 
   34    32    30    35    -4 
;   36    35    32    38     4 
;   37    35    32    38    -4 
   39    38    35    41     4 
   40    38    35    41    -4 
   42    41    38    44     4 
   43    41    38    44    -4 
;   45    44    41    47     4 
;   46    44    41    47    -4 
   48    47    44    50     4 
   49    47    44    50    -4 
   51    50    47    53     4 
   52    50    47    53    -4 
   54    53    50    56     4 
   55    53    50    56    -4 
   57    56    53    59     4 
   58    56    53    59    -4 
;   60    59    56    62     4 
;   61    59    56    62    -4 
   63    62    59    65     4 
   64    62    59    65    -4 
   66    65    62    68     4 
   67    65    62    68    -4 
   69    68    65    71     4 
   70    68    65    71    -4 
;   72    71    68    76     4 
;   73    71    68    76    -4 
   78    71    74    75    -4 
   79    71    74    75     4 
;   81    80    23    83     4 
;   82    80    23    83    -4 
   84    83    80    86     4 
   85    83    80    86    -4 
;   87    86    83    89     4 
;   88    86    83    89    -4 
   90    89    86    92     4 
   91    89    86    92    -4 
   93    92    89    95     4 
   94    92    89    95    -4 
   96    95    92    98     4 
   97    95    92    98    -4 
  103   102   100   105     4 
  104   102   100   105    -4 
  106   105   102   108     4 
  107   105   102   108    -4 
 ; 109   108   105   111     4 
 ; 110   108   105   111    -4 
  112   111   108   114     4 
  113   111   108   114    -4 
  115   114   111   117     4 
  116   114   111   117    -4 
  118   117   114   120     4 
  119   117   114   120    -4 
;  121   120   117   125     4 
;  122   120   117   125    -4 
  127   120   123   124    -4 
  128   120   123   124     4 
  135   129   131   132    -4 
  136   129   131   132     4 

[ virtual_sites4 ]
;  ai    aj    ak    al    am funct            c0            c1            c2
    8     7     9     3    11     2 
   19    18    15    20    26     2 
