# Supplementary material for: Characterizing Membrane Association and Periplasmic Transfer of Bacterial Lipoproteins through Molecular Dynamics Simulations
Source: Structure. 2020 Apr 7;28(4):475–487.e3. doi: 10.1016/j.str.2020.01.012 (PMC7139219; doi:10.1016/j.str.2020.01.012)
Supplement: Data S4. Parameter Files for Lipid Modifications, Related to Figure 2 [file mmc6.zip › CYSD-CYST-martini_v2.3.itp]

;;; LIPOPROTEINS

;;;;;; DIACYLCYSTEINE

[moleculetype]
; molname 	nrexcl
CYSD 1

[atoms]
; id 	type 	resnr 	residu 	atom 	cgnr 	charge
  1     Qd          1   CYSD    BAS     1   1
  2     C5          1   CYSD    SID     2   0     
  3 	Na 	        1  	CYSD 	GL1 	3   0
  4 	Na      	1  	CYSD 	GL2 	4 	0 
  5 	C1      	1  	CYSD 	C1A 	5 	0 
  6 	C3      	1  	CYSD 	D2A 	6 	0 
  7 	C1      	1  	CYSD 	C3A 	7 	0 
  8 	C1      	1  	CYSD 	C4A 	8 	0 
  9 	C1      	1  	CYSD 	C1B 	9 	0 
  10 	C1      	1  	CYSD 	C2B 	10 	0 
  11 	C1      	1  	CYSD 	C3B 	11 	0 
  12 	C1      	1  	CYSD 	C4B 	12 	0 

[bonds]
; i j 	funct 	length 	force.c.
  1 2   1	0.31    7500      
  2 3 	1 	0.37 	1250
  3 4 	1 	0.37 	1250
  3 5 	1 	0.47 	1250
  5 6 	1 	0.47 	1250
  6 7 	1 	0.47 	1250
  7 8 	1 	0.47 	1250
  4 9 	1 	0.47 	1250
  9 10 	1 	0.47 	1250
  10 11 1 	0.47 	1250
  11 12 1 	0.47 	1250

[angles]
; i j k 	funct 	angle 	force.c.
  1 2 3 	2 	180.0 	25.0 
  2 3 4 	2 	120.0 	25.0 
  2 3 5 	2 	180.0 	25.0 
  3 5 6 	2 	180.0 	25.0 
  5 6 7 	2 	120.0 	45.0 
  6 7 8 	2 	180.0 	25.0 
  4 9 10 	2 	180.0 	25.0 
  9 10 11 	2 	180.0 	25.0 
  10 11 12 	2 	180.0 	25.0 

;;;;;; TRIACYLCYSTEINE

[moleculetype]
; molname 	nrexcl
CYST 1

[atoms]
; id 	type 	resnr 	residu 	atom 	cgnr 	charge
  1     P5  1   CYST    BAS     1   0
  2     C5  1   CYST    SID     2   0     
  3 	Na 	1  	CYST 	GL1 	3 	0 
  4 	Na 	1  	CYST 	GL2 	4 	0 
  5 	C1 	1  	CYST 	C1A 	5 	0 
  6 	C3 	1  	CYST 	D2A 	6 	0 
  7 	C1 	1  	CYST 	C3A 	7 	0 
  8 	C1 	1  	CYST 	C4A 	8 	0 
  9 	C1 	1  	CYST 	C1B 	9 	0 
  10 	C1 	1  	CYST 	C2B 	10 	0 
  11 	C1 	1  	CYST 	C3B 	11 	0 
  12 	C1 	1  	CYST 	C4B 	12 	0 
  13 	C1 	1  	CYST 	C1C 	13 	0 
  14 	C1 	1  	CYST 	C2C 	14 	0 
  15 	C1 	1  	CYST 	C3C 	15 	0 
  16 	C1 	1  	CYST 	C4C 	16 	0 

[bonds]
; i j 	funct 	length 	force.c.
  1 2   1   0.31    7500      
  2 3 	1 	0.37 	1250
  3 4 	1 	0.37 	1250
  3 5 	1 	0.47 	1250
  5 6 	1 	0.47 	1250
  6 7 	1 	0.47 	1250
  7 8 	1 	0.47 	1250
  4 9 	1 	0.47 	1250
  9 10 	1 	0.47 	1250
  10 11 1 	0.47 	1250
  11 12 1 	0.47 	1250
  1  13 1 	0.37 	1250
  13 14 1 	0.47 	1250
  14 15 1 	0.47 	1250
  15 16 1 	0.47 	1250

[angles]
; i j k 	funct 	angle 	force.c.
  1 2 3 	2 	180.0 	25.0 
  2 3 4 	2 	120.0 	25.0 
  2 3 5 	2 	180.0 	25.0 
  3 5 6 	2 	180.0 	25.0 
  5 6 7 	2 	120.0 	45.0 
  6 7 8 	2 	180.0 	25.0 
  4 9 10 	2 	180.0 	25.0 
  9 10 11 	2 	180.0 	25.0 
  10 11 12 	2 	180.0 	25.0 
  1 13 14 	2 	180.0 	25.0 
  13 14 15 	2 	180.0 	25.0 
  14 15 16 	2 	180.0 	25.0 
